# Supplementary material for: Rapid methicillin resistance diversification in Staphylococcus epidermidis colonizing human neonates
Source: Nat Commun. 2021 Oct 18;12:6062. doi: 10.1038/s41467-021-26392-8 (PMC8523572; doi:10.1038/s41467-021-26392-8)
Supplement: Supplementary file 3 — Source Data [file 41467_2021_26392_MOESM3_ESM.zip]

Archive with 72 entries (65 files):
- ConS_Data/
- __MACOSX/._ConS_Data
- ConS_Data/.DS_Store
- __MACOSX/ConS_Data/._.DS_Store
- ConS_Data/SuppFig3.txt
- __MACOSX/ConS_Data/._SuppFig3.txt
- ConS_Data/SuppFig2.txt
- __MACOSX/ConS_Data/._SuppFig2.txt
- ConS_Data/SuppFig1.txt
- __MACOSX/ConS_Data/._SuppFig1.txt
- ConS_Data/SuppFig5.txt
- __MACOSX/ConS_Data/._SuppFig5.txt
- ConS_Data/SuppFig4.txt
- __MACOSX/ConS_Data/._SuppFig4.txt
- ConS_Data/SuppFig6.txt
- __MACOSX/ConS_Data/._SuppFig6.txt
- ConS_Data/Fig3B.txt
- __MACOSX/ConS_Data/._Fig3B.txt
- ConS_Data/Fig2D.txt
- __MACOSX/ConS_Data/._Fig2D.txt
- ConS_Data/Fig2A.txt
- __MACOSX/ConS_Data/._Fig2A.txt
- ConS_Data/Fig2C.txt
- __MACOSX/ConS_Data/._Fig2C.txt
- ConS_Data/Fig4D/
- __MACOSX/ConS_Data/._Fig4D
- ConS_Data/Fig4C.txt
- __MACOSX/ConS_Data/._Fig4C.txt
- ConS_Data/Fig4B.txt
- __MACOSX/ConS_Data/._Fig4B.txt
- ConS_Data/Fig4A.txt
- __MACOSX/ConS_Data/._Fig4A.txt
- ConS_Data/Fig4D/ConS_424_0518/
- __MACOSX/ConS_Data/Fig4D/._ConS_424_0518
- ConS_Data/Fig4D/.DS_Store
- __MACOSX/ConS_Data/Fig4D/._.DS_Store
- ConS_Data/Fig4D/ConS_185_1014/
- __MACOSX/ConS_Data/Fig4D/._ConS_185_1014
- ConS_Data/Fig4D/ConS_013_0119/
- __MACOSX/ConS_Data/Fig4D/._ConS_013_0119
- ConS_Data/Fig4D/ConS_104_1014/
- __MACOSX/ConS_Data/Fig4D/._ConS_104_1014
- ConS_Data/Fig4D/ConS_348_0518/
- __MACOSX/ConS_Data/Fig4D/._ConS_348_0518
- ConS_Data/Fig4D/ConS_424_0518/ConS_424_0518_nanopore.gff
- __MACOSX/ConS_Data/Fig4D/ConS_424_0518/._ConS_424_0518_nanopore.gff
- ConS_Data/Fig4D/ConS_424_0518/ConS_432_0518.gff
- __MACOSX/ConS_Data/Fig4D/ConS_424_0518/._ConS_432_0518.gff
- ConS_Data/Fig4D/ConS_424_0518/ConS_468_0518.gff
- __MACOSX/ConS_Data/Fig4D/ConS_424_0518/._ConS_468_0518.gff
- ConS_Data/Fig4D/ConS_185_1014/ConS_214_0119.gff
- __MACOSX/ConS_Data/Fig4D/ConS_185_1014/._ConS_214_0119.gff
- ConS_Data/Fig4D/ConS_185_1014/ConS_276_0119.gff
- __MACOSX/ConS_Data/Fig4D/ConS_185_1014/._ConS_276_0119.gff
- ConS_Data/Fig4D/ConS_185_1014/ConS_185_1014_nanopore.gff
- __MACOSX/ConS_Data/Fig4D/ConS_185_1014/._ConS_185_1014_nanopore.gff
- ConS_Data/Fig4D/ConS_013_0119/ConS_002_0518.gff
- __MACOSX/ConS_Data/Fig4D/ConS_013_0119/._ConS_002_0518.gff
- ConS_Data/Fig4D/ConS_013_0119/ConS_143_0119.gff
- __MACOSX/ConS_Data/Fig4D/ConS_013_0119/._ConS_143_0119.gff
- ConS_Data/Fig4D/ConS_013_0119/ConS_013_0119.gff
- __MACOSX/ConS_Data/Fig4D/ConS_013_0119/._ConS_013_0119.gff
- ConS_Data/Fig4D/ConS_104_1014/ConS_104_1014_nanopore.gff
- __MACOSX/ConS_Data/Fig4D/ConS_104_1014/._ConS_104_1014_nanopore.gff
- ConS_Data/Fig4D/ConS_104_1014/ConS_146_1014.gff
- __MACOSX/ConS_Data/Fig4D/ConS_104_1014/._ConS_146_1014.gff
- ConS_Data/Fig4D/ConS_348_0518/ConS_087_0518.gff
- __MACOSX/ConS_Data/Fig4D/ConS_348_0518/._ConS_087_0518.gff
- ConS_Data/Fig4D/ConS_348_0518/ConS_348_0518_nanopore.gff
- __MACOSX/ConS_Data/Fig4D/ConS_348_0518/._ConS_348_0518_nanopore.gff
- ConS_Data/Fig4D/ConS_348_0518/ConS_372_0518.gff
- __MACOSX/ConS_Data/Fig4D/ConS_348_0518/._ConS_372_0518.gff
