# Supplementary material for: Rapid methicillin resistance diversification in Staphylococcus epidermidis colonizing human neonates
Source: Nat Commun. 2021 Oct 18;12:6062. doi: 10.1038/s41467-021-26392-8 (PMC8523572; doi:10.1038/s41467-021-26392-8)
Supplement: Supplementary file 3 — Source Data [file 41467_2021_26392_MOESM3_ESM.zip › ConS_Data/SuppFig3.txt]

Data	Value (actual, red line)
1	0.4349091
Rep	Value (histogram)
1	0.167029774872912
2	0.132188841201717
3	0.101408450704225
4	0.115874855156431
5	0.123404255319149
6	0.124456048738033
7	0.134556574923547
8	0.124113475177305
9	0.130369253956292
10	0.109768378650554
11	0.10415035238841
12	0.135036496350365
13	0.122985581000848
14	0.10252808988764
15	0.130038022813688
16	0.134786117836965
17	0.125623960066556
18	0.110921501706485
19	0.121705426356589
20	0.103582554517134
21	0.121160409556314
22	0.132043734230446
23	0.122383252818035
24	0.129957805907173
25	0.111926605504587
26	0.128322639780018
27	0.0930434782608696
28	0.118421052631579
29	0.103813559322034
30	0.1171875
31	0.134275618374558
32	0.116197183098592
33	0.142857142857143
34	0.123275862068966
35	0.119096509240246
36	0.113475177304965
37	0.111806797853309
38	0.129963898916967
39	0.115640599001664
40	0.138559708295351
41	0.118705035971223
42	0.101899827288428
43	0.115288220551378
44	0.121951219512195
45	0.123300090661831
46	0.125723738626964
47	0.111111111111111
48	0.114553990610329
49	0.117796610169492
50	0.107708553326294
51	0.100817438692098
52	0.110544217687075
53	0.109318996415771
54	0.129969418960245
55	0.107303877366997
56	0.112375533428165
57	0.102189781021898
58	0.115789473684211
59	0.113117870722433
60	0.0930851063829787
61	0.100524475524476
62	0.119026933101651
63	0.100558659217877
64	0.145224940805051
65	0.134146341463415
66	0.112017804154303
67	0.112570356472795
68	0.113277623026927
69	0.103607770582794
70	0.125105663567202
71	0.103559870550162
72	0.109236947791165
73	0.109947643979058
74	0.103305785123967
75	0.137254901960784
76	0.127906976744186
77	0.122093023255814
78	0.122659176029963
79	0.119595216191352
80	0.113452188006483
81	0.116417910447761
82	0.104632587859425
83	0.115843270868825
84	0.116165718927701
85	0.10948275862069
86	0.102873030583874
87	0.12962962962963
88	0.100987925356751
89	0.0962379702537183
90	0.120772946859903
91	0.124183006535948
92	0.115875912408759
93	0.118188795088258
94	0.115346038114343
95	0.106984969053935
96	0.123008849557522
97	0.116981132075472
98	0.102347417840376
99	0.11633281972265
100	0.149719775820657
101	0.122623574144487
102	0.148017621145374
103	0.133617021276596
104	0.134851138353765
105	0.113994439295644
106	0.133443163097199
107	0.094105480868666
108	0.136
109	0.118035190615836
110	0.142857142857143
111	0.124151309408341
112	0.148023549201009
113	0.114457831325301
114	0.120144534778681
115	0.127289377289377
116	0.121243523316062
117	0.129090909090909
118	0.120580235720762
119	0.116627265563436
120	0.0971428571428571
121	0.137417218543046
122	0.116531165311653
123	0.151417525773196
124	0.118432769367765
125	0.116512992455993
126	0.126984126984127
127	0.133105802047782
128	0.133743274404304
129	0.130131004366812
130	0.143314651721377
131	0.106923076923077
132	0.106194690265487
133	0.114018691588785
134	0.116
135	0.102877070619006
136	0.14380714879468
137	0.118773946360153
138	0.107308048103608
139	0.139705882352941
140	0.12390350877193
141	0.128767123287671
142	0.115533980582524
143	0.134115674769489
144	0.0977443609022556
145	0.113616652211622
146	0.11969111969112
147	0.13828867761452
148	0.13951395139514
149	0.145658263305322
150	0.134377576257214
151	0.131474103585657
152	0.135553834237026
153	0.114260407440213
154	0.131619937694704
155	0.115052732502397
156	0.153589315525876
157	0.11988582302569
158	0.128496503496503
159	0.122526636225266
160	0.12664907651715
161	0.154956689124158
162	0.125214408233276
163	0.119584055459272
164	0.140637775960752
165	0.117973079968329
166	0.119641076769691
167	0.10077519379845
168	0.134020618556701
169	0.12073732718894
170	0.135734072022161
171	0.111111111111111
172	0.133090909090909
173	0.098314606741573
174	0.118181818181818
175	0.132326820603908
176	0.120593692022263
177	0.12701252236136
178	0.149325626204239
179	0.120869565217391
180	0.137788778877888
181	0.127151051625239
182	0.112176414189837
183	0.101310043668122
184	0.118538324420677
185	0.111577181208054
186	0.142956280360861
187	0.137788778877888
188	0.125984251968504
189	0.125254582484725
190	0.0916597853014038
191	0.13016157989228
192	0.143266475644699
193	0.121212121212121
194	0.118371212121212
195	0.112931034482759
196	0.106679960119641
197	0.12282309807516
198	0.121611154144074
199	0.129373474369406
200	0.14262691377921
201	0.122950819672131
202	0.123586429725363
203	0.0832535885167464
204	0.104799216454456
205	0.121502797761791
206	0.118628359592215
207	0.123720136518771
208	0.119595216191352
209	0.136492890995261
210	0.106764466177669
211	0.129664179104478
212	0.126717557251908
213	0.116721854304636
214	0.142428785607196
215	0.112140871177016
216	0.115384615384615
217	0.134745762711864
218	0.129770992366412
219	0.116458132820019
220	0.128448275862069
221	0.130522088353414
222	0.116037735849057
223	0.125801282051282
224	0.118628359592215
225	0.131393298059965
226	0.130396475770925
227	0.132680320569902
228	0.126916524701874
229	0.108285479901559
230	0.131690739167375
231	0.105760963026655
232	0.134596211365902
233	0.11599625818522
234	0.119210977701544
235	0.114995400183993
236	0.129757785467128
237	0.117440225035162
238	0.122540250447227
239	0.118121790168745
240	0.122623574144487
241	0.119613016710642
242	0.118845500848896
243	0.115629984051037
244	0.121381886087768
245	0.106841611996251
246	0.123587038432555
247	0.123201438848921
248	0.111111111111111
249	0.120603015075377
250	0.12511013215859
251	0.105870020964361
252	0.127358490566038
253	0.0933211344922232
254	0.120982986767486
255	0.106856634016028
256	0.119812059514487
257	0.125303152789006
258	0.0997045790251108
259	0.117424242424242
260	0.121184919210054
261	0.1
262	0.102661596958175
263	0.1256
264	0.115279048490393
265	0.100352112676056
266	0.090034965034965
267	0.127619047619048
268	0.127935222672065
269	0.110459433040078
270	0.101549053356282
271	0.115996967399545
272	0.101983002832861
273	0.102112676056338
274	0.13050706566916
275	0.138888888888889
276	0.10935960591133
277	0.128925619834711
278	0.103025936599424
279	0.110751818916734
280	0.131340579710145
281	0.117289313640313
282	0.111298482293423
283	0.11456176673568
284	0.122241086587436
285	0.105478331970564
286	0.132686084142395
287	0.0996621621621622
288	0.110047846889952
289	0.118181818181818
290	0.103142626913779
291	0.1256038647343
292	0.123144104803493
293	0.098699311400153
294	0.10707635009311
295	0.138388625592417
296	0.12489233419466
297	0.120857699805068
298	0.118701964133219
299	0.109943411479386
300	0.138888888888889
301	0.125468164794007
302	0.125977410947003
303	0.120471777590564
304	0.136676499508358
305	0.109174311926606
306	0.107619047619048
307	0.125
308	0.123343527013252
309	0.0758965804837364
310	0.0995145631067961
311	0.107142857142857
312	0.113320079522863
313	0.14202657807309
314	0.117595048629531
315	0.136174636174636
316	0.112005856515373
317	0.145208131655373
318	0.132188841201717
319	0.133202742409403
320	0.0988142292490119
321	0.114357262103506
322	0.111627906976744
323	0.102292768959436
324	0.123040752351097
325	0.104803493449782
326	0.12719298245614
327	0.107920792079208
328	0.128747795414462
329	0.154038301415487
330	0.138888888888889
331	0.146914789422135
332	0.136651583710407
333	0.132295719844358
334	0.11264367816092
335	0.118288590604027
336	0.119217081850534
337	0.12532865907099
338	0.120960295475531
339	0.100854700854701
340	0.129614438063987
341	0.130284728213978
342	0.096342551293488
343	0.125214408233276
344	0.10905892700088
345	0.131868131868132
346	0.136936936936937
347	0.117420596727623
348	0.111111111111111
349	0.11338100102145
350	0.123629112662014
351	0.109352517985612
352	0.1099116781158
353	0.131521739130435
354	0.105
355	0.115416323165705
356	0.0906779661016949
357	0.133273703041145
358	0.125242718446602
359	0.109725685785536
360	0.107420494699647
361	0.12396694214876
362	0.103544776119403
363	0.1152
364	0.143497757847534
365	0.104961832061069
366	0.104216388225935
367	0.129266521423384
368	0.145850120870266
369	0.119936457505957
370	0.112576956904134
371	0.106849315068493
372	0.124522536287242
373	0.113265306122449
374	0.127028934368384
375	0.111206896551724
376	0.107798165137615
377	0.135922330097087
378	0.111423220973783
379	0.100355239786856
380	0.105706267539757
381	0.111019055509528
382	0.124813153961136
383	0.106365834004835
384	0.126839523475823
385	0.107824427480916
386	0.124271844660194
387	0.123194562446899
388	0.129777777777778
389	0.105160662122687
390	0.109826589595376
391	0.124775583482944
392	0.150994575045208
393	0.101364522417154
394	0.124415341440599
395	0.141242937853107
396	0.110091743119266
397	0.122649223221586
398	0.143236074270557
399	0.126334519572954
400	0.121311475409836
401	0.120040691759919
402	0.126736111111111
403	0.108221476510067
404	0.125874125874126
405	0.108108108108108
406	0.125244618395303
407	0.116535433070866
408	0.11965811965812
409	0.150481189851269
410	0.108843537414966
411	0.125
412	0.108433734939759
413	0.114474929044465
414	0.152141802067947
415	0.0983477576711251
416	0.132183908045977
417	0.114724480578139
418	0.123265306122449
419	0.127056672760512
420	0.118432026688907
421	0.116190476190476
422	0.144557823129252
423	0.134822167080232
424	0.13658070678128
425	0.131746031746032
426	0.103270223752151
427	0.122109158186864
428	0.126679462571977
429	0.115481171548117
430	0.107784431137725
431	0.117398648648649
432	0.147083685545224
433	0.103763987792472
434	0.128767123287671
435	0.111993645750596
436	0.12933458294283
437	0.134328358208955
438	0.1181640625
439	0.131067961165049
440	0.143772893772894
441	0.139554794520548
442	0.130060292850991
443	0.0947712418300654
444	0.113305613305613
445	0.141074856046065
446	0.133996937212864
447	0.145614035087719
448	0.132844335778321
449	0.129613733905579
450	0.1192005710207
451	0.0884955752212389
452	0.102079395085066
453	0.114682249817385
454	0.123181377303589
455	0.109121909633419
456	0.122201492537313
457	0.105166051660517
458	0.123560209424084
459	0.130645161290323
460	0.122015915119363
461	0.13368580060423
462	0.122562674094708
463	0.0991735537190083
464	0.120805369127517
465	0.122942884801549
466	0.11878453038674
467	0.110775427995972
468	0.124489795918367
469	0.132342007434944
470	0.11198738170347
471	0.115915363385465
472	0.134217067108534
473	0.0961986035686579
474	0.112736660929432
475	0.124299065420561
476	0.132899628252788
477	0.134883720930233
478	0.108058608058608
479	0.123393316195373
480	0.104961832061069
481	0.140980735551664
482	0.126679462571977
483	0.0977973568281938
484	0.124087591240876
485	0.116144975288303
486	0.112639724849527
487	0.144469525959368
488	0.0954063604240283
489	0.109276729559748
490	0.127090301003344
491	0.108087679516251
492	0.125541125541126
493	0.110132158590308
494	0.134892086330935
495	0.11743450767841
496	0.116465863453815
497	0.123387096774194
498	0.114035087719298
499	0.0925764192139738
500	0.134719710669078
501	0.117594254937163
502	0.0860323886639676
503	0.127551020408163
504	0.118627450980392
505	0.114853195164076
506	0.131850675138999
507	0.11228813559322
508	0.10251954821894
509	0.126391096979332
510	0.135906040268456
511	0.124444444444444
512	0.107207207207207
513	0.109934853420195
514	0.11934552454283
515	0.113654946852003
516	0.11265306122449
517	0.121931908155186
518	0.117808219178082
519	0.14018691588785
520	0.129483814523185
521	0.125395152792413
522	0.0991810737033667
523	0.117179741807349
524	0.124576271186441
525	0.147527242246438
526	0.130630630630631
527	0.109322033898305
528	0.1279296875
529	0.111214953271028
530	0.139275766016713
531	0.0978956999085087
532	0.118506493506494
533	0.123401053423627
534	0.117021276595745
535	0.127416520210896
536	0.123008849557522
537	0.114139693356048
538	0.148221343873518
539	0.119113573407202
540	0.106870229007634
541	0.131877022653722
542	0.142131979695431
543	0.100970873786408
544	0.118197278911565
545	0.120144534778681
546	0.117696160267112
547	0.103955841766329
548	0.117915904936015
549	0.113985448666128
550	0.131950989632422
551	0.137065637065637
552	0.125482625482625
553	0.10472972972973
554	0.108672936259143
555	0.121363258520366
556	0.10410094637224
557	0.138054363376252
558	0.0857400722021661
559	0.0980902777777778
560	0.123134328358209
561	0.131666666666667
562	0.125104953820319
563	0.122117847993168
564	0.105590062111801
565	0.112798264642082
566	0.141276595744681
567	0.12133072407045
568	0.117647058823529
569	0.112637362637363
570	0.116514690982776
571	0.11952861952862
572	0.0954861111111111
573	0.105263157894737
574	0.103250478011472
575	0.133102852203976
576	0.11758691206544
577	0.123935666982025
578	0.133809099018733
579	0.126539753639418
580	0.137327188940092
581	0.108601216333623
582	0.124356775300172
583	0.11010101010101
584	0.153367875647668
585	0.104660045836516
586	0.0976042590949423
587	0.103161397670549
588	0.109879032258065
589	0.127241673783091
590	0.106837606837607
591	0.116763969974979
592	0.114996114996115
593	0.0987341772151899
594	0.156082631981637
595	0.104895104895105
596	0.1296875
597	0.110627177700348
598	0.137992831541219
599	0.112068965517241
600	0.11470113085622
601	0.120307167235495
602	0.108965517241379
603	0.129930394431555
604	0.1286701208981
605	0.128839590443686
606	0.107776261937244
607	0.117792421746293
608	0.092534174553102
609	0.14453781512605
610	0.117150890346767
611	0.117416829745597
612	0.104532839962997
613	0.145365853658537
614	0.138050043140638
615	0.128509719222462
616	0.108849557522124
617	0.121274409044193
618	0.131645569620253
619	0.134819532908705
620	0.131907308377897
621	0.112081513828239
622	0.106750392464678
623	0.121818181818182
624	0.108610567514677
625	0.112825458052073
626	0.0998080614203455
627	0.111372549019608
628	0.114991482112436
629	0.139720558882236
630	0.112951807228916
631	0.149277688603531
632	0.122938530734633
633	0.128022759601707
634	0.114463176574978
635	0.11346316680779
636	0.126175548589342
637	0.0966921119592875
638	0.152941176470588
639	0.132352941176471
640	0.128347183748846
641	0.112274024738344
642	0.108945969884854
643	0.119387755102041
644	0.132581100141044
645	0.141314131413141
646	0.134146341463415
647	0.146041506533436
648	0.138798701298701
649	0.119900083263947
650	0.112328767123288
651	0.129764065335753
652	0.146341463414634
653	0.109826589595376
654	0.104770017035775
655	0.094017094017094
656	0.113253012048193
657	0.101665205959684
658	0.10939226519337
659	0.100965107646622
660	0.133986928104575
661	0.116798846431146
662	0.119166666666667
663	0.137305699481865
664	0.133333333333333
665	0.117693522906793
666	0.153927813163482
667	0.143981117230527
668	0.128133704735376
669	0.110091743119266
670	0.0987884436160298
671	0.109375
672	0.116487455197133
673	0.102756892230576
674	0.103036876355748
675	0.129645635263613
676	0.136813681368137
677	0.122900763358779
678	0.148867313915858
679	0.116981132075472
680	0.124037639007699
681	0.0983606557377049
682	0.1171875
683	0.122222222222222
684	0.120313862249346
685	0.156028368794326
686	0.105220883534137
687	0.112873134328358
688	0.12855910267472
689	0.106899166034875
690	0.125373134328358
691	0.121794871794872
692	0.120603015075377
693	0.123211446740859
694	0.125886524822695
695	0.132727272727273
696	0.121635094715852
697	0.121510673234811
698	0.111831442463533
699	0.109575518262586
700	0.114740368509213
701	0.133714285714286
702	0.111111111111111
703	0.131433823529412
704	0.127234490010515
705	0.109009009009009
706	0.125207296849088
707	0.13147792706334
708	0.117216117216117
709	0.111111111111111
710	0.112007168458781
711	0.147786946736684
712	0.108949416342412
713	0.128128128128128
714	0.125451263537906
715	0.106590724165989
716	0.129136400322841
717	0.143269230769231
718	0.130600571973308
719	0.111436950146628
720	0.135009310986965
721	0.124183006535948
722	0.109789569990851
723	0.132340777502068
724	0.118811881188119
725	0.107142857142857
726	0.136279926335175
727	0.118181818181818
728	0.0876085240726125
729	0.122130394857668
730	0.107834877843302
731	0.117009750812568
732	0.133053221288515
733	0.122749590834697
734	0.107046070460705
735	0.131386861313869
736	0.125
737	0.125398512221041
738	0.111965811965812
739	0.120974760661445
740	0.127978817299206
741	0.101956745623069
742	0.146408839779006
743	0.124677558039553
744	0.125816993464052
745	0.108154506437768
746	0.138501742160279
747	0.0980544747081712
748	0.143721633888048
749	0.126373626373626
750	0.098438560760353
751	0.116760828625235
752	0.144978165938865
753	0.124343257443082
754	0.118518518518519
755	0.0908163265306123
756	0.123148869836321
757	0.115145228215768
758	0.104347826086957
759	0.123097286565189
760	0.113154172560113
761	0.118570183086312
762	0.127659574468085
763	0.140568099053168
764	0.116116116116116
765	0.141267123287671
766	0.125
767	0.118629908103592
768	0.142497904442582
769	0.110907424381302
770	0.12652705061082
771	0.11595547309833
772	0.128769356153219
773	0.144029170464904
774	0.103130755064457
775	0.114474929044465
776	0.0951456310679612
777	0.135408560311284
778	0.123833757421544
779	0.100337268128162
780	0.111645813282002
781	0.108454312553373
782	0.104182509505703
783	0.105555555555556
784	0.106382978723404
785	0.112277867528271
786	0.0989330746847721
787	0.11686143572621
788	0.115353371242892
789	0.132407407407407
790	0.134634146341463
791	0.105777054515867
792	0.1572265625
793	0.113189897100094
794	0.124760076775432
795	0.147796024200519
796	0.140237324703344
797	0.125631768953069
798	0.126391096979332
799	0.0984503190519599
800	0.133396404919584
801	0.111924686192469
802	0.118410381184104
803	0.133018867924528
804	0.125932062966031
805	0.127969348659004
806	0.112903225806452
807	0.122047244094488
808	0.133822181484876
809	0.100202429149798
810	0.0988286969253294
811	0.146935348446683
812	0.108414239482201
813	0.14026402640264
814	0.137961335676626
815	0.132994923857868
816	0.13562091503268
817	0.140986132511556
818	0.114285714285714
819	0.136842105263158
820	0.132270168855535
821	0.102430555555556
822	0.115805946791862
823	0.129402129402129
824	0.108674928503337
825	0.0962230215827338
826	0.0957336108220603
827	0.113117870722433
828	0.124668435013263
829	0.124702144559174
830	0.10841546626232
831	0.113654946852003
832	0.125588697017268
833	0.116666666666667
834	0.112135176651306
835	0.110055423594616
836	0.10415035238841
837	0.123951537744641
838	0.127147766323024
839	0.130353817504655
840	0.123142250530786
841	0.109324758842444
842	0.121461187214612
843	0.112511251125113
844	0.122601279317697
845	0.138364779874214
846	0.104906937394247
847	0.134928229665072
848	0.11254295532646
849	0.101889893179951
850	0.119439868204283
851	0.126729788783685
852	0.133891213389121
853	0.129692832764505
854	0.103479036574487
855	0.122833458929917
856	0.133384734001542
857	0.121611154144074
858	0.125471698113208
859	0.125932835820896
860	0.132013201320132
861	0.102678571428571
862	0.147153598281418
863	0.116850127011008
864	0.0991345397324941
865	0.108849557522124
866	0.0962099125364431
867	0.132507149666349
868	0.119113573407202
869	0.121771217712177
870	0.0927513639906469
871	0.14463601532567
872	0.106239460370995
873	0.109019607843137
874	0.108837209302326
875	0.143455497382199
876	0.166166166166166
877	0.117110266159696
878	0.104145601617796
879	0.115351257588899
880	0.102654867256637
881	0.112837285363859
882	0.0994431185361973
883	0.142431021625652
884	0.119624706802189
885	0.158894645941278
886	0.1424
887	0.108991825613079
888	0.132266217354676
889	0.135860979462875
890	0.135483870967742
891	0.128205128205128
892	0.116970278044104
893	0.107600341588386
894	0.109656301145663
895	0.107413010590015
896	0.098122866894198
897	0.0980769230769231
898	0.122175732217573
899	0.130470016207455
900	0.116200169635284
901	0.117596566523605
902	0.156130997715156
903	0.113744075829384
904	0.124212421242124
905	0.139664804469274
906	0.113255033557047
907	0.124542124542125
908	0.117247238742566
909	0.118103448275862
910	0.118951612903226
911	0.108147080028839
912	0.157688540646425
913	0.11671469740634
914	0.139983909895414
915	0.107834101382488
916	0.126074498567335
917	0.134894991922456
918	0.139275766016713
919	0.142231947483589
920	0.137634408602151
921	0.139557266602502
922	0.122359154929577
923	0.127986348122867
924	0.113799283154122
925	0.106125970664366
926	0.121052631578947
927	0.134357005758157
928	0.137577002053388
929	0.135673624288425
930	0.141491395793499
931	0.125970664365833
932	0.136678200692042
933	0.12176414189837
934	0.117405582922824
935	0.122854561878952
936	0.119791666666667
937	0.0953288846520496
938	0.124561403508772
939	0.109505703422053
940	0.134251290877797
941	0.135181975736568
942	0.144046627810158
943	0.105105105105105
944	0.109170305676856
945	0.150731158605174
946	0.113178294573643
947	0.106606606606607
948	0.101317122593718
949	0.135670731707317
950	0.12401055408971
951	0.116410670978173
952	0.120503597122302
953	0.131410256410256
954	0.122977346278317
955	0.125568698817106
956	0.15045045045045
957	0.118006103763988
958	0.119924457034939
959	0.124700239808153
960	0.104771784232365
961	0.127966101694915
962	0.119460500963391
963	0.101395348837209
964	0.133776091081594
965	0.131238447319778
966	0.105123674911661
967	0.108601216333623
968	0.126666666666667
969	0.173544973544974
970	0.13953488372093
971	0.12488928255093
972	0.109877913429523
973	0.119473189087488
974	0.118922961854899
975	0.125223613595707
976	0.116838487972509
977	0.117294520547945
978	0.154502369668246
979	0.121747211895911
980	0.129817444219067
981	0.111570247933884
982	0.113805970149254
983	0.120786516853933
984	0.0973451327433628
985	0.122791519434629
986	0.1168
987	0.133644859813084
988	0.121890547263682
989	0.139362490733877
990	0.112321877619447
991	0.12280701754386
992	0.110337972166998
993	0.106805293005671
994	0.118432026688907
995	0.143835616438356
996	0.0990187332738626
997	0.126339969372129
998	0.138572905894519
999	0.116402116402116
1000	0.108225108225108
