# Supplementary material for: Rapid methicillin resistance diversification in Staphylococcus epidermidis colonizing human neonates
Source: Nat Commun. 2021 Oct 18;12:6062. doi: 10.1038/s41467-021-26392-8 (PMC8523572; doi:10.1038/s41467-021-26392-8)
Supplement: Supplementary file 3 — Source Data [file 41467_2021_26392_MOESM3_ESM.zip › ConS_Data/SuppFig2.txt]

	ABIADBFC_02528	ABIADBFC_02529	ABIADBFC_02530	ABIADBFC_02531	ABOPCJGN_00903	ABOPCJGN_01043	ACAIBJMK_02020	ACAIBJMK_02362	ADALKCBF_00925	ADALKCBF_01031	ADALKCBF_01032	ADALKCBF_01033	ADALKCBF_01112	ADALKCBF_01136	ADALKCBF_02091	ADALKCBF_02095	ADALKCBF_02099	ADALKCBF_02100	ADALKCBF_02140	ADALKCBF_02141	ADALKCBF_02236	ADALKCBF_02283	ADALKCBF_02284	ADALKCBF_02285	ADALKCBF_02286	AEPKBLHD_00093	AEPKBLHD_01545	AHFEPBHP_00870	AHFEPBHP_00885	AHFEPBHP_01036	AHFEPBHP_01072	AHFEPBHP_01091	AHFEPBHP_01092	AHFEPBHP_01129	AHFEPBHP_01204	AHFEPBHP_01211	AHFEPBHP_01214	AHFEPBHP_01291	AHFEPBHP_01296	AHFEPBHP_01297	AHFEPBHP_01402	AHFEPBHP_01726	AHFEPBHP_02309	AHFEPBHP_02339	AHFEPBHP_02362	AHFEPBHP_02418	AHFEPBHP_02431	AKHGPGIM_01786	APDDCOIH_02288	BDNCDIKP_01475	BDNCDIKP_01482	BDNCDIKP_02346	BEIEGGGI_02286	BEIEGGGI_02289	BEIEGGGI_02291	BEIEGGGI_02383	BIMJJOCA_01516	BKCAIJBN_02579	BNFCGLPM_02256	BPEBIFCC_01698	CKGKPCCH_02020	CLNMGIAC_02623	COOFAELG_00020	COOFAELG_00175	COOFAELG_00636	COOFAELG_00642	COOFAELG_00783	COOFAELG_01151	COOFAELG_01152	COOFAELG_01513	COOFAELG_01514	COOFAELG_01515	COOFAELG_01516	COOFAELG_01517	COOFAELG_01518	COOFAELG_01519	COOFAELG_01520	COOFAELG_01521	COOFAELG_01522	COOFAELG_01523	COOFAELG_01524	COOFAELG_01525	COOFAELG_01526	COOFAELG_01527	COOFAELG_01528	COOFAELG_01529	COOFAELG_01530	COOFAELG_01531	COOFAELG_01532	COOFAELG_01533	COOFAELG_01534	COOFAELG_01535	COOFAELG_01536	COOFAELG_01537	COOFAELG_01538	COOFAELG_01539	COOFAELG_01540	COOFAELG_01541	COOFAELG_01542	COOFAELG_01543	COOFAELG_01544	COOFAELG_01545	COOFAELG_01546	COOFAELG_01547	COOFAELG_01548	COOFAELG_01549	COOFAELG_01550	COOFAELG_01551	COOFAELG_01552	COOFAELG_01553	COOFAELG_01554	COOFAELG_01555	COOFAELG_01556	COOFAELG_01557	COOFAELG_01558	COOFAELG_01559	COOFAELG_01560	COOFAELG_01561	COOFAELG_01562	COOFAELG_01563	COOFAELG_01564	COOFAELG_01565	COOFAELG_01566	COOFAELG_01567	COOFAELG_01568	COOFAELG_01569	COOFAELG_01570	COOFAELG_01571	COOFAELG_01572	COOFAELG_01573	COOFAELG_01574	COOFAELG_01575	COOFAELG_01576	COOFAELG_01577	COOFAELG_01669	COOFAELG_01670	COOFAELG_01671	COOFAELG_01674	COOFAELG_01676	COOFAELG_01678	COOFAELG_01679	COOFAELG_01680	COOFAELG_01682	COOFAELG_01684	COOFAELG_01685	COOFAELG_01689	COOFAELG_01690	COOFAELG_01707	COOFAELG_01708	COOFAELG_01709	COOFAELG_01710	COOFAELG_01711	COOFAELG_01712	COOFAELG_01713	COOFAELG_01714	COOFAELG_01715	COOFAELG_01716	COOFAELG_01717	COOFAELG_01718	COOFAELG_01719	COOFAELG_01720	COOFAELG_01721	COOFAELG_01722	COOFAELG_01723	COOFAELG_01724	COOFAELG_01725	COOFAELG_01726	COOFAELG_01727	COOFAELG_01728	COOFAELG_01729	COOFAELG_01730	COOFAELG_01732	COOFAELG_01733	COOFAELG_01734	COOFAELG_01735	COOFAELG_01736	COOFAELG_01737	COOFAELG_01738	COOFAELG_01739	COOFAELG_01740	COOFAELG_01741	COOFAELG_01742	COOFAELG_01743	COOFAELG_01744	COOFAELG_01745	COOFAELG_01746	COOFAELG_01747	COOFAELG_01748	COOFAELG_01749	COOFAELG_01750	COOFAELG_01751	COOFAELG_01752	COOFAELG_01753	COOFAELG_01754	COOFAELG_01755	COOFAELG_01756	COOFAELG_01757	COOFAELG_01758	COOFAELG_01759	COOFAELG_01760	COOFAELG_01761	COOFAELG_01762	COOFAELG_01763	COOFAELG_01764	COOFAELG_01765	COOFAELG_01766	COOFAELG_01767	COOFAELG_01768	COOFAELG_01769	COOFAELG_01770	COOFAELG_01771	COOFAELG_01772	COOFAELG_01773	COOFAELG_01774	COOFAELG_01775	COOFAELG_01776	COOFAELG_01777	COOFAELG_01778	COOFAELG_01779	COOFAELG_01780	COOFAELG_01781	COOFAELG_01783	COOFAELG_01784	COOFAELG_01785	COOFAELG_01786	COOFAELG_02267	COOFAELG_02421	COOFAELG_02422	COOFAELG_02423	COOFAELG_02554	COOFAELG_02555	COOFAELG_02556	COOFAELG_02557	COOFAELG_02558	COOFAELG_02559	COOFAELG_02560	COOFAELG_02566	COOFAELG_02568	COOFAELG_02569	COOFAELG_02570	COOFAELG_02571	COOFAELG_02606	DGBHNNAJ_02404	DIOICJNF_02541	DOLFIIIM_00329	DOLFIIIM_00334	DOLFIIIM_00341	DOLFIIIM_00342	DOLFIIIM_01187	DOLFIIIM_02155	EAILPOAG_00670	EAILPOAG_00671	EAILPOAG_00674	EAILPOAG_02394	EBOGCABC_02438	EBOGCABC_02440	EBOGCABC_02441	EJFNLGMO_02040	ELMPFFEO_01832	FEKMCIGK_00081	FEKMCIGK_00082	FEKMCIGK_00083	FEKMCIGK_00085	FEKMCIGK_00254	FEKMCIGK_00255	FEKMCIGK_00257	FEKMCIGK_00647	FEKMCIGK_00648	FEKMCIGK_00649	FEKMCIGK_00685	FEKMCIGK_00686	FEKMCIGK_00693	FEKMCIGK_00694	FEKMCIGK_00695	FEKMCIGK_00919	FEKMCIGK_00942	FEKMCIGK_00949	FEKMCIGK_01030	FEKMCIGK_01078	FEKMCIGK_01367	FEKMCIGK_01528	FEKMCIGK_01924	FEKMCIGK_01928	FEKMCIGK_01929	FEKMCIGK_01930	FEKMCIGK_01931	FEKMCIGK_01932	FEKMCIGK_01933	FEKMCIGK_01934	FEKMCIGK_01936	FEKMCIGK_01942	FEKMCIGK_01943	FEKMCIGK_01947	FEKMCIGK_01948	FEKMCIGK_01949	FEKMCIGK_01950	FEKMCIGK_02099	FEKMCIGK_02146	FEKMCIGK_02159	FEKMCIGK_02190	FEKMCIGK_02250	FEKMCIGK_02266	FEKMCIGK_02270	FEKMCIGK_02272	FEKMCIGK_02274	FEKMCIGK_02277	FEKMCIGK_02290	FEKMCIGK_02291	FELFPMIK_02286	FGLNNAGM_01071	FHDJIBKE_02014	FHDJIBKE_02041	FHDJIBKE_02349	FJJHDNGP_02116	FJJHDNGP_02301	FJJHDNGP_02302	FJJHDNGP_02303	FJJHDNGP_02304	FKBKNIPD_02553	FLABJONC_01873	FOODJHKB_02505	FPCCCAII_02411	FPCCCAII_02413	FPDLENLD_01761	FPDLENLD_01762	FPDLENLD_02126	FPDLENLD_02284	FPDLENLD_02285	FPDLENLD_02384	GAFDBDCJ_00888	GAFDBDCJ_00889	GAFDBDCJ_00890	GAFDBDCJ_00891	GAFDBDCJ_00892	GAFDBDCJ_00893	GAFDBDCJ_00894	GAFDBDCJ_00896	GAFDBDCJ_00897	GAFDBDCJ_00898	GAFDBDCJ_00899	GAFDBDCJ_00900	GAFDBDCJ_00901	GAFDBDCJ_00902	GAFDBDCJ_00903	GAFDBDCJ_00904	GAFDBDCJ_00905	GAFDBDCJ_00906	GAFDBDCJ_00907	GAFDBDCJ_00908	GAFDBDCJ_00909	GAFDBDCJ_00910	GAFDBDCJ_00911	GAFDBDCJ_00912	GAFDBDCJ_00914	GAFDBDCJ_00915	GAFDBDCJ_00918	GAFDBDCJ_00919	GAFDBDCJ_00920	GAFDBDCJ_00921	GAFDBDCJ_00922	GAFDBDCJ_00923	GAFDBDCJ_00925	GAFDBDCJ_00926	GAFDBDCJ_00927	GAFDBDCJ_00928	GAFDBDCJ_00930	GAFDBDCJ_00931	GAFDBDCJ_00932	GAFDBDCJ_00933	GAFDBDCJ_00934	GAFDBDCJ_00935	GAFDBDCJ_00936	GAFDBDCJ_00937	GAFDBDCJ_00938	GAFDBDCJ_00939	GAFDBDCJ_00940	GAFDBDCJ_00941	GAFDBDCJ_00942	GAFDBDCJ_00943	GAFDBDCJ_00944	GAFDBDCJ_00945	GAFDBDCJ_00946	GAFDBDCJ_00947	GAFDBDCJ_00948	GAFDBDCJ_00950	GAFDBDCJ_00951	GAFDBDCJ_00953	GAFDBDCJ_00954	GAFDBDCJ_00955	GAFDBDCJ_00956	GAFDBDCJ_00957	GAFDBDCJ_00960	GAFDBDCJ_00961	GAFDBDCJ_00962	GAFDBDCJ_00963	GAFDBDCJ_00964	GAFDBDCJ_00966	GAFDBDCJ_00967	GAFDBDCJ_00968	GAFDBDCJ_00969	GAFDBDCJ_00970	GAFDBDCJ_00973	GAFDBDCJ_00974	GAFDBDCJ_00975	GAFDBDCJ_00976	GAFDBDCJ_00977	GAFDBDCJ_00978	GAFDBDCJ_00979	GAFDBDCJ_00980	GAFDBDCJ_00981	GAFDBDCJ_00982	GAFDBDCJ_00983	GAFDBDCJ_00984	GAFDBDCJ_00985	GAFDBDCJ_00986	GAFDBDCJ_00987	GAFDBDCJ_00988	GAFDBDCJ_00989	GAFDBDCJ_00990	GAFDBDCJ_00991	GAFDBDCJ_00992	GAFDBDCJ_00993	GAFDBDCJ_00994	GAFDBDCJ_00995	GAFDBDCJ_00997	GAFDBDCJ_00998	GAFDBDCJ_00999	GAFDBDCJ_01001	GAFDBDCJ_01002	GAFDBDCJ_01004	GAFDBDCJ_01005	GAFDBDCJ_01006	GAFDBDCJ_01007	GAFDBDCJ_01008	GAFDBDCJ_01009	GAFDBDCJ_01010	GAFDBDCJ_01012	GAFDBDCJ_01013	GAFDBDCJ_01014	GAFDBDCJ_01015	GAFDBDCJ_01016	GAFDBDCJ_01017	GAFDBDCJ_01018	GAHBHCBN_02335	GCIBCNHA_00732	GCIBCNHA_00733	GCIBCNHA_00758	GCIBCNHA_00770	GCIBCNHA_00771	GCIBCNHA_00772	GCIBCNHA_00774	GCIBCNHA_00785	GCIBCNHA_00800	GCPAHPFH_02572	GEFDKKGN_00566	GEFDKKGN_00567	GEFDKKGN_00568	GEFDKKGN_00569	GEFDKKGN_00570	GEFDKKGN_00572	GEFDKKGN_00573	GEFDKKGN_00577	GEFDKKGN_00578	GEFDKKGN_00580	GEFDKKGN_00581	GEFDKKGN_00582	GEFDKKGN_00583	GEFDKKGN_00584	GEFDKKGN_00585	GEFDKKGN_00605	GEFDKKGN_00710	GEFDKKGN_01353	GEFDKKGN_01354	GEFDKKGN_01356	GEFDKKGN_01357	GEFDKKGN_01358	GEFDKKGN_01360	GEFDKKGN_01361	GEFDKKGN_01362	GEFDKKGN_01363	GEFDKKGN_01364	GEFDKKGN_01367	GEFDKKGN_01369	GEFDKKGN_01376	GEFDKKGN_01738	GEFDKKGN_02056	GEFDKKGN_02057	GEFDKKGN_02061	GEFDKKGN_02066	GEFDKKGN_02068	GEFDKKGN_02069	GEFDKKGN_02070	GEFDKKGN_02121	GEFDKKGN_02122	GEFDKKGN_02125	GEFDKKGN_02183	GEFDKKGN_02184	GEFDKKGN_02196	GEFDKKGN_02222	GEFDKKGN_02352	GEFDKKGN_02353	GEFDKKGN_02358	GEFGDJKA_00536	GEFGDJKA_02086	GFIELBOI_00171	GFIELBOI_00177	GFIELBOI_00491	GFIELBOI_01860	GFIELBOI_01862	GFIELBOI_01863	GFIELBOI_01864	GFIELBOI_01865	GFIELBOI_01866	GFIELBOI_01867	GFIELBOI_01868	GFIELBOI_01885	GFIELBOI_01887	GFIELBOI_01889	GFIELBOI_02305	GFIELBOI_02306	GFIELBOI_02313	GFIELBOI_02315	GFIELBOI_02316	GFIELBOI_02317	GFIELBOI_02318	GFIELBOI_02319	GFIELBOI_02320	GFIELBOI_02321	GFIELBOI_02322	GFIELBOI_02323	GFIELBOI_02438	GFIELBOI_02439	GFIELBOI_02440	HBIBLDHL_02390	HBLAHHEN_00060	HBLAHHEN_02438	HNHECGOB_02196	ICPPLPLG_00498	ICPPLPLG_00499	ICPPLPLG_00500	ICPPLPLG_00502	ICPPLPLG_00503	ICPPLPLG_00504	ICPPLPLG_00505	ICPPLPLG_00506	ICPPLPLG_00507	ICPPLPLG_00508	ICPPLPLG_00509	ICPPLPLG_00510	ICPPLPLG_00511	ICPPLPLG_00512	ICPPLPLG_00513	ICPPLPLG_00514	ICPPLPLG_00515	ICPPLPLG_00516	ICPPLPLG_00517	ICPPLPLG_00518	ICPPLPLG_00519	ICPPLPLG_00520	ICPPLPLG_00521	ICPPLPLG_00523	ICPPLPLG_00524	ICPPLPLG_00525	ICPPLPLG_00526	ICPPLPLG_00527	ICPPLPLG_00529	ICPPLPLG_00531	ICPPLPLG_00532	ICPPLPLG_00533	ICPPLPLG_00534	ICPPLPLG_00535	ICPPLPLG_00536	ICPPLPLG_00537	ICPPLPLG_00538	ICPPLPLG_00539	ICPPLPLG_00541	ICPPLPLG_00545	ICPPLPLG_00546	ICPPLPLG_00548	ICPPLPLG_00550	ICPPLPLG_00551	ICPPLPLG_00552	ICPPLPLG_00553	ICPPLPLG_00554	ICPPLPLG_00555	ICPPLPLG_00556	ICPPLPLG_00557	ICPPLPLG_00560	ICPPLPLG_00561	ICPPLPLG_00562	ICPPLPLG_00563	ICPPLPLG_00564	ICPPLPLG_00565	ICPPLPLG_00566	ICPPLPLG_00959	ICPPLPLG_00966	ICPPLPLG_00967	ICPPLPLG_01726	ICPPLPLG_01727	ICPPLPLG_01728	ICPPLPLG_01729	ICPPLPLG_02032	ICPPLPLG_02033	ICPPLPLG_02034	ICPPLPLG_02062	ICPPLPLG_02248	ICPPLPLG_02249	ICPPLPLG_02250	ICPPLPLG_02251	ICPPLPLG_02252	ICPPLPLG_02253	ICPPLPLG_02254	ICPPLPLG_02255	ICPPLPLG_02256	ICPPLPLG_02258	ICPPLPLG_02259	ICPPLPLG_02260	ICPPLPLG_02261	ICPPLPLG_02263	ICPPLPLG_02264	ICPPLPLG_02265	ICPPLPLG_02266	ICPPLPLG_02286	ICPPLPLG_02287	ICPPLPLG_02289	ICPPLPLG_02290	ICPPLPLG_02298	ICPPLPLG_02299	ICPPLPLG_02300	ICPPLPLG_02301	ICPPLPLG_02302	ICPPLPLG_02303	ICPPLPLG_02305	ICPPLPLG_02306	ICPPLPLG_02307	ICPPLPLG_02308	ICPPLPLG_02309	ICPPLPLG_02310	ICPPLPLG_02311	ICPPLPLG_02313	IIBBDNPI_00299	IJLHGOGM_00877	ILLBODPI_02399	ILLBODPI_02411	ILLBODPI_02412	IPDOEAID_02278	IPGPHODJ_00122	IPGPHODJ_00126	IPGPHODJ_00312	IPGPHODJ_00358	IPGPHODJ_01057	IPGPHODJ_01552	IPGPHODJ_01746	IPGPHODJ_01877	IPGPHODJ_01972	IPGPHODJ_02066	JCEJLKHF_01757	JCEJLKHF_02277	JECKIADM_02507	JECKIADM_02508	JJAFAOHG_02400	JJAFAOHG_02500	JNJOGDLH_01035	JNJOGDLH_01045	JNJOGDLH_01916	JNJOGDLH_02027	JNJOGDLH_02083	JNJOGDLH_02240	JNJOGDLH_02284	KCAAMJPM_02457	KEIOMIGL_01909	KEIOMIGL_02019	KEIOMIGL_02528	KINMHOLO_00664	KINMHOLO_00678	KINMHOLO_00679	KLJKKEKM_02593	KNKMGJND_01824	KNKMGJND_02452	LICMBINI_00974	LLJJCMIJ_02321	LLJJCMIJ_02382	LLJJCMIJ_02446	LNNDDKIK_01758	LOCJAOMB_00155	LOCJAOMB_01361	LOCJAOMB_02295	LOCJAOMB_02615	MDMDDGDM_01451	MDMDDGDM_01463	MGLDCIFH_00532	MGLDCIFH_00637	MGLDCIFH_00645	MGLDCIFH_01870	MHICICCF_02547	MHICICCF_02548	MHICICCF_02549	MLLIAONL_02012	MLLIAONL_02013	MLLIAONL_02014	MLLIAONL_02015	MLLIAONL_02016	MLLIAONL_02017	MMHIGIAO_02399	MMHIGIAO_02573	MMHIGIAO_02587	MMHIGIAO_02653	MMHIGIAO_02659	MNKGCAGF_02497	MNKGCAGF_02498	MNKGCAGF_02499	MNKGCAGF_02500	MNKGCAGF_02501	MNKGCAGF_02502	MNKGCAGF_02503	MNKGCAGF_02527	MNKGCAGF_02548	MNKGCAGF_02549	MNKGCAGF_02550	MNKGCAGF_02551	MNKGCAGF_02553	MNKGCAGF_02555	MNKGCAGF_02556	MNKGCAGF_02557	MNKGCAGF_02558	MNKGCAGF_02559	NBKEJIMP_02105	NCPCGEEP_02165	NFHACMEC_00611	NIKMMMJJ_00445	NIKMMMJJ_01826	NIKMMMJJ_01827	NIKMMMJJ_01999	NIKMMMJJ_02067	NIKMMMJJ_02247	NIKMMMJJ_02253	NIKMMMJJ_02519	NIKMMMJJ_02577	NMLEOBFM_02355	OAJICPAJ_00609	OAJICPAJ_00744	OAJICPAJ_00754	OAJICPAJ_02187	OAJICPAJ_02188	OAJICPAJ_02189	OAJICPAJ_02190	OAJICPAJ_02191	OAJICPAJ_02192	OAJICPAJ_02193	OAJICPAJ_02209	OAJICPAJ_02300	OAJICPAJ_02301	OCMGOICH_02523	OHOEKFGO_00001	OHOEKFGO_00002	OHOEKFGO_00003	OHOEKFGO_00004	OHOEKFGO_00005	OHOEKFGO_00007	OHOEKFGO_00008	OHOEKFGO_00009	OHOEKFGO_00010	OHOEKFGO_00011	OHOEKFGO_00012	OHOEKFGO_00013	OHOEKFGO_00014	OHOEKFGO_00015	OHOEKFGO_00016	OHOEKFGO_00017	OHOEKFGO_00018	OHOEKFGO_00019	OHOEKFGO_00020	OHOEKFGO_00021	OHOEKFGO_00022	OHOEKFGO_00023	OHOEKFGO_00024	OHOEKFGO_00025	OHOEKFGO_00026	OHOEKFGO_00027	OHOEKFGO_00028	OHOEKFGO_00029	OHOEKFGO_00030	OHOEKFGO_00031	OHOEKFGO_00032	OHOEKFGO_00033	OHOEKFGO_00034	OHOEKFGO_00035	OHOEKFGO_00036	OHOEKFGO_00037	OHOEKFGO_00038	OHOEKFGO_00039	OHOEKFGO_00040	OHOEKFGO_00041	OHOEKFGO_00042	OHOEKFGO_00043	OHOEKFGO_00044	OHOEKFGO_00045	OHOEKFGO_00046	OHOEKFGO_00047	OHOEKFGO_00048	OHOEKFGO_00049	OHOEKFGO_00050	OHOEKFGO_00051	OHOEKFGO_00052	OHOEKFGO_00053	OHOEKFGO_00054	OHOEKFGO_00055	OHOEKFGO_00056	OHOEKFGO_00057	OHOEKFGO_00058	OHOEKFGO_00059	OHOEKFGO_00060	OHOEKFGO_00061	OHOEKFGO_00062	OHOEKFGO_00063	OHOEKFGO_00064	OHOEKFGO_00065	OHOEKFGO_00066	OHOEKFGO_00067	OHOEKFGO_00068	OHOEKFGO_00069	OHOEKFGO_00070	OHOEKFGO_00071	OHOEKFGO_00072	OHOEKFGO_00073	OHOEKFGO_00074	OHOEKFGO_00075	OHOEKFGO_00076	OHOEKFGO_00077	OHOEKFGO_00078	OHOEKFGO_00079	OHOEKFGO_00080	OHOEKFGO_00081	OHOEKFGO_00082	OHOEKFGO_00083	OHOEKFGO_00084	OHOEKFGO_00085	OHOEKFGO_00086	OHOEKFGO_00087	OHOEKFGO_00088	OHOEKFGO_00089	OHOEKFGO_00090	OHOEKFGO_00091	OHOEKFGO_00092	OHOEKFGO_00093	OHOEKFGO_00094	OHOEKFGO_00095	OHOEKFGO_00096	OHOEKFGO_00097	OHOEKFGO_00098	OHOEKFGO_00099	OHOEKFGO_00100	OHOEKFGO_00101	OHOEKFGO_00102	OHOEKFGO_00103	OHOEKFGO_00104	OHOEKFGO_00105	OHOEKFGO_00106	OHOEKFGO_00107	OHOEKFGO_00108	OHOEKFGO_00109	OHOEKFGO_00110	OHOEKFGO_00111	OHOEKFGO_00112	OHOEKFGO_00113	OHOEKFGO_00114	OHOEKFGO_00115	OHOEKFGO_00116	OHOEKFGO_00117	OHOEKFGO_00118	OHOEKFGO_00119	OHOEKFGO_00120	OHOEKFGO_00121	OHOEKFGO_00122	OHOEKFGO_00123	OHOEKFGO_00124	OHOEKFGO_00125	OHOEKFGO_00126	OHOEKFGO_00127	OHOEKFGO_00128	OHOEKFGO_00129	OHOEKFGO_00130	OHOEKFGO_00131	OHOEKFGO_00132	OHOEKFGO_00133	OHOEKFGO_00134	OHOEKFGO_00135	OHOEKFGO_00136	OHOEKFGO_00138	OHOEKFGO_00139	OHOEKFGO_00140	OHOEKFGO_00141	OHOEKFGO_00142	OHOEKFGO_00143	OHOEKFGO_00144	OHOEKFGO_00145	OHOEKFGO_00146	OHOEKFGO_00147	OHOEKFGO_00148	OHOEKFGO_00149	OHOEKFGO_00150	OHOEKFGO_00151	OHOEKFGO_00152	OHOEKFGO_00153	OHOEKFGO_00154	OHOEKFGO_00155	OHOEKFGO_00156	OHOEKFGO_00157	OHOEKFGO_00158	OHOEKFGO_00159	OHOEKFGO_00160	OHOEKFGO_00161	OHOEKFGO_00162	OHOEKFGO_00163	OHOEKFGO_00164	OHOEKFGO_00165	OHOEKFGO_00166	OHOEKFGO_00167	OHOEKFGO_00168	OHOEKFGO_00169	OHOEKFGO_00170	OHOEKFGO_00171	OHOEKFGO_00172	OHOEKFGO_00173	OHOEKFGO_00174	OHOEKFGO_00175	OHOEKFGO_00176	OHOEKFGO_00177	OHOEKFGO_00178	OHOEKFGO_00179	OHOEKFGO_00180	OHOEKFGO_00181	OHOEKFGO_00182	OHOEKFGO_00183	OHOEKFGO_00184	OHOEKFGO_00185	OHOEKFGO_00186	OHOEKFGO_00187	OHOEKFGO_00188	OHOEKFGO_00189	OHOEKFGO_00190	OHOEKFGO_00191	OHOEKFGO_00192	OHOEKFGO_00193	OHOEKFGO_00194	OHOEKFGO_00195	OHOEKFGO_00196	OHOEKFGO_00197	OHOEKFGO_00198	OHOEKFGO_00199	OHOEKFGO_00200	OHOEKFGO_00201	OHOEKFGO_00202	OHOEKFGO_00203	OHOEKFGO_00204	OHOEKFGO_00205	OHOEKFGO_00206	OHOEKFGO_00207	OHOEKFGO_00208	OHOEKFGO_00209	OHOEKFGO_00210	OHOEKFGO_00211	OHOEKFGO_00212	OHOEKFGO_00213	OHOEKFGO_00214	OHOEKFGO_00215	OHOEKFGO_00216	OHOEKFGO_00217	OHOEKFGO_00218	OHOEKFGO_00220	OHOEKFGO_00221	OHOEKFGO_00222	OHOEKFGO_00223	OHOEKFGO_00224	OHOEKFGO_00225	OHOEKFGO_00226	OHOEKFGO_00227	OHOEKFGO_00228	OHOEKFGO_00229	OHOEKFGO_00230	OHOEKFGO_00231	OHOEKFGO_00232	OHOEKFGO_00233	OHOEKFGO_00234	OHOEKFGO_00235	OHOEKFGO_00236	OHOEKFGO_00237	OHOEKFGO_00238	OHOEKFGO_00239	OHOEKFGO_00240	OHOEKFGO_00241	OHOEKFGO_00242	OHOEKFGO_00244	OHOEKFGO_00245	OHOEKFGO_00246	OHOEKFGO_00247	OHOEKFGO_00248	OHOEKFGO_00249	OHOEKFGO_00250	OHOEKFGO_00251	OHOEKFGO_00252	OHOEKFGO_00253	OHOEKFGO_00254	OHOEKFGO_00255	OHOEKFGO_00256	OHOEKFGO_00257	OHOEKFGO_00258	OHOEKFGO_00259	OHOEKFGO_00260	OHOEKFGO_00261	OHOEKFGO_00262	OHOEKFGO_00263	OHOEKFGO_00264	OHOEKFGO_00265	OHOEKFGO_00266	OHOEKFGO_00267	OHOEKFGO_00268	OHOEKFGO_00269	OHOEKFGO_00270	OHOEKFGO_00271	OHOEKFGO_00272	OHOEKFGO_00273	OHOEKFGO_00274	OHOEKFGO_00275	OHOEKFGO_00276	OHOEKFGO_00277	OHOEKFGO_00278	OHOEKFGO_00279	OHOEKFGO_00280	OHOEKFGO_00281	OHOEKFGO_00282	OHOEKFGO_00283	OHOEKFGO_00284	OHOEKFGO_00285	OHOEKFGO_00286	OHOEKFGO_00287	OHOEKFGO_00288	OHOEKFGO_00289	OHOEKFGO_00290	OHOEKFGO_00291	OHOEKFGO_00292	OHOEKFGO_00293	OHOEKFGO_00294	OHOEKFGO_00295	OHOEKFGO_00296	OHOEKFGO_00297	OHOEKFGO_00298	OHOEKFGO_00299	OHOEKFGO_00300	OHOEKFGO_00301	OHOEKFGO_00302	OHOEKFGO_00303	OHOEKFGO_00304	OHOEKFGO_00306	OHOEKFGO_00307	OHOEKFGO_00308	OHOEKFGO_00309	OHOEKFGO_00310	OHOEKFGO_00311	OHOEKFGO_00312	OHOEKFGO_00313	OHOEKFGO_00314	OHOEKFGO_00315	OHOEKFGO_00316	OHOEKFGO_00317	OHOEKFGO_00318	OHOEKFGO_00319	OHOEKFGO_00320	OHOEKFGO_00321	OHOEKFGO_00322	OHOEKFGO_00323	OHOEKFGO_00324	OHOEKFGO_00325	OHOEKFGO_00326	OHOEKFGO_00327	OHOEKFGO_00328	OHOEKFGO_00329	OHOEKFGO_00330	OHOEKFGO_00331	OHOEKFGO_00332	OHOEKFGO_00333	OHOEKFGO_00334	OHOEKFGO_00335	OHOEKFGO_00336	OHOEKFGO_00337	OHOEKFGO_00338	OHOEKFGO_00339	OHOEKFGO_00340	OHOEKFGO_00341	OHOEKFGO_00342	OHOEKFGO_00343	OHOEKFGO_00344	OHOEKFGO_00345	OHOEKFGO_00346	OHOEKFGO_00347	OHOEKFGO_00348	OHOEKFGO_00349	OHOEKFGO_00350	OHOEKFGO_00351	OHOEKFGO_00352	OHOEKFGO_00353	OHOEKFGO_00354	OHOEKFGO_00355	OHOEKFGO_00356	OHOEKFGO_00357	OHOEKFGO_00358	OHOEKFGO_00359	OHOEKFGO_00361	OHOEKFGO_00362	OHOEKFGO_00363	OHOEKFGO_00364	OHOEKFGO_00365	OHOEKFGO_00366	OHOEKFGO_00367	OHOEKFGO_00368	OHOEKFGO_00369	OHOEKFGO_00370	OHOEKFGO_00371	OHOEKFGO_00372	OHOEKFGO_00373	OHOEKFGO_00374	OHOEKFGO_00375	OHOEKFGO_00376	OHOEKFGO_00377	OHOEKFGO_00378	OHOEKFGO_00379	OHOEKFGO_00380	OHOEKFGO_00381	OHOEKFGO_00382	OHOEKFGO_00383	OHOEKFGO_00384	OHOEKFGO_00385	OHOEKFGO_00386	OHOEKFGO_00387	OHOEKFGO_00388	OHOEKFGO_00389	OHOEKFGO_00390	OHOEKFGO_00391	OHOEKFGO_00392	OHOEKFGO_00393	OHOEKFGO_00394	OHOEKFGO_00396	OHOEKFGO_00397	OHOEKFGO_00398	OHOEKFGO_00400	OHOEKFGO_00401	OHOEKFGO_00402	OHOEKFGO_00403	OHOEKFGO_00404	OHOEKFGO_00405	OHOEKFGO_00406	OHOEKFGO_00407	OHOEKFGO_00408	OHOEKFGO_00409	OHOEKFGO_00410	OHOEKFGO_00411	OHOEKFGO_00412	OHOEKFGO_00413	OHOEKFGO_00414	OHOEKFGO_00416	OHOEKFGO_00417	OHOEKFGO_00418	OHOEKFGO_00419	OHOEKFGO_00420	OHOEKFGO_00421	OHOEKFGO_00424	OHOEKFGO_00425	OHOEKFGO_00426	OHOEKFGO_00427	OHOEKFGO_00428	OHOEKFGO_00429	OHOEKFGO_00430	OHOEKFGO_00431	OHOEKFGO_00432	OHOEKFGO_00433	OHOEKFGO_00434	OHOEKFGO_00435	OHOEKFGO_00436	OHOEKFGO_00437	OHOEKFGO_00438	OHOEKFGO_00439	OHOEKFGO_00440	OHOEKFGO_00441	OHOEKFGO_00443	OHOEKFGO_00444	OHOEKFGO_00447	OHOEKFGO_00448	OHOEKFGO_00449	OHOEKFGO_00450	OHOEKFGO_00451	OHOEKFGO_00452	OHOEKFGO_00453	OHOEKFGO_00454	OHOEKFGO_00455	OHOEKFGO_00456	OHOEKFGO_00457	OHOEKFGO_00458	OHOEKFGO_00459	OHOEKFGO_00460	OHOEKFGO_00461	OHOEKFGO_00462	OHOEKFGO_00464	OHOEKFGO_00465	OHOEKFGO_00466	OHOEKFGO_00467	OHOEKFGO_00468	OHOEKFGO_00469	OHOEKFGO_00470	OHOEKFGO_00471	OHOEKFGO_00472	OHOEKFGO_00473	OHOEKFGO_00474	OHOEKFGO_00475	OHOEKFGO_00476	OHOEKFGO_00477	OHOEKFGO_00478	OHOEKFGO_00479	OHOEKFGO_00480	OHOEKFGO_00481	OHOEKFGO_00482	OHOEKFGO_00483	OHOEKFGO_00484	OHOEKFGO_00485	OHOEKFGO_00486	OHOEKFGO_00487	OHOEKFGO_00488	OHOEKFGO_00489	OHOEKFGO_00490	OHOEKFGO_00491	OHOEKFGO_00492	OHOEKFGO_00493	OHOEKFGO_00494	OHOEKFGO_00495	OHOEKFGO_00496	OHOEKFGO_00497	OHOEKFGO_00498	OHOEKFGO_00499	OHOEKFGO_00500	OHOEKFGO_00501	OHOEKFGO_00502	OHOEKFGO_00503	OHOEKFGO_00504	OHOEKFGO_00505	OHOEKFGO_00506	OHOEKFGO_00507	OHOEKFGO_00508	OHOEKFGO_00509	OHOEKFGO_00510	OHOEKFGO_00511	OHOEKFGO_00512	OHOEKFGO_00513	OHOEKFGO_00514	OHOEKFGO_00515	OHOEKFGO_00516	OHOEKFGO_00517	OHOEKFGO_00518	OHOEKFGO_00519	OHOEKFGO_00520	OHOEKFGO_00521	OHOEKFGO_00522	OHOEKFGO_00523	OHOEKFGO_00524	OHOEKFGO_00525	OHOEKFGO_00526	OHOEKFGO_00527	OHOEKFGO_00528	OHOEKFGO_00529	OHOEKFGO_00530	OHOEKFGO_00531	OHOEKFGO_00532	OHOEKFGO_00533	OHOEKFGO_00534	OHOEKFGO_00535	OHOEKFGO_00536	OHOEKFGO_00538	OHOEKFGO_00539	OHOEKFGO_00540	OHOEKFGO_00541	OHOEKFGO_00542	OHOEKFGO_00543	OHOEKFGO_00544	OHOEKFGO_00545	OHOEKFGO_00546	OHOEKFGO_00547	OHOEKFGO_00548	OHOEKFGO_00549	OHOEKFGO_00550	OHOEKFGO_00551	OHOEKFGO_00552	OHOEKFGO_00553	OHOEKFGO_00554	OHOEKFGO_00555	OHOEKFGO_00556	OHOEKFGO_00557	OHOEKFGO_00558	OHOEKFGO_00559	OHOEKFGO_00560	OHOEKFGO_00561	OHOEKFGO_00563	OHOEKFGO_00564	OHOEKFGO_00565	OHOEKFGO_00566	OHOEKFGO_00567	OHOEKFGO_00568	OHOEKFGO_00569	OHOEKFGO_00570	OHOEKFGO_00571	OHOEKFGO_00572	OHOEKFGO_00573	OHOEKFGO_00574	OHOEKFGO_00575	OHOEKFGO_00576	OHOEKFGO_00577	OHOEKFGO_00578	OHOEKFGO_00579	OHOEKFGO_00580	OHOEKFGO_00581	OHOEKFGO_00582	OHOEKFGO_00583	OHOEKFGO_00584	OHOEKFGO_00585	OHOEKFGO_00586	OHOEKFGO_00587	OHOEKFGO_00588	OHOEKFGO_00589	OHOEKFGO_00590	OHOEKFGO_00591	OHOEKFGO_00592	OHOEKFGO_00593	OHOEKFGO_00594	OHOEKFGO_00595	OHOEKFGO_00596	OHOEKFGO_00597	OHOEKFGO_00598	OHOEKFGO_00599	OHOEKFGO_00600	OHOEKFGO_00601	OHOEKFGO_00602	OHOEKFGO_00603	OHOEKFGO_00604	OHOEKFGO_00605	OHOEKFGO_00606	OHOEKFGO_00607	OHOEKFGO_00608	OHOEKFGO_00609	OHOEKFGO_00610	OHOEKFGO_00611	OHOEKFGO_00613	OHOEKFGO_00614	OHOEKFGO_00615	OHOEKFGO_00616	OHOEKFGO_00617	OHOEKFGO_00618	OHOEKFGO_00619	OHOEKFGO_00620	OHOEKFGO_00621	OHOEKFGO_00622	OHOEKFGO_00623	OHOEKFGO_00624	OHOEKFGO_00625	OHOEKFGO_00626	OHOEKFGO_00627	OHOEKFGO_00628	OHOEKFGO_00629	OHOEKFGO_00630	OHOEKFGO_00631	OHOEKFGO_00632	OHOEKFGO_00633	OHOEKFGO_00634	OHOEKFGO_00635	OHOEKFGO_00636	OHOEKFGO_00637	OHOEKFGO_00638	OHOEKFGO_00639	OHOEKFGO_00640	OHOEKFGO_00641	OHOEKFGO_00642	OHOEKFGO_00643	OHOEKFGO_00644	OHOEKFGO_00645	OHOEKFGO_00646	OHOEKFGO_00647	OHOEKFGO_00648	OHOEKFGO_00649	OHOEKFGO_00650	OHOEKFGO_00652	OHOEKFGO_00653	OHOEKFGO_00654	OHOEKFGO_00655	OHOEKFGO_00656	OHOEKFGO_00657	OHOEKFGO_00658	OHOEKFGO_00659	OHOEKFGO_00660	OHOEKFGO_00661	OHOEKFGO_00662	OHOEKFGO_00663	OHOEKFGO_00664	OHOEKFGO_00665	OHOEKFGO_00666	OHOEKFGO_00667	OHOEKFGO_00668	OHOEKFGO_00669	OHOEKFGO_00670	OHOEKFGO_00671	OHOEKFGO_00672	OHOEKFGO_00673	OHOEKFGO_00674	OHOEKFGO_00675	OHOEKFGO_00676	OHOEKFGO_00677	OHOEKFGO_00678	OHOEKFGO_00679	OHOEKFGO_00680	OHOEKFGO_00681	OHOEKFGO_00682	OHOEKFGO_00683	OHOEKFGO_00684	OHOEKFGO_00685	OHOEKFGO_00686	OHOEKFGO_00687	OHOEKFGO_00688	OHOEKFGO_00689	OHOEKFGO_00690	OHOEKFGO_00691	OHOEKFGO_00692	OHOEKFGO_00694	OHOEKFGO_00696	OHOEKFGO_00697	OHOEKFGO_00698	OHOEKFGO_00699	OHOEKFGO_00700	OHOEKFGO_00701	OHOEKFGO_00702	OHOEKFGO_00703	OHOEKFGO_00704	OHOEKFGO_00705	OHOEKFGO_00706	OHOEKFGO_00707	OHOEKFGO_00708	OHOEKFGO_00709	OHOEKFGO_00710	OHOEKFGO_00711	OHOEKFGO_00713	OHOEKFGO_00714	OHOEKFGO_00715	OHOEKFGO_00716	OHOEKFGO_00717	OHOEKFGO_00719	OHOEKFGO_00720	OHOEKFGO_00721	OHOEKFGO_00722	OHOEKFGO_00723	OHOEKFGO_00724	OHOEKFGO_00725	OHOEKFGO_00726	OHOEKFGO_00727	OHOEKFGO_00728	OHOEKFGO_00729	OHOEKFGO_00730	OHOEKFGO_00731	OHOEKFGO_00732	OHOEKFGO_00733	OHOEKFGO_00734	OHOEKFGO_00735	OHOEKFGO_00736	OHOEKFGO_00737	OHOEKFGO_00738	OHOEKFGO_00739	OHOEKFGO_00740	OHOEKFGO_00741	OHOEKFGO_00742	OHOEKFGO_00743	OHOEKFGO_00744	OHOEKFGO_00745	OHOEKFGO_00746	OHOEKFGO_00747	OHOEKFGO_00748	OHOEKFGO_00749	OHOEKFGO_00751	OHOEKFGO_00752	OHOEKFGO_00753	OHOEKFGO_00754	OHOEKFGO_00755	OHOEKFGO_00756	OHOEKFGO_00757	OHOEKFGO_00758	OHOEKFGO_00759	OHOEKFGO_00760	OHOEKFGO_00761	OHOEKFGO_00762	OHOEKFGO_00763	OHOEKFGO_00764	OHOEKFGO_00766	OHOEKFGO_00767	OHOEKFGO_00768	OHOEKFGO_00769	OHOEKFGO_00770	OHOEKFGO_00771	OHOEKFGO_00772	OHOEKFGO_00773	OHOEKFGO_00774	OHOEKFGO_00775	OHOEKFGO_00776	OHOEKFGO_00777	OHOEKFGO_00778	OHOEKFGO_00779	OHOEKFGO_00780	OHOEKFGO_00782	OHOEKFGO_00783	OHOEKFGO_00784	OHOEKFGO_00785	OHOEKFGO_00786	OHOEKFGO_00787	OHOEKFGO_00788	OHOEKFGO_00789	OHOEKFGO_00790	OHOEKFGO_00791	OHOEKFGO_00792	OHOEKFGO_00793	OHOEKFGO_00794	OHOEKFGO_00795	OHOEKFGO_00796	OHOEKFGO_00797	OHOEKFGO_00798	OHOEKFGO_00799	OHOEKFGO_00800	OHOEKFGO_00801	OHOEKFGO_00802	OHOEKFGO_00803	OHOEKFGO_00804	OHOEKFGO_00805	OHOEKFGO_00806	OHOEKFGO_00807	OHOEKFGO_00808	OHOEKFGO_00809	OHOEKFGO_00810	OHOEKFGO_00811	OHOEKFGO_00813	OHOEKFGO_00814	OHOEKFGO_00815	OHOEKFGO_00816	OHOEKFGO_00817	OHOEKFGO_00818	OHOEKFGO_00819	OHOEKFGO_00820	OHOEKFGO_00821	OHOEKFGO_00822	OHOEKFGO_00823	OHOEKFGO_00824	OHOEKFGO_00825	OHOEKFGO_00826	OHOEKFGO_00827	OHOEKFGO_00828	OHOEKFGO_00829	OHOEKFGO_00830	OHOEKFGO_00831	OHOEKFGO_00832	OHOEKFGO_00833	OHOEKFGO_00834	OHOEKFGO_00835	OHOEKFGO_00836	OHOEKFGO_00837	OHOEKFGO_00838	OHOEKFGO_00839	OHOEKFGO_00840	OHOEKFGO_00841	OHOEKFGO_00842	OHOEKFGO_00843	OHOEKFGO_00845	OHOEKFGO_00846	OHOEKFGO_00847	OHOEKFGO_00848	OHOEKFGO_00849	OHOEKFGO_00850	OHOEKFGO_00851	OHOEKFGO_00852	OHOEKFGO_00853	OHOEKFGO_00854	OHOEKFGO_00855	OHOEKFGO_00856	OHOEKFGO_00857	OHOEKFGO_00858	OHOEKFGO_00859	OHOEKFGO_00860	OHOEKFGO_00861	OHOEKFGO_00863	OHOEKFGO_00864	OHOEKFGO_00865	OHOEKFGO_00866	OHOEKFGO_00867	OHOEKFGO_00868	OHOEKFGO_00869	OHOEKFGO_00870	OHOEKFGO_00871	OHOEKFGO_00872	OHOEKFGO_00873	OHOEKFGO_00874	OHOEKFGO_00875	OHOEKFGO_00876	OHOEKFGO_00877	OHOEKFGO_00878	OHOEKFGO_00879	OHOEKFGO_00880	OHOEKFGO_00881	OHOEKFGO_00882	OHOEKFGO_00883	OHOEKFGO_00884	OHOEKFGO_00885	OHOEKFGO_00886	OHOEKFGO_00887	OHOEKFGO_00888	OHOEKFGO_00889	OHOEKFGO_00890	OHOEKFGO_00891	OHOEKFGO_00892	OHOEKFGO_00893	OHOEKFGO_00894	OHOEKFGO_00895	OHOEKFGO_00896	OHOEKFGO_00897	OHOEKFGO_00898	OHOEKFGO_00899	OHOEKFGO_00900	OHOEKFGO_00901	OHOEKFGO_00902	OHOEKFGO_00903	OHOEKFGO_00904	OHOEKFGO_00905	OHOEKFGO_00906	OHOEKFGO_00907	OHOEKFGO_00908	OHOEKFGO_00909	OHOEKFGO_00910	OHOEKFGO_00911	OHOEKFGO_00912	OHOEKFGO_00913	OHOEKFGO_00914	OHOEKFGO_00915	OHOEKFGO_00916	OHOEKFGO_00917	OHOEKFGO_00918	OHOEKFGO_00919	OHOEKFGO_00921	OHOEKFGO_00922	OHOEKFGO_00923	OHOEKFGO_00926	OHOEKFGO_00927	OHOEKFGO_00928	OHOEKFGO_00929	OHOEKFGO_00930	OHOEKFGO_00931	OHOEKFGO_00932	OHOEKFGO_00933	OHOEKFGO_00934	OHOEKFGO_00935	OHOEKFGO_00936	OHOEKFGO_00937	OHOEKFGO_00938	OHOEKFGO_00939	OHOEKFGO_00940	OHOEKFGO_00941	OHOEKFGO_00942	OHOEKFGO_00943	OHOEKFGO_00944	OHOEKFGO_00945	OHOEKFGO_00946	OHOEKFGO_00947	OHOEKFGO_00948	OHOEKFGO_00949	OHOEKFGO_00950	OHOEKFGO_00951	OHOEKFGO_00952	OHOEKFGO_00954	OHOEKFGO_00955	OHOEKFGO_00956	OHOEKFGO_00957	OHOEKFGO_00958	OHOEKFGO_00959	OHOEKFGO_00960	OHOEKFGO_00961	OHOEKFGO_00962	OHOEKFGO_00963	OHOEKFGO_00964	OHOEKFGO_00965	OHOEKFGO_00966	OHOEKFGO_00967	OHOEKFGO_00968	OHOEKFGO_00969	OHOEKFGO_00970	OHOEKFGO_00971	OHOEKFGO_00972	OHOEKFGO_00973	OHOEKFGO_00974	OHOEKFGO_00975	OHOEKFGO_00976	OHOEKFGO_00977	OHOEKFGO_00978	OHOEKFGO_00979	OHOEKFGO_00980	OHOEKFGO_00981	OHOEKFGO_00982	OHOEKFGO_00983	OHOEKFGO_00984	OHOEKFGO_00985	OHOEKFGO_00986	OHOEKFGO_00987	OHOEKFGO_00988	OHOEKFGO_00989	OHOEKFGO_00990	OHOEKFGO_00991	OHOEKFGO_00992	OHOEKFGO_00993	OHOEKFGO_00994	OHOEKFGO_00995	OHOEKFGO_00996	OHOEKFGO_00997	OHOEKFGO_00998	OHOEKFGO_00999	OHOEKFGO_01000	OHOEKFGO_01001	OHOEKFGO_01002	OHOEKFGO_01003	OHOEKFGO_01004	OHOEKFGO_01005	OHOEKFGO_01006	OHOEKFGO_01007	OHOEKFGO_01008	OHOEKFGO_01009	OHOEKFGO_01010	OHOEKFGO_01011	OHOEKFGO_01012	OHOEKFGO_01013	OHOEKFGO_01020	OHOEKFGO_01021	OHOEKFGO_01022	OHOEKFGO_01023	OHOEKFGO_01024	OHOEKFGO_01025	OHOEKFGO_01027	OHOEKFGO_01028	OHOEKFGO_01029	OHOEKFGO_01030	OHOEKFGO_01031	OHOEKFGO_01032	OHOEKFGO_01033	OHOEKFGO_01034	OHOEKFGO_01035	OHOEKFGO_01036	OHOEKFGO_01037	OHOEKFGO_01038	OHOEKFGO_01039	OHOEKFGO_01040	OHOEKFGO_01041	OHOEKFGO_01042	OHOEKFGO_01043	OHOEKFGO_01044	OHOEKFGO_01045	OHOEKFGO_01046	OHOEKFGO_01047	OHOEKFGO_01048	OHOEKFGO_01049	OHOEKFGO_01050	OHOEKFGO_01051	OHOEKFGO_01052	OHOEKFGO_01053	OHOEKFGO_01054	OHOEKFGO_01055	OHOEKFGO_01056	OHOEKFGO_01057	OHOEKFGO_01058	OHOEKFGO_01059	OHOEKFGO_01060	OHOEKFGO_01061	OHOEKFGO_01062	OHOEKFGO_01063	OHOEKFGO_01064	OHOEKFGO_01065	OHOEKFGO_01066	OHOEKFGO_01067	OHOEKFGO_01068	OHOEKFGO_01069	OHOEKFGO_01070	OHOEKFGO_01071	OHOEKFGO_01072	OHOEKFGO_01073	OHOEKFGO_01074	OHOEKFGO_01075	OHOEKFGO_01076	OHOEKFGO_01077	OHOEKFGO_01078	OHOEKFGO_01079	OHOEKFGO_01080	OHOEKFGO_01081	OHOEKFGO_01082	OHOEKFGO_01083	OHOEKFGO_01084	OHOEKFGO_01085	OHOEKFGO_01086	OHOEKFGO_01087	OHOEKFGO_01088	OHOEKFGO_01089	OHOEKFGO_01090	OHOEKFGO_01091	OHOEKFGO_01092	OHOEKFGO_01093	OHOEKFGO_01094	OHOEKFGO_01095	OHOEKFGO_01096	OHOEKFGO_01097	OHOEKFGO_01098	OHOEKFGO_01099	OHOEKFGO_01100	OHOEKFGO_01101	OHOEKFGO_01102	OHOEKFGO_01103	OHOEKFGO_01104	OHOEKFGO_01105	OHOEKFGO_01107	OHOEKFGO_01108	OHOEKFGO_01109	OHOEKFGO_01110	OHOEKFGO_01111	OHOEKFGO_01112	OHOEKFGO_01121	OHOEKFGO_01122	OHOEKFGO_01123	OHOEKFGO_01124	OHOEKFGO_01125	OHOEKFGO_01126	OHOEKFGO_01127	OHOEKFGO_01128	OHOEKFGO_01129	OHOEKFGO_01130	OHOEKFGO_01131	OHOEKFGO_01133	OHOEKFGO_01135	OHOEKFGO_01136	OHOEKFGO_01137	OHOEKFGO_01138	OHOEKFGO_01139	OHOEKFGO_01140	OHOEKFGO_01141	OHOEKFGO_01142	OHOEKFGO_01143	OHOEKFGO_01144	OHOEKFGO_01145	OHOEKFGO_01146	OHOEKFGO_01147	OHOEKFGO_01148	OHOEKFGO_01149	OHOEKFGO_01150	OHOEKFGO_01152	OHOEKFGO_01153	OHOEKFGO_01154	OHOEKFGO_01155	OHOEKFGO_01156	OHOEKFGO_01157	OHOEKFGO_01158	OHOEKFGO_01160	OHOEKFGO_01161	OHOEKFGO_01162	OHOEKFGO_01163	OHOEKFGO_01164	OHOEKFGO_01165	OHOEKFGO_01166	OHOEKFGO_01167	OHOEKFGO_01168	OHOEKFGO_01169	OHOEKFGO_01170	OHOEKFGO_01171	OHOEKFGO_01172	OHOEKFGO_01173	OHOEKFGO_01174	OHOEKFGO_01175	OHOEKFGO_01176	OHOEKFGO_01177	OHOEKFGO_01178	OHOEKFGO_01179	OHOEKFGO_01180	OHOEKFGO_01181	OHOEKFGO_01182	OHOEKFGO_01184	OHOEKFGO_01185	OHOEKFGO_01186	OHOEKFGO_01187	OHOEKFGO_01188	OHOEKFGO_01189	OHOEKFGO_01190	OHOEKFGO_01191	OHOEKFGO_01192	OHOEKFGO_01193	OHOEKFGO_01194	OHOEKFGO_01195	OHOEKFGO_01196	OHOEKFGO_01197	OHOEKFGO_01198	OHOEKFGO_01199	OHOEKFGO_01200	OHOEKFGO_01202	OHOEKFGO_01203	OHOEKFGO_01204	OHOEKFGO_01205	OHOEKFGO_01206	OHOEKFGO_01207	OHOEKFGO_01208	OHOEKFGO_01209	OHOEKFGO_01210	OHOEKFGO_01211	OHOEKFGO_01212	OHOEKFGO_01213	OHOEKFGO_01214	OHOEKFGO_01215	OHOEKFGO_01216	OHOEKFGO_01217	OHOEKFGO_01218	OHOEKFGO_01219	OHOEKFGO_01220	OHOEKFGO_01221	OHOEKFGO_01222	OHOEKFGO_01223	OHOEKFGO_01224	OHOEKFGO_01225	OHOEKFGO_01226	OHOEKFGO_01227	OHOEKFGO_01228	OHOEKFGO_01229	OHOEKFGO_01230	OHOEKFGO_01231	OHOEKFGO_01232	OHOEKFGO_01233	OHOEKFGO_01234	OHOEKFGO_01235	OHOEKFGO_01236	OHOEKFGO_01238	OHOEKFGO_01239	OHOEKFGO_01240	OHOEKFGO_01241	OHOEKFGO_01242	OHOEKFGO_01243	OHOEKFGO_01244	OHOEKFGO_01245	OHOEKFGO_01246	OHOEKFGO_01247	OHOEKFGO_01248	OHOEKFGO_01249	OHOEKFGO_01250	OHOEKFGO_01251	OHOEKFGO_01252	OHOEKFGO_01253	OHOEKFGO_01254	OHOEKFGO_01255	OHOEKFGO_01256	OHOEKFGO_01257	OHOEKFGO_01258	OHOEKFGO_01259	OHOEKFGO_01260	OHOEKFGO_01261	OHOEKFGO_01262	OHOEKFGO_01263	OHOEKFGO_01264	OHOEKFGO_01265	OHOEKFGO_01266	OHOEKFGO_01267	OHOEKFGO_01268	OHOEKFGO_01269	OHOEKFGO_01270	OHOEKFGO_01271	OHOEKFGO_01272	OHOEKFGO_01273	OHOEKFGO_01274	OHOEKFGO_01275	OHOEKFGO_01276	OHOEKFGO_01277	OHOEKFGO_01278	OHOEKFGO_01279	OHOEKFGO_01280	OHOEKFGO_01281	OHOEKFGO_01282	OHOEKFGO_01283	OHOEKFGO_01284	OHOEKFGO_01285	OHOEKFGO_01286	OHOEKFGO_01287	OHOEKFGO_01288	OHOEKFGO_01289	OHOEKFGO_01290	OHOEKFGO_01291	OHOEKFGO_01292	OHOEKFGO_01293	OHOEKFGO_01294	OHOEKFGO_01295	OHOEKFGO_01296	OHOEKFGO_01297	OHOEKFGO_01298	OHOEKFGO_01299	OHOEKFGO_01300	OHOEKFGO_01301	OHOEKFGO_01302	OHOEKFGO_01303	OHOEKFGO_01304	OHOEKFGO_01305	OHOEKFGO_01306	OHOEKFGO_01308	OHOEKFGO_01309	OHOEKFGO_01311	OHOEKFGO_01312	OHOEKFGO_01313	OHOEKFGO_01314	OHOEKFGO_01315	OHOEKFGO_01316	OHOEKFGO_01317	OHOEKFGO_01319	OHOEKFGO_01320	OHOEKFGO_01321	OHOEKFGO_01322	OHOEKFGO_01323	OHOEKFGO_01324	OHOEKFGO_01325	OHOEKFGO_01326	OHOEKFGO_01327	OHOEKFGO_01328	OHOEKFGO_01329	OHOEKFGO_01330	OHOEKFGO_01331	OHOEKFGO_01332	OHOEKFGO_01333	OHOEKFGO_01334	OHOEKFGO_01335	OHOEKFGO_01336	OHOEKFGO_01337	OHOEKFGO_01338	OHOEKFGO_01339	OHOEKFGO_01340	OHOEKFGO_01341	OHOEKFGO_01342	OHOEKFGO_01343	OHOEKFGO_01344	OHOEKFGO_01345	OHOEKFGO_01346	OHOEKFGO_01347	OHOEKFGO_01348	OHOEKFGO_01349	OHOEKFGO_01350	OHOEKFGO_01351	OHOEKFGO_01352	OHOEKFGO_01353	OHOEKFGO_01354	OHOEKFGO_01355	OHOEKFGO_01356	OHOEKFGO_01357	OHOEKFGO_01358	OHOEKFGO_01359	OHOEKFGO_01360	OHOEKFGO_01361	OHOEKFGO_01362	OHOEKFGO_01363	OHOEKFGO_01364	OHOEKFGO_01365	OHOEKFGO_01366	OHOEKFGO_01367	OHOEKFGO_01368	OHOEKFGO_01369	OHOEKFGO_01370	OHOEKFGO_01371	OHOEKFGO_01372	OHOEKFGO_01373	OHOEKFGO_01374	OHOEKFGO_01375	OHOEKFGO_01376	OHOEKFGO_01377	OHOEKFGO_01378	OHOEKFGO_01379	OHOEKFGO_01380	OHOEKFGO_01381	OHOEKFGO_01382	OHOEKFGO_01383	OHOEKFGO_01384	OHOEKFGO_01385	OHOEKFGO_01386	OHOEKFGO_01387	OHOEKFGO_01388	OHOEKFGO_01389	OHOEKFGO_01390	OHOEKFGO_01391	OHOEKFGO_01392	OHOEKFGO_01393	OHOEKFGO_01394	OHOEKFGO_01395	OHOEKFGO_01396	OHOEKFGO_01397	OHOEKFGO_01398	OHOEKFGO_01399	OHOEKFGO_01400	OHOEKFGO_01401	OHOEKFGO_01402	OHOEKFGO_01403	OHOEKFGO_01404	OHOEKFGO_01405	OHOEKFGO_01406	OHOEKFGO_01407	OHOEKFGO_01408	OHOEKFGO_01409	OHOEKFGO_01410	OHOEKFGO_01411	OHOEKFGO_01412	OHOEKFGO_01413	OHOEKFGO_01414	OHOEKFGO_01415	OHOEKFGO_01416	OHOEKFGO_01417	OHOEKFGO_01418	OHOEKFGO_01419	OHOEKFGO_01420	OHOEKFGO_01421	OHOEKFGO_01422	OHOEKFGO_01423	OHOEKFGO_01424	OHOEKFGO_01425	OHOEKFGO_01426	OHOEKFGO_01427	OHOEKFGO_01428	OHOEKFGO_01429	OHOEKFGO_01430	OHOEKFGO_01431	OHOEKFGO_01432	OHOEKFGO_01433	OHOEKFGO_01434	OHOEKFGO_01435	OHOEKFGO_01436	OHOEKFGO_01437	OHOEKFGO_01438	OHOEKFGO_01439	OHOEKFGO_01440	OHOEKFGO_01441	OHOEKFGO_01442	OHOEKFGO_01443	OHOEKFGO_01444	OHOEKFGO_01445	OHOEKFGO_01446	OHOEKFGO_01447	OHOEKFGO_01448	OHOEKFGO_01449	OHOEKFGO_01450	OHOEKFGO_01451	OHOEKFGO_01452	OHOEKFGO_01453	OHOEKFGO_01454	OHOEKFGO_01455	OHOEKFGO_01456	OHOEKFGO_01457	OHOEKFGO_01458	OHOEKFGO_01459	OHOEKFGO_01460	OHOEKFGO_01461	OHOEKFGO_01462	OHOEKFGO_01463	OHOEKFGO_01464	OHOEKFGO_01465	OHOEKFGO_01466	OHOEKFGO_01467	OHOEKFGO_01468	OHOEKFGO_01469	OHOEKFGO_01470	OHOEKFGO_01471	OHOEKFGO_01472	OHOEKFGO_01473	OHOEKFGO_01474	OHOEKFGO_01475	OHOEKFGO_01476	OHOEKFGO_01477	OHOEKFGO_01478	OHOEKFGO_01479	OHOEKFGO_01480	OHOEKFGO_01481	OHOEKFGO_01482	OHOEKFGO_01483	OHOEKFGO_01484	OHOEKFGO_01485	OHOEKFGO_01486	OHOEKFGO_01487	OHOEKFGO_01488	OHOEKFGO_01489	OHOEKFGO_01490	OHOEKFGO_01491	OHOEKFGO_01492	OHOEKFGO_01493	OHOEKFGO_01494	OHOEKFGO_01496	OHOEKFGO_01497	OHOEKFGO_01498	OHOEKFGO_01499	OHOEKFGO_01500	OHOEKFGO_01501	OHOEKFGO_01502	OHOEKFGO_01503	OHOEKFGO_01506	OHOEKFGO_01507	OHOEKFGO_01508	OHOEKFGO_01509	OHOEKFGO_01510	OHOEKFGO_01511	OHOEKFGO_01512	OHOEKFGO_01513	OHOEKFGO_01514	OHOEKFGO_01515	OHOEKFGO_01516	OHOEKFGO_01517	OHOEKFGO_01519	OHOEKFGO_01520	OHOEKFGO_01521	OHOEKFGO_01522	OHOEKFGO_01523	OHOEKFGO_01524	OHOEKFGO_01525	OHOEKFGO_01526	OHOEKFGO_01527	OHOEKFGO_01528	OHOEKFGO_01529	OHOEKFGO_01530	OHOEKFGO_01531	OHOEKFGO_01532	OHOEKFGO_01533	OHOEKFGO_01534	OHOEKFGO_01535	OHOEKFGO_01536	OHOEKFGO_01537	OHOEKFGO_01538	OHOEKFGO_01539	OHOEKFGO_01540	OHOEKFGO_01541	OHOEKFGO_01542	OHOEKFGO_01543	OHOEKFGO_01544	OHOEKFGO_01545	OHOEKFGO_01546	OHOEKFGO_01547	OHOEKFGO_01548	OHOEKFGO_01549	OHOEKFGO_01550	OHOEKFGO_01551	OHOEKFGO_01552	OHOEKFGO_01553	OHOEKFGO_01554	OHOEKFGO_01555	OHOEKFGO_01556	OHOEKFGO_01557	OHOEKFGO_01558	OHOEKFGO_01559	OHOEKFGO_01560	OHOEKFGO_01561	OHOEKFGO_01562	OHOEKFGO_01563	OHOEKFGO_01564	OHOEKFGO_01565	OHOEKFGO_01566	OHOEKFGO_01567	OHOEKFGO_01568	OHOEKFGO_01569	OHOEKFGO_01570	OHOEKFGO_01571	OHOEKFGO_01572	OHOEKFGO_01573	OHOEKFGO_01574	OHOEKFGO_01575	OHOEKFGO_01576	OHOEKFGO_01577	OHOEKFGO_01578	OHOEKFGO_01579	OHOEKFGO_01580	OHOEKFGO_01582	OHOEKFGO_01583	OHOEKFGO_01584	OHOEKFGO_01585	OHOEKFGO_01586	OHOEKFGO_01587	OHOEKFGO_01588	OHOEKFGO_01589	OHOEKFGO_01590	OHOEKFGO_01591	OHOEKFGO_01592	OHOEKFGO_01593	OHOEKFGO_01594	OHOEKFGO_01595	OHOEKFGO_01596	OHOEKFGO_01597	OHOEKFGO_01598	OHOEKFGO_01599	OHOEKFGO_01600	OHOEKFGO_01601	OHOEKFGO_01602	OHOEKFGO_01603	OHOEKFGO_01604	OHOEKFGO_01605	OHOEKFGO_01606	OHOEKFGO_01607	OHOEKFGO_01608	OHOEKFGO_01609	OHOEKFGO_01610	OHOEKFGO_01611	OHOEKFGO_01612	OHOEKFGO_01613	OHOEKFGO_01614	OHOEKFGO_01615	OHOEKFGO_01616	OHOEKFGO_01617	OHOEKFGO_01618	OHOEKFGO_01619	OHOEKFGO_01620	OHOEKFGO_01622	OHOEKFGO_01623	OHOEKFGO_01625	OHOEKFGO_01626	OHOEKFGO_01627	OHOEKFGO_01628	OHOEKFGO_01629	OHOEKFGO_01630	OHOEKFGO_01632	OHOEKFGO_01633	OHOEKFGO_01634	OHOEKFGO_01635	OHOEKFGO_01636	OHOEKFGO_01637	OHOEKFGO_01638	OHOEKFGO_01639	OHOEKFGO_01640	OHOEKFGO_01641	OHOEKFGO_01642	OHOEKFGO_01643	OHOEKFGO_01644	OHOEKFGO_01645	OHOEKFGO_01646	OHOEKFGO_01647	OHOEKFGO_01648	OHOEKFGO_01649	OHOEKFGO_01650	OHOEKFGO_01651	OHOEKFGO_01652	OHOEKFGO_01653	OHOEKFGO_01655	OHOEKFGO_01656	OHOEKFGO_01657	OHOEKFGO_01658	OHOEKFGO_01659	OHOEKFGO_01662	OHOEKFGO_01663	OHOEKFGO_01664	OHOEKFGO_01665	OHOEKFGO_01666	OHOEKFGO_01667	OHOEKFGO_01668	OHOEKFGO_01669	OHOEKFGO_01670	OHOEKFGO_01672	OHOEKFGO_01673	OHOEKFGO_01674	OHOEKFGO_01675	OHOEKFGO_01676	OHOEKFGO_01677	OHOEKFGO_01678	OHOEKFGO_01679	OHOEKFGO_01680	OHOEKFGO_01681	OHOEKFGO_01682	OHOEKFGO_01683	OHOEKFGO_01684	OHOEKFGO_01685	OHOEKFGO_01687	OHOEKFGO_01689	OHOEKFGO_01690	OHOEKFGO_01691	OHOEKFGO_01692	OHOEKFGO_01693	OHOEKFGO_01695	OHOEKFGO_01696	OHOEKFGO_01697	OHOEKFGO_01698	OHOEKFGO_01699	OHOEKFGO_01700	OHOEKFGO_01701	OHOEKFGO_01702	OHOEKFGO_01703	OHOEKFGO_01704	OHOEKFGO_01705	OHOEKFGO_01706	OHOEKFGO_01707	OHOEKFGO_01708	OHOEKFGO_01709	OHOEKFGO_01711	OHOEKFGO_01712	OHOEKFGO_01713	OHOEKFGO_01716	OHOEKFGO_01717	OHOEKFGO_01718	OHOEKFGO_01719	OHOEKFGO_01720	OHOEKFGO_01722	OHOEKFGO_01723	OHOEKFGO_01724	OHOEKFGO_01725	OHOEKFGO_01726	OHOEKFGO_01728	OHOEKFGO_01729	OHOEKFGO_01730	OHOEKFGO_01732	OHOEKFGO_01733	OHOEKFGO_01734	OHOEKFGO_01735	OHOEKFGO_01736	OHOEKFGO_01737	OHOEKFGO_01738	OHOEKFGO_01739	OHOEKFGO_01740	OHOEKFGO_01741	OHOEKFGO_01742	OHOEKFGO_01743	OHOEKFGO_01745	OHOEKFGO_01746	OHOEKFGO_01747	OHOEKFGO_01748	OHOEKFGO_01749	OHOEKFGO_01750	OHOEKFGO_01751	OHOEKFGO_01752	OHOEKFGO_01753	OHOEKFGO_01754	OHOEKFGO_01755	OHOEKFGO_01756	OHOEKFGO_01757	OHOEKFGO_01758	OHOEKFGO_01759	OHOEKFGO_01760	OHOEKFGO_01761	OHOEKFGO_01762	OHOEKFGO_01763	OHOEKFGO_01764	OHOEKFGO_01765	OHOEKFGO_01766	OHOEKFGO_01767	OHOEKFGO_01768	OHOEKFGO_01769	OHOEKFGO_01770	OHOEKFGO_01771	OHOEKFGO_01772	OHOEKFGO_01773	OHOEKFGO_01774	OHOEKFGO_01775	OHOEKFGO_01776	OHOEKFGO_01777	OHOEKFGO_01778	OHOEKFGO_01779	OHOEKFGO_01780	OHOEKFGO_01781	OHOEKFGO_01782	OHOEKFGO_01783	OHOEKFGO_01784	OHOEKFGO_01785	OHOEKFGO_01786	OHOEKFGO_01787	OHOEKFGO_01788	OHOEKFGO_01789	OHOEKFGO_01790	OHOEKFGO_01791	OHOEKFGO_01792	OHOEKFGO_01793	OHOEKFGO_01794	OHOEKFGO_01795	OHOEKFGO_01796	OHOEKFGO_01797	OHOEKFGO_01800	OHOEKFGO_01801	OHOEKFGO_01802	OHOEKFGO_01803	OHOEKFGO_01804	OHOEKFGO_01805	OHOEKFGO_01806	OHOEKFGO_01807	OHOEKFGO_01808	OHOEKFGO_01809	OHOEKFGO_01810	OHOEKFGO_01811	OHOEKFGO_01813	OHOEKFGO_01814	OHOEKFGO_01815	OHOEKFGO_01816	OHOEKFGO_01817	OHOEKFGO_01818	OHOEKFGO_01819	OHOEKFGO_01820	OHOEKFGO_01821	OHOEKFGO_01822	OHOEKFGO_01823	OHOEKFGO_01825	OHOEKFGO_01826	OHOEKFGO_01827	OHOEKFGO_01828	OHOEKFGO_01829	OHOEKFGO_01830	OHOEKFGO_01831	OHOEKFGO_01832	OHOEKFGO_01833	OHOEKFGO_01834	OHOEKFGO_01835	OHOEKFGO_01836	OHOEKFGO_01837	OHOEKFGO_01839	OHOEKFGO_01841	OHOEKFGO_01842	OHOEKFGO_01843	OHOEKFGO_01844	OHOEKFGO_01845	OHOEKFGO_01846	OHOEKFGO_01847	OHOEKFGO_01848	OHOEKFGO_01850	OHOEKFGO_01851	OHOEKFGO_01853	OHOEKFGO_01854	OHOEKFGO_01855	OHOEKFGO_01856	OHOEKFGO_01857	OHOEKFGO_01858	OHOEKFGO_01859	OHOEKFGO_01860	OHOEKFGO_01861	OHOEKFGO_01862	OHOEKFGO_01863	OHOEKFGO_01864	OHOEKFGO_01865	OHOEKFGO_01866	OHOEKFGO_01867	OHOEKFGO_01868	OHOEKFGO_01870	OHOEKFGO_01871	OHOEKFGO_01872	OHOEKFGO_01873	OHOEKFGO_01874	OHOEKFGO_01875	OHOEKFGO_01876	OHOEKFGO_01877	OHOEKFGO_01878	OHOEKFGO_01879	OHOEKFGO_01880	OHOEKFGO_01881	OHOEKFGO_01882	OHOEKFGO_01883	OHOEKFGO_01884	OHOEKFGO_01885	OHOEKFGO_01886	OHOEKFGO_01887	OHOEKFGO_01888	OHOEKFGO_01889	OHOEKFGO_01890	OHOEKFGO_01891	OHOEKFGO_01892	OHOEKFGO_01893	OHOEKFGO_01894	OHOEKFGO_01895	OHOEKFGO_01896	OHOEKFGO_01897	OHOEKFGO_01898	OHOEKFGO_01899	OHOEKFGO_01900	OHOEKFGO_01901	OHOEKFGO_01902	OHOEKFGO_01903	OHOEKFGO_01904	OHOEKFGO_01905	OHOEKFGO_01906	OHOEKFGO_01907	OHOEKFGO_01908	OHOEKFGO_01909	OHOEKFGO_01910	OHOEKFGO_01911	OHOEKFGO_01912	OHOEKFGO_01913	OHOEKFGO_01914	OHOEKFGO_01915	OHOEKFGO_01916	OHOEKFGO_01917	OHOEKFGO_01918	OHOEKFGO_01919	OHOEKFGO_01920	OHOEKFGO_01921	OHOEKFGO_01922	OHOEKFGO_01923	OHOEKFGO_01924	OHOEKFGO_01925	OHOEKFGO_01926	OHOEKFGO_01927	OHOEKFGO_01928	OHOEKFGO_01929	OHOEKFGO_01930	OHOEKFGO_01931	OHOEKFGO_01932	OHOEKFGO_01933	OHOEKFGO_01934	OHOEKFGO_01935	OHOEKFGO_01936	OHOEKFGO_01937	OHOEKFGO_01938	OHOEKFGO_01939	OHOEKFGO_01940	OHOEKFGO_01941	OHOEKFGO_01942	OHOEKFGO_01943	OHOEKFGO_01944	OHOEKFGO_01945	OHOEKFGO_01946	OHOEKFGO_01947	OHOEKFGO_01948	OHOEKFGO_01949	OHOEKFGO_01950	OHOEKFGO_01951	OHOEKFGO_01952	OHOEKFGO_01953	OHOEKFGO_01954	OHOEKFGO_01955	OHOEKFGO_01956	OHOEKFGO_01957	OHOEKFGO_01958	OHOEKFGO_01959	OHOEKFGO_01960	OHOEKFGO_01961	OHOEKFGO_01962	OHOEKFGO_01963	OHOEKFGO_01964	OHOEKFGO_01965	OHOEKFGO_01966	OHOEKFGO_01968	OHOEKFGO_01969	OHOEKFGO_01970	OHOEKFGO_01971	OHOEKFGO_01972	OHOEKFGO_01973	OHOEKFGO_01974	OHOEKFGO_01975	OHOEKFGO_01976	OHOEKFGO_01977	OHOEKFGO_01978	OHOEKFGO_01979	OHOEKFGO_01980	OHOEKFGO_01981	OHOEKFGO_01982	OHOEKFGO_01983	OHOEKFGO_01986	OHOEKFGO_01987	OHOEKFGO_01988	OHOEKFGO_01989	OHOEKFGO_01990	OHOEKFGO_01991	OHOEKFGO_01992	OHOEKFGO_01993	OHOEKFGO_01994	OHOEKFGO_01995	OHOEKFGO_01996	OHOEKFGO_01997	OHOEKFGO_01998	OHOEKFGO_01999	OHOEKFGO_02000	OHOEKFGO_02001	OHOEKFGO_02002	OHOEKFGO_02003	OHOEKFGO_02004	OHOEKFGO_02005	OHOEKFGO_02006	OHOEKFGO_02007	OHOEKFGO_02008	OHOEKFGO_02009	OHOEKFGO_02010	OHOEKFGO_02011	OHOEKFGO_02013	OHOEKFGO_02014	OHOEKFGO_02015	OHOEKFGO_02016	OHOEKFGO_02017	OHOEKFGO_02018	OHOEKFGO_02019	OHOEKFGO_02020	OHOEKFGO_02021	OHOEKFGO_02023	OHOEKFGO_02024	OHOEKFGO_02025	OHOEKFGO_02026	OHOEKFGO_02027	OHOEKFGO_02028	OHOEKFGO_02029	OHOEKFGO_02030	OHOEKFGO_02031	OHOEKFGO_02032	OHOEKFGO_02033	OHOEKFGO_02034	OHOEKFGO_02035	OHOEKFGO_02036	OHOEKFGO_02037	OHOEKFGO_02038	OHOEKFGO_02039	OHOEKFGO_02040	OHOEKFGO_02041	OHOEKFGO_02042	OHOEKFGO_02043	OHOEKFGO_02044	OHOEKFGO_02045	OHOEKFGO_02046	OHOEKFGO_02047	OHOEKFGO_02048	OHOEKFGO_02049	OHOEKFGO_02050	OHOEKFGO_02051	OHOEKFGO_02052	OHOEKFGO_02053	OHOEKFGO_02054	OHOEKFGO_02055	OHOEKFGO_02056	OHOEKFGO_02057	OHOEKFGO_02058	OHOEKFGO_02059	OHOEKFGO_02060	OHOEKFGO_02061	OHOEKFGO_02062	OHOEKFGO_02063	OHOEKFGO_02064	OHOEKFGO_02065	OHOEKFGO_02066	OHOEKFGO_02067	OHOEKFGO_02068	OHOEKFGO_02069	OHOEKFGO_02070	OHOEKFGO_02071	OHOEKFGO_02072	OHOEKFGO_02073	OHOEKFGO_02074	OHOEKFGO_02075	OHOEKFGO_02076	OHOEKFGO_02077	OHOEKFGO_02078	OHOEKFGO_02079	OHOEKFGO_02080	OHOEKFGO_02081	OHOEKFGO_02082	OHOEKFGO_02083	OHOEKFGO_02085	OHOEKFGO_02086	OHOEKFGO_02087	OHOEKFGO_02088	OHOEKFGO_02089	OHOEKFGO_02090	OHOEKFGO_02091	OHOEKFGO_02092	OHOEKFGO_02093	OHOEKFGO_02095	OHOEKFGO_02096	OHOEKFGO_02097	OHOEKFGO_02098	OHOEKFGO_02099	OHOEKFGO_02100	OHOEKFGO_02101	OHOEKFGO_02102	OHOEKFGO_02103	OHOEKFGO_02104	OHOEKFGO_02105	OHOEKFGO_02106	OHOEKFGO_02107	OHOEKFGO_02108	OHOEKFGO_02109	OHOEKFGO_02110	OHOEKFGO_02111	OHOEKFGO_02112	OHOEKFGO_02113	OHOEKFGO_02114	OHOEKFGO_02115	OHOEKFGO_02116	OHOEKFGO_02117	OHOEKFGO_02118	OHOEKFGO_02119	OHOEKFGO_02120	OHOEKFGO_02121	OHOEKFGO_02122	OHOEKFGO_02124	OHOEKFGO_02125	OHOEKFGO_02126	OHOEKFGO_02127	OHOEKFGO_02128	OHOEKFGO_02129	OHOEKFGO_02130	OHOEKFGO_02131	OHOEKFGO_02132	OHOEKFGO_02133	OHOEKFGO_02134	OHOEKFGO_02135	OHOEKFGO_02136	OHOEKFGO_02137	OHOEKFGO_02138	OHOEKFGO_02139	OHOEKFGO_02140	OHOEKFGO_02141	OHOEKFGO_02142	OHOEKFGO_02143	OHOEKFGO_02144	OHOEKFGO_02145	OHOEKFGO_02146	OHOEKFGO_02147	OHOEKFGO_02148	OHOEKFGO_02149	OHOEKFGO_02150	OHOEKFGO_02151	OHOEKFGO_02152	OHOEKFGO_02153	OHOEKFGO_02154	OHOEKFGO_02155	OHOEKFGO_02156	OHOEKFGO_02157	OHOEKFGO_02158	OHOEKFGO_02159	OHOEKFGO_02160	OHOEKFGO_02161	OHOEKFGO_02162	OHOEKFGO_02163	OHOEKFGO_02164	OHOEKFGO_02165	OHOEKFGO_02166	OHOEKFGO_02167	OHOEKFGO_02168	OHOEKFGO_02169	OHOEKFGO_02170	OHOEKFGO_02171	OHOEKFGO_02172	OHOEKFGO_02173	OHOEKFGO_02174	OHOEKFGO_02175	OHOEKFGO_02176	OHOEKFGO_02177	OHOEKFGO_02178	OHOEKFGO_02179	OHOEKFGO_02180	OHOEKFGO_02181	OHOEKFGO_02182	OHOEKFGO_02183	OHOEKFGO_02184	OHOEKFGO_02185	OHOEKFGO_02186	OHOEKFGO_02187	OHOEKFGO_02188	OHOEKFGO_02189	OHOEKFGO_02190	OHOEKFGO_02191	OHOEKFGO_02192	OHOEKFGO_02193	OHOEKFGO_02194	OHOEKFGO_02195	OHOEKFGO_02196	OHOEKFGO_02197	OHOEKFGO_02198	OHOEKFGO_02199	OHOEKFGO_02200	OHOEKFGO_02201	OHOEKFGO_02202	OHOEKFGO_02203	OHOEKFGO_02204	OHOEKFGO_02205	OHOEKFGO_02206	OHOEKFGO_02207	OHOEKFGO_02208	OHOEKFGO_02209	OHOEKFGO_02210	OHOEKFGO_02211	OHOEKFGO_02212	OHOEKFGO_02213	OHOEKFGO_02214	OHOEKFGO_02215	OHOEKFGO_02216	OHOEKFGO_02217	OHOEKFGO_02218	OHOEKFGO_02219	OHOEKFGO_02220	OHOEKFGO_02221	OHOEKFGO_02222	OHOEKFGO_02223	OHOEKFGO_02224	OHOEKFGO_02225	OHOEKFGO_02226	OHOEKFGO_02227	OHOEKFGO_02228	OHOEKFGO_02229	OHOEKFGO_02230	OHOEKFGO_02231	OHOEKFGO_02232	OHOEKFGO_02233	OHOEKFGO_02234	OHOEKFGO_02235	OHOEKFGO_02236	OHOEKFGO_02237	OHOEKFGO_02238	OHOEKFGO_02239	OHOEKFGO_02240	OHOEKFGO_02241	OHOEKFGO_02242	OHOEKFGO_02243	OHOEKFGO_02244	OHOEKFGO_02245	OHOEKFGO_02246	OHOEKFGO_02247	OHOEKFGO_02248	OHOEKFGO_02249	OHOEKFGO_02250	OHOEKFGO_02251	OHOEKFGO_02252	OHOEKFGO_02253	OHOEKFGO_02254	OHOEKFGO_02255	OHOEKFGO_02257	OHOEKFGO_02258	OHOEKFGO_02264	OHOEKFGO_02265	OHOEKFGO_02266	OHOEKFGO_02267	OHOEKFGO_02268	OHOEKFGO_02269	OHOEKFGO_02270	OHOEKFGO_02271	OHOEKFGO_02272	OHOEKFGO_02273	OHOEKFGO_02274	OHOEKFGO_02275	OHOEKFGO_02276	OHOEKFGO_02277	OHOEKFGO_02278	OHOEKFGO_02279	OHOEKFGO_02280	OHOEKFGO_02281	OHOEKFGO_02282	OHOEKFGO_02283	OHOEKFGO_02284	OHOEKFGO_02285	OHOEKFGO_02286	OHOEKFGO_02287	OHOEKFGO_02288	OHOEKFGO_02289	OHOEKFGO_02290	OHOEKFGO_02291	OHOEKFGO_02292	OHOEKFGO_02293	OHOEKFGO_02295	OHOEKFGO_02296	OHOEKFGO_02297	OHOEKFGO_02298	OHOEKFGO_02299	OHOEKFGO_02300	OHOEKFGO_02301	OHOEKFGO_02302	OHOEKFGO_02303	OHOEKFGO_02305	OHOEKFGO_02306	OHOEKFGO_02307	OHOEKFGO_02308	OHOEKFGO_02309	OHOEKFGO_02310	OHOEKFGO_02311	OHOEKFGO_02312	OHOEKFGO_02313	OHOEKFGO_02314	OHOEKFGO_02315	OHOEKFGO_02316	OHOEKFGO_02317	OHOEKFGO_02318	OHOEKFGO_02319	OHOEKFGO_02320	OHOEKFGO_02322	OHOEKFGO_02323	OHOEKFGO_02324	OHOEKFGO_02325	OHOEKFGO_02326	OHOEKFGO_02327	OHOEKFGO_02328	OHOEKFGO_02329	OHOEKFGO_02330	OHOEKFGO_02331	OHOEKFGO_02332	OHOEKFGO_02333	OHOEKFGO_02334	OHOEKFGO_02335	OHOEKFGO_02336	OHOEKFGO_02337	OHOEKFGO_02338	OHOEKFGO_02339	OHOEKFGO_02340	OHOEKFGO_02341	OHOEKFGO_02342	OHOEKFGO_02343	OHOEKFGO_02344	OHOEKFGO_02345	OHOEKFGO_02346	OHOEKFGO_02347	OHOEKFGO_02348	OHOEKFGO_02349	OHOEKFGO_02350	OHOEKFGO_02351	OHOEKFGO_02352	OHOEKFGO_02353	OHOEKFGO_02354	OHOEKFGO_02355	OHOEKFGO_02356	OHOEKFGO_02357	OHOEKFGO_02358	OHOEKFGO_02359	OHOEKFGO_02360	OHOEKFGO_02361	OHOEKFGO_02362	OHOEKFGO_02363	OHOEKFGO_02364	OHOEKFGO_02365	OHOEKFGO_02366	OHOEKFGO_02367	OHOEKFGO_02368	OHOEKFGO_02369	OHOEKFGO_02370	OHOEKFGO_02371	OHOEKFGO_02372	OHOEKFGO_02373	OHOEKFGO_02374	OHOEKFGO_02375	OHOEKFGO_02376	OHOEKFGO_02377	OHOEKFGO_02378	OHOEKFGO_02379	OHOEKFGO_02380	OHOEKFGO_02381	OHOEKFGO_02382	OHOEKFGO_02383	OHOEKFGO_02384	OHOEKFGO_02385	OHOEKFGO_02386	OHOEKFGO_02387	OHOEKFGO_02388	OHOEKFGO_02389	OHOEKFGO_02390	OHOEKFGO_02391	OHOEKFGO_02392	OHOEKFGO_02393	OHOEKFGO_02394	OHOEKFGO_02395	OHOEKFGO_02396	OHOEKFGO_02397	OHOEKFGO_02398	OHOEKFGO_02399	OHOEKFGO_02400	OHOEKFGO_02401	OHOEKFGO_02402	OHOEKFGO_02403	OHOEKFGO_02404	OHOEKFGO_02405	OHOEKFGO_02406	OHOEKFGO_02408	OHOEKFGO_02409	OHOEKFGO_02410	OHOEKFGO_02412	OHOEKFGO_02414	OHOEKFGO_02415	OHOEKFGO_02416	OHOEKFGO_02417	OHOEKFGO_02418	OHOEKFGO_02419	OHOEKFGO_02420	OHOEKFGO_02421	OHOEKFGO_02422	OHOEKFGO_02427	OHOEKFGO_02428	OHOEKFGO_02429	OHOEKFGO_02430	OHOEKFGO_02431	OHOEKFGO_02432	OHOEKFGO_02433	OHOEKFGO_02434	OHOEKFGO_02435	OHOEKFGO_02436	OHOEKFGO_02437	OHOEKFGO_02438	OHOEKFGO_02439	OHOEKFGO_02440	OHOEKFGO_02441	OHOEKFGO_02442	OHOEKFGO_02443	OHOEKFGO_02445	OHOEKFGO_02446	OHOEKFGO_02447	OHOEKFGO_02448	OHOEKFGO_02449	OHOEKFGO_02450	OHOEKFGO_02451	OHOEKFGO_02452	OHOEKFGO_02453	OHOEKFGO_02454	OHOEKFGO_02455	OHOEKFGO_02456	OHOEKFGO_02457	OHOEKFGO_02458	OHOEKFGO_02459	OHOEKFGO_02460	OHOEKFGO_02461	OHOEKFGO_02462	OHOEKFGO_02463	OHOEKFGO_02464	OHOEKFGO_02465	OHOEKFGO_02466	OHOEKFGO_02467	OHOEKFGO_02468	OHOEKFGO_02470	OHOEKFGO_02471	OHOEKFGO_02472	OHOEKFGO_02473	OHOEKFGO_02474	OHOEKFGO_02475	OHOEKFGO_02476	OHOEKFGO_02477	OHOEKFGO_02479	OHOEKFGO_02480	OHOEKFGO_02482	OHOEKFGO_02483	OHOEKFGO_02484	OHOEKFGO_02504	OHOEKFGO_02505	OHOEKFGO_02506	OHOEKFGO_02507	OHOEKFGO_02508	OHOEKFGO_02510	OHOEKFGO_02511	OHOEKFGO_02512	OHOEKFGO_02513	OHOEKFGO_02514	OHOEKFGO_02515	OHOEKFGO_02516	OHOEKFGO_02518	OHOEKFGO_02519	OHOEKFGO_02520	OHOEKFGO_02521	OHOEKFGO_02522	OHOEKFGO_02524	OHOEKFGO_02525	OHOEKFGO_02527	OHOEKFGO_02531	OHOEKFGO_02532	OIFIHMMD_02202	OLCMADGH_02050	OLPEJPBF_00617	OLPEJPBF_02509	OLPEJPBF_02511	OPCOGKFK_00107	OPCOGKFK_00904	OPCOGKFK_01127	OPCOGKFK_01638	OPCOGKFK_01648	OPCOGKFK_02009	PAKMBBCD_02387	PBEMNNLC_02040	PGDFAHOC_00057	PGDFAHOC_00084	PGDFAHOC_01439	PGDFAHOC_01506	PGDFAHOC_01510	PGDFAHOC_01514	PGDFAHOC_01753	PGDFAHOC_02013	PGDFAHOC_02044	PGDFAHOC_02446	PKHLJAHE_00682	PKHLJAHE_00683	PKHLJAHE_02055	PKHLJAHE_02056	PKHLJAHE_02067	PKHLJAHE_02251	PKHLJAHE_02280	PKHLJAHE_02281	PKHLJAHE_02282	POMOODKH_02243
ConS_011_1014	4.98158681708632	0.00229157962285938	0.0115346784780049	0	0.484709623758096	0.713265089428621	0.346975259623204	0	0.856726883425037	0.81828639932193	0.939122775257119	1.13371850098843	0.793767219506164	0.950423476389112	0	0.590070572972725	1.07454685771926	0.707520117982613	0	0	0.584717996073402	1.02442672129445	0.92836375610698	0.918027650749278	1.1894041014753	0.418453507926703	0.545578757089705	0.906244083379664	0.984006483191879	0.368375471208093	0.832024667874671	0.990545156922302	1.04961672793706	0.917788334518713	0	0	0	0.824785777026886	0.69682437588642	0.708687885355924	0.576993244381294	1.24103451130097	0	0.573781651964289	0.767723238726876	1.16905082656205	0.891347048427545	1.13917203751403	1.84910876591703	0	0	1.97029289273234	0	0	0	0	0	0.0234045108751195	0.442332021487947	0.597254066274439	0.479894457268374	1.82463493222416	1.05706324996146	1.04710759468312	0.926324991955816	0.783336493529047	1.23331993326591	0.232251130699472	1.35100222270172	0.00132697106533167	0.00037246059282888	0	0	0.000915867657694389	0	0.00173669070995138	0.00185020739241321	0	0	0.00287003819795514	0	0	0.00074117414164852	0.00217964314733	0.000227799370745669	0.000568842977907207	0	0	0	0	0	0	0	0	0	0	0	0.0013387308961489	0.000365338596946379	0.000329431210671703	0.00079533327910546	0	0.0073864247390365	0	0	0.000372423830757806	0.00849100769486557	0	0	0	0	0	0	0	0	0	0	0	0	0.00216231243776191	0.00152522593762302	0.00146665290843114	0	0	0	0.00927531650517744	0.0186525530865766	0.00883582843836933	0.00125388056725634	0	0	0.000351098227024164	0.0132374933476873	0.00461407183242265	0	0.00220097498928988	0.00151275643160745	0	0	0	0	0	0	1.23277147659617	0	0	0.00172162983178472	0.000385879958830598	0.010846036887608	0	0	0	0	0	0	0	0.00659127121741446	0.000837573487770395	0.0141921990300051	0.00757846495166493	0	0	0	0	0	0	0	0	0	0.000877389344545521	0	0	0	0	0	0.0245761387767149	0	0	0	0	0.0206859337620757	0	0	0	0.00297176240465959	0	0	0	0	0	0	0	0	0	0	0.00208860509348068	0	0	0.0296304390440369	0	0	0	0	0	0	0.00197175440435233	0	0	0	0	0.00166154922372936	0	0.00736646360513398	0.0190303217924354	0	0	0	0.00206746334732742	0	0	0	0	0.00175170105627244	0	0	0.845077660277442	1.57041918653201	1.5551534932331	1.42909239498763	1.36031072061664	0.0272053370517771	0.000427448423235556	0.000716166054276538	0.00299088621967299	0.00283957124405804	0.00481119986072792	0.00509553190355621	0.0010829506401072	0.304048381142232	0.311161046431054	1.12143613614157	0.00365511687567686	1.49486551993759	2.02760015985291	0	0	0	0	0.392728043122141	0.670229646631989	0.0014695079903328	0	0.0234357483590241	0.000975694500242569	0	0.00797880919040431	0	1.14520702637609	1.1750369740124	0	0.00147044028166658	0	1.13438114757277	0	0	0	0	0.00268603093483677	0	0.845199474407346	0.863950655954484	1.09771668850322	0.715348825540943	0.504090110040414	1.00737866492706	0.393876240288034	0.00179581119370139	1.11213241014349	0.644693969648406	0.555479587146689	0.832702809014397	0.852599920654497	0.575042985759653	0.995607069272408	0.845676502819195	1.2887947655635	0.983453763371042	0.772100662336025	0.000370420765691235	0.000496492704842517	0	1.08717908842202	0	0.0152026765741411	0.00292978074684787	0.00997164930999716	0.937852780397561	0.943976774619666	0.613383918586774	1.64689926113459	0.00104310042812381	5.35030708434385e-05	0.353775064703091	1.37140751408811	0.944756020598936	5.81082688324137e-05	0.0458602657903497	0.00993164146157204	0	0.94256035218767	0	0	0	0.455138796551328	1.04974728463255	0.966743163067331	0.635148134125622	0.890827582757522	0.340859106448641	0.94311738369163	0.96852292401824	0.348808276908246	0.300237678785383	0	0.96559559668326	1.20669920085577	0	0	1.51959279909272	0.00142871370999513	0	0.00142309891348168	0.00078582151045558	0	0	0	0	0	0.00190976922881358	0.000798468294122704	0.000758955086233612	0	0	0.00139875046147839	0	0.00103512837357361	0.001272761681332	0.000188969238023212	0	0.000680213070023896	0.00255548899023623	0	0	0	0	0	0	0	0	0.00300942081087177	0	0	0	0.000714384818912711	0	0.000800486326879542	0	0	0	0	0.00374965759216497	0	0	0	0.000155480308746608	0	0.000300714963030933	0.0010292924289789	0.000158368557206842	0	0	0	0	0	0	0	0	0	0	0	0	0.000311712847332928	0.000293219339609943	0.00107607567879895	0	0	0	0	0	0.000946265323136052	0	0	0	0	0	0	0	0	0	0	0.00311162547486342	0	0	0	0	0	0	0	0	0	0	0	0	0	0	0	0	0	0.00134261073795631	0	0	0.00407709935151739	0	0	0.00201459747918388	0	0	0	0	0	0	0.00155471598217291	0.00396512979554605	0.865778098550324	0	0.0340668591627994	0	0	0	0	0	0	0	0.001288612226139	0.823862171062597	1.13845161670242	0.763155921618552	1.20462613370176	1.03335258807366	0.931934298423119	0.884565307452852	0.796508758924267	0.733626696261695	0.865172282272993	0.856465978840226	0.99408020415377	1.11173300774462	0.866991699986899	0.957703765503855	0.852251053699854	1.05037884479109	1.0200635205449	0.985947175634154	1.12633480011779	0.816249845487546	0.754908849869211	1.15890425935253	1.01352115290562	1.02074598430085	1.17157705924926	0.744018972546939	1.11602641146059	0.832137722877403	0.79587876571617	0.82576505294159	1.12361461290258	1.19646766020798	1.15554987817559	1.06157624997862	1.06672382244969	0.953557647182584	0.856587138977679	1.22592733079507	1.2838699872654	1.45289551716623	0.883038233981215	0.758985298533232	1.28645739483974	0.914334590892956	1.25662623503029	1.39894008097715	1.05517425348796	0.00726591127491939	0.98783632661651	0.798044739402779	1.32552270506541	0.745294866734956	1.41746703774666	1.12933262136952	1.07052429675912	0.955772703416213	1.20165560481177	1.28602466325666	0.923691736581611	1.00509361666102	0.442365869659796	0.000982828226608075	0.000668867048006299	0	0	0	0	0.000585626860560862	0	0	0	0	0	0	0.000768042779198562	0	0	0	1.73974546625546	0	0.130938942267529	1.09819344570968	0.00107654333303277	0.00346711733108436	0	0	0	0	0	0.00161729600819842	0.00225219143811776	0.00321412095588864	0.000232270325995838	0	0.00026404270855319	0	0	0	0	0	0	0	0	0	0	0.0024302892497907	0	0	0	0	0.00110029385789051	0	0	0	0	0.000779368040120191	0	0	0.0050407373272752	0	0	0	0	0	0	0	0	0	0	0	0	0	0	0	0	0	0	0	0.000340009029083499	0	0.695790470270994	0.361480771104694	0	0	0	0.00129008571840471	0.500473487243397	0	0	0	0.000796415716222856	0	0.000274339316432744	0	0	0	0.00111235324912786	0.000599046949045981	0	1.00354782433948	0.997238888800001	0.998449799000437	0.923811263919483	0.962631427589629	0.885584974195315	0.998052201745716	0.82118116888779	0.126619030070066	1.04844150629386	0.71859269331487	0.681363531367695	0.00108523393429657	0	0	0	0.00990741419361742	0	0	0	0.833685924535959	0	0	0	1.54206347795698	0.661407643501777	0.58956576284287	0	0	0.312464809225794	0	2.26861019111816	0.939270227940226	0.673213887928316	0.54218048840126	0.692277293574083	0	0.583729714780746	1.36646536248492	0.529009780609729	0.724407634275312	0	0.615380842317158	0.87242265206306	0	0	0.00594191034431697	1.20546960765054	1.12907768661185	1.15620736309667	1.87388622157682	0	0	0.725949980076107	0	0	0.653598461068445	1.28352984354725	0.244006093062149	0.00320461283194746	0.00243464863663603	0	14.911894631854	0	0.451964635292808	0	1.34910113788288	1.36125014436554	0	7.75508768733411	0.408121223760273	0.3843873619898	0	1.0047518756084	0	0	1.34938217999161	0.210177289563159	0.289355873367584	0.787032858685388	0.0125621919469862	0.000848633709698638	0	0	0	0.8359581123772	8.50995131417932e-05	0	0	0	2.2322588860927	1.01349666814498	0.681660992502554	0.410843065785109	0	0.0449982000713571	0	0.00514202156941649	0	0	0	4.31884558246728	0.00431965272582265	0	0	0	0	0	0.00452915311026993	0	0	0.00559840120416401	0	0	1.53524718172579	0	1.65174940413554	0.487085499351217	0.500321017366645	0.51508125861995	0	0.0119480197086661	0.581013466461193	0.393297362591005	0	0.991239862706413	0	0.00264630703077407	0.705586235343793	1.11370978628533	0.921089862611459	0.80335782031062	0.863479705813724	1.04652432773473	1.15145457175135	0.606500802572165	0	0	0.180911447917126	0.951418965914653	1.05275009137746	1.21078448170733	1.35036158066606	1.6935403063576	1.03044616862721	1.04197873756809	1.20137136825452	1.11778390019848	0.966366194661355	0.859189309155539	1.04788542257828	0.894536711991614	1.21531432255539	0.811672212436884	0.806903536799723	0.919566129137271	0.93995030892437	1.03149875295025	0.879934330034051	0.835288114796827	1.15832986211431	0.976644757148697	0.861185053072469	1.09924954301415	1.12143220238624	0.925186707749742	0.821152858670747	1.15637580383441	0.981324206321497	1.17086590500217	1.10348204148289	1.07509115700955	1.25804220053751	1.05549372256983	0.990254623870841	1.04449739075157	0.987466323650166	1.15777436283906	1.02766770381037	1.06690804399316	1.25199759413911	1.37522255077948	1.05492999749216	1.0790396820947	1.04942687556862	0.926878360844132	0.913832860013656	1.24239626732164	1.06618236092974	1.53779083687736	1.32307504208289	1.20706910645218	1.23529510706588	1.08432835709131	0.929568168600252	1.13926562791549	1.12020903176018	0.836089051597451	1.06707641828189	0.902918854149856	0.814195756071279	1.1634386510443	1.15185634507149	0.911209420557657	0.917839677309553	1.0852569078383	0.902374314389534	1.04784125134429	1.18361151539619	1.11807276376417	1.26772781283273	1.27998547478106	1.1729045828374	1.43308576745607	0.955125909991091	0.998982548084616	1.25876601215575	0.992718324516787	0.929863989708662	1.00585456075713	1.1493086741375	1.2686844457329	0.981381521252571	1.12493541274434	1.26804221302171	0.976901281343038	1.15348135971045	0.874099706761857	1.17858200574173	0.97845390293897	0.980327508766557	0.765339153338429	1.14375917147581	1.06658115142361	1.07519862828035	1.22850055548977	1.10920655425846	0.931908191787767	1.1188989366013	0.836515605381348	1.17023454210466	1.14625679480559	1.08029726688003	1.27384203532187	1.06524696583549	0.948491481285842	0.936092702091605	0.923290493847671	1.11825799550581	0.944636046752983	0.756565983069701	1.02507249417343	1.00068681123849	1.29814611850314	1.10478195229281	1.22072232114032	1.17628962575823	0.966753159586558	0.74590767068719	0.95441693076342	1.16458840342643	1.06034296954528	1.05792449604115	1.08943921773069	1.271444945561	1.37275549500393	1.29177141819072	1.14696620994624	1.04921750450451	1.16383654716482	0.967220752569484	2.0094879997272	1.295923083225	1.18664774446735	1.13257747110749	1.09279011089955	0.966226810655943	1.12449996974319	1.23077732199281	0.815273695282103	0.991852110875608	0.997774320608975	1.16752038040975	1.07321076967134	0.810110352099549	0.82470467117235	1.0867581042682	1.03412278309168	1.14133057964015	1.1493859364249	0.802937876932078	0.841228570382906	0.985332893830008	0.940894533890902	1.03461926588132	1.48972586871793	1.10733478120013	0.816251531680006	1.12715068993847	1.34418851664846	0.888651564321984	0.879525795539722	0.894813585897355	0.968629986574196	1.10742504183278	0.87935930584527	0.936333805911209	0.931017206965523	0.733930153779011	0.93866593884644	1.13365151115936	0.965789076607787	1.06792452848165	1.05628080285662	1.116805787962	1.30532841789017	1.34443860061878	1.02059657355893	1.19840280627048	0.962185306921213	1.03910644195484	1.04436635664177	1.01675805852506	1.15767884650285	1.18646393367502	1.18891156047954	1.09853324442624	0.92100721276029	1.06738052340213	1.01038437009544	1.10248595338009	1.04188343945913	1.16978855649577	1.30506831566682	1.3163158138628	1.10701294900338	0.885272682384978	1.16999776600714	0.994303989048132	1.15237863098716	0.884315925588363	0.653970351930956	1.24602242269731	1.06893492806601	1.10801381332364	0.900922021905828	0.853863439799224	0.449088110926997	1.03031166194447	1.19293276844183	0.864106358958417	0.994895632930501	0.899890139322395	1.28117342991122	0.901206466447533	0.771722761871468	0.772566933861583	0.91559649542733	1.1433124309715	1.02247684490437	1.14113140167073	1.23863342282164	1.17882067925745	1.21674936572844	1.02406744449753	0.964120151509906	1.06209802211658	1.33384968713016	1.15637668690541	1.19830705174698	1.15676046111426	1.17159747695948	0.782390772040058	1.329221629733	1.54086597052199	1.27972595972242	1.01527584670297	1.05123195206864	1.02310598398177	1.03656417987105	1.07464189620741	1.13358517411772	1.23038387885769	1.02772579190948	0.991979979318066	0.904575624740997	1.12039241302295	1.09448626996825	1.34526561331433	1.16802379288893	1.0838599434123	1.05556719389182	0.945240044256222	1.05755600471974	1.04711252532462	1.14091690986368	1.34650396089038	1.09502757090396	0.96868768574112	1.04227949091314	0.873609988578043	0.94434691688373	1.10669111843642	1.01019042577674	1.01008045930872	0.915038136090989	0.886113149956069	1.18000348720708	1.27696117028228	1.15931467791807	0.924053004008442	1.06293130269964	1.07999722732917	1.10022830406221	0.952113236001659	1.48640035757654	0.995682923285812	1.07129676639613	1.01682198400631	1.20885447569029	0.927666832110661	0.779233646359542	1.02391523865634	1.15491337661839	0.800319355552939	0.859637561549327	0.973041875864184	0.956480363051192	0.86148899793818	1.03877685083683	0.837449133517052	1.00101451532171	1.13096826585386	0.944347053541793	0.845802327380272	0.727526344754494	1.05372350939095	0.971337115969722	1.16216333115929	1.06655160466934	1.02548996845719	1.04956316337549	0.851609610630765	0.840776929637667	1.10513769250285	1.06440285294066	1.21949268385089	1.05619437138609	0.925824275534693	1.3256636501202	0.818918972992659	0.743871291743001	1.70703145277896	0.732797170410365	0.977915200446977	1.07898683373154	0.914504828366401	1.10423165339054	1.09269254818825	0.827396283011248	1.05984370786298	1.13212996919001	1.07949361110374	0.847614261737631	0.709320644219678	1.13145868079207	1.08545237274961	1.40621329760698	1.03062078353086	1.04534051911005	1.27995242986488	1.0355290892373	1.0895180701765	1.20817225949954	0.909862158558014	1.08601080041059	0.908470894555415	0.779171130546154	0.789772973442026	0.972675027739876	0.907163101295627	1.06145208568341	0.77825857806696	0.913734312357251	1.13267227736923	1.0467785957348	0.997831886164789	1.13744231523755	0.893750020754019	1.00892386037668	0.967775800508704	1.04351549297153	1.15692543449396	0.778234168686191	1.19093637798321	0.816815103741512	0	0	0	0	0	0	0.000606543052419682	0	0	0	0.00075275546815718	0.000329325263204392	0	0	0	0	0	0	0	0	0.000617397338299158	0	0.000545856797251621	0	0	0	0	0	0	0	0	0.00173096472662496	0	0	0	0	0.000745319237342209	0.00130536943922068	0	0	0	0	0	0	0	0	0	0	0	0	0	0	0	0	0	0.86474710433557	1.43410776742154	1.11031106007209	0.776772601937599	0.956869893876	0.835928931554601	0.843869411162383	0.925387682070148	1.26082978872824	1.05916001746216	0.613261187147045	1.04685136671345	0.889138906868634	1.02905172339684	1.12913859757989	0.783785025353622	1.06216363863655	0.956957935778732	0.888801543294889	0.941462165346939	1.14778071110305	1.90593317662058	0.853797002811762	0.897438652169203	0.966698261123202	0.962813329970164	1.02550528581501	1.32012920825596	1.04715630969551	1.09934420061068	0.970268678681052	1.06024429176021	1.02481134613979	0.907155679012849	0.926792892973663	0.997858193993317	1.20687108689945	1.05313853801028	1.01761577407084	1.06740487340097	0.897020144894925	0.961441872836597	0.908291467979938	1.06907666431347	1.19543370055971	1.22885176324783	1.17723353961734	1.00813340222986	1.00007430440809	1.08293304830439	0.914930176835312	0.351281135615085	1.00056196130605	0.955277030435932	1.06502351149365	0.651007056803506	0.94411243283098	1.01478092198434	0.942371903142442	1.01204691395729	1.27149720842809	0.91073136314836	1.53783951345829	0.979033756073048	1.31539160760533	0.889906147545973	1.00402457795513	1.23128905873288	1.13911186171379	1.23943953009462	0.947436090949315	1.11650638603101	0.991208895639449	1.06765338776352	1.07458442915407	0.987089795651188	0.854538218238297	0.991603463875163	1.11298783875015	0.905712974740742	0.783683570174524	0.821031889532971	0.995274449983409	1.08959559423781	0.890319766454209	0.78002227937773	0.867583924006494	1.13299725934906	0.88647144749512	1.04304642418399	1.13720365379825	0.853138650498192	1.14260176768772	1.0563062472921	1.00026459026899	1.12574102629	1.03326430090619	1.04763730805233	1.05276851909838	0.771259026005614	0.852926362862885	1.11925359330411	1.01660487911861	0.922074872271476	1.09250987832314	1.10287576664121	1.2829036722409	1.09513925156165	1.01136563508986	1.12382685107718	0.974500703612002	0.970084586732062	0.948042421064694	0.837967335494752	0.949972436065078	1.10762897241317	1.58323181711811	0.878639505426614	1.0342272267265	0.894776940474438	1.22522227589893	0.908959512923162	1.16564806873739	0.773364032856256	0.964186812795009	0.807170391937478	1.12235689341009	0.967579303967373	1.02024443252718	1.08779241612971	1.30064422753402	0.443480841196679	1.00352804287201	1.0233708148068	1.05421615808334	1.01636526974977	0.951111618725811	1.12808765380074	1.08520091798105	0.986475723216798	0.982443929673828	1.05775961154088	1.18448747364666	0.877725105767801	1.45544466754912	1.24516399425876	1.30039721553917	1.11573762541667	1.18891113502481	1.18551372053317	1.05138572954576	1.0767570054532	1.23490663125153	1.1124187058914	1.17447572575268	1.14169998138274	0.948522429175408	1.12917666080085	1.35178910137845	0.611439789160577	0.857526772296664	1.17422715507396	1.01745767265039	1.12793651336987	1.09381996988675	1.09827906079161	0.971232435792602	1.12147118291842	0.920544362817089	1.01654797299773	1.1596145016554	1.18806687198161	0.93759016480184	1.18058185007289	1.1802135578199	1.08098212538514	0.804106683222496	1.03872198912899	0.975807977888338	0.871576994683486	1.18190205751257	1.16723208306975	0.814064679465981	0.94701421738735	1.321133084267	1.16164807827978	1.00512756540038	1.0800386930487	0.719379558359074	1.07777960458324	1.45663860020379	0.856752738616408	1.00335080236698	0.762020208783906	0.976768537877652	1.0696724174502	1.10158142342357	1.11118041438294	1.05229112905871	0.980257443375096	1.07627239076518	1.24913239420498	1.20857118157054	1.18098735702723	1.12776474971619	0.844145831796605	1.08974337581843	1.22078264344411	0.807761026228082	0.963883161147751	0.929768310441884	1.20380146683088	1.03513007576897	0.961215035444361	1.09693999648836	1.2529537055262	1.17672068783339	1.1788772542883	1.08355039712234	2.73936127249539	1.03849187304718	0.994974124146614	1.02206236827181	1.01620953340729	1.05552331521969	1.15328479584553	0.95377780575439	0.917109466275729	1.03118304838082	1.17521109928376	1.19581152165178	1.21925846434511	0.899180399395103	1.02665100169315	1.01940427298342	0.960433496218796	1.18993858926412	0.861615036785751	0.850842037883271	0.904134032030704	1.33782902278339	0.956409947696326	0.917399697000126	1.15506035918101	1.16974045898763	1.07301269098577	0.992311115298369	1.2022172357392	0.919660516814381	0.936293558696716	0.954865824060144	0.818220438613685	0.884814708992375	0.872116323607118	0.846080575952978	0.74830943288365	1.11336836026016	0.644203049918656	0.919835523242904	0.720426958781396	0.973710454530754	1.15750599319678	1.0659775421577	1.05244124196274	1.29343310411063	1.04320922085519	0.901927375003749	1.11429510767627	0.936601623417366	1.15927373610268	0.839479315101666	0.991441409362178	0.933580214481693	0.74557193405507	1.63927878803458	1.11081626435728	0.683484858939277	1.14750727485092	1.24957748038064	0.801670688545702	1.04738519543313	1.12417794033241	1.10140011988423	0.838067660694673	1.22628631187048	1.10296519022288	1.1924671949117	0.666579731867239	0.925324540506314	0.973723672119149	1.19623983957239	1.12100846042087	1.00100997317603	0.755538563029591	1.0484769624702	0.9420042368383	0.851257793611745	1.02616676811256	0.98459551352637	1.1070395078054	0.933875252143646	1.06254290941952	1.16115271574548	1.05255449495066	0.723893604691727	1.08641774377177	0.969382298406367	0.825454669762386	1.187550169139	1.12829006613106	0.969388547028137	1.03282277455858	0.573358377236283	0.950771436618838	1.21379581665571	1.10108379383348	1.17301403798848	1.01544117325635	0.821320872609856	1.157522284977	1.13420896120089	1.01849510440749	1.1085493420193	0.940806573170136	1.01002403496823	1.0102398667499	0.956536164813536	1.13381506853626	1.05289611260136	1.12881744984077	1.07435905581107	1.16536326307461	1.41592152457313	1.06149935020885	1.09410840691844	1.20097976123146	1.03110250997671	1.29278285286337	0.821519668714045	1.21888156663286	1.35664398331158	1.31003944910469	1.17593879122225	1.08389103705568	1.10213681887571	1.28302377506708	1.12595407695751	1.01219901000422	1.25787577481451	1.36127980621938	0.916016235948938	1.21066117928994	1.15005384045019	0.454456753772986	1.19657081136163	0.93363372845693	1.02677752869427	0.806813687586151	1.29471274711557	0.513225837940688	1.19186028291901	1.482720610693	1.02291430494918	1.19662017686669	1.13576000152526	1.51802530334801	1.36841884883471	0.73643656757481	1.38257631552233	1.20245018364744	1.09018878691208	1.20773571737073	0.904977346732265	0.910180967300072	1.20437135259395	1.16513770083479	1.09524771126464	0.350964124387857	0.883811848270117	0.981553747712281	1.05690559866531	1.18520185735134	1.03811814763007	1.04825815979423	1.36195153753032	1.14684478989309	1.03085138346073	0.965017968335988	0.918603348816724	1.16210406486386	1.29728721751127	0.995974800674735	1.12383673720328	1.14299903738538	1.47447622993564	1.05251223894698	1.0438032617922	1.28413957065076	1.04551408618916	0.975804509569365	1.12171233394107	0.993442462387296	1.17321870989871	1.20000187955134	1.01031652233444	0.863468682115738	1.05633364682791	0.975442933217152	1.42749094334954	0.933915979847773	0.960346785870571	1.14436478850477	1.1267148831503	1.03276468148082	1.01162001476795	1.15209979936807	0.71933369157033	1.02426895143867	1.00541640994828	1.04502976690026	0.499068560493943	0.7454394696372	0.83934390179397	0.960736601909002	0.851065641701042	1.12371751850456	0.942960333405688	1.08554691223853	0.968533583983311	0.701099100103846	1.12277804156268	1.14668305611819	1.0622997327973	1.00485769207469	1.07834435514011	1.05460389737386	1.0199008470084	0.886528581144531	0.931508190617559	1.09454072252913	0.989200241018267	0.914283521303241	1.12451321285386	1.15257657338802	1.18418682392152	1.12698125395218	0.774192565436861	1.04389755271574	1.19975304452115	1.2828847053715	0.865294806133939	0.984601980819839	1.2091605458173	1.03969351503768	1.11709794308129	1.03435716003083	0.608616062438801	1.27626485934289	0.977669696291041	1.16667812742342	1.13887518047804	1.26955674641426	1.09918918579866	1.03698680989327	0.731048256522574	0.975413779316477	0.971413175874243	1.03387863227697	1.01794446160546	1.08694983067908	1.06674530628897	1.10705384858938	1.02158460984408	1.14681195704123	1.05046531652164	0.952128708225772	1.1267472166886	1.39673553870095	1.11340070281989	1.11301396594342	1.01930039870937	0.585136498869718	0.981112481051955	1.03498246130551	1.15145974680228	0.957974522080226	0.941985207870504	1.02233345578875	0.891579243923658	1.11558941035121	1.02464094651372	0.9747657249951	1.02054295670426	0.895032136404277	0.558064496379276	1.05614062401914	0.995036441325844	0.981907299993712	0.796034052470883	0.596623460845747	0.980371208992697	0.995064169304844	0.941003240538393	1.02076861352183	1.01789136319078	1.179175475309	1.09375349603508	0.98569740769147	1.33825881573635	1.22012065314014	0.825206071490467	1.0324219685825	1.02616358494845	0.923332513845823	1.19831948119664	1.02946473089029	0.93920055910356	1.20476806208152	1.08883957589215	0.915120249907525	0.894684854799862	1.07791422906233	0.873148554550008	1.00250567097036	1.09707526434787	1.16304081216256	1.16173454610013	1.1137711070336	1.01404493844362	1.10894491898317	1.48379341926461	0.922927024730407	1.42841090357059	1.09880428058738	1.23776313494297	0.919638967372399	1.10515456959838	0.949648994794691	1.12838177164294	1.19763724077744	0.919157291389043	0.941622397391754	0.839688613441687	1.03843646797651	1.18979155398525	0.73753562023984	0.735177702429605	1.03950600868947	1.26012052434717	1.09123391992828	1.12686140517138	1.0176403481973	1.02907091728927	1.02574021424302	0.909315622686876	1.03159200065534	0.646377537491794	1.04473802270278	0.972046408334069	0.940038331273374	0.879606348002965	0.873816905081867	1.07579499318527	0.926696893131315	0.558205189344607	1.36077917970556	1.0726792523781	1.05561144487634	0.914644210453524	0.000940859134652456	1.07792324876698	1.23629533045307	1.09257585698541	0.678074947198996	1.02198245001699	1.24941773828179	1.18087635269629	1.06177333427498	1.05103989527453	1.17642837934477	0.983324443660439	0.809447458485316	1.04486958915018	1.2233920100337	1.41799989749344	1.05289464934787	0.831741947431909	0.920095775987093	1.00977369253479	0.951000304822177	0.970637975707396	1.08936787667458	1.2102677454797	1.29184558309759	1.08303967966323	1.22465914668188	1.2825823861709	0.906077288486553	1.11969931704329	0.992780088164683	1.05371037458568	1.05586272975116	1.13711538973352	1.2048694272084	1.22582651771264	1.26436442802723	1.09285681992969	0.942344971852899	1.17483239649687	0.973617052957315	1.13936716771518	1.14194652071893	0.982258956772414	1.08384500751848	1.24167543717649	1.14379852864015	1.09783589125631	0.988869386732471	0.865671373891918	0.66163706418551	0.973886621664108	0.988320195090915	0.958604005681116	0.920371395238656	1.00329824504225	0.975153748302398	1.04284953099131	0.986446323374812	1.1613564770754	0.65204169551359	1.12723342713866	1.07370698715362	0.842282018363184	1.07764394620191	1.15229406560632	0.977629484200858	0.992886957100908	1.04206602839109	1.09393089341045	0.930154737536013	0.955810548976061	1.05181698107227	0.943573238371253	0.977072758297866	1.51314030122882	1.04996896420101	1.0716627982528	0.962652952497335	1.28939626806165	0.532206076373616	1.03328889914435	0.928460286698367	0.941587811705181	0.919330051657174	1.40841480346233	0.87553787034846	1.07581638709007	1.01112628396866	1.09851357246322	0.000828019155387712	0	0	0	0	0	0	0	0	0.00165279379647732	0.00117679105521562	0	0	0.000491277634017507	0	0.00408684669651085	0	0.0244808154210182	0	0	0	0	0	0	0	0	0.000692233632462543	0.000379716922121138	0.00115242712503352	0	0.000416989556304559	0	0.00193806389172483	0	0.00224656166438933	1.25123311080067	1.40643655710086	0.934843568664776	0.755308857276207	1.1100440334048	0.845120045645795	0.898060670316088	1.07663756543032	0.955406325855407	1.02260405166344	0.840752591505693	0.904368678970043	1.28884924322423	1.01355669778617	1.11124703061054	1.05875805361042	0.558073805437945	1.09086280136801	1.08177617570341	0.895813495752687	1.06199961891805	1.0401091940358	1.0594732372587	0.868512896851145	1.02056836646962	0.94665052679511	1.01006445070547	0.99498654059578	0.88535965330404	1.24543681268426	0.879116716953795	0.950128002121352	0.977825709814686	0.900810489429338	0.970976790627616	1.22354609176135	1.08469865084156	1.04562534165494	0.912366521963124	0.787644119860646	1.06927651273407	1.17801606110563	0.902179602551008	0.744240380065686	1.15273669850755	1.16757629893829	1.11468841051408	1.30805539771002	0.871561432972747	1.05898645943577	1.00389034890431	1.21980547988867	0.966235831071582	0.948824115164045	0.858034664196876	0.951847939532212	0.995243010331033	1.17779735280674	1.30277943328262	0.829229255208472	1.07945023344534	0.744095319668768	0.939496732502547	1.02467954433845	0.787540389217781	0.924310639277584	1.22954008586738	0.790060806472521	0.939954527559098	1.16139064727602	1.02860963450618	0.968005678393775	0.910826554075411	0.968721063995767	1.07708727166838	0.918050226616467	0.691411081320932	0.888576860145368	0.94103940471047	0.978838403024574	1.20590063710119	0.99236022523345	1.15195930573422	0.89835562844003	1.10620455379209	1.29389741882231	0.966270354947826	0.89805678959039	1.03694383977701	1.09484526616795	1.13846777152656	1.21497102031092	1.1856479320984	1.03318590458146	1.19674001883108	1.02366727359683	0.934006127178047	1.01028805659314	0.999366939686741	1.31990586249202	1.02052931444431	0.983410524619106	1.19892435360227	1.01092181732155	1.01625993805993	1.11822450419676	1.06994326089804	0.965354349958061	1.17839544474342	1.1863027982272	1.14776189703874	1.0352879035271	1.01139388234794	1.10738129015163	1.0607132413833	1.0371929713533	1.02317454223573	1.08972405665875	0.890623488189003	0.815908155692774	1.27214277660157	0.237788820492333	0.456297070945303	0.816472576159254	0.744600184501192	1.10980265289954	0.986566018004412	1.1068365012075	1.12042842033798	1.01520943273322	1.07119207289496	1.14718981421864	0.975322838819981	1.24939919571734	1.12162268544523	1.24471050438409	1.27374374321867	1.23879771052406	0.910666375095968	0.785387045788366	0.892355647889101	0.99662480777454	0.93389151590895	0.98517356101761	1.04360837736514	0.0565281010363486	0.944321168580521	0.885097394147667	1.07761173980158	0.492241022900807	0.877824080261406	0.898431701907857	1.08018949251125	1.0633181910984	1.07096650555671	1.06171354964131	1.22996100384086	0.870431736755211	1.15684533244588	0.963840080275291	1.42399913031376	1.09277152202381	0.967215344377643	0.780575562226738	0.778906956962461	0.985574625136748	0.867858184585819	0.859193480754585	0.823112996712901	1.32691572719483	1.27094691927646	1.00622631979962	0.871021928518952	0.918119302294828	1.00393158168354	0.885613241598181	0.972337511708487	0.973671318953227	1.03106288206196	1.2735035900916	0.794878292439647	1.05382817979987	0.944042711385298	0.918805076305372	1.02908525938908	1.13439845307347	1.16303004292587	0.946443593941644	1.01796732503736	0.982014428180731	1.18048393918498	1.22276336927413	0.841720378240605	1.17732306007238	1.06903793484015	1.02423259717083	0.697604778791784	1.06922131232146	0.836548306696962	1.15048536534004	1.27311965729866	1.50609656746472	0.971656912500584	1.28590898508759	1.49237613050908	0.846271592259552	0.80225074337109	1.0641475670623	1.07775686580766	1.43244824037631	1.12617425101874	1.06372970395021	1.06905712325185	1.01692312851488	0.988285750737985	1.13836503525335	1.561108000145	1.25688065518052	1.32155130913139	1.48920608831791	0.811231799394899	0.92469756399917	1.19451005909048	1.07309988573259	0.974965133867073	1.18418146657185	0.687726117997575	0.995054149607374	1.1709582178146	1.21167155606661	0.789389312712663	0.975338627188928	1.23352105683113	1.07245118397066	1.19307239089048	0.781639413546666	0.708239879817249	0.956394572506438	1.08109434022206	0.991211174760078	0.95647164108177	0.822364632190241	0.911708894291427	0.914316174230969	1.18081088138415	0.911680868447003	1.00383322812179	1.00501053331614	0.894915336901453	1.04974852039455	0.967436677617251	1.0678293196134	1.01860377638231	0.789509895295882	0.930301699643	1.20080979362585	1.02311966399784	1.0329637904392	0.968832727057601	1.2130910821298	1.10654962419882	0.85331912588567	1.29749202506086	1.10524952559325	1.05961044957725	0.771674897630268	0.946212881225022	0.961324088974939	1.08241532177484	1.05583295044116	1.05078575315601	0.717578252603497	1.01746360246965	0.808346477249698	1.3651853419887	0.887609884902661	1.14317153822898	1.20992090095273	1.19855776940216	0.910526430378478	0.935299473475122	1.15130891359642	1.21063621105339	1.26568737079494	1.2006712034861	1.04409399787422	1.3836932178315	0.933877360873567	0.961971019714885	0.774611430564646	1.09896434139255	1.04124900955984	0.80858028093389	1.10237609832719	0.943231916324126	1.29488302264459	0.915054644619185	0.919778239342295	1.07430304045404	0.953240119396854	1.03978642480391	1.22594947573448	0.883226554217096	1.0827065631721	0.748817052226386	0.663773395741959	1.17549936765981	1.05664963573358	1.1976640435838	1.26180348601699	1.39408034984546	1.2176607225541	1.06929215576374	1.10064173926059	1.11816903185298	0.846566940282641	0.881903228438618	0.82069212442024	1.07248772299886	1.07487274057264	0.997692011131277	0.999897559502444	1.26420461466882	0.852560333653438	0.896833769987823	1.05580699604401	1.23615302826457	0.930912222440947	1.17960654698897	1.08933194366102	1.09864531390352	0.902722449329452	1.07966287791752	0.858212901500936	1.14043747115429	0.829842832270617	1.20990587453632	0.912689042873682	0.881590132276255	0.642356631866114	1.10329863457216	1.07892033610432	1.39551761102691	1.15687495334792	0.973560024058821	0.890739156162933	1.15721242155242	1.01643158314894	1.1547679521438	0.788895684288808	0.79363860246068	0.873546707472173	0.984294724276223	0.944616627085892	1.15637116182787	1.12140517597188	0.818799979201086	1.0376824933593	0.889846585543269	0.618468437816759	0.939503284216167	1.01005428087796	1.25694942947403	1.0887767396611	1.168271332517	1.55003569611767	1.06121456135436	1.32484870633777	0.996943766208458	1.05922391014061	0.897575837922727	1.20560993984379	0.886979299860175	1.07905042033053	1.03396591804298	0.763518215998851	0.771000134138145	1.3269003649914	1.02441757551119	0.944559116174941	0.909941915102749	1.18966706975077	0.926703229934514	1.19765421768962	0.938085326743026	1.08448390473866	1.13231941051781	1.16271748166334	1.25483150719614	1.21678175678099	1.35333825696071	0.952388543701606	1.12468930598947	1.15594626629914	1.05118908587526	0.982081474659123	0.945843222176815	1.17964038584828	0.791694228191529	0.899674517956536	1.04337136183411	0.987999973718011	1.09327621760796	0.706715089104086	0.97841496727287	0.694454576130133	0.939023913209274	0.977798957917725	1.06251848437955	0.65210735795986	0.151352912128367	0.141748568658881	0.987131143919205	1.13809283728712	1.1589171107809	0.920925298217869	1.10713559517908	1.1236107402436	0.832211341453117	1.14764270654181	1.07867362893878	0.985361477983968	0.917478958622222	0.969638629975244	0.866962492255156	0.97688433821962	1.0761610146052	1.01281763372359	0.949156177721531	0.975135259981135	1.24069733807374	1.08759550621664	1.06222808044475	0.875020551471806	1.04348009261079	0.97234582612352	0.828541137137267	0.637519381385561	0.790456700935733	0.885988139827114	0.973305755686972	0.997802656755728	1.15214795711341	1.02199260794062	0.746825956451814	0.0016743967414279	0	0.00123188255374897	0.565146111863979	0	0	0.00295771222114572	0.00552696305411225	0	0.00232049407826037	0.00938880090190416	0.00155732178864091	0	0	0.00251121913077244	0	0	0.00496589977962573	0	0.00438104451557877	0	1.09121229843781	0.826618383226529	0.673440485926395	1.02524195202414	1.21111657835304	0.726802114000345	1.15843700718536	0.629647512472667	1.57044700169149	1.0765720340233	0.926993597423367	1.06249337123166	0.985744672531348	1.06360021877508	1.12071966659802	1.28468724779847	1.3183929924035	1.22907328240768	1.18863966209021	1.19981458565062	1.17721505708937	1.29204935167166	1.14180620092765	1.18342469071273	1.12672468056057	1.09607958267357	1.27689922814827	1.16969805054061	1.2478335029828	1.02442598694962	1.07199734451396	1.07893336054866	1.00952610620105	1.76308588890193	1.21891697349831	1.23119759396235	1.12660760801512	1.15217245059291	1.13359671086582	1.34302781003342	1.16426849764804	0.805816056862147	1.10491170556804	1.12952357989371	0.840872134341751	1.02721185007803	1.15723008462584	1.1661456660174	0	1.17647029747759	0.804654365777561	0.948486660368705	1.27459773591109	1.0630513085525	1.31779077809902	1.11477968868054	1.09497588283959	1.5950850462636	0.820314375464724	1.00833026955858	0.86532869816999	0.925772004070537	0.952218531027111	1.02212584181085	0.968694114666661	0.696516992643986	1.08664382553902	1.11935985328938	1.1135644627542	1.34316439503998	0.826880093404371	0.773328278043853	1.00333412880241	1.40199553949604	0.999287730501176	1.00072445181998	1.03854309298494	1.03003907919341	1.34263647310008	0.89992832568394	0.941404964878313	0.188544685474825	1.06468822451892	2.10958822805356	1.02094181506492	1.08819682371422	0	0.000294779687054688	0.000599953992393303	0	0	0.00831586294851771	0.00855624509447653	0.00156084197643714	0	0	0.74496713202879	0.950092944149687	1.005090050406	1.15145123198185	0.956899824390412	0.987776713907538	0.999473251301194	1.15725563307399	1.12971461077562	1.19028991008904	1.27113944795442	0.938808538275231	0.692853293955743	0.956902166064452	1.06930313969723	1.33545700830893	1.19840578873834	0.873093780628789	0.909625492459153	1.03582394077726	1.24515222404484	0.971303335018424	0.94820022085884	1.07116766222475	1.12036886845303	0.952559880806669	0.830345453336184	0.913353155955634	1.28529751569798	1.03383335171306	0.935202072792104	0.932804590711844	0.912722291997777	0.939464144921526	0.615230588571364	1.09191147906561	0.715809911178364	0.814113573279386	0.992143997427809	1.02948640515052	1.06403316660497	1.09435710881368	1.13575076482685	1.25170273831369	1.30983291643383	1.17573394590319	0.733191649760403	0.893075197865313	0.954947319443629	0.992170292647162	0.955139248722877	1.17163507885312	1.09774502736646	1.00017838297446	0.921222079152192	0.947644491153934	1.29183384771303	0.998182824396247	1.08126856236	1.44384307277157	1.34170436647443	0.79537248746281	1.0281627282923	1.16246842184437	1.01919017737508	1.22675191024127	1.07553227803092	0.940271667942897	1.16166686898628	1.16350108838415	0.797037953838525	1.30939509017825	0.974845215841511	1.22968194646584	1.43757173260032	0.862899164593179	1.1319289672727	1.12902197697512	0.991249924436767	1.00972817813917	0.999071211904148	0.928392258345223	1.07567595322354	1.12648509641286	1.04381174778077	0.806394143047571	1.23434114277009	1.02691472063915	1.03638080591737	1.23257673932408	1.33065446462001	0.981886284862276	0.98242857286188	0	0	0.000814217802167307	0.00687497704375042	1.11384644085074	1.02835910723088	1.240037261638	1.06891005940576	1.11410715370468	1.01522682088111	0.864768571375848	1.16126141863719	0.911782578679656	1.06695952902402	1.00650545683645	1.00289581256961	1.43127840553226	1.02656330941589	1.14479852765555	1.11922087653268	1.05966932680102	1.05635739171365	1.15425788923798	0.933725574711093	1.16470100796068	1.16031581975458	1.13844801179233	1.01258966638617	1.4970596344072	1.17211152195131	0.676787049623038	1.10416304383726	1.07920061708218	1.00692104074311	1.00255108906169	0.873803876632584	1.13570233747071	1.13535107150089	1.05663576300753	1.04078044125098	1.00075792898945	1.21092283280463	1.09897071947352	0.93721573536996	1.1786110599016	1.15875724310354	1.07224623141087	0.952217392283629	0.780774219142007	0.971961491115582	1.09135358369785	0.799254467970326	0.957006530253607	0.952001242119315	1.15423770791083	1.13470209165699	1.11222531079541	0.736565892389358	1.08849587567402	0.987401635483454	0.868652994564622	0.922385840736043	1.11830859988064	0.888834198493463	1.16895585665796	0.86217358435094	1.29556998970057	1.10261114796699	0.965970111443235	1.32402209047309	0.879454639469673	1.09174092747888	1.17864966848283	0.805834491605559	1.0703510356909	0.918261502424666	0.971644145880197	0.976835873459441	0.969212556870961	1.00824521510462	1.0529296592323	1.17969288510994	1.04141225855799	0.730224616907784	1.00729175238115	0.898405380001506	1.1462505365814	0.860180463406635	0.821906429843334	1.18820707833473	0.934798175289889	0.966465061959082	1.15495394195107	0.69602461362688	1.0970489796075	1.32794589514308	0.937037123696828	1.00064468563911	1.01950991441936	0.968265555425078	1.12565050084748	1.18204796617681	1.12300444416779	0.808952442375886	1.24426607814544	1.27539563487681	1.05736858292892	0.959331251513353	1.15103368516381	1.28983548079489	0.968689305164694	0.0603657594928956	0	0	0.00490106760389334	0	0	0	0	0	0	0.00915807129982583	0	0.0041320633632023	0	0.00278719680275887	0	0	0	0.000399721931460316	0	0.00749276881117791	0	0	0.00366261860775945	0	0.000697709448659522	0	0	0.00265518476018205	0	0	0	0.00577637798369616	0.000662581664008847	0	0	0	0	0	0	0	0	0	0.855712052740157	1.0101657047093	1.25425407653923	1.03335661513723	1.35053255815735	0.941161130711837	0.870303139988499	0.72704956059011	1.00953249850841	0.982012160964375	0.996420537959423	1.07506953471517	1.263649213625	1.0454150168478	0.708523718395599	0.928244551577382	1.22605952309836	1.13783866293999	0.773663909854289	0.976852618424686	1.40235745551703	0.675127405571374	1.07288290308964	1.02614208891495	1.12185922866339	1.31408149608453	0.820961347996927	1.03501778028524	1.22522153998982	1.20440497883375	1.04371303976387	1.04405653475953	1.14429650628533	0.909468587729671	1.09794722755222	1.00802335709302	1.20235466314845	0.9997882731593	0.865094194098069	1.20586388883803	1.40443280889055	1.13380025584088	1.40255395416861	0.773606493038357	0.929268163308852	1.0601247473598	1.19064271383421	1.2534770648086	1.10393601346692	1.07492177888114	0.971688079293304	1.35027303348156	1.1773257041726	0.894818820573995	1.08816463677253	1.01597784741875	0.924273961549322	1.05864781724578	1.02429991861832	1.2023641273874	1.04661485517109	1.1742460326592	1.04989624594379	1.11403098508916	1.25094678512947	1.03888279152174	0.925208281610865	1.28256709547074	0.856984580729402	0	0	1.06500109975719	0.913483356667256	1.17209602706972	1.10713747831939	1.2716402605117	1.15610973606797	1.0734742431893	0.91484112422818	0.986572648276391	1.27931407561392	1.14910734819047	1.24846999049333	0.890286066222161	1.01304212723925	1.11547529663849	1.00213022509492	1.09102884398016	0.968553273821997	0.913582834464896	0.968380002474432	1.02073145832043	0.983857120045841	1.15630908461612	1.03239653707657	1.084119156042	1.06742273462898	1.27659568140637	1.12567504689209	0.844599832427698	0.638212743769192	0.836844478696651	1.07380456689134	1.17351679811045	0.795430868072815	0.911005326287882	0	0.00866900922653086	0	0	0.0021050164631476	0.00185265291907247	0	0.00167585084736875	0	0.000737762783761199	0	0.000924504562184921	0	0	0	0	0	0	0.00255157527813714	0	0	0	0.00125388426851731	0.000449626848730207	0	0	0	0	0.00572515201442421	0	0	0	0	0	0	0	0	0	0	0.00265626946438692	0	0.0321682155556526	0	0.000694949896487097	0.850344976035109	0.954559187915714	1.18339344099179	1.12916064558525	1.1884501278338	1.19751963622761	0.983379315274409	1.22665912459274	1.13980081191013	1.17567202235472	1.05634344668271	1.12352755492911	0.986334931268953	1.02617447302562	1.16681141063381	1.32640407515111	1.12618235546055	0.947949131106858	0.747612960864142	1.30570620143047	1.14231474181795	0.979267625607472	1.05495957493348	0.894491930782722	1.10937735404122	1.12018847173419	1.07475378313452	0.913575638701594	0.93062944908943	1.11187563699515	0.724279806879841	0.893358550856531	0.999408676626969	0.842274546770635	0.939024810259489	0.834419810277337	1.16749591120135	1.0393365928918	1.07971223947786	0.723800294656084	0.625572814639232	0.940588484751337	1.19739690954645	1.04023096242968	0.995645450925265	0.977368753145158	0.759320893400826	0.581430651659581	0.833688533384521	1.07640048955523	1.06109087009634	1.12850967894931	0.891360668679713	1.08928135451535	0.942235759671086	0.841077049131521	1.0469839117915	1.14341782552273	1.00304004361807	1.02669551247848	0.999778871672563	1.0126392033212	0.977958209134548	0.796870033027322	0.781942591840733	1.17101382203877	0.974681006331524	0.614838563121635	1.1286635165746	0.850945144609998	0.916826823703954	0.885336629387503	0.738650131231141	1.36350426300948	1.32535343572484	1.07939025160585	1.23509443718309	0.980443791101754	1.05392578254505	0.971287399342493	0.738951573440506	0.903730416682303	0.877523112287399	0.866836010911635	0	1.05923092431838	1.82884433754015	1.06646632534068	0.98906462871688	0.00042571744367828	0	0	0.00038309478326076	0	0.00063603646076123	1.08436040882248	0.949411735117906	1.06873679677077	1.12713971771821	1.10686165002067	1.19316669708258	0.645500649509727	1.20888354213861	0.895191057263331	1.02703083754911	0.979202271717671	0.979110142434624	0.82775071279516	0.964127692610178	0.763120229918857	1.08842534004395	0.937653531871696	1.03665812730145	1.11147294087375	1.23395079642996	1.08349871375243	1.03228378117469	1.18278561050149	1.12658679050033	1.06602626037563	1.11680999900971	0.906866548716826	1.38606321205817	1.07953379630858	0.852010911367712	0.795750440607338	0.614488240073134	1.07514031886142	1.08419574565266	0.929968513223143	1.0342031708199	1.02210953801395	1.26573032109506	0.971023296725956	1.07471055609757	1.11395997498932	0.944471953118701	1.02201364824005	0.757630498435714	1.01970100451672	1.17222831742943	0.925088860144043	1.09029351589046	1.04390984760286	1.34513143416067	1.21677301787688	0.974673272219769	1.12494923617717	1.02408976883787	0.997077412848895	1.147532934599	0.869030985260469	1.01309605319182	1.23195399649988	0.804689981688176	1.05590599497579	1.42858087827077	0.874095821800318	1.10232858201644	0.905244428238714	1.03527213347237	0.985552134023862	1.10341781470927	1.13090404304371	0.974267076760336	1.0789507669847	0.841700890180234	1.59405647614258	1.78327186760274	1.70572530194467	1.74308390644673	1.33898250928103	1.83337189835868	1.8210505940986	1.48789678152564	1.74344099793678	0.000443552962604698	0.000272884373350193	0.000158420996173518	0	0.00232743344946631	0.00399307890530277	0	0.00923621457705995	0	0.000907304347116106	0	0	0.000985718019811196	0	0.000254033955910437	0.000118493306969772	0	0.000138230249271832	0	0.000531108835711687	0	0.000196062370777697	0	1.17033431709314	1.03539016317495	1.14961852219893	1.06166772963928	1.07635703625764	0.820776332825316	1.20758370561033	1.12371116773335	0.85007317986267	0.86771908036445	0.961389513166302	0.583222102683286	0.996312822978927	0.856429404497387	0.849042807982369	0.960720524484834	1.07237147870495	0.908288541081481	1.0928032882375	0.965960329795771	0.907498001337599	0.916484084892692	1.21697359982811	1.14641637983332	0.295006001217578	1.00608731590594	0	0	0	0	0	0	0	0	0.000658575390115219	1.02594238618981	1.79401107018463	0	0.0363418135868999	0	0.00141682689684668	0.000238725441904872	0	1.44216803723082	1.56739633521541	2.04089550059584	1.51848119325412	0.154665925198206	1.40536406923692	1.04633324798841	1.17053680026714	0.909825405575808	0.799601520172749	1.05558692632559	0.854367851745941	0.9225711080573	1.23897541559435	1.03910000355589	1.15569966371638	1.48437755539449	0.964911304202706	1.12119803982013	1.09294333748697	1.14719328795854	0.749496295275814	1.05859144406264	1.16330032756798	1.03635951057748	1.13077447332061	1.07649991683051	1.03145221789494	0.951891049683453	1.1387096571152	0.971745375733774	0.983315228827667	0	0	0.00101113276840002	0.000196358559473114	1.05357775905379	0.820091934247736	0.825346185825408	1.08942035293578	1.00865856571921	1.22014517516299	0.888516768708384	1.13238916102841	0.851003787656	1.13953603787594	0	0	0.000579214305123168	1.08001163003244	1.2464859784354	0.987085414989283	0	0	0.397294308295752	0.672436564702843	0	0.0036552520817954	0.00052524197850145	0	0	1.03935536746614	1.34235788371891	0.979674490256867	1.03055427441036	1.04252758565655	0	1.28087461375987	0.0132605469104455	0.194542682571776	0.921862071873524	0.752485117233918	0.757773059669518	0.586418208156515	0.708490702276984	0	1.36195541860456	0	0.958946794782763	0.316216163072449	1.17538878266465	0.026160651891517	0	1.17855773790097	2.79077445422079	0.718556059626979	0.379961952368145	0.551551920842711	1.67717923251029	0.633311970462849	0.164301576443419	0.0389008460789089	0	1.03031660535511	0	0	1.43524538857193	1.03146655651897	1.16768598993483	1.52024377699406	0	0	0.714841432344288	0.647860808026611	0	0.000505082891183563	2.29858061289311	0.451875612983276	0.476383669774681	0.000402164767561525	0	0	0.00100894702082107	0
ConS_036_1014	3.67424410557542	0	0.0136760294920588	0	0.683861196669045	0.635297790836808	0.649987440229551	0	1.12694887819748	1.11249101530025	0.947524434589074	1.22467001739444	0.621682441284378	1.09461208774301	0	0.431675877102529	1.38581792830663	1.06753291187617	0.00309193014864406	0	1.02353784898927	1.01301833748602	0.86709895454623	0.85448164061479	0.768533776431052	0.212869362626448	0.7426594261797	1.03065001044774	1.0161940058945	0.309459501309252	1.12409675878035	1.09971624659901	1.12300309367705	0.984487783774455	0	0	0	0.743466582724856	1.04553120583455	0.870429590218887	0.643093819944411	1.488380273132	0	0.323862381912516	0.65163542409065	0.545568329754607	1.20112419279116	0.94356446571538	1.46459271798389	0	0.000864326951080676	1.99288003123561	0	0	0	0	0	0.0132251310158296	0.628276028495872	0.687086997808602	0.576643346011105	2.4938799560497	1.42122858737078	1.25943495405829	0.600108972050337	1.05777366545192	1.39739240206221	0.11309033014024	1.64061522823165	0	0.000319472776830777	0	0	0.00269339128822042	0.00332711101377082	0.000294974605825747	0.00151141817096147	0	0	0	0	0	0.00111184224371928	0.000712212538463465	0.000230526065027903	0	0.0104801548026261	0	0	0.000255022842241074	0.000610544559043857	0	0	0	0	0.000511262826468249	0	0.00302842388153969	0	0.000501522181126132	0.000519760617080875	0	0	0	0	0	0	0.00172291887817838	0	0	0	0	0.00306358706527626	0.00334428220783931	0	0.0120025917147632	0	0.00316561627158782	0	0	0.00448539722791746	0.00119809588124338	0	0.000405217798398225	0.000598033315081558	0	0	0.00472199762674303	0.00100046346552994	0	0	0.000645320381465575	0.000430902150737119	0.00197495478898354	0.00103933839050201	0	0	0	0	0	0	0	0.000397216358750367	1.26294069988285	0	0	0	0.00070924938682571	0	0.00232545498347253	0.000793723927405637	0	0.000688072725481619	0	0.00260448005576694	0.00078728988530458	0.000516000359287345	0.00136841285374026	0.014880845301243	0.00504879265308819	0	0	0.010145314893564	0	0.000804673999911334	0	0	0	0.000562769870120613	0	0	0	0	0	0.0019939467660263	0	0.00187052702789047	0	0	0	0	0.00250389490564455	0	0	0	0	0	0	0	0.000889667550642694	0	0.000748694402567383	0	0.00126117752955823	0	0.00170616315943481	0	0.0152369214017942	0	0.000932024977153217	0.00217850016597726	0	0	0	0	0	0	0	0	0	0.00123927845059237	0	0	0	0	0.00321296286445802	0.00289286773210938	0	0.0122338767472319	0	0	0	0	0	0	0.951973981203369	1.14993256212802	1.15015691382144	1.21658242593722	0.955207744798477	0.0329847992742357	0	0.00015695920406566	0.00226168847578767	0.000181931044165376	0	0	0.000743108408947125	0.203411262153665	0.178166642116769	0.800321903872595	5.03230260291524e-05	0.951020857978609	2.85256620618078	0	0	0	0	0.474143303929783	0.881288453072308	0.00224427875742558	0	0.0341554517459971	0.000381191259099503	0	0	0	0.876435288083201	1.29110268021409	0	0	0.000489799830206104	1.01588682748893	0	0	0.00743732516267289	0.00144553176492902	0.00209879529663454	0	0.545685712949876	0.771432982631264	1.08129990621826	0.966477161055009	0.554220524276061	1.0103372683594	0.414858467748302	0	0.983669375652437	0.762814517834484	0.928738584487754	1.10093518749395	1.01544058211098	0.634159213063727	1.11057145739012	0.784073842977138	0.878381167335013	0.931317910388574	0.935245022567234	0.000288184257697353	0.00164260114874131	0.00253032801208343	1.32687473859384	0.000716220158076254	0.0144548236424783	0	0.00814575275365625	0.935320700444849	0.811779400174419	0.742333596189309	1.01751938222182	0	0	0.226230136733718	0.834594437042441	0.641066848861013	0.00043399437277136	0.135217468424479	0.0475966814025313	0.000590269246856089	0.832451818824427	0.000824965743220466	0	0	0.602111659004767	1.16299756999369	0.865376402804773	0.91707631350314	0.82578293633058	0.201261863206981	1.15677528096003	1.47305487080792	0.156917060441237	0.233760396684996	0.85046961445966	1.23104240122437	1.34281932384192	0	0	0.854764915542789	0	0.00104501044490446	0.00232503401049147	0.000672498819216368	0	0.000758117262982735	0	0	0	0	0.000807562151299466	0	0	0.00063694166884994	0	0	0.000301995456507865	0.000507174556348205	0.00064834270652206	0	0.000555660083499437	0	0.000565298040385886	0	0	0	0.00106639682071158	0.000338736444859896	0.000942407823884283	0.000248290982043687	0	0	0	0	0	0	0	0	0	0.00256695078770174	0	0.00612612471760794	0	0	0.000361868118374013	0.00012701049883917	0	0	0.000840819946331903	0.000350736128986891	0	0	0	0	0	0	0.000725090700604643	0	0	0	0	0	0.000267367262009999	0.000228122193879474	0	0.00205567357907681	0	0.000441930959887542	0	0	0	0	0	0	0.000210715979837542	0	0.00123042883042373	0	0	0.00192473087128659	0	0.00484163719078939	0	0	0	0	0	0	0	0.00184350425146823	0	0	0	0	0	0.00048815677911022	0	0	0	0.00119647300525007	0	0	0	0	0	0.00177370642172115	0	0	0	0.00523708319414329	0	0	0.00127003383284264	0	0.878942852105691	0	0.0277524229844157	0	0	0	0	0	0.000546640010184121	0	0.00114419131670924	0.777454691989044	1.08909013953102	0.793813848077049	1.29636152665374	1.00288630331461	0.965873097213573	0.972352730400032	0.917053259826151	1.0937213855689	0.938516748076635	0.432043623050184	0.840729661307988	1.40309710980426	0.734539046503532	0.856304475095738	0.922331994010053	1.1710428941447	1.010173893768	0.984454207608876	0.990320514195895	0.796550344914837	1.00547105965995	1.04761838011432	1.1055695613348	1.09959592315828	0.848930717856982	0.775305421438333	1.21759603880331	0.878026944449798	0.900182699938078	1.12462809887944	0.760689408880713	0.682976815636865	0.760181689067898	0.742804542929791	1.00126949427483	0.74484448709703	0.50221444864894	0.75175381599407	0.860548464482057	0.922267351695757	1.16008077852076	1.17625477497509	1.22920313467253	1.02126303194657	0.980731439137652	0.774224846512244	0.72777817569885	0.00719949207308128	0.739351452605786	1.1607705762318	1.05878105590091	0.871363226057612	1.4621358709694	1.27337661368084	1.33719585065587	0.722680369559222	1.17720489913694	1.29881550843027	1.28800016880516	0.990497721163416	0.54442459128649	0	0.00106902707820696	0	0.000918182410311899	0.00140821557305376	0.00173369808607783	0	0	0.00105937696032774	0	0	0	0	0	0.000127019649522693	0	0	1.0508546738567	0	0.247203082132267	0.703392066778152	0.00234511678643178	0.00023602147505842	0	0.000780203282148837	0	0	0	0	0	0.000371295157267291	0.000180704371034176	0	0.000657353660594517	0	0	0	0	0	0	0	0	0	0	0.000232196718850151	0	0	0	0.000651944991610757	0	0	0	0	0	0	0	0.000719846651770516	0.00395935966979446	0.00282513609928189	0.00250872092964786	0	0	0	0	0	0.000718451760639784	0	0	0	0	0	0	0	0	0	0	0	0	0	0.730342841456579	0.334556462869238	0	0.000466359529261645	0.000772984688580536	0	0.46007369982154	0.000621520338343531	0	0	0.000681565243047014	0	0.000448210756876052	0	0	0.000561728899114381	0	0	0	1.0336231612454	0.740058132985432	1.14845441747957	0.914115168861733	0.961294300364142	0.844652542047953	1.17503557861075	1.09400175138139	0.122113082017908	1.25420559815339	0.950500048998862	1.05931166069406	0.000844302924539405	0.000873474809233333	0.000574902804468069	0	0	0	0	0	0.891414663380019	0	0	0	0.905527671081097	0.936045411183308	0.659701876681881	0	0	0.338560443825118	0.00465236796634229	2.65895023988545	1.3971964898623	0.873977268383682	0.531902788450293	1.11450851082499	0	0.488086333705852	1.26326750261767	1.21095140955346	1.08228173700723	0	0.580341229987231	0.874108936456709	0	0	0.00808982396734734	0.577672779746973	0.534640859793162	1.34677360352545	1.80089552772433	0.787891793379395	0.00178542187150462	1.04688421838925	0	0	0.753767778584898	1.76059753718765	0.310442741178125	0.00030089885983708	0.00238661170920008	0	11.7869978485641	0	0.604077193431152	0	0.797632134993624	1.74744412372829	0	22.172720602213	0.445324984284619	0.963907308522864	0	1.35522479263614	0	0	1.40610654035179	0.533738118384486	0.393607522730635	0.385012376709025	0.0102619442845358	0	0	8.76243438654946e-05	0	0.595373752288001	6.95170449701431e-05	0	0.000315508362633019	0	1.71837156386448	0.760548276267005	0.590528435514116	0.5639830803442	0	0.0334169404356254	0	0.00214907883302414	0	0	0	3.39149662026619	0.00124861210297853	0	0	0	0	0	0.00137251587503775	0.00575163922508166	0.00373628895959654	0.00435550931466621	0	0	1.13280803419895	0	1.29014550720191	0.319240939375134	0.548137432500283	0.783263932720961	0	0.00911689832265087	0.79974278545012	0.223573393852638	0.000151544738901123	0.90895387637195	0	0.00581040448161303	0.889848682434118	0.894804774973415	1.0705947948812	1.00201323760628	0.664346569766462	1.16795132534324	1.33945126474272	0.526035620401677	0.000466402943290007	0.000730482363056709	0.13228934052467	1.49811803171069	1.26081179378442	1.22505487437511	1.41384437509521	1.25877814823773	1.03940224064152	1.26343629144626	1.4116966281821	1.15194879303822	0.894872200201798	1.05790707423158	1.13044729411227	1.00713217309014	1.32355375583741	1.09446693058321	1.03559496119257	1.00934473227455	1.08531527513659	1.18460041345578	1.15473257387263	1.26650942169891	1.33123959297469	1.40073363449781	0.923660834991336	1.26691637282207	0.919837796577307	1.28956070586687	1.14350815320523	1.32997742368432	0.901598201509517	1.17722423557812	1.16896342036271	1.16503437512847	1.44110158041218	1.29488394872094	1.19780274501994	1.02084651609081	0.763406428242338	1.23231768440466	0.965323880761532	1.734695162981	1.42323908611432	1.0906108751595	1.23583691322013	1.23152241122951	1.17872960410749	1.11080670355909	1.07566311604434	1.3352029756778	1.38620188372199	1.48729092783434	1.63450301516217	1.13377741547128	1.61224046773412	1.38663063051446	1.0735513855578	1.29442001850763	1.22875395190468	1.14518639479415	1.42434362010675	1.31666842233126	1.09360620659948	1.24629608889408	0.682766238189095	1.01285781690588	1.04736411037795	1.6633533026096	1.19478939072473	0.965040280831957	1.31355693794547	1.31232539620714	0.942040595278882	1.3650862318597	1.32916820984739	1.43873199182324	1.50653683713052	1.24608230591108	1.25857498095987	1.29605897551093	1.14266275777056	1.14510444010821	1.35167716866556	1.29349336013398	1.50191595013049	1.18980510975455	1.23834715720677	1.11234337219051	1.18013913127192	1.54423474998851	1.35613290334973	1.12390491605088	1.22427612002529	1.00511721812547	1.56025419860023	1.26498914702848	1.15065880514662	2.00065834350926	1.30462648948524	1.22492992340266	1.3320508748728	0.707232327619495	1.14067979346366	1.31168655509833	1.22259345056123	1.22710142320216	1.18893183511767	1.09770804878237	1.21976103425295	1.17677787032149	1.02431210946682	0.995316817577781	1.20428383424998	1.27240030963595	1.26628982330493	1.43898390639509	1.14378655190162	1.19595563403692	1.52443720151789	1.00411149516042	1.04998124386281	1.27983747001734	1.21436680010901	1.22397695842727	1.335382117328	1.18979313712843	1.36168696761626	1.58539458344378	1.6593418693754	1.22414157192596	1.1404170060204	1.35238949663351	1.3152650241825	2.10519554420766	1.12803364384417	1.63765727628903	1.00979435771386	1.25318607577913	1.43332430821927	1.46770426737539	1.29460482662686	1.19809637663322	1.23285772407348	1.16546154690234	1.33658359408338	1.42483148818039	0.742248984098913	1.45519864971277	1.18951959253048	1.13008845931307	1.38378195617129	1.27663240898771	0.736472936554895	1.36126811210566	1.0679502444128	1.0230459587717	1.21394023884652	1.7955973685314	1.03677583061451	1.24121095543811	1.2041387074128	1.15610698378008	1.08909035034039	0.894165226946672	0.911177944269586	0.973095167580463	0.954894164426701	0.910751342231318	0.872454916238597	0.994267802670601	0.691152738388432	1.08183569823849	1.70208979412428	1.27174625368923	1.24576617077716	1.05255051691684	1.19221323479494	1.52165071632964	1.51492062774959	1.31029373867563	1.12583609316148	1.23805869774267	1.36496958607745	0.755536881077711	1.44578192408055	1.34473947465912	1.16812981096398	0.97738063263575	1.00196075635377	1.2280846799913	1.08825464179863	1.12354504051704	1.39057948958536	1.01487656640837	1.30644020420748	1.15535030589621	1.49110038055304	1.20292765618458	1.05005123905492	1.31214366293815	1.28121921403466	1.45235945587506	1.01866273862141	0.95516382004014	1.38039777541009	1.19500062913739	0.880072718091826	1.10586597040163	1.04713855464505	0.377530355434067	1.14767168439829	1.06893996177472	1.05263969088184	1.02580430531038	1.04758508845755	1.31158749731644	0.905441645789183	0.819694041471564	0.617610170898653	1.14669367700438	1.06255295277956	1.40610533191902	1.27177235682872	1.23393751931662	0.792570596733685	1.27694729390227	1.047977789103	1.10665267764958	0.950799020519429	1.43531754480722	1.20704917775357	1.23844725327716	1.29985626798519	1.34541406305392	1.36996086547239	1.32990594262346	1.3225242718325	1.38408752857623	1.18929736008899	1.26332514932807	1.19935999246162	1.3455525165795	1.35650388808319	1.19728221332009	1.37991520642255	1.41187147284454	1.47644730778255	0.877252009045835	1.24708574442945	1.2086167769945	1.21594045109865	1.08006047076791	1.14157614263173	1.07457723089261	1.15497470015112	1.14078364953232	1.06611454493654	1.4169433669693	1.3658865373519	1.01701442771191	1.11387569779181	1.15873473525786	0.994333431167033	1.12744154139336	1.25622917580215	1.00046815934841	0.877399153921441	1.23933305226179	0.826068228677693	1.24255253448016	1.31252703242266	1.11087094615269	1.15240922815318	1.36544736458308	1.52776380299283	1.22953794270238	1.25955071904599	1.37294106866618	0.873392295030356	1.50779994788026	1.39333522898476	1.27854477266348	1.47614099268873	1.13019885589536	1.01905351880859	1.24094144510519	0.77475398645227	0.962422572378381	1.19627170963411	1.25601737324141	1.13645549177876	1.25288982622213	0.956041215583783	1.04950705843686	1.49123455230918	1.22759367587808	1.10905795813521	0.790933944234752	1.3075118847733	1.0088490235288	0.970775177829843	1.18421736631777	1.19854960313726	1.29937079460773	1.00250935484978	1.05232732355594	1.12634358429845	1.36430319225856	1.62812894838541	1.37676715136413	1.52138960035153	1.26154789673411	1.21222976341316	0.914963092344377	1.42662015514227	1.02001262077811	1.21294012571631	1.28924442317003	0.936262237260808	1.22188613727974	1.32970945551025	1.03488762625838	1.21430903158175	1.26276537666387	1.31193153765599	1.17995747905558	0.961538068311712	1.19571057814395	1.41270374578915	1.70463382766693	1.04508051633431	0.953838892471748	1.38926830858084	1.3130083734255	1.20949117142851	1.05946696149791	1.20604093521776	1.07964992593443	1.11736411998587	0.833440379303968	1.48343834446366	1.25648146055781	1.13509253610454	0.989934441802275	0.887006703635915	1.25521407900312	1.60770571420452	1.23932694470654	1.08187613893102	1.41052793204039	1.18580990071724	1.08350337467651	1.80827166877954	0.898203629686556	1.00050898513451	0.941930714722403	1.21571697492633	0.513528860858529	0.000318124716645781	0	0.00170104561720701	0	0.00145869125891919	0.000937349194238825	0	0.000858699401139067	0	0.000323943913489386	0	0.000343433509133155	0	0	0	0.00121828561245279	0	0	0	0	0.000529563787074198	0	0.000387744020994346	0.00564129277933172	0.00087725112613619	0	0	0	0	0	0	0.00141400988442815	0.0027474411402723	0	0.00120320472335458	0	0.000115970426636427	0.00100361866501901	0	0	0	0	0	0	0	0	0	0	0	0	0	0	0	0.000640236906002816	0	1.26818367322406	1.41216239838852	1.1074396233631	1.08647782265366	0.815899587236208	1.13251073035707	1.116637845319	1.17746788860281	1.33957073840972	1.23513385747884	1.04656080513154	1.29992586387452	1.20147143096359	1.21289886286468	0.976853754409898	1.01308896989445	0.969744849850936	1.32138420571259	1.07309325773309	1.12844023065	1.28690721992026	2.26925838099377	0.764005846754604	0.988162591071664	1.13601142805564	1.02186844474723	1.41503134567938	1.13791863387923	1.19044732593174	1.28918055890934	1.00725023930894	1.57594257948094	1.40332086251556	1.17058171154322	1.00076568844419	1.09105695778045	1.23230152470457	0.931803661776528	1.0205929312539	1.28088120727604	1.11381552227218	1.15097343088558	1.12100137928976	1.20353500523218	1.52583915724545	1.34572168084779	1.41931227020959	1.16053491856468	0.954597305587743	1.10921923398817	0.982903848369339	0.636881356541556	0.993638278475912	1.2034835471787	1.14571880700454	0.555636821258901	1.17178136523619	1.07120525044619	1.01361563181866	1.19367315702159	1.04160587307201	0.944556962003987	1.61130831451031	1.240703945184	1.37232574062111	1.0729565203903	1.23997622290163	1.35261246456509	1.2275167077242	1.26305698576065	1.23256854789649	1.31046313647369	1.02500163666146	1.04421191016009	0.975214525889838	0.925869658456513	0.926265965383781	1.27098417324579	0.857542001148459	0.82207914260964	0.981936143716213	1.11781398327402	1.06945188016431	1.27065267244411	0.980348083833532	1.09683560574621	1.16905212299735	1.23541749754279	1.20943824460779	1.10609287324279	1.20693589357032	1.12177463087372	1.15558927660356	1.26049721640639	1.11631202530938	1.3515043920299	1.12085275310365	1.07742520563527	1.35578211389069	1.14845566121357	1.11017964137613	1.23145133777949	1.27102440993281	1.07528327205967	1.20579453169357	1.09682715107099	1.16585804560151	1.17809432294039	1.20171686863149	1.1990892488424	1.03322921646317	1.06461323404018	0.951939812540211	1.06030082138417	1.1559963343125	1.11697106111419	1.14709353630452	1.19947049749232	1.08179451750354	1.15363194285007	1.13401656716549	0.83308675186952	1.05015459505457	1.23895036530124	1.00704811226322	0.986565263504748	1.23053422869885	0.79570385517233	0.919804778440798	1.27792018462207	1.07057911376376	0.757260087470805	0.522681915439157	1.32224405706179	1.47795806920972	1.1512392279327	1.22822884508139	1.28368773415921	1.31108907483027	1.08059946313057	1.14807827568542	1.32862063576584	1.09505721895044	0.986313649741689	1.89930341288809	1.25479003033777	1.38949262749715	1.32281563149113	1.38239472718602	1.29969476008093	1.25463180652937	1.20703622549158	1.34453480772314	1.15277579884457	1.16369161053608	1.42677176887396	1.23481733718978	1.18019935396221	1.13288844897613	1.36284098125564	1.04051382328944	1.29192558317994	1.12885894913846	1.12497453759689	1.30524006786254	1.20989733174321	1.14773202212961	1.28741823812917	1.01000385501751	1.12153143779492	1.28091837922338	1.2658208682254	1.22971521916008	1.52535900826362	1.312139990915	1.11699381203877	1.13988009757286	1.12544228115092	1.05625688458684	1.07066286218401	1.34418303390611	1.24886721490379	1.32606783570375	1.0854539093616	1.29723568448087	1.50563173004579	1.19949060946986	1.27053807292973	0.872504205695482	1.36807551514684	1.24495463278614	0.937613447604542	0.693862964492783	1.03770038369532	1.15949282652888	1.25679964307915	1.15947342022191	1.29028881363051	1.23997688385782	1.2678354637453	1.17693234885638	1.33195993610788	1.11583185435539	0.942071100529425	1.52165255396914	1.06041938259549	1.26531990276654	1.54092514873325	0.883131813076408	1.22057732642772	1.45013038781341	1.56156492679887	1.46788467829225	1.05241114951966	1.2864470668414	1.2535340010259	1.30951369854477	1.41009036651423	1.33455422394836	3.71351667179473	1.0825197478239	1.32634042812066	1.11933589445846	0.939418747543127	1.23903636687918	1.38467327780639	1.31228516710623	1.23045262628427	1.45770377604306	1.42449825194612	1.76299264469789	1.14305944243603	1.21340462952044	1.13782223950152	1.2189829971481	0.992366010156902	1.21445249775655	1.20669399038549	1.32532294981429	1.17798322758166	1.62493354871527	1.24709490197619	1.4594968110108	1.18693480611502	0.919485890737848	0.749728682140651	0.578206655968193	1.08291726293997	0.759542730430027	1.07774151962362	1.23761453436454	1.17993136161902	1.56588570977001	1.01546199442558	0.999497039089718	0.705135094423351	0.992202008137644	0.649764709603545	1.21453509434648	1.09288472957623	1.30366307481083	1.14005292647339	1.20238374146822	1.32160037897697	1.31833460004896	0.93934934293288	1.17107401694572	1.33349729261576	1.28484032968865	1.38177998574962	1.33740059260448	1.41091320313806	1.19530633247287	1.27699393028998	1.77527810378786	1.31424553606471	0.457639237462492	1.21207919561663	1.23802416670509	1.10754605326074	1.27092550350604	1.44770330993986	1.03016981237857	1.17954681557462	1.28243803392847	1.23162849373599	1.21308355419017	0.907967239663589	0.87714950684332	1.10641940504914	1.30965037863956	1.34283459571364	0.98810328362741	0.956767880782921	1.34415539726051	1.28991794709872	0.99607961738734	1.13720738556493	0.962508007904709	1.48701752380781	1.02040436867255	1.17634323450946	1.16809147099068	1.10629302611932	0.780355560888242	0.898942668236683	1.34112981967069	1.11356566365874	1.23729290306158	1.0634669004834	1.03155533094547	1.18205144332524	0.321549068592592	0.914919207768376	1.34010174142742	1.00662194880449	1.15168183357009	1.14659548917371	1.14518042924658	1.21936959056489	1.28142175718911	1.08018270855363	1.32050851255375	1.07281120927485	1.03866833402686	1.24331334044193	1.2051499691555	1.42145007128443	1.22465330616764	1.20058376819242	1.25192517708249	1.15821315017866	1.24821994915529	0.866789779727554	1.35204313881811	1.03899949192886	1.46684665553981	1.49575583972768	0.529552756598214	1.44584520161354	1.62679232490054	1.3523953516018	1.34478665008929	1.21362751385789	1.33836562261445	1.32880820231874	1.33659869879285	1.38170924319854	1.61027432434519	1.41297209940144	1.32550996495908	1.51391326084966	1.35589516844219	0.703272427610638	1.02246258402783	1.02099776762706	1.1393956715944	1	1.57742283933393	1.0334651203698	1.44490111386178	1.29085041699513	1.18704037428523	1.42253378894433	1.45787954534487	1.69998211743937	1.46904854515704	0.988890191021031	1.64943361367633	1.35893846129251	1.53111022147383	1.27148613798515	1.03165927234546	0.897593815943234	1.31442528095336	1.4727299324208	1.24438000502155	0.337953055058286	1.07682350370623	1.35979278171806	1.27351406224483	1.31618813937091	1.32783826219042	1.29109213631086	1.2322749295758	1.08634683605719	1.28542328963131	1.02012765569676	0.993050277754039	0.774303311712321	1.55155149948286	1.28493094942834	1.43570238971144	1.14612556661357	1.38142296813046	1.21439807733297	1.03956554847835	1.40361457667613	1.16872911405259	0.929365830518283	1.14369083957752	1.19832595826954	1.34800373686919	1.33208352426155	1.07445916195334	0.980815237896654	1.31200714390776	1.19864080043199	1.57866937355181	1.45131705272415	1.42449926920048	1.23405609028947	1.29708351913766	1.19153150363294	1.04093163517765	1.19717252146456	0.902050678423534	1.16568043857658	1.26501214944442	1.1542043084804	0.58186487462992	1.0605030618411	1.16725490466282	1.10958055781206	1.33120638621233	1.39887894221317	1.16673458339533	1.15587317397586	1.0824399950579	1.11374837292804	1.34022030535324	1.2874031639321	1.21752432238087	1.2584834727885	1.15208144857534	1.1120118686126	1.23435909728075	1.16617805896248	1.02629468294485	1.3177062354685	1.36541257847255	1.21572721917642	1.13522052574291	1.33984115507954	1.41274504923105	1.34614797075007	0.975597963612282	1.02449785477442	1.27031751884562	1.59051594090265	1.09644109042361	1.17210010588223	1.37445366833857	1.39283631029472	1.26119012608336	1.32241764825339	0.845898303366582	1.45306525530081	1.267365807031	1.31152666377753	1.59389644818222	1.05185576276259	1.2256567544219	1.0738048658752	0.91416230609963	1.14585382901038	1.08646745301108	1.17403226997983	1.12507900669789	1.11677577332932	1.37535793465538	1.20469660072529	1.29896293491164	1.31819372350631	1.14059639680523	1.1149920148127	1.36804319082727	1.73820122226526	1.59326052333214	1.51351779933854	1.47289211147505	0.52344385326596	1.06290332062512	1.13988419593075	1.19043134060648	0.983906420273249	0.865557648341381	1.28515267078652	1.0677671759008	1.23861186518016	1.12461036845947	0.907489510498799	0.936226678120943	0.962361538205729	0.545122771594317	1.37214797277941	1.20030427213461	1.12118062221195	0.880322364968078	0.452736485602581	1.2402828584537	1.07156606558829	0.986044773286435	1.05047038182635	1.07040676200175	1.18326249520369	1.22087842939808	1.47088015543264	1.41253444080828	1.2982076830469	1.06968703555526	1.45207675299078	1.18676775662863	1.16567797970821	1.59877233619096	1.29305433473286	1.01716792759271	1.42880663793078	1.11885902920589	1.34015675466401	1.60328557567537	1.40795473616583	1.10877677464272	1.11942131037295	1.36003101808787	1.29075264029379	1.21863997136705	1.13530285939798	1.42726635538142	1.17879309959393	1.42505793979023	1.27410099848672	1.53861074811188	1.17958683537495	1.13630508443831	1.17728933378918	1.39404147910758	1.03701664231847	1.15003681754295	1.20694520643859	1.13680293809693	1.0018023026464	0.927863534208545	1.02419460925295	1.23406856251991	1.16958078379214	1.11570221005506	1.30654391957237	1.45735876739682	1.3406121884058	1.22302674957231	1.22954489391768	1.10853821274072	1.08000480300973	1.23382762897472	1.22665358464352	0.816969262867996	1.3160154309664	0.990128323607099	1.05543995044836	0.910615216786386	0.729812161338774	1.10570333767797	1.23075264272592	0.703032558276314	1.52928421483125	1.07832547457217	1.22417571699411	1.60393004602078	0	1.59312664309026	1.4579218369668	0.878626330821717	0.661067443462409	1.17272531851295	1.39476327789364	1.14949822416865	1.49418747051263	1.05700859439325	1.35046253786441	1.05212677318997	1.04412255273384	1.18953344607575	1.41931248581967	1.4325787085942	1.101861330668	1.1942154624926	1.0731418111976	1.05244041258557	0.905737700334314	1.25802873331782	1.34287468665103	1.28298545180724	1.401416691115	1.17052120481743	1.51492300933904	1.44671548823686	1.23172949221381	1.39957702704218	1.28376737952282	1.24367395272064	1.20781720514802	1.24902706717155	1.47105339214272	1.41281019715296	1.33938943623586	1.27637010156592	1.08218094775332	1.09617663332965	1.25424682730957	1.22215343158819	1.18241143320806	1.23764561344226	1.21564555620134	1.13688417349938	1.32782678945578	1.42297933889082	1.01549104254342	1.155921138492	0.579136874345719	1.33942034489089	1.39749219216903	0.912678077261	1.22622976424063	1.28617998337986	1.16856246975206	0.998923941533093	1.25993843947004	1.11323169835146	1.00370735989903	1.20489080003394	1.16999806843856	1.05923190029846	1.27412005987495	1.06520896947581	1.33722945688126	1.45066004670923	1.18361037051262	1.34528276547075	1.1202761540896	1.12782392557688	1.2508513425104	1.3777909976478	1.17354483258803	1.54771337712292	1.09393319999763	1.17133811178943	1.2756319962555	1.32966595381269	0.690956107112824	1.52304761058529	1.25080960100863	1.14886393315588	0.975026377867359	1.22938126036368	1.34687108011163	1.19570037977901	1.17578776370034	1.22496903996996	0.00335259911904616	0.0044022152982542	0.00156860294198893	0	0	0	0	0	0.00331274490983421	0.000627978017702993	0	0	0	0.00118571931929886	0.00141424913767706	0	0.00149064697660795	0	0	0.00239387183898058	0.000355382236433674	0.000679953404665007	0	0	0	0	0	0.000310187419134079	0	0	0.00401665563296734	0	0.00158318737372281	0.00111638666870874	0	0.921269012934279	1.31999337482073	0.760350022012371	1.17241916147804	0.936026106310821	1.15152279179645	1.25204483390357	1.02696238945639	1.17997783220422	1.04574322909152	1.30925814819896	1.14556307293085	1.36602362202353	1.22130576444203	1.25819173258865	1.40783028041749	0.946114113940269	1.11279067289844	1.3095375605694	1.11246845736014	1.20270047279409	1.3836591773884	1.45806194515382	1.16253097178604	1.29202831434711	1.0808338802493	1.49803430100219	1.38003937796042	1.13301444607053	1.42718248011968	1.04340604462759	1.02028509949253	0.980240993382392	0.933359721727325	0.978942322817167	1.07223719900979	1.18915005465285	1.32813570180208	1.1689217003095	1.0973203687073	1.33184116896068	1.51883245583079	1.33931900336674	1.40003404837613	1.56226046172399	0.967549364818474	1.06384063635388	1.34430920424509	1.05570070197267	1.22311497135983	1.41138962309233	1.49150500830615	1.26356739462162	1.2430565905666	1.11896363214006	1.07392210823201	1.14480487053145	1.0437831354839	1.38520268580135	0.987210355876858	1.10583819618527	0.995466443225736	1.42006718894295	1.18102129382729	0.909539361771654	0.85362389135224	1.08898079914825	1.01877777738147	1.01741228811673	1.32763633930389	1.16682283034108	1.04418181566866	1.35781654082466	1.05828749578014	1.1833293900659	0.812851233413055	1.0029294552547	1.14761838601182	1.10713346036065	1.11003303454925	1.49482995204607	1.01038686548173	1.26924791494109	1.24215641860403	1.32228473887702	1.61772495864439	1.085748302104	0.851273568978992	1.16861368615244	1.46131445160432	1.02006341255571	1.33727037942585	1.43159849214133	1.38961430854346	1.45708273651359	1.14593394769707	1.10042959861981	0.962266982424056	1.2761340716914	1.32897162325981	1.40421856794257	1.29192356021018	1.19047848257543	1.27445171106592	1.02746054916483	1.35157881976967	1.222620109921	1.0253065608322	1.36544368711626	1.39470511563075	0.721080447964743	1.23634688409307	0.846776823026529	1.15695741618566	1.03175571186777	1.14044335046881	1.30707626681789	1.18094935089847	1.01590863447194	1.18068776529008	2.02028459746468	0.465266488540512	0.583621883029392	0.853660262805641	0.73236800932048	1.37813151924289	1.16116430856376	1.34696610675255	1.65426746224984	1.11152875130118	1.29960404651322	1.36091981696421	1.32083516622772	1.62367013228859	1.4021391893972	1.51400733456159	1.54633183747742	1.26107514083862	1.28639920252326	1.14854070067644	1.18469584868467	1.11174981866996	1.02985840246623	0.890413041486671	1.23073119893645	0.0863469471534136	0.977825164098631	1.05759562221824	1.12875553733013	0.481464298516859	0.970250472220893	1.18117271220378	1.04915687893794	0.99816931906497	1.03545900201056	1.17621992766011	0.771401252368681	0.961559556013963	1.07092221692305	1.15528660575832	1.5844119715243	1.45747485638215	1.1683676409041	0.570490885356079	0.813740906924646	1.05245867677705	1.13915614651347	1.11298293150236	0.895520183406311	1.07436107522938	1.20474989406146	1.13901936679448	1.03766687890148	1.06137304103186	1.32090248568101	1.06832686359421	1.14429429839651	1.01751341068235	1.14257096549467	1.45799666471017	0.530711830939667	1.20429927488483	1.22145138023744	1.29042808891867	1.1665719815654	1.37045981895285	1.2206806247812	1.20093509442609	1.26694012076883	1.38208223712285	1.09122567114915	1.31334160431697	1.52277776770684	1.34700265028704	1.23565601862926	1.20113727757597	1.18670783764191	1.19341267999396	1.1093574661512	1.3135785097438	1.46109160626268	1.60293753881511	1.36567590411763	1.26251374261027	1.49934692921143	1.16136996922082	1.26131679909953	1.36238234336573	1.36465554260677	1.45713881743167	1.81153265417	1.50144677389138	1.52423073103782	1.1340388999883	1.32903472119503	1.65178724222673	1.49357398012525	1.6502692295325	1.28035065915525	1.08815794420399	1.54751329925318	1.29599886264675	1.34907122335828	1.47623187637013	1.20350440739671	1.50059989388263	1.44559909067399	1.2249059353644	1.60176137863085	1.38716804139743	0.907159395581276	1.43140721682735	1.27751122816276	1.1195539548578	1.62885388527458	0.960552669425311	0.857857322303311	0.972023498555923	1.38640427022586	1.34935118294567	1.06912788362739	0.921036982304408	1.02770909373247	1.12450772649963	1.19428730067253	1.27794293796471	0.952447242730675	1.25760220759289	1.27536838307592	1.15250309227622	1.42595899300014	1.32457662129032	1.26563327979786	1.07039764769282	1.34676882665607	1.42543926471149	0.925179736454511	1.18648471359109	1.33570373344584	1.46421856523289	1.28458159917487	1.07818120792996	1.3828959441094	0.963216481022845	1.39532982077997	0.992813142254377	1.55597190537366	1.22177996252849	1.23344722023263	1.41958340569332	1.20795491209282	0.873899472116205	1.24839120776162	0.687825921708012	1.23350995958803	1.19674569145832	1.2841299901184	1.47755021141917	1.39491235676033	1.05097886156599	1.06496729998127	1.28525863787646	1.27769732791353	1.48046964799678	1.20439818894035	1.18122119251186	1.26677870849854	1.1734123267066	0.73047979901205	1.09853914880968	1.25679798286652	1.39647028380413	1.11742651535389	1.41984424817409	1.26663064893128	1.38720349400042	1.33127676455684	0.936465485563733	1.25214478022482	1.20498287433844	1.137538114844	1.19015156008687	1.18683753096973	1.176262358145	1.12284280768476	1.13948503644434	1.27665624544552	1.55354772259775	1.18458930674189	1.52465907615544	1.66618305921501	1.21913565803267	1.25861621672185	1.30603120022721	1.35776515404807	1.22964357254266	1.36538830388675	1.19600920419375	1.32410892389327	1.40930883797323	1.13847806311941	0.840527452627813	1.40096305334677	0.578282479550677	1.00554120716954	1.25684243896242	1.09856017276696	0.976168844301563	1.2806919600146	1.48138765205003	1.41237640492114	1.28774889244085	1.2010101052935	1.18425287508113	1.23278428259645	1.12302422580119	1.4639313200571	1.04570203489857	1.53859173860018	0.615278902499719	1.06824789303693	1.43864249844649	1.49265434928613	1.28758861094048	1.12000227757602	1.340063654331	1.046877707663	1.0702194567301	1.26185371129446	0.905946323525995	0.867694362039751	1.05622728085909	1.31410601566064	1.36577626332929	1.13209242722935	1.2754165867248	1.18403549470467	0.937158284187037	1.1507953219377	0.786424031719824	1.24557302418667	1.08726034344837	0.87044265182903	1.05482784090696	1.35939750988328	1.25130503702228	1.09864526872318	1.40571908684828	1.37948474380728	0.80433380838142	1.26840358346762	1.22880742927874	1.13258044774268	1.20944785599449	1.20623946729983	0.877314595194964	0.576580449643896	1.54076285900605	1.17899681962579	1.17942056212963	1.16347967012308	1.37275733048112	0.987732593990971	1.10793742848678	0.973425466942799	0.973050658299919	0.978558949450154	1.30753694853669	1.2899859921696	1.36425335059413	1.18162889855532	1.16779126259445	1.22094748116472	1.37457700610594	1.177703519362	1.02596996424064	1.16094098139184	1.38508972655615	0.898675555921988	1.05753849356354	1.33207726145346	1.33693510677272	1.15451521412872	0.868903346153167	1.17259918532097	1.04065486752116	1.21666041786435	1.13876265453715	1.19906333672439	1.04836648019843	0.114456433737718	0.324895373924984	1.19221646292375	1.40699934653225	1.33987947497476	1.21908743462824	1.15486085262029	1.32795841151204	1.06900073966797	1.37968006852015	1.4869006080639	1.07733820394017	1.1263893190732	1.46747190070594	1.22757621440105	1.1387627016981	1.29319808311427	1.05425773080706	1.1838012384823	1.2569611194084	1.00976710899703	1.23543009825678	1.19813449351437	1.27033132824815	1.11533818786152	1.21293085548143	0.903470630434718	0.791416110778904	0.971194022730551	1.18683108477263	1.08213099640313	1.25589699389562	1.28720144117899	1.34099461512204	0.970327687257522	0.00130266666103024	0.00097105628744366	0	0.667220827590453	0	0	0	0	0.00620278998042676	0.00199037079646654	0.00107643915894237	0.00127216249326303	0	0	0	0	0	0	0	0.00828126187896025	0	1.31324810522373	1.17699633098744	0.691515558493731	1.44624348375948	1.03739162716014	0.726336351957563	1.16252656308465	0.818637961994249	1.0224425547966	0.837627877292966	0.794627267707191	0.859925349224206	1.05958107090149	1.30971655491651	1.21256057320502	1.41563937978586	1.47135812972337	1.41408601232841	1.56929093397899	1.57060103392663	1.37816378052951	1.41661438300004	1.44322984395915	1.25182767793407	1.3468695046163	0.693419285494175	1.35138361038117	1.31997004312596	1.57426147357665	1.21138326171385	1.41136095239932	1.47000866552334	1.40163378630363	1.74439339648221	1.36292816356619	1.47175980530305	1.19974282382888	1.26262765214235	1.33513243269921	1.43565154623268	1.3908871403799	0.690731150774942	1.18548782230359	1.20705944780939	0.934420722569037	1.48745515222439	1.48160844204161	1.50359231722994	0	1.3817915042332	0.974124726262629	1.19934756548653	1.69690352141541	1.06929771493969	1.4706750512994	1.38301172244815	1.22448619436857	1.41758017253219	1.28806814739346	1.30897218492083	0.554205049161874	1.14859533596123	1.18009142880081	1.08773087340928	1.21831339224864	0.927374028312105	1.17260160147603	1.34963840972716	1.51435952046436	1.13266327525477	0.982462696682139	0.580036355600344	1.30333399883502	1.29992360546518	0.968389336466354	1.10445478523826	0.655256115543194	1.05928669382507	1.13680818671665	1.16185410079882	0.718229451640253	0.192130144816481	1.61070356148739	2.19086250880135	1.13505094635633	1.40944139210908	0.00054634135600462	0.000711463225018626	0.000588116577349574	0	0	0	0.00279580859184105	0	0	0.000960508274560004	0.9159802365238	1.13887470957153	1.1658070126196	1.39723605291836	1.30498596030398	0.982582726758419	0.806726470133384	1.16670682807199	1.21127833157381	0.956678340833485	1.08942843208058	0.975979025137408	0.995581714464237	0.920449599172804	1.36325198355604	0.996901846565205	1.01992201409052	0.68010682002509	1.32113189438504	1.04081564153749	1.32467401146239	1.2016137968233	1.02431481083877	1.3618452389212	1.03699319089572	0.978116990279884	0.989637319508997	1.0429823271979	1.2719106259203	1.0661556914918	1.19526297539439	0.866447369397807	1.14358151010065	1.13760524550832	0.979116029778197	1.18802239057833	0.757534524826829	0.802665687170735	0.892670225275944	1.24454988285695	1.33389496264188	1.31106160642139	1.13774784357848	1.18006548329503	1.27349408120425	1.06871449544792	0.501396517924282	1.16027563912336	1.15152550693753	1.0802841747478	1.12368863402547	1.10284869138139	1.3510189170857	1.22075903288592	1.17283367506287	1.13537479944613	1.04501136693488	1.35095502465486	1.00790763367445	1.42400666520528	1.30960154429885	1.42241732039215	1.24972150110785	1.32581789004834	1.22681977761275	1.2690504851276	1.25942602099294	1.02090350642347	1.13822941474501	1.40420327957668	0.888951606790546	1.24240862202921	1.11334859865666	1.17007250143638	1.46755505595257	0.721338002788197	1.31796520878267	1.35801226052046	1.14127445220701	1.04496103392502	1.08844717726415	1.27156018561705	1.10794442374671	1.42017755048223	1.40011291099558	0.799994153667047	1.39798914785786	1.25244785227521	1.27279694801222	1.02574239100518	1.60525486932793	1.19783329868027	1.21516359425703	0	0.00569633591056072	0	0	1.26156302533785	0.895666305569899	1.37197126384965	1.20617764844451	1.30112392316487	1.18177715834761	1.04032437695262	1.22631692188795	1.2734545268525	1.23705988347094	1.38180249455614	0.948046531978349	1.4282264702328	1.03813992922317	1.24456146108104	1.15925806708611	1.36646649302686	1.09679470792042	1.08513012756608	1.3183489799208	1.52018478866901	0.985476455401137	1.32207022524265	1.06381971803044	1.34170965256583	1.37306676642168	0.87531274535236	1.36347275440747	1.3519204532483	1.39906083989726	1.13906528356233	1.30429190997036	0.983481668781615	1.14969759548891	1.37434584811873	1.27908148092084	1.01547859343207	1.40056695721533	1.41391607525662	1.12856924593915	1.20619748570975	1.3696384806967	1.28138670528152	1.22221434663096	0.650237304775993	1.27055965030392	1.06558582229057	1.07422300749612	1.15193723729596	1.06072390319056	1.41253451248325	0.986222253626301	1.06495332514218	0.885752970936155	1.25004975210712	1.37201116629515	1.14284702162746	1.06650168567178	1.21018294010978	1.04447213793132	1.25096125131867	1.04901151839571	1.77424097293897	0.655836564034839	1.27719066616238	1.4662001207362	1.18184699459887	1.24485186323128	1.01349516755909	1.27490677341273	1.07718383828201	1.0752227761848	1.09548859275635	1.13632464618718	1.08357557630886	1.39120492529517	1	1.18532311882706	0.860263966617636	1.17821443421962	1.22794479644108	0.855605985256357	1.25421833895679	1.092162675913	0.976292989821177	1.27260455862666	1.19239099526526	0.883371757681035	1.15584650258854	1.16996740912319	1.48479646341486	1.37741483592748	1.08650172764679	1.12654917695854	1.22325951184434	1.07226479826148	1.33176815256223	1.51075384025822	1.16522872346804	0.894633655558342	1.1028481299509	1.39341193451125	1.1324058525857	1.3738390788489	1.30425155588181	1.08524652360341	1.28503242340079	0.045928084193132	0	0	0	0	0	0.00431807633507187	0.000451573501240608	0	0.00154393816411695	0.00117064418921726	0	0	0	0.00523672416147587	0.00179777856063515	0.00300757540374573	0	0	0	0	0	0.000443079589128774	0.00352825586885645	0.00207298315703168	0.00056995272155955	0	0	0	0	0	0	0	0.000541257142758839	0	0.000515992190798608	0	0	0	0	0	0	0	1.03636689760087	1.00527641147576	1.32248150196442	1.31936120446996	1.40165255825043	1.06240540644948	1.29352790155115	1.20167128441573	1.26285583146876	1.16528322694592	0.974381276931611	1.24111738976566	1.28872614234853	1.14179273338582	1.06840743833226	1.07832812126224	1.16073402062975	1.66154930962347	1.13030495530686	1.32310716257097	0.986051517625799	1.0547325641598	0.977777526887875	1.0924724681555	1.32412134921754	1.31571650963172	1.05075856092596	1.18290797968616	1.17787279914545	1.1845364550381	1.26039647267555	1.41306253532099	1.52715536515065	1.0485430677413	1.26788916980316	1.38379595821432	1.39102289310084	1.35541736204967	1.02231623096114	1.08920499034233	1.35873456569434	1.35547451117268	1.36186207237069	1.09580192786137	1.47730054573037	1.38112464881888	1.35947010454864	1.30276980558972	1.28818016625402	1.09889478317764	1.00758438201698	1.22029010272949	1.35477056925179	1.0919313852062	1.24995807626203	1.09756031050162	1.09758853672928	1.20530155836507	0.905019621326282	1.3436077973491	1.07976926098729	1.2936430651895	0.964376263033993	1.30422489983528	1.38321155458644	1.1835185180066	1.3162279827565	1.20350290287659	0.877532270950164	0.000461494831384023	0	1.13143877547488	1.32829046806262	1.25951454860737	1.25959707516979	1.38019010593821	1.18242331381218	1.11705418290086	1.11912680725053	1.04673867780548	1.48390573482445	1.21436790675314	1.49455437725978	1.15610859914496	1.37442499978281	1.23511367776448	1.15122877684174	1.07413182119363	1.24093383456774	0.919666564613239	1.07369193909478	1.01844592660881	1.20397937696512	1.14677273197907	0.943282629743471	1.17771747604306	1.06029771125445	1.34185549694585	1.46617206939521	0.867230130044502	0.686583226391119	0.907905731615126	1.3310191641695	1.14017330585267	1.04657065349581	1.44602728515585	0	0	0.00112427765555275	0.000800491961080953	0	0.000458610878852613	0.000663920450070221	0.0012499454195462	0	0.000573973275494432	0	0.000152496277128424	0.00903066959586766	0	0.00533364964540328	0	0.00190350138268618	0	0	0	0	0	0.000574600051182781	0.000333905658414087	0	0	0.00146633021587071	0.00161616386560437	0	0	0	0	0.00036157825510858	0	0	0	0	0	0	0	0	0.00234054462158897	0.0020696471733861	0.000624468314385693	1.27544309022265	1.3424886362915	1.16666144088782	1.17674332108243	1.26207734503276	1.32555249916445	1.44926025482909	1.4641576521357	1.24791865347059	1.32932635772332	1.10381447552703	1.2702400617494	1.14703971629991	1.1264521354962	1.18740097769639	1.46324999509805	0.981412355292516	1.16096551528156	1.04022737688189	1.33819295702549	1.36967542880606	1.14071368731808	1.28434834231781	1.07016712295831	1.01761336928451	1.1263242750487	1.04101851532808	1.02697903881651	1.29260620612583	1.60762974203155	0.854120267249759	1.09010195363812	1.18587858576146	0.559037928055997	1.01458375414188	0.876848586210696	1.20621775338382	1.12423498667697	1.26430368980492	0.78641304543809	0.937377129287185	0.956026243438533	1.27308161411826	1.21850986786123	1.10969096765738	1.1320301647392	0.926047677575626	1.24774849275728	1.06533124563305	0.950290344116699	1.28229748462718	1.23015778312098	0.946177106737905	1.06633698513561	1.06489637023788	1.17305420635305	1.42634845889597	1.49430491093806	1.50826412838877	1.45262520621403	0.90571389441529	1.10365741020801	1.18559431696182	0.966658638364339	0.987748890811154	1.18255430839242	1.21728008082043	1.21976511277652	1.23817066565447	1.0582493118466	1.23909407666138	1.03437434978025	1.13800701909435	1.39759471465314	1.7018560635649	1.25613957615454	1.13817197549737	1.09718242979489	1.45415757703999	1.30523882075069	0.956259077593614	1.04982646308061	0.910166617764143	0.942292033798909	0	1.11805382730858	1.54644322372549	1.13314164818288	1.41152117960842	0.000331957348449637	0.00103694477281009	0	0.000586775182942109	0.00201954103389743	0.000519572599336934	1.26614241617673	1.02538428190579	1.41768619636422	1.51829980682463	1.16345804821373	1.33548649208188	1.50783372464024	1.23066245643983	1.04002466747496	1.18296162185598	1.4137070772495	1.26141742312056	1.15903450657321	1.05279980347405	0.783954884250494	1.0700751391453	1.01718566623939	0.83761448137062	1.49819350748399	1.21749487025496	1.37344003314312	1.42326325288704	1.03365302490629	1.3791541516649	1.28895986483619	1.19404322711528	1.23493645992484	1.47802088865466	1.11484981750349	1.0371474649568	1.0541773917203	0.849786589715935	1.190740298628	1.31641756087768	1.20130866924669	1.15551808359425	1.11796240363562	1.48852699362608	1.15129781948618	1.15419936794933	1.03059560443793	1.09695150841102	1.12705740562324	0.861333361660374	1.20761807909691	1.2648130301731	1.25866759186879	1.01717590229554	1.40017795859389	1.65599253347084	1.0945999296732	1.23758511773017	1.3784279979762	1.32601767596019	1.00767639985484	1.15529061173727	1.24111297316471	1.05394125625702	1.54394971065545	1.00409273487225	0.994169524099547	1.33609747566582	1.13829279402893	1.1791214386905	1.00578487817705	0.873107300933636	1.01742819349452	1.14146566372259	1.10182021745391	1.10317867960571	1.40525264634596	1.43286067345947	1.26917375403004	1.15458331427395	1.23523017745026	1.19985801044305	1.05507622612733	1.45319556620912	1.66553248365576	1.07950096684226	1.38712924149152	0	0.00287853495298181	0.000135883356602786	0	0.0015161172560771	0	0	0.00760160533722509	0	0	0	0	0	0.000848357779794471	0.000332028972387554	0.00029038842568536	0	0.000225838153476928	0.000260642446144875	0	0	0.000174721777019243	0	1.63357336561971	1.32292304509986	1.154377870716	1.15294796322491	1.07808148541101	1.20954575744221	1.63904874842977	1.32488086844303	0.917885520216041	1.14920394236269	1.07550124422801	0.523154981122501	1.42975198026522	1.19910234312537	0.881650882401055	1.26222725976686	1.28305023869669	1.19061685491378	1.1962087260148	1.14038413726239	1.30781260788755	1.0845957385726	0.958594576138291	1.43967654011353	0.272961624612156	1.16280303880378	0	0	0	0	0	0.000197707149371046	0	0	0.00163734398677313	1.23301361362989	1.52462917541391	0	0	0.000415527854812088	0	0.00256441722967184	0	0.950459539140408	1.05914311979975	1.55769655525454	1.03736109815735	0.0861093754389901	1.4818861441131	1.37764004366811	1.32153734489175	1.20125715816633	1.17894891313266	1.17577939594911	0.913604441281315	1.07708704919267	1.16161827506731	1.22328408723516	1.16617458169675	0.885344345417733	1.27945159814601	0.984336621518011	1.33169383990163	1.05785767792152	1.08928725881035	1.38406987988177	1.2843070365214	1.15234301907208	1.17418844181611	1.40512174192386	0.820374836888405	1.17485238456984	1.10922930792189	1.03866662631148	1.14170628179748	0	0	0.00027081491117281	0.000558906234092494	1.08611933219237	1.05003970991983	1.00354683990466	1.18964951178681	1.24347406226357	1.2856561531411	1.02850068986462	1.47090056049861	0.814067738258438	1.40407045474477	0	0	0.000567786095267181	1.12409236093757	1.40245942303652	1.25578715265266	0.00160619082423471	0	0.42202754837351	0.578862657710037	0	0.00019906288842804	0	0	0.00209395424104905	0.995150080019513	1.51001800397827	1.12876260967502	0.58178081608221	0.560051539936474	0	1.25951735780076	0	0.162003899803104	1.26331414494359	0.845455678503172	0.754080078792672	0.634555448230546	0.852821946595482	0.000474484725417164	1.18729661861215	0.000679992496575537	1.01686496778661	0.312809620011668	1.46909364014988	0.0247467008680243	0	1.07630562181216	2.13990041083253	0.976524824575802	0.910611970583435	0.595819199279143	1.15929252713327	0.835275343282747	0.548050769400728	0.0487575176343432	0.0049241012356309	0.887823404029179	0	0	1.93452493423315	1.42079711744048	1.02960076472893	0.986622317714145	0	0	0.381702391562421	0.482670973868182	0	0.00118153000160791	2.39742972950998	0.483762154327596	0.400760848772199	0.000672693775172849	0	0.000685299131092422	0	0
ConS_299_0119	0.887596979809557	0	0.0130049444405994	0	1.22877401891135	0.576953985677443	0.731181783679507	0.0090822438308929	1.49419656620403	1.03908260707892	0.982296844217086	0.630664173463837	1.52063702202261	2.4693050879771	0	0.262850557545917	1.16434671469569	1.21529761285159	0.0111583327128864	0	1.16310356232841	0.821289279822564	1.70179613146114	1.18201864785373	0.999872196277894	0.986854571093427	0.564499163517704	0.989678644342522	1.14612280003889	0.420706122468599	0.340053478069405	0.847194314448155	0.941198429709773	0.832942713439298	0	0.0265399128940531	0.0154626363731788	1.50673816615575	0.674197171021556	0.837795336508932	0.828079537952598	0.92392479755568	0	0.345673443737309	0.376704100606778	1.56603499415544	0.516673908238151	0.826361815159212	2.51233103657409	0	0.00216219496098153	0.903338443204874	0	0	0	0	0	0.0598387170184981	1.42229870067524	0.626655620209461	1.33156378325426	1.06396002478368	1.11291808307479	0.88792552631676	1.29449031895917	0.779688447326695	0.710776307365222	1.08397694650352	1.20745301020265	0.0209705203240642	0.0146137805678806	0	0.0660170702354186	0.00916336856917647	0.0233528747409173	0.0256088746506888	0.0254080132916959	0.0230058110001286	0.0134230971459364	0.0243916629366772	0.00971680747504345	0.0162571928504325	0.0269160252687319	0.0160349983753179	0.0159358935621903	0.0246660332042224	0.0370123630693971	0.0378836034919473	0.00762671158000016	0.0253143943230968	0	0.00821152675110177	0.0550129111542645	0.0183848997266058	0.0126300222433039	0.0541796870110461	0.0287777083627829	0.00488223794884901	0.0366890935572463	0.00773570953372194	0.0154987409871975	0	0.0251637934262057	0.0196837372262147	0.0204971363475337	0.0185394040652115	0.0232295523265656	0	0.0264585340470281	0.0540771410888816	0.0255117189502009	0	0	0.0340461279330295	0.0390750997863421	0.0192163899399832	0	0.0270688761500143	0	0	0	0.027402507470999	0.0299531603296832	0.00442337603355658	0.0159577220942662	0.0197784915858345	0.0117283237770542	0	0	0.032299330182957	0	0.041326834674242	0.0098554711602792	0.0169980226499272	0.0355680341536413	0.0308417723993127	0.0305014501266303	0.0300819094404592	0.0294746466593333	0	0.0288135684015795	0.0712837568580665	0.0279421125716212	0.921182413903412	0	0.00268259971532691	0.00911381917018663	0.0254230867690418	0.0214925595463203	0	0.0358538091379143	0.0361419149093446	0.00826213669981273	0	0.0466839078500635	0.0100837351074494	0.0176898916349388	0.0612266121757118	0.0277810402138816	0.0138328883673825	0.0274046221005002	0	0.0230197617209776	0.0234536583128211	0	0.0329723350250471	0.0725872600526534	0.0101210582599089	0.0112625730422556	0.0344250522086124	0.00730858140640365	0.00817047026970983	0.0225794736479473	0.0207525218740999	0.0249402245560956	0.0524541698217567	0	0.0384717774372849	0.00196547038585287	0	0.0355977488320624	0.0228515013971027	0.0542184421930088	0	0.0186603215179379	0.0125030402369073	0.0382579745022016	0.0647152925542127	0.0115638993891509	0	0.0313769942189012	0.00817278236510215	0	0	0.0370327014922918	0.00341450177512556	0.0312737391814131	0	0	0.0319755143967613	0.0217988902254365	0.0272719534200316	0.027177983698441	0.0129829786735073	0.00615302212336816	0.027629755386724	0	0	0.0363528360262896	0.0236756116235812	0	0.0346829528079831	0.0361286149324816	0	0	0.0792061855299492	0.0937335320296603	0.0506990811103407	0.0299796151734468	0	0	0.0432713346406863	0	0.0341740949018684	0.0539414318669828	1.01818050765545	0.502847775825149	0.609685782669099	0.827762800160139	0.882548780065673	0.012640529885085	0.0331613763364394	0.0305266108566867	0.0257800067926787	0.0224828082597255	0.021475370996161	0.0128074808027841	0.0176335198405058	0.0907812855841583	0.155795597003694	0.202609502927425	0.0123202165235428	0.415095392795575	2.76230787024343	0	0.0145833053411325	0.0378280745893023	0.00721253127146811	0.850513881367297	0.482060434011849	0	0	0.0104490884574843	0	0	0	0	0.977183763673174	1.48808206792924	0	0	0	0.574367931499473	0	0	0	0	0	0	0.796404379718482	0.729703932633292	1.30203371279777	0.87199841236954	1.77800306015828	0.898650122179262	0.797466054459599	0	0.504332756470433	0.583013544568993	0.700425024069842	0.975522639697239	0.620535692218968	1.30046348515591	1.40384574529711	1.24395875622223	1.08659324743977	1.12382853344089	1.00056300075769	0	0	0	0.917569104798022	0	0.0343411791352223	0	0	0.839414009589643	1.42339782874915	1.07638886473218	0.630376330218067	0	0.000949028943143472	0.092963473793393	0.900673585989854	0.41871286265819	0.00309418127882374	0.288179252549218	0.0378851340453803	0.0464641174254119	0.885967597594806	0	0.00953617183819832	0.0317103192902862	0.387058899405135	1.0327904544985	1.3059720730839	0.872470990617112	0.801019550274923	0.396914613669708	1.07320039244567	1.07263415296414	0.264248289544313	0.149226349461975	1.02121417598472	1.14768681769067	0.873180371130055	0	0.11071909419903	0.722070629484146	0	0	0	0	0	0	0.00459081114097403	0	0	0	0	0	0	0	0	0	0.000906563961914002	0	0	0	0	0	0	0	0	0	0	0	0	0	0	0	0	0	0	0	0.00186950610695385	0	0	0.00239734813987338	0	0.00396649019312298	0	0	0	0	0	0	0	0	0	0	0	0.00115232355348187	0	0	0.00166877182363731	0	0	0	0	0	0	0	0	0	0	0	0	0	0	0	0	0.00129380088188352	0	0	0	0	0	0	0	0	0	0	0	0	0	0	0	0	0	0	0	0	0	0	0	0	0	0	0	0	0	0	0	0.00439134979947988	0	0	0	0	0	0	0	0	1.11985326920232	0.0223332991928493	0.0370472329692097	0	0	0	0	0.070517364055379	0.00797040398721122	0	0.00425910527039095	1.42377730477247	0.600366201214369	1.03390958609611	0.970335240152331	1.16577860599009	1.15016892974094	1.27341685514371	1.08368088997995	0.982815618205675	1.23517268619601	1.73497759599533	1.70318993941601	0.730786042733178	1.43851293403875	1.3559136658633	1.13583994260483	0.78059298385922	0.573922061260727	0.798214873263781	0.652367254397473	0.581088567609973	0.892096554266143	0.566353645346091	1.16059647217759	0.92353817342336	1.02120678310193	1.69221535891595	0.548534550698043	1.73809962815867	1.79943471543772	0.982001101844006	0.797467776287637	0.942226289849042	0.782876115890046	1.01204531292459	0.680310709804346	2.20128444121238	1.51875479068143	1.32659607199597	0.801454785268839	0.587569526555597	1.02316129227779	1.04893237080548	1.15155245162662	0.990518979882596	0.568036517323228	0.399020837663414	0.282865067495543	0.0353055008861678	0.432699423006052	1.47574693579788	1.19890035152508	0.744190858581292	1.07361730305886	0.985160219017714	1.0850795808794	1.19689890634922	1.00531010310128	1.00620128361143	1.18210745889595	1.09479826801575	0.42820481211509	0	0.00855766890993966	0	0	0	0	0	0	0	0.0117543476360492	0.0143377685171387	0.00974835694266705	0	0	0.0034806018185552	0.00347337470539304	0	1.88148936417986	0.0402526651487147	0.190277447087035	0.997644768652411	0	0	0	0.0208186849120063	0.00698762766179063	0	0	0	0.00483254186714638	0.00636911774774053	0.0015912122623979	0.00072838702904796	0.0049332955685686	0.000144101253459414	0.00440140138479839	0	0	0	0	0	0	0	0	0.0136618713554167	0	0.0228544276360364	0	0	0.0029679982661053	0	0	0	0	0	0	0	0	0	0	0	0	0	0	0.0234484177265429	0.00392132615082892	0.0217073693329726	0	0	0	0.0176389916334025	0	0	0	0	0	0	0.00873486315057787	0.0127625092855288	0.818956349745006	0.431755548834019	0	0	0	0	0.826975901901709	0	0	0	0	0	0	0	0	0	0	0	0	0.873417236239846	1.05549103594769	0.978638405119142	1.23065319998314	1.27645156984634	1.15989974579918	1.06425436043356	0.973533077916739	0.264344379732487	0.924803852847338	1.30271657216187	1.37740256053923	0	0	0	0	0	0	0	0	1.0887124987524	0	0	0	0.854447214599819	0.913534329682691	0.661719268525198	0	0	0.278115820009902	0	0.161251236194197	1.76022211007682	0.744514217513855	1.33081476968323	1.36958759862576	2.34359804776819	0.35766679712136	0.841179448287106	1.04065658933297	0.500685817805752	0	0.774281618969501	1.30017949550337	0	0	0.00526173795095077	0.71581250778628	1.01364955338603	1.54655910694588	1.98224801551046	0.675766368924021	0	0.62161404710452	0.130661775260234	0.0036615775373294	1.1313724908627	1.76793520938479	0.323168786531575	0.00180654414913163	0	0	8.18427611639103	0	0.591930146261546	0	0.246860093155822	0.852540549971373	0	31.6955090712336	0.624721458250246	1.04846657900291	0.0154836956257023	0.676209215459826	0.0445019192148099	0	0.763983515157078	1.08558591526552	0.675455917444456	1.20523454887215	0	0	0	0.00161871151213059	0	0.43290559472027	0.00151770248918046	0	0.00360810866624526	0	2.01084790172564	0.616746970269644	0.701656592175315	0.790332192407824	0	0.0164404703094062	0	0	0	0	0.00971865577456802	2.51921999766265	0.00217288370284676	0	0	0	0	0	0	0	0.00373867095136156	0	0	0.0170468996414035	1.4831412582163	0.00575650506009229	1.34102828489565	0.461476538962492	0.511463826236318	0.375409368259364	0	0.0153058061023557	2.83531649118643	0.60070826094865	0	1.32265676094535	0.000735666158617429	0.00574543820556692	0.908359464984621	1.31487449698743	0.956484044685788	1.08609440987424	1.29124628221183	0.745210988157209	0.933302695721347	1.28361696257931	0	0.000812164518434349	0.0856612394082151	0.683404897072216	0.996675659917209	0.944649387401655	1.16487753736113	0.883758728786998	1.3316894115355	0.957249353408255	0.836331031817353	0.92349258332327	0.905588169030044	0.950830798412409	0.983279104059641	1.18612526714713	0.880065242935261	0.999762198071709	0.795722957880457	0.947295459970955	1.30546413827267	0.978385079050909	1.02318485619367	1.00623052778667	1.08525260695738	0.958904992597646	1.23116865683575	1	0.765088562326237	0.985032864572156	1.0871214931944	0.914149156444522	0.931021983398406	0.867973097763485	1.08625682826585	0.951347330245909	0.898414089605585	1.01534988996331	0.870444275862986	0.707773557519276	0.996707346068312	0.962707477899021	0.971404743223114	1.19436761468591	0.777853739520735	1.05107856385943	0.963156796019284	0.922663040168814	0.927783529266701	1.14960085539624	1.09697999866031	1.12728143942777	0.963568654629148	0.81974369878094	0.829160100939462	0.842088490989727	0.709978362939142	0.983009879620037	1.05794687378843	0.891701716103696	0.819848233531542	1.09874015158178	0.89973418968191	0.94262188565286	1.24518915726755	0.754617022684204	1.90875184183852	0.96176477031635	1.12517335724612	0.837540620810004	1.06135259941402	1.46105522887331	0.859450500227468	0.909161782185084	1.05173213799046	0.962543109499296	0.894077760657902	0.945891808756851	0.872672581532308	1.05142729794001	0.806145164805451	1.0723329980305	1.01175969679548	1.01249396448942	0.960483654684534	1.05122671986933	0.998091537680341	1.10389068606087	0.944725034916121	0.912370283927186	1.06188051034034	0.82540604449635	0.782870364528523	1.10389080181855	1.03154691302775	1.23427194321707	1.01659387266144	1.00092478651968	1.05113422940358	0.71245004496013	0.915579513313048	1.01543969034141	1.17197395926846	0.755924547212347	0.834638324104595	0.707337730224268	0.920184110890037	0.891577216398958	1.09329397026018	1.05488440563245	1.02954636644959	1.34874409191461	0.959000190020031	0.937520778858935	1.00822489912399	0.967722037447562	0.925286246358575	0.731757802601984	1.06834883978813	1.13147796646851	0.765901164392801	0.862006970866951	0.951442295478598	0.928406826930947	0.79926540419842	1.08216701758237	1.0229041157581	1.12918359741018	0.890434320234868	0.869464624608613	0.845035324927886	0.833477046954178	0.86632119081545	0.649753252711687	1.00620280466596	1.85888955227322	0.838078468578196	1.09402790279092	0.988774044497853	0.960747422202628	1.26610124876038	1.09526627612238	0.962108354673816	1.15974130143188	1.06997609173444	0.771409489245462	0.987890598927383	0.97457026235799	1.19836113875987	0.994206511854986	1.03157615613074	0.973682110932575	0.768381841809687	0.900825306810738	0.842828054480438	0.857859178315209	0.786986379355218	0.91740678490472	0.920290098489763	0.697532903930372	1.01439002290295	0.888138037184355	0.767342629762358	0.861524463271188	0.894985907044207	0.621282543563714	1.21344072120571	1.20876693244039	0.837247622965979	0.801215189891765	0.736218894229819	1.03342400279824	0.994771264446847	0.994598191826183	1.02169867051459	1.03744340522671	0.813182857339378	0.878275238238634	0.800566358368755	0.842471125214539	0.959875524043903	0.755184466387051	0.978966490346418	1.06333103279616	0.854583439964102	1.06319064164456	0.741788079269952	0.613598091124547	0.945928347520395	0.872517452713131	1.30204309824759	1.01141956561572	0.752944151949322	0.842648934288267	0.85483833669275	1.04262584195377	0.771566421201186	0.841861048456378	0.71137478005502	0.91534329327977	1.05909464249313	0.834234618738778	1.14311281431597	0.844893650607458	1.21450279352988	1.09017279186969	0.756033174915458	0.97033594013766	1.13809879746082	1.14912494542005	0.94003048378826	1.31376625733332	1.22534918283723	0.898411237264494	1.11020758459436	0.833523215966019	0.972290693728363	0.909609757001641	0.797980992178314	1.04215952623926	1.15499837967566	0.824670513643178	0.970604863913076	0.778795377400216	0.869893210784512	0.691143473206729	1.0573230143924	0.853493354101497	1.04544043727856	0.952110650190789	1.14649746751314	1.0536289243918	0.713553874432764	0.872702769007068	0.792861752402291	1.08020104892257	0.93679034345342	0.786357740765997	0.557592465233131	0.710593463695082	1.01811185295612	0.797193198816176	1.11062521104519	0.853107514225229	0.882470703020096	0.97029183888575	1.06040086270789	0.845036956954832	0.664708119981271	1.26781408111407	1.12329546902527	1.02692010514694	0.954795799886791	0.995227517276889	0.819921428616763	1.04518300413481	1.11475552442556	0.904280506394928	1.0279960226319	0.864386628082967	0.817406548645705	1.06521777250966	1.04455790931875	1.21402311773827	1.08108104433195	0.808468327150366	1.08696704579384	1.09197637533834	1.19378010460578	1.05490294785782	1.13364510860888	0.983289018301997	0.73829550173414	0.918846740327096	0.969278015275259	0.629215858403109	0.875489090355027	0.925520521097309	0.978953708008117	0.741135986101208	0.997784353133107	0.841476851142539	1.11488061693981	1.04091885846845	1.08650838239762	0.876214786333975	1.10129092425709	0.960228710481564	1.18548696441174	1.12140838365253	0.91573567908213	1.05610794976832	1.0540750847326	1.15096293529815	1.23567384586511	0.885594938348002	0.752982526735979	0.809443528443984	0.999275964748228	1.30596978987019	0.964058889551331	1.17415227076153	0.999324852786063	0.889628647724714	0.988453637472397	0.779729921851163	0.69836070970577	1.07863360813773	1.24890772707832	1.13921673489608	1.01661233773156	0.973298489072153	0.951927635396342	0.960422372298025	1.03388325145301	1.16890726694628	0.810613400618876	0.713207432159296	0.849418284234241	0.892615676886686	0.893467611582604	0.771634412089042	0.992196459066185	1.23151472192945	1.07752753307954	1.16442307472805	0.936851044195287	0.978308318055312	0.987939665507972	1.00024287576946	0.853050640120954	0.732625055888605	0.687626600993259	1.11032838967551	0.853232022362622	1.02886178168022	1.13300404914198	1.16908726861271	1.21836335889765	1.17029571580681	1.2135220242457	0.932988811158202	0.85954067825301	1.10974190354772	1.01738339112839	1.15371752702382	1.37822414473713	0.91356596696944	0.845107430179929	1.23659599210617	0.992312586446998	0.951059888873001	1.09253844115707	0.991523258882593	0.522652580328864	0.821663099511659	0.766540581157829	1.42820315538679	1.06519722246416	0.86017005338145	0	0	0	0	0	0	0	0	0	0	0	0	0	0	0	0	0	0	0	0	0	0	0	0	0	0	0	0	0	0	0	0	0	0	0	0	0	0	0	0	0	0	0	0	0	0	0	0	0	0	0	0.00200681439167573	0	0	0	0.894424506268682	0.563557407148974	0.934720993408882	1.18836393089923	1.08870721957259	1.03915440424733	1.02541342010026	0.956671709383389	1.01784374891389	0.970578609197617	0.888629688662607	1.11759119604415	1.07278523237197	0.986758440384199	1.11495357904749	0.954157845601156	1.19628516857731	0.808699789672601	0.9378378916437	0.925362889022626	0.717164811599353	1.57472978655446	1.28084222745525	0.918008423517576	1.28037181987092	1.02111356281872	0.932631148539151	1.08355449390501	0.884120875482314	1.02736460973767	0.692877148473503	0.739712086244518	1.06781549520542	1.05388564158554	1.0242330278151	1.11497804282192	0.837713735342298	0.950359218117662	1.10910548312718	1.04253527829347	1.09302060075919	1.06162115723376	1.1706438905657	1.15955814164126	0.92611276233491	0.9610915294126	0.905818654259355	0.884430693019223	1.08265706493413	1.06156610981012	1.08924700630351	1.45538092979304	1.21152256184575	1.1434172818231	1.22201027721047	1.05115349536124	1.11622956087663	0.812573061738974	1.01287181903524	1.15658362864817	1.06842949285192	1.06009317241764	0.795444630295832	1.15532464220977	1.01519426875574	0.846440538989182	0.800141764314887	0.981534051631521	0.923877463465693	0.795888514466282	0.898608139946514	0.9797585117041	1.11434886136572	1.05506741117408	0.846112940842763	1.20794980386403	0.969035486573967	0.964587299518015	0.893498146639124	1.17911198860136	1.343388369026	1.12347905287959	0.747389230125985	0.958511474367872	1.0696272264789	0.904249494202153	0.938878696240234	0.918889616036778	1.05147725264251	1.17686331955216	0.99322407510881	1.24523637923275	1.26823802665985	1.11079746757224	1.04218185712647	1.22620735205743	1.08624026962595	1.09874100475275	1.10812114474514	1.3409528512425	1.20275400904361	0.970155914367616	0.948449348709351	1.14831498026492	0.957275403245536	1.05614495293052	0.890327864393369	1.01236407473731	0.867423745169299	0.892115944086348	1.19309624841384	1.08010988020482	1.15349232618545	0.989087607843883	1.11998787554228	0.819460726107469	1.00020347502976	1.1070986459773	0.879599053445264	0.699174787660089	0.969892970708754	1.21253508168025	0.949015162876763	1.12808695853571	1.13680033630375	1.11254357183212	1.03468423067652	1.0041005677722	1.1873171646298	1.08889180598948	0.913322823180308	0.945194958159842	0.780505403087579	0.9513160032181	0.999769366830738	1.14151785772697	1.18710098121208	0.98775720824898	0.933339050733123	1.17774300114868	0.890420051589985	0.992739144060469	0.903148609069931	1.10153915470035	0.873197256760039	0.758093819206342	0.902537154351541	0.989896926295107	1.21857341854088	0.903872604158528	1.15254370217471	0.989758517690505	1.09167803483311	0.635615165929297	0.944472204249812	0.945767949044194	1.00826337497275	0.922711150808994	0.883843229572231	0.802236672946777	0.832723038658118	0.936967656730284	0.89509674766805	0.979692933595464	0.991048473404042	1.12778200876416	1.16718138021123	0.911264875414008	1.09599906329725	1.02285627188879	0.953013995887806	0.834196799104907	0.970161508613844	0.849575110135803	0.831146529839129	1.09761068661372	1.03905050862696	1.11303942650844	0.86212340400998	1.03264739907395	0.8184186643897	0.913122636151927	0.970590200467541	1.14474492029157	0.960713479605716	0.821618708838734	1.10800880575437	1.08982392616758	1.34593416772297	0.837995220237555	0.735510278753014	1.19974824272316	1.06934810550398	1.06848439639151	1.01577513853713	0.952545482706594	0.957084859633481	1.08393866966564	1.10121806872086	1.05958958415196	0.816341766891287	1.00875282503474	1.11076891074887	1.02969838808848	0.794483352570453	1.4339311067855	0.937108561397997	0.778813277747327	0.934563217059665	1.03781915928056	1.05536155397547	0.592118662106551	1.016998788203	1.08400020504407	1.03321351644544	0.935322779437712	0.844119313229277	0.999990581944953	0.846588423815976	2.99859446289889	0.901653243399784	1.09985700890988	0.985449801347889	0.960621181041294	0.907805309029527	0.838839263987044	1.04383610043179	0.837347428605174	0.925016992455191	0.991713846194493	0.750222176456284	0.811195196838455	0.870457694776045	1.020572459412	1.08861078177186	1.04692217150722	0.864179341622269	1.14882791040803	0.917222611176221	1.15278799625613	1.29844584517263	0.984211000688459	1.11459536982622	0.892904296474121	0.704046447247375	1.2517336978469	1.16574973895385	1.10653730644419	1.11502487873652	0.902540877725315	0.962134727154854	1.174047305923	0.784494168418337	1.13528129346656	0.918528049295739	1.06860282184006	0.842533685544746	1.70333757307718	1.07256350883447	0.988122645609514	0.790620396572199	1.16763845865849	0.885570786765028	0.936593104719839	0.839193294611459	1.18956772607226	0.963412560504368	0.895511887140983	1.14963866063092	0.885477288191712	1.04594177626678	1.14588390612468	1.08986795431443	1.1307124232694	0.703705556470654	1.10244920807386	1.21512108107607	1.18310132053081	0.90665012354697	1.00287277748906	0.958738240713407	0.90813041328184	0.96460466336912	0.915739635446019	0.861337072305406	0.932024984210824	1.00987395789701	1.00892370880161	1.22799320203499	1.07062937627832	0.950462964646891	0.975306398820933	1.07544092933328	0.988586411212737	1.07884646589721	1.03708148352955	1.38045592324658	0.974486057690149	1.02382368914717	1.06426617831615	1.17664872890583	0.849412848320128	0.991229831946064	0.686322809485016	1.24850430820873	1.19895384101469	0.934663612550503	1.11136293094248	0.851062799079441	1.04797842681264	0.959762326730917	0.910954477245666	1.32435401885459	1.05457753971621	0.896189659797642	1.15069221825148	1.0669847573503	1.05490498068992	0.860579149262756	1.09758894091526	0.965426138915223	0.90819659766239	1.04535637003554	1.09822442369627	0.927662024151265	1.027829375023	0.93553696872781	0.89357057178682	1.09786531082757	1.00199028256061	1.21030889479814	1.17932577275898	1.32574418907749	1.19985479068781	0.837415131117809	1.06286590666956	1.03026992608703	1.11744519297837	1.9111867424404	1.05515681869144	0.913031842581607	0.980475176539436	1.12428169192528	0.993400959568775	1.10094195764928	0.677677602993053	0.827035253194058	1.03035468020106	1.24146551661559	0.852966520891438	0.981089838474704	1.0238178145915	1.23824975573401	1.03354525269354	0.919680112214272	1.14810632577561	1.15122471857663	1.19346053766916	0.957778190821939	0.565467795579374	1.05402885738158	0.969473059958892	1.0449218675256	1.14254376430218	1.06838870867895	0.932368511447509	0.720666686698228	1.14437556450076	0.742313287552288	1.11386029898101	1.05916456255691	0.908355231974985	0.982304486307799	1.34041496276949	0.631991074283694	0.877260235483253	0.746319856621126	1.43387722031945	0.828624571765152	1.16375701283288	1.03183777273068	1.02127133997609	1.17148180295455	1.0666137704692	0.885097207550329	1.09048675438333	1.20712718198619	1.34007402010908	1.36806802427938	0.947796131446669	1.18637694688526	1.11481025610636	0.862790610362941	1.11922159379115	0.904931528463616	0.964434386107153	1.08858335766223	0.784804602984685	0.961517310608619	1.12123427059947	0.909352639350571	1.1797871581837	1.03744062704407	1.28316782956642	1.2252304820167	1.00835032118007	0.947859514014936	1.09786068001901	0.777504612508991	1.27315975660454	0.664675379855175	0.920744305916823	1.01785755260389	1.19358800180946	1.13218041709711	1.15598413734786	1.00645951013415	1.15483868092286	0.944084103600118	1.03036641412049	0.427833264565381	0.969714656660551	1.36427672054693	0.937868597024531	1.0379241414488	1.03871847757737	1.01575635684793	1.15294527894365	1.12209006799147	1.2797780055	0.962494317042156	1.33550206784574	1.16467907144271	0.871204911522845	1.22893151909461	1.14435316806093	1.07555206433606	1.2084206858873	1.27762447268743	1.06220316367211	1.05826459642152	1.14148490145938	1.17117000283989	0.848329835485765	0.869227737234738	0.84147186279653	1.29622853049739	1.03707158180185	1.10289240766394	0.955741132152734	1.15789732582167	1.05691227632443	1.02287442370476	1.13471749241521	1.02526168284847	1.15273252725805	0.986721045197108	1.02794821160374	1.01152508555077	0.827772953389771	0.757436877988504	0.834281978785389	1.08161309359441	1.02604075448428	1.14857153852413	1.39596150908462	0.987546700932621	1.16112651559586	1.09120797409829	0.890266229961472	0.948120647678358	1.15108358919861	1.2233115104944	0.926685073673415	1.25881658095283	1.20111723517985	0.914532669530684	0.720850326140889	1.00263663707524	1.200150804598	1.07113180264107	1.56855336035235	1.15151075446373	0.901559833291086	0.948421589162497	0.940294072378599	1.05119327476392	0.847767131680219	1.04579129945008	0.856443036034256	1.06721793405188	1.09761310568529	1.18191578922143	1.15726475865379	1.10052707891924	0.864126613589428	0.998676334630369	0.987897822629106	1.15678938519846	1.04872896566945	1.11728362715236	0.998263869819354	0.951702056002885	1.04423390150951	0.860319244541588	1.09291968297518	0.972544885452796	1.016649349582	0.826813112696276	1.17344171006636	0.925927181012971	0.941053211150823	1.00011238048424	1.14523647157434	1.14074178406104	1.16743949647288	1.04210975549637	1.0084329116015	0.976364230742383	0.709367744453378	0.72828495555614	0.759063375713185	1.31238277874945	1.06417630732181	1.00961623473061	1.0682954486741	1.15967777918903	0.849606331388328	0.921818848056311	1.0919774833577	1.01615145521944	1.00536314810805	0.898990069008309	0.980156479100057	0.950228664036413	1.09564519214634	1.06162175116136	1.04916828737073	0.998371262384746	0.811076868007598	0.878418674884724	1.26724450379626	1.19301507849953	1.08826225283288	0.884276062234181	1.22456594285519	0.8400909154927	1.09389947243925	1.07164975398041	0.975966832199838	0.742185131796168	0.920980731450641	0.994474902545975	1.00362095596873	0.695411125544817	1.17183612881138	1.32588289756919	1.03978786609343	0.954468293435557	1.02356718043472	1.03683678457202	1.18617023461387	0.979970789735865	0.986313965650784	1.14906208286109	0.801298442002545	0.831696787327388	0.945123959828037	1.05384121298831	0.0179449563156535	1.08737821911832	0.867916680122917	1.14170703368085	1.17026078291146	1.18953171684255	0.983248745286965	1.04398481966671	1.15677451606013	1.11415723609307	1.03680170330149	1.01558496810474	1.21388936807658	1.02970087604136	1.11842700015689	1.1277190527439	1.0249569141057	1.49326867603162	0.857033217881787	1.0755538469211	1.37650518543424	1.00662237452929	1.00812429219658	1.07968325000712	1.18976812552245	0.885752593025205	0.755202140110101	0.867462300319004	1.03284055402543	1.0289980413538	1.09511193407495	0.927585006063121	1.06061135912775	1.14468128313241	0.902367714933174	0.989241140332331	1.03849764773836	1.25818855898977	1.30333240841512	1.18916866027995	1.12668993272496	0.980520932484818	1.11901921001875	0.903117525604384	0.972567379344819	1.09933406515524	0.879181477184114	1.02377638935874	1.21580176145171	1.32223641494279	1.19177054918885	0.998107144602402	1.00595977423123	1.15491838662625	1.13878774457451	1.04714444091492	1.01404247763305	1.2524925650818	1.15416538449964	0.942693000355959	1.31779072159004	0.870309721357923	0.972027247655651	0.925298288258282	1.07820459091474	0.974544891002317	0.834624162297978	0.821435271470094	1.19504481523546	1.09828708193885	1.10617305438965	0.95685246951113	0.82979643178782	0.939404293897801	0.862711855339384	0.686484180106794	0.90229311665238	0.981356380799021	1.10797615972842	0.891840164787199	1.76897465694036	0.887971262086166	1.07356655582165	0.761010810369362	1.33786011198067	0.785080823585751	1.05079391910147	1.19743112580217	1.06835979530563	0.979470170774029	0.0526163934869935	0.0986724891539419	0.00597943989149883	0.0275596214310801	0	0	0.0596883932524516	0.0172014786496463	0.0242550503420145	0.00125675674353266	0.0439736293392619	0.0675745773166612	0	0.0175233267618044	0.0261258602254723	0.035633467442833	0.00695113308100422	0	0	0	0.032328072985407	0	0.0238453359423357	0.0595442125159669	0.0457015611367207	0	0.0159566903942449	0.0401948798443017	0.0299648186730145	0.0692806527283297	0.0268421163702943	0.0359162431946467	0.0450775970445847	0	0.0330545967422808	0.657280930690522	0.927874338463876	1.27380844039717	1.13925163110712	0.962383953749345	0.964330919597759	1.07240225488142	1.11001092693421	0.71747330628782	0.845624643345071	1.08448198851723	1.18529665842796	0.806861559228225	0.965318074288036	0.96527697908685	1.30773971687904	1.24656724875965	1.12095220552311	0.942750174671256	1.01395422863245	1.09385439808935	1.08272447091317	0.971016190426387	1.12280884329955	1.14301859600383	1.21598991257683	0.903489634323414	1.11010712345507	1.15268155296593	0.967077590199802	1.09898194413376	0.975168197194603	1.18399019845988	1.141773766307	1.09400029156928	0.874738941703002	1.03286153703	0.883525596194787	1.09685230325167	0.934025568389339	1.1785614164133	1.07266081279612	1.04378911806566	0.882108986241677	0.924400746509829	1.12207980727314	0.955022313382457	0.964153713762185	1.10827662835514	0.901171583150799	0.807408517053826	0.838947939014969	1.02755569289755	0.845255511998954	1.01722456697619	1.02054288298186	0.831761724929106	1.06019593022836	1.21314840213552	1.00853613852708	1.26838092276753	1.20535961044175	0.946823655727176	1.26770981646937	0.899737631244079	1.12902644982197	0.939960815087151	1.06285567495637	1.16544427799842	1.11171860773822	0.985402278563065	1.03396274633856	0.928794652152417	1.20401048507675	0.986673453638103	1.07740797427705	1.15889705208414	0.958924724553415	0.95983872166348	1.01938658401735	0.635303126746273	0.818805275265319	1.00197514879698	1.40206728394348	1.11135539317489	0.979747112648882	1.14514024018669	1.06925359406107	1.01008508543921	0.58688408876031	0.792724000429179	0.771545844074627	0.507986109505182	0.872113720929622	0.936567921558602	0.875681137752964	0.792848215431185	0.902751955428245	0.985562055536143	0.941408892325159	0.812556790625023	0.842603864720118	0.924960841104752	0.907214290062998	1.12328312432981	0.817101145254697	0.978649397546049	0.886425488317253	0.972439754353813	1.07170934744611	1.5521279952773	0.912626451572769	0.977214180833076	0.99748913352378	0.847150259021597	1.32326552121069	0.789971363310095	1.09309788903127	0.818951401446897	0.85124099602096	0.97003149795218	1.15508853194741	1.03516011695463	1.04991421465877	1.28447716914706	1.24677686397772	0.904973817202576	0.975067231645377	0.863483151011769	0.813275714467396	1.13545844672757	0.990850080793938	1.00055565692681	0.911263317129522	1.02581010167651	0.838658149365278	1.02671103118653	1.01780642913335	0.945845393986893	0.911756523225219	1.03924833685178	0.760914497930053	1.1820165227487	1.17907470243985	1.19532154461622	0.15359564345053	1.24820292060488	1.02316328866864	1.01630254420554	0.975163104698938	1.0451238465434	0.830475530757089	0.978698424250953	1.09809843570384	0.913963517978383	0.916572439997321	0.876551384454962	1.04085796203317	0.969006819153324	0.975702038192452	0.925595652788606	0.816075884340415	1.15158023968895	0.624311826588609	1.16646185552171	1.14196529504972	1.1521862672371	1.15161145552029	1.41940285849312	0.83527500313478	1.07641847878483	0.82215894407394	1.00452211836914	0.958900610162354	0.892382933693464	1.16218102390198	0.961339162633239	1.34725452099696	1.00648521700034	0.594754315919818	0.994819889598587	0.988839593287223	0.974856455636361	1.09146319744291	0.938580828929392	0.774539106160486	1.00351829975452	1.03723644975106	1.04235064155471	0.978221009649417	1.00740217018789	0.789951297563616	0.77752268028646	0.964095309270233	1.08366896426736	0.944010555367769	1.14564365395829	0.749836993242322	0.814575824997802	0.942337751803304	0.908810104222034	0.72231174518448	1.00489686995639	1.09414564781338	0.806599471086591	0.992459226225414	0.906649269498722	0.931458880982721	0.825642992776894	1.14698887821401	1.04884778087488	0.803270420817138	1.13767340354229	1.11361390021648	0.831835000660747	0.744199779798725	0.758424650598841	0.990680878152307	1.09118208882864	0.591083159560892	0.728097111768619	0.866826321057442	1.02894428599917	0.811512600454814	0.905668936341076	0.917809441521309	0.747610335368383	1.11564159482361	1.0906539066879	1.02280897266976	1.15256431648905	0.914583642937309	0.720224782600691	1.14234134242187	1.1149456481577	1.04465154589866	0.80155339470784	1.03742629415554	0.955846443282066	1.17412746439411	1.05714486390029	0.892605700336156	0.901446212775672	1.01860700798666	1.07391519313355	0.964202629655134	0.930723824792567	0.957569810582654	1.07031389583925	0.781709162468994	1.00592971903323	0.879587164391137	0.959443509158794	1.10423880078536	0.854433126106134	0.882773487972044	0.839015148282188	1.00849870585096	0.943748269408492	0.95812196976301	0.880961437285377	1.11886271551707	0.931666396024451	1.3012644687838	0.839137093004109	0.519012657837762	0.870195014066029	1.06069526009604	0.980531867182701	1.02536021880655	0.927238115239787	1.21614627963552	1.16873314906385	1.15300559767502	0.86230747552076	0.893672102814848	0.865225488056256	1.00336838336957	0.767899529551442	0.709568104089635	1.03748394886629	0.918423408222147	0.89361332519952	0.862401397457222	1.11302639187741	1.24192601383266	1.06168198901559	0.777836042583598	0.932979421227007	0.862488941291889	0.951254397572847	0.943453938001867	1.27055394943328	1.17084219477799	0.861184826296297	0.865629513554603	0.955614801811651	1.23143717125835	1.00523635312162	1.10194663314106	1.02250521467222	0.823496106073095	0.903112745183856	1.05914111286351	1.19509520642167	1.29413748532534	1.0646813338138	0.797763319391819	0.930107440983833	0.867926022197524	1.06950762871948	0.948832748232106	1.16222328050256	1.02974801799057	0.832343522010901	0.806894358672649	0.952830110816297	1.12600149849092	0.850533897833285	1.13643378751814	1.0794238334922	1.16847375987727	0.874491496877437	1.34393903448718	1.18721800236968	1.17951716471981	0.903593840545771	0.977834861728164	0.858623122297963	0.929301256307521	0.93104173543194	0.952504211748716	0.987285825022954	0.776069101438974	1.11586491895272	1.07651576838183	0.808844789446574	1.00786345203844	1.02715144685539	1.08429772044085	1.09905753609067	0.750130109290436	0.680400469571574	0.844119488092678	0.684392627245978	0.917783457284822	1.40385037235794	0.969308621157147	1.03028511642036	1.18325827629421	0.951203446467902	0.987927941288878	0.904023859800628	1.10286405825665	0.771234080910832	1.08886540540783	1.00727135573715	1.06394683824713	1.09663831962233	1.37446490348581	0.97713537483747	0.705066293811601	1.0570809158188	1.08687073108868	0.609348745885299	1.06174675469718	1.0142616529939	0.913961144639024	1.09503902837506	0.990606054633255	0.983869119701277	1.09678266556586	1.12909846177017	1.06692596176688	1.01372439489814	1.14742198757987	1.21866778556862	1.00182687025214	1.08755121565139	0.907816745213334	1.11361981706877	0.937395823583766	1.07075043527943	0.903858555050939	0.976973226597602	1.48800541698264	1.08445560934698	1.276141920428	0.799874272478688	1.00107107545655	0.942138132131791	1.10206389091291	0.890483463404496	0.966204958699013	0.952541034637266	1.27851399701715	0.699405864673801	1.01712146248652	1.38900465506256	0.868939261265589	0.971323451155948	0.972779421103166	0.902865803684046	1.14479323973676	0.96431178335619	1.05413550226069	0.8169585548732	1	0.958684500044545	0.799027894048044	0.341240836917649	0.186737078467142	1.07013867179053	0.867122863012862	0.908703219944089	1.00940337603654	1.07115577989163	1.0280958721637	0.966514933996532	0.869829339353225	1.16270423506006	1.47393066572604	1.19199510446495	1.15141075147332	0.749280412914312	1.00319970790118	0.852151699167318	1.27478178408606	0.911555211976851	0.827298030919999	0.8934096065225	1.20383833667435	1.01577850487754	1.05317084613768	1.21569500581177	1.21635512238212	1.10843077644088	1.04867275744503	0.955125892834355	0.86577762932506	0.909004608143077	1.04609375714328	0.770256373859698	1.02115477028757	0.83206701393457	0	0	0	0.636046206766734	0	0	0	0.019089321039167	0	0	0.00807844064919525	0	0.0513024698470033	0.0247426516487103	0.0175945772334905	0	0	0	0	0.0049969094000765	0	0.880712703662485	0.898365633586246	1.06151430907755	0.797361717114939	0.941760994938918	1.25170029852091	0.916794680554717	1.38843511390023	1.0029721280716	1.2483316544694	1.07320833397459	0.86043501261035	0.886158137674265	1.02315755836462	1.19414080465519	0.954613899457011	1.06545218958519	1.05606350777592	1.07299183444992	0.941592615926139	1.15580383336607	1.03792455891829	1.09519662019505	1.25900802685644	1.23558018945504	0.755853279410684	1.28193037505155	1.00467468254233	0.874976398173442	1.20516669656903	0.966779730353219	1.16628407036743	1.03175063650068	0.94416460070132	0.954120737561785	1.01178657931501	1.11767281302182	1.24951175542095	1.08353761443305	1.12320481682094	0.896710768162414	1.05647313962237	0.941504306761099	0.787097016855477	1.28094824797129	0.993985398941405	1.01407768511749	1.07568124043112	0.0176731077449352	1.0815185500604	0.924400676305527	1.19093242939955	0.865010794092045	0.999379305907049	1.03635202002073	0.984600000581831	1.12575610277143	0.934248758385468	0.783769660159275	1.06578331693937	1.43901084831188	0.964766810826274	1.26286421519919	0.902212568926567	1.05400014821612	0.878524908906266	1.16786150117379	0.911574747167349	0.91047514147199	1.01671128649701	0.965616552412879	1.68598623870764	1.23966001039789	0.71992208932648	0.955597865053355	1.00701966228049	0.706658831362181	1.04070306195379	1.30103814217564	1.11125424979368	1.2530344292589	0.320695153946316	0.892700102783135	1.96041103886984	0.958933934832885	1.27514157772486	0.0212921237692701	0.0261328229643901	0.0474226082069601	0.00577867637182981	0	0.0808447697720543	0.0232666318191521	0.0300200229942404	0.0445354841897997	0.0244399244956734	1.00398243175402	1.12487325516301	1.18875093338508	0.87977688145817	1.1706380752764	0.931718114602638	0.816007373508606	1.17518664911532	1.05575941558454	1.00222580922244	0.761624826184362	1.01423762974918	0.787977206887103	0.909101098312822	0.914723156870995	0.573134352327919	0.951343694861848	1.19936399617434	1.71753450363311	0.977960242875745	0.819092693153104	1.09022315331165	0.859309352269184	0.948758022081759	1.12982494995578	0.828902699761779	1.09682993172946	1.15829087612421	0.810075895185739	1.04299903248083	0.919561205488179	1.20278772600658	0.743203749554772	0.974222017633322	1.3596067016463	1.00185238515968	1.17961968238787	1.29893772010331	0.987197893907562	1.05004662474805	0.486861186577554	0.912179790057446	0.834617741780966	1.089481247028	0.683898882574414	1.14269512388596	1.30046658445709	1.10378986123006	1.00341408750543	1.05700014139425	0.930499228720185	1.07039452438297	1.06418742046164	1.06196205179874	1.28005399858818	1.15697562886489	1.14522808553478	1.0469279332021	1.15178625564058	0.974297144476226	0.836065217637502	1.02865727718819	1.15496987037041	1.0303158867624	1.00247415023979	0.972395883616001	1.11174559105122	1.21111971351557	1.10480194084831	1.143270892267	1.37586107880519	0.92967458626771	1.23339674159477	0.781069583472011	0.936421682999593	1.05866030726481	1.06405558421322	1.17478778203655	1.21171882308096	1.0893546388531	0.940475575045379	1.00191035490685	1.15770955185245	1.0589739412182	1.30322344257922	1.20127393837506	0.874731531010906	0.871445832857839	1.26558693096818	1.04583780794234	1.09018221382864	1.17478974244241	1.06883608617789	0.0112227917280849	0.0110199371447797	0	0.00819537950590726	1.01352573627082	1.06672106678042	0.697758974482159	0.987104412242159	1.11831826274712	1.25104150866258	1.03150104261685	1.10769801553745	1.0891534958083	0.817460970736257	0.894326550538576	1.07406271057236	0.815259209289913	1.04827795070987	1.09029011357385	0.964469103250976	1.04796087256274	1.13234054393944	1.2562731188229	1.08230309786204	1.07014231142783	1.13930572340305	1.01945704349336	1.09734146624367	0.72528521431791	1.01099111712628	1.11011172423644	0.920460498598973	0.911580659720546	0.996554314058738	1.00890575466275	1.40055662384092	0.891394547602234	0.990985150271612	1.02842932809081	1.10738273776108	1.24459215894349	0.879769977876803	1.02192274875131	1.28049461819457	0.879035682695647	0.823705553644993	0.917128955931558	0.993635331349896	1.58244871687888	1.09904110814736	1.14920784842773	1.2914755715487	1.16402697480882	1.07095593178209	0.726510269679839	1.04726164138652	0.832160174721674	0.725270810178989	1.24041683425083	1.04348345552184	0.951786967420217	0.990972764152999	1.15422541764225	0.979728112548491	0.993128628024021	1.20340732661768	0.971083004769321	1.24577879749889	1.00294283843068	1.03948442058057	1.21330218600685	1.02739605004509	0.906052539354426	1.12639199063358	1.0860062759937	1.06974725058633	1.12035007708845	0.900168731314382	0.947687466529388	0.952128123065791	1.05809895809477	1.1959873821867	0.973435161224469	1.26101703243495	0.962602112382473	1.38144082070701	0.976686166438195	1.08195961359917	0.600229822109093	1.04300423525523	1.18968334617665	1.30836503332507	1.08273390125648	0.974205218258191	1.03135531593925	0.878700527980377	0.993834835263761	0.975781773886033	0.740512923205956	1.04546037680385	0.956354799171626	1.2869186921361	1.05002858443555	1.25246681311953	1.46046273786384	0.941045968889866	1.14068394577311	1.30697203946565	0.901049856014041	1.04356362670266	0.958503184836306	0.0975263654447327	0.0438796040778962	0.0797664663163565	0.0636984451879525	0.0119052173098199	0	0	0.0320410805482205	0	0	0.00717476686509048	0.0951738413425874	0.0176921811480409	0.00518702044132925	0	0.0314811821838261	0	0.0429594179426201	0.0061924537123759	0.014350843027327	0	0.0244333916275812	0.0138791602994521	0.0302211247990824	0	0.0260715923577725	0	0	0	0	0.0259669268166102	0.0222634600848136	0	0.0314462575333015	0.0470440227193563	0.0199866251873674	0.0154579849403225	0	0.0945518344562488	0.0087444696715365	0	0	0	1.19291805228168	1.13028612866056	0.810452379601972	0.858935861564039	0.853492345926158	0.846051592197411	0.919395273477567	1.45483983882167	1.2277512783284	1.14669686558331	0.789371832843598	0.896535952946632	0.9656281209653	0.96049577469586	1.5201025267824	1.25176150034157	0.937027597191757	0.894908885233251	0.969367067912106	0.848610417206846	0.887210645396918	1.1145555002972	0.910126433246046	1.00104542082628	1.1079534037877	1.12041587593026	1.24308546517225	1.21098750275273	1.01374415167315	0.940224054992756	1.04870475818019	1.07092178578797	1.0679070050775	1.03173167271011	1.05321968948313	0.911813724511343	0.916954577390502	0.955500521212045	1.14382136540278	0.86726516526234	0.793502073241783	0.660898008566694	0.872726370578364	1.18064581217716	1.43056002638301	1.09558130559637	1.20135516408012	1.11762266688234	1.07566577063045	1.0509680774989	1.07431335448731	0.980016212115957	1.02488718958837	0.999836812442353	1.10786832140738	0.876345424749187	0.954908305590283	0.978645372687748	1.13041096869604	1.06260976133617	1.08600384242707	1.01737848997316	1.11870337544127	0.931958030229652	0.805232023479611	1.00223796471242	1.03283849523023	1.00514852063461	1.31014746848387	0.0248964530023201	0.0133310887056804	0.807883843721653	1.01213760896241	1.07268828057983	1.06784274956216	0.941957420854197	1.19041486509188	1.13740837063143	1.04186943013418	1.28274089711291	0.937031084203964	0.977385662600721	0.918486835953308	1.02785055393216	0.781469973440627	1.00054481889877	1.09852295168596	1.15154178971445	1.10143888773907	1.33102680598903	1.11344049281138	1.09927392258717	1.1859786354803	1.04407114983887	1.16369343412097	1.17222476414808	1.06549795744517	0.739551675600359	0.948881099404083	1.1617684088355	1.42300163485744	1.05449540455009	1.07204916443816	0.870190982370144	1.1273641449357	0.907059337447371	0.0602862687531506	0.0951569017312952	0.0469562886228213	0.0192240551459809	0	0.0430910157843649	0.0303699985585754	0.0443120127630852	0.0699046404045786	0.0277405833590352	0.0157788255953206	0.0104635541413625	0.018072853815386	0	0.0352539082607603	0.0240219410913195	0	0.069845322353509	0.0133086775756047	0	0	0.0217860666526971	0.0119992982662105	0.0441036463405792	0.0219109914635766	0	0.0639870706815808	0.0357322912618375	0.11109457289393	0.115366803193334	0	0.0163242181410916	0.0325627894489184	0.0376444777878702	0.0148756857265499	0	0	0	0	0	0.0656749008429249	0	0.0743477021260012	0.0272668988034386	1.16709826475862	0.973171419387151	1.20687417076603	0.836146132402563	1.06525767236129	0.999817856651294	0.876304166208805	1.0409532053354	0.797983031002305	0.957190680912956	1.05246821047321	1.11080854853199	0.958532037913813	1.31969746832123	1.01112385456987	0.962693451065097	1.27023983601745	1.07441906432165	1.19362880446889	0.909983841591652	0.854397499047407	0.864610457625304	1.02780966128734	0.95083263266466	0.984369438942384	1.16759921575886	1.07520581137289	0.809364948936297	1.04217008747885	0.888389814444123	1.2021613958378	1.13847795354924	0.90393341482903	1.43434443801966	0.992909254822427	1.04735150255982	1.06591333813223	0.961855585811861	0.803999779823638	1.34866517494421	1.40009961957979	1.06069483382378	1.16725754690042	1.04300864914104	0.925275075980599	1.12646957906509	1.19188992740033	1.22713374425681	1.14106105639187	0.938553335407754	1.03014051061722	1.05831174584825	0.95553636493271	1.24292432612155	1.08890547727346	0.926441433470156	0.774882901912977	0.876902061629695	0.723401994364447	0.940511959481216	1.16363059105468	1.0212953967923	1.10169384584777	0.797937658736326	1.05924474753957	1.06172851248121	0.797028643369411	0.648110139716225	1.29156758396821	1.10110412663846	1.11276011266416	1.09359238902286	1.08729267896781	0.861198758358536	1.01034082850958	0.967607063373297	0.959493190076358	0.731466808435558	1.07746850565548	0.949495029055796	0.60823840203026	1.00409280509716	0.883501110181182	1.12287070951136	0	1.82074383857896	1.71622831735022	1.13538684138318	1.07712419154916	0.0566269024437068	0.0231237876246529	0	0.0035228956140733	0.000286642347438483	0.0389680308111107	1.05670131587277	1.19728465216847	0.974767378515915	1.00582426556733	0.958019941782976	0.909813705462875	1.31366921104243	0.750470598911415	1.04780298426896	1.0623048180028	0.911738334511342	0.964474025277279	0.954670672433623	1.15621830446752	1.29620681728455	0.875191888771442	0.978229913263898	0.897861135827221	0.982363492213736	0.960002807219669	0.91407752088094	0.966288826341551	1.13714960694844	0.732408223194317	0.888444491488163	0.975428544007582	0.913102316929953	1.00455833215912	0.933926858011542	1.22597351841079	1.25957303429591	1.0218350975609	0.831335479183544	0.900843716685367	1.12914727438666	0.847057247591378	1.06306259372191	1.00455750106508	0.916267960924993	1.12071351573916	0.926684178251302	0.97402883880983	0.991112366583255	1.16639833123702	0.954393296665286	1.09640709958954	1.17635689277392	0.978560368114245	0.980930946248191	0.772452751191331	0.913322328084302	0.963296155039862	0.907099539874393	0.978296507561059	1.08881794720273	1.08500925792797	0.935562292709216	1.01776595113069	1.03401696345389	1.15917318405689	1.18203273788069	0.863729213664277	1.01646819551046	0.778920172689992	1.02376498253721	1.15846691830376	1.04495257269301	0.829623293163678	1.09238204018603	1.07799136545575	0.863607768154082	1.18613704894921	0.630118480911058	0.724063949717005	0.885414013639883	0.715239159021029	1.12683655551863	0.790708019656754	0.910601053213721	0.908016102887964	0.682055558985965	0.00859798230072131	0.0412368137144028	0.00798985537686918	0.0194600739952772	0.0113781286835324	0.00246612627197211	0.0314515593248134	0.0301283473174798	0.000369322722103142	0	0	0.000332019578083347	0	0	0	0	0	0	0	0	0	0	0	1.22085251187563	1.03537938456473	1.18218027591906	1.1908212126531	0.99231925855385	0.98689054510156	1.05732891768303	1.07001936863423	1.30006553928685	0.942637300024617	1.05650979078346	1.14627015323915	1.01290937106553	0.910881543973662	1.10786897446386	0.725054276379545	0.912306691888682	1.15714486524049	1.12600277093702	1.19352588027368	1.13779934703142	1.09821574194687	1.20065687864713	1.13105040567827	1.24540374588341	0.97812871234652	0	0	0	0	0	0.000197833193369992	0	0	0.00107665486674407	2.74799131241527	2.39831864060457	0	0.0430013330243122	0.0196586819661241	0.010690442968399	0.0113179485117546	0.019293750394501	1.01324606050989	1.17646360647244	0.919778112309524	1.15705276602293	0.204785042608213	0.846069561438463	1.26302184263104	0.81681012632252	0.851823065531073	0.980604685920203	1.02437902709076	1.19993110755955	0.785294082444649	0.96603701279636	1.00549413231425	0.90057714980993	1.3896952768221	0.918741466938405	0.968717813698148	1.07284744593691	1.15293509741243	1.02911394714909	0.870996078542819	1.19296659789996	1.23200687215848	1.07058616872944	0.935598304419569	0.91597811949495	0.99117807289069	1.13129397881915	1.05079729165576	1.01113471916264	0.00905641901972591	0.00770164577437929	0.0224106714993324	0.013843629112279	1.09680821699132	1.3287051492721	1.04550007612015	0.955265169413065	0.965868340497231	0.908884413919829	1.1088931429887	1.12653672865627	1.33175842653063	0.756383159916927	0.00993788186660145	0	0.00568148075247277	0.988222611343661	1.06767092272766	1.02385989085148	0	0	0.427389233733574	0.415230563203393	0	0.04704862999227	0.00862411586259052	0	0.0453979326050151	1.14501149344754	1.06857185862128	0.964502905199993	0.509369047459956	0.576660719247015	0.0612023439046857	0.777253827907875	0.0307746021212644	0.267129713836389	1.01941288874579	1.1216353845542	1.26406871649196	0.603752858513815	0.772404642880122	0	0.89762705952826	0.0233288918182784	1.00551394006059	0.208021756981081	1.15423995102238	0.0277954012154808	0.114728471604746	1.1196174992136	1.42627311963534	0.768606217484946	1.33547021851915	0.457151413954185	1.47640386662472	1.37061738338521	0.226634763117044	0.169146476039842	0.180112593031169	0.577614646402601	0	0	0.351956045375671	0.584641711850158	1.33017739638757	1.92094531097501	0.153980769851856	0	0.963415368543086	0.613490008314852	0	0.040535426091278	1.09944013080986	0.481710180363414	0.656662704406235	0	0	0	0	0
ConS_295_0119	1.1520329412221	0	0.0141456413270364	0	1.00996368814983	0.710999730919995	0.585750910411424	0	1.07759415053845	0.143931263508957	0.161696451541265	0.158051275045346	0.931225016875985	2.02653266662463	0	0.225194979066549	0.996130828551471	1.22513411388662	0	0	0.863902708531344	0.918833692886017	1.38323620962517	1.09632132363769	0.989490381725585	0.638074498896738	0.961431371155511	0.179990224802777	1.08601159735988	0.172868145014688	0.685863778461347	0.93696195446395	0.886420687474501	0.767304121306505	0	0	0	1.2423104612599	0.746350950946481	0.828465232656846	0.894069228209677	0.959156677168932	0	0.491286365025164	0.433654806651087	1.65223386341206	0.570399926653355	1.0619932729215	2.44219650791678	0	0.00076652778152661	0.944286632321199	0	0	0	0	0	0.0190378876518695	0.933280524906289	0.592981487281211	1.77057051681637	0.956306013331735	0.798157425362772	0.921956650480793	0.907513077927412	0.762233470478375	0.948453903941374	0.585928596266049	1.10389155045988	0	0.000188882813057458	0	0	0.00212322868625517	0	0	0	0	0.000677046846187716	0	0	0	0	0	0	0	0	0	0	0	0	0	0	0	0	0	0	0	0	0	0	0	0	0	0	0	0	0	0	0	0	0	0	0	0	0	0	0	0	0	0	0	0.000263363252219046	0	0.000309379844437264	0	0	0	0	0	0.000561556755270088	0	0	0	0	0	0	0	0	0	0	0	0	0.853805912264864	0	0	0	0	0.000582038054764621	0	0.000469275691301869	0	0	0	0	0	0	0.00150252270248528	0.00959622763811071	0	0	0	0	0	0	0	0	0	0.000582274099054668	0.000466130857506494	0	0	0	0	0	0	0	0	0	0	0	0	0	0	0	0	0	0	0	0	0	0	0	0	0	0	0.00085403827853895	0	0	0	0	0	0	0	0	0	0	0	0	0	0	0.00198957648241854	0.00260905531346908	0	0	0	0.00179180419425173	0	0	0	0	0	0	0	0	0.968249509268081	0.915023330136847	0.8677736890862	1.0015257536164	1.09812545755627	0.00926676439020594	0	0	0	0	0.000443848877412237	0	0	0.114279556484424	0.159570757434455	0.256226598666684	6.6116951339104e-05	0.47503833726726	1.52331828773459	0	0.00538539775368523	0.00132183052297087	0	0.529582114725576	0.459626539185843	0	0	0.0167210027831755	0	0	0	0	0.805286305861848	0.763342368648944	0	0.000346833503914781	0	0.696615639536284	0	0	0	0	0	0	0.809488978927386	0.791697007019898	1.17404240380771	0.754683754396206	1.04092943503546	0.788494902152451	0.892112363540466	0	0.652944594336314	0.618838630182739	0.614895255190179	0.962284233544102	0.480310105568657	0.476770194636613	1.08718971378701	1.15069375303022	1.11974555793799	1.13204134781991	1.3260407347196	0	0	0.00103173320187653	0.12032123331544	0.000216650327986103	0.00469437350694176	0	0	0.74622343111823	1.17199777080245	1.03404196919619	0.81196878302798	0	0	0.125877833451184	1.21736626841008	0.47910133834084	1.20277381485793e-05	0.0785606853505001	0.0188670759765278	0	0.957895980297597	0	0	0	0.423559261484356	0.156846927840517	0.344632301749814	0.117456811709699	0.115178730500293	0.144408535182036	0.865100570611545	0.96014465042616	0.350732968317289	0.149709904747866	1.00565121568479	0.855646450019865	0.747997395178357	0	0	0.672973667061788	0	0	0	0	0	0	0	0	0	0	0	0	0	0	0	0	0.0010712978787421	0	0	0	0	0	0	0	0	0	0	0.000100136063587212	0	0	0	0	0	0	0	0	0	0	0	0	0	0.00245015375474269	0	0	0	0	0	0	0	0	0	0	0	0	0	0	0.00047156721731257	0	0	0	0	0	0	0	0	0	0	0	0	0	0	0	0	0	0	0	0	0	0	0	0	0	0	0	0	0	0	0	0	0	0	0	0	0	0	0	0	0	0	0.000618969918401905	0	0	0	0	0	0.00206491394343497	0	0	0	0	0	0	0	0	0.119921520557946	0	0.0499299678746703	0	0	0	0	0	0	0.000599380865293167	0.000115002201572167	1.2987925771186	0.67396778277047	0.993693016235121	0.825848212685081	0.975587303830119	1.01535043353729	1.07234879950861	1.02929629925997	0.983556735389505	1.08316522082868	1.80630610118128	1.67361722116627	0.735656125906942	1.14575958581826	1.21455755136375	1.117210916828	0.845153114863358	0.803153054446728	0.92155913211661	0.779791933535559	0.817016107386203	0.834956709569129	0.730891422792564	0.948403766014178	0.973207670417354	0.96749755384283	1.37205858396125	0.643476976929809	1.1627923627647	1.34006163984061	0.82069953322168	1.11734861661473	1.10639340228138	1.30688224813063	1.12336388473363	0.876688253662392	1.88314444363333	1.68799624885764	1.2470108853906	0.976866346496594	0.769569490984574	1.19070684501576	0.919584107636626	0.927271256893802	1.12063218651003	0.635387213457774	0.563134466855158	0.372588478126406	0.00864312480852351	0.560874189791229	0.925591792556759	0.943240905613189	0.0970133334845784	0.918869070904121	0.990489836701125	0.877275239368243	0.761306600707443	0.915599351234007	0.962050056910516	0.982527016222897	0.934408739441846	0.447604571607413	0.00016341423809632	0	0	0	0	0	0	0	0	0	0	0	0	0	0	0	0	2.35533495819275	0	0.154352366240335	1.16608857509723	0	0	0	0	0.00103993146783627	0	0	0	0	0.00131713145279491	0	0	6.67990648140414e-05	0.00953602936348397	0	0.00271052636169492	0	0	0	0	0	0.00204740935159313	0	0	0	0	0.00565845985321545	0	0	0	0	0	0	0	0	0	0.000936361463728926	0	0	0	0	0	0	0	0	0	0.00618560407316702	0.00163677960880849	0	0.00127381315146931	0.00192640790999534	0	0	0	0	0	0.00187674475119923	0	0.0822788865270438	0.0577561734765405	0	0	0.000223192869655371	0	0.707617342103713	0	0	0	0	0	0	0	0	0	0	0	0	0.799046091031719	1.01573343064028	0.940497650557067	1.10654450317293	1.02955214798965	1.02494293446389	0.914493754099658	0.932822003133111	0.0354224900899407	0.177388715500477	0.14895228674247	0.119499762739782	0	0	0	0	0	0	0	0	1.00874220998298	0	0	0	1.28195602673114	1.11484264418071	0.566658177652774	0	0	0.225739278462016	0	0.666934050854321	1.11582182217566	0.667182945013524	0.992580278141799	1.17579890110431	0	0.458415716517603	0.87327827780712	1.02339350123466	0.516343766360505	0	0.648109553562546	1.04175168352955	0	0.00010600579438412	0.00585913825266076	0.603444814001366	0.754196972515557	1.32955304337426	1.86331016739138	0	0	0.562757313181841	0	0	1.00271767943111	1.54118703056473	0.257062483342698	0.00173453769877447	0	0	10.2143599628338	0	0.524821265745667	0	0.416322205142651	0.804018389756345	0	15.918364892687	0.423319082989223	0.798767476790206	0	0.598484422343425	0	0	0.653031695956164	1.09895551051505	0.568719261454233	0.958042368604517	0	0.00037422651096036	0	0	0	0.48456602320886	0	0	0	0	1.24974429367448	0.483039484693762	0.767782474228559	0.374473297287078	0	0.012348246413727	0	0	0	0.000636662396207534	0	2.93573216966281	0.000641930905983289	0	0	0	0	0	0	0	0.00100409859941032	0	0	0	1.4331999212181	0	1.7448378965398	0.615449004525694	0.38210400150935	0.430113778971897	0.00138629945688184	0.00802746321560826	3.09657318566143	0.554040509737528	9.40781456099072e-05	0.902081677375831	0.000197578596541725	0.00424002854294245	0.996864833789331	1.03743063995544	0.902796342416214	0.986678069663924	1.36707136551645	0.760915280447328	0.732551500465856	0.959980477633078	0	0	0.0873839109097871	0.831750692276886	0.927289049406116	0.869462490857161	0.937096395429641	0.840196679384787	1.00143922242292	0.930230208974791	0.942693046397155	1.00074976389421	0.921936777276342	0.863558079190689	0.914092426333211	0.965152668235644	0.885283689117499	0.910766634746538	0.865989770996706	0.948126782172826	0.922199387749631	0.95006090735935	1.01464533177891	0.933161895156185	0.9366027448456	0.899759579969805	0.948334501575831	0.829876278826528	0.953478357881246	0.838818622329984	0.959914172608934	0.854729184128365	1.05196079350948	1.00101158801028	0.960505234711849	1.05854939448717	0.873545814084573	0.81642869660078	0.94932101676958	0.927460291019445	0.915412633628019	0.849615536736956	0.919738217233747	0.849220475317273	0.968346870462574	0.92893518068193	0.906857232291219	0.967823694627054	0.883630025271728	0.947193566394402	1.00189308881668	0.948031956110569	0.870721167693965	0.742538279662724	0.782707540001696	0.96747694893407	0.862124255247337	0.925724611964885	1.01194674844328	0.868768191294634	0.905140523773572	0.997564481117384	1.02141063090598	0.861764970262485	0.92801630680607	0.929864116435722	1.00160117175844	0.986248351097673	0.932400524083464	0.710282296880407	1.03037592566784	1.07923601093939	0.936484697516131	0.935076695352238	0.910520102755269	1.00142148427175	0.874735723753491	0.925015087197675	0.909881968799931	1.14071162151368	0.91982932230874	0.926091394552222	0.96252276413343	0.905860371987931	0.961019830108657	0.951046647418308	0.834678531931375	1.00898300256697	0.900290368607003	0.960635067471888	0.889437283956459	0.863052454614394	0.826330812896847	0.961563402104072	0.966010073168381	0.997594376745647	0.771567627373502	0.861451495906718	0.920067496963252	0.719988664409648	0.86251208727884	0.879716859096936	1.01513286372893	1.20937102185432	0.915792275973547	0.893584098186166	0.926913595030579	0.845846845144723	0.870103039318679	0.796133979276074	0.922657911912975	0.961267926480175	0.989927692579995	0.92370443533976	1.05994020983385	0.930929380203265	0.930811955152162	0.876373241116628	0.885138629091214	0.993390028987228	0.894948682268267	0.842278633464541	1.05489212699962	0.891268434583064	0.908486746669941	0.915418834610132	0.975206432278123	0.832175849580804	0.931380031467611	0.813480587966618	0.982559601314686	0.830036183651575	0.992790624733549	0.852989517281634	0.90438845332936	1.82363588275927	0.72387212439117	0.72899284925712	0.821924942630377	0.935102458283779	0.954801218281208	0.871482452956556	0.915066448717053	0.941706783603808	0.934128041869869	0.777369694691664	0.949014885680413	0.932525754512945	1.16661734252474	0.999288140663958	0.939999414881005	0.986340040546993	0.859772155290763	0.92436627565777	1.05539964957256	0.99972747907013	0.905051978261242	1.01343531517669	0.917593501999167	0.861031432494884	0.928371903398379	0.828855403649062	0.900610102396454	0.916550098443856	1.05198305267712	0.931473989174465	1.02166095782191	1.04146954245654	1.0190943918644	0.965980847778061	0.97504063214567	1.09285255079319	1.01732869149901	1.04567037945794	0.77692724435842	0.848679422674712	0.865547797305899	0.954281628873886	0.940051605999589	0.913932946088958	0.883407470370188	0.867054319640593	0.929787835898898	0.919144131513618	0.899684562343353	0.979803897966203	0.978075047900287	0.747410037087889	0.855807797208812	0.853261750088941	0.922783947676381	0.820331285991885	0.865453621598676	0.933657476088235	0.915695698351612	1.00310092157981	0.637139680003794	0.815033820369648	0.79586438814347	0.894271962418707	0.971586942200074	0.969837392150889	0.934400953747293	0.878293822188279	1.018619156596	0.947049228310196	0.962275597697363	1.00868355798369	0.871837319469122	0.933348563298498	0.999169434345797	0.9351832531403	1.03765347960095	0.914135249280533	0.983203390348323	0.923978727677047	1.02048231551145	0.829829363258901	0.825196220855402	0.989509863701161	1.0450511099169	0.90796359183657	0.938939120530925	0.93299998765228	0.925078749087211	0.817848326562229	0.958038155304483	0.808664931059806	0.844846148398135	0.90576190117094	1.00065668400982	0.893840729816668	1.13876912066049	0.985295637415206	1.05026835924723	0.848328178509308	0.809116858140352	0.852952487443732	0.738359756053512	0.887565574000432	0.924340908386925	0.788528773384154	0.951658078317842	0.805972077838868	0.935173869174418	0.859673670468809	0.984542883976759	0.818299494306127	0.741907976225307	0.940582777438611	0.865075147786466	0.830976830300633	0.85091645209294	1.01290108234422	0.894182451677971	0.949752392566624	0.956984329587055	1.00884381831318	0.811621901863225	0.899691973361181	0.884723606655746	0.909532662718946	1.07293113609866	0.956684598897978	1.06415471787299	0.895626044211005	0.892218668294018	0.974776081826302	0.938044222200496	0.850896848276602	1.06131995023288	0.985766429861934	0.940941833012586	1.0997025846759	0.855399635453273	0.897461208092088	0.86159458543235	0.891240191037379	0.90676329755001	0.719495220867311	1.05694627570207	0.770141267621053	0.932002176999274	0.946957382494518	1.00797211504207	0.926928541155812	1.02969912819932	0.886616924779468	1.10540015614469	1.03393053250057	1.00608246093801	1.05888179850666	0.995310427130654	0.930827197048146	0.884251863881514	0.869732971983608	0.977094717810087	0.868048182530833	0.872361963027272	1.00064329247464	0.985411344704716	0.926616069770713	0.940486212164218	0.763209172690966	0.871782404031871	0.810130757536676	0.942002812788908	1.03292450100487	0.926613212106429	1.10561936067275	1.07500452547149	0.827965242294262	0.878850907915003	1.03116582871638	0.952171726052089	0.998991790566511	0.906966782482897	0.744679362529065	1.02846174030838	0.85167337503815	0.969864725744174	0.875570178940774	0.890753627991087	1.14386766275896	1.05896140041221	0.963489890164712	0.948875416620868	0.899331617262277	0.925356031700057	0.945825624359558	0.842949156935085	0.721928577221681	0.816359125717824	0.915117641197916	0.787664252149688	0.917944343176743	1.03957930352271	1.1546606351643	0.916296852915974	0.979730935927358	0.962102153138462	0.909747237877756	1.01536969326566	0.906467574172865	0.849585804810897	0.898176820993871	1.09407251725963	0.868384691460381	0.875696729583664	0.915355627561575	0.986900609728528	0.929568631664756	0.985136399947997	0.911065096822714	0.93146646882341	0.867092537023339	0.811998835434216	0.862834024956659	0.90903499974337	1.04490792303626	0	0	0	0	0	0	0	0.000166586217132326	0	0	0	0	0	0	0	0	0	0	0	0	0	0	0	0	0	0	0	0	0	0	0	0	0	0	0	0	0	0.000213243193159557	0	0	0.000430365191911263	0	0	0	0	0	0	0	0	0	0	0	0	0	0	0.900471285408162	0.943390639840999	0.980749156379517	1.136863491778	0.950989370583873	0.982026694965974	1.08463732843004	0.886121185721875	0.908841569712422	0.900010750177145	0.758667305113596	0.928760790782182	0.913132112478185	0.885427051812609	0.996942877570888	0.981937080211293	0.994825044636818	0.88846703347879	0.977840352599086	0.927591531694406	0.760355814093398	1.76039032463006	0.950405615651438	1.14279998660118	0.966418304867626	0.984387886375728	0.943598336626473	0.977002508479711	0.945823668914239	1.02925357464361	0.913549504631463	0.881583411110058	0.864736265611133	0.950124866872842	0.962015746164347	0.826806747513042	0.782577427769081	0.867716826264478	0.970056803003444	0.968882215840685	1.03354730275377	1.04302188198763	0.927098194379658	1.02736109091064	0.880753505291447	0.939735299269389	1.00191761315716	0.909283956122161	0.876659380475379	1.01716504238825	0.855149027517114	1.07636302601376	1.03783581183645	0.954144564975404	1.00054199502418	1.08798989780698	1.03709315373936	0.900882939794444	0.968088638968517	0.928496523846097	1.02566902788007	1.15873203173345	0.902091842340458	1.03981872869194	0.998228969746457	0.941613981244258	0.87682883904542	0.814054054818061	0.876489577824086	0.935540885456678	0.937144295401128	0.947114621616258	1.01624609474111	0.779429551041595	0.85821007130796	0.880381716917512	0.976972234913011	0.967567165180312	1.23648345787407	1.04216460715185	1.04929207428599	1.05851597400461	1.02446693731653	0.995389759342111	1.01538134214238	0.976728186062578	0.94382223963848	0.844730327249214	0.998324109690962	0.928320544422972	0.91106438329329	0.931894087127678	0.851886289588116	0.922290673121895	0.940473644797608	0.893145290976133	0.922060724981655	1.08055968015365	0.954662660991895	1.06505176876507	1.04020695882722	0.814972540814228	0.990343140038203	0.857343811502955	0.895243792631947	0.988028148761208	0.922941085521105	0.983822549310675	0.872217638728542	1.0762096135456	1.16744091281927	0.896878569399162	1.15057093896049	1.06988662434229	0.974783027716985	0.893703101178242	0.921048129218792	0.977296940038097	0.92310327010472	0.934593900756595	0.949752395325689	1.05759286029909	1.06766937672734	1.00599991382526	1.13986374809618	0.913423502345284	0.867662749105239	1.03054673899542	0.979572603552501	1.00065050764781	0.826346202140522	0.977183526132173	0.94154818524303	0.973557380459396	0.949966292264101	0.923441426324031	0.919036723210295	1.00591465613258	0.925699688465262	0.959990270761744	0.968674895236985	0.909589757625875	0.839000215315201	1.11538718535086	0.855096334421099	0.92664401624567	0.835940940273456	0.944544850216998	0.921960675827442	0.906612751513179	0.925529711961567	0.957827083706649	1.02882526354798	0.834246556408011	0.815061316708475	0.879642284592244	1.03411135533055	0.963709724769628	0.907700189756619	0.884560108455597	1.02288704500979	0.922748950651744	1.02368701872714	0.856739483630405	0.923500462741728	0.974070777652315	0.862106548501455	0.929514991866605	0.92028390151546	0.897570887012972	0.932154109529021	0.931550560584075	0.97248858917489	0.859457573539886	0.947608114040822	0.949669696075017	0.919276281276103	0.954092353183902	0.825076347149246	0.941262002475189	0.829396966553709	0.898776958860777	0.834706710931446	0.947248195364891	0.974536203197266	0.802449080042639	0.942715480874545	1.007485113754	1.17140654955644	0.977134709936396	0.87839908610294	0.835389942803186	1.26379589641472	0.918415231821284	0.974745429880764	1.03491991943979	0.921471208945775	0.976582373118414	0.9839548644208	0.981235561913525	0.948471326969315	0.92890701039982	1.03373418078922	0.93610374404253	0.84451113449919	1.02431724615433	0.900707153781845	0.8321235895749	0.941757953349299	1.04947755012416	0.879986961131669	0.919109015080868	0.856293811799596	0.978125199409393	0.935315467995839	1.01743218826371	0.82568600382011	1.06891529103716	0.896413214073723	3.0123797077183	0.911813153765492	1.04174817172995	0.99267593301279	1.05951310435412	1.04775577648356	0.900185125264675	0.990161375284223	1.03705977012169	0.930843211560295	0.977272503847817	0.915626696951945	0.959688149786029	0.852899265878331	0.988316952535686	0.910946453362158	1.02257453342405	0.893102829278199	1.0154640347264	1.03687918874255	0.943389054647336	0.783178005124882	0.85284575592586	0.952692805239048	0.932152900811831	0.813717916370212	1.15536007285902	1.01385626389795	0.835539379427632	1.03172355250074	0.880761604044535	0.911925208978101	0.974818709596392	0.639458167400332	0.952962287257096	0.921022122675506	0.99713393427559	1.00687432796613	1.08040316444457	0.916735754858331	1.06888679268353	0.789246509182052	1.10134795130332	0.837128936611006	1.00798094054279	1.05080791162615	0.937766399522653	1.04575923080371	0.889057225442232	0.928179461172677	0.988998288649455	0.982544401287763	0.901428675004473	0.833285144632766	0.763414572927932	0.836253349025424	0.935073758711061	1.11904858099326	0.89049732927157	0.927809338952456	0.87921847930566	0.945149632488324	0.844923326925662	0.878077856236358	0.909356650966018	0.959982259303978	0.921497136364494	0.874377219022696	1.0554673849825	0.970528636358766	1.01855280703269	0.925800006759291	0.916858356150761	0.856694741045984	0.972858428094585	0.944759972506198	0.88569370988031	0.933914437855799	1.00511496320404	0.955519981354499	0.934558328666478	0.886207376301874	0.915110830980713	0.935660733643919	0.849626656598838	1.08854023517322	0.876282323113063	1.0471956234394	0.855158228801806	0.910781308602302	1.10186321497237	0.978167052181268	0.960914670420545	1.31600125261958	0.923111506141162	0.811383698187837	0.885594243992941	0.963580533708764	1.0065259854996	1.05352999851771	0.972094411142	0.95655054575518	0.891573372179501	0.948667953105191	0.984241102320487	0.887168718301637	0.959406676397448	0.895329344541786	0.947048314991574	0.884420748520749	0.990984691185338	1.05873439259051	0.956791049164344	0.966991027934964	0.918095832604004	0.941339300685917	1.00626491315209	0.93403251911119	0.821567080060348	1.36778054489262	1.05864284436992	0.80330252673023	0.882965438425002	0.954891770479548	0.954826919320716	0.886175387829121	0.903330496987035	1.02758151761282	0.973953995922601	0.759048130481402	0.981492150233594	0.972999415781998	0.930295371886862	0.99105555374772	1.2449906643707	1.07741965397739	1.17293177434627	1.07418918244617	1.10295408274722	0.922321532535339	0.846975740656453	0.896631421605902	0.867019589556092	1.0346658904608	0.896788893955744	0.94330753539553	0.865911327897552	0.84836053128262	1.05259725075046	0.842547120372468	0.979326090587584	0.976709251433989	0.938275191922662	1.06788106591412	1.14754045507406	1.04729797515211	0.871193079206577	0.921339994446678	1.32448404717049	0.911391899605971	0.868498249782207	0.94255976962741	0.97813789354749	0.92459513445617	0.959272932474151	0.947048322099738	1.00261637688187	0.996182200265358	1.1112689341116	1.1552479078191	0.893022143403523	0.935119274969715	1.01348733722828	0.902287091921056	0.912625514589577	0.824546677721329	0.899586938448044	1.04648280011906	0.873536967519308	0.874947554790638	1.15871308283476	1.06249415491157	0.933808627286536	0.931812391880638	0.966345229446027	1.08787058120773	1.14133352011305	0.974227096884748	1.00011708894565	0.867177457624911	0.948901462525083	0.579396725468155	0.846114457765143	0.978932163903968	0.995753930257122	0.981934085973341	0.957335399868208	0.8928258245735	0.907041102555643	0.945309043462377	0.94849801425888	0.53221818126712	0.99210684388356	1.00907340459962	0.941737832466764	0.958673976381891	0.971484216863173	1.03647800393119	0.892546770365395	0.947761349461904	1.0165827891328	1.0730953418998	0.974599292544783	0.95533906988293	0.834731842575652	0.949132409169305	0.968284402347715	0.971962128219084	0.905942599590655	1.01347441584122	0.958679562249001	0.974584492138107	1.01217072929565	1.03770924259571	0.940113784960029	0.960440747022981	0.955662556447822	1.05244837772732	1.01501240678443	1.07113687761253	0.964124055962977	0.941471744782159	0.944882813944264	1.07745587609187	0.842470297109718	0.797525204470436	0.965359557379359	1.28435923550171	0.915134909767351	0.964993659679796	0.855915870820087	0.988199843949367	0.864809968314947	1.08666395744134	1.01065447313772	0.93804378711154	1.00396666490763	0.877023003219185	0.934401885151334	1.04265059570726	0.912063418908752	0.938812165781774	0.928658153406042	0.91954273105733	0.845094933556568	0.97107510970017	0.871772866213993	0.99149546953465	0.832709571346577	0.939187613084758	0.853429295343185	0.952980547378707	1.31748021431194	0.997793569527181	0.922145261051087	0.829261895107714	1.00042379809682	1.15515984168421	0.897380603871816	1.08433062200778	0.96180194058072	0.912145336253721	0.93052460327266	0.913157593460496	0.954140619033613	0.964094992151311	0.860759561011386	0.918112541817574	0.93007012197277	1.11477007380521	1.0118694886775	0.794413213438601	0.785774056541465	0.765588202865366	0.920028984608429	1.00669946964586	0.926970249124977	0.800485537769233	0.872398681237126	0.819858042524707	0.97037101418568	0.926458363923611	0.857567565507284	0.924796011372219	0.936352954326439	0.877350273908578	0.86069388183564	0.957917947869279	0.760201655848635	0.787860985744362	0.868937028265962	0.721883313120584	0.952369171272354	0.978376064394488	1.01953084145238	0.997485335312854	0.861999002676203	0.944170412166411	1.00544680592928	0.938940489923134	0.810465761157682	0.794409740117287	0.882144068153886	0.930012950464836	0.942755042845906	0.893636058575242	0.879671141037237	1.02648635654674	0.934299231071905	0.884733881842212	0.89928803612524	0.946477600463914	1.062994890559	1.03017037229355	0.960182901496719	0.89527489606147	1.0290040679328	0.987557288071826	0.941516604408659	0.89545884222399	1.10053001432815	0.859935897840554	0.82204495072783	0.793759542326616	1.00365810289425	0.985134586798408	0.987966332309126	1.01118777097242	1.00288924773916	0.908980969192393	0.916905125079005	1.10374601536974	1.02299299124687	0.908509185442501	0.961245610100155	1.12805483201219	0.830141601931869	0.880530705459536	0.863011124410639	1.01391094483139	0	1.00773716456618	0.902140222309927	0.966255876318256	1.0771264112352	0.994272030066559	0.947514877715003	0.963592714583959	0.925030911329619	0.963154231364733	0.965253442950017	0.988197077297939	1.13465208219281	0.958619605535521	0.931265944038752	0.86519462184384	0.983860977314145	0.986853846164171	1.02203972842534	1.0346797089099	0.967431806156281	1.04637865938906	0.959128291817784	1.02399168617002	0.879821503053743	0.934305657176109	0.945755533988726	1.00249208736018	0.8205018954002	0.963998175631325	0.95692166832475	0.979004492577975	1.03053291767569	1.05591448820104	0.976889970012549	0.851061587298083	0.911778269569586	1.04270918720799	1.25108833444007	0.964640793222112	0.942962027660616	0.897745773181157	0.968513312188637	0.821622633510747	0.877506146635376	0.910335478059215	1.01011838794065	0.860682203712829	0.901608587954193	1.04730873752811	1.04244894298369	0.94033407688215	0.947781237860256	1.04584283705972	0.871632290377202	0.908812759878003	0.912020475085945	0.967095456610592	1.00512243508014	1.00520263889079	0.802873467140628	0.943652157247764	0.979185905095143	0.97061025266693	1.07149516297616	1.00773567970822	0.80630344400075	0.777432085903427	0.944126395651486	0.920985023105543	0.992805470184831	1.00483764044895	0.980580736173571	0.898545853553823	0.840251873134125	0.956821314094047	0.937797316943506	0.914725028520128	0.986557667213124	0.888046572122251	1.24788630444394	0.833023671882108	0.960472484089874	0.871353470750597	1.14563901484716	0.884453633242504	0.966105663704444	0.941510282391161	0.987943947723387	0.835737893299423	0	0	0	0	0	0	0	0	0	0	0	0	0	0	0	0	0	0	0	0	0.000200563045419128	0	0.000809722105136094	0	0	0	0	0	0.000530086795017419	0	0.00018461178861647	0	0	0	0	0.718206430179577	1.0140465832492	1.00193412613422	1.21806206483207	0.771954463964783	0.836548282508534	1.00885014758204	1.06348401605147	0.992998277277002	1.0146001309752	1.01516313298908	1.0587261427958	0.919362220740766	0.981195789319994	0.915479081410185	0.904273396468593	1.0837120524472	0.816093592965992	0.887700976772808	1.0658669666056	0.867386396592739	0.945009408670528	0.820576684870155	0.954873491326689	0.807630348400733	1.06670366186315	0.783037006311703	1.00006869207684	0.967494521238615	0.891135890726208	1.24840323310733	1.00872646950562	0.994922460759414	0.966815787945657	0.983612715621883	0.783722376206927	1.00661651673108	0.875672706930146	0.983563084683444	0.933348951037303	0.818971004791304	0.847600620162129	0.91877900731105	1.02731794382973	0.924266429998385	0.996121070230577	0.95701982907176	0.892970431450076	1.02976755328636	1.03254909834656	0.878582450761666	0.862061187761212	0.872577602348173	0.912609918925829	0.924005598564804	0.983821628666266	0.698626187112388	0.970718787839744	1.05004938575828	0.994427976985712	0.945015566132274	1.07153995240681	0.867323889038443	1.00706910468486	1.01906613416828	0.976728073373126	0.966453336258334	1.1603054239157	1.03339550686275	1.00003742003972	0.964190566552096	1.05287799502947	0.973532067961208	0.897403018058357	0.950959178009182	1.20835298889003	0.943311186441604	1.00592083989694	0.916791580807916	0.904834514270914	1.01164035314565	0.736826388552448	1.02226265334732	0.969919760316341	0.785461992014815	0.758370385174511	1.16133698493567	0.985093523639931	1.05550037007501	0.868920581403284	0.866246929319557	0.776673366015675	0.804018801469309	0.846687741418365	0.98984951697261	0.887153803402241	0.793764371106707	0.963453263002292	1.15637126668667	0.877839990819303	0.985008320476467	0.942422439600685	0.934496457753284	0.921497257291462	1.02813289648741	0.874989959400977	0.982423476734199	0.860072900136227	0.881170788088906	0.888066584296202	1.33390231610426	0.826254904401119	0.836526336732357	0.831877826217814	1.02710413914678	0.896600185830231	0.869705364784803	1.00737097562311	0.938197357949097	1.0079189773741	0.889044513371439	1.19713650312385	1.04786337272384	0.969712825908019	1.21309717853551	0.882284942238675	0.83593335103313	0.982655396873365	0.869457087413931	0.87969153467379	0.957470587503779	0.928930004907715	0.877241987193711	0.882129705260813	0.923387330570557	0.70470776411979	0.922246009478378	0.875948095215702	0.877828260375105	0.832750622133534	0.962328691497098	0.849698808832029	0.982170440263363	1.02519058269277	0.809093382203457	0.0552966607837639	0.978588521736143	1.09033206815022	0.962912553550739	1.1334805307558	1.03175830986394	0.825584109319373	1.02046771176947	1.05536224276142	0.898765751945585	0.952466974819348	1.12326192893984	1.05126879490248	0.938600991566899	1.01747639499775	0.942435276877703	0.903997062481755	1.00058815840596	1.12655092469989	1.13291786500756	0.906413269898958	1.03599414632269	1.01600678356714	1.24445466825644	0.965417930564684	0.642568315434482	0.934855615498587	1.03373451356527	0.95533855064454	0.918252795617155	1.0706780333414	1.00846221874446	0.882637431608716	0.882725152982708	0.728926612430714	1.04333076486199	0.877839787417274	0.885652000460044	0.907340247471195	0.977027631273532	0.922329560876468	0.913259818303418	0.899554524548497	0.962245671519514	0.908196864184348	0.866010737896845	0.861807972520138	1.00657131872835	0.940415755731564	0.866673975791649	0.868341568733434	0.978960136337529	0.875491340396906	0.921733411124247	0.846213348255021	0.857240230987897	1.03634264286351	0.801337235265124	0.902559809042151	0.878099389074701	1.02970958595555	0.938013035098978	0.972470735395436	0.840185678566316	0.906736907471457	0.84388889472638	1.00309164301494	0.898856360996684	0.916373041139687	0.800762985641907	0.937664328459735	0.841987610429807	0.855079088040346	0.835765146733562	0.758033474181306	0.758904351250087	0.729167262511349	0.918225333416087	0.760887092158115	0.867217260388046	0.857891434434481	0.864717980725267	0.947706660607589	0.868830132452504	0.971598923008363	1.19367512915799	0.87371713996561	0.911731398377066	0.951947210159282	0.974083712240954	1.04832789806965	0.811689034045322	0.956142760866148	0.951589574093734	0.90722107517625	1.10386626251854	0.81995308610928	0.995319382628435	0.904015786284679	0.908955034822641	0.89977702992625	0.877621191152556	0.954136257379065	0.884014292228084	0.89064719618091	1.02151446973436	0.955769281170424	0.939941799845898	0.9972841840963	0.97330414310665	0.931533956854022	0.88481740314947	0.972594676360593	0.762014883462847	0.897259312708982	0.846274866252391	0.948201950154538	0.944045327695663	1.05155143418735	0.909850999873176	0.514723846356739	0.787272260827158	0.906802447183831	0.89204765529122	0.751372566963195	0.885279969309767	0.883546294574939	0.915006710692717	1.07261431709876	0.955262599232796	1.00685734123692	0.976895315045918	0.866928484818825	0.849633224947601	0.831026433387338	0.956680739870246	0.868288306954902	0.931641170437376	1.0577112187204	0.930516275562369	0.961330208344354	0.933376063575729	0.968918897547271	0.999882003825837	1.09639787996588	0.953164190225336	0.888747479735166	0.998498446106596	0.926637338009697	0.992359813924973	0.884456034864237	0.912323883075174	1.04907474044808	0.948447528594761	0.978814631867136	0.926138994973857	0.772056810590264	0.956007321501502	0.987525549334848	1.09763214751949	0.918445163924913	0.968875664631295	1.0163702133233	0.888226760816672	0.89629278822405	0.934317930832782	0.850463827960929	0.972589655809545	0.942066408339625	0.811639989510691	0.954920804604499	1.022911750983	0.946108107930294	0.852399127418625	0.97858050643748	0.985001621533533	1.10364909433027	0.958044292502541	0.910628808260399	1.04587149709277	0.91143002153559	0.9066671687054	0.877711642925463	0.838340721110432	0.961559016015211	0.97747432777441	0.886061581051062	0.979132812227832	0.993290572517676	0.920116605351327	0.936882381380804	0.95000834354242	0.941867096653085	0.698308813479292	1.04547854234629	0.869156222101564	0.823395766495316	0.823897886547323	0.983378713195191	0.818848699226956	0.94294053237292	0.868785356486715	1.01820657306473	0.888193602085969	1.13406083111349	0.986570405898898	0.873784002872627	0.919518210995421	1.08455698055667	0.898468601264427	1.03523478865002	0.995395507419187	1.00767857324096	0.86347788759962	1.15430082402161	0.970868153048864	0.891080655844146	1.01980128832315	1	0.867405729548239	0.786564434007832	0.884736616117963	0.900808279702567	1.02089309876709	0.967240853278163	1.10588678815832	0.777202922498524	0.885796648759115	0.834672209976851	0.928345404296207	0.998678590707483	0.99208698558703	0.923095673325256	1.05936578259025	0.991731539437486	0.926982747753822	0.842875450384354	0.955445012700911	0.936118746086449	0.989295885452239	1.16556051485424	1.0799455407598	0.951300854724133	0.876310784981381	1.0057477331236	0.825480811728678	0.983122535488398	0.794245395803565	0.9066802873025	0.935541528294937	1.05476097279333	1.02547218264712	0.861043155618733	0.882737577686714	0.941013205600177	0.888056002900984	0.944133777569224	1.03567245934929	1.01789044498788	0.889750436289563	0.883683963031188	0.935484470886	0.941722070062637	1.04276892947218	0.968351270131442	0.158139786349917	0.111664095417611	0.876164204698049	0.940568735009837	0.883940782265984	0.947152410897721	0.998750803163582	0.853464261051487	0.956263776318759	0.890916200683409	0.921765181896302	0.83630739266544	0.900002338607587	0.775603104170479	1.00997212889539	0.952778175030533	0.819759924361285	1.0405520506958	1.08212141922644	0.893260825168998	0.815833473230732	1.07470989952476	0.976880326399353	0.984802513118689	0.946857233141116	0.931208928060746	1.10037686936535	1.32831436875683	0.990218351789883	0.768713811119642	0.921553629619782	0.889737879674836	0.882398695979058	0.987010135541069	0.653761947738301	0	0	0	0.658951519133067	0.00281530393527085	0	0	0	0	0	0	0	0	0	0	0	0	0	0	0.00937404433820693	0	0.826362525195344	0.938031714008999	1.05606076044004	1.01713257185382	0.883600959709115	1.0129742109535	0.930308313358987	1.03700570726669	0.86357380903552	1.09780896383599	1.10077544569898	0.945285365798204	0.978897043665759	0.892463928524813	1.00922883846604	0.963875033614516	0.878843679409466	0.950298213843099	1.00089504440314	0.984769090485567	0.951002328534756	0.860500907827991	0.95642863008547	0.931088905022121	1.07055521158196	0.922642539588559	0.963333555848305	0.975792542676687	0.826984529667168	0.97929247829058	0.940734955879336	0.988558532315516	0.890221585622095	0.999462735165054	0.868291126976165	0.846627132015411	1.02070174484792	1.03085574926131	1.08078479261086	0.900266326912496	0.824462368379396	1.02293560958403	0.889450512914831	0.958109497020747	1.00520034202968	0.915791500649397	0.879417893660901	1.00070637185013	0	0.95646966948396	1.04161443395475	1.03419599570402	0.885860787455045	1.01322899824219	1.08949137625042	0.936777320033309	0.980800375049939	1.08581532394348	0.952407220340301	0.911505862498705	1.04128605014382	1.11081442361579	0.893360161428724	0.913829682677073	0.893797438272516	1.02083247300036	0.889927213424922	0.891100771527262	0.975544251361846	1.07618348354016	0.915988436209381	1.04360576578412	0.93665428497027	0.871978925624408	0.99721456276876	0.961342503938054	0.788932343926239	0.694193707100615	1.05377595455252	1.03307203057246	1.06912500223307	0.223579823908139	0.959020627252176	1.14012577047396	0.906638745782723	1.02918281560999	0	0.000278269841785379	0	0	0	0.000589062746384566	0	0.000162593903717236	0	0	1.15640734246492	0.992389318024493	0.956312273772163	0.855077590324865	1.08339233650703	0.849210914653696	0.936391878217432	0.955390534200396	0.854476214862813	0.865897731064943	0.842711923431567	1.00563450627773	0.998209466551096	0.865217533455439	0.895418850333161	0.866832530651815	0.72131341159225	0.962737236623569	0.917940963194079	1.0207868136912	0.829402968052153	1.0524047511671	0.962767738664397	0.990283917400887	0.954328903420056	1.01243104306752	0.97161370314063	1.11231940574223	0.824388569337558	0.954764819793871	0.860607383477278	1.10792788248908	0.966751337399816	0.934750392277416	1.00725334162398	0.991386965027278	0.976710712994513	0.989051828645596	1.05792056576277	0.842789327121499	0.821688031805452	0.947723070202376	0.913867595359609	0.924962833026774	0.944683207715169	1.01770601913071	0.98739842568637	1.01637044884953	0.99917357797661	0.95395590688062	0.967091288587567	1.03300235138855	0.916996441981018	0.935740855561352	0.958733933925871	0.906794097640347	1.05820280485496	0.926742495050343	1.12815034706778	0.993059073881905	1.07753343051052	0.933743720282127	0.982536196284031	1.01470496582367	0.974080304570332	1.0145361681742	1.01385892766145	1.05909522122438	0.972594964547225	0.943608832236427	0.948271951293313	0.873119113639022	0.952781767254669	0.896432006839844	0.935699120796172	1.02857250703921	0.932038216530002	0.929308502934602	0.98913244174269	1.039315112349	0.940258802551786	0.922799352475791	1.02816658432189	0.88829196574937	0.846852645322048	1.11573841524901	0.918129463609452	1.00026796384869	0.899901682812459	0.9252602752623	0.887070439368731	0.986341261582037	0.924002963624198	0	0	0	0	0.898222732229263	0.91552928198564	0.740334252276933	0.81287114324046	0.93051216077799	0.927935914076859	1.07003738871169	0.950889365937378	0.978979930831231	0.848661068235793	0.879934752325111	0.918828576561255	0.967279577901991	1.0378539947402	0.963896588473452	0.834148661507542	0.922863342050451	0.976595821093774	1.15482606751138	0.98147539928764	0.940275489608707	0.904342026182591	1	0.872012734412569	0.805815336277052	0.993189617915925	1.07593144623986	0.922515239021507	0.895992292448013	1.04474120127523	0.984363478470952	0.966623563882687	1.04874512502103	0.995190089975947	0.955658637944912	0.920528019199199	1.03284923508029	0.9381413945994	0.869476022328157	0.979329703500633	0.941801073042841	0.879690902907623	0.914217921905451	0.87587477014095	1.07026690370234	0.828744963832055	1.05685724087881	1.1279130298606	1.02225647698722	0.956333608507829	0.986301710119769	0.957172931184938	0.838975161926341	1.00475772136957	0.952644588442371	0.927573168699156	0.953110140832094	0.931637519700545	1.0378922282074	0.863841371112235	1.03477598971597	1.10521610311871	1.00464157117367	0.96875253044824	0.941390197038986	0.85309387390215	1.00212196299185	0.962464430362526	0.948652718884477	0.99503572091047	0.892808380482217	0.89935735382595	0.862579766071226	1.00748969509396	0.995353944394918	0.878579235778473	1.1848088425675	1.09847539115845	1.17816835093211	1.08263040247294	0.924494873810537	1.06907390460171	0.971550844263534	1.01321459502069	0.952309494292821	0.875416968498926	0.965458683820295	1.06548467344004	0.996789776907827	1.05997068287272	0.927533471469699	0.773689926113022	0.998508699659208	1.00521126993766	0.948233567291034	0.921767843566775	1.01601963466755	0.973571649758216	0.901802168100665	0.963843166724544	1.00997570218582	1.10027558846934	0.985188220981163	0.97579492915849	1.02780304332362	0.870579524499211	0.987142313050706	0.102900103353066	0	0	0	0	0	0	0	0	0	0	0	0	0	0.00154806177953225	0	0	0	0	0	0	0	0.000250573520417599	0.0015019350575694	0	0.000320928375824665	0	0	0	0	0	0	0	0	0	0	0.000192283079406449	0	0	0	0.00106485223215598	0	0	1.02817342283437	0.956020984697407	0.875018747391523	0.854510416314041	0.834629527583317	0.911517697732521	1.00992678136199	0.80641147142166	0.891026618393415	1.07848622861905	0.971291868366699	0.890138589578052	0.769842609655205	0.900619100539238	1.14966451989572	1.04125242113916	0.964661935543614	0.82343502218135	0.997027039315489	0.858480025255603	0.887414992999284	1.03580456336087	1.06896122929268	0.976741538571236	0.994632719227156	0.866195583465362	0.99805658825206	1.11235412302169	0.894499640830697	0.825588561615609	0.842491881432129	0.679932360936071	0.830465442119744	0.968706283240461	0.945483744462966	0.812662042360243	0.968459031041923	0.923427277419501	1.03001019647016	0.93718855958961	0.959411774092979	1.01773636081524	0.864247486459522	0.9676910859097	0.962830159649077	0.945744887039071	0.988351727443965	0.966582300803452	0.943563483361443	1.0157044642932	0.943424572026414	0.851049739189366	0.879294280976556	1.0249002905317	0.976964191415246	0.933814648596868	0.928558341064279	1.11326767918704	1.1175221125722	0.904757348515351	0.879203237761559	0.965931844740372	1.13434230778365	0.96183137848917	0.917706297915974	0.916023667498663	0.991352333160047	0.921605839170361	1.04669888364203	0.000124562377793621	0	0.909036904151112	0.909857217250331	1.09393902573265	0.975486635316848	0.854636187167676	0.854705432377242	1.01601162772059	0.932178159201857	0.920253584867404	0.848681501243289	0.889224961919869	0.97915819340686	0.920400140532659	0.89126860872173	0.864806175450361	0.964573301595649	0.968573146511899	0.999045417643295	1.05778541924941	0.929751546717545	0.913362420714387	0.931804464042874	1.02495283224027	1.03907790569551	0.935607165364559	0.911486755235346	0.864580510190931	0.9823296980274	1.07004792764742	1.17673996505655	0.936301989580562	0.929555965043479	1.02426066483591	1.07704591472982	0.922543999655491	0	0	0	0.000473277175409977	0	0	0.000392531606291019	0	0	0	0	9.44541867343674e-05	0	0	0.000636471927031957	0	0	0.00097947488664216	0	0	0	0	0	0.000296124011016108	0	0	0	0	0	0	0	0	0.00106888478327986	0	0	0	0	0	0	0	0	0	0	0	1.16288730870602	0.986846294567462	0.960233996909823	1.00462656478746	0.946130579763403	0.922878454405879	0.873718586584535	0.829517967680229	0.93176364098613	0.859025311647218	0.915378876408911	0.88477347616981	0.990770947309589	1.0183378458014	1.03105378468361	0.959001325696743	0.880945320106407	0.921033580765697	0.861364765965763	0.900566123768058	0.978459121621252	0.982894731822536	0.945835454437966	1.02530436408499	1.00875246200324	0.887742368049518	0.936679902425729	1.04578544091949	0.957122759504938	0.919517546605856	1.01567300366691	0.999793221817508	0.979376069035035	1.10929740528868	1.05239495453968	1.18871801834593	0.953286789718698	0.970047508645024	0.865625439853973	1.08747400765391	0.803291539179864	0.984990237202427	0.905736822397502	0.892621022656066	0.941954924733619	1.03216177269412	0.874760412278426	1.09442740956834	1.15337793251472	0.824874858425091	1.01688754304916	0.936852667543227	1.00784521854917	0.907651630087979	0.844795076390257	0.964190156958504	0.948565362169596	0.964416950346172	0.990889517103162	0.939844904858114	0.994837371341741	0.869282911084108	1.00295386694018	0.894475956936571	0.949764247139469	0.861589652514569	0.85585722297018	0.668425027358464	0.976762854256525	1.13001011269451	0.989999689965179	1.11547934744239	0.952994526064315	0.972029692384713	0.86369135326521	0.965829564501555	0.970801092101731	0.876718788116912	0.968099227469233	0.927638088235228	1.02064042398575	1.04324032720479	1.09641713575152	1.03630715950806	0	0.988761769658004	0.832938700086847	0.893627379867659	0.981654922304227	0.000186918192774827	0	0	0.000242844550950838	0	0	0.145581545917883	0.130183837449687	0.159610417489725	0.161135516777166	0.179237539523825	1.01397974652743	0.858717447679926	0.882714343918677	0.781347098554266	1.09103886981152	0.995289019647203	0.946428003921118	0.992921210448346	1.06470771914769	0.993905887384449	0.93355075238242	0.987794045553222	1.06414087306887	0.83592168499243	0.889451040509722	0.947400539503259	0.921455361566473	0.912855386009229	0.853282619535511	0.83990870062992	0.911420373936606	0.766096595469045	0.940319741894332	0.89333795005374	1.03346097106868	1.07991080943688	0.939471032629711	0.85310471126633	1.02761366698344	0.979195748975357	0.954374571552554	0.987759857169165	0.867297477517508	0.940294912377769	0.890715499820665	0.8548659746883	0.917346258035498	1.00105880040403	1.21186614037107	1.02475933958919	0.975771671502422	1.01763961987833	0.91199094377672	0.86590529552823	0.871896370660648	0.956918212940785	0.990428730546253	0.907952514556945	0.882706061356725	0.944617938062089	0.881958781426636	0.870998405869206	0.964094561363071	0.851873456223642	1.13067135202204	0.917785681505897	0.840120720481746	0.935975630572651	0.982112623437942	0.89978520376833	1.00743348432315	0.945655770567866	0.940343482592646	0.920578447382744	0.98177703441291	0.885749907895809	0.832018019588732	0.931855420034768	0.964551318091274	1.07252032525386	0.94857879571229	1.14067581987645	0.942043901629913	0.889987327778201	0.99821068244633	0.831844030528751	0	0	0	0	0	0	0	0.0087668514849845	0	0.000438203462216206	0	0	0	0	0.000133597444350371	0.000234366637699037	0	0	0	0	0	0.000107605480351805	0	0.888396073845647	1.014334336392	0.842633168850029	1.0764416435367	0.934732807609046	1.03389607371629	0.910287862232172	0.92077656828888	1.06247539513226	0.952813260235061	0.995327862265489	1.19652946485626	1.04069058725081	1.1275195630673	1.08341600493456	0.952996247211786	1.01366955599764	0.94126129333328	1.14452100463353	1.03569968135273	0.938388936187065	1.20552064272519	0.910690626405705	0.83857886536784	1.0150381549085	0.946359466308464	0	0	0	0	0	0	0	0	0	1.24391291932131	1.05061292063292	0	0	0	0	0	0	1.36235072409455	1.3261676396125	1.05459038477457	1.27880334861419	0.224144036917892	0.732690237909741	0.8869695111917	0.847296514283533	0.927885372546056	0.824164063518718	0.891855550054077	1.05891910287943	1.01825832343188	0.775364436515358	0.895221549829163	0.840777488184408	0.824224270642112	0.976175292045671	1.09762223058013	0.88285498497541	1.13061654865142	0.959031219802301	0.955480950804089	0.924211221053278	1.01570327636751	0.942203272550719	0.853014754198772	0.979202681395281	0.982870918371177	1.01201593065966	1.02172262670356	0.936215929570164	0	0	0	0	0.943520312044461	0.878379905723185	1.05802525297635	0.96771566201258	0.961502788093803	0.846395403313341	1.03700745853559	0.883473869273061	0.960980117606948	0.886128164179241	0	0	0	0.934064333181133	0.987339125452134	0.955049494003723	0	0	0.425312330112349	0.458735753653771	0	0	0	0	0	0.92598880950748	0.910111468644237	0.951711342159598	0.62817343113958	0.686432537569054	0	0.942653653676805	0	0.149826281348645	0.624527261789131	1.05557097019894	1.17476722897858	0.478309101296377	0.601849932067173	0	1.05798313151376	0	0.921758664595871	0.163569907923247	1.00410297857964	0.0173077541479847	0	1.01093524387453	1.60385158001119	0.769629517676159	1.05093066019888	0.513466971758679	2.36778646324123	1.13059705964661	0.555472525969407	0.0974174756097755	0	1.02748824216172	0	0	0.554547765940841	0.846428498568669	1.58596568455642	1.69268982025597	0	0	0.737654130647346	0.791652199082635	0	0	1.33335062529542	0.466133112426915	0.71606814728516	0	0	0.000442005147983832	0	0
I73	3.98085245298167	0	0.0195800815899572	0.000175002980103339	0.878927154613024	1.11155051257224	0.559287050490165	0.00165427813142824	0.828339160199228	1.04591360409229	1.08526134549863	1.03723985276825	0.881632926418236	1.10012770380943	0	0.640749932201799	1.19377299368754	1.07089845121951	0	0	1.00822958618512	1.30517674045154	1.06594126424901	1.06110617774456	1.3392052617975	0.50678005801701	0.764735078778923	1.18266721023531	1.07667001486616	0.297959164082018	1.2012519564255	1.18973641281662	1.22017878341837	1.15084548815758	0	0	0	1.0254057683602	1.04060312729976	1.08033559260331	0.889341766526156	1.39554487118748	0	0.387165200158621	0.938457789367733	1.29326282909865	1.04755643336583	1.21234044478471	2.11007466092992	0	0	1.16404906383917	0	0	0	0.000758921782677672	0	0.0331432306920142	0.594276223144448	0.716702597944795	1.01756135512891	1.88708530107077	1.00411892824382	1.0851075915443	1.16321839887225	1.03209554820498	1.33394344622071	0.168827579443012	1.39274549089831	0	0.0007125901972499	0.000849902160726932	0	0.00122724598002096	0.000193345042306499	0.000824353269743025	0.000275471578534532	0.00241752419983343	0	0.000535295716909592	0	0	0.000768444894292177	0.000693662003066087	0.000869169340452884	9.2759271338045e-05	0.00242509888971627	0.000191674417942774	0	0	0	0.00157046615925116	0.00269201639959244	0	0	0	0	0.00020545235245093	0	0.00138226126129828	0	0	0.00110683673131667	0	0	0.000124760287504888	0.000462512018654857	0.000106361534246933	0	0	0	0	0	0.0013780677978336	0.000376576888767294	0.000167715720778021	0	0.00215051065964218	0	0.000295111593639618	0.000227086108498798	0.000207967003619101	0.0012908800049404	0.00100711541878372	9.08314590930177e-05	0	0	0.00106349631735916	0.00259624268523793	0.00123078158855633	0	0.000784108715722462	0.00124536242764053	0.000757554282219372	0.000359917305396625	0.000335498558487698	0	0	0	0	0	0	0.000152033249884577	1.30700186093172	0.00054534934590092	0.000802732868681627	0.00183091477574191	0.00116341226224187	0.000179425825722416	0	0.000151553167333512	0	0.000131678781987994	0	0	0	0.00114900163419034	0.000979814714428282	0.0151193001868276	0.00273867448860608	0	0	0.000123684847278618	0	8.06630829713687e-05	0	0	0	0	0.000150226511379627	0	0	0	0	0	0.000467547099884635	0.00071283874540548	0	0	0	0	0.000488726726683575	0.00176055643772475	0	0	0	0	0	0.00188062261037843	0	0	0	0	0.000240808475812425	0	0	0.00357815720273605	0	0	0	1.65439235340183e-05	0.000733106484720121	0	0	0	0.000314537498689872	0	0	0	0	0.00306539624939303	0.000735996006323426	0	0	0	0	0	0	0	0	0.000903894830358643	0.00340097434359719	0	0.00076339599929957	0.000936617685070099	1.04945203636306	1.36723552138386	1.26430677162618	1.09033961279232	1.6587422537454	0.0188455649290297	4.62846950902044e-05	0.000113129408915962	0.00109189012145141	4.35209415631399e-05	0	0.000293342782559467	0	0.249855624649886	0.283806695919844	0.648452976231028	0.000511587723737293	1.20948193265718	2.81757496140387	0	0	0	0.000394116244073321	0.716158486383663	0.853540360613612	0.000228303065733018	0	0.0326723032618002	0.000138952091334071	0	0.00113394262035661	0.000228941002378997	1.13882746981044	0.756052767899364	0	0	0	1.08264196095651	0	0.000969259283125932	0.00138565223240794	0	0.000365139532055772	0	1.16425246687595	1.4090634141084	1.32659206572405	0.724047590663654	0.85092315062084	1.249230287469	0.594588276948385	0.000294109968935453	0.767118980197333	0.728896890740699	0.831311558161777	0.938740836752317	0.839728860891611	0.814782240151273	1.18014747425102	1.13203409897998	0.898885124558747	1.14009708839516	0.938507079766813	0	0	0	1.12105507200597	0.000127502744591446	0.0106229780549583	0	0.00296929521228961	1.12121602124081	0.63270616130905	0.936686362341908	1.67118877593065	0	9.20061969033932e-05	0.277187991022486	1.48987681319443	0.81393057120969	0.000222468633919949	0.0875903247214123	0.0401218147963754	0	1.19486253687588	0	0	0	0.428622409186641	0.946572317899636	1.0829375008328	1.1158572163823	0.908403083941306	0.402790322506331	0.974890391744749	1.32914700516378	0.425194659562219	0.28551979204938	1.05404674861386	1.15865385132439	1.39596445686785	0	0	1.20326043718025	0.000425433410957194	0.000132095966194351	0	0	0.000171852423552452	7.56671000831891e-05	0.000363560726288813	0.000193768903717116	0	0.000284339553638785	0.000118881441233931	0.000242139521955616	0	0.00011104184387072	0	0.000104931697870033	0.000385292546424066	0	0	0	0.00010633853121171	0.0001811803546108	0	0	0	0	0	0	0.000191582436127191	0	0.000430830029278005	0	0.000149016456836746	0	0	0	0	0	0	0	0.000168042553399078	0.00771732762393838	0	0	0	4.62979515238031e-05	0	0	0.00022987218461059	4.3490151905255e-05	0	0	0	0	0.000151554893211611	0	0.00014537079948174	6.26463193793234e-05	0	4.03095882104164e-05	0	0	4.64099486665105e-05	4.1577626929524e-05	0	0	0	0.000416156832628683	0.000245722101018816	0.000201967302498658	0	0	0	0	0	0	0	0	0	0.000250572920544918	0	0	0	0	0.000221596022179019	0	0	0.000496833825248521	0	0	0	0	0	0	0	5.50776676175994e-05	0	0	0.000155539203517483	0.000190810871896531	0	0.000148405554950045	0	0	0	0.00236624936981212	8.95101935730156e-05	3.03078793602524e-05	0	0	0	0	0.000231476788784978	0	0.867784637072228	0	0.0463572255507084	0	0	0	0	0	0	0.000176373389532503	0.000631878290516677	1.03199575295643	1.19789316197633	1.07289985204253	1.18587640404929	1.11171750864993	1.09627998104489	1.08957524519982	1.07907615472299	1.12642356325227	1.06913089838812	0.538731397432357	0.754451689921035	1.05498888470783	1.11728467737726	1.13886487782206	1.23473587300616	1.12247182211726	1.25320415108248	1.23374860299291	1.11555790380595	1.29450496140451	1.2809210229979	1.09202710931327	1.15428513545667	1.07957737801715	1.17997279809418	1.15209592416431	0.961430968675375	1.03315280264671	1.18773914986432	1.05705550962376	1.25216304483143	0.914650268804606	1.2953997705825	1.17302534866145	1.09094912495423	0.973086745232287	0.930926223802814	1.48244188090581	1.58344597343575	1.56358298482288	1.0054111897396	1.01011038715058	1.13478421684523	1.12114071844591	0.986417786857571	1.18266653245853	0.699702911557625	0.00900497294641906	1.02283073000944	1.548772668373	1.4519014949674	0.736669890709787	1.25680198603271	1.34411638493847	1.11169009578714	1.39106943140858	1.25915352026861	1.15427773060584	1.13182513965797	1.07982977250879	0.469895967552551	0	0.000437310318086402	0.00217340326451694	0	0.000526156769365477	0.00212160947432819	0.00203316234658237	0	0	0.00233724345302276	0.000217628460479344	0	0	0.000771872501449947	0	0	0.000233296087985802	1.36913345704655	0.00233284224436145	0.162025847810693	1.30178497352356	0	0	0	0	6.85820860857211e-05	0	0.000214624679176445	0	0	6.60611317400586e-05	7.08107633483044e-05	0	0.000134785683916491	0	0.000133614963329939	0	0	0	0	0	0	0	0	4.44362637661522e-05	5.35579632617253e-05	0.000198228651256565	0	0	0	0	0	3.04852142724127e-05	0	0	0.000370153155068873	0	0.000606172736646103	0	0	0	0	0	0	0	0	0	0	0	0	0.000374831357096849	0	0	0	0	0.000153373023894219	0	4.82122652029328e-05	0	0.822281314350127	0.334517514574261	0.000704358680560887	9.77486693506494e-05	0	9.83808094185523e-05	0.732131035324147	0.000159922593293777	0.000134066608978593	0	0.000248444615770363	0	0.000118823333268886	0.000245517240515437	0	0	0	0.000159799148325802	0	1.08880580056474	1.21086868707514	1.28088942310742	1.15674088017697	1.11840658654957	1.22052790759557	1.08581317813826	1.21553869228657	0.126729304683781	0.90610322804607	0.918903145515201	1.15636528244473	0.000353930743232595	0	0.000448234009958942	0	0	0	0	0	1.11595663576103	0	0	0	1.62860694261709	1.21418030926601	0.468850564434259	0	0	0.429326116465585	0	2.07065402626723	0.818812078075816	0.727669787364802	0.69996119929584	1.22137281281238	0.169277151154466	0.540465201933656	1.23202181457248	1.26366381855586	0.791103326417349	4.87412576082437e-05	0.841868211902229	0.709563456752344	0	6.84694059052973e-05	0.00372299636754956	0.87475355785933	0.88953102027089	1.97145123673944	2.92126317893446	0.635949147099498	0	0.782120058915719	0	5.85030832834942e-05	1.11622847396739	1.98966795933107	0.222591527992	0	0	0	14.1608478540054	0	0.777074114605725	0	1.05955009167209	1.40780670376544	0	23.6699292420425	0.550568325368376	0.942518015008275	0	0.842313757326154	0	0	1.12617122807385	0.412700005357565	0.471329610546621	0.469021850460566	0	0.000384544734298261	0	0	0	0.996812631770764	2.47644813051301e-05	0	0	0	2.03903236932464	0.840431628599647	0.655677897718299	0.425654402192357	0	0.027661396330223	0	0.00093471912279833	0.000270575492865933	0	0	4.41640815054696	0.000207783547855538	0.000897852680614699	0	0	0	0.000929732555743469	0.00121814706028916	0.000262073919537185	0	0	0	0	1.56456465986394	0.000200170867709501	2.03977151938211	0.481894085420408	0.767215636353983	0.522758437224542	0	0.0133108205042026	1.20112572437455	0.51228228858548	0	1.19797417710408	0	0.00412553814050866	1.32357689476023	1.03619563262198	1.1851488624194	1.02944159641868	0.832790947763115	0.99382479976173	0.982992749545247	0.700535618093484	0.000162285624267818	5.91724259768439e-05	0.213960234411688	1.32233899292454	1.20933062724239	1.21715962579477	1.19044732872355	1.39503797104082	1.19867341773913	1.13128645081224	1.21081008376069	1.1646236102775	1.19127462335517	1.22766648670584	1.2112826890074	1.09422416605341	1.34595994436401	1.20483574603801	1.26727087262533	1.05777539326624	1.1974228740445	1.19883575840537	1.22244124263886	1.2915683283017	1.27725324935074	1.40209247173211	1.19619330032159	1.18025046075766	1.31781147128292	1.24441569530055	1.22846418276251	1.25742962677841	1.23644188283358	1.13769880833695	1.17723066775647	1.17709871837099	1.18996186788554	1.24670647009422	1.15233963093926	1.25096560988773	1.27194596094595	1.15343502238963	1.23960209702036	1.24768759631629	1.31435615818589	1.15677371192613	1.21470130560581	1.26620226971673	1.21129372504226	1.14539688264987	1.15493002153477	1.26997495894852	1.13972526876675	1.29989915345433	1.31068406590477	1.14666613046046	1.32473345697417	1.30276265820316	1.19719315349136	1.13899673939753	1.2462911037024	1.1890147772264	0.879321704171285	1.2410537670326	1.16348304225986	1.20185720146017	0.425174105669021	1.22607267585506	1.21532508060579	1.31382811101994	1.01148586621259	1.26675298082668	1.19571963246494	1.14061387661124	1.20684399742432	1.23794225373515	1.27857920015783	1.32074440601391	1.22000618986528	1.10196494145481	1.13591360907885	1.1874106791126	1.19845951028464	1.24765678722109	1.25431166249334	1.2509262554386	1.52877575565985	1.15496440737265	1.08354447682117	1.17147994794845	1.26941582421784	1.24145712691655	1.24057262268393	1.16291416420878	1.14489614945432	1.12498815360091	1.14424270446305	1.18683338637869	1.1771944247753	1.36673510551252	1.14306203410886	1.22655784579932	1.24504081642957	1.2935935685549	1.26243448469762	1.22776905776488	1.07706739992637	1.09192652339256	1.08831203542039	1.21108568007258	1.15827939729586	1.39655679114096	1.17072096598508	1.34794176671121	1.31549998706229	1.23092688725582	1.16071386646691	1.30101165053113	1.24409770048848	1.20116967219707	1.09940985526084	1.180897737626	1.10986897952747	1.13802833675682	1.20440210728279	1.2542460920819	1.38750409128073	1.18403245480855	1.15494484668765	1.24300887790732	1.21852082743752	1.27063453140118	1.32115378773561	1.3315853499624	1.4768965960198	2.16767415671868	1.14467035705711	1.25122847894139	1.25700016332531	1.20432149325592	1.14933215939154	1.12854991647839	1.10370783352623	1.36238290365789	1.12226852309107	1.24968744781532	1.27812125834972	1.20039558537787	1.17003772578959	1.15803152263366	1.17444554266023	1.14921359806016	1.17066557086374	1.35867853355703	0.80528189737198	1.11693792134502	1.24647694668941	1.22894174028288	1.22804873815729	1.42837420156358	1.23690394970962	1.27396871090846	1.16310536461907	1.1314582718933	1.16876532419044	1.32304573688325	1.08209903691378	1.03099075704395	1.37503514180071	1.14444979568847	1.24866056473289	1.02655519871615	0.936443100538061	1.04476066184563	1.48581977238761	1.27003025868725	1.24842886219656	1.20697497675994	1.44288885584102	1.13491024190005	1.16262962183123	1.17619559559441	1.20687233904683	1.20171323669272	1.48117769343487	1.22047930695301	1.03635858879326	1.40007416157568	1.1236337170026	1.2695633190148	1.04846625836586	1.12651676274559	1.26550027135492	1.25179907612139	1.08157350752962	1.10184006685	1.26486108970311	1.29084029370156	1.31904474108731	1.23486509630318	1.09765815164028	1.22905872505288	1.07270679045558	1.39243572710488	1.03615631464152	1.184413959851	1.12244907282165	1.17055514516034	1.04337631049879	1.34282509302595	1.14690992347872	0.849409922598878	1.20896965381699	1.12445906498605	1.13967551771636	1.16342756878579	1.21183442330353	1.26597983189038	1.06685711670755	0.769767342021946	0.672823993895294	0.991907506353268	1.05176845661903	1.19192867580055	1.2194565483679	1.25235784741364	1.33288073464274	1.30270257085847	1.08951962617587	1.19934177858161	1.17701435043274	1.43981868317685	1.33990131539839	1.17708291130559	1.29651643446742	1.17006501339168	1.22729635848583	1.23485376333398	1.18359327518467	1.33959910346835	1.32249541114862	1.3558387851647	1.23474122161643	1.27773486323508	1.12744643043467	1.00655395382362	1.11915996963405	1.13419903914773	1.18413388318879	1.09359512501961	1.18350357650153	1.23618517086978	1.13194722059469	1.29162927673483	1.19451081470996	1.10581714211204	1.19668897869326	1.14338154609766	1.28283577517711	1.47617348317341	1.48158179356391	1.15999338872795	1.28526867603738	1.27134164827456	1.01430386683217	1.36195429843489	1.15612989187052	1.17278614607408	1.1713223897974	0.877156534722626	1.02533414535895	1.26278040282021	1.21510118220309	1.25340741889114	1.13434228740687	1.27490971669232	1.26755407745275	1.158520442803	1.08405053173927	1.46477977111332	1.1359344623627	1.23242547369534	1.10533898282441	1.20162999070887	1.12278162359878	1.20806011968487	1.08542686188783	1.28968923666798	1.02212901961065	1.2110406276257	1.20639328640663	1.24998877747965	1.07269700545083	1.20541553542004	1.08500076157078	1.21003825178394	1.23736857610095	1.33552656435929	1.12514696199775	1.06865322014282	1.23664850050524	1.13713520308441	1.03051515146201	1.23544728217015	1.05880208272958	1.34508187481325	1.13675653758197	1.26535636207181	1.19789742368568	0.752397302702048	0.913376227381907	1.1467681783599	1.23370494126827	1.5875537989079	1.21621374369344	1.15892140051084	1.58260430848366	0.972308222352507	1.13565147495726	1.1547897887257	1.27952201940571	1.11060151004145	1.16755963266466	1.08916143903933	1.00704321004704	1.06149443574206	1.21758726833059	1.20882802013787	1.26344468674594	1.32750574304216	1.28583808601279	1.28557914497424	1.22446573277069	1.30865862485545	1.33496355984607	1.06883150136672	1.00964193385257	1.21366705676422	1.18428597356685	1.21622820973268	1.13746621357371	1.19910493049007	1.14877550750047	1.20295866470984	1.08570246872443	1.35082230241459	1.22011254201986	1.12300471320236	1.18947010683935	1.08028568043232	1.15535328041089	1.16786642820173	1.10710979082714	1.12839554001256	1.38964597183991	1.14594824601362	1.26907257138755	1.24368638496999	1.54047870997112	1.13993557946304	6.07425412666239e-05	0	0	0	0	0	0	0.000151615999751883	0	0	0	0	0	0	0	0.000239808752199381	0	0	0	0	0	0	7.77373896523693e-05	0	5.15768006521951e-05	0	0	0	0	0.000331888094420847	0	0	0	0	0	0	0.000116252446916762	0.000380130358352067	0	0	0.000126351793845035	0	0	0	0	0	0	0	0	0	9.11294724435908e-05	0	0	0.000140027749715726	8.81823458354328e-05	1.29780071791359	1.46334652071305	1.38668765674245	1.48798928680226	1.15465556905406	1.2016671948411	1.16760233851248	1.26006643791786	1.18921253515249	1.1990502704718	1.22394385497707	1.11976438567962	1.20341160861707	1.23494726743952	1.16796007180168	1.27256962291418	1.27072004200497	1.21642462894981	1.05986527797428	1.15925970495564	1.30636518588572	2.36346200804969	1.47616313765737	1.14331061975108	1.19359702318123	1.19362360482448	1.12811761589131	1.06903718236522	1.22475766165543	1.17326054580405	1.24176720185895	1.2940665274085	1.33978413031314	1.22244495748559	1.19426951351314	1.24961834945138	1.37122373020463	1.4606489238299	1.23448451726747	1.17912662803706	1.11212330160978	1.12871609329532	1.21570211969311	1.04683012970362	1.13744014177866	1.10928439090599	1.2646912097919	1.30823511254066	1.29403309939992	1.23382499069218	1.24621444894358	0.845150482027387	1.12464108473377	1.14217445154864	1.12520408437695	0.760465722071275	1.0243069688156	1.31795983871974	1.20102428970764	1.18972423782675	1.33482320557489	1.06818523441681	1.32419656386377	1.1965078471327	1.09941853969475	1.17400268878072	1.33099636180483	1.33036938491805	1.1825828569415	1.12537571891635	1.177242301827	1.26151653434722	1.15936361635055	1.10366891061051	1.20653069596053	1.26542589039433	1.0690986401111	1.04814035959294	1.16868724059802	1.11378756729801	1.22700296706691	1.0214060436554	1.06994743272248	1.26754132239376	1.22183970097716	1.21721905677178	1.25760299173918	1.30187247122267	1.19056596220232	1.04274540716098	1.2533082957518	1.07344694276617	1.22647637279145	1.3177400487348	1.23224996112356	1.16278733067893	1.27876864427296	1.24215349983031	1.15341363262288	1.12550864234092	1.17210041817817	1.31523381914664	1.18305408166732	1.30652234868553	1.35370886559664	1.24583424875283	1.28402175744248	1.27562410882367	1.14792643241644	1.26057893992603	1.22319999981468	1.15266023292925	1.20468661453026	1.3096425896468	1.25073959093433	1.39244260634886	1.24137129087074	1.22633860988122	1.24904184356815	1.2012806390171	1.31377346264904	1.28672506403716	1.19678302440831	1.30160375854363	1.14399028445749	1.18425806945618	1.21851769195725	1.26640903383825	1.2510668571645	1.14583264584813	1.248595523428	0.893958672180346	0.770824500531361	1.09483898944009	1.04692759965954	1.15289160000462	1.17038733103223	1.16547010198915	1.12722323763586	1.13478577815023	1.28759064366682	1.27063340341954	1.12343929633308	1.051383144688	1.598390190387	1.22468246684933	1.25239839263817	1.28250748117097	1.24013220113502	1.07171830974052	1.3277703240493	1.25910275174642	1.25324075894971	1.39726785811771	1.25934421609223	1.12127662296899	1.26434052965572	1.23360523514683	1.26127081021307	1.29069960611687	1.08690115344727	1.29090704877543	1.1293240790601	1.19115388323398	1.18579107314998	1.17914279247015	1.02346506517181	1.23708891515568	1.18174454438993	1.16962847275883	1.30227315959689	1.17888381870605	1.06632960531422	1.23108014575667	1.35087434962686	1.20538865388573	1.16759487400663	1.20135819438582	1.20043398222517	1.07745986555934	1.09388860891151	1.13110644532391	1.1605329632109	1.28051284349952	1.17477382247903	1.30594783464179	1.0659617111339	1.30314590740644	0.895427393081475	1.29619176697659	1.78269295855187	1.21892567012476	0.732060414209966	1.18346843427474	1.0522103068242	1.20680149812441	1.15279278876895	1.2087796629729	1.23543912753158	1.07978403202885	1.20953990914875	1.24856424159361	1.19407478787639	1.0340717190441	1.33232770439203	1.01539936273036	1.18668668594935	1.32853007809948	1.25539651924574	1.34072010186427	1.30561516845989	1.37337116491848	1.28455573719788	1.14709559965535	1.16531293274513	1.18788944549307	1.26255702341448	1.26291390965645	1.19773491155715	3.86224896149345	1.31539052714535	1.2434291989153	1.23495682752186	1.076105865237	1.3006598430273	1.18820690430034	1.18397236565028	1.11057899989371	1.12000706346386	1.1105178186897	1.24097690454591	1.23314468378925	1.19683928077091	1.21378872674355	1.24417585098207	1.22667702436393	1.28523400727123	1.17560001511532	1.2751463727501	1.24793472117431	1.25566340162687	1.32128443595705	1.04666484137893	1.38825842304998	1.40894409872521	1.03587215780538	1.45089611628916	1.28280075504196	1.09168816632963	1.36470087789365	1.5474202131508	1.36913417860505	1.53937531892127	1.17230408827219	1.21059808055696	1.12776234775528	1.36180050464988	0.825499481762796	1.17811752350435	1.15911413904571	1.38424244997952	1.13409920018289	1.16003681880087	1.22904785817476	1.25694043438331	1.29986869380732	1.20705069037269	1.26891661320274	1.04188509591564	1.25722036694208	1.23077354805777	1.09725582393997	1.1705803796437	1.2363509638893	1.15695723583015	1.1627607344777	0.666922905531922	1.21638149067016	1.23016443660996	1.1625584725208	1.26472162713865	1.23307234190361	1.18293238314364	1.24165664984857	1.14660150056953	1.14001327109798	1.27390816940265	1.27314368531482	1.26626879508478	1.19962324060401	1.17699475359753	1.23673577269268	1.38616878177963	1.0818654964831	1.19413615524558	1.21299713958637	1.24055366701524	1.2011269928358	1.16288255842748	1.2924019592395	1.15297365874039	1.1420507840598	1.22610286766064	1.45885533450475	1.23656422424017	1.1983315691226	1.16007707488356	1.20710943796072	1.25110902058026	1.08891994647306	1.30781451732672	1.2467824696786	0.555275134761414	1.2127002853908	1.44770576401452	1.23641102873765	1.35734624836168	1.27584990337715	1.0573846532941	1.1350679348064	1.19152703801861	1.33200835734348	1.3601305126376	1.22239810233492	1.12664421384637	1.11690203101456	1.1708802773383	1.08143066742258	1.24634730316622	1.25823420490747	1.16453677734464	1.11673643079913	1.16241023233736	1.24297477766117	1.20287005711378	1.15392357621147	1.26895572386771	1.4798902442832	0.978329994545754	1.10172849152789	1.19198084712299	1.18906745188857	1.19387397051225	1.16349148545466	1.14922624040934	1.13865856066066	1.28607448955958	1.22248211289107	1.21719751878987	1.19772291911852	1.37637726767152	1.11461616783953	1.21198232893242	0.834392472440118	0.972735989307751	1.3194950727245	1.34219490268586	1.11401978802422	1.34590399340051	0.701606472603977	1.16680493879599	1.13084878116552	1.28261588401884	1.06476533620962	1.17095368356465	1.27176220614002	1.36506345971509	1.25300236252654	1.2711295254595	1.05346350911461	1.10377548983258	1.0976191007391	1.12753622063449	0.886758997235761	1.05964497338844	1.29539677892846	1.49084240060941	0.231785669937058	1.23973653219064	1.08149803322753	1.23101695836063	1.19798840109605	1.17833172339916	1.27556098146277	1.30266263869761	1.16424162745173	1.20535349160773	1.16931742063019	1.15855800144533	1.32347337097638	1.26831112326877	1.06610635355065	1.22788170853598	1.10354960609996	1.3916960116672	1.21032351289182	1.25486125601816	1.39230461767988	1.09407644586887	1.1882418437598	1.31717175952604	1.15982054300229	1.14334721368478	1.17089740178154	1.24487115121439	1.02940002787049	1.26820313779023	1.10510701726931	1.125235039827	1.10110953855765	0.877997797009155	1.3251289884641	1.26619642856528	1.17322439746181	1.19849609780061	1.21174180358025	1.22274821201848	1.19262368554997	1.15207871741699	1.28207286035152	0.77617633804014	1.01832970482252	0.95319148029005	1.16645935095901	1.28891366009341	1.13706855011011	1.13090026261548	1.32851269042744	1.37008268312009	1.12344265057218	1.10486656920593	1.19644148012206	1.05435756679583	1.1511218060955	1.09591487450856	1.00283547061265	1.10908137775287	1.10691834165561	1.0526766414894	1.08704277523131	1.29851812135301	1.08965652067816	1.19676821834226	1.27621873153319	1.16442615591506	1.03808452498996	1.04882994610217	1.15269722409541	1.26610885964235	1.15265187692569	1.15252559449254	1.10047556929596	1.16807587847046	1.12329046781742	1.0724253556848	1.32062304827469	1.10837377674182	1.26251655981175	1.2816693432024	1.24382480937252	1.10897930664795	1.19084654906825	1.33224889743869	1.22580646874396	1.12571955347106	1.00503023563692	1.12505867023255	1.28623639882588	1.13772468111168	1.1733231661214	1.14030449619623	1.22808930678602	1.05309081193465	1.30483500732739	1.26409779844481	1.25392317966834	1.07996229231851	1.35018074330714	1.11312040416149	1.14751188276909	1.05711445084379	0.339364253037136	1.16247209265103	1.21990058510741	1.27958676484525	1.36114298216539	1.05098987915079	1.16429667130359	1.11438268460868	1.36023972820958	1.12207345304369	1.09098701922279	1.23805272383575	1.19183723268145	0.866666773165361	1.23151640292994	1.2481984986735	1.07237690120816	1.1261191392709	0.697420883656947	1.08408831570221	1.06510854875396	1.18493096120497	1.28225567626313	1.19054761030238	1.2444392983902	1.3718020021924	1.20510733714224	1.2483094497317	1.33590891613057	1.20661748554074	1.1962121411271	1.20762907133241	1.01356145669401	1.17951119756198	1.09161272926091	1.25195983497974	1.20217014888817	1.27479090919384	1.32939207581357	1.08547963365604	1.16727392817759	1.09534854649048	1.06606369066868	1.06050259478861	1.15846850773551	1.13671383133598	1.0470877184938	1.20453814187929	1.22655869482629	1.17670697267391	1.18829381245644	1.41510056712424	1.21401676033672	1.22197617779423	1.11089664721367	1.10330707182477	1.24497754988673	1.26941581567134	1.17100064285656	1.26253985153946	1.16404785694512	1.13376018594213	1.27044350518407	1.22008717451418	1.13586474325387	1.2965806114636	1.19759205095743	1.21926530448964	1.14274171515265	1.16367070414155	1.19925322755871	1.38513982287299	1.27696847527802	1.38880258804829	1.11127362424741	0.656920259597823	1.24942147993027	1.32698092585843	1.21241515681143	1.11080325268073	1.08713151698236	1.36065407284737	1.14308861708878	1.25334521764824	1.23090253135871	1.23997879817612	1.17731152149495	1.16650718003074	8.56054021206626e-05	1.50867800310692	1.18770301742893	1.13719123140629	1.24719151348858	1.10080344913557	1.24049076189237	1.21820306308773	1.27419747681621	1.20737827281943	1.15750037836424	1.22751176882178	1.13324763535031	1.12456798256251	1.27057601002607	1.30114711711616	1.14742996789044	1.16408392425353	1.29383851924648	1.17480324514779	1.31508490848756	1.24865150740235	1.16620468064056	1.24549495361361	1.18524676951696	1.23903306928538	1.15983417219816	1.23019764977375	1.15669078835923	1.11268134802996	1.21835125149941	1.26072369592584	1.26002776655989	1.1329491013576	1.20801239189685	1.28902616887619	1.1292765707011	1.10030876754195	0.966867109541358	1.37213623328841	1.06943779025835	1.22912656313174	1.19847559063491	1.1133908229888	1.28819653407574	1.14942955951977	1.22139416002302	1.07323811190537	1.17478834875126	1.26916108058744	1.07765225245543	1.15910305384408	1.12039659572895	1.16126948398927	1.17675595304093	1.20478693986416	1.18336295152288	1.2006394017963	1.09894087727294	1.177801044804	1.23648746413172	1.17027623369011	1.25814798054349	1.21487087553437	1.1510188325766	1.11912153323635	1.22741694779076	1.44861315225871	1.14329217236089	1.1627065902386	1.19514965827472	1.29942031067736	1.1293682397137	1.28180485843681	1.42331483000647	1.60385756120821	1.27397261766563	1.23259916460315	1.18563544466315	1.22003162014119	0.933251097003355	1.41937506640118	1.21260510682655	1.13894989839919	1.3557670636164	1.37018907387003	1.17743795297496	1.24748139990311	1.19717847944633	1.22334734322156	0.00117385120070904	0	0.000299508098394009	0	0	0	0.000319761625301796	0	0.000154627094764305	0.000366257543587073	0	0	0	0.0012866832959062	0	9.69057225879079e-05	0.000142437222739151	0	0	0.000229061635724394	0.000918585927223654	0	0	0	0	0	0.000231895114850328	0	0	0	5.94974233453728e-05	0.000239870977792402	0.000327900292386509	0.00011098527575299	0.000714578436734888	1.17458386964572	1.29662611675417	0.970353532860966	0.984534216540167	1.21242162591442	1.3923813798368	1.22131555844682	1.13294114581455	1.07921095031492	1.27591628559457	1.30096638499985	1.20702192808148	1.18474029065389	1.24701292290095	1.19318903912205	1.25288993095342	1.12668376576446	1.3012889842605	1.17465201787176	1.05393023113355	1.19204202462434	1.15357251574491	1.16678112169536	1.16193349925641	1.25192446285852	1.05498291629995	1.35735772375329	1.24785847184323	1.45508912819116	1.32880514777801	1.18190313669211	1.33914206041469	1.08631097183356	1.05591373394781	1.235262815495	1.20965045389414	1.27604784274605	1.25162328565236	1.10937392196227	0.92070364812682	1.10749443788047	1.38792175011089	1.18671179053646	1.05176903954465	1.24498116970159	1.18903573868433	1.20116144848533	1.42489680372232	1.2743835179144	1.28660731909455	1.2302972363855	1.36336701801664	1.2493118944742	1.25604888170363	1.15357695568328	1.20982755083817	1.23490754418018	1.11786167767626	0.945031203140519	1.25840211127171	1.21944359903722	0.961755120666317	1.37224157662334	1.18118857401375	1.18161285991964	1.08808700845729	1.21256816748463	1.06145836893457	1.13109264009745	1.09806320192944	1.15124465870671	1.18672356609519	1.26750361702966	1.30892493764558	1.04051436465623	1.19638286854155	1.02247196460551	1.12532787356914	1.19881770093465	1.26549590931876	1.36005863064659	1.37741769270079	1.30716850922881	1.10233883973835	1.16734726060148	1.13315493677688	1.17017753599045	1.05127969952854	1.0495551355179	1.27585189457253	1.08801222644157	1.2289669471999	1.21881551368232	1.18883111313658	1.26811351331597	1.27328202486094	1.07419454264823	1.25092699215231	1.06282374483165	1.19191456166336	1.17297259539244	1.17361776953129	1.05351423478288	1.10424719780615	1.06398846595657	1.25344395201272	1.19676118683177	1.23219687796881	1.16660190440613	1.21914435223782	0.872502016269567	1.23495494198838	1.26814523488416	1.27624560174794	1.15132175223198	1.22975301003834	1.26680558864478	1.1742483795412	0.912421271868427	1.04308979018217	1.34853664462398	0.238229454833378	0.534764975362887	1.08020315273419	0.688677282977118	1.1780651334142	1.24252479928848	1.24991131227328	1.29593160646605	1.15615179251166	1.12457201803592	1.147291252259	1.22757076945099	1.36304624457961	1.31267070254515	1.18946373502955	1.22876179729197	1.2212828252462	1.23378754129265	1.19979056348912	1.22235688440844	1.40837099069818	1.09703121341069	1.05863624929085	1.20829730106878	0.0959677548059686	1.15889786217697	1.29814032039707	1.27587059213579	0.846386370870894	1.22829844944737	1.18095591390162	1.11703226936669	1.18680121589483	1.27818249301576	1.23933138514137	1.10593322164369	1.15031495897681	1.24578556806688	1.20188320077001	1.41974921533857	1.21228412349607	1.00272158049817	0.753028063675592	0.878799848726957	1.17391782487093	1.0796986068626	1.16587590840606	1.11424643811891	1.25008857996812	1.35809154464474	1.19832042091179	1.16683616928357	1.25016564097464	1.31912546372391	1.14550302672908	1.24050753614241	1.14169240018638	1.37007448326372	1.46711560238187	1.27422386077824	1.24891987477957	1.18620029318827	1.12305993095019	1.10614649077884	1.30167369555397	1.1866711801523	1.24625615603294	1.2618624318382	1.27211841464098	1.30185908084824	1.17984034773569	1.12942821347744	1.42646913918593	1.25794556952799	1.31324366189198	1.25443343900066	1.22661302001507	1.20912700097999	1.20901042939128	1.24835177351381	1.08602054353024	1.05618631919976	1.12505546989138	1.21467871339657	1.16373070810831	1.33173950588895	1.15356001864687	1.27843861007027	1.23291034068635	0.98145614582744	1.00928372706567	1.15166428286335	1.1239927777088	1.16608132620696	1.24516507233088	1.25357686462788	1.29172746378026	1.20397389162066	1.27183901099035	1.18387988695253	1.0007179378822	1.18306740764036	1.23338868244563	1.01015263504611	1.01742599928026	1.1148915974741	1.07714166248819	1.08645996048013	1.10735224328794	1.16620305885887	1.25254537363532	1.30554326456972	1.22876650632738	1.28797168057634	1.19304863598714	1.23738903503128	1.24427352695508	1.23838835006399	1.19848965576652	1.21697932759683	1.24266612462497	1.25432873166414	1.11983483315384	1.29499532096785	1.29382508345579	1.30581288056592	1.2952225086785	1.21513855367255	1.19612616458271	1.19245312687895	1.13777557108989	1.3878711121353	1.15182457029267	1.18068595081096	1.31053125241026	1.18874039392302	1.19216033000306	1.25174508931787	1.17016242587697	1.22405448553475	1.13653141349222	1.29484277580438	1.19557615401735	1.40060582354646	0.883565212847011	1.19603344690114	1.20559284419127	1.2302722852135	1.29605453079276	1.3084311837491	1.146270395128	1.23631780729665	1.07260651168145	1.28988785415743	1.30897443716054	1.22855875157439	1.27285115974963	1.2722046455378	1.228071533181	1.12090285844295	1.31137088424314	1.29691480219631	1.37981054192592	1.19434672579554	1.12091035953468	1.16390710586167	1.26222232945854	1.30258293178069	1.10539772106841	1.22576834511459	1.22971531139911	1.12281917217846	1.05019149004644	1.1058942999173	1.15701044928468	1.134266783266	1.14449587429222	1.19514209567247	1.14853364983573	1.10796706088172	1.28364388957642	1.14723140404732	1.24813324880142	1.25053869279321	1.28046813801696	1.21747740362323	1.24808036845518	1.15400931560082	1.1261109922015	1.68732430772974	1.30352933873017	1.06333868282132	1.18439923473173	1.47873273835112	1.2126495578835	0.901655222230145	1.1036059600983	1.08924866237594	1.13761256033076	1.13401467440853	1.10176953204799	1.43242484290836	0.912545717692267	1.15915143225842	1.10174654443598	1.23164186605471	1.29213090398021	1.58519354003642	1.35095727893063	1.11366325173311	1.11564270661951	1.22991140587274	1.16569593390437	1.11927811419778	1.0781121301014	1.15748212544918	1.25272064139199	1.27233606217422	1.11150789079317	1.22333559975663	1.15318572471173	1.23401545183861	1.18911260189566	1.10786325810142	1.25599365798141	1.29169190279652	1.25075138577884	1.18157794204168	0.986971820427316	1.16407269212446	1.23785228211334	1.3206603636343	1.14375234599418	1.21786953197682	1.13764273637686	1.18803691874367	1.12318283928382	1.2019379932326	1.09132987077659	1.23447404306278	1.13148689674074	1.24053261659323	1.20000058421804	1.17937400878058	1.38486391592514	1.23771005853328	1.2931751954933	1.21272538223486	1.18607642116945	1.26021847574797	1.38359411151647	1.26105708813509	1.29593658689703	1.19247330910959	0.935394325502105	0.749542161160186	1.26978621324615	1.27334432897933	1.31452962975132	1.19202641768536	1.21053646235977	1.25599744081875	1.12524848359615	1.27209523150642	1.13063976229034	1.16089965156436	1.31857467884914	1.22010704859181	1.27059387015585	1.22448915458547	1.22007866910809	1.27183868393394	1.21615064462222	1.16990888290467	1.1754402487437	1.06277043579972	1.21110015370415	1.35977503623257	1.11394875983949	1.20504903592565	1.20214008326339	1.29498237433301	1.09032740437695	1.31123085625647	1.20902590260973	1.2539953167184	1.26029869379874	1.20244132265463	0.845933311570325	0.152899613616193	0.210840102213279	1.2333283923627	1.20388140380101	1.13189582198523	1.18769692003297	1.13291334748301	1.18161364303499	1.19797824828241	1.24646883854908	1.14634792172837	1.08584399822193	1.08156120924636	1.29896204917004	1.12538861784684	1.17585669324508	1.23422066693274	1.17728675467969	0.963138561690645	1.13322415074403	1.30404817485308	1.21424781727872	1.20625195066225	1.16305202332773	1.26346084652802	1.30679602344382	1.14408833464685	1.21095439076031	1.22390291630688	1.3034517538947	1.18288802472425	1.31632700233808	1.23081673467839	1.20454863412235	0.783433658690466	0.000534205032534161	0	0	0.697850298363131	0.000867878361406831	0	0	0	0	0.00110557148451934	0.000196192159130656	0	0	0	0	0	0.000281228474957223	0	0	0.00408812687652125	0.00081662456654703	1.29001673536838	1.11300996101177	1.00742786507456	1.42017835295696	1.36380496566992	1.24253003341653	1.28091810465871	1.04102986836372	1.40974328694952	1.15538199192478	1.20076992366285	1.31474880960952	1.15589554254025	1.38377338742474	1.06036941266967	1.19456814870554	1.06772925798535	1.11227588865212	1.18461647605101	1.15896999522334	1.08308000557826	1.27799478486363	1.15583565137327	1.15958555008901	1.18621113425653	0.887847637650299	1.20924463916302	1.30406306501844	1.33890358703454	1.25059034335709	1.12669480218939	1.15176433800367	1.10077530009494	1.51468686094563	1.4749021783753	1.21749871567663	1.34613155953154	1.13642415276847	1.14464108378798	1.17558605632289	1.21848229500606	1.04160894647319	1.10162841582449	1.4527884575602	1.21601453491624	1.29950122248341	1.20538305855303	1.1078487156764	0.000536509042647504	1.11266571294691	1.04760600868358	1.13349397729607	1.45888626654531	1.17006816844199	1.23282097310978	1.38070223405481	1.13135811052647	1.17652785564833	1.11860293985656	1.14323834034977	0.790265009025336	1.07851716969447	1.27881075514384	1.09019718357921	1.14855658319894	1.00266257383683	1.1736746450411	1.19043372052041	1.12649498725067	1.26778463796324	1.12835058935142	0.941014694124913	1.32401647822051	1.23187769834648	1.33397875461989	1.22984375189293	1.22602831030943	1.16525663784895	1.29980582934171	1.25446210032525	1.20820872243985	0.255877868598396	1.30153235871935	2.45551090828959	1.37001338529835	1.26358626605735	0.000471677481746534	4.38888235155937e-05	0	0.000374240869342205	0	0	0	0.000100246178726901	0	0	1.12542318297007	1.17269946628283	1.12863723888924	1.27993044766365	1.26004690468801	1.27366832742568	1.19788368800236	1.20400974501611	1.18587500243236	1.17736433084167	1.2899320820773	1.29286099302358	1.15491450534248	1.33866227372235	1.2013199063777	1.14656010921402	1.42901457231744	1.22081326051978	1.38365458575732	1.25749238716671	1.26451691239706	1.29189775293039	1.13588061032305	1.10874139887197	1.17976806443645	1.21156107404583	1.18065378977789	1.14327808242912	1.29995400110769	1.20461282872739	1.32393035041764	0.987746086417525	1.21233862567873	1.27297282039652	1.28248443099915	1.2582920337332	1.15602643300349	1.13619083355236	1.23181792885634	1.24053506928523	1.0841948065594	1.16581587893669	1.37031927762383	1.51550162188867	1.39493081228785	1.54766371649122	0.809653852613483	1.09715463511198	1.24012381773117	1.14944089622284	1.16489305438757	1.251524336863	1.14323080128878	1.16217629785267	1.2615516843244	1.1018267006503	1.06160447458422	1.5442334508665	1.17175352682263	1.17610144504888	1.15643133675723	1.12200007605756	1.18953080793163	1.18253727552913	1.2414730695505	1.23212751190694	1.12349369116972	1.14435962138699	1.22530801097662	1.17840469159952	1.44278879187174	1.31607286738234	1.2770313549314	1.20222419044915	1.22291272063219	1.08555814369063	1.17361217328715	1.30645578371891	1.20838864785264	1.15154349717635	1.18440091937577	1.09489705529424	1.1368749533469	1.24183877003133	1.0556633305253	1.01152370268701	1.22569629378383	1.2196604163412	1.1889413322786	1.35213077894897	1.30419358998528	1.12653799663943	1.20167152774192	0.00102208326901521	0.000684453562302835	0.000945565421691956	0.000272958341340023	1.13438995573646	1.14842856234093	1.25825006493434	1.18710183036223	1.17470388562312	1.15370779449348	1.10392744402465	1.08489286253393	1.21203304576312	1.29109896885215	1.37743996362254	1.34110336007763	1.28624708269444	1.15410700529451	1.21737895749696	1.1731273684922	1.17353301606989	1.27521088473966	1.14853995848292	1.17899749379957	1.20572033386711	1.14857540834263	1.20490011326117	1.19570303138679	1.34958617682424	1.19117140666557	0.745026919903121	1.29745106280835	1.16669557126303	1.23213295082164	1.21165172806596	1.43443820869716	1.39131647700165	1.09226145296912	1.19387601773334	1.22608424846685	1.13432488379042	1.46126911223234	1.27688291564457	1.19298660713426	1.09926299867735	1.24212150842064	1.27174284200275	1.30138894202582	1.01526634743969	1.24681547479353	1.1512984747882	1.18225470492309	1.19418824902892	1.16488273737865	1.10826438657868	1.09996172546321	1.23329595288691	1.1313689531351	1.23988540233394	1.04963569634013	1.1324611093971	1.31123027145557	1.11246153906811	1.20774071310744	1.08754910826247	1.00309121529119	1.20793275868913	1.31385646258445	1.17059326971936	1.27890042462633	1.08581145838536	1.12699665134957	1.05561768451504	1.26663570523781	1.22861125112175	1.25738630827971	1.24483230266739	1.0678410877753	1.1025202068139	1.19265319812227	1.15485834491643	1.35639683278036	1.09122606276628	1.11898753858904	1.1253451367446	1.08103823403412	1.13576656947786	1.18632011750744	1.31821538122913	1.32329873483916	1.22689270773909	1.05546301117286	1.25817654522662	1.21431014543493	1.38004357256633	1.15639142319305	1.23072709953865	1.22426156682825	1.08606928675019	1.09733466813676	1.25412304401474	1.06746212951648	1.33284915317545	1.16289970422968	1.12416026898676	1.10008536722683	1.09702391642815	1.16218803117116	1.17042273974879	1.26080604093327	1.20810091648526	0.058155503309726	0.000439143727381918	0.00406736328832137	0.00116752734629432	0.000203293725636243	0	0.000374768585245234	0	0	0	0.000220029561758521	0.000812595196128342	0	0	0.000871451688492073	0	0.000709385720872042	0	0.000175706067096847	0	0.000353265372204483	0.00107214201715125	0.00089884753566189	0.00560749268866483	0	4.94665583794012e-06	0	0	0	0	0	0	0	0.000601004367949665	0	0.000552134622999333	0.000311195956288015	0.000970289145471365	0.00475747768808917	0.000185821361118363	0	0.00203930712214779	0	1.09449037562121	1.10855976338622	1.28150439357416	1.27531596634664	1.41957888046093	1.27904663643438	1.28346131103182	1.08953939381508	1.28077435353943	1.07142952470038	1.27780226803345	1.23222331317994	1.30652801647058	1.18358292420491	1.17297999517965	1.25506727683718	1.15969398193644	1.30981238209543	1.18291102955731	1.09631910637056	1.40422900465964	1.14392401283319	1.08404148785873	1.16065492138465	1.21754026188859	1.15731170581146	1.06987846572142	1.11059119742091	1.24895466328868	1.21436383019675	1.25570330444356	1.30916855299735	1.35779685614434	1.12410431698526	1.16053374639209	1.19958714306622	1.30795498147484	1.15677508396091	1.16153831816789	1.25959648063542	1.38156486023812	1.33092491401431	1.30931746530493	1.14150536414798	1.42763779091208	1.0891114382001	1.09292425648867	1.14973979226625	1.15284717183726	1.1732146950337	1.18220917645538	1.29633885232072	1.16315519935995	1.21227831826985	1.1326536260598	1.25847480667223	1.07011233003524	1.19011151860874	1.15078380212307	1.22938545177056	1.25191325384493	1.20638364467672	0.979763718956942	1.14474718266055	1.25367233853295	1.20301566646188	1.06709715989724	1.09567878687386	1.02226570686077	0.000548557835611582	0	1.26199740639947	1.18022288954104	1.16138544613657	1.20051644894479	1.20548026133882	1.10986372373437	1.13516602134577	1.12143498336504	1.16192524558323	1.24033252015427	1.20536112050123	1.27897823596177	1.20203786125504	1.27559175654246	1.18639983569876	1.1771332704357	1.12274604876576	1.05125680122188	1.13585319646058	1.17129418814877	1.17217669978677	1.20942536993106	1.21699160538332	1.08372608333944	1.15782950637883	1.25198157578614	1.31504605890908	1.22432161451103	1.12187860767896	0.821557142038353	1.2999115759337	1.23486596415219	1.2183367404212	1.0713613102381	1.09975852288255	0	0	0	0	0.000329079767402469	0	0.000495549863627613	0.00397049815476228	0	0	0	0.000603527338970417	0.00486298340310569	0	0	0	0	0	0	0	0	0.000975517285872282	0.000897007778199767	0.00126888422008518	0	0	0	0	0	0.000536056001949878	0	0.00167782560071278	0	0.00062853300430978	0	0	0	0	0	0	0.000675291296044732	0	0	0.00125714727502354	1.17167195238179	1.22100203173444	1.32562352649923	1.23906252617	1.27476498054674	1.22213998768697	1.09244184916445	1.42238396031383	1.26120976808515	1.26085958218985	1.18387857679497	1.22555367744243	1.18114728123172	1.21035189171169	1.12960029528685	1.20857294734076	1.03636326467541	1.0150888320812	1.09874556401594	1.20960616765329	1.33264197337276	1.20819328434512	1.17116660041638	1.14103969722152	1.10050963505944	1.12622609833147	1.24578409426165	1.24012361759782	1.27446163994878	1.43096024337013	1.15625841538767	1.21941370928942	1.16196486010172	0.822255134228079	1.16688823618829	1.08917828350181	1.11472765341866	1.33467790933804	1.23625227987106	1.02186254877686	1.23948677574262	1.20365067300756	1.177450553581	1.10257777735702	1.10319115262921	1.38290301538499	1.26643184461334	0.816593253527137	1.08245465966359	1.22229211349998	1.30948723523069	1.20758834583853	1.22974172415014	1.41751189104365	1.24717507447204	1.20871519410744	1.1182399405965	1.2139064723208	1.13129655840223	1.22746690354968	1.17062651574319	1.20064263237246	1.12991098835478	1.29620736203865	1.18214581777872	1.41659843612113	1.32769707849731	1.28476038212607	1.19753526177937	1.22932775077467	1.18608655313198	1.09050565536591	1.17424485434819	1.22520187298196	1.09557255781315	1.05701711804199	1.33599470584931	1.31086663118232	1.267293867098	1.10612801290163	1.08295708377433	1.12466298026351	1.10008029763081	1.13769613820208	0	1.50323979935412	1.83667216314569	1.17301345779994	1.1779458931156	0.000126767471258217	8.99970948468676e-05	0	0	0	0.000284092424292319	1.26394616294999	1.23456281747906	1.24960240133274	1.23019954795751	1.03915814091306	1.14011205235327	1.47557769543945	1.22351170109445	1.23715688910285	1.34521188704062	1.30597498938496	1.29192978164199	1.25783039344633	1.15916828421224	1.08316947115147	1.08056060244834	1.31856018354862	1.46850009919018	1.15935079229028	1.25195993393082	1.21831619279199	1.1172674249773	1.30049388687765	1.22302945680022	1.41540898037561	1.15408261097492	1.22890486091628	1.49797214246974	1.25716661195173	1.30984766501367	1.19090758072168	1.20668903570071	1.10796723787452	1.14797504189397	1.07128181832432	1.17881434016438	1.12287335578015	1.10915082248782	1.22078018831896	1.17696631165556	1.25166049555431	1.25583724517188	1.13095637801929	1.205633255331	1.11228031191577	1.04246311755283	1.0623661674356	1.16103890634554	1.20351533787702	1.20873806582814	1.13322117270905	1.09118298742537	1.12855288740119	1.24987441438033	1.18636597444864	1.16238552988355	1.18624165389353	1.19434359637941	1.20138899080854	1.14722036400077	1.15774217881788	1.43352784759665	1.14054924628191	1.28591796969981	1.09111540189674	1.18427320259732	1.21771295974541	1.41719388633879	1.23621040502067	1.1427204070006	1.11661793186338	1.31980365747463	1.80085564723103	1.48805449632455	1.73188630934158	1.76058273997259	1.57194028418752	1.76365169390417	1.98345169890225	1.93597061412628	1.6851417490938	0.000194972906099258	3.70959511665033e-05	0	0.000123385879552615	2.56271968268716e-05	0	0.000720807254932439	0.0125014903121687	0.000143314338469177	0	0	3.02377219471388e-05	0.000139771872278063	0.00028545594666034	4.03438072930821e-05	1.76420970160355e-05	0	1.9600636650518e-05	9.28502497143014e-05	6.15028785799566e-05	0	0	0	1.15804394971603	1.2807260444439	1.2141664164476	1.09672438702085	1.24165587938739	1.1574558381678	1.34008283650034	1.21800029800867	1.01923313601973	1.12894861623067	1.3010184404285	0.526819549720669	1.44189328812632	1.2679198696395	1.22622744419422	1.17110962413178	1.19606338081818	1.09122660137136	1.24088727381687	1.12870052332703	1.19391620944403	1.07249601244206	1.29755069317203	1.28806461587941	0.303356757069061	1.20754499509906	0	0	0.000162121669372003	0	0	5.40512562021391e-05	0	7.69443453879438e-05	0	1.34176673450664	2.17673192770249	0	0	0.00113904304512944	0.000535480630720446	0.000554472089759087	0	1.38799129875906	1.66098734687546	1.87680810808142	1.47728908912037	0.135604584489977	1.16311117433808	1.17763016887122	1.2415420341193	1.29628405531312	1.34512051831336	1.32494188405253	1.19193337972979	1.46815179158689	1.21165983714358	1.19472785069911	1.29291874921348	0.92993818150267	1.28953628754133	1.14406946844804	1.22741524464123	1.28753552050153	1.31309409316066	1.22061172731338	1.21565644077728	1.15130744369499	1.20971728639967	1.27392369331098	1.40929399699947	1.1356555899437	1.200506975028	1.08248487362816	1.29796779544231	0	0	5.42946973612251e-05	0.000320673713695524	1.12244531389206	1.2059908622993	1.0516856291374	1.20624548167588	1.27877109832111	1.13213256437158	1.2254597629678	1.0663838360382	1.17493973688388	1.29810752839602	0.00157883355776784	0.000120976981694717	8.6237402140066e-05	1.20086999060095	1.10792755248803	1.19981416793194	0.000118223891359001	0	0.423285745624229	0.54618161209359	0.00146400903259263	0.000154195390074699	0.000139402908547993	0	0	1.21124142599434	1.21156553383621	1.18141634189613	1.14517026165308	1.29849653949922	0	1.02596846480669	0.000144967644941266	0.189626430582032	1.25452501473403	0.949578360753796	0.928359544291069	0.761102623607859	0.741162683616988	0	1.23051648515259	0	1.10829134646289	0.375407003172232	1.32677677169877	0.0182161871783524	0	1.0620368604292	2.43359217463606	0.977062474827388	1.20758723505402	0.716548517286648	2.70839262381242	1.11100378256284	0.384517511497937	0.0581948747226533	0.00179493665790745	1.03126163475722	0	0	2.11552294759808	0.94173338032139	1.60341010942034	1.56530131803869	0	0.224481348529743	0.799526682486432	0.71747858815593	0	0.000140145842758483	2.61713765669395	0.673620056437557	0.450586076960028	0.000262318511404226	0	0.000113548043238384	0	0
ConS_127_1014	6.9885572527953	0.00156221498381392	0.0108214430376473	0	0.612731672788721	0.513617259583162	0.435887939363671	0	0.892555606873976	1.0901841743978	0.745595700305952	1.17305696787408	0.590803093758126	0.675807310417751	0	0.475334986858209	1.44855371295277	0.800864052026448	0.000846002126111394	0	0.557666568534468	0.786959585493697	0.653928498692738	0.879935114912329	0.632196043832802	0.288372490391351	0.324230500232208	0.910451788652823	0.668676615717504	0.250238289732722	1.04392773943711	1.00686032416888	0.901000852697242	1.03917977178149	0	0	0	0.833262799964011	0.758801461590757	0.567268362267715	0.667971091615737	1.33522980411091	0	0.321788274086418	0.729263958979712	0.688450024548465	0.856584871009351	1.08073270087526	1.34527460442015	0	0	1.46754714513487	0	0	0	0	0	0.0159553162426559	0.313922473749303	0.61354851504387	0.682320159791683	2.24631509110585	1.37017956903035	1.16448465645305	0.380480465979939	1.09075592794574	1.40789752389097	0.120455111428798	1.52990076875045	0.000685319941527204	0	0.00296496166539337	0	0.000374619017493821	0	0.000257887110050633	0	0	0.000910148912839066	0.000621579134179451	0	0	0.000192922424666205	0.000380763331209766	0.000630452641404553	0	0	0	0.000556557716888968	0	0	0	0	0	0	0.000406346513133412	0	0.000308893278255037	0	0.000408326813929444	0	0	0.000665981687000453	0	0	0.000825138157775679	0	0.000487005711659052	0	0	0	0	0	0	0	0	0	0	0	0	0.00103977657581158	0.00199969237529392	0	0	0	0	0.000896627838492593	0	0	0.000788966363399956	0.000871905416187911	0	0	0.000247762276724214	0.0130103760102252	0	0	0.0106839662271104	0	0	0	0.00214622694991302	0.000331488713203317	0.605947565616285	0	0	0.00765679287306808	0.00057873633749205	0	0	0.000662385920262994	0	0	0	0	0	0	0.00244710150323704	0.0157220403143586	0.00421336569588353	0	0	0	0	0	0	0.00259446879121935	0	0.000410941981543563	0	0	0	0	0	0	0	0.00298010946802636	0	0	0.000728366477072848	0	0.000452000008611514	0	0	0	0	0	0	0	0.000779576375183896	0.000745729890647168	0	0	0.00110260823113261	0.00247081491507348	0.00284768649516468	0	0	0.00172538712578337	0.000740764006324598	0	0	0	0	0	0	0	0	0	0	0.00113271084616102	0	0	9.82829193398872e-05	0	0	0	0	0	0	0	0	0	0	0	0.694082630363351	1.21421128273973	1.47662644529192	1.60151669331388	1.18605830278816	0.0504657695501804	0	0.000142894978842247	0.00013256305721485	0	0	8.89837596642773e-05	0	0.336843194194367	0.293205336225569	1.38701049078724	0	1.51453892778017	0.767919434579885	0.00106756771654591	0	0	0	0.358526976159274	0.771575973632902	0.000958236355271014	0	0.0221493931479208	0.00065069038036175	0	0	0.00104826972063667	1.00102477484596	2.14928501590558	0.000482278599167413	0.000839242142464725	0	0.999196326175069	0	0	0.00579288845311272	0	0	0	0.440626500761726	0.826487760247808	1.04537778232291	0.93398642295771	0.367826765116857	0.766734531440637	0.452465761738004	0	1.35108459455741	0.662192172395263	0.707560990649372	0.878205228701107	0.788069747789696	0.803637175617002	0.816458336632959	0.812150658506898	0.605388270404387	0.715886866947858	0.808499516997713	0.000541121003582747	0.00101540658040693	0.00152911356162453	0.99196088990834	0.000305803453147633	0.0097571747127321	0	0.00644008720081033	0.879913011397798	0.570020856996615	0.657326578339246	1.32684840068894	0.00149331444327005	0	0.387512482330226	1.00449298753921	1.09001235228338	0	0.0830445932019394	0.0988506969931622	0	0.704546586319648	0	0	0	0.561288968087306	1.16778704811838	1.03376494671358	0.82679388046496	0.799495615415649	0.37097725640366	1.09498509930276	1.26529135182546	0.276276556530561	0.343049508423292	0	1.36339396362883	0.659061551382351	0	0	0.7670947398446	0	0	0	0.000178570002687374	0	0.000316335556715203	0	0	0	0.00142028434334184	0	0.000566670317015392	0	0	0	0	0.000554452964347066	0.000423252057347887	0.000141706458458792	0	0.000463714653236209	0	0	0	0	0	0	0.000450950691583996	0	0	0	0.00138405062930016	0.000317354919116058	0	0	0	0	0.00082334387714859	0	0	0	0.00451096847028053	0	0.000944436377126598	0.000640807133847354	0.000222587379350434	0	0	0.000334137586068181	0.000352679022444088	0	0.0029929772030861	0	0.000458675866441251	0	0	0.000605109477503115	0	0	0.000167789638272124	0.000300314712928019	0	0.000233750869261744	0.000342674402766847	0	0	0	0	0	0	0.000677342102498371	0	0	0	0	0	0.00102682898299704	0	0	0	0	0	0	0	0	0	0	0	0	0	0	0	0	0.000294371553430591	0	0.00205630492255403	0	0.00150714327836746	0	0.00262104110620991	0	0	0	0	0	0.00122842176987469	0	0	0	0	0	0	0.001059880520274	0	0.704549524796956	0	0.0322889611588801	0	0	0	0.00145662602591949	0	0	0.000884486205239934	0.00161371550568211	0.607761400786932	0.698905047481157	0.641961355396477	1.33774948135637	0.731738790421679	0.905524130145473	0.97137756322419	0.933298750855888	0.831575801134806	0.804274652772671	0.453437728137812	0.467104269573188	0.981527880029869	0.616569438091974	0.761916672832832	0.77994439509666	0.949247606114597	0.970504777623872	0.836053296966326	0.992870114046553	1.09680803031007	0.91682320894443	1.21441500419263	0.987838598253162	1.03960434124447	0.969449200411819	0.652697765728601	0.816172492363996	0.674246056368588	0.610441186743922	1.19186960443981	0.973381052077586	0.594547551701695	0.768463787451408	0.9030571992362	1.14265177702285	0.893547892096242	0.586587285558447	0.738193499942989	0.985683834092792	0.955512267693426	0.999085270239338	1.0345060078974	0.786902608487181	0.798616023636601	1.51234168349242	1.20839244483123	1.25828223713317	0.00279770563162755	0.932296530042198	0.970638401588946	0.816078602358137	0.695167415473986	1.45114710486924	1.26660747891047	0.989885571779605	0.74116717845534	1.32519369114137	1.2381619547539	1.00097345214959	0.909510245091023	0.396581567645029	0	0	0.0310985255105484	0	0.00123395710130791	0.000723410976130226	0.000399233370451482	0	0.000884081175511154	0	0	0.000688992109515928	0	0.000301064190567701	0	0	0	0.985003638765041	0	0.177866101840679	0.848791962763257	0.00034248704144762	0.00020681519277474	0	0.00130220508969047	0.000146056770135053	0.00122547641349979	0.000982718473948064	0	0.000191920410267853	0.000302479168844797	0	0	0.000180003117305568	0	0	0	0	0	0	0	0	0	0	0	0	0	0	0.000453389363226549	0	0	0	0	0	0	0	0	0.00555105916981759	0	0	0	0	0	0	0	0	0	0	0.000404307026381655	0	0.0017162690732843	0.00024278019979886	0	0	0	0	0.000116817885594417	0.000474619369568107	0	0.591701308961391	0.303627608502212	0	0.000467028862752964	0	0.00130848995500113	0.584011820714757	0	0.000675247167647358	0	0.00113757241062546	0	0.000535564482758626	0	0	0.00133936930868711	0.000388404285343642	0.000714668691118779	0.000626192517067524	0.829735938565691	0.798703264139585	0.942306547926838	0.711651219670522	0.820873477120656	0.762167545935591	0.985402029527183	0.893651011835431	0.149467064422548	0.930099720038317	0.637176164006396	0.803157017721838	0	0	0.00125274131305404	0.000393652517220295	0	0	0.00303535526909714	0	0.698723079960394	0.00122026112508743	0	0	1.17982543180382	0.535117806038372	0.54414824069413	0	0	0.296295746671839	0	1.27758996183518	0.794975515293835	0.772104396735608	0.491885907035833	1.17924294041153	0	0.330646121840537	1.15990422267712	0.554825217577971	0.969709314300384	0	0.358017335684059	0.929087932480719	0	0	0.0089453341817878	0.809303138991664	0.521840343804118	0.84286025815884	2.93065537080393	0.845381356962673	0	0.943487341597848	0	0	1.2056625702585	1.49084036616497	0.289647113983343	0	0.00165974794963881	0	15.664777344658	0	0.677934940130703	0	1.31438668240107	1.76984289497867	0	10.5735921764108	0.529471676402296	0.525494695624783	0	1.33129481858913	0	0	0.751849348651244	0.125631318645605	0.292776434692842	0.367886215645271	0.00856389378460302	0	0.00111360374322325	0	0.000386322883303019	0.76731380221404	5.27400136090386e-05	0	0.000275839134044989	0	1.92157934656592	0.767784053730249	0.528956784617504	0.297979651193136	0	0.0428769049864507	0	0.000855974022606495	0	0	0	4.40134897241574	0	0	0	0	0	0.00638555660420289	0	0.00343630048960083	0.00467706424504578	0	0	0	1.42020070349755	0	1.56025887938912	0.314230444502112	0.535442199496275	0.804631345238953	0	0.00717468453269792	0.631760884417094	0.30430634324774	0.000556461548703737	0.662254258483212	0.000878483248118386	0.00453396207727616	0.892058692374083	0.497584394231107	0.96630457264984	0.960904250444076	0.583566811288152	1.0326956327989	0.981411356764192	0.376588873251104	0.00116768084772617	0.000355605237232302	0.352571095174394	0.987956941767832	1.18187355123781	1.38444466753513	1.6749298555446	1.58723071543675	1.03248605074393	1.25748755162728	1.35771938222568	1.29438885707436	1.11927023149617	1.08404035053917	1.14335167656465	0.996482676821423	1.16977797697122	0.899941300873649	1.09395285185336	1.16624356781787	1.11608540042426	1.18995549318414	1.1657360492726	1.00579008029805	1.33043341326198	1.243775630593	0.873387104541503	1.06320003979433	1.01150194149345	1.12638154757802	0.977552974826033	1.04198391710595	0.973199063361233	0.98384151584599	1.2267589467161	1.2488056362971	1.3865439937527	1.13350635629869	1.01420320265594	1.19126941925039	1.10563389322259	1.22470869924862	0.886950060163449	1.38373540482352	1.29807136393728	1.12226054960203	1.20699945429935	1.19279860602598	1.33764123827679	0.986150934166221	1.17892044100782	1.26031663521043	1.37030715777543	1.47819809381377	1.65553457764729	1.14025438487997	1.41195806732808	1.47438501814414	0.938162493735876	1.17588659598535	1.30005029829436	1.12450984816768	1.14486921312085	1.22407479169979	1.21550757711878	1.3460487563688	0.471530150871897	0.833118415187443	0.910133462002006	1.53707738735416	1.12010229622727	1.02440904864289	1.26969467442643	1.19161200876273	1.05197485923457	1.47458890137195	1.16329340692234	1.31262231016526	1.6996265601122	1.32994309610198	1.16009195354329	1.15760084600234	1.04321454606644	1.15929923817048	1.17002376837657	1.05324155732564	1.29789811770303	0.969740058221649	1.18010629618697	1.09618840269255	1.08881275753226	1.0649002554021	1.29276245045456	1.02541655512597	1.0947176523783	1.12817545787786	1.07727269413098	1.2383824225721	1.23640238089854	2.28872391448048	1.11715715484427	1.07829218773027	1.31950469081057	0.622177137015916	1.22378394466281	1.25039726156299	1.12690036703227	1.39605165938993	1.18873028419554	1.06523036559095	1.16678780690611	0.992919503551429	1.0955582633669	1.28605864337617	0.815691768256975	0.971710962804969	1.20535238197316	1.43212322641548	1.17190714685572	1.0742951502019	1.36565371301116	1.12045167524707	0.949183728048084	1.28647599994483	1.29041522061593	1.13061738349966	1.04620527114543	1.21758692570426	1.35981125212109	1.61099735732739	1.58164519201913	1.15258291372648	1.1549070867093	1.07074490561662	1.18121573552421	1.98729029146309	1.04940941905414	1.18959954005415	1.06952778504224	1.41688627165124	1.11547747078086	1.46493473743845	1.34607156224848	1.12972118638047	1.08700090509208	1.33087297336173	1.25214015908246	1.20481084471467	0.993763730228337	1.09519422723641	1.26627027025649	1.15700263414258	1.49035814379815	1.07692237031162	0.229646056909143	1.10496216762758	1.1643544749487	0.996265998516426	1.17178898686115	1.65050958009332	1.08354471669851	1.01052882015504	1.2398890878591	1.19410205398935	0.979952861769932	0.883064189607736	1.14069325404344	1.19474504421353	1.25735477214076	0.910087481221055	0.841190898194604	1.14714179263849	0.628082270126092	0.91542883217384	1.41798617662908	1.26922855581876	1.03682162186198	1.14932446519038	1.10020445519686	1.40432660594586	1.4791274744439	1.1786468792733	1.06897053078566	1.23339456074862	1.36504113070317	0.932859691684179	1.52346419256729	1.28294160947522	1.34839672005449	0.964277372621625	0.869521253196705	1.14275098000996	1.10144030138	1.1153587147667	1.31152488549255	0.85075325924066	1.1642603313519	1.14845564677122	1.41230430288555	1.18877690062738	0.905803218188091	1.12404002687393	1.24745942509145	1.22558201853313	0.884607372177718	0.685611955530562	1.28503819658483	1.13391000349998	0.850935779639286	1.16499447152223	0.705653545919003	0.325609054946011	1.17591676137669	1.23996327150584	1.152852000376	0.88509791626524	0.793244700076014	0.963025450420083	0.901113711869664	0.556261508894529	0.675616923874586	0.903724873226804	1.22922188404773	1.34931282339265	1.16863506317322	1.20598096022976	0.830126856872761	1.17597410440312	0.96202505570297	0.766047518231795	0.992399523848348	1.46983600184084	1.06042821170541	1.36337412348025	1.05779220708307	1.35223179609643	1.03056037229176	1.39012253241899	1.09704857403559	1.20018529369487	1.07763318345448	0.932188904649187	1.0427355291897	1.38011795880214	1.26537568279686	1.43520835205665	1.1529342961178	1.16421962859156	1.29250416825389	0.806540268633327	1.20515142658393	1.12293994356635	1.28338657389953	0.952711582534783	1.23153048565034	1.05065080751406	0.926139560910434	0.98756777906907	1.00050769617175	1.1793705001143	1.50755433932085	1.06057199947798	0.910866927137608	0.84858460263349	1.08562929802505	1.04048121829518	1.07551513331608	1.02606439602297	1.16237121282014	0.965382578697816	0.710615717766732	1.0639021128075	1.30209455130877	1.1274695096712	1.07641470975455	1.09391666449404	1.23249629393252	1.25174566895202	1.24085039000655	1.44202017236584	0.901834113815405	1.38073705940387	1.20102619172129	1.48273423837365	1.33311106900413	1.01997310873986	0.960288120671947	1.16608843871202	0.551510630659378	1.00163377697878	1.38834041232532	1.02152148136823	0.984914723906243	1.14874426907543	1.03320278932496	1.0246322588048	1.33817958224838	1.25354651974255	1.12365125793909	0.999154947461079	1.2344725342253	1.02377303198961	0.924655401929932	1.29558759551833	1.15333071614438	1.29165071707397	1.05931207483337	1.1622028746355	1.16838931011379	0.551259174962765	0.871333251961324	1.28531851195827	1.5448561998749	1.26001857810656	0.974249955603394	0.737046093111179	1.0102764886627	0.940506429359506	1.14084988549773	1.2372610512071	0.885698401007842	1.43835815790002	1.17636271847753	0.77462621012713	1.11120871015045	1.19224511483082	1.26577777051774	1.42219515139127	1.13626745988217	0.957465318918195	1.18018860233772	1.62614170351303	1.13059495791318	1.03393698719951	1.33896215404994	1.2571543209952	1.01339433413297	0.891605077747938	1.01091520059609	0.889333141173564	1.09354906615024	1.1609082311371	1.05443765585908	0.978852310637677	1.06294421734233	1.00050572016461	0.74275227431392	1.2331259287891	1.27513462518467	1.08972891681077	1.20367399153577	1.24074491846375	1.20369162488522	0.948609568338359	1.52009766810279	1.19032436125535	1.18540780614367	0.851718540403465	1.21185924384465	0.796312403162693	0	0	0.00149055113376534	0	0.00121732068110501	0	0.000413492350589123	0.000492669279231571	0.00386489891237509	0.000621783624803572	0.000590143470791129	0	0	0	0	0	0	0	0.00455789441705961	0	0.000420891931153711	0	0.00134287264238219	0	0.00048412523571941	0	0	0	0	0	0	0	0	0	0	0	0	0.00142645105120601	0	0	0.000578536645946077	0	0	0	0	0	0	0	0	0	0	0	0.00132521836190661	0.00106859298939158	0.000847911262527082	1.06270947056087	1.21973636679992	1.07616996733545	0.892659979108361	0.908090031223	0.894939258524768	1.15622794465789	1.09258648383272	1.24335490136613	1.21477137415778	0.994812158802077	1.18926636895239	1.05712715522055	1.15111609018945	1.15927396920271	1.07547425140304	1.09319261805213	1.3230884273865	1.07734711476129	0.993593959493121	1.22610942988966	1.97799960895786	0.853911015624014	0.903102058687915	0.941995801134143	0.987252299380577	1.37101592514184	1.28440315663588	1.21784909254151	1.13430828919543	1.05504515124221	1.45386172137398	1.30831184347551	0.963409073949456	0.928236050909591	1.12856002968209	1.14922411569128	0.912535065484945	0.982303525098878	1.13877341894447	0.90329589653347	1.04830825881854	1.00371767874122	1.27423334058328	1.28198194490514	1.37303531033863	1.30411529223957	1.15970470799789	0.938317671680417	1.11289097296963	0.769674301828336	0.640714630745809	0.836845681886824	1.08836084203364	1.13815802268981	0.473001992378381	1.03684447283461	1.22876221395173	0.959914163856907	1.17093204087694	0.967314798700187	1.03636678373447	1.51468749577334	1.38214000423325	1.36775404090904	1.02033270158405	1.08930507689096	1.30334618614089	1.14394494021818	1.05392146479607	1.06313742369713	1.31018346234946	1.02995987583543	0.845045488015802	1.24700083356147	0.990459246621278	1.04904276501132	1.04734025424463	0.588237129770044	0.783817157440591	0.862560643680543	0.829523711623064	0.966042057891239	1.25623531853085	0.938323581570801	1.0519074309145	1.06875982643231	1.0716474395872	0.897515361353993	1.08182492621704	1.16843645387362	1.04697931210024	1.01020006694376	1.25880345245278	1.04906985747663	1.3756505764978	1.05257781881113	1.03782771713833	1.19130024094808	0.992784834328302	1.00961315622395	1.15630639472688	1.12765715772223	1.04940241344394	0.9923617673733	0.981323625175004	0.988631077252736	1.09401264923699	1.11026813014768	0.910951721927121	1.01467070746349	1.09568016982481	0.868155277807645	1.12503069360059	0.991228940132214	1.11443527915988	0.993152699558696	0.967332482327867	1.0046480823031	0.981320608033657	1.27287542944901	0.845903461480927	0.816177056106621	1.08543535162527	0.943190869978499	0.957863688295953	1.19578614094779	0.892582307702497	1.05877663122192	1.32531121258529	1.29117150750971	0.855290931492399	0.518199040052378	1.33438590147431	1.37944631364482	1.06411029119289	1.10648567070745	1.24825223683299	1.15265220187424	1.05766128829846	1.22253304278635	1.12018612894257	1.21959097115253	1.08371821357726	1.17652598461524	1.46120118754601	1.42414962571588	1.37813798313523	1.19905135437557	1.1844733210805	1.23320372901533	1.11342144515069	1.28931369423652	1.21286529776729	1.22590642381822	1.40229322874009	1.13418197325965	0.961660386319928	1.25715471683415	1.01902628826115	1.19529183608245	1.35005442895735	0.987186345060936	1.06003631368123	1.08926115701362	1.00209961498105	1.27244040615511	0.609948287720896	1.11339877185104	1.25048263423573	1.36597391072347	1.40499606150783	0.981732832420655	1.27627695298918	1.30366575100036	1.09972626970258	1.257981786968	1.05497094882139	1.14683631497862	0.965705999529428	1.22480285224539	1.18919340712721	1.22986356314609	0.814201670158805	1.27650996967569	1.6397271136404	1.03124021461197	1.05463832900245	0.803963099244929	1.19493571746721	1.48701000544669	0.805120139462643	0.948188034206808	0.851014118638611	0.797889849065272	1.15441104913737	1.09730583227554	0.855871551632662	0.971300706725516	1.08724561106542	1.16894099198551	1.25548008740943	1.05355873283686	0.862255473342787	1.3519114965038	0.714014497437507	1.31236017359995	1.49983775303509	1.00304477243174	0.956777266080058	1.28817267321412	1.47167561996297	1.58192506655255	1.14304009102343	1.22188109049394	1.19322529685801	1.21853795304773	1.18511319074187	1.07430100373383	2.91398309078691	0.753639258140384	0.945113845118381	1.05431967380922	0.915421672452096	1.35035955544556	1.32492534988271	1.11218588368602	1.11617214098347	1.20261292294341	1.36493936883937	1.57046213070201	1.23431044277323	1.19260579071725	1.09155705343406	1.16535961707998	1.07829174782389	1.19038260967011	1.02473530871398	1.27847692077195	1.27071231284919	1.56973120101079	1.23996457373382	0.907296475187117	0.901420238728279	0.81401642018541	0.679451232582848	0.589014528004896	0.991425076572829	0.649541119506409	0.982475970150463	0.98434859411219	1.00574311645461	1.74535364042804	0.984694821486475	1.07366045235484	0.464368490417921	0.984813163576153	0.566616160431906	1.13991639723413	0.798839530882786	1.210861493298	0.751807947027164	1.07966403176883	1.14558641981078	1.13754075881364	1.26066897084456	0.747735495502018	1.27353442841396	1.2347324883782	1.33025957476597	1.22416912469312	1.38830065216337	1.19755659495667	1.23245945139189	1.83501494483143	1.13331882765918	0.366830763605378	1.25233973510889	1.29868061225095	0.995482020377134	1.11082811012632	1.32167035225311	1.10158755288211	1.22834875454381	1.29296967450875	1.22265257002611	1.23478992711883	0.945654076544066	1.00585391672828	1.12102184799813	1.20309044457027	1.16786960777168	1.02523571095098	1.00936133863544	1.16995231401808	1.17427386049619	0.99054155190953	0.973828927548467	1.00191911984312	1.56084556757197	1.09934215783485	1.26372436690782	1.24972638072195	0.921438271407654	0.971787717235261	0.763638835346611	1.27575314837779	0.880644247657181	1.19056692347015	0.859633421830273	0.827168740016497	1.15730588421279	0.318842449612165	0.967496698690751	1.42240922885416	0.898810232557015	1.19345152786746	1.11754424926039	1.07216927760123	1.301731656633	1.21886922583	1.10602932005277	1.13904620311783	1.0615882313023	1.12241194676158	1.09535688550227	1.13753951473461	1.3308545712177	0.938121862989769	0.980953046113092	0.849139996047025	0.925261012107405	0.698162138512236	0.991131440710497	1.1988579804586	0.671525139807789	1.3401790869818	0.942935302647094	0.604985606408914	1.47871027172475	1.55828965716674	1.29673315201779	1.208526284149	1.05862403788054	1.13371615577831	1.11820117192615	1.22597391788045	1.37454468553147	1.4348042648574	1.23566156700274	0.942761211899069	1.53495103066439	1.46929785206403	0.655463461129936	1.11764983696891	0.911448970661119	1.10110839732262	0.876725276878605	1.27159760386896	0.624210888299551	1.4367029956302	1.37296896291276	1.14083681602903	1.15086388188447	1.26949306946582	1.4393923962643	1.20203457495264	0.984880921856566	1.37171361875517	1.21580005926989	1.4437789518961	1.28614477390678	0.773988607079513	0.718638092111785	1.2432050067907	1.15015010862753	1.15746920155263	0.0614855939949725	1.24728363910099	1.2108372793798	0.948817259064702	1.14277958171036	0.989125900260113	1.27147913420376	1.10604433256932	1.06198056484889	1.17612807415512	0.821059886725832	0.795297498436543	0.792456096718602	1.38925769479077	1.04002231473304	1.23188438907484	1.07138452481005	1.11585782523872	1.10292396507484	0.907824453561149	1.31545080788558	1.28340331604986	0.856663933938322	1.01168843199	1.0391915047684	1.29516790986618	1.23591517487231	0.854381924073989	0.953823932774214	1.11961916109146	1.102027686824	1.615385987304	1.18431224467124	1.11921635066264	1.19926792970257	1.0743374367223	0.940077965330303	0.954553766234641	1.26879999470112	0.741415661385997	1.1330448736377	1.20339465976163	0.833879701716784	0.468743012651767	0.932826218899809	0.923460102972626	1.09371660721549	1.13447322444899	1.28016813966339	1.07783552428105	1.16982407131252	1.05271689654383	0.911177679413541	1.2321357405982	1.24017373704076	1.09328803530966	1.19498237129853	1.19514872892744	1.32398280850369	1.28765494989177	0.876108324398864	1.05027822216666	1.14259092401367	1.21687341769115	1.13368117171813	1.29551932331822	1.2067774785133	1.42023243740276	1.30795418594607	0.883981846335502	1.00928314503514	1.02121928182143	1.33921085132152	1.0023215756207	1.01293288374512	1.2390335791446	1.30138742390417	1.15100428415322	1.12445265471595	0.643630357246407	1.44971395029257	1.14416655938509	1.29687004781982	1.44333511629724	1.32932956026009	1.45262087196739	1.02954478748838	1.09592647670833	1.14792347569473	1.039421761297	0.985365865191392	1.04102897141086	0.971701537705354	1.14673501206443	1.26463252425062	1.247727556739	1.04985773798702	1.16099371843896	1.0494578336067	1.31209033988774	1.53912753088552	1.28562533776574	1.35852387811108	1.26821038233647	0.168157140420976	1.06800704987868	1.15273336504448	1.00612473748562	1.14646626165521	0.673660071038853	1.03231246076459	0.883367370256004	1.47834829517781	1.20693286780331	1.08050667052216	1.03615999286214	0.960757699881173	0.7723262645813	1.29920381221681	1.19467290031385	0.964680427163851	0.864619138450527	0.380847153306378	0.787617772838916	0.988797124931431	0.966478077594415	1.01118506208458	1.23126449279961	1.01332887763982	1.46636471326391	1.29442932988191	1.33844610511873	1.16897144088275	1.20776796432948	1.34341765999212	1.20906146374015	1.04293692759093	1.22846548220326	1.3434818375978	1.05699761579188	1.29724305945071	1.13348138396559	1.35066021374244	1.62699875415418	1.19581402566861	0.566902900718928	1.05611470257548	1.11436112902113	1.34819268628714	1.25745609096991	1.01037424131951	1.20301379716556	1.02015318865009	1.28987596594305	1.28057577263213	1.75299078410066	1.38993480816987	1.15226124946673	1.15837456831789	1.20859090775704	0.957885718278956	1.1295127507108	1.16400545801802	1.04001157481387	1.17688007508172	0.941113910231341	1.01343876734601	1.45343992242582	1.07147607653527	1.24079733795085	1.42403988007967	1.23812926476417	1.21058450309496	1.11795361392524	1.09049010905199	0.981295358405101	1.01947752818883	1.13483927146403	0.871257552101084	0.432610419617286	1.3428818637618	1.23833429843348	1.01105963944567	0.764029825626635	0.816665074032258	0.977102906059075	1.12936876248693	0.576251713509607	1.40015821970892	1.08314172354588	1.22767848512137	1.19479639020934	0.00110463714193904	1.47481560129283	1.10978737490434	1.13506156607372	0.785391655370587	1.15564595962461	1.27344332710829	1.19654413982646	1.09360156188886	0.94023289562768	1.31842257787086	0.8654482705226	1.03242550267364	1.18717156777698	1.2786741692201	1.20796333308869	1.05616826430829	1.09060734774007	1.07860866493092	1.24847250061377	0.993184095094696	1.04933102983674	1.33875623626808	1.14548543392279	1.33943651908751	1.05173781110519	1.46458260486856	1.29675681913476	1.07127815611599	1.23653509419997	1.23875048387317	1.13776543910999	1.19250212938821	1.2148478085164	1.20687892667951	1.47414118584934	1.41960449726615	1.27955200155185	0.552592487314773	0.97438758481808	1.18976212055233	1.31837195173792	1.04839123127855	1.1671638271984	1.26334030711934	1.31254732693909	1.3978803494944	1.01556674149096	0.944937400440619	0.887221349586224	0.605190969510517	1.23398525085088	1.24827190896943	0.910757784518457	1.09551322498368	1.37574813838373	1.24033267506566	1.07533638657072	1.1440790712527	1.22518065532573	0.845930816349197	1.11263663853818	1.14757674299479	1.00669082088407	1.32517193996662	1.09107836135918	1.47019533956621	1.67804654929167	1.0349121902331	1.26118530114335	1.15675861041195	1.02393481960967	1.20352849211321	1.14456812193532	0.910653476898407	1.42331613384983	1.1459397617705	1.05278014927901	1.22018357627715	0.954666702954348	0.589827550132756	0.980085974025763	0.683121352103041	1.30394599760563	0.882068796289684	1.0518706360092	1.01269643970228	1.1445937418775	1.04276785054509	1.23908538993601	0.00161980349090911	0	0	0	0	0	0	0.0027894986322274	0	0.000576472701752634	0.000764039667301269	0	0	0.00278587258079448	0.000907871097044375	0	0.00108698038750508	0.00180866597890146	0	0	0.000283096141294137	0	0	0.000874011318150889	0	0.0012954751075888	0.000991009545775881	0	0	0	0.000533006244732893	4.99234380486273e-05	0	0	0	0.986801932842916	1.10894075791027	0.748344804448282	0.762174708478339	0.858857528209069	1.15668436974079	1.25364543399541	1.11566556539522	1.28279697337897	1.19253299305874	1.16405709183478	1.09506821599421	1.34235122194183	1.08652343846449	1.2925075447912	1.1968451672723	0.450695461889355	0.958423214644858	1.18721332753841	1.03165358057408	1.26048355517312	1.25909558879643	1.34770667980224	0.993553181381419	1.33872898389044	1.00112958553139	1.76176256234195	1.09053420693501	1.01748076961962	1.30784262165529	0.862554641236125	1.12105853610651	0.842219499366992	0.989188242529618	0.920580870979128	1.01094796221325	0.968912613364969	1.16459309595093	1.35376143814964	0.642767058903791	0.845530126128069	1.6638981886302	1.30767065038494	1.14239472011942	1.29435536248529	1.04903332533274	0.9283906558522	1.33754013675653	0.962633463861726	1.09578619002424	1.20537247201209	1.51454149041642	1.20622077156414	0.952808798783188	0.829545405736279	0.978758415828249	1.22477161366468	1.1011695040899	0.925060938879615	0.981557302902734	1.03210608409258	0.794243635671299	1.00423982914627	0.959428960351865	0.86892454461497	0.941312139967877	1.05839336290614	0.955054275822823	0.968310841379481	1.48830157075801	1.26487596118377	1.26002319431176	1.1021361838133	1.03946291156326	1.04209925372875	0.701213299729603	1.07713505752049	1.13352198450545	0.916082187210311	1.05562125955007	1.28286339368731	1.16934994948261	1.07910978059988	1.05850311782146	1.11263228193452	1.42587287439601	1.14109653429581	1.03989313209121	1.08048236654314	1.20215868485788	1.08302424898872	1.23448127602377	1.53626777763711	1.1379967612432	1.16192930598485	0.968380996308471	1.24432864937724	1.27271498100764	0.981610909532494	1.30817325912764	1.30879375462498	1.32425961491299	1.23753293694924	1.15408552172513	1.11795438450489	1.3535253822505	0.945424040759532	1.09773528926106	1.39220239897923	1.29322021179622	0.486378191732002	1.10343395257301	1.01047742691006	0.961040054951064	1.06096414903581	1.09333881629377	1.19584358563044	1.04531473507694	1.02905992673123	0.809056784336044	1.82025900165997	0.203333305523525	0.354147066991281	0.641822304104756	0.59254313074316	1.27940380180649	1.07070447034834	1.37248041642055	1.53279335205853	1.2545339753315	1.15474551568817	1.17354924015382	1.16688004875094	1.48011989504744	1.34336529048217	1.55060676186083	1.4306132268426	1.38498921050652	1.28241815176451	0.940898878743092	1.15381355712214	1.03488508226846	0.977837112383891	1.19819460380656	1.19333899969452	0.0932110227313558	1.14286313958366	1.07708157438505	1.07404605834578	0.817321900445624	1.00138545955958	1.09151571046352	1.09759671772814	0.983693583526368	1.05723046753489	1.11080911724694	0.918884768993364	0.810719509114889	1.16989815737689	1.23999316500924	1.20479120363284	1.56324562806184	1.04502162048368	0.790322454992389	0.774602802613042	0.959321193254398	0.906654824083674	1.01517092669184	0.743604846981245	1.02124152275629	1.02203289987726	1.1677041794335	0.856049741382102	1.0913455662931	1.01463084445587	0.959829413821697	1.05122221724443	0.971422677633115	0.970249247252358	1.21485460165617	0.620405349698322	1.02511106092158	1.18066765950656	1.18105794204314	1.13965690666283	1.15516388551015	1.12315092567394	1.14394403341883	1.24255509767082	1.32080836042327	1.06912807442181	1.19588746890809	1.33709212519429	1.17065561579688	1.07518343707308	1.46558610267492	1.0538560423304	1.15029483557571	0.920965584353755	1.25063575782121	1.4170808507648	1.49045702093942	1.15400306932893	1.31891912622567	1.14036327865531	1.05762774968595	0.871122123883906	1.01344978565401	1.39696296373753	1.716299107525	1.19994447907791	1.51888852084877	1.29507039407641	1.14984839080217	1.21399216227244	1.83890564764999	1.45297946916674	1.40949297470481	1.46784321649966	1.5308064197184	2.19107276170746	1.24641251658944	1.35158762516679	1.33633313206533	1.11938773755547	1.39521516089106	1.28971187193183	1.14705076572886	1.41024907126042	1.48579208882479	0.884079529075545	1.13682598442907	1.16150060412113	1.11224087681044	1.27354309542464	0.883758001781538	0.967089902840471	0.994955378352049	1.20327522266288	1.18827754861425	1.17363742646944	0.809405842736861	1.08756452517851	1.13230909513968	1.29974298266236	1.13952325870341	1.27168202085498	1.22107990531805	1.11185512936281	1.08472179857905	1.47025702882751	1.40448886073921	1.106007251281	1.04070523322637	1.24083793638047	1.37021604323587	1.02588310775684	1.26747393810127	1.10880356203088	1.46354501240872	1.257053120368	0.888195650947523	1.36689036187195	0.917242816470541	1.21077048165942	1.09184437158532	1.44290947386788	1.08584170199709	1.20197494613606	0.978055796708253	1.120895702392	1.12916811624927	1.17510225518474	0.749194223330415	1.40550891873749	1.34839440063651	1.11648815165757	1.36990641384093	1.19341425802217	1.08612477564508	1.02317111392683	1.28651061077466	1.21282157116506	1.54955101948927	1.20230728964808	1.14372014466	1.33003871132078	1.14093030369514	0.582467053103913	0.934842022526874	1.29827901097831	1.21919947345988	0.809659569122559	1.12389616014379	1.01701246349548	1.29735267493521	1.27102023437657	0.846148426201002	1.25833741888166	1.14086718576885	1.07006569432025	1.10514624794084	1.14775794880597	0.974726272759132	0.712046303657482	1.17228276718036	1.39493626377595	1.51430547937354	1.33946791198287	1.34929506479474	1.6351274727458	1.13917351150585	1.2597614353247	1.20577136870993	1.35245958342006	1.00455862986098	1.1328583449099	1.28432437954436	1.2861033455081	1.33849236343219	1.12100971741386	0.857251577644641	1.37050012078002	0.66886359845733	0.909786972179469	1.19485670589477	0.978861268786984	1.10872755852397	1.23043916398794	1.41374134319127	1.27529581595166	1.26899214867201	1.03621017249968	1.0498051251296	1.2668081369053	1.03021245278585	1.3325614240592	0.941706268858463	1.2536692690646	0.573656660108473	1.24307607751759	1.34847198183645	1.4345097358617	1.22594519685627	1.22043522574804	1.18338738567648	0.993827570217109	0.962056268056938	1.30123160482612	0.744074272114229	0.952710232814834	0.933296469558388	0.99782241171814	1.1354518175207	1.08610907082408	1.11469174426749	0.969443266824403	1.05098549662388	1.09490862731839	0.787188091694429	1.22782070499621	1.17595845496215	0.959802745467591	0.986345426277981	1.1566649942029	1.0282275599273	1.17861399524765	1.35906173895792	1.1946814954524	0.897858419905232	1.01689749738551	1.10742617640913	0.984686442761636	1.09286328099642	1.00802911587966	0.879288219982129	0.463416917336816	1.69302222334417	0.873392956178827	1.07293969173545	1.18389012966832	1.09130552117715	1.15149655404912	1.07684357982299	1.01507397524988	0.880236119631602	1.0218017031928	1.31981385164929	1.22836180414785	1.35689934810872	1.08500780668702	1.02316049952602	1.08671768132061	1.22923864365633	1.10607321787262	1.28012498256387	0.961162190842896	1.12352145904311	0.953761940466688	1.05385200317684	1.28235829728192	1.23249893102793	1.16026678677731	1.07087974891064	1.05972240141239	0.958970199270318	0.991369413630477	1.17871835874772	1.21893332408638	0.610707025993324	0.0884881687973112	0.328363857564976	1.12059495783788	1.29590178759195	1.34734412007534	1.17427358282363	1.15761243850727	1.25106037206231	0.861120649452129	1.3121404217087	1.29611438180331	0.843895150475139	0.981892279951628	1.10126601430582	1.0358405541336	1.05373152031846	1.21779825040923	0.976799521842639	0.81799886428584	1.09542958346826	1.15380647108798	1.13570880498277	1.19094692481049	1.01642825427231	0.986441627917619	1.28107407000243	0.815409713184507	0.891437850379029	1.09629603643632	0.966923663416281	1.08758378026366	1.0133761851407	0.957812713103116	1.44892334356904	0.873697503570324	0	0	0	0.611291678353668	0	0	0	0.000557215718626617	0	0.00166102286470231	0	0	0	0	0	0	0	0	0.00107814094968798	0.00208370537684608	0.00126750559794718	1.17887665032023	1.09338317712853	0.648421796599317	1.04792021349757	1.07643982141841	0.695820811505004	1.07342076885548	0.686023107831128	1.01788487690889	0.89880738586237	0.629703286831675	0.779352021394041	1.10264380389025	1.13914648630599	1.261178463156	1.34989278267377	1.2999097993311	1.26835955873805	1.4763366427104	1.44863639820607	1.25798006412555	1.34019784140512	1.20315381019355	1.12872143371273	1.28084669766619	1.04826014081019	1.25902850886685	1.09286286154528	1.24026371136672	1.15954506948776	1.22306093761747	1.29030693228149	1.0864511416098	1.38055332577022	1.24001013188045	1.33549421741359	0.90027552508568	1.01127882573303	1.24663242644523	1.21793194157432	1.30788081772468	0.672404580109378	1.21229563639861	1.03923589533256	0.665920683562399	1.09926914634761	1.21907958003085	1.17761168503813	0	1.12584520114145	0.978177524925804	0.88257413617764	1.45405396761336	0.90414784719395	1.25884146496058	1.28698405125505	0.960059944537118	1.45843008749772	1.10394286015894	0.937246906999972	0.6430197886104	1.15767114904955	1.06478107656213	0.93689412302615	1.06323041638081	0.677537322468214	1.09580050924405	1.1412611556827	1.35224928137782	1.10522624701034	1.02377766781471	0.472346302610407	1.1218933708649	1.31139622176552	0.861337131381665	0.787601367905843	0.763897480785858	1.08048491868453	0.728242609935909	0.853098827002967	0.743711994548791	0.211721236842362	1.51133703602266	2.26244903141449	0.913811878050441	1.1555459913981	0.000327955332697033	0.00020095712121327	0.000409000458533627	0.000589038093094365	0	0	0.000447193667407507	0.000448572935733521	0	0.00160314470912882	0.861397331545492	1.13225892022428	1.10737489387604	1.22599950925329	0.962872792368855	1.20327204890237	0.940289556183262	1.19358592220688	1.0986136468223	0.633424447583435	1.05229150484676	0.957639117977721	0.943274117747917	1.09928875689037	1.35725585977995	0.683959392995046	1.14069155441992	0.869419997410317	0.870639646778907	1.0263923536323	1.26086162831743	1.18372145996474	0.943889110114661	1.12682447050041	1.06077566036693	1.02338357163103	0.805155604812888	1.03683506950663	1.41956132661887	0.977895407553278	1.02651163928775	0.735200884941311	1.05032625677963	1.10636274594008	0.937949409170935	1.14770484230169	0.716862464187162	0.96326809298233	0.882355594090093	1.13892352964995	1.64240332321996	1.45198571958312	0.989691647549648	0.959954691872929	0.961297868551446	1.03672465530113	0.63435719087349	1.12904707720589	0.879531430741206	0.940916102310801	1.27621419634088	0.9995368896931	1.21876623920862	1.04260632133395	1.08658205314032	1.04209129707907	1.21479815460428	1.29036816671553	0.903940108548318	1.45104980312405	1.15570593511227	1.49272687223835	1.17709577304693	1.21621619603436	1.08320836310594	1.31663801912734	1.14208234248069	0.927233602699624	1.17667596887422	1.35651671052963	1.03424535091774	1.07981482032858	1.13168739382248	1.31464648462573	1.07049710585532	0.682798148346408	1.21559086709076	1.32665321877924	1.01462564582786	0.872020522387304	1.07524532642846	1.11168953160716	1.09602432843205	1.58461041817173	1.12219562414853	0.711296609367369	1.36480239663179	1.25568962921218	1.09176697619724	1.21088973291135	1.45874765262775	1.0357814024107	1.12918005612432	0	0	0	0	1.32021977720838	0.990028744308713	1.17493268521479	1.14260012164562	1.22446397580389	1.15162883537687	0.904773208984697	1.08741655008808	1.13122025115523	1.35041421153914	1.10392440111642	0.995131979174309	1.28119232988441	0.942405520277998	1.09642763842538	1.2234590043662	1.26013295395886	1.07886078896893	0.905469738697132	1.13245415980153	1.22335579799471	1.12504589802249	1.27979252748916	0.943203755780179	1.17111513786134	1.41339190692259	0.75633394325754	1.31564912786048	1.42412915963553	0.957861069553425	1.09749448146997	0.96364251026653	1.00909226222427	1.00502577649914	1.18535283930823	1.03378277266625	1.10074620635408	1.34121536732075	1.35532688980705	0.933777337594589	0.956800810978507	1.18680933913722	1.20149803267718	1.20108327546234	0.789199186061405	1.19540482765954	0.654002547326972	0.975483578613228	1.16778299632878	0.81569345702928	1.22099006613115	1.07908164755085	0.901292444182512	1.08234739974878	1.0560297893806	1.32130740834964	1.17641784484975	1.25811879106956	1.18962132573242	1.2916964642543	1.2864415377713	1.07934981029195	1.56091965794312	1.10242826252601	1.0492899341716	1.09562079777763	1.08960565128671	1.24409638706698	1.09359027208016	1.02030752498012	1.16878904368612	1.05757444206558	1.11597343048486	0.975721299365061	1.10590040925326	1.33245866772548	0.572608146622274	1.06408805110294	0.875711028415142	0.855852270626237	1.23132693228921	0.552385540852005	1.11132255079782	1.02112396022015	1.24131331097157	1.21572545462973	1.19970591977738	0.841415277053609	1.29035251804939	1.19703015163839	1.357109531127	1.41580361202561	1.22454677498844	1.06739841546139	1.12417504799821	0.964496356679958	1.27212227553374	1.37213917873012	1.22605696851634	1.01703657905192	1.57611752926608	1.27191028434473	1.03963828446848	1.09503361738134	1.07159535231173	1.0025530896296	1.28370612406567	0.0338903169591077	0.0026139633701695	0.00355146731884748	0.00334115435968729	0.000868780797007701	0	0	0	0	0	0	0.00173632289911448	0	0	0.00209009567947833	0	0	0	0.000544996634162046	0	0	0	0.000659142606231657	0.00261465660007275	0	0.000498291911661417	0	0	0.00518344461598198	0	0	0	0	0.000597627199457316	0	0.00252115579804276	0	0	0	0	0	0	0	0.915667665257224	0.966847047213405	1.12574043102768	1.2237100243709	1.48439701287222	1.04368538142595	1.4771448714543	0.819807726694627	0.724905198129053	0.729444540204357	1.41377250853034	1.20753472301784	1.17716885577269	1.02151495375935	0.727548277269834	1.03743975811524	1.13272948425032	1.23137201514242	0.973361791649734	1.09999692090967	1.34821504874936	0.953375137067914	0.719750879321264	1.00238698851905	1.12154282055645	1.4642075758012	0.964702573814574	1.12386345631295	0.9812539529705	1.50283227834875	1.13079703399938	1.36172185466826	1.04143017628367	1.07526121303508	1.15151587055296	1.17268769864617	1.46115394026351	1.18174330989444	0.915157775126312	1.1060426650191	1.29944207592692	1.08707027799458	1.59967613119503	0.985072685864088	1.11471060054809	1.37190092934141	1.10912984764573	1.30729421057497	1.25542865577535	1.20094523943875	0.872377100563228	1.29160024772654	1.23022950908844	1.04931942814787	1.37229106275659	1.16758559162079	0.919403975397487	1.11960666072615	0.934509484799103	1.32236656330662	1.1480529981512	1.24346812514744	1.07812870980959	1.40025194149682	1.25964333431075	1.10061842955534	1.16848505334811	1.37831698824739	1.20939353714022	0.000552579240438062	0	0.963036979649413	1.23892267977787	1.16173588786911	1.06653192925974	1.42795018919236	1.26240091177678	1.03125150670575	0.993265535967222	0.978441187082622	1.38454849132191	1.12008480108211	1.25851517863291	1.14033445775781	1.15000498101998	1.02590167478265	0.978847515211058	1.21723060714801	1.06630359424263	0.99459346086562	0.881083243516949	1.09569954805633	1.01312988179763	1.16533201502252	1.05573291761472	1.02398273849049	1.02032423014453	1.25006910144141	1.26372476589488	0.884923695090403	0.616316900785859	0.902340612417946	1.30684616972808	1.03218952802269	0.921961579937527	1.2309249313978	0	0	0	0.000734837447373603	0	0	0.00174133490941863	0	0	0.000478997549610779	0	0.000902958592241859	0.00753635890806755	0	0.000898384576322384	0	0.00180514521422065	0	0	0	0.000461601592428365	0	0.000479520612324136	0.000320452186297887	0	0	0.000656617159242671	0	0	0	0.0020146560946834	0	0.000301747669419551	0	0	0.0031093359012315	0	0	0	0.00181083123489062	0	0.00159811625657222	0.00172718132870706	0	1.07680523130394	1.10012741869697	1.06156705918216	1.18276295695155	1.31639490529615	1.24006076808584	1.25606067565785	1.23461407425291	1.19787620236135	1.30445807804131	1.02639795086216	1.17029485325368	1.15294448176541	1.13960250826086	1.17873058442833	1.29763078831479	1.15949485004989	1.21375123776658	1.04110064033629	1.3952774281805	1.14424063524894	1.12651456396654	1.3029593765529	1.19237473866826	1.02606357799027	1.10976948579959	1.12457302733947	0.893911026414897	1.29838988669419	1.33465875362004	0.815523554753613	1.08736449471519	1.15804524713502	0.931773895044983	0.996247928233226	0.932491011077687	1.15126932509477	1.08211344020884	1.4595470198259	0.651423405920891	1.00761942721634	1.07079041929933	1.17524754270548	1.21013064176453	1.09371286973384	1.03852101671623	0.903746665208293	0.701856424678207	1.07090137897061	0.961340172613228	0.979774662583649	1.16250266161585	0.961028153431598	0.910836898925473	0.926607622427809	0.94608899013039	1.097122989435	1.44341709213529	1.40255914043464	1.18930907130231	1.14687610247068	1.06532572925332	1.1266433915021	1.27910431671599	1.03616354706274	1.19061040665762	1.2711564377981	1.02278478863094	1.12632711078162	0.855021132853467	1.09923783530634	1.11907018410033	1.02107123817931	1.44865739258487	2.01481184802522	1.21524069846422	1.08872205331884	1.29296271992435	1.24897729660533	1.13345872984585	0.926147918532929	0.778273169837054	0.834255200493483	0.771608791602313	0	0.930173893062542	1.51292594483941	1.18338346361018	1.20486423332311	0.000817892642710436	0	0	0	0.000239059047410467	0.000433598588214598	1.09953697233322	0.867691060643187	1.33663350090588	1.18395369623162	0.952108132688389	1.32051608470563	1.32094613838442	1.14628194093949	1.21917807661457	1.12754205575047	1.35941313423582	1.00445284600677	1.05280629267867	0.970919090792061	0.795040010991177	1.18971293082594	0.808249395862043	0.824193498370461	1.39275771538468	1.27485648308626	1.42759159659752	1.33515483758039	1.02986480365557	1.3346654044564	1.12643962621951	1.17649620342935	0.793061713058229	1.32581337935897	1.11974460815123	0.979479228558336	0.846487710614422	0.737439104993111	1.22053643104537	1.25744836644882	1.05059228537873	1.20408955549644	1.10842523378017	1.34041775631722	1.16514299527731	1.19783013224675	0.927986023292309	0.986849668792702	1.25326349986555	0.847074824512572	1.11090372485099	1.11297055595449	0.777199132643428	0.968981881114068	1.29667610385582	1.4563096820474	1.12896776188087	1.07071876762261	1.25905442273678	0.967142248169678	1.25069010536454	1.17535933514049	1.10996088769571	0.984844467400737	1.33584793017427	0.944411418252695	1.06304721629984	1.37771848289553	1.0306605303248	1.06334538520475	1.24946397984634	1.08863095333797	1.02335888049493	1.19133156340351	1.15918346405276	0.997583592916702	1.1246303373096	1.182029626999	1.34325148222578	1	1.46264140939058	1.49599039072852	1.23330264159107	1.79994682633436	1.78730075539446	1.22180674405946	1.43832036733231	0.00269261117176229	0.000177942365097507	0	0.000539276551014357	0.00010203583562065	0	0	0.00760188338947012	0.000133919255009205	0.00123705450319521	0	0.000152296953406005	0	0.00119811910996464	0.000157786179773046	0.000415436000078475	0	0	0	0	0	0.000127584145987972	0	0.973466553311793	1.26615785957	1.33125475144627	1.17110507076749	1.08340763524365	1.09495388969719	0.813734757886781	1.12923424741355	1.00860324487328	0.997373815377618	1.02073426716926	0.64141251876684	1.09819326062991	0.801127318986104	0.725462045394446	1.12049684458819	1.04367311811895	1.00420253587709	1.00030078126972	0.978376816521901	0.954998801802905	0.712940054572183	0.804616131798094	1.2470955687149	0.127485853173691	1.03343120675625	0	0	0	0	0.00021540956701341	0	0	0.000184543843312655	0.00173729478358981	0.895413441663043	1.41840127548436	0	0	0.000887731697335754	0.00156026577604598	0	0	0.789520719420636	0.97941725378126	1.91198403647869	0.946609282131202	0.0835260979680556	1.55638619993311	1.05117646269564	1.31804042855171	1.32503326034023	1.19104286610092	1.23295602297539	0.91136672169369	0.915205425479602	1.32442855946681	1.24486603934777	1.11159727048744	1.0742020089711	1.12134083069839	0.973289092939887	1.29200946842976	1.02264598160546	1.06824213502632	1.24812218306398	1.29692350444909	1.10269576177149	1.13826498608818	1.26444814396812	0.935796867834851	1.25855861525813	1.15933204266657	0.994790573981101	1.0465488263207	0	0.00011790755756432	0	0.000142227842880012	1.09735335296068	0.903312389413272	0.879389737298758	1.28874476258079	1.19912960680703	1.32490456056855	0.893105471484669	1.27455896591864	0.626080021597673	1.19514650839132	0	0	0	0.913474663659674	1.26791127069565	1.22587370491322	0.000541320795662111	0.000366718937531115	0.393850022572853	0.486316671927465	0	0.000166123824656014	0	0.00135942485175528	0.00166425360980952	0.972380917011802	1.47799891220789	0.851451457907537	1.70914561564918	1.40944775876565	0	1.03446066283133	0.000726991086901127	0.120399785136692	0.841659641106885	0.672048717010128	0.675352966323229	0.744332499398008	0.972539609404214	0	1.71791338433941	0	0.96933699973674	0.319385388024667	1.42958861807041	0.023821667002826	0	1.20946143251372	2.09642268935006	1.3584784605558	0.649934423324654	0.666391531220742	1.5831223354132	0.912792336695572	0.399027154003094	0.0522473205350119	0	0.615093909575968	0	0.00114453306204567	1.2230438281036	0.947689413569365	0.761489652761579	1.00132527316225	0	0.513924980816378	0.991283226349545	0.627977029335187	0	0.000313022690392235	2.06813069352753	0.576148639864657	0.316219297277215	0.000887767998470873	0	0	0	0
ConS_058_1014	6.05867316786721	0	0.0145895160558132	0	0.47142406503132	0.901823308569195	0.401425493193781	0	0.665579554683609	0.726875279110444	0.869418231318469	0.749797397863013	0.6274537531579	0.765474360799416	0.0177818426017644	0.553372679584889	1.00199902845094	0.945318828028296	0	0	0.66987242227705	0.987294359797865	0.778234329016242	0.852506400884618	1	0.251181298620289	0.632694367317864	0.958349744293893	0.77289729530275	0.251333943579116	1.15278633468386	0.78084625931843	0.901672306403216	0.927364059131271	0	0	0	0.88618273000926	0.809766238539786	0.826591242197023	0.644535220029091	1.19537838574575	0	0.471386726307245	0.685663538669705	0.856051507879948	0.97521213372431	0.908585626676875	1.12089661953454	0	0	0.887243196192124	0	0	0	0	0	0.0258041709260484	0.627689448643945	0.58661881624465	0.762105510783102	1.90091364214271	1.03827905778543	1.05583442615242	0.594314597839706	0.73522090938323	1.19111683283186	0.234784308383444	1.35953973750257	0	0	0	0	0.000513246861680992	0	0.000321198443607991	0.0129605670868105	0	0.00143399216021496	0.00025160750140825	0	0	0.00125863527355178	0	0.0026928731669871	0	0	0	0.000762512014068566	0.000495685374382242	0	0.00703698281180958	0	0	0	0.00139178780895832	0	0	0.00487460967069927	0.00170625611703888	0.0128955896506721	0	0	0	0	0.00883514148749812	0.00021491919117985	0.00133444455010269	0	0	0	0	0	0	0	0.0136773848970121	0.00202004570916189	0.0046065068565115	0	0	0.00149577341629	0	0.00611161430778578	0.000442245302310197	0	0	0	0	0.00490233009047963	0	0	0.000377110657300788	0	0.000649376406599595	0	0	0	0	0	0	0.0179579569712547	0	0	1.01676670822985	0	0	0.0017611268965569	9.01020270193709e-05	0.0110510098811252	0	0.00103714510375602	0	0	0	0.0198090082433067	0	0.000564316762338531	0.00357616204367796	0.0211039524783089	0.0220592825445043	0.0234847745773321	0	0	0	0.000920021699640209	0	0.00315960222137371	0	0.00321720654868753	0	0	0.00326750614646615	0	0.000988009119891196	0.00296370527783411	0	0	0	0.00612486314181869	0	0	0.00304555428402299	0.000424069373555565	0	0.00138779851273559	0	0	0.0004108050072365	0	0	0.0111456806126123	0	0	0	0	0	0	0	0	0	0	0	0	0	0	0	0	0.003671379768519	0.0299069489061192	0.0386798939804385	0	0	0	0	0	0	0	0	0.00128457254707174	0.00177655534699892	0	0	0	0	0	0.875520075694713	1.0412007359691	1.48533762542976	1.17427814719169	1.16433472128035	0.039451621246421	0	0	0	0	0	0.00365966677538535	0	0.366054755701104	0.356064853082088	1.42226863012808	0.00153431164897357	1.81503086659501	1.57813226805204	0	0	0	0	0.451343478854834	0.607689217182676	0.00125315773694263	0	0.0248735906729218	0	0	0	0.0015045717715394	0.978792436730747	1.39373924029875	0.00069378318829421	0	0.000588011786059107	0.79929905603138	0	0	0	0	0	0	0.873734161179285	0.933443837040786	1.03795642188544	0.649087017719333	0.75142367700558	1.07058026442823	0.424286317323174	0	0.828071123824646	0.577443698840206	0.718999460566214	0.81792889156629	0.682930080164788	0.554987342942682	0.825802600706072	0.737217009131922	0.881229287845776	0.732716002893481	0.598013949362716	0	0.000463719331184854	0	1.19856078677105	0	0.00941067870077727	0	0	1.00534890430036	1.14589241593638	0.725721662382913	1.30925206889888	0	0	0.419293628632414	1.16158863384563	1.07912279399278	0	0.113105995686408	0.0463802800243437	0	0.905016995915565	0	0	0	0.457110568403596	0.985318879957211	0.647171472828564	0.762548632525187	0.727730592398273	0.247984961507705	0.916097545447992	1.33624935429385	0.310686768265481	0.293130509886727	1.94476396720597	0.880898902696102	0.71282185252171	0	0	1.02149218479505	0	0	0	0	0	0	0	0	0	0	0.00273445912150492	0	0	0	0	0.000691165325953876	0	0	0.000555960574284882	0	0	0	0	0	0	0.000883760552577634	0	0.000184425399226698	0	0	0	0	0	0	0	0	0.000712044191860051	0	0	0.00136962736776886	0	0.00453218573650713	0	0	0	0	0	0	0	0.000147914683765517	0	0	0.00138145037342001	0	0	0	0.00087048188182911	0	0	0	0	0	0.000305693588769729	0	0	0	0	0	0	0	0	0	0	0	0.000883378864509664	0	0	0	0	0	0	0	0	0	0	0	0	0	0	0	0	0	0	0	0	0	0	0	0	0.00227997327278934	0	0	0	0	0	0.00250881912675879	0	0	0	0	0	0	0.00138895519685296	0	0.821851130053732	0	0.0246463560591513	0	0	0	0	0	0	0.00110641741918824	0.00103348419810064	0.923919585005501	0.934656180477564	0.85350325382945	0.710595176206747	0.739479774202528	0.774183177273025	0.669595358589137	0.76791319510723	0.911694564018021	0.824729981077814	0.749387619250886	0.819616163221797	0.967959782575666	0.802699562566566	0.929469348850417	0.768999312697795	0.794569879153586	1.08276998599222	0.976767245707257	1.06486714644409	1.20369150617439	1.04365161899737	0.611340463950677	0.949369844982387	0.807468997091408	0.840396240768147	0.664660169735964	0.89111454306576	0.706150730593349	0.934819112549014	0.813674042953397	0.946449780898885	0.717607108439556	0.905723466440411	0.846426504315716	1.05078262273057	0.872542918555652	0.642371104003742	0.973066441193826	1.24220672202492	1.15129175220086	1.01922898432192	0.804057760651767	0.788972438481243	1.0024448817016	1.4100811917159	1.84502200324548	1.32081043362566	0.00326747300069497	0.896798676323891	1.26865146730587	0.8923488170733	0.486562107253826	1.23783105409356	1.44657923261626	1.0970794714096	1.15388652937021	1.02941327808893	1.15195505267139	1.03376678612504	0.822221517398197	0.323162992816646	0	0.000679038350079761	0.0664662043471277	0	0.00330066239806824	0	0.000596694284721152	0	0	0	0	0.000991151469865623	0	0	0	0	0	1.72519806076981	0	0.226473503042336	0.895015242216202	0	0	0	0.00276108601780554	0.000240126129422612	0	0.00134637364660243	0	0.000262940597414087	0.000424519248409756	0	0	0.000246613307749124	0	0	0	0	0	0	0	0.00171407526256152	0	0	0	0.000319978425673727	0	0	0	0.00616598222182896	0	0	0	0	0	0	0	0.00832953734861364	0.0337055083854661	0.00136587564172508	0	0	0	0	0	0	0	0	0	0	0	0	0	0	0	0	0	0	0	0.538278692096695	0.274315848087122	0	0	0.000452171534188419	0.00528992537008532	0.565779129599515	0	0	0	0	0	0.000244583409782181	0	0	0	0	0	0	0.751839350494234	0.738167738070006	0.884391338352595	0.734018304896942	0.765189127719473	0.693676618777271	1.04957041345569	0.89575747414819	0.11332128992328	0.92293148126443	0.662940524538489	0.804193650233355	0	0.000873849293425994	0.000803383124219263	0.000269661855940711	0.00956187557263158	0	0	0	0.586931078703423	0	0	0	1.49733105831859	0.536151614826491	0.40650934667293	0	0	0.396820077308784	0	0.921243362634004	0.706632148180879	0.918504931568139	0.70558784185124	0.683366693393814	0	0.512397324608281	1.35109639742449	1.00446860400727	0.920063403880054	0	0.421289824393818	0.751808374005396	0	0.000195235964439601	0.00277484307820898	1.07114196460355	0.496888491621987	1.39921719393566	1.64723897078713	0.25738108918549	0	0.579757402912771	0	0	0.323181831802747	1.19834615143838	0.253763679880734	0	0	0	13.8117627554382	0	0.411341897135839	0	1.6377489781512	1.18864455454107	0	21.7295281919065	0.500334844354267	0.685670586114681	0	1.12653349356417	0	0	1.15082830672016	0.394029555681515	0.348319785914923	0.450583119581163	0	0	0	0	0	0.79091271312934	0.000238446339291849	0	0.000171778846418558	0	1.34586062281168	0.735483447306894	0.505401731878766	0.366412575522357	0	0.0477589532216577	0	0.00122857154626441	0	0	0.00480047683793943	4.07241170266371	0	0	0	0	0	0.00340220732991199	0.00429841350071425	0.00149457275870274	0.00194176146282036	0	0	0	0.833353608871116	0	1.32519085628515	0.460477873512605	0.545667254232114	0.458184566091817	0	0.0099839900709328	0.634913248342325	0.43751925977329	0	0.87013799371915	0	0.00370089864309015	1.1787636852019	0.887635326766748	0.821902552400724	0.99334762884504	0.801063778715481	0.851181551896967	1.04156031949501	0.637559793535274	0	0	0.219641311973272	0.814927879925048	1.01546525819554	1.22472427776062	1.47307867648608	1.23916580686457	1.08525338045204	1.16036976830881	1.16272945394614	0.932703397247518	0.9206293149014	0.979524691082571	1.03390750559225	0.810924905393497	1.14491751652538	0.871590576631432	0.890061087764968	1.05878422601224	0.900766490551468	1.02101483512817	0.883382170872688	0.904072393322833	1.09943759085823	1.1038489058384	0.865901533635731	0.968291649695215	0.827998155593022	1.22713637312719	0.692726530762791	1.18011390498208	0.950747640375154	0.832802910783974	0.963786221766237	0.970206731011353	1.06108236357893	1.14503945766674	1.01413413097663	1.11200097056478	0.955690344940785	1.07877540124785	1.07671753403143	0.801563931059272	1.06566766111284	1.02695073124834	1.08200704784199	0.887833580105219	1.09523122540809	0.764397018955523	0.847657133165945	0.934093857253782	1.10988387193748	1.76367547594533	1.36452232492837	0.975414470983329	1.39069134507181	1.0514765027062	0.885207550515568	0.980527137291787	1.04985024543803	0.932328480497596	1.00783656090539	1.16293363767192	0.923550034721213	1.11919627648576	0.758453026370539	0.922337247007942	0.914898359292129	1.25556338297811	0.885644182286766	0.771929792530245	0.988811780221151	1.15580562101263	1.25663385420265	1.29404868216523	1.13962302757344	1.19472947009029	1.10622623128324	1.04177252786639	1.09743358891265	1.00122134954916	0.753207975817575	0.991208459258225	0.989745297388649	1.08255885816273	1.28026184098052	0.949885585708347	1.17611039285334	1.0391650370019	0.973310635096608	0.957504033331201	1.08978967806352	0.923018793277402	0.863785469685172	0.767617723387821	0.928485647949823	0.979582563111272	1.04678497992502	1.80070860706152	1.01212729612126	1.12947722559164	0.952009412570688	0.920577497834034	1.10679719847737	0.928214188436789	1.04487696122323	0.973068254747442	1.07762014323932	1.00200300418953	0.851325108868258	0.759083051846649	0.953411629230027	0.800824804355655	1.10769767231007	1.05549183339754	1.01043088768879	1.35612482710725	0.882127998827115	0.723193717422208	0.696005722803022	1.12568236930931	0.923052325064265	1.0609254724341	1.13924129849314	0.94008044697459	0.983531979333584	0.894854911807601	1.2007197313594	1.51316853947571	1.13338402160428	1.19377662946136	0.915911350578481	1.02581870723055	1.19496824152339	2.40609590463715	1.29151726483792	0.95206030128559	0.94978787248784	1.06279890033479	0.765278690738756	1.17001495489368	1.05919368776578	1.07318015344112	0.979848288667849	0.934568541297883	1.14723381747162	1.03293051330968	0.76848183233086	0.777409864517064	0.833519848034856	0.906877931237718	1.00818613440567	1.10039469430284	0.949959623566995	0.884247966985544	1.0643276466263	0.994268103215737	0.880212726244532	1.56822523470393	0.950069501900921	0.979281640437297	1.05274772214146	1.23401182145336	1.03091870234226	0.692060089884232	0.649173257755969	0.833283891625885	1.02651718424015	0.960098206633238	0.912343352854193	0.767151459610669	0.762304733734056	0.989039900791574	0.833384664760036	1.04047080611698	1.08234698399935	1.0313800188704	1.14832859948004	1.24409583491576	1.11936270788223	1.19777374225695	1.30855493217031	0.942599584131708	1.22264751611909	0.768221817782891	1.14336306101927	1.51434845742957	1.01005583400918	0.854720867084466	0.886019607726453	0.863971325518335	0.83960143210851	1.03307657036962	1.19553509763202	0.843814268483879	1.31378026454039	1.14315386965637	1.49454198939234	1.0388782156666	0.779872880468862	1.00426417117555	0.894024322281242	1.16519793485446	0.786385304637445	0.829331650969645	0.940673300069597	1.01451492412785	0.981675355719348	1.0908451282722	0.88357723998134	0.646508865861202	0.83655575731968	1.24785674663302	0.822299164861737	1.01322344541922	0.909782896335806	1.03098314089771	1.05676028896691	0.734242627854703	0.70964898049675	1.15496861066902	0.813952308269569	1.29851587845118	1.17062883471807	1.18810798427482	0.952715496510674	1.24788792048965	1.15686701992918	0.82356787267931	0.971955652521721	1.18484150908395	0.942798672007095	1.2759407186334	1.22641430532593	1.17359782013648	0.927231850062964	1.18000320686081	1.15257716331727	1.00958530135834	0.926255546345776	1.08430533467913	0.756751336928959	1.17440244096059	1.05047192389681	1.07161824370522	1.0591274243554	1.13887924492094	1.18269804094209	0.960993440409767	1.18470441742439	1.08470314313	1.03092164384124	0.737213910188168	0.983037790418107	0.9090294874837	1.07057792852845	0.928433397823803	0.982874488880471	1.04794137303441	1.26545219055952	1.23719532438309	0.718272809441538	1.10814901182673	1.02782432408795	1.26743029247369	1.05102839099289	0.892981592625666	0.956506999279689	0.551652815124426	0.842407152760056	0.958071324715589	1.2344228595895	0.984969059064965	0.944669524384234	0.98700511069796	1.29167130010299	1.02119047549815	0.967800081488356	1.40022595498785	0.948449458097888	1.07866585672026	1.18426273275308	0.99676163723037	1.26694882773824	0.885025698584299	0.810896033445907	1.02466202725523	0.796710313130418	0.644717288744588	1.10421182033146	0.912257548074049	0.825960408419018	0.925102259276894	0.877556607708327	0.936845754537848	1.18087892801025	1.19075087874537	1.06195880326903	0.668314053115781	1.10106759421127	0.820616162958302	0.807844125902064	1.18788147086403	1.00818537464754	1.12606803454873	0.797163968927997	1.01784808629977	0.886006331234868	0.55665134744562	1.01640020477951	0.921211567848752	1.28553280910245	1.05645756598248	0.775340217120335	0.717355420347417	0.733345810725206	0.740897230848064	1.10888684988181	1.14912600688607	0.900675567449063	1.23212704616014	1.00126182117395	0.731705262376271	0.932403812617586	1.08469751655752	1.01313404115194	0.840283552109064	0.910615211555551	1.06510600518998	1.1719539909687	1.51076027484691	0.9791199017997	0.942108286217445	1.15007560853433	1.00272507257594	0.783623678144281	0.598918920501649	0.705382712256735	0.880116081232657	0.860289902642143	0.678962544887156	0.987699576925028	0.973874524491678	0.875847088621102	0.912766284476733	0.652250536221379	0.91458779552519	1.22386037345126	1.01919336981924	0.842208531304906	0.968023992226807	0.958601730661744	0.763429806464965	1.31540853758827	1.77364609782707	0.998094120665921	0.605288901594722	1.02421814440754	0.675935985844332	0	0	0	0	0.00166779044859039	0	0	0.000613619679058728	0	0.000370380340248904	0	0	0	0	0	0	0	0	0.00340611500730301	0	0	0	0.000465492309833358	0	0.000323549208975609	0	0	0	0	0	0	0	0	0	0	0	0	0.00202602733683528	0	0	0	0	0	0	0	0	0	0	0	0	0	0	0	0.000732013022041229	0	1.0309184395685	0.897725530710694	0.952681433770748	1.07538686813723	0.708835340571357	0.802920539987975	0.825883181611114	0.948859982556587	1.26647916175532	1.23729890441143	1.05250759742509	0.973624092434313	0.812946208934377	0.930495836544143	0.847052375054321	0.936024780200881	0.703250733672122	1.05122911869335	0.749576722172606	0.813389511326628	1.52814264447941	2.11018688645042	1.03268634104904	0.894055070505038	0.875393605649834	0.727685153707163	0.935750981788338	1.11772974998842	1.08423513131048	0.769509849583282	0.972558945698174	0.981213571074273	1.07987810564551	0.881455181076419	1.03799678169933	1.10316800770655	1.26129048051324	0.90579568356645	0.869812552426395	0.907468924648784	0.874043168474158	0.798442390605628	0.994858719427332	0.878352905388411	1.0421203854652	0.908904599800646	1.06347083789068	0.96193769669721	0.89274668656205	1.09168908045978	0.711176813376558	0.44173280585867	0.850119860048745	0.910486939270814	0.844468350453555	0.708164861078955	0.829749444646452	1.2317335986333	0.781159048683747	0.883413197317893	0.939198234731293	0.709459465763157	1.35456646441941	1.26729722547932	1.10569140174441	0.997862212926067	1.1081216251172	1.16662648157423	0.82240535131375	0.908897747576046	0.949851578385848	0.9623965819867	0.766607971549388	0.65710404390053	1.0488152679264	0.959605555427588	0.706234974838001	0.944047007893491	0.648411406597707	0.820773353408675	0.817835137360953	0.683973447994983	1.08396222465836	0.85089835466539	0.761981404462282	0.883600771230599	0.857591119104078	1.05337814745619	0.742368460670832	0.867747602500313	0.982629443862684	0.974663694397132	0.977550003868735	1.26852714122184	0.957545254961277	0.951308670477624	0.888022597871436	0.971656041177179	0.986876611276558	0.777437902231669	0.95598055124884	1.05220990022308	0.879783681770277	0.647115972300511	1	0.737471128844474	0.826093973950571	0.935633885766695	1.05291278248247	0.817245014679876	1.01501409075897	0.884358565414017	1.00821126369553	0.826099111410568	0.870788180271341	1.13707351442888	0.739361517484394	0.761756760718524	1.05503802481562	0.780906960897705	1.0483403468822	0.793714039186079	0.76381817919739	1.01955430823353	0.835873603289139	0.792179874675128	1.09722115072918	0.881203822043919	1.02676196663202	1.08583602005609	1.04210154839377	0.943439494224522	0.514108024868206	1.12093879377298	1.1262042492713	1.01399853370346	1.13931970400114	1.02499881443889	0.799837966395034	0.879226411146884	0.894943431011691	0.941479572869868	1.06190397108362	0.769817484046105	1.64295824560694	1.306273095807	1.2023482923681	1.14219422206267	1.05416736562806	0.98147319905699	1.12757201871653	1.17305692263818	1.08165774334329	1.07671523502727	1.17358483873291	1.27628789147986	0.972618350939343	0.983716476282691	0.775540769055104	1.10119634079118	0.814665984449818	1.20949939425838	0.955119277577952	0.918496004387079	1.22902580177308	0.894609620659779	1.0736497601292	1.25540192980071	0.686363390522449	1.03161874622853	1.211402648996	1.30992549861499	0.90974248638247	1.26961496741914	1.36709304390206	1.03063347944977	1.35674468403579	0.894430290334462	0.96931471409202	0.97697317878669	0.969087322326693	1.06932830618028	1.01373229643184	0.818125053896751	1.05244748990728	1.06831554492636	0.891600254205668	1.61572567542215	0.692579082019208	0.831302920367492	1.53140972179754	1.03517470361505	0.780112754087342	1.08360065585149	0.771528949447533	0.951820597219861	0.96681271739197	1.25468483898241	0.988262206255733	1.01960093304949	0.882707415964308	1.43833456724984	1.08609511693439	0.960012572268873	1.20836128887744	0.90383778082038	0.906096213090714	1.39434955752107	0.914588364978373	0.881026470631134	1.14635042129756	1.10135621826526	1.14950741610032	0.965606771649323	1.07036965728127	1.03103366387707	1.12933776932948	0.951958720697055	1.14866194833083	3.08585517984639	0.740510542414267	1.07925638246245	0.977498400489244	0.850453830907315	1.15489409382211	1.03128336661192	0.932837861770827	0.923369626106308	1.16731836436092	1.12716068472506	1.31412732754614	1.03072571609959	1.15129253351008	0.9139853528198	1.10981528458989	0.931042215420577	1.2464293874496	0.966606541835048	1.13151998296963	1.07027800477248	1.23421265129073	1.19057973180847	0.843835631133209	0.790039829816274	0.955841068114154	0.616443302542389	1.11669896617134	0.946632555318428	0.489920522294493	1.02931848972104	1.20750525536209	0.563761393076917	1.06877649984908	0.974647155394275	1.01787955763174	0.570581532345378	0.65106351884637	0.439414349774238	0.871360323706793	0.494485623827704	1.14431198099633	0.862714819163027	1.01911767395513	1.15707626077478	1.03491881078996	0.736575828293697	0.962158698898471	1.00548844063403	1.05195580605792	0.882398591724202	1.19553294214247	1.28329235626054	1.05681140994722	1.16422979853542	1.44859491096096	0.887825383530412	0.548578431299494	1.03247551346915	1.09372238271525	0.870498888425205	1.2491180862702	1.15969430979403	0.980977783762379	0.671137710685226	1.15233794962197	0.977138985724598	1.06821555108367	0.840349245611396	0.731817619155451	1.06668571390495	1.07707332392632	1.04665676748676	0.859920477276142	0.824490564568653	1.11902839505473	1.1084641705383	0.972444290778278	0.694666404395028	0.918897403324893	0.908195202465263	0.961813039775472	1.11972672671347	0.968494207525756	1.00296264067866	0.923989067609677	0.868601797504156	0.960486248577251	0.847096030194419	1.10169537675808	0.644106393336097	0.85735757790312	1.04157668536702	0.288252260706248	0.764655960272486	1.2296350134813	0.855535313327998	0.991996755898696	0.919611436859435	0.87934045579057	0.91750360907818	0.998278574615952	0.873389814610601	0.949913890163281	0.851480284890153	0.934762415334777	0.873621072545146	1.04461227442121	1.01994777901389	1.08022625311335	1.21658438040754	0.917143377425898	0.917264946888065	0.860977862035551	0.984762217118487	1.16136391841377	0.763524883091679	0.958654492454413	1.23679420163975	0.751666495271608	1.18773065731145	1.33909748466356	1.32245429479896	1.16006598831705	0.861995121053268	0.983802943266947	1.14989661994274	1.145684338417	1.05034618738031	0.937153292882884	1.30598334871512	1.30018077948124	1.00201929895292	0.796923121672827	0.814130851150348	1.12079298955979	0.921339516758662	1.02950228411718	0.866484806533234	1.21997368194472	0.541361455171922	1.15848460496822	1.32855965665893	1.02965821882607	1.09965413698712	1.10267187292162	1.31660644296504	1.3253054044414	0.895574820020103	1.15553820916282	1.14852695612802	1.30256886235764	1.12030371014219	0.9657231594273	0.804438509588055	1.05722749398506	1.17419333337919	1.12216689534583	0.415087524951345	0.744584770335475	1.00681510918618	1.08822731128153	1.09069960897909	1.04374776471444	1.05242609719113	1.07049368051212	0.868435018770787	0.950733200291191	0.786022553439778	0.782683241680035	0.959269092457818	1.17597560795804	0.923744920995287	1.19740110838929	0.841711085919486	1.43769252758098	0.901002770954841	0.892527881539705	1.33021457990395	0.915903224467418	0.861961767490701	0.728747938282283	1.04888397448512	1.01334062504277	0.967618520991373	1.03981318872783	0.850878896351103	0.972006363600284	0.947142117578289	0.921981045516879	0.8385139287688	0.887816914144137	0.894355473445375	0.923037120234625	0.875917874787381	0.929153438557808	0.974562879181651	0.765017009522681	1.00429401600271	1.03260002063945	0.86078516122048	0.637344183144947	0.788931202444938	0.94236616078731	1.02653868340022	1.04696157691992	1.10125270743477	0.94591190828832	1.11801852133091	0.819813515079916	0.640312298818599	1.00748016677832	1.13398832507256	0.959024352007571	1.0608438520896	0.850462492512008	0.965160471449627	1.19838721531232	1.00039800655429	0.682136205231092	0.99118723132666	0.854021002097909	1.04369735456929	0.971542462590498	1.01222190510821	1.10170720365117	1.15806294918061	0.691900533105829	0.834660432882948	1.08013700350931	1.00977899543387	0.866518112535876	0.839888129773408	1.09594173621599	1.15651969466127	0.953826065924121	0.730002305721975	0.844057837744224	1.12420163046586	0.845929863782312	1.19176783666902	1.27864090868071	0.916646732505161	1.10384590452052	0.84057284963272	0.710085173852676	0.908433835322251	1.00344879902655	0.845352765624111	0.906577703742632	0.957222959844617	1.02726787609431	1.09864599105018	1.07892747135629	1.02044200244915	0.942995356391718	0.929614391924238	1.05629429898784	1.31556907131381	1.28935834601104	1.20273853637847	1.02281792034425	0.558925928573696	0.903608923518947	0.969145862161562	1.05472862837548	0.959293691719176	0.885714992567523	0.971304989050137	0.912547209491815	1.39043950008437	0.912228891113434	0.755895033852159	0.984072886181628	0.815784142156651	1.02526470869228	1.06010382183294	1.14277750792405	1.00941804386781	0.828342476893538	0.592701235825071	1.31631044837864	1.17807025420563	0.897450595581248	1.01294465535637	0.873485073699579	0.83740760815545	1.16396575326358	1.00788089968841	1.11679782507709	1.08783409690341	0.869905029361523	0.789366476958858	1.00853230413477	1.15953915698476	0.961589467663428	0.97512513391894	0.966738124633664	0.990715859786993	1.17125520482713	1.17946034260503	0.966576536421303	0.94519616847935	0.660429972049904	1.0762699123888	0.858463284344656	0.946529863215096	1.11677390420738	0.952390143603093	1.10001229311496	0.904832445748152	1.00269553932704	0.890866804934381	1.06017149161201	1.09302543310606	1.07436582296153	0.887916678919659	0.994838885710951	1.1349461406278	0.971641664266562	1.30651387664749	0.903895001727379	0.917545937412036	0.882868544340215	0.93894014393927	1.12163549320205	0.962159839036661	0.857223982269757	1.22499102056776	1.10341106697414	0.96449165625868	0.906277790552213	1.08759026691977	1.05259842365791	0.986458662862169	0.736477946720727	0.999844440371424	0.549435366740892	1.00667717869636	0.847008536428291	0.840891169657841	0.675802306551518	0.782600766822743	1.13513567805887	1.04591592604702	0.788300738841854	1.17482584021746	0.91942979100191	0.826977127421086	1.14718739195589	0	1.45559704965725	1.1774564445906	1.09515130811962	0.697867167692431	0.867579344185399	1.11471467458282	1.01253753747866	1.04369343369695	0.735464494383832	1.20845688106691	0.870947408724175	0.859894464839069	0.840586734242149	1.09733395322065	1.04242251360773	0.881902817244109	0.993166043383482	1.22196145120273	0.945197931858996	0.837083949328307	0.839077292031792	1.0778970309897	0.966721002749053	0.915832026315965	0.839967536189584	1.08836963871933	1.0647763761817	0.90672177217441	1.20891563796296	0.953952580564644	0.957054560387084	1.0944419957018	0.960611720649546	1.18944059346417	1.14165129869256	1.18640958327373	0.929205460130829	0.539858342323917	1.11902943700322	0.97308541422274	1.00630497995393	0.874238576800601	0.976152745235154	1.02943178362376	1.11932343121584	1.19988245612285	0.732921483549669	0.966557745716759	0.786924499660744	0.648993492553026	0.937241609342041	0.986734854894051	0.749810447538264	1.03692786226443	0.91698637438256	1.12324054304749	0.783195079395902	0.962759838244743	0.990638261630984	0.62979126703695	1.17950277548703	1.00525110287262	0.739524727438513	0.967607675552285	0.797810791312787	1.17128004797411	1.37322249983363	1.01284952277057	0.901928343800283	0.782987342117919	0.877384486933172	0.911209059002652	1.00153110690562	1.05951611297167	1.52663725253049	1.08544875113816	1.09687329333862	1.21072313520766	1.267659780991	0.624868874488114	0.977284971006466	1.06626020698331	0.963745101908627	0.66847628540617	1.04072201264678	1.00662619563604	1.13146990254048	0.910741694818562	1.23826414877361	0.00151309916225161	0	0	0	0	0	0	0	0	0.000789796543161831	0.00104677270274628	0	0.00204544628577207	0.00131397526727288	0	0	0.0001820154969888	0	0	0.00157379022063705	0.000406325256217642	0	0	0	0	0.00354973187321844	0	0.000354651892058388	0	0	0	0.00150474756362451	0	0.0158971995424069	0.00324277569426855	0.72446147236065	1.05254910564266	0.891246084901694	1.09672017720341	0.701536982308487	0.951749508792768	1.21962971540564	1.01892352330891	1.09347177569152	0.86054547890261	0.996901479664424	0.845291739394563	1.10457529387217	1.07101867215116	1.05807167660535	0.962328524209166	0.576669678336142	0.830142087832508	0.982933561306495	0.933192611846085	0.943505545640762	1.00913120418287	1.15727332140668	0.866491431360982	1.12331703091477	0.971707268055634	1.31265610176244	1.04280505997333	1.05769009107045	0.941481909738897	0.984040085362298	0.997790329519394	0.859384501263034	1.0597879995806	0.834347157006685	0.933739235446741	0.959795838022032	1.12992074716607	0.896862043612407	0.623324902611197	0.958487189794583	1.29607056029919	1.14731593830792	1.00050972677722	1.08939547936577	1.05363001966766	0.863453038849835	0.927657794698824	0.856041299204959	1.03762299872651	1.04956375114408	1.08511465289628	1.04735613518545	1.03045844628458	0.956781473288325	0.955398550627013	0.915899008596162	0.803563623342871	0.891458575174357	0.884301074673861	0.826098156951963	0.830577098771448	1.16514303999764	0.914722173941938	0.855412630727697	1.00059134887974	0.903381819376488	0.831397341495751	0.846109533531109	1.03388657042813	1.07183998063999	0.760207090383935	1.02954907225577	0.874925138477668	0.777927032245731	1.01250079372006	0.866169386065926	0.988568445034273	0.942046591604969	0.905434456380562	1.09662923272387	1.14765912548048	1.01558519633616	0.758026951428257	0.969018084322351	1.22873104192004	0.965178911867177	0.700799123872612	0.867923997523385	1.03245318232819	0.920265709399934	1.07947356249444	0.989660888916293	0.925789118710333	1.14879664417298	1.21011553437233	1.1517397914926	1.15445368832601	0.873449064932403	1.06673190661684	1.03367743004339	1.07748504341462	0.956897661941788	0.763882924835565	0.762771550887911	1.06512641336936	1.3094769438784	1.00401621574333	1.2546499423707	1.23068257355486	0.879060634107572	1.10734485097199	0.843484249528905	0.928692615124781	1.02205401582881	0.997497804197513	1.10163346057678	0.917882745378859	0.719895208650925	0.877902470999933	1.0857980653794	0.447632270998002	0.380923045536185	0.8010948037498	0.490837241858674	0.903757849995577	0.983598254179242	1.12170572713033	1.32874689371871	0.983940149399864	0.84491069110122	1.02897746372694	1.19424223926849	1.39747888006596	1.02348545368272	1.22645341403472	0.99837468253805	1.18530912650438	0.976142562661442	1.04481628310433	0.855613052929709	0.870118627373027	0.815080214039621	0.898499882049449	0.844955463752833	0.0701923709196758	0.802364394875557	0.964934017488426	0.993566074209346	0.598613312368034	0.842052301031007	1.14899672085081	0.942593694412657	1.02096278040267	0.941077790000308	1.01039278304404	0.798650013541243	0.941674046772389	1.07572032410747	0.955384939588384	1.25503798914695	1.17450790470002	0.809284652847788	0.815643020544192	0.732167533476362	0.872005772985235	0.958704255394554	0.951017384813074	0.689950267415081	0.760418063025908	0.960059452828975	1.08150913655252	0.907381994241367	1.00087710596958	1.08126198509421	0.806335500132048	1.02474713473265	0.671738279590959	0.873903148761242	1.42032103911325	0.98367320045668	0.978498258732384	0.880185380181956	1.04161138195043	1.05059290708288	1.10505737041447	1.07615801756006	0.983328598647723	1.08231414965448	1.06125200789888	1.02119769597971	1.08121754798563	1.08318789151232	1.12837151003869	1.01502304367838	1.23256250180765	1.01747030935229	1.11534851706788	0.902900785988351	1.07198635172927	1.11427676839195	1.36831019562593	0.971438686459178	1.09628396598744	1.32182471918868	0.80543250081068	1.16123780643854	1.01564030667103	1.05146827437494	1.24676196924364	1.14084125063866	1.07608108363677	1.41681694672692	0.897461300328405	1.3259337198111	1.24900710054828	1.28608910368592	1.12301904847848	0.990541687979921	0.994786884284581	1.4846227091275	1.14821225100029	1.17284366449238	1.236900892345	0.964198562658521	0.983727053939353	1.07079977041834	1.05263948627425	1.22986775153201	1.11010105424074	0.743355418350475	1.16648505933048	1.18661959615573	0.983299990701763	1.17886914001066	0.807271318118054	0.906696296483722	0.720245464450942	1.0491471485503	1.08312424277246	1.07653053056926	0.623823151433771	0.95053436858347	0.904845406460386	0.970995738780361	0.972471507040816	1.02839880672734	1.16356120554871	0.895072278044844	1.17703516655058	1.16510844661054	1.10836243355769	1.18482399592397	0.886282405425209	0.968605958185595	1.06141188553917	0.921456931629852	0.979309205839171	1.12184931816238	0.98725482487585	1.17449364475725	0.791395283552268	1.27389424543745	0.860891849104691	1.18600637676309	1.08660461141615	1.13373809049327	1.12478216727618	1.18252892497063	1.14077096371529	1.12975075902072	0.910190774803249	1.06033398580879	0.60745987255525	1.15383200834481	1.06791416783047	1.0133008528724	1.35996112533017	1.00431204045193	0.777744163312562	0.885733265840045	1.26587094755316	1.16424045119077	0.905835757410089	0.952916073002743	0.771822065196227	1.02376988195004	1.03541250701189	0.960083243917063	0.732666671091744	1.06811819147214	1.00152119155355	0.731529955256268	1.0577215870061	0.992235688696568	1.03624251376355	0.982249546119578	0.720961896978484	1.07807658710841	0.960915504093552	0.914693611924772	0.938796202978112	1.08274665730929	0.895102415153505	0.710316444254545	1.02157680779362	1.14018265117238	1.02594118732387	1.15222479274188	1.19843702136395	1.26686935982012	1.10604244334098	0.995262572379746	1.01432244859746	1.23520357701563	0.763169199847969	0.867277093489163	0.825528461546137	1.0402090052539	0.897230499551036	0.960295328796127	0.669283485173385	1.27750247631411	1.00865458649883	0.728574381395272	0.927609112797461	0.945221969018807	0.835530008298743	1.15938703112536	1.23835647812775	1.13970087298063	1.08473856273641	1.23271293967987	1.00791242046186	0.84970296100078	0.849230702680874	1.02987101661827	0.975738063659112	1.03204898926494	0.781059775916594	1.06460472155565	1.31900364651072	1.0375094653948	1.14299162212199	0.964083903307334	1.00389615059415	0.881085447593784	1.0015405115296	1.10485372152117	1.20530450366999	0.609809997776376	0.771199422920455	0.893675335137091	0.965166219792281	1.10937344656379	1.08865216993828	0.820532868435983	0.791986488584907	0.777211778443072	0.628750785558372	0.983161036130052	0.92987265923687	0.964534714479024	0.862784247688749	1.11504059101138	1.18948592893928	1.09609159228314	1.31084542962692	1.21220769691389	0.844249888963803	0.814995624535038	1.19438687152713	0.865727010533532	1.07230715689503	0.961065654151592	0.848969548728086	0.579397416278003	1.10500674443493	1.08953392468338	1.10237887661738	0.954661604866954	1.12027984426794	0.888138423742168	0.846013584538944	0.750626943874874	0.688369691221276	0.902052664527714	1.06796105470102	0.949582860714552	1.30465642049209	1.68296234856385	1.0110700229995	1.05739626300357	1.17616998476184	1.12467279922321	0.86139333419267	0.902143632495351	1.03044699267286	0.870655586185259	0.944036734030787	1.09530755087734	1.11660290339775	0.894194762313608	0.710704080160203	0.986880220102309	0.773812019554339	0.911830335335472	1.07041419509898	1.01280743488049	0.930026558558473	0.185451596573304	0.168381774613826	0.944066812025864	1.06042963114694	1.30149546670474	0.931352013411511	0.972637934380589	0.992647358309672	0.677233587209036	1.0810768567223	1.05860968384012	0.871552938534243	1.06908731013703	1.03969385352525	1.08933770889446	0.987072073826542	1.18499159794271	0.591853550455085	0.894766714198745	0.901026767317515	1.23198469369135	0.884103563003223	0.923561018919007	0.960465955066322	1.00265750365469	1.19270757675549	0.833945709820761	0.738274813294176	0.722159203814798	0.973801756254656	0.832107837239266	0.939300942402839	1.31395572658563	1.01336994747468	0.722442818961267	0.00327668038297623	0.0017764070540242	0	0.456838354381418	0	0	0	0.00588918993030564	0	0	0	0	0	0	0	0	0.00312125836192048	0	0	0.00428217146778337	0	1.1170027245806	0.882458140392209	0.63804933329355	1.23159104510262	1.15216656616602	0.730981436448759	0.812083491359064	0.753757173017288	1.0970023042233	1.05594371732747	0.851272697116658	0.732999524702322	1.03063799892675	1.01313509260309	1.09731081836447	1.15341639491964	1.15920216802499	1.19497274114134	1.18273944666315	1.11060884752077	1.06294897906649	1.51808642702962	1.02560948583257	1.11164227541702	1.1256036956091	0.805132445909659	1.14546013211457	1.07891814602326	1.20778623191407	0.961060882582305	1.09033280974897	1.17300565523516	1.10058912553125	1.19164490830855	1.21808493324772	1.33049937890553	1.20352461833222	1.0369115608673	1.08669189003216	1.1988267484604	1.14881040830422	1.05469416731471	1.05660367497603	1.05558518467875	0.897633598364777	1.18376397243068	1.31137989135849	1.03759502273175	0	1.22908822984949	0.875868034221832	0.945634138796247	1.32066282302664	0.868465803181852	1.18081428685805	1.11864510392537	0.951573033056783	1.14373936157676	0.895955437428761	1.02200020836752	0.585509549048934	0.875317012372557	0.942313922750332	1.06991128050325	0.953714250610809	0.62762371160798	1.11131636615202	0.981197906274662	1.26716878667612	0.857535457392313	0.861881749981359	0.683506242986377	0.996589157587336	1.18029359745795	0.839306959264775	0.702433884114412	0.775665364638216	0.82444576746706	0.958743127605428	0.811453402632581	0.640677643505674	0.180843720581369	1.22197036871153	1.59841162408653	1.0875695684969	1.14085131636934	0.00021917818086012	0	0.00837724987223957	0.000770329407410521	0.000453187721156788	0	0	0.0020009172547139	0	0	0.792235735158325	0.85906521179373	0.959540230088139	1.06741950502899	0.832196921401344	1.12372656945062	0.836965279468127	0.944831225866983	0.945748288306428	0.564135812116114	1.03826232815651	1.04831360722253	1.01324990440633	1.05700326091663	1.1571125589428	0.977963631080948	0.860253329680084	0.820852531273857	0.995654278000643	0.831769609811791	1.26940075979721	1.26408353855544	0.784121033201293	1.00650171557744	0.811690908906923	0.986075777856185	0.859887733184718	0.673404648110678	1.10230243429016	0.90576102353569	0.959234523510843	0.871830800384732	1.00802470720555	1.09375016411054	0.89932430951663	1.01372415696903	0.707969683911293	0.785676399082224	1.00347541382081	1.03484138421905	1.05770105126366	1.04766539027477	0.97469552649853	1.03945409243201	1.08757108579771	0.872899289838866	0.917101985979417	0.838734781223413	0.805274104781507	0.92299161680156	1.07241915644529	0.888262127530512	1.12039567609793	0.952097719292255	1.03634531214342	0.904983148515222	0.93785547688337	1.24778994217199	0.853767097713772	1.2295389376837	1.26773009963531	1.0746436992086	0.996838916358072	1.01943996513576	0.982130034576827	1.03675376005947	1.01306895917325	0.758269698952125	0.799105121325135	1.11178905323442	0.739084484136871	0.806891224838833	0.92654424564547	1.07902056705599	1.01419231756466	0.781585908623033	1.04395292400309	1.02221821803349	1.00529467763963	0.95835441813683	0.830988878851235	0.786193758143769	0.86048965974565	1.02795520593511	1.22347514763447	0.60496644303765	1.08867292101831	1.01133753808828	1.13523019828566	1.00996960562577	1.10281092066128	0.762203813190118	0.931275231314565	0	0.0106377191131614	0	0	1.03618813514533	1.21349645100103	1.25682272112705	0.896019162195236	1.01886307386825	1.13385829106167	0.930985079267399	0.992926540987873	0.951312588258227	1.20870204177583	0.872328105654801	1.04097930037748	1.05378532908397	0.931399490508385	1.0444821457485	1.0665080276782	0.945431864911318	1.02302647367954	0.791627817261804	1.02763423610032	0.913868215087643	1.56420201362572	1.06775899856087	0.956823434722027	1.31013828544789	1.12615460110041	0.647196191408763	0.969803286098017	1.18138836360564	0.962346360733355	0.835108037476289	1.18308203365221	0.996462403418663	0.933159967660614	0.983417545024153	1.07862335649021	0.71515760515637	1.33994899142657	1.22245065642032	0.990320778542156	1.2237635023224	1.24040550938705	0.89700917178262	1.03583727256738	0.564866634837366	1.04694380336874	0.680574552079808	0.783477771467336	1.16996646807449	0.709103717157981	1.01517730176824	0.825665818129758	0.768461922054836	0.600928444934707	0.901982058527149	0.949707171581686	1.08164217778445	0.859241423024137	0.939713951345447	1.11895325054049	0.885672046013816	0.885972176014319	1.02743897284307	0.747906232520646	0.737165315548003	0.979933391696753	0.857467691236012	0.940639925524115	1.04049365974426	0.792566125863641	1.00070237402217	0.962785104991879	0.797166606479861	0.917431771804064	0.850618032913122	1.05827274220769	0.588953924371406	0.746752736717895	0.549656112256711	0.783175515498855	0.981292770932272	0.853051994801865	1.03907751436104	0.773632526824127	0.792920129177652	0.978781936228425	0.850556145613061	0.778006666595991	0.927919949759975	0.910112255909743	1.02473123924278	1.16144199145481	0.877215403428901	0.835506233154084	0.889609800347708	0.939325312407635	0.843753367782524	1.24435094231852	0.782951356443465	0.743335625203778	1.23945274248168	0.940683327300743	0.861435466750552	1.09234263819188	1.05372554529674	1.41000021669798	1.08961861073291	0.0464314356943264	0	0	0.000457754921512907	0	0	0	0.00701705787520069	0	0	0	0	0	0	0	0	0	0	0	0.00409938528198496	0	0	0	0.00384038816642799	0	0.000651653802237377	0	0	0	0	0.00105249358331864	0	0.00616580634322026	0.000209455161345258	0.000987123812599521	0.000199824546479739	0	0	0	0	0	0	0	0.919578242839936	0.759881940357329	1.28786126708476	1.18995247840435	1.17338201345658	0.915414175438152	1.03984632020222	0.778302839998809	0.911094419370192	0.682474442892284	1.28175677940515	1.08566213977151	1.01549250026423	0.978686066474422	0.750744826183963	0.929975452513799	1.21202740070448	1.05887749197107	1.01249405746977	1.16839961542085	0.813616838583546	0.68336732626807	0.836230322076473	0.748859173395954	1.11867478548164	1.00056073458214	0.909863362778597	0.953096687098474	1.04093207711824	1.11062447195224	1.06617614128081	1.37262499396427	1.20287126404303	1.01111517349818	1.10326508724736	1.13057499327653	1.11533866645589	0.977155419566009	0.7214100824595	1.04197879639428	1.22298039324271	1.1152326180095	1.4586588950964	0.840664666043062	0.854127137089786	0.940443475762559	0.9393308646442	1.14820188181732	1.07214273242499	0.976607883638362	0.824725965073496	1.0743896123806	0.960472074089217	0.831095751981681	0.986523212395872	0.952105582335545	0.772449135413152	0.751087919680179	0.850233194797677	0.96977817512529	0.882937159661643	1.05874364161094	0.784154198591134	1.19805471211839	1.16978430259302	1.06353260816428	0.989955012511632	0.886550985763062	0.871537881769441	0	0.0202061796385348	1.11015619001641	1.00852208181347	0.905563974960168	1.01379989245501	1.20207912966645	1.14299506763629	0.891383762540579	0.905035580472549	0.884207458321534	1.25579899021245	0.973393158034163	1.23295313744197	0.857810062656362	1.23257796057001	1.07704378850649	0.910524312132856	0.93920966141251	0.866658042910859	0.821333833941705	0.850539582886574	0.929963260367624	0.87243275264813	0.886056461540984	0.961229789837393	1.09591168620025	0.850775865395693	1.63619907912416	1.04381782913482	0.773317166227768	0.504386123080216	0.96107971082427	1.1069284475183	0.917762083714443	0.974065961096887	1.11974619134263	0	0	0.00363276413947182	0	0	0	0.00928983448656395	0	0	0	0.00676094274977028	0.00109595312598112	0.0206503801325625	0	0.00117488506502127	0	0	0	0	0	0	0	0.000571275924498925	0.000801717152481214	0	0	0	0	0	0	0	0.0010214385630976	0	0	0	0	0	0	0	0.00330790627256166	0	0.00170294405927993	0	0	0.832373820496499	0.965279459838692	0.933416167931008	0.969280280394308	1.14403444529833	1.02560617400836	0.970951601849979	1.33319806984316	0.987701907607715	1.07963154580592	1.01380450690902	0.911359510896258	0.941149727056709	0.895537463008192	0.896788471589578	1.3023822195872	1.17004176200062	1.00630747425917	0.968417881609757	0.956562116879767	1.01544220923425	0.902415587001364	1.34217616865324	0.84525078498706	0.993793819072139	1.02957105735483	0.952853222367361	1.05894232475453	0.824431298927282	1.15142525296861	0.663579579128589	0.942022577632487	1.08972743539951	0.907601077533083	0.780121889344916	0.758912941250181	0.917388042820069	0.95232234755622	1.20566212014645	0.572147034588222	0.823019329215376	0.921123948654182	0.980603623866372	0.964327712107171	1.1127922475044	0.811222434177835	0.720780440447375	0.697767053112086	0.94995730110352	0.867534039240462	0.903961530314483	1.00208253291048	0.820584580828437	0.945938221950199	0.912610087866256	0.985926654803147	1.19642205367183	1.33464293083533	1.26917672682979	1.0490758730737	0.738131393788352	0.957903035344817	0.950237085519977	1.05245694058355	0.905879183578473	1.204653440167	1.63007762436903	1.06425304499524	0.851616615161879	0.725838829168809	0.920719359418399	0.87957854335808	0.732343289094112	1.37431508116734	1.35506809811823	0.984371926682854	0.846854244327493	1.16824299539603	0.996968694478651	0.857858808152153	0.93223600316488	0.93212410184068	0.749540624135151	0.850541914628206	0.0086711744139755	0.876621036702671	1.33751768849114	0.949380191535444	1.14531720102542	0.00553047610836531	0	0	0.000939242800994203	0	0.00673258745916901	1.06824676128105	0.794211751928789	1.3466054444741	1.23952361650721	0.92205525207098	1.149010786606	1.11281235303302	1.15664639333489	0.802077799642453	1.03955868134696	1.13979031322168	0.983173435833098	1.08428002751814	0.914889719287861	0.734801582235383	0.849839615142122	0.845212269417453	0.643831671100969	1.04879284342633	1.1561249038709	1.12409491354659	1.00217620979083	1.06089819052506	0.812072320876805	1.03201393741691	1.02076824179055	0.917236747542496	1.21403468205913	0.985837039496049	1.01403296836895	0.932969941045049	0.76398889504897	1.01094151087041	1.03674252950333	0.923502698303215	0.880812343297201	0.914112817434278	1.02796115885529	1.11670167877953	0.925493247308028	0.899055303083842	0.928181480857756	0.94900154943077	1.11010248855421	1	0.993764398534097	0.984936626025575	0.964323469341179	1.05482464188127	1.225986496589	0.993653249725576	0.781911808671924	0.9870818098829	0.889799507926327	0.935454161325085	0.985460132696064	1.21199430542415	0.826919466802381	1.10111175724997	0.958118824126024	0.942712995574096	1.09945584713973	0.914598945477785	1.22276040909588	1.06052540353941	0.876701724033656	1.21967216015773	0.996275284936259	0.941432455409819	1.13020280447454	1.35568704731283	0.714356303685823	1.4415225511428	1.44971817434391	1.42670040241166	1.62839537088905	1.11859738881893	1.60025008805665	1.7446234760302	1.14311994108454	1.56993204118217	0	0	0.000392103702306135	0	0	0.00414388516638858	0	0.00909589523736579	0.000210997518181933	0	0	0.00018968588383748	0	0	0.00022144754861142	0.000105401514265731	0.00174120272956199	0.000129105701084131	0.000609555252116529	0	0	0	0	0.881140187976394	1.15694115048274	1.20097508618654	1.1004790358676	0.895095252953284	1.09619560891602	1.05846390317429	0.965702587977506	0.807944853106779	0.896884492115776	0.787817195085948	0.646258062994059	0.964294020429344	0.871829478895952	0.716136552214587	1.11727305729147	1.01527233686905	0.8803490145182	0.810717830645507	1.00395356373009	1.04450916763932	0.871084234953449	0.918222713642823	1.078153067643	0.249130322050802	0.890309417017885	0	0	0	0	0.000295121921426527	0	0	0	0	0.929248310402948	1.65567095013318	0.00288280868679435	0	0.00497897019353618	0.0135384021591876	0	0	1.0028056870168	1.20742588147491	1.7886472369277	1.26261974350425	0.151873541616417	1.35255604167026	0.844539108632114	1.1150565334928	1.03965688134884	0.782993100343796	1.08324244005783	0.73593314427315	0.898994069827876	0.985955322583764	0.960051268095869	1.02905606950949	0.962069694242252	1.0197914156779	1.08395949234456	1.10193422546656	1.09752665430308	0.988011440014876	0.87094979585212	1.05653768148788	1.0170244493325	0.97938256129909	1.09682764419785	0.862448431027783	1.18514587689581	0.996060580145985	0.963299273466012	1.03103005363465	0	0	0.00185781269104687	0.000343869326967916	0.970735815626121	1.00043967739234	0.820363846655974	0.881589248725703	1.02395654236272	1.01363513904045	0.912047647322496	1.04002904993156	0.527368870033716	1.13223017083497	0	0	0.00481472642261589	0.683070055891661	1.11613357791761	0.982298325447476	0	0	0.293968112183729	0.33177380371781	0	0.000466575859021693	0	0	0	0.68712508785932	1.05958222876367	0.995430289707015	1.13463095638842	1.07119311642879	0	1.1451064418902	0	0.114838030741655	1.20737065407056	0.764025516937231	0.661209212981645	0.62937686781728	0.768551149189571	0	1.22706749453494	0	0.776225256965368	0.300421731268876	1.09897437027588	0.0209683179093878	0	1.15353763384958	2.1122335750844	1.28547425908891	1.14944631896317	0.490337803537172	2.57061579855661	0.78496573530354	0.246169105416611	0.0251619650175317	0	0.965996871636966	0	0	0	0.738392859590308	0.858398166317743	0.834661492147743	0	0	0.732791971610664	0.359089555220617	0	0.000879156442283077	2.57396365466109	0.546985097981528	0.333631916952438	0.000411391099250377	0	0	0	0
[truncated: 23,619,965 more chars]
