# Supplementary material for: Rapid methicillin resistance diversification in Staphylococcus epidermidis colonizing human neonates
Source: Nat Commun. 2021 Oct 18;12:6062. doi: 10.1038/s41467-021-26392-8 (PMC8523572; doi:10.1038/s41467-021-26392-8)
Supplement: Supplementary file 3 — Source Data [file 41467_2021_26392_MOESM3_ESM.zip › ConS_Data/SuppFig1.txt]

	ConS_001_0518	ConS_003_0518	ConS_027_0518	ConS_271_0119	ConS_230_0119	ConS_426_0119	ConS_159_0119	ConS_052_0518	ConS_448_0119	ConS_034_0518	ConS_050_0518	ConS_042_0518	ConS_026_0518	ConS_058_0518	ConS_167_0119	ConS_035_0518	ConS_009_0518	ConS_041_0518	ConS_017_0518	ConS_025_0518	ConS_194_0119	ConS_196_0119	ConS_229_0119	ConS_011_0518	ConS_051_0518	ConS_195_0119	ConS_240_0119	ConS_012_0518	ConS_004_0518	ConS_427_0119	ConS_217_0119	ConS_044_0518	ConS_446_0119	ConS_430_0119	ConS_057_0518	ConS_279_0119	ConS_193_0119	ConS_165_0119	ConS_274_0119	ConS_170_0119	ConS_060_0518	ConS_278_0119	ConS_280_0119	ConS_157_0119	ConS_261_0119	ConS_455_0119	ConS_472_0119	ConS_466_0119	ConS_263_0119
ConS_001_0518	-Inf	-4.2206012226573	-4.06530212208597	-3.92113735340652	-4.08005731931576	-4.0989783722113	-4.11116254015397	-4.12759255034125	-4.14466865521389	-4.16244375629872	-4.18097753077882	-4.2003376404041	-4.24185674714692	-4.26420635012565	-4.28776880297085	-4.3126833331422	-4.33498874916448	-4.35850209318994	-4.38336172182788	-4.40973121465347	-4.43780590414914	-4.4678216659364	-4.50006697844867	-4.53489982940486	-4.54228761711746	-4.54228761711746	-4.63221931190822	-4.69050397364283	-4.7578413567645	-4.83757002453985	-4.93530246609966	-5.06161538744017	-5.06161538744017	-4.93530246609966	-3.70555581980313	-3.7829105216246	-3.79054906202435	-3.58366210663726	-3.58352292462776	-3.80261494802813	-3.91040182781718	-3.91040182781718	-3.72442538383803	-3.81567773442284	-4.05067831471474	-4.04028192208981	-3.76915758176698	-3.76038899192418	-3.57139551452804
ConS_003_0518	-4.2206012226573	-Inf	-4.50010544015538	-4.18384092537293	-4.54149812531361	-4.59867701872967	-4.63840813832166	-4.69640008529935	-4.76334687492996	-4.84252812097759	-4.93943813398564	-5.06437687059394	-5.06437687059394	-4.93943813398564	-4.84252812097759	-4.76334687492996	-4.70594180545255	-4.65524629220926	-4.60985475558456	-4.56876171681724	-4.53122301928029	-4.49667244819722	-4.46466916273396	-4.43486321218734	-4.37565807674154	-4.37565807674154	-4.37061079078822	-4.34173001264172	-4.31465064681716	-4.28916110361102	-4.26508501366258	-4.24227382033126	-4.19995894042823	-4.18025344097505	-3.59960985130623	-3.65901167255739	-3.66474174011357	-3.50135509925729	-3.50123994284962	-3.67374137660869	-3.75119941825686	-3.75119941825686	-3.61432456649123	-3.68341243009113	-3.84341935286044	-3.83693915674046	-3.64863182322283	-3.6419720182491	-3.49118165529331
ConS_027_0518	-4.06530212208597	-4.50010544015538	-Inf	-4.40207785581787	-5.06437687059394	-4.9655720949746	-4.84252812097759	-4.76334687492996	-4.69640008529935	-4.63840813832166	-4.58725561587428	-4.54149812531361	-4.46231687926598	-4.42755477300677	-4.39537008963537	-4.36540686625792	-4.34152687408891	-4.31889178567969	-4.29737820929392	-4.27688023561144	-4.25730628353722	-4.23857662676666	-4.22062143206893	-4.20337918727958	-4.16766547876375	-4.16766547876375	-4.1645320218384	-4.14633828509194	-4.12887618431021	-4.11208914382215	-4.09592690670049	-4.08034462747938	-4.05076324338766	-4.03669535792627	-3.55707941848798	-3.61058316081917	-3.61570502149036	-3.46710618519499	-3.46699976021913	-3.62373482498921	-3.69206689247556	-3.69206689247556	-3.57040015343391	-3.63234353191987	-3.77140127665609	-3.76590506817392	-3.6012869407082	-3.5953102741585	-3.45769591477234
ConS_271_0119	-3.92113735340652	-4.18384092537293	-4.40207785581787	-Inf	-4.3716642104079	-4.34971676694788	-4.31656569334438	-4.29143379275503	-4.26767701985999	-4.245152665337	-4.22373914359995	-4.20333201913132	-4.16518714590099	-4.14730169407396	-4.13012377274696	-4.11359952721394	-4.10006519580627	-4.08693993157811	-4.07419973063165	-4.06182264179414	-4.04978853903496	-4.03807892457365	-4.02667675784257	-4.01556630633396	-3.99205943463276	-3.99205943463276	-3.98996562097731	-3.97770981665794	-3.96579040036231	-3.95418939847186	-3.94289024049221	-3.93187761670165	-3.91065630325314	-3.90042224846687	-3.507024890778	-3.5543740047185	-3.55887083675855	-3.42598957890774	-3.42589276633521	-3.56590764425304	-3.6251107601984	-3.6251107601984	-3.51887554064196	-3.57343376401207	-3.69218360089819	-3.68759899293734	-3.54619579726873	-3.54092686623237	-3.4174210196395
ConS_230_0119	-4.08005731931576	-4.54149812531361	-5.06437687059394	-4.3716642104079	-Inf	-5.09958370871322	-4.93943813398564	-4.84252812097759	-4.76334687492996	-4.69640008529935	-4.63840813832166	-4.58725561587428	-4.50010544015538	-4.46231687926598	-4.42755477300677	-4.39537008963537	-4.36983359402414	-4.3457156201103	-4.3228668325857	-4.30116030355571	-4.28048724236382	-4.2607536965324	-4.24187797028996	-4.22378858116658	-4.18642835119851	-4.18642835119851	-4.18315707204862	-4.16418327952848	-4.1460038452148	-4.12855491995466	-4.11178005621554	-4.09562910649103	-4.06502459182097	-4.05049484738755	-3.56160449763275	-3.61570502149036	-3.62088800854008	-3.47078094073561	-3.47067361154265	-3.62901512362329	-3.69825335860662	-3.69825335860662	-3.57506693680417	-3.63773020065434	-3.77883832630864	-3.77324779625424	-3.60629970284283	-3.60025413279905	-3.46129157536732
ConS_426_0119	-4.0989783722113	-4.59867701872967	-4.9655720949746	-4.34971676694788	-5.09958370871322	-Inf	-5.09958370871322	-4.9655720949746	-4.86330796407519	-4.78059362868593	-4.71114068618902	-4.65127856989544	-4.5517637761447	-4.50942775807331	-4.4708546486288	-4.43542979878777	-4.40750347081564	-4.38126490123023	-4.35652166141625	-4.33311246482515	-4.3109007896254	-4.28977005461561	-4.2696199154359	-4.2503633826853	-4.21075006980023	-4.21075006980023	-4.20729111120593	-4.18725772226007	-4.16810783998295	-4.14976681658183	-4.13216908257114	-4.11525673186431	-4.08328818342012	-4.06814513986181	-3.56725240011483	-3.62210773762133	-3.6273681705199	-3.47535739323066	-3.47524892719988	-3.63561862835512	-3.70600845026985	-3.70600845026985	-3.58089385524808	-3.6444686015564	-3.78819170293605	-3.7824802608676	-3.61256425478713	-3.60643146473728	-3.46576860499235
ConS_159_0119	-4.11116254015397	-4.63840813832166	-4.84252812097759	-4.31656569334438	-4.93943813398564	-5.09958370871322	-Inf	-5.06437687059394	-4.93943813398564	-4.84252812097759	-4.76334687492996	-4.69640008529935	-4.58725561587428	-4.54149812531361	-4.50010544015538	-4.46231687926598	-4.43266655852611	-4.40491180978857	-4.37882475720822	-4.35421629654528	-4.33092776959075	-4.30882475992058	-4.28779239269924	-4.26773172115326	-4.22657634971348	-4.22657634971348	-4.22298954580665	-4.20223610951049	-4.18242934225955	-4.16348663391539	-4.14533573710294	-4.12791310332061	-4.0950341179869	-4.07948327256803	-3.57079860611011	-3.62613359862344	-3.63144332255867	-3.47822506938756	-3.47811588486868	-3.63977231259112	-3.71089711385586	-3.71089711385586	-3.58455369570372	-3.64870821584649	-3.79410575353221	-3.78831652296409	-3.6165022157856	-3.61031395995315	-3.46857345692082
ConS_052_0518	-4.12759255034125	-4.69640008529935	-4.76334687492996	-4.29143379275503	-4.84252812097759	-4.9655720949746	-5.06437687059394	-Inf	-5.06437687059394	-4.93943813398564	-4.84252812097759	-4.76334687492996	-4.63840813832166	-4.58725561587428	-4.54149812531361	-4.50010544015538	-4.46785737527967	-4.43783922874636	-4.40976245308187	-4.38339111989407	-4.35852985567366	-4.33501504846765	-4.31270831577284	-4.29149156987704	-4.24813376348279	-4.24813376348279	-4.24436521551434	-4.22259057873987	-4.20185575119332	-4.18206593414008	-4.16313872971596	-4.14500206807764	-4.11085411107479	-4.09473692913386	-3.57546969620351	-3.63144332255867	-3.63681876800891	-3.48199553622051	-3.48188539977514	-3.6452525038147	-3.71735976357806	-3.71735976357806	-3.58937593514014	-3.65430307072472	-3.80194557100402	-3.79605159755375	-3.62169478265895	-3.61543262800486	-3.47226070162782
ConS_448_0119	-4.14466865521389	-4.76334687492996	-4.69640008529935	-4.26767701985999	-4.76334687492996	-4.86330796407519	-4.93943813398564	-5.06437687059394	-Inf	-5.06437687059394	-4.93943813398564	-4.84252812097759	-4.69640008529935	-4.63840813832166	-4.58725561587428	-4.54149812531361	-4.50615314024166	-4.47346946834961	-4.4430742515212	-4.41466788582234	-4.3880060059682	-4.36288668869496	-4.33914115973544	-4.31662691280892	-4.27081738515326	-4.27081738515326	-4.2668476919171	-4.24394612999328	-4.22219197785007	-4.2014757257053	-4.18170282985836	-4.16279110399222	-4.12727223378771	-4.11054590088162	-3.58019157333043	-3.63681876800891	-3.64226158233191	-3.48579902446575	-3.48568791934916	-3.65080273212719	-3.72392003725544	-3.72392003725544	-3.59425232065444	-3.65997094373366	-3.80992951743991	-3.80392694104247	-3.62695018560646	-3.62061234579974	-3.47597952001827
ConS_034_0518	-4.16244375629872	-4.84252812097759	-4.63840813832166	-4.245152665337	-4.69640008529935	-4.78059362868593	-4.84252812097759	-4.93943813398564	-5.06437687059394	-Inf	-5.06437687059394	-4.93943813398564	-4.76334687492996	-4.69640008529935	-4.63840813832166	-4.58725561587428	-4.5481552532304	-4.51228624735429	-4.47915503315358	-4.44837314843482	-4.41962935988974	-4.39267045776156	-4.36728767266806	-4.34330684835454	-4.29475140369814	-4.29475140369814	-4.29055788217444	-4.26640635119254	-4.24352744849156	-4.2217937424657	-4.20109603246447	-4.18134002890673	-4.14433549811869	-4.12695215331149	-3.58496535401882	-3.64226158233191	-3.64777347561075	-3.48963611763456	-3.48952402665624	-3.65642481088259	-3.73058092957296	-3.73058092957296	-3.59918408201672	-3.66571376601519	-3.81806299164609	-3.81194773484612	-3.63226996405458	-3.62585458720004	-3.47973045749339
ConS_050_0518	-4.18097753077882	-4.93943813398564	-4.58725561587428	-4.22373914359995	-4.63840813832166	-4.71114068618902	-4.76334687492996	-4.84252812097759	-4.93943813398564	-5.06437687059394	-Inf	-5.06437687059394	-4.84252812097759	-4.76334687492996	-4.69640008529935	-4.63840813832166	-4.59465876326562	-4.5549160162639	-4.51850720836559	-4.48491601897626	-4.45373749745675	-4.42464817056632	-4.39738555155553	-4.37173371158892	-4.3200817547456	-4.3200817547456	-4.31563765568412	-4.29009178999493	-4.265965458514	-4.24310917023094	-4.22139587191704	-4.20071667089038	-4.16209668619108	-4.14400259639992	-3.58979219202571	-3.64777347561075	-3.65335622387924	-3.49350741484276	-3.49339432035051	-3.66212062478484	-3.73734557516099	-3.73734557516099	-3.60417249137469	-3.67153354634961	-3.82635170157198	-3.82011945288723	-3.63765571470384	-3.6311608800938	-3.48351407370941
ConS_042_0518	-4.2003376404041	-5.06437687059394	-4.54149812531361	-4.20333201913132	-4.58725561587428	-4.65127856989544	-4.69640008529935	-4.76334687492996	-4.84252812097759	-4.93943813398564	-5.06437687059394	-Inf	-4.93943813398564	-4.84252812097759	-4.76334687492996	-4.69640008529935	-4.64674561577428	-4.60219029921969	-4.56178369219639	-4.52481857683056	-4.49075445372138	-4.45916893576268	-4.42972565856661	-4.40215239907256	-4.34698151442943	-4.34698151442943	-4.34225498867257	-4.31514387085729	-4.2896261974972	-4.26552501297269	-4.24269129443543	-4.22099836553625	-4.18061533496954	-4.16174989322598	-3.59467328001098	-3.65335622387924	-3.65901167255739	-3.49741353137213	-3.49729941523537	-3.6678921336808	-3.74421725745325	-3.74421725745325	-3.6092188652235	-3.67743237537403	-3.8348016883729	-3.8284478840352	-3.6431090944058	-3.63653280906799	-3.48733094307873
ConS_026_0518	-4.24185674714692	-5.06437687059394	-4.46231687926598	-4.16518714590099	-4.50010544015538	-4.5517637761447	-4.58725561587428	-4.63840813832166	-4.69640008529935	-4.76334687492996	-4.84252812097759	-4.93943813398564	-Inf	-5.06437687059394	-4.93943813398564	-4.84252812097759	-4.77449946401359	-4.71569788148632	-4.66391668435894	-4.61765690847291	-4.57585369424484	-4.53772332198628	-4.50267220069821	-4.47023994314944	-4.40636287248166	-4.40636287248166	-4.40094812006254	-4.37005041730712	-4.34120567043684	-4.31415798229143	-4.28869650726959	-4.26464545968041	-4.22020444261597	-4.19958057038686	-3.60460318178541	-3.66474174011357	-3.67054842197144	-3.50533276789952	-3.50521655208044	-3.67967047612298	-3.75829566810431	-3.75829566810431	-3.61949100674852	-3.68947597869279	-3.8522114846307	-3.84559976612532	-3.65422568768498	-3.6474802143239	-3.49506681587139
ConS_058_0518	-4.26420635012565	-4.93943813398564	-4.42755477300677	-4.14730169407396	-4.46231687926598	-4.50942775807331	-4.54149812531361	-4.58725561587428	-4.63840813832166	-4.69640008529935	-4.76334687492996	-4.84252812097759	-5.06437687059394	-Inf	-5.06437687059394	-4.93943813398564	-4.85594601192788	-4.78594601464024	-4.7256781662303	-4.6727637072529	-4.62560179613805	-4.58306340810522	-4.5443223982388	-4.50875600190742	-4.43940479269863	-4.43940479269863	-4.43356486490485	-4.40034723052619	-4.36949076594853	-4.3406819605293	-4.3136658760121	-4.28823240740953	-4.24144007411309	-4.21980802474987	-3.60965459184413	-3.67054842197144	-3.67643379468166	-3.50934720470881	-3.50922990980467	-3.68568164291846	-3.76550979746541	-3.76550979746541	-3.62471964855116	-3.69562538572521	-3.86118529420241	-3.8544366038314	-3.6598925442594	-3.65305916975419	-3.49898704672901
ConS_167_0119	-4.28776880297085	-4.84252812097759	-4.39537008963537	-4.13012377274696	-4.42755477300677	-4.4708546486288	-4.50010544015538	-4.54149812531361	-4.58725561587428	-4.63840813832166	-4.69640008529935	-4.76334687492996	-4.93943813398564	-5.06437687059394	-Inf	-5.06437687059394	-4.95627628787324	-4.86979171248122	-4.7977024438612	-4.73589320785132	-4.68179470735228	-4.63369473851572	-4.59039483365439	-4.55102329618675	-4.47516915189622	-4.47516915189622	-4.4688315867513	-4.43291714392386	-4.39974717123159	-4.36893183485373	-4.34015888139596	-4.31317432671549	-4.26376768410049	-4.2410238004627	-3.61476544849556	-3.67643379468166	-3.68240002038018	-3.51339909577605	-3.51328070156003	-3.69177718077898	-3.77284578890612	-3.77284578890612	-3.63001200792549	-3.70186311762497	-3.87034844854599	-3.86345699096734	-3.66563432304906	-3.65871072620078	-3.50294298677741
ConS_035_0518	-4.3126833331422	-4.76334687492996	-4.36540686625792	-4.11359952721394	-4.39537008963537	-4.43542979878777	-4.46231687926598	-4.50010544015538	-4.54149812531361	-4.58725561587428	-4.63840813832166	-4.69640008529935	-4.84252812097759	-4.93943813398564	-5.06437687059394	-Inf	-5.08697601030422	-4.97379370291688	-4.8840934037692	-4.8097859975714	-4.74635431686157	-4.691017499203	-4.64194135862149	-4.59785215094164	-4.51414518328222	-4.51414518328222	-4.50721726842341	-4.46812911752157	-4.43227038753665	-4.39914793988763	-4.36837362217117	-4.3396364315192	-4.28730569289698	-4.26332946070984	-3.61993716759108	-3.68240002038018	-3.68844935155702	-3.51748914657669	-3.51736963224789	-3.69795949187837	-3.78030783029224	-3.78030783029224	-3.63536965700701	-3.70819174865852	-3.87970911044231	-3.87266871455124	-3.67145303173929	-3.66443679817317	-3.50693529254802
ConS_009_0518	-4.33498874916448	-4.70594180545255	-4.34152687408891	-4.10006519580627	-4.36983359402414	-4.40750347081564	-4.43266655852611	-4.46785737527967	-4.50615314024166	-4.5481552532304	-4.59465876326562	-4.64674561577428	-4.77449946401359	-4.85594601192788	-4.95627628787324	-5.08697601030422	-Inf	-5.08697601030422	-4.97379370291688	-4.8840934037692	-4.8097859975714	-4.74635431686157	-4.691017499203	-4.64194135862149	-4.55017461243809	-4.55017461243809	-4.5426525991196	-4.5003981354187	-4.46189272972689	-4.42652498528704	-4.39382185484698	-4.36340981075882	-4.30831392395464	-4.28318311666698	-3.62437094811206	-3.68752369282023	-3.69364532312975	-3.52098746349309	-3.52086698270201	-3.70327120560848	-3.78673678493101	-3.78673678493101	-3.63996467439609	-3.71363089196237	-3.88780703639413	-3.88063522074263	-3.67644843275011	-3.66935168979521	-3.51034928999727
ConS_041_0518	-4.35850209318994	-4.65524629220926	-4.31889178567969	-4.08693993157811	-4.3457156201103	-4.38126490123023	-4.40491180978857	-4.43783922874636	-4.47346946834961	-4.51228624735429	-4.5549160162639	-4.60219029921969	-4.71569788148632	-4.78594601464024	-4.86979171248122	-4.97379370291688	-5.08697601030422	-Inf	-5.08697601030422	-4.97379370291688	-4.8840934037692	-4.8097859975714	-4.74635431686157	-4.691017499203	-4.58946570215049	-4.58946570215049	-4.581238136704	-4.53525865266072	-4.49368442083549	-4.45574462900795	-4.42085459922833	-4.38856029710775	-4.33039027865325	-4.30398803759831	-3.62885046108527	-3.69270853514999	-3.69890421370553	-3.52451418894581	-3.52439272593427	-3.7086486904262	-3.7932623405641	-3.7932623405641	-3.64460882935168	-3.71913902047822	-3.89605883120454	-3.88875059604715	-3.68150196179786	-3.67432284031719	-3.51379033773072
ConS_017_0518	-4.38336172182788	-4.60985475558456	-4.29737820929392	-4.07419973063165	-4.3228668325857	-4.35652166141625	-4.37882475720822	-4.40976245308187	-4.4430742515212	-4.47915503315358	-4.51850720836559	-4.56178369219639	-4.66391668435894	-4.7256781662303	-4.7977024438612	-4.8840934037692	-4.97379370291688	-5.08697601030422	-Inf	-5.08697601030422	-4.97379370291688	-4.8840934037692	-4.8097859975714	-4.74635431686157	-4.63266831067257	-4.63266831067257	-4.62358912846965	-4.57316354619649	-4.52798848513162	-4.48707291486063	-4.44968235049992	-4.4152572956484	-4.35364921583446	-4.32583998873906	-3.63337665977107	-3.69795602561105	-3.704227565778	-3.52806978810532	-3.52794732672656	-3.7140935955652	-3.79988744457368	-3.79988744457368	-3.6493031841649	-3.72471790660265	-3.90447045564786	-3.8970205103833	-3.68661498761694	-3.67935155261562	-3.51725886783174
ConS_025_0518	-4.40973121465347	-4.56876171681724	-4.27688023561144	-4.06182264179414	-4.30116030355571	-4.33311246482515	-4.35421629654528	-4.38339111989407	-4.41466788582234	-4.44837314843482	-4.48491601897626	-4.52481857683056	-4.61765690847291	-4.6727637072529	-4.73589320785132	-4.8097859975714	-4.8840934037692	-4.97379370291688	-5.08697601030422	-Inf	-5.08697601030422	-4.97379370291688	-4.8840934037692	-4.8097859975714	-4.68064822245111	-4.68064822245111	-4.67052076161251	-4.61469587167608	-4.56523634578963	-4.52083802041385	-4.48056055208532	-4.4437035311424	-4.37822463898709	-4.34884996662406	-3.63795052754904	-3.70326769668623	-3.7096169792681	-3.53165473766173	-3.53153126136755	-3.71960763308032	-3.8066151813252	-3.8066151813252	-3.65404883595176	-3.73036939192782	-3.91304822372605	-3.9054509638901	-3.69178892786246	-3.68443917535687	-3.5207553228198
ConS_194_0119	-4.43780590414914	-4.53122301928029	-4.25730628353722	-4.04978853903496	-4.28048724236382	-4.3109007896254	-4.33092776959075	-4.35852985567366	-4.3880060059682	-4.41962935988974	-4.45373749745675	-4.49075445372138	-4.57585369424484	-4.62560179613805	-4.68179470735228	-4.74635431686157	-4.8097859975714	-4.8840934037692	-4.97379370291688	-5.08697601030422	-Inf	-5.08697601030422	-4.97379370291688	-4.8840934037692	-4.73459486056883	-4.73459486056883	-4.72314544037239	-4.66062409473721	-4.60598107801097	-4.55745125100889	-4.51380338047555	-4.47414440297101	-4.40427456645789	-4.37314761082323	-3.64257307920036	-3.70864513778614	-3.71507411441057	-3.53526952620835	-3.53514501803565	-3.72519258107919	-3.81344878078983	-3.81344878078983	-3.65884691819211	-3.73609539089095	-3.92179883114113	-3.91404831307875	-3.69702525146968	-3.68958710516842	-3.52428015598936
ConS_196_0119	-4.4678216659364	-4.49667244819722	-4.23857662676666	-4.03807892457365	-4.2607536965324	-4.28977005461561	-4.30882475992058	-4.33501504846765	-4.36288668869496	-4.39267045776156	-4.42464817056632	-4.45916893576268	-4.53772332198628	-4.58306340810522	-4.63369473851572	-4.691017499203	-4.74635431686157	-4.8097859975714	-4.8840934037692	-4.97379370291688	-5.08697601030422	-Inf	-5.08697601030422	-4.97379370291688	-4.79620586041193	-4.79620586041193	-4.78303752210678	-4.71199012724014	-4.65094793668396	-4.59743772562718	-4.5498032565835	-4.50688087274058	-4.43198729384823	-4.39888562790428	-3.64724536225921	-3.71408999810423	-3.72060069482423	-3.5389146546413	-3.53878909719815	-3.73085028716441	-3.82039162785609	-3.82039162785609	-3.66369860235468	-3.7418978946676	-3.93072938669558	-3.92281929962539	-3.7023254811575	-3.69479678894026	-3.52783383176246
ConS_229_0119	-4.50006697844867	-4.46466916273396	-4.22062143206893	-4.02667675784257	-4.24187797028996	-4.2696199154359	-4.28779239269924	-4.31270831577284	-4.33914115973544	-4.36728767266806	-4.39738555155553	-4.42972565856661	-4.50267220069821	-4.5443223982388	-4.59039483365439	-4.64194135862149	-4.691017499203	-4.74635431686157	-4.8097859975714	-4.8840934037692	-4.97379370291688	-5.08697601030422	-Inf	-5.08697601030422	-4.86802544984196	-4.86802544984196	-4.85253082643781	-4.77025674147379	-4.70111418905902	-4.64148267487573	-4.58905919911903	-4.54228761711746	-4.46158966001233	-4.42624561086343	-3.6519684584376	-3.71960398965305	-3.72619851078008	-3.5425906365761	-3.54246401202711	-3.73658267210288	-3.82744727239799	-3.82744727239799	-3.66860509961391	-3.74777897532855	-3.93984744698946	-3.93177108213188	-3.70769119608656	-3.70006972626601	-3.53141682605601
ConS_011_0518	-4.53489982940486	-4.43486321218734	-4.20337918727958	-4.01556630633396	-4.22378858116658	-4.2503633826853	-4.26773172115326	-4.29149156987704	-4.31662691280892	-4.34330684835454	-4.37173371158892	-4.40215239907256	-4.47023994314944	-4.50875600190742	-4.55102329618675	-4.59785215094164	-4.64194135862149	-4.691017499203	-4.74635431686157	-4.8097859975714	-4.8840934037692	-4.97379370291688	-5.08697601030422	-Inf	-4.95412179235225	-4.95412179235225	-4.93530246609966	-4.83757002453985	-4.7578413567645	-4.69050397364283	-4.63221931190822	-4.58083925874739	-4.49335834191464	-4.45544581801628	-3.65674348512853	-3.72518889049574	-3.73186942268279	-3.54629799878194	-3.54617028883308	-3.74239173374059	-3.83461944017462	-3.83461944017462	-3.67356766266482	-3.75374079028211	-3.94916105483884	-3.94091127122928	-3.71312403468364	-3.70540747203413	-3.53502962666425
ConS_051_0518	-4.54228761711746	-4.37565807674154	-4.16766547876375	-3.99205943463276	-4.18642835119851	-4.21075006980023	-4.22657634971348	-4.24813376348279	-4.27081738515326	-4.29475140369814	-4.3200817547456	-4.34698151442943	-4.40636287248166	-4.43940479269863	-4.47516915189622	-4.51414518328222	-4.55017461243809	-4.58946570215049	-4.63266831067257	-4.68064822245111	-4.73459486056883	-4.79620586041193	-4.86802544984196	-4.95412179235225	-Inf	-5.24046812964962	-4.95412179235225	-4.85253082643781	-4.77025674147379	-4.70111418905902	-4.64148267487573	-4.58905919911903	-4.50006697844867	-4.46158966001233	-3.65771434095938	-3.72632568793308	-3.7330238655291	-3.54705066113916	-3.54692272970085	-3.74357452720711	-3.8360825492697	-3.8360825492697	-3.67457691115842	-3.7549549439225	-3.95106668862462	-3.94278097027352	-3.71422964642953	-3.70649358834969	-3.53576299504254
ConS_195_0119	-4.54228761711746	-4.37565807674154	-4.16766547876375	-3.99205943463276	-4.18642835119851	-4.21075006980023	-4.22657634971348	-4.24813376348279	-4.27081738515326	-4.29475140369814	-4.3200817547456	-4.34698151442943	-4.40636287248166	-4.43940479269863	-4.47516915189622	-4.51414518328222	-4.55017461243809	-4.58946570215049	-4.63266831067257	-4.68064822245111	-4.73459486056883	-4.79620586041193	-4.86802544984196	-4.95412179235225	-5.24046812964962	-Inf	-4.95412179235225	-4.85253082643781	-4.77025674147379	-4.70111418905902	-4.64148267487573	-4.58905919911903	-4.50006697844867	-4.46158966001233	-3.65771434095938	-3.72632568793308	-3.7330238655291	-3.54705066113916	-3.54692272970085	-3.74357452720711	-3.8360825492697	-3.8360825492697	-3.67457691115842	-3.7549549439225	-3.95106668862462	-3.94278097027352	-3.71422964642953	-3.70649358834969	-3.53576299504254
ConS_240_0119	-4.63221931190822	-4.37061079078822	-4.1645320218384	-3.98996562097731	-4.18315707204862	-4.20729111120593	-4.22298954580665	-4.24436521551434	-4.2668476919171	-4.29055788217444	-4.31563765568412	-4.34225498867257	-4.40094812006254	-4.43356486490485	-4.4688315867513	-4.50721726842341	-4.5426525991196	-4.581238136704	-4.62358912846965	-4.67052076161251	-4.72314544037239	-4.78303752210678	-4.85253082643781	-4.93530246609966	-4.95412179235225	-4.95412179235225	-Inf	-5.06161538744017	-4.93530246609966	-4.83757002453985	-4.7578413567645	-4.69050397364283	-4.58083925874739	-4.53489982940486	-3.66844192865541	-3.73891612121039	-3.74581289738533	-3.55534200096056	-3.55521160402368	-3.75668285170489	-3.85236169750954	-3.85236169750954	-3.68573471828871	-3.76841675346913	-3.97240334282885	-3.96370453765115	-3.72646932727842	-3.71851415633792	-3.54383962210455
ConS_012_0518	-4.69050397364283	-4.34173001264172	-4.14633828509194	-3.97770981665794	-4.16418327952848	-4.18725772226007	-4.20223610951049	-4.22259057873987	-4.24394612999328	-4.26640635119254	-4.29009178999493	-4.31514387085729	-4.37005041730712	-4.40034723052619	-4.43291714392386	-4.46812911752157	-4.5003981354187	-4.53525865266072	-4.57316354619649	-4.61469587167608	-4.66062409473721	-4.71199012724014	-4.77025674147379	-4.83757002453985	-4.85253082643781	-4.85253082643781	-5.06161538744017	-Inf	-5.06161538744017	-4.93530246609966	-4.83757002453985	-4.7578413567645	-4.63221931190822	-4.58083925874739	-3.67441148143381	-3.7459459509221	-3.75295618531579	-3.55993562341248	-3.5598038401306	-3.76400872068671	-3.86151225285125	-3.86151225285125	-3.69194850608657	-3.77594500204189	-3.98450821566386	-3.97556605665189	-3.73329897314828	-3.72521887739409	-3.54831255806846
ConS_004_0518	-4.7578413567645	-4.31465064681716	-4.12887618431021	-3.96579040036231	-4.1460038452148	-4.16810783998295	-4.18242934225955	-4.20185575119332	-4.22219197785007	-4.24352744849156	-4.265965458514	-4.2896261974972	-4.34120567043684	-4.36949076594853	-4.39974717123159	-4.43227038753665	-4.46189272972689	-4.49368442083549	-4.52798848513162	-4.56523634578963	-4.60598107801097	-4.65094793668396	-4.70111418905902	-4.7578413567645	-4.77025674147379	-4.77025674147379	-4.93530246609966	-5.06161538744017	-Inf	-5.06161538744017	-4.93530246609966	-4.83757002453985	-4.69050397364283	-4.63221931190822	-3.6804642330521	-3.75309144576162	-3.76021893387838	-3.56457835344175	-3.5644451540196	-3.77146028900884	-3.87085976712938	-3.87085976712938	-3.69825249145063	-3.78360605398994	-3.99696017895645	-3.98776065779755	-3.74023773923343	-3.73202873241189	-3.55283204204021
ConS_427_0119	-4.83757002453985	-4.28916110361102	-4.11208914382215	-3.95418939847186	-4.12855491995466	-4.14976681658183	-4.16348663391539	-4.18206593414008	-4.2014757257053	-4.2217937424657	-4.24310917023094	-4.26552501297269	-4.31415798229143	-4.3406819605293	-4.36893183485373	-4.39914793988763	-4.42652498528704	-4.45574462900795	-4.48707291486063	-4.52083802041385	-4.55745125100889	-4.59743772562718	-4.64148267487573	-4.69050397364283	-4.70111418905902	-4.70111418905902	-4.83757002453985	-4.93530246609966	-5.06161538744017	-Inf	-5.06161538744017	-4.93530246609966	-4.7578413567645	-4.69050397364283	-3.6866025354457	-3.76035647567842	-3.76760520672275	-3.56927125236192	-3.56913660603326	-3.77904194565829	-3.88041290599851	-3.88041290599851	-3.70464933156327	-3.79140467906273	-4.00977972645778	-4.00030758939269	-3.74728916915045	-3.73894707111107	-3.5573990530289
ConS_217_0119	-4.93530246609966	-4.26508501366258	-4.09592690670049	-3.94289024049221	-4.11178005621554	-4.13216908257114	-4.14533573710294	-4.16313872971596	-4.18170282985836	-4.20109603246447	-4.22139587191704	-4.24269129443543	-4.28869650726959	-4.3136658760121	-4.34015888139596	-4.36837362217117	-4.39382185484698	-4.42085459922833	-4.44968235049992	-4.48056055208532	-4.51380338047555	-4.5498032565835	-4.58905919911903	-4.63221931190822	-4.64148267487573	-4.64148267487573	-4.7578413567645	-4.83757002453985	-4.93530246609966	-5.06161538744017	-Inf	-5.06161538744017	-4.83757002453985	-4.7578413567645	-3.69282884171137	-3.76774510815362	-3.77511927843902	-3.57401541626842	-3.57387929125338	-3.78675831358508	-3.89018091989948	-3.89018091989948	-3.71114180278372	-3.79934590868055	-4.02298922234003	-4.01322781800772	-3.75445698198428	-3.74597740589692	-3.56201460125828
ConS_044_0518	-5.06161538744017	-4.24227382033126	-4.08034462747938	-3.93187761670165	-4.09562910649103	-4.11525673186431	-4.12791310332061	-4.14500206807764	-4.16279110399222	-4.18134002890673	-4.20071667089038	-4.22099836553625	-4.26464545968041	-4.28823240740953	-4.31317432671549	-4.3396364315192	-4.36340981075882	-4.38856029710775	-4.4152572956484	-4.4437035311424	-4.47414440297101	-4.50688087274058	-4.54228761711746	-4.58083925874739	-4.58905919911903	-4.58905919911903	-4.69050397364283	-4.7578413567645	-4.83757002453985	-4.93530246609966	-5.06161538744017	-Inf	-4.93530246609966	-4.83757002453985	-3.69914571199322	-3.77526162187635	-3.78276564941492	-3.57881197757521	-3.5786743410353	-3.79461426663269	-3.90017369789026	-3.90017369789026	-3.71773280788327	-3.80743505543215	-4.03661313596994	-4.02654423928352	-3.76174508406786	-3.75312342256877	-3.56667972950808
ConS_446_0119	-5.06161538744017	-4.19995894042823	-4.05076324338766	-3.91065630325314	-4.06502459182097	-4.08328818342012	-4.0950341179869	-4.11085411107479	-4.12727223378771	-4.14433549811869	-4.16209668619108	-4.18061533496954	-4.22020444261597	-4.24144007411309	-4.26376768410049	-4.28730569289698	-4.30831392395464	-4.33039027865325	-4.35364921583446	-4.37822463898709	-4.40427456645789	-4.43198729384823	-4.46158966001233	-4.49335834191464	-4.50006697844867	-4.50006697844867	-4.58083925874739	-4.63221931190822	-4.69050397364283	-4.7578413567645	-4.83757002453985	-4.93530246609966	-Inf	-5.06161538744017	-3.71206195881468	-3.7906965544802	-3.79847451829339	-3.58856701346459	-3.58842625088436	-3.81076579060738	-3.92087666374403	-3.92087666374403	-3.73122271023157	-3.82407988668811	-4.06521430242198	-4.05446839257753	-3.77669879537533	-3.76777818235061	-3.57616306852968
ConS_430_0119	-4.93530246609966	-4.18025344097505	-4.03669535792627	-3.90042224846687	-4.05049484738755	-4.06814513986181	-4.07948327256803	-4.09473692913386	-4.11054590088162	-4.12695215331149	-4.14400259639992	-4.16174989322598	-4.19958057038686	-4.21980802474987	-4.2410238004627	-4.26332946070984	-4.28318311666698	-4.30398803759831	-4.32583998873906	-4.34884996662406	-4.37314761082323	-4.39888562790428	-4.42624561086343	-4.45544581801628	-4.46158966001233	-4.46158966001233	-4.53489982940486	-4.58083925874739	-4.63221931190822	-4.69050397364283	-4.7578413567645	-4.83757002453985	-5.06161538744017	-Inf	-3.71866705017378	-3.79862472752397	-3.80654729920828	-3.59352794953432	-3.59338557007264	-3.81907253897537	-3.93161040171601	-3.93161040171601	-3.73812811832563	-3.83264780491704	-4.08025371306846	-4.06913396621237	-3.78437327423745	-3.77529527350681	-3.58098354076075
ConS_057_0518	-3.70555581980313	-3.59960985130623	-3.55707941848798	-3.507024890778	-3.56160449763275	-3.56725240011483	-3.57079860611011	-3.57546969620351	-3.58019157333043	-3.58496535401882	-3.58979219202571	-3.59467328001098	-3.60460318178541	-3.60965459184413	-3.61476544849556	-3.61993716759108	-3.62437094811206	-3.62885046108527	-3.63337665977107	-3.63795052754904	-3.64257307920036	-3.64724536225921	-3.6519684584376	-3.65674348512853	-3.65771434095938	-3.65771434095938	-3.66844192865541	-3.67441148143381	-3.6804642330521	-3.6866025354457	-3.69282884171137	-3.69914571199322	-3.71206195881468	-3.71866705017378	-Inf	-4.42149831929319	-4.38974344991294	-3.83757779293964	-3.83732807857904	-4.34395644775101	-4.09786052873063	-4.06766171980274	-3.82023427384488	-3.72272872720595	-3.90146494791187	-3.8940659463559	-3.68479254248725	-3.67755927154111	-3.51602407999548
ConS_279_0119	-3.7829105216246	-3.65901167255739	-3.61058316081917	-3.5543740047185	-3.61570502149036	-3.62210773762133	-3.62613359862344	-3.63144332255867	-3.63681876800891	-3.64226158233191	-3.64777347561075	-3.65335622387924	-3.66474174011357	-3.67054842197144	-3.67643379468166	-3.68240002038018	-3.68752369282023	-3.69270853514999	-3.69795602561105	-3.70326769668623	-3.70864513778614	-3.71408999810423	-3.71960398965305	-3.72518889049574	-3.72632568793308	-3.72632568793308	-3.73891612121039	-3.7459459509221	-3.75309144576162	-3.76035647567842	-3.76774510815362	-3.77526162187635	-3.7906965544802	-3.79862472752397	-4.42149831929319	-Inf	-5.06437687059394	-3.94610523563934	-3.94578465630348	-4.8809256547138	-4.3216154807671	-4.27218637773731	-3.92396172446508	-3.80351209733566	-4.02998431819316	-4.02006621205921	-3.75821228403347	-3.74965978833254	-3.56442189610925
ConS_193_0119	-3.79054906202435	-3.66474174011357	-3.61570502149036	-3.55887083675855	-3.62088800854008	-3.6273681705199	-3.63144332255867	-3.63681876800891	-3.64226158233191	-3.64777347561075	-3.65335622387924	-3.65901167255739	-3.67054842197144	-3.67643379468166	-3.68240002038018	-3.68844935155702	-3.69364532312975	-3.69890421370553	-3.704227565778	-3.7096169792681	-3.71507411441057	-3.72060069482423	-3.72619851078008	-3.73186942268279	-3.7330238655291	-3.7330238655291	-3.74581289738533	-3.75295618531579	-3.76021893387838	-3.76760520672275	-3.77511927843902	-3.78276564941492	-3.79847451829339	-3.80654729920828	-4.38974344991294	-5.06437687059394	-Inf	-3.95727292436732	-3.95694399773437	-4.98798998705153	-4.34861342595082	-4.29619808856735	-3.93456744005831	-3.81152516214752	-4.04356886240246	-4.03333930210809	-3.76542501685779	-3.75673072004918	-3.56902453996826
ConS_165_0119	-3.58366210663726	-3.50135509925729	-3.46710618519499	-3.42598957890774	-3.47078094073561	-3.47535739323066	-3.47822506938756	-3.48199553622051	-3.48579902446575	-3.48963611763456	-3.49350741484276	-3.49741353137213	-3.50533276789952	-3.50934720470881	-3.51339909577605	-3.51748914657669	-3.52098746349309	-3.52451418894581	-3.52806978810532	-3.53165473766173	-3.53526952620835	-3.5389146546413	-3.5425906365761	-3.54629799878194	-3.54705066113916	-3.54705066113916	-3.55534200096056	-3.55993562341248	-3.56457835344175	-3.56927125236192	-3.57401541626842	-3.57881197757521	-3.58856701346459	-3.59352794953432	-3.83757779293964	-3.94610523563934	-3.95727292436732	-Inf	-4.15463402091818	-3.96208569287301	-3.84268439295551	-3.82564504215614	-3.66735413825158	-3.59656923218635	-3.7228567275792	-3.7179385045483	-3.56788908813749	-3.56235199984754	-3.43344372653635
ConS_274_0119	-3.58352292462776	-3.50123994284962	-3.46699976021913	-3.42589276633521	-3.47067361154265	-3.47524892719988	-3.47811588486868	-3.48188539977514	-3.48568791934916	-3.48952402665624	-3.49339432035051	-3.49729941523537	-3.50521655208044	-3.50922990980467	-3.51328070156003	-3.51736963224789	-3.52086698270201	-3.52439272593427	-3.52794732672656	-3.53153126136755	-3.53514501803565	-3.53878909719815	-3.54246401202711	-3.54617028883308	-3.54692272970085	-3.54692272970085	-3.55521160402368	-3.5598038401306	-3.5644451540196	-3.56913660603326	-3.57387929125338	-3.5786743410353	-3.58842625088436	-3.59338557007264	-3.83732807857904	-3.94578465630348	-3.95694399773437	-4.15463402091818	-Inf	-3.96175310226911	-3.84243172588676	-3.82540209369587	-3.66718538181512	-3.59642585233393	-3.72266497048753	-3.71774890631303	-3.56775486958033	-3.56221948140359	-3.43334523813907
ConS_170_0119	-3.80261494802813	-3.67374137660869	-3.62373482498921	-3.56590764425304	-3.62901512362329	-3.63561862835512	-3.63977231259112	-3.6452525038147	-3.65080273212719	-3.65642481088259	-3.66212062478484	-3.6678921336808	-3.67967047612298	-3.68568164291846	-3.69177718077898	-3.69795949187837	-3.70327120560848	-3.7086486904262	-3.7140935955652	-3.71960763308032	-3.72519258107919	-3.73085028716441	-3.73658267210288	-3.74239173374059	-3.74357452720711	-3.74357452720711	-3.75668285170489	-3.76400872068671	-3.77146028900884	-3.77904194565829	-3.78675831358508	-3.79461426663269	-3.81076579060738	-3.81907253897537	-4.34395644775101	-4.8809256547138	-4.98798998705153	-3.96208569287301	-3.96175310226911	-Inf	-4.39390897823304	-4.33609940158119	-3.9514711908864	-3.82419691854012	-4.0654182328074	-4.05466733781075	-3.7768037295468	-3.76788098285796	-3.57622919293918
ConS_060_0518	-3.91040182781718	-3.75119941825686	-3.69206689247556	-3.6251107601984	-3.69825335860662	-3.70600845026985	-3.71089711385586	-3.71735976357806	-3.72392003725544	-3.73058092957296	-3.73734557516099	-3.74421725745325	-3.75829566810431	-3.76550979746541	-3.77284578890612	-3.78030783029224	-3.78673678493101	-3.7932623405641	-3.79988744457368	-3.8066151813252	-3.81344878078983	-3.82039162785609	-3.82744727239799	-3.83461944017462	-3.8360825492697	-3.8360825492697	-3.85236169750954	-3.86151225285125	-3.87085976712938	-3.88041290599851	-3.89018091989948	-3.90017369789026	-3.92087666374403	-3.93161040171601	-4.09786052873063	-4.3216154807671	-4.34861342595082	-3.84268439295551	-3.84243172588676	-4.39390897823304	-Inf	-4.93943813398564	-4.11239620125699	-3.93826223189134	-4.28910701593211	-4.27125998944677	-3.87758815983134	-3.86636466341404	-3.63696050033663
ConS_278_0119	-3.91040182781718	-3.75119941825686	-3.69206689247556	-3.6251107601984	-3.69825335860662	-3.70600845026985	-3.71089711385586	-3.71735976357806	-3.72392003725544	-3.73058092957296	-3.73734557516099	-3.74421725745325	-3.75829566810431	-3.76550979746541	-3.77284578890612	-3.78030783029224	-3.78673678493101	-3.7932623405641	-3.79988744457368	-3.8066151813252	-3.81344878078983	-3.82039162785609	-3.82744727239799	-3.83461944017462	-3.8360825492697	-3.8360825492697	-3.85236169750954	-3.86151225285125	-3.87085976712938	-3.88041290599851	-3.89018091989948	-3.90017369789026	-3.92087666374403	-3.93161040171601	-4.06766171980274	-4.27218637773731	-4.29619808856735	-3.82564504215614	-3.82540209369587	-4.33609940158119	-4.93943813398564	-Inf	-4.14600141386788	-3.93826223189134	-4.28910701593211	-4.27125998944677	-3.87758815983134	-3.86636466341404	-3.63696050033663
ConS_280_0119	-3.72442538383803	-3.61432456649123	-3.57040015343391	-3.51887554064196	-3.57506693680417	-3.58089385524808	-3.58455369570372	-3.58937593514014	-3.59425232065444	-3.59918408201672	-3.60417249137469	-3.6092188652235	-3.61949100674852	-3.62471964855116	-3.63001200792549	-3.63536965700701	-3.63996467439609	-3.64460882935168	-3.6493031841649	-3.65404883595176	-3.65884691819211	-3.66369860235468	-3.66860509961391	-3.67356766266482	-3.67457691115842	-3.67457691115842	-3.68573471828871	-3.69194850608657	-3.69825249145063	-3.70464933156327	-3.71114180278372	-3.71773280788327	-3.73122271023157	-3.73812811832563	-3.82023427384488	-3.92396172446508	-3.93456744005831	-3.66735413825158	-3.66718538181512	-3.9514711908864	-4.11239620125699	-4.14600141386788	-Inf	-3.74237685520133	-3.93146943784228	-3.92354598256877	-3.7027627076332	-3.69522649749684	-3.5281263429327
ConS_157_0119	-3.81567773442284	-3.68341243009113	-3.63234353191987	-3.57343376401207	-3.63773020065434	-3.6444686015564	-3.64870821584649	-3.65430307072472	-3.65997094373366	-3.66571376601519	-3.67153354634961	-3.67743237537403	-3.68947597869279	-3.69562538572521	-3.70186311762497	-3.70819174865852	-3.71363089196237	-3.71913902047822	-3.72471790660265	-3.73036939192782	-3.73609539089095	-3.7418978946676	-3.74777897532855	-3.75374079028211	-3.7549549439225	-3.7549549439225	-3.76841675346913	-3.77594500204189	-3.78360605398994	-3.79140467906273	-3.79934590868055	-3.80743505543215	-3.82407988668811	-3.83264780491704	-3.72272872720595	-3.80351209733566	-3.81152516214752	-3.59656923218635	-3.59642585233393	-3.82419691854012	-3.93826223189134	-3.93826223189134	-3.74237685520133	-Inf	-4.1221082734319	-4.10987923443469	-3.80504603612893	-3.79553027971187	-3.59381012137525
ConS_261_0119	-4.05067831471474	-3.84341935286044	-3.77140127665609	-3.69218360089819	-3.77883832630864	-3.78819170293605	-3.79410575353221	-3.80194557100402	-3.80992951743991	-3.81806299164609	-3.82635170157198	-3.8348016883729	-3.8522114846307	-3.86118529420241	-3.87034844854599	-3.87970911044231	-3.88780703639413	-3.89605883120454	-3.90447045564786	-3.91304822372605	-3.92179883114113	-3.93072938669558	-3.93984744698946	-3.94916105483884	-3.95106668862462	-3.95106668862462	-3.97240334282885	-3.98450821566386	-3.99696017895645	-4.00977972645778	-4.02298922234003	-4.03661313596994	-4.06521430242198	-4.08025371306846	-3.90146494791187	-4.02998431819316	-4.04356886240246	-3.7228567275792	-3.72266497048753	-4.0654182328074	-4.28910701593211	-4.28910701593211	-3.93146943784228	-4.1221082734319	-Inf	-5.10214757383877	-4.06089876973974	-4.04389546932058	-3.73270574741199
ConS_455_0119	-4.04028192208981	-3.83693915674046	-3.76590506817392	-3.68759899293734	-3.77324779625424	-3.7824802608676	-3.78831652296409	-3.79605159755375	-3.80392694104247	-3.81194773484612	-3.82011945288723	-3.8284478840352	-3.84559976612532	-3.8544366038314	-3.86345699096734	-3.87266871455124	-3.88063522074263	-3.88875059604715	-3.8970205103833	-3.9054509638901	-3.91404831307875	-3.92281929962539	-3.93177108213188	-3.94091127122928	-3.94278097027352	-3.94278097027352	-3.96370453765115	-3.97556605665189	-3.98776065779755	-4.00030758939269	-4.01322781800772	-4.02654423928352	-4.05446839257753	-4.06913396621237	-3.8940659463559	-4.02006621205921	-4.03333930210809	-3.7179385045483	-3.71774890631303	-4.05466733781075	-4.27125998944677	-4.27125998944677	-3.92354598256877	-4.10987923443469	-5.10214757383877	-Inf	-4.07148637157915	-4.05407175905786	-3.73764645949317
ConS_472_0119	-3.76915758176698	-3.64863182322283	-3.6012869407082	-3.54619579726873	-3.60629970284283	-3.61256425478713	-3.6165022157856	-3.62169478265895	-3.62695018560646	-3.63226996405458	-3.63765571470384	-3.6431090944058	-3.65422568768498	-3.6598925442594	-3.66563432304906	-3.67145303173929	-3.67644843275011	-3.68150196179786	-3.68661498761694	-3.69178892786246	-3.69702525146968	-3.7023254811575	-3.70769119608656	-3.71312403468364	-3.71422964642953	-3.71422964642953	-3.72646932727842	-3.73329897314828	-3.74023773923343	-3.74728916915045	-3.75445698198428	-3.76174508406786	-3.77669879537533	-3.78437327423745	-3.68479254248725	-3.75821228403347	-3.76542501685779	-3.56788908813749	-3.56775486958033	-3.7768037295468	-3.87758815983134	-3.87758815983134	-3.7027627076332	-3.80504603612893	-4.06089876973974	-4.07148637157915	-Inf	-5.10370532097465	-3.98910118095406
ConS_466_0119	-3.76038899192418	-3.6419720182491	-3.5953102741585	-3.54092686623237	-3.60025413279905	-3.60643146473728	-3.61031395995315	-3.61543262800486	-3.62061234579974	-3.62585458720004	-3.6311608800938	-3.63653280906799	-3.6474802143239	-3.65305916975419	-3.65871072620078	-3.66443679817317	-3.66935168979521	-3.67432284031719	-3.67935155261562	-3.68443917535687	-3.68958710516842	-3.69479678894026	-3.70006972626601	-3.70540747203413	-3.70649358834969	-3.70649358834969	-3.71851415633792	-3.72521887739409	-3.73202873241189	-3.73894707111107	-3.74597740589692	-3.75312342256877	-3.76777818235061	-3.77529527350681	-3.67755927154111	-3.74965978833254	-3.75673072004918	-3.56235199984754	-3.56221948140359	-3.76788098285796	-3.86636466341404	-3.86636466341404	-3.69522649749684	-3.79553027971187	-4.04389546932058	-4.05407175905786	-5.10370532097465	-Inf	-3.99841035497096
ConS_263_0119	-3.57139551452804	-3.49118165529331	-3.45769591477234	-3.4174210196395	-3.46129157536732	-3.46576860499235	-3.46857345692082	-3.47226070162782	-3.47597952001827	-3.47973045749339	-3.48351407370941	-3.48733094307873	-3.49506681587139	-3.49898704672901	-3.50294298677741	-3.50693529254802	-3.51034928999727	-3.51379033773072	-3.51725886783174	-3.5207553228198	-3.52428015598936	-3.52783383176246	-3.53141682605601	-3.53502962666425	-3.53576299504254	-3.53576299504254	-3.54383962210455	-3.54831255806846	-3.55283204204021	-3.5573990530289	-3.56201460125828	-3.56667972950808	-3.57616306852968	-3.58098354076075	-3.51602407999548	-3.56442189610925	-3.56902453996826	-3.43344372653635	-3.43334523813907	-3.57622919293918	-3.63696050033663	-3.63696050033663	-3.5281263429327	-3.59381012137525	-3.73270574741199	-3.73764645949317	-3.98910118095406	-3.99841035497096	-Inf
ConS_431_0119	-2.88996822818813	-2.87199895244641	-2.86371232628561	-2.85309477668205	-2.86462529294037	-2.86575418239567	-2.86645700417154	-2.86737576504002	-2.86829647369147	-2.86921913840207	-2.8701437675009	-2.8710703693703	-2.87292952521959	-2.87386209623489	-2.87479667409255	-2.87573326744841	-2.87652897426649	-2.87732614164122	-2.8781247749443	-2.87892487957712	-2.87972646097097	-2.88052952458729	-2.88133407591784	-2.882140120485	-2.88230310544532	-2.88230310544532	-2.88408395900036	-2.88505915064968	-2.88603653698356	-2.88701612790263	-2.88799793337466	-2.88898196343519	-2.89095673780637	-2.89194750253244	-2.8778410262264	-2.88850675306883	-2.88947341848666	-2.85740576287859	-2.85737961820168	-2.89097038769913	-2.90282966205821	-2.90282966205821	-2.88059540022587	-2.89454152489841	-2.91897475127134	-2.91972978786314	-2.94977685775825	-2.95061895361906	-2.96190910169508
ConS_471_0119	-2.88926790485339	-2.87132699231423	-2.86305305641651	-2.85245141730525	-2.86396463676206	-2.86509180800821	-2.86579355781019	-2.86671091473051	-2.86763021347928	-2.86855146229473	-2.86947466946763	-2.87039984334173	-2.87225612483619	-2.87318724941307	-2.87412037460513	-2.87505550902794	-2.87584997390164	-2.87664589477208	-2.8774432769858	-2.87824212591885	-2.87904244697699	-2.87984424559592	-2.88064752724153	-2.88145229741005	-2.88161502439547	-2.88161502439547	-2.88339305288309	-2.88436669262358	-2.88534252006116	-2.88632054504915	-2.88730077750761	-2.88828322742392	-2.89025481991987	-2.8912439828164	-2.87715997303413	-2.88780878059125	-2.88877389196306	-2.8567559902486	-2.85672988465781	-2.89026844776879	-2.9021083062848	-2.9021083062848	-2.87991001736256	-2.89383379394699	-2.9182260976176	-2.91897983264013	-2.9489732288347	-2.94981376639445	-2.96108272810884
ConS_440_0119	-2.88846593551884	-2.87055744900326	-2.86229802262563	-2.85171457619483	-2.86320801787856	-2.86433322455593	-2.86503374869111	-2.86594950038375	-2.86686718710783	-2.86778681705834	-2.86870839848241	-2.86963193967978	-2.87148493485919	-2.87241440570786	-2.873345870064	-2.87427933649726	-2.87507238147275	-2.87586687724045	-2.87666282911823	-2.87746024245327	-2.87825912262222	-2.87905947503151	-2.87986130511746	-2.88066461834659	-2.88082705040672	-2.88082705040672	-2.88260184921013	-2.88357371479073	-2.88454776009393	-2.88552399491919	-2.88650242913218	-2.88748307266541	-2.88945102776044	-2.89043835952689	-2.87638003365451	-2.88700949868441	-2.88797283351504	-2.85601181580127	-2.85598575490341	-2.88946463040987	-2.90128229469924	-2.90128229469924	-2.87912512804684	-2.89302335665636	-2.91736888545437	-2.91812113293108	-2.94805319450188	-2.94889195158467	-2.9601367076346
ConS_452_0119	-2.88749463624412	-2.86962534540842	-2.86138345983057	-2.85082200866251	-2.86229153877572	-2.86341437039666	-2.86411341277957	-2.86502722386926	-2.86594296178927	-2.86686063468246	-2.86778025074344	-2.86870181821897	-2.87055084066421	-2.87147831239229	-2.87240776905258	-2.87333921915942	-2.87413054772379	-2.87492332080146	-2.87571754367578	-2.87651322165916	-2.87731036009323	-2.87810896434912	-2.87890903982762	-2.87971059195943	-2.87987266752579	-2.87987266752579	-2.88164356245242	-2.88261328354673	-2.88358517474412	-2.88455924577914	-2.88553550645204	-2.88651396662926	-2.88847752529736	-2.88946264385777	-2.87543536287561	-2.8860414476523	-2.88700263520652	-2.85511038189398	-2.85508437503114	-2.88849109748914	-2.90028193798959	-2.90028193798959	-2.87817447382048	-2.89204182261507	-2.91633082506134	-2.91708127509391	-2.94693923612083	-2.94777584249109	-2.95899136143862
ConS_079_0518	-2.26867208320071	-2.26430626840542	-2.26224656491449	-2.2595640867331	-2.26247493905872	-2.26275682776523	-2.26293204793549	-2.26316078292123	-2.263389638441	-2.2636186146219	-2.26384771159124	-2.26407692947651	-2.26453572850588	-2.264765309906	-2.2649950127341	-2.26522483711868	-2.26541979658729	-2.26561484361462	-2.26580997827935	-2.26600520066025	-2.26620051083624	-2.2663959088863	-2.26659139488956	-2.26678696892522	-2.2668264812557	-2.2668264812557	-2.26725748093093	-2.26749292822814	-2.2677285032394	-2.26796420610331	-2.26820003695875	-2.26843599594478	-2.26890829886608	-2.26914464308064	-2.26574067937896	-2.26832209676033	-2.26855368903788	-2.26065915110511	-2.26065253432912	-2.26891155780037	-2.27171365656521	-2.27171365656521	-2.26641192533745	-2.26976149778632	-2.27543531409988	-2.27560676383594	-2.28224506737566	-2.28242599264251	-2.28482522824737
ConS_294_0518	-2.2667532233283	-2.26240655963098	-2.26035582491143	-2.25768496399602	-2.26058320670971	-2.26086386981871	-2.26103832776632	-2.26126606727456	-2.26149392626968	-2.26172190487714	-2.26195000322259	-2.26217822143185	-2.26263501794622	-2.262863596504	-2.26309229543096	-2.26332111485395	-2.26351522140088	-2.26370941474192	-2.26390369495471	-2.26409806211702	-2.26429251630671	-2.26448705760174	-2.26468168608019	-2.26487640182023	-2.26491574070028	-2.26491574070028	-2.26534484736117	-2.26557925974878	-2.26581379872986	-2.26604846444121	-2.26628325701986	-2.26651817660307	-2.26698839733325	-2.26722369875585	-2.2638346995428	-2.26640477921641	-2.26663535104616	-2.25877529449567	-2.25876870635917	-2.2669916418924	-2.2697813407815	-2.2697813407815	-2.26450300380908	-2.26783782912764	-2.27348640557042	-2.27365708749391	-2.28026542914105	-2.28044553140503	-2.2828338209007
ConS_345_0518	-2.26652007790804	-2.26217573540608	-2.26012608777961	-2.25745663501527	-2.26035334929569	-2.2606338638505	-2.26080822940965	-2.26103584825705	-2.26126358646472	-2.26149144415791	-2.26171942146207	-2.26194751850285	-2.26240407229779	-2.26263252930424	-2.26286110655185	-2.26308980416727	-2.26328380733506	-2.26347789720451	-2.26367207385314	-2.26386633735859	-2.2640606877986	-2.26425512525101	-2.26444964979377	-2.26464426150492	-2.26468357936212	-2.26468357936212	-2.26511245658296	-2.26534674353633	-2.26558115694769	-2.26581569695362	-2.26605036369093	-2.26628515729666	-2.26675512566257	-2.26699030069793	-2.26360311522563	-2.26617182072875	-2.26640226887857	-2.25854639170808	-2.25853980704303	-2.26675836847944	-2.26954656451564	-2.26954656451564	-2.2642710629445	-2.26760410087985	-2.27324961835513	-2.27342020722605	-2.2800249178822	-2.28020492041291	-2.28259188345563
ConS_347_0518	-2.26632805605279	-2.26198562439377	-2.2599368716851	-2.25726857814628	-2.26016403418215	-2.26044442644388	-2.26061871594684	-2.26084623546365	-2.26107387423655	-2.26130163239064	-2.26152951005119	-2.26175750734367	-2.26221386132736	-2.26244221827051	-2.26267069534949	-2.26289929269077	-2.26309321075508	-2.26328721544497	-2.26348130683788	-2.26367548501133	-2.26386975004297	-2.26406410201053	-2.26425854099186	-2.26445306706491	-2.26449236761578	-2.26449236761578	-2.26492105595835	-2.26515523965257	-2.2653895496933	-2.26562398621696	-2.26585854936015	-2.26609323925974	-2.2665629998766	-2.26679807086868	-2.26341237849189	-2.26597995275853	-2.26621029909361	-2.25835786246599	-2.25835128065873	-2.2665662412592	-2.26935320013486	-2.26935320013486	-2.26408003269528	-2.26741159923513	-2.27305459855691	-2.27322511082711	-2.27982683248102	-2.28000675291277	-2.28239262404204
ConS_460_0518	-2.26628705758176	-2.26194503379733	-2.25989647211202	-2.2572284260147	-2.26012361347309	-2.2604039796309	-2.26057825289939	-2.26080575121373	-2.26103336876193	-2.26126110566905	-2.26148896206033	-2.26171693806121	-2.26217324939453	-2.26240158497885	-2.26263004067652	-2.26285861661398	-2.26305251651269	-2.26324650302076	-2.26344057621558	-2.26363473617468	-2.26382898297566	-2.26402331669625	-2.26421773741426	-2.26441224520763	-2.26445154206442	-2.26445154206442	-2.26488019009044	-2.26511435174374	-2.26534863971977	-2.26558305415488	-2.26581759518568	-2.26605226294896	-2.26652197922134	-2.26675702800517	-2.26337165433328	-2.26593898713459	-2.2661693117371	-2.25831760950431	-2.25831102830705	-2.2665252202978	-2.26931191509945	-2.26931191509945	-2.26403924588496	-2.26737049835209	-2.27301296017126	-2.27318345609102	-2.27978453974419	-2.27996444265204	-2.28235008071441
ConS_302_0518	-2.264395711571	-2.26007246251781	-2.25803269404688	-2.25537603848169	-2.25825886246441	-2.25853802699522	-2.258711552953	-2.25893807526999	-2.25916471579972	-2.25939147466563	-2.25961835199136	-2.25984534790075	-2.26029969596677	-2.26052704837206	-2.26075451985827	-2.26098211055022	-2.26117517426491	-2.2613683238434	-2.26156155936211	-2.26175488089753	-2.2619482885263	-2.26214178232511	-2.26233536237079	-2.26252902874026	-2.26256815555668	-2.26256815555668	-2.26299494779611	-2.26322809490062	-2.2634613672353	-2.26369476493475	-2.26392828813379	-2.26416193696746	-2.2646296120799	-2.26486363862984	-2.26149293500929	-2.26404915306617	-2.26427847732373	-2.25646058039912	-2.25645402728257	-2.26463283906456	-2.26740737884009	-2.26740737884009	-2.26215764265034	-2.2654744383802	-2.27109216014682	-2.27126190351432	-2.27783362332976	-2.27801271973274	-2.2803876314711
ConS_334_0518	-2.2672072023736	-2.26285601532034	-2.26080316218708	-2.25812955723683	-2.261030778378	-2.26131173097321	-2.26148636895755	-2.26171434359687	-2.26194243797	-2.26217065220278	-2.26239898642124	-2.26262744075161	-2.26308471025404	-2.26331352567956	-2.26354246172393	-2.26377151851437	-2.26396582651729	-2.2641602214946	-2.26435470352421	-2.2645492726841	-2.2647439290524	-2.26493867270731	-2.26513350372715	-2.26532842219033	-2.26536780203807	-2.26536780203807	-2.26579735581387	-2.26603201263826	-2.26626679632034	-2.26650170699734	-2.26673674480673	-2.26697190988618	-2.26744262240712	-2.26767817012509	-2.26428563643003	-2.26685839398011	-2.2670892068289	-2.25922100589882	-2.25921441099757	-2.26744587036152	-2.27023849792821	-2.27023849792821	-2.26495463550576	-2.26829294395083	-2.27394748159216	-2.27411834485488	-2.2807337626032	-2.28091405923053	-2.28330493377244
ConS_328_0518	-2.26743820072607	-2.26308471025404	-2.261030778378	-2.25835577611676	-2.26125851392641	-2.26153961393402	-2.26171434359687	-2.26194243797	-2.26217065220278	-2.26239898642124	-2.26262744075161	-2.26285601532034	-2.26331352567956	-2.26354246172393	-2.26377151851437	-2.26400069617834	-2.26419510676781	-2.26438960442357	-2.26458418922362	-2.2647788612461	-2.26497362056923	-2.26516846727135	-2.2653634014309	-2.26555842312642	-2.26559782383607	-2.26559782383607	-2.26602760529568	-2.26626238659447	-2.26649729488562	-2.26673233030656	-2.26696749299498	-2.26720278308877	-2.26767374604522	-2.2679094191848	-2.26451508562694	-2.2670892068289	-2.26732014241216	-2.25944779416515	-2.25944119581917	-2.26767699572859	-2.27047111468003	-2.27047111468003	-2.26518443851845	-2.26852452067871	-2.27418209399556	-2.27435304960429	-2.28097207086407	-2.28115246647238	-2.28354465747461
ConS_340_0518	-2.2650980472343	-2.26076783578757	-2.25872480638892	-2.25606392662954	-2.25895133562064	-2.25923094577174	-2.2594047488674	-2.25963163312955	-2.2598586359826	-2.2600857575506	-2.26031299795778	-2.26054035732856	-2.26099543345962	-2.26122315046974	-2.26145098694314	-2.26167894300522	-2.26187231681142	-2.26206577675753	-2.26225932292032	-2.26245295537667	-2.26264667420358	-2.26284047947812	-2.26303437127748	-2.26322834967897	-2.26326753955278	-2.26326753955278	-2.26369501998702	-2.26392854332324	-2.26416219229423	-2.26439596703525	-2.26462986768177	-2.26486389436948	-2.26533232641236	-2.26556673204001	-2.26219058823161	-2.26475092805003	-2.26498062326952	-2.25715018988868	-2.25714362635835	-2.26533555862273	-2.2681146058424	-2.2681146058424	-2.26285636534059	-2.26617852213212	-2.27180541811138	-2.2719754405384	-2.27855804873976	-2.27873744419576	-2.28111633323532
ConS_309_0518	-2.26786136659764	-2.26350365334534	-2.2614477438682	-2.2587701800126	-2.26167569822759	-2.26195706847779	-2.26213196620969	-2.2623602800842	-2.26258871404922	-2.26281726823114	-2.26304594275657	-2.26327473775231	-2.26373268966288	-2.26396184683233	-2.26419112498128	-2.26442052423755	-2.26461512289477	-2.26480980878683	-2.26500458199199	-2.2651994425886	-2.26539439065511	-2.26558942627009	-2.26578454951221	-2.26597976046024	-2.26601919941537	-2.26601919941537	-2.26644939828084	-2.26668440777508	-2.26691954450871	-2.26715480861959	-2.2673902002458	-2.26762571952564	-2.26809714160055	-2.26833304467336	-2.26493541147665	-2.26751203262046	-2.2677431932102	-2.25986324187518	-2.25985663721423	-2.2681003944536	-2.27089724754674	-2.27089724754674	-2.26560541300582	-2.26894874687645	-2.27461188551322	-2.27478301042211	-2.28140863816547	-2.28158921524237	-2.28398381981224
ConS_311_0518	-2.25998778539819	-2.25570797936886	-2.25368855973806	-2.25105826563277	-2.25391247654854	-2.25418886027118	-2.25436065681354	-2.2545849205067	-2.25480930006639	-2.25503379561238	-2.25525840726465	-2.25548313514337	-2.25593294006168	-2.25615801734253	-2.25638321133234	-2.25660852215218	-2.25679965093863	-2.25699086387603	-2.25718216103853	-2.25737354250035	-2.25756500833582	-2.25775655861938	-2.25794819342554	-2.25813991282893	-2.2581786461914	-2.2581786461914	-2.25860114438631	-2.25883194398493	-2.25906286630392	-2.25929391147385	-2.25952507962551	-2.25975637088989	-2.26021932328183	-2.26045098467243	-2.25711422515817	-2.2596447251603	-2.25987173485836	-2.25213206513989	-2.25212557701188	-2.26022251766197	-2.2629689353512	-2.2629689353512	-2.25777225960028	-2.26105560550668	-2.26661609259863	-2.2667840951495	-2.27328789783972	-2.27346512905091	-2.27581523527052
ConS_363_0518	-2.26827804205468	-2.26391616680793	-2.26185830822436	-2.25917821970986	-2.26208647824108	-2.26236811483926	-2.26254317821822	-2.26277170843116	-2.26300035896236	-2.26322912993858	-2.26345802148677	-2.2636870337341	-2.26414542083582	-2.26437479594553	-2.26460429226504	-2.26483390992252	-2.26502869393933	-2.26522356535728	-2.26541852425487	-2.26561357071065	-2.26580870480331	-2.26600392661164	-2.26619923621453	-2.26639463369099	-2.26643411034111	-2.26643411034111	-2.26686472060501	-2.26709995501075	-2.26733531689962	-2.26757080640985	-2.26780642367993	-2.26804216884857	-2.26851404343742	-2.26875017313618	-2.26534928778436	-2.26792837288988	-2.26815975524911	-2.26027231033238	-2.26026569944751	-2.26851729941457	-2.27131684733787	-2.27131684733787	-2.26601992861303	-2.26936646740917	-2.27503509140387	-2.27520638318262	-2.28183852267447	-2.28201927862051	-2.28441626219919
ConS_355_0518	-2.26845550448848	-2.26409185544399	-2.26203316618035	-2.2593520017018	-2.26226142810674	-2.26254317821822	-2.2627183121934	-2.26294693460648	-2.26317567743495	-2.26340454080573	-2.26363352484592	-2.26386262968283	-2.26432120225712	-2.26455067025012	-2.26478025955113	-2.26500997028847	-2.26520483330327	-2.26539978379015	-2.26559482182768	-2.26578994749451	-2.26598516086944	-2.26618046203135	-2.26637585105922	-2.26657132803216	-2.2666108207475	-2.2666108207475	-2.26704160634532	-2.26727693660622	-2.26751239445418	-2.26774798002763	-2.26798369346521	-2.2682195349058	-2.26869160235259	-2.26892782863769	-2.26552555724784	-2.26810569246939	-2.26833716934499	-2.26044653076215	-2.26043991722477	-2.26869485966121	-2.27149555610624	-2.27149555610624	-2.2661964705388	-2.26954437524692	-2.27521533708785	-2.27538669998677	-2.28202161482621	-2.28220244700823	-2.28460044455061
ConS_452_0518	-2.26643303555343	-2.26208955932875	-2.26004031741097	-2.25737139017787	-2.26026753403705	-2.26054799315063	-2.26072232422991	-2.26094989804604	-2.26117759117521	-2.2614054037426	-2.26163333587358	-2.2618613876937	-2.26231785090467	-2.26254626254765	-2.26277479438403	-2.26300344654037	-2.26319741112668	-2.26339146238014	-2.26358560037826	-2.26377982519861	-2.2639741369189	-2.2641685356169	-2.26436302137054	-2.2645575942578	-2.2645969042692	-2.2645969042692	-2.26502569586239	-2.26525993600338	-2.26549430255182	-2.26572879564421	-2.26596341541727	-2.26619816200795	-2.26666803619108	-2.26690316405854	-2.26351665547882	-2.26608484813771	-2.26631525012996	-2.25846093272192	-2.25845434935244	-2.26667127835773	-2.26945891352819	-2.26945891352819	-2.26418447013299	-2.2675168410132	-2.27316121688414	-2.27333177102809	-2.27993512661591	-2.28011509192687	-2.28250155994779
ConS_304_0518	-2.27198678152508	-2.26758768654799	-2.26551239878669	-2.26280973558108	-2.26574249720265	-2.26602651548695	-2.26620306009087	-2.26643352482212	-2.26666411191779	-2.2668948215079	-2.26712565372265	-2.26735660869247	-2.26781888742004	-2.26805021143968	-2.26828165873816	-2.26851322944695	-2.26870967104832	-2.26890620154506	-2.26910282101765	-2.2692995295467	-2.26949632721292	-2.26969321409712	-2.26989019028025	-2.27008725584333	-2.27012706959316	-2.27012706959316	-2.2705613589396	-2.27079860471435	-2.27103598016222	-2.27127348542505	-2.2715111206449	-2.27174888596407	-2.27222480747071	-2.27246296394394	-2.26903299473494	-2.27163411472551	-2.27186748040098	-2.26391302488789	-2.26390635835109	-2.27222809138736	-2.27505174055674	-2.27505174055674	-2.26970935261544	-2.27308455330088	-2.27880223814375	-2.27897502249719	-2.28566541106112	-2.285847767155	-2.2882660337625
ConS_339_0518	-2.27222447420333	-2.26782298307186	-2.26574657331953	-2.26304245695532	-2.26597679587247	-2.26626096747404	-2.26643760742991	-2.26666819669381	-2.26689890845446	-2.26712974284205	-2.26736069998703	-2.26759178002002	-2.26805430927361	-2.26828575875653	-2.26851733165209	-2.26874902809196	-2.26894557640371	-2.26914221370745	-2.2693389400838	-2.2695357556135	-2.26973266037739	-2.26992965445642	-2.27012673793165	-2.27032391088427	-2.27036374633625	-2.27036374633625	-2.27079827253961	-2.27103564780587	-2.27127315288689	-2.27151078792474	-2.2717485530617	-2.27198644844031	-2.27246263049376	-2.27270091745483	-2.26926907583038	-2.27187161441211	-2.27210510777592	-2.26414633838221	-2.26413966826306	-2.2724659162092	-2.27529111710763	-2.27529111710763	-2.26994580176349	-2.27332284772304	-2.27904369144127	-2.2792165719029	-2.28591071145028	-2.28609317059419	-2.28851280787387
ConS_335_0518	-2.27245815740624	-2.26805430927361	-2.26597679587247	-2.26327125011419	-2.26620714053273	-2.26649146294489	-2.26666819669381	-2.26689890845446	-2.26712974284205	-2.26736069998703	-2.26759178002002	-2.26782298307186	-2.26828575875653	-2.26851733165209	-2.26874902809196	-2.26898084820806	-2.26917750148622	-2.26937424385147	-2.26957107538457	-2.26976799616637	-2.26996500627785	-2.27016210580009	-2.27035929481428	-2.27055657340172	-2.27059643020126	-2.27059643020126	-2.27103118939161	-2.27126869203378	-2.2715063246301	-2.27174408732286	-2.2719819802546	-2.27222000356806	-2.27269644191238	-2.27293485722994	-2.26950117378094	-2.27210510777592	-2.27233872674224	-2.26437571397666	-2.26436904033374	-2.27269972939725	-2.27552645668411	-2.27552645668411	-2.2701782617523	-2.27355712284143	-2.27928107386689	-2.27945404886847	-2.28615187822496	-2.28633443873915	-2.2887554243533
ConS_338_0518	-2.27269196641606	-2.26828575875653	-2.26620714053273	-2.26350016386842	-2.26643760742991	-2.26672208081283	-2.26689890845446	-2.26712974284205	-2.26736069998703	-2.26759178002002	-2.26782298307186	-2.26805430927361	-2.26851733165209	-2.26874902809196	-2.26898084820806	-2.26921279213246	-2.26940955048922	-2.26960639802831	-2.26980333483063	-2.27000036097717	-2.27019747654902	-2.27039468162741	-2.27059197629365	-2.27078936062918	-2.27082923879916	-2.27082923879916	-2.27126423122648	-2.27150186138133	-2.27173962162995	-2.27197751211486	-2.27221553297881	-2.2724536843648	-2.27293037927603	-2.27316892308843	-2.26973339583684	-2.27233872674224	-2.27257247144628	-2.26460521078142	-2.264598533611	-2.27293366853222	-2.27576192385777	-2.27576192385777	-2.27041084623403	-2.27379152440501	-2.2795185861151	-2.27969165576008	-2.28639317899566	-2.28657584099283	-2.28899817644499
ConS_326_0518	-2.2729259013683	-2.26851733165209	-2.26643760742991	-2.26372919834522	-2.26666819669381	-2.2669528212079	-2.26712974284205	-2.26736069998703	-2.26759178002002	-2.26782298307186	-2.26805430927361	-2.26828575875653	-2.26874902809196	-2.26898084820806	-2.26921279213246	-2.2694448599975	-2.2696417235452	-2.26983867637065	-2.27003571855485	-2.27023285017894	-2.27043007132413	-2.27062738207179	-2.27082478250335	-2.27102227270039	-2.27106217226375	-2.27106217226375	-2.27149739817843	-2.27173515598295	-2.27197304402109	-2.27221106243559	-2.27244921136943	-2.27268749096585	-2.27316444272046	-2.27340311516628	-2.26996574213087	-2.27257247144628	-2.27280634202347	-2.26483482892466	-2.26482814822301	-2.27316773374988	-2.27599751876703	-2.27599751876703	-2.27064355534209	-2.27402605255037	-2.27975622832798	-2.27992939271999	-2.28663461391135	-2.2868173775044	-2.28924106430064
ConS_370_0518	-2.27315996239871	-2.26874902809196	-2.26666819669381	-2.26395835367198	-2.26689890845446	-2.26718368426037	-2.26736069998703	-2.26759178002002	-2.26782298307186	-2.26805430927361	-2.26828575875653	-2.26851733165209	-2.26898084820806	-2.26921279213246	-2.2694448599975	-2.26967705193571	-2.26987402078688	-2.27007107901137	-2.2702682266903	-2.27046546390492	-2.27066279073661	-2.27086020726684	-2.27105771357718	-2.27125530974934	-2.27129523072904	-2.27129523072904	-2.27173069038188	-2.27196857597329	-2.27220659193838	-2.27244473842013	-2.27268301556176	-2.27292142350673	-2.27339863238164	-2.27363743359969	-2.27019821279604	-2.27280634202347	-2.27304033860943	-2.26506456853474	-2.26505788429813	-2.27340192518621	-2.27623324155056	-2.27623324155056	-2.27087638921011	-2.27426070741429	-2.27999400064784	-2.28016725989067	-2.28687618312127	-2.28705904842328	-2.28948408807219
ConS_318_0518	-2.27339414964328	-2.26898084820806	-2.26689890845446	-2.2641876299763	-2.26712974284205	-2.26741467010072	-2.26759178002002	-2.26782298307186	-2.26805430927361	-2.26828575875653	-2.26851733165209	-2.26874902809196	-2.26921279213246	-2.2694448599975	-2.26967705193571	-2.26990936807981	-2.27010644234718	-2.27030360608357	-2.27050085937024	-2.27069820228859	-2.2708956349201	-2.27109315734638	-2.27129076964915	-2.27148847191023	-2.27152841432928	-2.27152841432928	-2.27196410797145	-2.27220212148719	-2.2724402655169	-2.2726785402038	-2.27291694569133	-2.27315548212319	-2.27363294839578	-2.27387187852507	-2.27043080796557	-2.27304033860943	-2.27327446134003	-2.26529442974027	-2.26528774196494	-2.27363624297741	-2.27646909234725	-2.27646909234725	-2.27110934797194	-2.27449548913378	-2.28023190321721	-2.28040525741483	-2.28711788677491	-2.28730085389913	-2.28972724791183
ConS_327_0518	-2.27362846323819	-2.26921279213246	-2.26712974284205	-2.26441702738599	-2.26736069998703	-2.26764577885963	-2.26782298307186	-2.26805430927361	-2.26828575875653	-2.26851733165209	-2.26874902809196	-2.26898084820806	-2.2694448599975	-2.26967705193571	-2.26990936807981	-2.27014180856276	-2.27033898835922	-2.27053625772057	-2.2707336167282	-2.27093106546362	-2.27112860400847	-2.27132623244447	-2.27152395085349	-2.27172175931747	-2.2717617231989	-2.2717617231989	-2.27219765108201	-2.27243579265973	-2.27267406489195	-2.2729124679221	-2.27315100189388	-2.27338966695119	-2.27386739089928	-2.27410645007908	-2.27066352777289	-2.27327446134003	-2.27350871035135	-2.26552441267	-2.26551772135222	-2.27387068725989	-2.2767050712962	-2.2767050712962	-2.27134243176163	-2.27473039784607	-2.28046993617888	-2.28064338543542	-2.28735972502199	-2.28754279408188	-2.28997054397202
ConS_346_0518	-2.27386290331986	-2.2694448599975	-2.26736069998703	-2.26464654602904	-2.26759178002002	-2.267877010668	-2.26805430927361	-2.26828575875653	-2.26851733165209	-2.26874902809196	-2.26898084820806	-2.26921279213246	-2.26967705193571	-2.26990936807981	-2.27014180856276	-2.27037437351773	-2.27057165895637	-2.2707690340559	-2.27096649889787	-2.27116405356391	-2.27136169813579	-2.27155943269537	-2.27175725732464	-2.27195517210568	-2.27199515747257	-2.27199515747257	-2.27243131984863	-2.27266958962621	-2.27290799019904	-2.27314652171079	-2.27338518430536	-2.27362397812693	-2.27410196002879	-2.27434114839858	-2.27089637235164	-2.27350871035135	-2.27374308577969	-2.26575451745294	-2.26574782258894	-2.2741052581703	-2.27694117853678	-2.27694117853678	-2.27157564071347	-2.27496543368862	-2.28070809967586	-2.28088164409563	-2.28760169801249	-2.2877848691217	-2.29021397640547
ConS_086_0518	-2.27409747002491	-2.26967705193571	-2.26759178002002	-2.26487618603368	-2.26782298307186	-2.26810836565691	-2.26828575875653	-2.26851733165209	-2.26874902809196	-2.26898084820806	-2.26921279213246	-2.2694448599975	-2.26990936807981	-2.27014180856276	-2.27037437351773	-2.27060706307811	-2.27080445427217	-2.27100193522331	-2.27119950601318	-2.27139716672357	-2.27159491743636	-2.27179275823355	-2.27199068919726	-2.27218871040971	-2.27222871728518	-2.27222871728518	-2.2726651144066	-2.27290351252214	-2.27314204157391	-2.27338070170581	-2.27361949306198	-2.27385841578681	-2.27433665592116	-2.27457597362064	-2.27112934183569	-2.27374308577969	-2.27397758776157	-2.26598474421827	-2.2659780458043	-2.2743399558455	-2.27717741420853	-2.27717741420853	-2.27180897496194	-2.2752005967991	-2.28094639385139	-2.28112003353888	-2.28784380589665	-2.28802707916902	-2.29045754536515
ConS_320_0518	-2.27433216349021	-2.26990936807981	-2.26782298307186	-2.2651059475283	-2.26805430927361	-2.26833984395768	-2.26851733165209	-2.26874902809196	-2.26898084820806	-2.26921279213246	-2.2694448599975	-2.26967705193571	-2.27014180856276	-2.27037437351773	-2.27060706307811	-2.27083987737749	-2.27103737444042	-2.27123496135675	-2.27143263820828	-2.27163040507692	-2.27182826204468	-2.27202620919371	-2.27222424660624	-2.27242237436463	-2.27246240277182	-2.27246240277182	-2.27289903489141	-2.27313756148325	-2.27337621915252	-2.27361500804335	-2.27385392830012	-2.27409298006746	-2.27457147871347	-2.27481092588259	-2.27136243635913	-2.27397758776157	-2.27421221643374	-2.2662150930954	-2.26620839112769	-2.27457478042257	-2.27741377845126	-2.27741377845126	-2.27204243464175	-2.27543588731541	-2.28118481884896	-2.28135855390882	-2.28808604882494	-2.28826942437449	-2.29070125100427
ConS_372_0518	-2.27191859383738	-2.26752018601345	-2.26544522001094	-2.26274297353621	-2.26567528282748	-2.2659592571442	-2.26613577440356	-2.26636620342197	-2.26659675476687	-2.26682742856821	-2.26705822495615	-2.26728914406104	-2.26775135094417	-2.26798263898418	-2.26821405026467	-2.26844558491706	-2.26864199591668	-2.26883849578397	-2.26903508459938	-2.26923176244347	-2.26942852939691	-2.26962538554049	-2.2698223309551	-2.27001936572174	-2.27005917324797	-2.27005917324797	-2.27049339467023	-2.27073060331031	-2.27096794158292	-2.27120540962982	-2.27144300759301	-2.27168073561471	-2.27215658240373	-2.27239470145669	-2.26896526920567	-2.27156598238248	-2.27179931144047	-2.26384609303702	-2.26383942752756	-2.27215986580454	-2.2749830699822	-2.2749830699822	-2.26964152153843	-2.27301619304985	-2.27873297202059	-2.27890572881317	-2.28559504171718	-2.28577736825984	-2.28819524180629
ConS_348_0518	-2.27847749916123	-2.27401250341202	-2.27190636115328	-2.26916373955715	-2.27213987320404	-2.27242810758545	-2.27260727430867	-2.27284116363323	-2.27307517898679	-2.27330932050522	-2.27354358832464	-2.2737779825814	-2.27424715095331	-2.27448192534224	-2.27471682671604	-2.27495185521216	-2.27515123152439	-2.27535069940853	-2.27555025894873	-2.27574991022925	-2.27594965333449	-2.27614948834895	-2.27634941535725	-2.27654943444413	-2.27658984506847	-2.27658984506847	-2.2770306487448	-2.27727145599414	-2.27751239684017	-2.27775347143121	-2.27799467991581	-2.2782360224428	-2.27871911022041	-2.2789608557699	-2.27547938839301	-2.27811952420896	-2.27835640189047	-2.27028331032436	-2.27027654528206	-2.2787224436129	-2.28158877504324	-2.28158877504324	-2.27616586858118	-2.27959182204774	-2.28539640248702	-2.28557183088544	-2.29236542535992	-2.29255061714288	-2.2950066030532
ConS_317_0518	-2.27602098607069	-2.27158104622607	-2.26948663423914	-2.2667592032679	-2.26971884851863	-2.27000548004568	-2.27018364990005	-2.27041623726817	-2.27064894926571	-2.27088178602632	-2.27111474768383	-2.27134783437232	-2.27181438337956	-2.27204784596753	-2.2722814341249	-2.27251514798681	-2.27271340853093	-2.27291175962465	-2.27311020135074	-2.27330873379205	-2.27350735703156	-2.27370607115236	-2.27390487623766	-2.27410377237077	-2.27414395605799	-2.27414395605799	-2.27458228291428	-2.27482173604198	-2.27506132126768	-2.27530103873721	-2.27554088859664	-2.27578087099228	-2.27626123397867	-2.27650161486324	-2.2730397278283	-2.27566502940006	-2.27590057173788	-2.26787258456212	-2.26786585696758	-2.27626454855914	-2.27911465057314	-2.27911465057314	-2.27372235948356	-2.27712901574642	-2.28290055352896	-2.28307497644659	-2.28982932068226	-2.29001343394275	-2.29245507332503
ConS_303_0518	-2.27894036601802	-2.27447063340037	-2.27236227362215	-2.26961678045871	-2.27259603100328	-2.2728845683891	-2.2730639235616	-2.27329805901033	-2.2735323207535	-2.27376670892744	-2.27400122366868	-2.274235865114	-2.27470552866501	-2.27494055104535	-2.27517570067904	-2.27541097770395	-2.27561056495048	-2.27581024396282	-2.2760100148254	-2.27620987762274	-2.27640983243952	-2.27660987936049	-2.27681001847056	-2.27701024985472	-2.27705070338218	-2.27705070338218	-2.27749197531028	-2.27773303856255	-2.27797423569579	-2.27821556685879	-2.2784570322006	-2.2786986318705	-2.27918223479296	-2.27942423834535	-2.2759390692106	-2.27858200949358	-2.27881913963218	-2.2707375212416	-2.27073074912038	-2.27918557174204	-2.28205497156075	-2.28205497156075	-2.27662627696677	-2.28005587869957	-2.28586670652313	-2.28604232503694	-2.29284334131987	-2.29302873705139	-2.29548743594673
ConS_087_0518	-2.32363518887209	-2.31868370854719	-2.31635000851903	-2.31331288730241	-2.31660869011331	-2.31692801307071	-2.31712651600176	-2.31738566066403	-2.31764496005092	-2.31790441434732	-2.31816402373842	-2.31842378840975	-2.31894378433694	-2.31920401596552	-2.31946440361982	-2.31972494748704	-2.31994598067046	-2.3201671264055	-2.32038838480685	-2.32060975598935	-2.32083124006805	-2.32105283715815	-2.32127454737503	-2.32149637083427	-2.32154118803219	-2.32154118803219	-2.32203008866011	-2.32229719373805	-2.32256446319531	-2.32283189723434	-2.32309949605795	-2.32336725986934	-2.32390328327014	-2.32417154326781	-2.32030980696253	-2.32323800580728	-2.32350082410275	-2.31455242761506	-2.31454493662414	-2.32390698215497	-2.32708874993433	-2.32708874993433	-2.3210710016936	-2.3248717906083	-2.33131899381179	-2.33151399276248	-2.33907227442078	-2.33927849835951	-2.34201435633747
ConS_371_0518	-2.31720196856727	-2.31232288670459	-2.31002302805263	-2.30702968110171	-2.31027796728712	-2.31059266755235	-2.31078829515858	-2.31104368414787	-2.31129922340828	-2.31155491311674	-2.31181075345051	-2.31206674458717	-2.31257917998098	-2.31283562459484	-2.31309222072502	-2.31334896855066	-2.3135667795907	-2.31378469992399	-2.31400272966028	-2.31422086890945	-2.31443911778158	-2.3146574763869	-2.31487594483582	-2.3150945232389	-2.31513868460753	-2.31513868460753	-2.31562042660937	-2.31588361730105	-2.31614696758801	-2.31641047766391	-2.31667414772278	-2.31693797795898	-2.31746611974271	-2.31773043168075	-2.31392529863166	-2.31681062299768	-2.3170695791781	-2.30825139225593	-2.30824400916377	-2.31746976420632	-2.3206045494868	-2.3206045494868	-2.3146753753883	-2.3184203619503	-2.3247718014506	-2.32496388210338	-2.33240804842358	-2.33261113128825	-2.33530517909686
ConS_080_0518	-2.20755859363415	-2.20376336835357	-2.20197113053736	-2.19963533796248	-2.20216990322003	-2.20241523531334	-2.20256772172316	-2.20276676771051	-2.20296590496652	-2.20316513357492	-2.20336445361957	-2.20356386518442	-2.20396296321122	-2.20416264984167	-2.20436242832937	-2.20456229875886	-2.20473183755096	-2.20490144255304	-2.20507111381683	-2.20524085139413	-2.20541065533678	-2.20558052569672	-2.20575046252591	-2.20592046587639	-2.20595481087941	-2.20595481087941	-2.20632941890812	-2.20653403992355	-2.20673875739312	-2.20694357140779	-2.20714848205868	-2.20735348943701	-2.2077637947416	-2.20796909285096	-2.20501085896802	-2.20725453265148	-2.20745573883241	-2.20058910053855	-2.20058333849139	-2.20776662568304	-2.21019969328788	-2.21019969328788	-2.20559444924303	-2.20850484853993	-2.21342800976094	-2.21357664374171	-2.21932552492202	-2.21948204407073	-2.22155679920622
ConS_364_0518	-2.207556401404	-2.20376119519744	-2.20196896633085	-2.19963318536458	-2.20216773802276	-2.20241306889262	-2.20256555454164	-2.20276459953551	-2.20296373579712	-2.20316296341021	-2.20336228245863	-2.20356169302634	-2.20396078905611	-2.20416047468667	-2.20436025217355	-2.20456012160131	-2.20472965954333	-2.20489926369467	-2.20506893410705	-2.20523867083227	-2.20540847392219	-2.20557834342872	-2.20574827940384	-2.20591828189958	-2.20595262672988	-2.20595262672988	-2.20632723287381	-2.20653185285903	-2.20673656929742	-2.20694138227995	-2.20714629189771	-2.20735129824194	-2.20776160147539	-2.20796689854772	-2.20500867956064	-2.20725234195563	-2.20745354712139	-2.20058694320811	-2.20058118118958	-2.20776443240254	-2.21019748768541	-2.21019748768541	-2.20559226690507	-2.20850265152808	-2.21342578770214	-2.2135744209223	-2.21932327248298	-2.21947979081976	-2.22155453516507
ConS_362_0518	-2.2055075058535	-2.201730084878	-2.19994620119464	-2.19762124503928	-2.20014404903196	-2.20038823906821	-2.20054001530764	-2.20073813391058	-2.20093634293349	-2.20113464245895	-2.20133303256963	-2.20153151334835	-2.20192874724162	-2.20212750052234	-2.20232634480343	-2.20252528016824	-2.20269402546199	-2.20286283634727	-2.20303171287511	-2.20320065509656	-2.20336966306276	-2.2035387368249	-2.20370787643423	-2.20387708194205	-2.20391126572281	-2.20391126572281	-2.20428411444272	-2.20448777383819	-2.20469152878313	-2.20489537936724	-2.20509932568035	-2.20530336781241	-2.20571173989382	-2.20591607002371	-2.20297174029389	-2.20520487700658	-2.20540513561245	-2.19857058984057	-2.1985648545119	-2.20571455749049	-2.2081361237836	-2.2081361237836	-2.20355259506375	-2.20644929748144	-2.21134908040597	-2.21149700446832	-2.21721824097826	-2.21737400236833	-2.2194386872389
ConS_296_0518	-2.18478172928886	-2.18117961582311	-2.17947801677505	-2.17725982030816	-2.17966675443587	-2.17989969494508	-2.18004447600328	-2.18023346005273	-2.18042252637474	-2.18061167504098	-2.18080090612321	-2.18099021969327	-2.18136909458478	-2.18155865605041	-2.18174830029222	-2.18193802738254	-2.18209895867894	-2.18225994963182	-2.18242100028544	-2.18258211068408	-2.1827432808721	-2.18290451089387	-2.18306580079386	-2.18322715061654	-2.18325974699634	-2.18325974699634	-2.18361527390609	-2.18380946570117	-2.18400374436662	-2.1841981099802	-2.18439256261978	-2.18458710236331	-2.18497644347462	-2.18517124499885	-2.18236380721422	-2.18449319887642	-2.18468412917271	-2.17816563799409	-2.17816016590082	-2.18497912970627	-2.18728749419987	-2.18728749419987	-2.1829177260864	-2.18567958611591	-2.19034932198081	-2.19049026240524	-2.19593964782165	-2.19608796023332	-2.19805366495779
ConS_314_0518	-2.20510847003235	-2.2013345031802	-2.19955224029827	-2.19722938659302	-2.19974990870273	-2.19999387716465	-2.20014551562189	-2.20034345430072	-2.20054148323534	-2.20073960250807	-2.2009378122014	-2.20113611239788	-2.20153298463117	-2.20173155683369	-2.20193021987079	-2.20212897382561	-2.20229756517473	-2.20246622199574	-2.20263494433951	-2.20280373225698	-2.20297258579913	-2.20314150501702	-2.20331048996175	-2.20347954068449	-2.20351369318743	-2.20351369318743	-2.20388620059483	-2.2040896734331	-2.20429324164584	-2.20449690532249	-2.20470066455264	-2.20490451942598	-2.2053125164617	-2.20551665880413	-2.20257502652005	-2.2048061190206	-2.20500619379624	-2.19817787426313	-2.19817214411831	-2.20531533146949	-2.20773466654706	-2.20773466654706	-2.20315535058588	-2.20604939578879	-2.21094464352043	-2.21109242986914	-2.21680830393213	-2.21696391833974	-2.21902664990978
I09	-2.20510847003235	-2.2013345031802	-2.19955224029827	-2.19722938659302	-2.19974990870273	-2.19999387716465	-2.20014551562189	-2.20034345430072	-2.20054148323534	-2.20073960250807	-2.2009378122014	-2.20113611239788	-2.20153298463117	-2.20173155683369	-2.20193021987079	-2.20212897382561	-2.20229756517473	-2.20246622199574	-2.20263494433951	-2.20280373225698	-2.20297258579913	-2.20314150501702	-2.20331048996175	-2.20347954068449	-2.20351369318743	-2.20351369318743	-2.20388620059483	-2.2040896734331	-2.20429324164584	-2.20449690532249	-2.20470066455264	-2.20490451942598	-2.2053125164617	-2.20551665880413	-2.20257502652005	-2.2048061190206	-2.20500619379624	-2.19817787426313	-2.19817214411831	-2.20531533146949	-2.20773466654706	-2.20773466654706	-2.20315535058588	-2.20604939578879	-2.21094464352043	-2.21109242986914	-2.21680830393213	-2.21696391833974	-2.21902664990978
I56	-2.20530868417845	-2.20153298463117	-2.19974990870273	-2.19742600033813	-2.1999476671166	-2.20019174672745	-2.20034345430072	-2.20054148323534	-2.20073960250807	-2.2009378122014	-2.20113611239788	-2.2013345031802	-2.20173155683369	-2.20193021987079	-2.20212897382561	-2.20232781878141	-2.202496487354	-2.20266522145849	-2.20283402114581	-2.20300288646697	-2.20317181747303	-2.20334081421511	-2.20350987674439	-2.2036790051121	-2.20371317330496	-2.20371317330496	-2.20408585192519	-2.20428941834624	-2.20449308022954	-2.20469683766464	-2.20490069074125	-2.2051046395492	-2.20551282471908	-2.20571706126129	-2.20277407585614	-2.20500619379624	-2.20520636078665	-2.19837491797424	-2.19836918522902	-2.20551564102552	-2.20793609534594	-2.20793609534594	-2.20335466613963	-2.20625004428175	-2.21114756699377	-2.21129542242333	-2.21701398642491	-2.21716967456239	-2.21923338595295
ConS_061_1014	-2.07110800909475	-2.06833278779085	-2.06701996862524	-2.06530682144324	-2.06716564160003	-2.06734541164395	-2.06745713421844	-2.06760295392771	-2.06774882261418	-2.06789474031077	-2.06804070705042	-2.06818672286611	-2.06847890185769	-2.06862506509969	-2.06877127754998	-2.0689175392417	-2.06904159061679	-2.06916567743589	-2.06928979971927	-2.0694139574872	-2.06953815075998	-2.06966237955792	-2.06978664390135	-2.06991094381062	-2.06993605396712	-2.06993605396712	-2.07020990094335	-2.07035945671805	-2.07050906401225	-2.07065872286145	-2.07080843330121	-2.0709581953671	-2.0712578745198	-2.07140779167795	-2.06924572203439	-2.07088590779802	-2.07103288351233	-2.06600663899203	-2.06600241235343	-2.07125994192014	-2.07303543494627	-2.07303543494627	-2.06967256148182	-2.07179893254632	-2.07538709197479	-2.07549524955303	-2.07967082933185	-2.07978430199807	-2.08128738674338
ConS_367_0518	-2.07110800909475	-2.06833278779085	-2.06701996862524	-2.06530682144324	-2.06716564160003	-2.06734541164395	-2.06745713421844	-2.06760295392771	-2.06774882261418	-2.06789474031077	-2.06804070705042	-2.06818672286611	-2.06847890185769	-2.06862506509969	-2.06877127754998	-2.0689175392417	-2.06904159061679	-2.06916567743589	-2.06928979971927	-2.0694139574872	-2.06953815075998	-2.06966237955792	-2.06978664390135	-2.06991094381062	-2.06993605396712	-2.06993605396712	-2.07020990094335	-2.07035945671805	-2.07050906401225	-2.07065872286145	-2.07080843330121	-2.0709581953671	-2.0712578745198	-2.07140779167795	-2.06924572203439	-2.07088590779802	-2.07103288351233	-2.06600663899203	-2.06600241235343	-2.07125994192014	-2.07303543494627	-2.07303543494627	-2.06967256148182	-2.07179893254632	-2.07538709197479	-2.07549524955303	-2.07967082933185	-2.07978430199807	-2.08128738674338
ConS_241_0518	-2.07125506000544	-2.06847890185769	-2.06716564160003	-2.0654519208227	-2.06731136345349	-2.06749119383952	-2.06760295392771	-2.06774882261418	-2.06789474031077	-2.06804070705042	-2.06818672286611	-2.06833278779085	-2.06862506509969	-2.06877127754998	-2.0689175392417	-2.06906385020803	-2.06918794338822	-2.06931207203633	-2.06943623617263	-2.06956043581742	-2.06968467099102	-2.06980894171375	-2.06993324800598	-2.07005758988806	-2.07008270852506	-2.07008270852506	-2.07035664802	-2.07050625434648	-2.07065591222731	-2.07080562169802	-2.07095538279419	-2.07110519555145	-2.07140497619186	-2.07155494414644	-2.06939214362378	-2.07103288351233	-2.0711799089836	-2.06615197241073	-2.0661477443575	-2.07140704429259	-2.0731831400396	-2.0731831400396	-2.06981912707439	-2.07194621762768	-2.07553559918149	-2.0756437937552	-2.0798208088669	-2.07993432073174	-2.08143792567865
ConS_497_0518	-2.07140216072404	-2.06862506509969	-2.06731136345349	-2.06559706869659	-2.06745713421844	-2.0676370249871	-2.06774882261418	-2.06789474031077	-2.06804070705042	-2.06818672286611	-2.06833278779085	-2.06847890185769	-2.06877127754998	-2.0689175392417	-2.06906385020803	-2.06921021048217	-2.06933434549566	-2.06945851600098	-2.06958272201844	-2.06970696356835	-2.06983124067105	-2.06995555334689	-2.07007990161624	-2.0702042854995	-2.07022941262273	-2.07022941262273	-2.07050344469889	-2.07065310161135	-2.07080281011302	-2.07095257023949	-2.07110238202638	-2.07125224550933	-2.07155212770623	-2.07170214649167	-2.06953861459559	-2.0711799089836	-2.07132698424554	-2.06629735448047	-2.06629312501164	-2.0715541965078	-2.07333089538505	-2.07333089538505	-2.06996574214657	-2.07209355267573	-2.07568415718768	-2.07579238878217	-2.07997084021388	-2.08008439130442	-2.08158851681312
ConS_222_0518	-2.07154931128428	-2.06877127754998	-2.06745713421844	-2.06574226509735	-2.06760295392771	-2.06778290511956	-2.06789474031077	-2.06804070705042	-2.06818672286611	-2.06833278779085	-2.06847890185769	-2.06862506509969	-2.0689175392417	-2.06906385020803	-2.06921021048217	-2.06935662009737	-2.06948079697237	-2.06960500936315	-2.06972925729002	-2.06985354077334	-2.06997785983345	-2.07010221449073	-2.07022660476557	-2.07035103067839	-2.07037616629358	-2.07037616629358	-2.07065029101358	-2.07079999854623	-2.07094975770301	-2.07109956851953	-2.07124943103145	-2.07139934527446	-2.07169932909667	-2.07184939874744	-2.06968513498314	-2.07132698424554	-2.07147410933188	-2.06644278523381	-2.06643855434845	-2.07170139859958	-2.07347870101681	-2.07347870101681	-2.07011240673179	-2.07224093772437	-2.07583276602811	-2.07594103466873	-2.08012092340859	-2.08023451375195	-2.08173916018302
ConS_500_0518	-2.07006576017517	-2.06729716988897	-2.06598747283016	-2.06427838566888	-2.06613279983412	-2.06631214276763	-2.06642359981482	-2.06656907285675	-2.06671459464325	-2.066860165207	-2.0670057845807	-2.0671514527971	-2.06744293588913	-2.06758875083041	-2.0677346147457	-2.06788052766789	-2.0680042831434	-2.068128073894	-2.06825189993983	-2.06837576130101	-2.0684996579977	-2.06862359005005	-2.06874755747826	-2.06887156030252	-2.06889661043378	-2.06889661043378	-2.06916980256048	-2.0693190005289	-2.06946824977056	-2.06961755032071	-2.06976690221464	-2.06991630548767	-2.07021526631254	-2.07036482393521	-2.06820792746302	-2.06984419111713	-2.06999081465245	-2.06497654663656	-2.0649723300111	-2.07021732875563	-2.0719885557648	-2.0719885557648	-2.06863374764861	-2.07075502617561	-2.0743345355642	-2.07444243129653	-2.07860785223905	-2.07872104747358	-2.08022045046466
ConS_499_0518	-2.07183301157681	-2.06905316831303	-2.06773817301426	-2.0660221960054	-2.06788408713215	-2.06806415487425	-2.06817606252288	-2.0683221238617	-2.06846823434021	-2.06861439399146	-2.06876060284859	-2.06890686094472	-2.06919952498674	-2.06934593099908	-2.06949238638333	-2.06963889117281	-2.06976314879475	-2.06988744197867	-2.07001177074495	-2.07013613511396	-2.07026053510609	-2.07038497074175	-2.07050944204139	-2.07063394902545	-2.07065910102089	-2.07065910102089	-2.07093340444263	-2.07108320961719	-2.07123306648326	-2.07138297507651	-2.07153293543268	-2.07168294758751	-2.07198312743641	-2.07213329520218	-2.06996761972813	-2.07161053929401	-2.07175776048739	-2.06672316818271	-2.06671893456499	-2.07198519829212	-2.07376366489003	-2.07376366489003	-2.07039516962092	-2.07252509032567	-2.07611927923434	-2.07622761933454	-2.08041028056234	-2.08052394662261	-2.08202959789102
ConS_001_1014	-1.85671769425911	-1.85502161033635	-1.8542178097041	-1.85316748373461	-1.85430704745455	-1.85441715672926	-1.85448557798333	-1.85457487077676	-1.85466418193294	-1.85475351145943	-1.85484285936378	-1.85493222565357	-1.8551110134197	-1.85520043491121	-1.85528987481844	-1.85537933314898	-1.85545519776852	-1.85553107564276	-1.85560696677635	-1.8556828711739	-1.85575878884007	-1.85583471977949	-1.8559106639968	-1.85598662149665	-1.85600196484743	-1.85600196484743	-1.85616927434558	-1.85626062958525	-1.85635200404582	-1.8564433977354	-1.85653481066207	-1.85662624283394	-1.8568091649457	-1.8569006549018	-1.85558001766138	-1.85658211163297	-1.8566718365694	-1.8535967336681	-1.85359414196036	-1.85681042670197	-1.85789316442463	-1.85789316442463	-1.85584094278531	-1.85713929851695	-1.85932460042815	-1.85939036216359	-1.86192427763361	-1.86199300383419	-1.86290269842288
ConS_025_1014	-1.85656432556389	-1.85486883933059	-1.85406532113879	-1.85301536344745	-1.85415452755855	-1.85426459816586	-1.85433299538731	-1.8544222568114	-1.85451153658533	-1.85460083471667	-1.85469015121295	-1.85477948608174	-1.85495821096707	-1.85504760099876	-1.85513700943321	-1.85522643627802	-1.85530227419117	-1.85537812534971	-1.85545398975824	-1.85552986742141	-1.85560575834384	-1.85568166253017	-1.85575757998504	-1.85583351071309	-1.85584884865541	-1.85584884865541	-1.85601609916546	-1.85610742218653	-1.85619876441495	-1.85629012585881	-1.85638150652619	-1.85647290642518	-1.85665576395041	-1.85674722159284	-1.85542705013393	-1.85642879080208	-1.85651848406486	-1.85344446297965	-1.85344187218044	-1.85665702526108	-1.85773938012992	-1.85773938012992	-1.85568788334321	-1.85698578088855	-1.85917030851385	-1.85923604688848	-1.86176905952701	-1.86183776116709	-1.86274713029434
ConS_026_1014	-1.85543916388512	-1.85374805606912	-1.85294660693265	-1.85189934712908	-1.8530355838347	-1.85314537117837	-1.8532135923454	-1.85330262396901	-1.8533916738481	-1.85348074199016	-1.85356982840269	-1.85365893309317	-1.85383719733804	-1.85392635690743	-1.85401553478482	-1.85410473097773	-1.85418037325076	-1.85425602870091	-1.85433169733278	-1.85440737915095	-1.85448307416002	-1.85455878236459	-1.85463450376926	-1.85471023837864	-1.85472553670101	-1.85472553670101	-1.85489235509003	-1.85498344209199	-1.85507454820214	-1.8551656734285	-1.8552568177791	-1.85534798126196	-1.85553036565661	-1.85562158658448	-1.85430482723312	-1.85530397975508	-1.85539344099139	-1.85232734486728	-1.8523247607237	-1.85553162370304	-1.8566111739767	-1.8566111739767	-1.85456498711421	-1.85585952819683	-1.85803838382564	-1.85810395107304	-1.8606303501695	-1.86069887189734	-1.86160585694007
ConS_073_1014	-1.85543867509447	-1.85374756917809	-1.8529461209393	-1.85189886230625	-1.85303509774177	-1.85314488496254	-1.85321310605319	-1.85330213757709	-1.85339118735644	-1.85348025539872	-1.85356934171143	-1.85365844630205	-1.85383671034706	-1.85392586981646	-1.85401504759382	-1.85410424368666	-1.85417988587481	-1.85425554124006	-1.85433120978698	-1.85440689152018	-1.85448258644425	-1.8545582945638	-1.85463401588341	-1.85470975040771	-1.85472504871288	-1.85472504871288	-1.85489186691443	-1.85498295381399	-1.8550740598217	-1.85516518494557	-1.85525632919364	-1.85534749257393	-1.85552987676331	-1.85562109758848	-1.85430433971748	-1.85530349111656	-1.8553929522522	-1.85232685956642	-1.85232427542572	-1.85553113480833	-1.8566106838652	-1.8566106838652	-1.85456449930644	-1.85585903893284	-1.85803789210085	-1.85810345927401	-1.86062985550121	-1.860698377151	-1.86160536115942
ConS_074_1014	-1.85648104538444	-1.85478588361226	-1.85398251874605	-1.85293276097837	-1.85407170815762	-1.85418175777396	-1.85425014194905	-1.85433938634398	-1.85442864908175	-1.85451793016992	-1.85460722961602	-1.85469654742762	-1.85487523817751	-1.85496461113093	-1.85505400248009	-1.85514341223257	-1.85521923564791	-1.85529507230357	-1.85537092220417	-1.85544678535433	-1.85552266175868	-1.85559855142185	-1.85567445434849	-1.85575037054323	-1.85576570554952	-1.85576570554952	-1.85593292403735	-1.85602422956827	-1.85611555429919	-1.85620689823818	-1.85629826139332	-1.85638964377271	-1.85657246623659	-1.85666390633728	-1.85534398773195	-1.85634553660619	-1.85643521267465	-1.85336177886361	-1.85335918855761	-1.85657372730537	-1.85765587433895	-1.85765587433895	-1.85560477104452	-1.85690241985948	-1.85908652715794	-1.859152252851	-1.86168477538226	-1.86175346368956	-1.86266265613859
ConS_049_1014	-1.85665250766281	-1.85495667780286	-1.8541529972289	-1.85310282780505	-1.85424222166146	-1.85435231449964	-1.85442072553806	-1.85451000499717	-1.85459930281355	-1.85468861899475	-1.85477795354833	-1.85486730648184	-1.85504606751894	-1.85513547563766	-1.85522490216661	-1.85531434711336	-1.85539020038069	-1.85546606689875	-1.85554194667219	-1.85561783970563	-1.8556937460037	-1.85576966557106	-1.85584559841233	-1.85592154453215	-1.85593688558393	-1.85593688558393	-1.85610417000772	-1.85619551155206	-1.85628687231155	-1.85637825229428	-1.85646965150833	-1.85656106996181	-1.85674396461944	-1.85683544083981	-1.85551500159146	-1.8565169453826	-1.85660665685535	-1.8535320138068	-1.85352942248525	-1.8567452261863	-1.85782780116728	-1.85782780116728	-1.85577588764478	-1.85707404861285	-1.85925902139416	-1.85932477319949	-1.8618583048976	-1.8619270206581	-1.86283657690086
ConS_002_1014	-1.85678289064124	-1.85508655257953	-1.85428263185313	-1.8532321492913	-1.85437188292543	-1.85448200864157	-1.85455044011436	-1.85463974624608	-1.85472907074605	-1.85481841362181	-1.85490777488094	-1.85499715453099	-1.85517596903416	-1.85526540390244	-1.85535485719195	-1.8554443289103	-1.85552020488545	-1.85559609411927	-1.8556719966164	-1.85574791238148	-1.85582384141914	-1.85589978373404	-1.8559757393308	-1.85605170821409	-1.85606705386454	-1.85606705386454	-1.85623438844459	-1.85632575738368	-1.85641714554945	-1.85650855294999	-1.8565999795934	-1.85669142548778	-1.8568743750619	-1.85696587875788	-1.85564504346598	-1.85664728766306	-1.85673702606721	-1.85366146317559	-1.85365887108153	-1.85687563700764	-1.85795853752092	-1.85795853752092	-1.85590600767224	-1.8572045582259	-1.85939018936616	-1.85945596103471	-1.86199026039291	-1.86205899703674	-1.86296883001345
ConS_496_0518	-1.85688588576717	-1.85518914614756	-1.85438503566392	-1.85333430567537	-1.85447430778568	-1.85458445948045	-1.85465290709952	-1.85474223430669	-1.85483157989078	-1.85492094385934	-1.85501032621994	-1.85509972698015	-1.85527858372974	-1.85536803973428	-1.85545751416877	-1.8555470070408	-1.85562290095862	-1.85569880814139	-1.85577472859375	-1.85585066232033	-1.85592660932578	-1.85600256961474	-1.85607854319186	-1.85615453006179	-1.85616987934592	-1.85616987934592	-1.85633725355716	-1.85642864414235	-1.85652005396332	-1.85661148302819	-1.85670293134504	-1.856794398922	-1.85697739188868	-1.85706891729465	-1.85574776906703	-1.85675025063126	-1.85684001031541	-1.85376372060631	-1.85376112790186	-1.8569786541338	-1.85806181186835	-1.85806181186835	-1.85600879502616	-1.85730765341285	-1.85949380475993	-1.85955959212356	-1.86209449805542	-1.86216325120044	-1.86307330284151
ConS_512_0518	-1.85794485338297	-1.85624397954892	-1.85543791544641	-1.85438463812549	-1.85552740427951	-1.85563782343309	-1.85570643728376	-1.85579598147011	-1.85588554412278	-1.85597512524936	-1.8560647248575	-1.85615434295481	-1.85633363464748	-1.85642330825812	-1.8565130003885	-1.85660271104626	-1.85667878969127	-1.85675488166589	-1.85683098697479	-1.85690710562264	-1.85698323761412	-1.8570593829539	-1.85713554164668	-1.85721171369713	-1.85722710039151	-1.85722710039151	-1.85739488262387	-1.85748649606553	-1.85757812883692	-1.85766978094619	-1.85776145240151	-1.85785314321104	-1.85803658292547	-1.85812833184673	-1.85680396180138	-1.85780888716764	-1.85789886593964	-1.8548150933601	-1.85481249437145	-1.85803784825281	-1.8591236542172	-1.8591236542172	-1.85706562353282	-1.85836765120752	-1.86055915838966	-1.86062510734449	-1.86316625840304	-1.86323518144142	-1.86414748441973
ConS_505_0518	-1.85705407368871	-1.85535667813325	-1.85455225768595	-1.85350112353265	-1.85464156419147	-1.85475175832164	-1.85482023231525	-1.85490959394863	-1.85499897397309	-1.85508837239621	-1.85517778922555	-1.8552672244687	-1.85544615022678	-1.8555356407569	-1.85562514973119	-1.85571467715727	-1.85579060038403	-1.85586653688599	-1.85594248666778	-1.85601844973407	-1.85609442608948	-1.85617041573868	-1.85624641868631	-1.85632243493704	-1.85633779015668	-1.85633779015668	-1.85650522910463	-1.85659665504824	-1.85668810024253	-1.8567795646956	-1.85687104841558	-1.85696255141057	-1.85714561525812	-1.85723717612693	-1.85591551672553	-1.85691838602382	-1.8570081804684	-1.85393070352045	-1.85392810981894	-1.85714687799226	-1.8582304558929	-1.8582304558929	-1.85617664355658	-1.8574760047821	-1.85966300587826	-1.85972881887958	-1.86226471564281	-1.86233349574238	-1.8632439045702
ConS_216_0518	-1.85812488593931	-1.85642330825812	-1.85561691155609	-1.85456320055979	-1.85570643728376	-1.85581690197156	-1.85588554412278	-1.85597512524936	-1.8560647248575	-1.85615434295481	-1.85624397954892	-1.85633363464748	-1.8565130003885	-1.85660271104626	-1.85669244023905	-1.85678218797455	-1.85685829806915	-1.85693442150437	-1.85701055828491	-1.85708670841543	-1.85716287190062	-1.85723904874516	-1.85731523895375	-1.85739144253107	-1.85740683559452	-1.85740683559452	-1.8575746872923	-1.8576663386752	-1.85775800940385	-1.8578496994864	-1.85794140893105	-1.85803313774595	-1.8582166535193	-1.85830844049412	-1.85698352193521	-1.85798886335765	-1.85807887942939	-1.85499383290249	-1.85499123284398	-1.85821791937139	-1.85930417619946	-1.85930417619946	-1.85724529190633	-1.85854785915231	-1.86074027817583	-1.86080625464209	-1.86334846896274	-1.86341742092651	-1.8643301072101
I12	-1.85821493021174	-1.8565130003885	-1.85570643728376	-1.85465250931581	-1.85579598147011	-1.85590646893911	-1.85597512524936	-1.8560647248575	-1.85615434295481	-1.85624397954892	-1.85633363464748	-1.85642330825812	-1.85660271104626	-1.85669244023905	-1.85678218797455	-1.85687195426041	-1.85694808008955	-1.85702421926484	-1.85710037179095	-1.85717653767257	-1.85725271691439	-1.8573289095211	-1.85740511549737	-1.85748133484791	-1.85749673109789	-1.85749673109789	-1.85766461754994	-1.85775628791525	-1.85784797763432	-1.85793968671533	-1.85803141516644	-1.85812316299585	-1.85830671682231	-1.85839852283576	-1.85707332984965	-1.85807887942939	-1.8581689141626	-1.85508323026722	-1.85508062967345	-1.85830798293694	-1.85939446533729	-1.85939446533729	-1.85733515397419	-1.85863799117355	-1.86083086640237	-1.86089685663295	-1.86343960291839	-1.86350856935396	-1.86442144741101
ConS_038_1014	-1.85830499315734	-1.85660271104626	-1.85579598147011	-1.85474183644116	-1.85588554412278	-1.85599605438237	-1.8560647248575	-1.85615434295481	-1.85624397954892	-1.85633363464748	-1.85642330825812	-1.8565130003885	-1.85669244023905	-1.85678218797455	-1.85687195426041	-1.85696173910431	-1.8570378806745	-1.85711403559635	-1.85719020387456	-1.85726638551381	-1.85734258051878	-1.85741878889416	-1.85749501064465	-1.85757124577495	-1.85758664521276	-1.85758664521276	-1.85775456643348	-1.85784625578907	-1.85793796450644	-1.85802969259376	-1.85812144005923	-1.85821320691102	-1.85839679880638	-1.85848862386635	-1.85716315633934	-1.8581689141626	-1.85825896756501	-1.85517264603775	-1.85517004490849	-1.85839806518365	-1.85948477324999	-1.85948477324999	-1.85742503463972	-1.85872814190437	-1.86092147352839	-1.86098747752903	-1.86353075600193	-1.86359973691538	-1.86451280682649
ConS_023_1014	-1.85839507478385	-1.85669244023905	-1.85588554412278	-1.85483118194338	-1.85597512524936	-1.85608565830896	-1.85615434295481	-1.85624397954892	-1.85633363464748	-1.85642330825812	-1.8565130003885	-1.85660271104626	-1.85678218797455	-1.85687195426041	-1.85696173910431	-1.85705154251391	-1.85712769983166	-1.85720387050661	-1.85728005454343	-1.85735625194681	-1.85743246272146	-1.85750868687205	-1.85758492440329	-1.85766117531988	-1.85767657794684	-1.85767657794684	-1.85784453395065	-1.85793624230438	-1.85802797002792	-1.85811971712944	-1.85821148361714	-1.85830326949921	-1.85848689947926	-1.85857874359366	-1.85725300141197	-1.85825896756501	-1.85834903964438	-1.85526208022165	-1.85525947855669	-1.85848816611929	-1.85957509994538	-1.85957509994538	-1.85751493391061	-1.85881831135254	-1.86101209956177	-1.86107811733823	-1.86362192822141	-1.86369092361881	-1.86460418546464
ConS_021_1014	-1.85848517509902	-1.85678218797455	-1.85597512524936	-1.85492054583005	-1.8560647248575	-1.8561752807265	-1.85624397954892	-1.85633363464748	-1.85642330825812	-1.8565130003885	-1.85660271104626	-1.85669244023905	-1.85687195426041	-1.85696173910431	-1.85705154251391	-1.8571413644969	-1.85721753756873	-1.85729372400328	-1.85736992380524	-1.85744613697929	-1.85752236353014	-1.85759860346247	-1.857674856781	-1.85775112349041	-1.85776652930785	-1.85776652930785	-1.85793452010915	-1.8580262474689	-1.85811799420649	-1.85820976033009	-1.85830154584792	-1.85839335076816	-1.85857701884871	-1.85866888202545	-1.85734286507522	-1.85834903964438	-1.85843913040845	-1.85535153282651	-1.85534893062563	-1.85857828575161	-1.85966544543126	-1.85966544543126	-1.85760485179457	-1.85890849952584	-1.86110274451041	-1.86116877606843	-1.86371311958486	-1.8637821294723	-1.86469558333356
ConS_487_0518	-1.85857529411061	-1.85687195426041	-1.8560647248575	-1.85500992810873	-1.85615434295481	-1.85626492164264	-1.85633363464748	-1.85642330825812	-1.8565130003885	-1.85660271104626	-1.85669244023905	-1.85678218797455	-1.85696173910431	-1.85705154251391	-1.8571413644969	-1.85723120506097	-1.85730739389339	-1.85738359609407	-1.85745981166769	-1.85753604061894	-1.85761228295252	-1.85768853867314	-1.85776480778549	-1.85784109029427	-1.85785649930351	-1.85785649930351	-1.85802452491672	-1.85811627129037	-1.85820803704989	-1.85829982220347	-1.85839162675931	-1.85848345072562	-1.85866715692249	-1.85875903916948	-1.8574327473368	-1.85843913040845	-1.85852923986498	-1.85544100385992	-1.85543840112289	-1.85866842408836	-1.85975580971546	-1.85975580971546	-1.8576947882993	-1.85899870643203	-1.86119340838221	-1.86125945372755	-1.86380433010031	-1.86387335448388	-1.86478700044133
ConS_504_0518	-1.85864076997434	-1.85693717380594	-1.85612982328203	-1.8550748686049	-1.85621945481501	-1.85633005008477	-1.85639877339566	-1.85648846045863	-1.85657816604688	-1.85666789016807	-1.85675763282987	-1.85684739403994	-1.85702697213555	-1.85711678903645	-1.85720662451632	-1.85729647858284	-1.85737267886815	-1.85744889252573	-1.85752511956027	-1.85760135997647	-1.85767761377902	-1.85775388097264	-1.85783016156202	-1.85790645555188	-1.85792186688052	-1.85792186688052	-1.85808991779081	-1.85818167798145	-1.85827345756381	-1.85836525654607	-1.85845707493644	-1.85854891274312	-1.85873264663831	-1.85882454274325	-1.85749805115935	-1.85850458574531	-1.85859470878524	-1.85550600885212	-1.85550340572548	-1.85873391399528	-1.85982146381374	-1.85982146381374	-1.85776013153918	-1.85906424616694	-1.86125928018484	-1.86132533554916	-1.8638705991387	-1.86393963405635	-1.86485341960673
ConS_365_0518	-1.85870625571095	-1.85700240314719	-1.85619493146594	-1.85513981881314	-1.85628457643861	-1.85639518829528	-1.85646392191531	-1.85655362243463	-1.8566433414848	-1.85673307907347	-1.85682283520832	-1.856912609897	-1.85709221496657	-1.85718204536281	-1.85727189434361	-1.85736176191666	-1.8574379736583	-1.85751419877622	-1.85759043727513	-1.85766668915973	-1.85774295443471	-1.85781923310478	-1.85789552517465	-1.85797183064902	-1.85798724429778	-1.85798724429778	-1.85815532051276	-1.85824709452456	-1.85833888793391	-1.85843070074902	-1.85852253297809	-1.85861438462932	-1.85879814623119	-1.85889005619826	-1.85756336480296	-1.85857005094885	-1.85866018757629	-1.85557102357569	-1.85556842005933	-1.85879941377931	-1.85988712783871	-1.85988712783871	-1.85782548461197	-1.859129795794	-1.86132516198013	-1.86139122736647	-1.86393687829064	-1.86400592374558	-1.86491984893156
ConS_039_1014	-1.85877175132341	-1.85706764228711	-1.85626004941214	-1.85520477873636	-1.85634970782854	-1.85646033627709	-1.85652908020935	-1.85661879418907	-1.85670852670519	-1.85679827776539	-1.85688804737733	-1.85697783554867	-1.8571574676003	-1.85724731149595	-1.85733717398175	-1.85742705506537	-1.85750327826678	-1.8575795148485	-1.85765576481523	-1.85773202817167	-1.85780830492253	-1.85788459507251	-1.85796089862633	-1.85803721558868	-1.85805263155824	-1.85805263155824	-1.85822073308553	-1.85831252092266	-1.85840432816318	-1.8584961548153	-1.85858800088724	-1.8586798663872	-1.8588636557041	-1.85895557953749	-1.85762868827058	-1.85863552602204	-1.8587256762411	-1.85563604803355	-1.85563344412735	-1.85886492344343	-1.8599528017934	-1.8599528017934	-1.85789084752064	-1.85919535531619	-1.86139105377109	-1.86145712918249	-1.8640031675592	-1.86407222355466	-1.86498628841892
ConS_225_0518	-1.8588372568147	-1.85713289122863	-1.85632517712356	-1.85526974837747	-1.85641484898772	-1.85652549403313	-1.85659424828073	-1.85668397572488	-1.856773721711	-1.85686348624677	-1.85695326933984	-1.8570430709979	-1.85722273003971	-1.85731258743882	-1.85740246343366	-1.85749235803193	-1.85756859269656	-1.85764484074552	-1.85772110218352	-1.85779737701526	-1.85787366524545	-1.8579499668788	-1.85802628192002	-1.85810261037381	-1.85811802866488	-1.85811802866488	-1.85828615551211	-1.85837795717872	-1.85846977825457	-1.85856161874788	-1.85865347866686	-1.85874535801973	-1.85892917506002	-1.85902111276392	-1.85769402156516	-1.85870101096788	-1.85879117478264	-1.85570108222861	-1.85569847793246	-1.85893044299063	-1.86001848568079	-1.86001848568079	-1.85795622026815	-1.8592609247365	-1.86145695556077	-1.86152304100027	-1.86406946694749	-1.86413853348668	-1.86505273807191
ConS_014_1014	-1.85890277218781	-1.85719814997471	-1.85639031460314	-1.85533472773936	-1.85647999991909	-1.85659066156634	-1.85665942613236	-1.85674916704499	-1.85683892650516	-1.85692870452054	-1.85701850109881	-1.85710831624764	-1.85728800228772	-1.85737787319435	-1.85746776270231	-1.85755767081929	-1.85763391695058	-1.85771017647024	-1.85778644938296	-1.85786273569346	-1.85793903540644	-1.85801534852661	-1.85809167505868	-1.85816801500737	-1.85818343562065	-1.85818343562065	-1.85835158779545	-1.85844340329571	-1.85853523821107	-1.85862709254975	-1.85871896631994	-1.85881085952989	-1.85899470430194	-1.85908665588052	-1.85775936468967	-1.85876650578933	-1.8588566832039	-1.85576612616379	-1.85576352147757	-1.85899597242388	-1.8600841795039	-1.8600841795039	-1.85802160285746	-1.85932650405792	-1.86152286735221	-1.86158896282285	-1.86413577645858	-1.86420485354472	-1.86511919789366
ConS_040_1014	-1.85896829744571	-1.85726341852829	-1.8564554618538	-1.85539971682496	-1.85654516062559	-1.85665583887965	-1.8567246137672	-1.85681436815235	-1.85690414109061	-1.85699393258965	-1.85708374265716	-1.85717357130081	-1.85735328434729	-1.85744316876551	-1.85753307179065	-1.8576229934304	-1.85769925103181	-1.85777552202561	-1.85785180641651	-1.85792810420922	-1.85800441540844	-1.85808074001889	-1.85815707804529	-1.85823342949234	-1.85824885242853	-1.85824885242853	-1.85841702993852	-1.85850885927661	-1.85860070803565	-1.85869257622386	-1.85878446384945	-1.85887637092066	-1.85906024343284	-1.8591522088903	-1.85782471764706	-1.85883201048937	-1.85892220150785	-1.855831179842	-1.8558285747656	-1.85906151174616	-1.86014988326572	-1.86014988326572	-1.85808699529154	-1.85939209328345	-1.86158878914843	-1.86165489465326	-1.86420209609558	-1.86427118373189	-1.86518566788727
ConS_085_1014	-1.85903383259139	-1.85732869689233	-1.85652061887847	-1.85546471563716	-1.85661033111013	-1.85672102597601	-1.85678981118818	-1.85687957904989	-1.85696936547029	-1.85705917045705	-1.85714899401785	-1.85723883616038	-1.85741857622138	-1.85750847415524	-1.85759839070162	-1.85768832586822	-1.85776459494319	-1.85784087741459	-1.85791717328713	-1.8579934825655	-1.85806980525443	-1.85814614135862	-1.8582224908828	-1.85829885383168	-1.85831427909147	-1.85831427909147	-1.8584824819443	-1.85857432512439	-1.85866618773128	-1.8587580697732	-1.85884997125837	-1.85894189219502	-1.85912579245571	-1.85921777179623	-1.85789008044029	-1.85889752507099	-1.85898772969749	-1.85589624326618	-1.85589363779946	-1.85912706096047	-1.86021559696928	-1.86021559696928	-1.85815239757334	-1.85945769241607	-1.86165472095247	-1.86172083649455	-1.86426842586157	-1.86433752405127	-1.86525214805585
ConS_088_1014	-1.85810467780893	-1.85640317914703	-1.85559681978513	-1.85454315747645	-1.85568634137073	-1.85579680094651	-1.8558654399205	-1.8559550168999	-1.85604461235913	-1.85613422630583	-1.85622385874762	-1.85631350969214	-1.85649286711993	-1.8565825736185	-1.85667229865038	-1.85676204222325	-1.85683814878708	-1.8569142686903	-1.85699040193758	-1.85706654853362	-1.85714270848308	-1.85721888179066	-1.85729506846104	-1.85737126849891	-1.85738666084733	-1.85738666084733	-1.85755450474638	-1.85764615186971	-1.85773781833698	-1.85782950415636	-1.85792120933603	-1.85801293388416	-1.85819644111854	-1.85828822382118	-1.85696336684262	-1.8579686615554	-1.85805867343958	-1.85497376993568	-1.85497116999728	-1.85819770691172	-1.85928391312232	-1.85928391312232	-1.85722512466193	-1.85852763133147	-1.86071994798448	-1.86078592136209	-1.8633280163123	-1.86339696502866	-1.86430960827923
ConS_249_0518	-1.85916493255801	-1.85745928306354	-1.85665096226161	-1.85559474245305	-1.85674070142513	-1.85685142952958	-1.8569202354003	-1.85701003022729	-1.85709984362412	-1.85718967559847	-1.85727952615803	-1.85736939531049	-1.85754918942489	-1.85763911440225	-1.85772905800332	-1.85781902023582	-1.85789531226829	-1.85797161770525	-1.85804793655142	-1.8581242688115	-1.85820061449022	-1.85827697359228	-1.85835334612242	-1.85842973208536	-1.85844516199446	-1.85844516199446	-1.85861341555588	-1.85870528643249	-1.85879717674762	-1.8588890865095	-1.85898101572637	-1.85907296440646	-1.85925692018928	-1.85934892730852	-1.85802083554613	-1.85902858389088	-1.85911881574573	-1.85602639936408	-1.8560237931164	-1.85925818907711	-1.86034705421361	-1.86034705421361	-1.858283231692	-1.85958892041457	-1.86178661459619	-1.86185275022189	-1.8644011157929	-1.86447023509907	-1.86538513893042
ConS_013_1014	-1.85923049738494	-1.85752459087663	-1.85671614862593	-1.85565977046257	-1.85680590126145	-1.85691664599268	-1.85698546219733	-1.85707527051303	-1.85716509740416	-1.85725494287839	-1.85734480694341	-1.85743468960692	-1.85761451076023	-1.85770444926543	-1.85779440639995	-1.85788438217151	-1.85796068568791	-1.85803700261284	-1.85811333295102	-1.85818967670715	-1.85826603388595	-1.85834240449215	-1.85841878853047	-1.85849518600564	-1.85851061824045	-1.85851061824045	-1.85867889716763	-1.85877078189876	-1.85886268607428	-1.85895460970242	-1.85904655279141	-1.8591385153495	-1.85932249890597	-1.85941451992086	-1.85808622786465	-1.85909412813511	-1.8591843736103	-1.85609149204365	-1.85608888540532	-1.85932376798541	-1.8604127977604	-1.8604127977604	-1.85834866353479	-1.85965454928644	-1.86185257644194	-1.86191872211404	-1.86446747596444	-1.86453660583369	-1.86545164964264
ConS_047_1014	-1.85929607211159	-1.85758990851197	-1.85678134477602	-1.85572480821035	-1.85687111088758	-1.85698187225057	-1.85705069879225	-1.85714052060073	-1.8572303609902	-1.85732021996837	-1.85741009754292	-1.85749999372155	-1.85767984192188	-1.85776979395901	-1.85785976463105	-1.85794975394575	-1.85802606894954	-1.8581023973659	-1.85817873919954	-1.85825509445518	-1.85833146313754	-1.85840784525134	-1.85848424080131	-1.85856064979218	-1.8585760843534	-1.8585760843534	-1.85874438865399	-1.85883628724382	-1.85892820528391	-1.85902014278249	-1.8591120997478	-1.85920407618808	-1.85938808752658	-1.85948012244131	-1.85815163003088	-1.85915968227286	-1.8592499413725	-1.85615659448086	-1.85615398745176	-1.8593893567977	-1.86047855126097	-1.86047855126097	-1.85841410523719	-1.85972018807738	-1.86191854830769	-1.86198470402922	-1.86453384627736	-1.86460298671291	-1.8655181705423
ConS_488_0518	-1.85837563455255	-1.85667307607152	-1.85586621589864	-1.85481190058556	-1.85595579303811	-1.85606632117691	-1.85613500276437	-1.85622463536643	-1.85631428647128	-1.85640395608657	-1.85649364421994	-1.85658335087904	-1.85676281980506	-1.8568525820873	-1.85694236292592	-1.85703216232859	-1.85710831624764	-1.85718448352268	-1.85726066415841	-1.85733685815951	-1.85741306553068	-1.8574892862766	-1.85756552040197	-1.85764176791149	-1.85765716985015	-1.85765716985015	-1.85782511834693	-1.8579168226004	-1.85800854622194	-1.85810028921973	-1.85819205160197	-1.85828383337684	-1.85846745513729	-1.85855929513928	-1.85723361223475	-1.85823953342516	-1.85832960147359	-1.85524277972418	-1.85524017817484	-1.85846872172061	-1.85955560682223	-1.85955560682223	-1.8574955330361	-1.85879885216719	-1.86099254183413	-1.86105855663743	-1.86360225261332	-1.86367124488472	-1.86458446530627
ConS_510_0518	-1.85843784196721	-1.85673504007537	-1.85592806488047	-1.85487359959111	-1.85601765477907	-1.85612819866484	-1.8561968900394	-1.85628653541639	-1.85637619930146	-1.85646588170224	-1.85655558262638	-1.85664530208154	-1.85682479661554	-1.85691457170972	-1.85700436536557	-1.85709417759078	-1.85717034238598	-1.857246520541	-1.85732271206053	-1.85739891694924	-1.85747513521184	-1.85755136685302	-1.85762761187748	-1.85770387028991	-1.85771927443119	-1.85771927443119	-1.85788724695114	-1.85797896432581	-1.8580707010741	-1.85816245720419	-1.85825423272427	-1.85834602764255	-1.85852967570647	-1.85862152886854	-1.85729565627179	-1.85830172134665	-1.85839180229445	-1.85530453997826	-1.85530193805893	-1.85853094247126	-1.85961798349557	-1.85961798349557	-1.85755761450554	-1.85886112023653	-1.8610551252477	-1.86112114956537	-1.86366521325521	-1.8637342155301	-1.86464756851323
ConS_486_0518	-1.85743539333013	-1.85573650968386	-1.85493138603916	-1.85387933498209	-1.85502077054912	-1.85513106095008	-1.85519959477812	-1.85528903451231	-1.85537849266975	-1.85546796925803	-1.85555746428473	-1.85564697775748	-1.85582606007149	-1.85591562892799	-1.85600521626097	-1.85609482207806	-1.85617081179655	-1.8562468148135	-1.85632283113356	-1.8563988607614	-1.85647490370168	-1.85655095995905	-1.85662702953818	-1.85670311244374	-1.85671848112903	-1.85671848112903	-1.85688606694217	-1.85697757310186	-1.85706909854603	-1.8571606432828	-1.85725220732031	-1.8573437906667	-1.85752701531873	-1.85761865664066	-1.85629583756208	-1.85729958649495	-1.85738945979905	-1.85430928942393	-1.85430669346044	-1.8575282791623	-1.8586128102781	-1.8586128102781	-1.85655719323642	-1.85785769523079	-1.860046624126	-1.86011249529094	-1.86265063993818	-1.86271948118938	-1.86363070036559
ConS_508_0518	-1.85955847007524	-1.85785127733503	-1.85704222729271	-1.8559850566425	-1.85713204734892	-1.85724287528898	-1.85731174320987	-1.85740161902998	-1.85749151345345	-1.85758142648798	-1.85767135814128	-1.85776130842106	-1.85794126489092	-1.85803127109646	-1.85812129595938	-1.85821133948741	-1.85828770047538	-1.85836407489207	-1.85844046274223	-1.85851686403057	-1.85859327876183	-1.85866970694074	-1.85874614857202	-1.85882260366043	-1.8588380475343	-1.8588380475343	-1.85900645340511	-1.85909840747158	-1.8591903810118	-1.85928237403402	-1.85937438654649	-1.85946641855748	-1.85965054110805	-1.85974263166419	-1.85841333723207	-1.85942199781869	-1.85951231145732	-1.85641710186474	-1.85641449327137	-1.85965181114646	-1.86074166486128	-1.86074166486128	-1.85867597070227	-1.85998284249191	-1.86218253603148	-1.86224873198134	-1.86479942900487	-1.86486861173795	-1.86578435607788
ConS_509_0518	-1.85962409434539	-1.85791664412601	-1.85710747241568	-1.85605014312539	-1.85719730596819	-1.85730815056502	-1.85737702883848	-1.85746691817166	-1.85755682611379	-1.85764675267257	-1.85773669785572	-1.85782666167096	-1.85800664522859	-1.85809666498643	-1.85818670340726	-1.85827676049884	-1.8583531329915	-1.85842951891695	-1.8585059182799	-1.8585823310851	-1.85865875733726	-1.85873519704112	-1.85881165020143	-1.85888811682291	-1.8589035630267	-1.8589035630267	-1.85907199430922	-1.85916396225532	-1.85925594968105	-1.85934795659466	-1.85943998300441	-1.85953202891856	-1.85971617929316	-1.85980828377017	-1.85847878868129	-1.85948760146881	-1.85957792875249	-1.8564822531341	-1.85647964414937	-1.85971744952353	-1.86080746817596	-1.86080746817596	-1.85874146174728	-1.86004853092324	-1.86224855804287	-1.86231476405745	-1.86486585007122	-1.86493504338677	-1.86585092796164
ConS_243_0518	-1.85968972853322	-1.85798202075699	-1.85717272734205	-1.85611523936408	-1.85726257439492	-1.85737343565353	-1.85744232428269	-1.85753222713299	-1.85762214859783	-1.85771208868494	-1.85780204740202	-1.8578920247568	-1.85807203541033	-1.85816206872456	-1.8582521207074	-1.8583421913666	-1.85841857536743	-1.8584949728051	-1.85857138368432	-1.85864780800984	-1.85872424578638	-1.85880069701868	-1.85887716171148	-1.85895363986951	-1.85896908840393	-1.85896908840393	-1.85913754510583	-1.85922952693575	-1.85932152825118	-1.85941354906037	-1.8595055893716	-1.85959764919312	-1.85978182740016	-1.85987394580224	-1.85854424999602	-1.85955321503039	-1.85964355596324	-1.85654741417869	-1.85654480480248	-1.85978309782255	-1.86087328146252	-1.86087328146252	-1.85880696266975	-1.86011422929166	-1.86231459009254	-1.86238080617491	-1.86493228129758	-1.86500148519884	-1.86591751005159
ConS_218_0518	-1.85975537264173	-1.85804740723095	-1.85723799207479	-1.85618034536147	-1.85732785263206	-1.85743873055747	-1.85750762954542	-1.85759754591691	-1.85768748090855	-1.85777743452806	-1.85786740678314	-1.85795739768153	-1.85813743543913	-1.85822748231382	-1.85831754786275	-1.85840763209367	-1.85848402760614	-1.8585604365595	-1.85863685895846	-1.85871329480778	-1.85878974411217	-1.85886620687638	-1.85894268310515	-1.85901917280323	-1.85903462366897	-1.85903462366897	-1.85920310579792	-1.85929510151585	-1.85938711672518	-1.85947915143416	-1.85957120565106	-1.85966327938416	-1.85984748543206	-1.85993961776342	-1.85860972117924	-1.85961883850642	-1.85970919309256	-1.85661258500143	-1.85660997523363	-1.85984875604653	-1.86093910472397	-1.86093910472397	-1.85887247347266	-1.86017993760017	-1.86238063218353	-1.86244685833676	-1.86499872268704	-1.86506793717725	-1.86598410235086
ConS_024_1014	-1.85882947834426	-1.85712514322429	-1.85631744351568	-1.85526203354092	-1.85640711378287	-1.85651775685735	-1.85658650987997	-1.85667623572518	-1.8567659801117	-1.8568557430472	-1.85694552453935	-1.85703532459582	-1.85721498043245	-1.85730483622798	-1.85739471061858	-1.85748460361195	-1.85756083691528	-1.85763708360247	-1.85771334367822	-1.85778961714724	-1.85786590401422	-1.85794220428388	-1.85801851796093	-1.85809484505008	-1.85811026306546	-1.85811026306546	-1.85827838690587	-1.85837018693018	-1.85846200636305	-1.85855384521267	-1.85864570348727	-1.85873758119506	-1.85892139494311	-1.85901333099984	-1.85768626354363	-1.85869323493728	-1.8587833971375	-1.85569335972608	-1.85569075547624	-1.858922662851	-1.86001068602524	-1.86001068602524	-1.85794845756146	-1.85925313867428	-1.86144913002861	-1.86151521427724	-1.86406159419916	-1.86413065948624	-1.86504484747913
ConS_495_0518	-1.85988669063281	-1.85817820971962	-1.8573685509711	-1.85631058664412	-1.85745843854938	-1.85756934982341	-1.85763826953832	-1.8577282129644	-1.85781817502183	-1.85790815571835	-1.85799815506166	-1.85808817305951	-1.85826826504975	-1.85835833905762	-1.858448431751	-1.85853854313763	-1.85861496168379	-1.85869139367894	-1.85876783912781	-1.85884429803515	-1.85892077040568	-1.85899725624416	-1.85907375555533	-1.85915026834393	-1.85916572387444	-1.85916572387444	-1.85933425688053	-1.85942628038707	-1.85951832339678	-1.85961038591793	-1.8597024679588	-1.85979456952766	-1.85997883128252	-1.86007099148509	-1.85874069316305	-1.8597501152138	-1.85984049711891	-1.85674295599312	-1.85674034544178	-1.85998010228133	-1.8610707811837	-1.8610707811837	-1.8590035247317	-1.86031138404952	-1.86251274650174	-1.86257899280586	-1.86513163596775	-1.86520087164557	-1.86611731758992
ConS_213_0518	-1.85995236452137	-1.85824362574028	-1.85743384514059	-1.85637572193522	-1.85752374623546	-1.85763467419132	-1.85770360427439	-1.85779356123387	-1.85788353683031	-1.85797353107144	-1.85806354396499	-1.85815357551869	-1.8583336946375	-1.8584237822181	-1.85851388848984	-1.85860401346047	-1.85868044352868	-1.85875688704994	-1.85883334402898	-1.85890981447054	-1.85898629837937	-1.8590627957602	-1.85913930661779	-1.85921583095689	-1.85923128882084	-1.85923128882084	-1.85939984727703	-1.85949188468416	-1.85958394160037	-1.85967601803391	-1.85976811399307	-1.85986022948613	-1.8600445191071	-1.8601366932516	-1.85880619396959	-1.85981576845115	-1.85990616402195	-1.85680815616795	-1.85680554522465	-1.86004579029816	-1.86113663438801	-1.86113663438801	-1.8590690651938	-1.86037712219638	-1.86257881873507	-1.86264507511923	-1.86519810786521	-1.86526735414171	-1.86618394053598
ConS_239_0518	-1.85795444475987	-1.85625353343514	-1.85544745161657	-1.85439415119571	-1.85553694241487	-1.85564736399385	-1.85571597935196	-1.85580552550595	-1.85589509012707	-1.85598467322292	-1.85607427480112	-1.85616389486932	-1.85634319050621	-1.85643286609018	-1.8565225601947	-1.85661227282742	-1.85668835314761	-1.85676444679799	-1.85684055378324	-1.85691667410803	-1.85699280777703	-1.85706895479493	-1.8571451151664	-1.85722128889614	-1.85723667592978	-1.85723667592978	-1.85740446186224	-1.85749607732485	-1.85758771211805	-1.85767936624998	-1.85777103972881	-1.85786273256272	-1.85804617632845	-1.85813792727664	-1.85681352801452	-1.85781847554217	-1.85790845630095	-1.85482461586408	-1.85482201681844	-1.85804744168374	-1.85913327166352	-1.85913327166352	-1.85707519551139	-1.85837725192654	-1.86056880767815	-1.86063475809839	-1.86317596579175	-1.86324489037084	-1.86415721376593
ConS_235_0518	-1.8590960433135	-1.85739066382293	-1.85658247060817	-1.8555264171583	-1.85667219561877	-1.85678290625607	-1.85685170127055	-1.85694148192707	-1.85703128114756	-1.8571210989397	-1.85721093531119	-1.8573007902697	-1.85748055597858	-1.85757046674435	-1.85766039612795	-1.85775034413709	-1.8578266241052	-1.85790291747357	-1.85797922424689	-1.85805554442989	-1.85813187802727	-1.85820822504376	-1.85828458548407	-1.85836095935292	-1.85837638681877	-1.85837638681877	-1.85854461373239	-1.85863647005424	-1.85872834580845	-1.85882024100325	-1.85891215564687	-1.85900408974754	-1.85918801635299	-1.85928000887428	-1.85795212752894	-1.85895971626933	-1.85904993381544	-1.85595800613057	-1.8559554002933	-1.85918928503952	-1.8602779772165	-1.8602779772165	-1.85821448215289	-1.85951996388818	-1.86171730826724	-1.86178343333882	-1.86433139100731	-1.86440049921657	-1.86531525599623
ConS_227_0518	-1.86014944579522	-1.85843993294313	-1.85762978656977	-1.85657118644282	-1.85771972823884	-1.85783070627032	-1.85789966747659	-1.85798966506071	-1.85807968129863	-1.8581697161981	-1.85825976976684	-1.8583498420126	-1.85853004256619	-1.85862017088953	-1.85871031792091	-1.8588004836681	-1.85887694832333	-1.85895342644379	-1.85902991803422	-1.85910642309935	-1.85918294164396	-1.85925947367277	-1.85933601919055	-1.85941257820206	-1.85942804307055	-1.85942804307055	-1.85959667792317	-1.85968875705731	-1.85978085571822	-1.85987297391417	-1.85996511165346	-1.86005726894437	-1.8602416422143	-1.86033385820992	-1.85900275568354	-1.86001278773388	-1.86010322432654	-1.8570038154436	-1.85700120332376	-1.86024291398248	-1.86133425393513	-1.86133425393513	-1.85926574594625	-1.86057439636183	-1.86277709576862	-1.86284338241133	-1.86539758462343	-1.86546686271543	-1.86638387071785
ConS_220_0518	-1.86021515943257	-1.85850538840095	-1.85769512002959	-1.85663636083322	-1.85778507523153	-1.85789606996494	-1.85796504155184	-1.85805505268567	-1.85814508247892	-1.85823513093932	-1.85832519807463	-1.85841528389259	-1.85859551160747	-1.85868565351991	-1.85877581414604	-1.85886599349362	-1.85894246968482	-1.8590189593453	-1.85909546247982	-1.85917197909312	-1.85924850918995	-1.85932505277507	-1.85940160985322	-1.85947818042918	-1.85949364763393	-1.85949364763393	-1.85966230796742	-1.85975440101898	-1.8598465136032	-1.85993864572837	-1.8600307974028	-1.86012296863476	-1.86030736980454	-1.86039959975898	-1.85906829602957	-1.86007848069502	-1.86016893096991	-1.85706905479569	-1.85706644228343	-1.86030864176521	-1.86140014710566	-1.86140014710566	-1.85933132599575	-1.86064017433532	-1.86284320823454	-1.86290950496957	-1.86546409724183	-1.8655333859455	-1.86645053457018
ConS_250_0518	-1.86028088301465	-1.85857085372549	-1.85776046331938	-1.85670154500579	-1.85785043205827	-1.85796144349863	-1.8580304254693	-1.85812045015691	-1.85821049350956	-1.858300555535	-1.85839063624096	-1.85848073563521	-1.85866099051957	-1.85875114602521	-1.85884132025018	-1.85893151320226	-1.8590080009329	-1.85908450213689	-1.85916101681899	-1.85923754498393	-1.85931408663649	-1.8593906417814	-1.85946721042342	-1.85954379256733	-1.85955926210905	-1.85955926210905	-1.8597279479311	-1.85982005490428	-1.85991218141603	-1.86000432747464	-1.86009649308841	-1.86018867826564	-1.86037310734373	-1.86046535126121	-1.85913384626794	-1.86014418359463	-1.86023464755588	-1.85713430394945	-1.85713169104465	-1.86037437949694	-1.86146605027532	-1.86146605027532	-1.85939691594956	-1.86070596227302	-1.86290933076626	-1.8629756375967	-1.86553062004827	-1.86559991936686	-1.86651720865692
ConS_242_0518	-1.86034661654444	-1.85863632891973	-1.85782581644211	-1.85676673896345	-1.85791579872201	-1.85802682687435	-1.85809581923193	-1.8581858574774	-1.85827591439354	-1.85836598998809	-1.8584560842688	-1.85854619724343	-1.85872647930546	-1.8588166484084	-1.85890683623632	-1.85899704279701	-1.85907354207057	-1.85915005482156	-1.85922658105472	-1.8593031207748	-1.85937967398656	-1.85945624069475	-1.85953282090415	-1.85960941461949	-1.85962488649888	-1.85962488649888	-1.85979359781721	-1.85988571871622	-1.8599778591597	-1.86007001915597	-1.86016219871331	-1.86025439784003	-1.86043885483487	-1.86053111271962	-1.85919940640162	-1.8602098964357	-1.86030037408746	-1.85719956290782	-1.85719694961037	-1.86044012718069	-1.86153196344715	-1.86153196344715	-1.8594625158107	-1.86077176017793	-1.86297546336685	-1.86304178029576	-1.86559715304586	-1.86566646298262	-1.86658389298123
ConS_214_0518	-1.86041236002498	-1.85870181398664	-1.85789117940073	-1.85683194270916	-1.85798117522572	-1.85809222009508	-1.85816122284268	-1.8582512746501	-1.85834134513382	-1.85843143430158	-1.85852154216113	-1.85861166872022	-1.85879197796813	-1.85888216067247	-1.85897236210745	-1.85906258228083	-1.85913909310081	-1.85921561740228	-1.85929215518999	-1.8593687064687	-1.85944527124316	-1.85952184951813	-1.85959844129838	-1.85967504658867	-1.85969052080644	-1.85969052080644	-1.85985925762875	-1.8599513924578	-1.86004354683724	-1.86013572077537	-1.8602279142805	-1.86032012736093	-1.86050461228098	-1.86059688413723	-1.85926497643361	-1.86027561922124	-1.86036611056766	-1.85726483167377	-1.85726221798354	-1.86050588481946	-1.86159788662419	-1.86159788662419	-1.85952812558213	-1.86083756805308	-1.86304160603938	-1.86310793306985	-1.86566369623773	-1.86573301679591	-1.86665058754624
I36	-1.86047811345927	-1.8587673089292	-1.8579565521982	-1.85689715624583	-1.85804656157237	-1.85815762316377	-1.85822663630452	-1.85831670167799	-1.85840678573337	-1.85849688847842	-1.8585870099209	-1.85867715006857	-1.85885748651055	-1.8589476828204	-1.85903789786653	-1.85912813165674	-1.85920465402661	-1.85928118988205	-1.8593577392278	-1.85943430206862	-1.85951087840928	-1.85958746825453	-1.85966407160913	-1.85974068847786	-1.85975616503472	-1.85975616503472	-1.85992492736872	-1.86001707613202	-1.86010924445163	-1.86020143233585	-1.86029363979299	-1.86038586683135	-1.86057037968506	-1.86066266551706	-1.8593305563669	-1.86034135195427	-1.86043185699949	-1.85733011025022	-1.85732749616711	-1.86057165241627	-1.86166381980948	-1.86166381980948	-1.85959374526688	-1.8609033859015	-1.86310775878692	-1.86317409592201	-1.865730249627	-1.86579958080985	-1.8667172923551
ConS_507_0518	-1.86054387685033	-1.85883281375039	-1.85802193483748	-1.85696237957643	-1.85811195776491	-1.8582230360834	-1.85829205962044	-1.85838213856402	-1.85847223619516	-1.85856235252161	-1.85865248755111	-1.85874264129145	-1.8589230049357	-1.85901321485516	-1.85910344351657	-1.8591936909277	-1.85927022485096	-1.85934677226385	-1.85942333317114	-1.85949990757757	-1.85957649548792	-1.85965309690694	-1.8597297118394	-1.85980634029007	-1.85982181918671	-1.85982181918671	-1.85999060704013	-1.8600827697419	-1.86017495200589	-1.86026715384042	-1.86035937525379	-1.86045161625432	-1.86063615705015	-1.86072845686211	-1.85939614620448	-1.8604070946378	-1.86049761338597	-1.85739539864014	-1.85739278416402	-1.86063742997414	-1.86172976300604	-1.86172976300604	-1.85965937486792	-1.8609692137262	-1.86317392161253	-1.86324026885533	-1.86579681321679	-1.86586615502759	-1.86678400741096
ConS_236_0518	-1.86060965020117	-1.85889832845319	-1.85808732732155	-1.85702761270388	-1.85817736380631	-1.85828845885692	-1.85835749279338	-1.85844758531118	-1.85853769652217	-1.8586278264341	-1.85871797505473	-1.85880814239184	-1.85898853324657	-1.85907875677975	-1.85916899906053	-1.8592592600967	-1.85933580557684	-1.85941236455068	-1.85948893702299	-1.85956552299853	-1.85964212248206	-1.85971873547835	-1.85979536199217	-1.85987200202828	-1.85988748326542	-1.85988748326542	-1.86005629664597	-1.86014847329043	-1.86024066950303	-1.86033288529209	-1.86042512066591	-1.86051737563283	-1.86070194437925	-1.86079425817542	-1.85946174594933	-1.86047284727484	-1.8605633797301	-1.85746069684648	-1.85745808197723	-1.86070321749608	-1.86179571621693	-1.86179571621693	-1.85972501438825	-1.86103505153021	-1.86324009451929	-1.86330645187288	-1.86586338701024	-1.86593273945223	-1.86685073271697
ConS_503_0518	-1.86067543351481	-1.85896385304058	-1.85815272965335	-1.85709285563114	-1.85824277969954	-1.85835389148732	-1.85842293582633	-1.85851304192244	-1.85860316671737	-1.85869331021888	-1.85878347243473	-1.85887365337271	-1.85905407144613	-1.85914430859715	-1.85923456450142	-1.85932483916674	-1.85940139620724	-1.85947796674553	-1.85955455078636	-1.8596311483345	-1.85970775939472	-1.85978438397178	-1.85986102207045	-1.85993767369551	-1.85995315727386	-1.85995315727386	-1.86012199618926	-1.86021418678062	-1.86030639694605	-1.86039862669386	-1.86049087603238	-1.86058314496991	-1.86076774167539	-1.86086006946	-1.85952735560445	-1.86053860986841	-1.86062915603492	-1.85752600487218	-1.85752338960969	-1.86076901498511	-1.86186167944519	-1.86186167944519	-1.85979066383088	-1.86110089931656	-1.86330627751027	-1.86337264497773	-1.86592997101047	-1.86599933408692	-1.86691746827628
ConS_017_1014	-1.86074122679427	-1.85902938751555	-1.85821814183587	-1.85715810836114	-1.85830820544756	-1.85841933397755	-1.85848838872225	-1.85857850840076	-1.85866864678373	-1.85875880387892	-1.8588489796941	-1.85893917423705	-1.85911961953738	-1.85920987031034	-1.85930013984222	-1.85939042814081	-1.85946699674517	-1.85954357885139	-1.85962017446424	-1.85969678358848	-1.85977340622888	-1.85985004239021	-1.85992669207724	-1.86000335529475	-1.86001884121502	-1.86001884121502	-1.86018770567299	-1.86027991021548	-1.86037213433797	-1.86046437804876	-1.86055664135619	-1.86064892426858	-1.86083354894158	-1.86092589071888	-1.85959297517285	-1.86060438242151	-1.86069494230343	-1.85759132272021	-1.85758870706435	-1.86083482244426	-1.86192765269385	-1.86192765269385	-1.85985632319881	-1.86116675708827	-1.86337247058854	-1.86343884817295	-1.86599656522061	-1.86606593893478	-1.86698421409204
ConS_223_0518	-1.86080703004256	-1.85909493188108	-1.85828356387207	-1.85722337089684	-1.85837364105335	-1.8584847863306	-1.85855385148413	-1.85864398474913	-1.85873413672424	-1.85882430741721	-1.85891449683582	-1.85900470498784	-1.8591851775233	-1.85927544192232	-1.85936572508591	-1.8594560270219	-1.85953260719361	-1.85960920087126	-1.85968580805962	-1.85976242876346	-1.85983906298755	-1.85991571073665	-1.85999237201555	-1.86006904682902	-1.86008453509191	-1.86008453509191	-1.86025342510019	-1.86034564359803	-1.86043788168179	-1.8605301393598	-1.86062241664037	-1.86071471353185	-1.86089936618086	-1.86099172195508	-1.8596586046575	-1.86067016493718	-1.86076073853865	-1.8576566503935	-1.85765403434416	-1.86090063987655	-1.86199363596597	-1.86199363596597	-1.85992199249503	-1.86123262484838	-1.86343867375718	-1.86350506146163	-1.8660631696438	-1.86613255399895	-1.8670509701674
ConS_224_0518	-1.86087284326272	-1.85916048614015	-1.85834899576491	-1.85728864324118	-1.85843908651988	-1.85855024854943	-1.85861932411492	-1.85870947097052	-1.85879963654186	-1.85888982083671	-1.85898002386286	-1.85907024562807	-1.85925074540688	-1.85934102343607	-1.8594313202355	-1.85952163581299	-1.85959822755555	-1.85967483280814	-1.85975145157551	-1.85982808386245	-1.85990472967372	-1.85998138901411	-1.86005806188838	-1.86013474830131	-1.86015023890754	-1.86015023890754	-1.86031915447386	-1.86041138693127	-1.86050363898054	-1.86059591062999	-1.86068820188794	-1.86078051276274	-1.86096519339623	-1.86105756317162	-1.85972424406142	-1.86073595741842	-1.86082654474361	-1.85772198789504	-1.85771937145209	-1.86096646728499	-1.86205962926459	-1.86205962926459	-1.85998767172255	-1.86129850259991	-1.86350488701927	-1.86357128484685	-1.86612978428317	-1.86619917928257	-1.86711773650551
I24	-1.86093866645775	-1.85922605029576	-1.85841443751738	-1.85735392539711	-1.85850454185012	-1.85861572063703	-1.85868480661762	-1.85877496706791	-1.85886514623959	-1.85895534414043	-1.85904556077821	-1.85913579616073	-1.85931632319111	-1.85940661485458	-1.85949692529397	-1.8595872545171	-1.859663857834	-1.85974047466501	-1.8598171050149	-1.85989374888844	-1.85997040629041	-1.86004707722558	-1.86012376169873	-1.86020045971464	-1.86021595266491	-1.86021595266491	-1.86038489379701	-1.86047714021822	-1.86056940623723	-1.86066169186235	-1.86075399710191	-1.86084632196427	-1.86103103059073	-1.86112341437153	-1.8597898933876	-1.86080175986825	-1.86089236092133	-1.85778733522776	-1.8577847183911	-1.86103230467262	-1.86212563259276	-1.86212563259276	-1.86005336088438	-1.86136439034589	-1.86357111037788	-1.86363751833167	-1.86619640914185	-1.86626581478876	-1.86718451310954
ConS_494_0518	-1.86001459370123	-1.858305610542	-1.85749571446561	-1.85643744069344	-1.85758562836998	-1.85769657213498	-1.85776551204381	-1.85785548182871	-1.85794547025588	-1.85803547733307	-1.85812550306799	-1.85821554746839	-1.85839569229659	-1.85848579273988	-1.85857591187965	-1.85866604972365	-1.85874249071117	-1.85881894515557	-1.8588954130616	-1.85897189443401	-1.85904838927752	-1.8591248975969	-1.85920141939689	-1.85927795468224	-1.85929341475756	-1.85929341475756	-1.85946199733248	-1.85955404791304	-1.85964611800826	-1.8597382076264	-1.85983031677575	-1.8599224454646	-1.86010676149395	-1.86019894885106	-1.85886825912179	-1.85987797806011	-1.85996838658171	-1.85686993641554	-1.85686732510081	-1.86010803286721	-1.86119903350329	-1.86119903350329	-1.85913116792706	-1.86043941227305	-1.86264142542174	-1.86270769135865	-1.86526109330974	-1.86533034963051	-1.86624706912797
ConS_062_1014	-1.86094630622648	-1.85923365999655	-1.85842203301025	-1.85736150236487	-1.85851213891903	-1.85862331965105	-1.85869240684057	-1.85878256886886	-1.85887274961919	-1.85896294909934	-1.85905316731709	-1.85914340428023	-1.85932393447384	-1.8594142277199	-1.85950453974255	-1.85959487054959	-1.85967147520998	-1.85974809338495	-1.85982472507928	-1.85990137029773	-1.85997802904509	-1.86005470132612	-1.8601313871456	-1.86020808650833	-1.86022357973068	-1.86022357973068	-1.86039252383032	-1.86048477187239	-1.86057703951292	-1.86066932676026	-1.86076163362274	-1.8608539601087	-1.86103867198444	-1.86113105739092	-1.85979751297454	-1.86080939722899	-1.86089999987552	-1.85779491976089	-1.85779230287853	-1.86103994608875	-1.86213329327041	-1.86213329327041	-1.86006098509523	-1.86137203760736	-1.86357879659554	-1.86364520572473	-1.86620414196363	-1.86627354884645	-1.86719226354517
ConS_069_1014	-1.86088048187361	-1.8591680946922	-1.85835659011334	-1.85729621907006	-1.85844668244387	-1.85855784641794	-1.85862692319199	-1.85871707162512	-1.85880723877463	-1.85889742464832	-1.85898762925396	-1.85907785259932	-1.85925835554039	-1.85934863515169	-1.8594389335339	-1.85952925069483	-1.85960584378047	-1.85968245037661	-1.85975907048802	-1.85983570411947	-1.85991235127572	-1.85998901196156	-1.86006568618176	-1.86014237394109	-1.86015786481932	-1.86015786481932	-1.86032678335229	-1.86041901743006	-1.86051127110037	-1.86060354437155	-1.86069583725192	-1.86078814974983	-1.86097283363162	-1.86106520503219	-1.85973186249664	-1.86074359362205	-1.86083418254022	-1.85772957128702	-1.85772695479839	-1.86097410754279	-1.86206728877806	-1.86206728877806	-1.85999529478028	-1.86130614870127	-1.86351257206498	-1.8635789710676	-1.86613751591874	-1.86620691215367	-1.86712548574953
ConS_085_0518	-1.85972957978184	-1.85802171560536	-1.85721234828589	-1.85615476394563	-1.85730220353678	-1.85741307491318	-1.85748196983077	-1.85757188088928	-1.85766181056574	-1.85775175886785	-1.85784172580335	-1.85793171137994	-1.85811173848734	-1.85820178003361	-1.85829184025192	-1.85838191915	-1.85845831013912	-1.85853471456752	-1.85861113243995	-1.85868756376113	-1.8587640085358	-1.85884046676869	-1.85891693846454	-1.8589934236281	-1.85900887357778	-1.85900887357778	-1.85917734571548	-1.85926933597629	-1.85936134572618	-1.85945337497342	-1.85954542372626	-1.85963749199297	-1.85982168710115	-1.85991381395917	-1.8585839962682	-1.85959305375381	-1.85968340297506	-1.85658697811329	-1.85658436849936	-1.85982295764014	-1.86091324146813	-1.86091324146813	-1.85884673299356	-1.86015411951368	-1.86235468294129	-1.86242090513729	-1.86497261654526	-1.86504182687466	-1.86595793691085
ConS_354_0518	-1.85972957978184	-1.85802171560536	-1.85721234828589	-1.85615476394563	-1.85730220353678	-1.85741307491318	-1.85748196983077	-1.85757188088928	-1.85766181056574	-1.85775175886785	-1.85784172580335	-1.85793171137994	-1.85811173848734	-1.85820178003361	-1.85829184025192	-1.85838191915	-1.85845831013912	-1.85853471456752	-1.85861113243995	-1.85868756376113	-1.8587640085358	-1.85884046676869	-1.85891693846454	-1.8589934236281	-1.85900887357778	-1.85900887357778	-1.85917734571548	-1.85926933597629	-1.85936134572618	-1.85945337497342	-1.85954542372626	-1.85963749199297	-1.85982168710115	-1.85991381395917	-1.8585839962682	-1.85959305375381	-1.85968340297506	-1.85658697811329	-1.85658436849936	-1.85982295764014	-1.86091324146813	-1.86091324146813	-1.85884673299356	-1.86015411951368	-1.86235468294129	-1.86242090513729	-1.86497261654526	-1.86504182687466	-1.86595793691085
ConS_336_0518	-1.85981995741294	-1.85811173848734	-1.85730220353678	-1.85624440062665	-1.85739207738251	-1.85750297170817	-1.85757188088928	-1.85766181056574	-1.85775175886785	-1.85784172580335	-1.85793171137994	-1.85802171560536	-1.85820178003361	-1.85829184025192	-1.85838191915	-1.85847201673562	-1.85854842357564	-1.85862484386054	-1.85870127759504	-1.85877772478387	-1.85885418543178	-1.8589306595435	-1.85900714712378	-1.85908364817736	-1.85909910133715	-1.85909910133715	-1.85926760848657	-1.85935961787043	-1.85945164675149	-1.85954369513799	-1.85963576303822	-1.85972785046044	-1.85991208390401	-1.86000422994193	-1.85867413579031	-1.85968340297506	-1.85977377099617	-1.85667670405524	-1.85667409390211	-1.85991335470749	-1.86100386578354	-1.86100386578354	-1.85893692706987	-1.86024458554483	-1.86244560857382	-1.86251184463688	-1.86506409199206	-1.86513331690194	-1.86604962015323
ConS_312_0518	-1.85892628456869	-1.85722157024701	-1.85641369135048	-1.85535804773515	-1.85650338149455	-1.85661404910052	-1.85668281737004	-1.85677256311676	-1.85686232741304	-1.85695211026652	-1.85704191168489	-1.85713173167582	-1.85731142740613	-1.85740130316088	-1.85749119751896	-1.85758111048808	-1.85765736073498	-1.8577336243717	-1.85780990140293	-1.85788619183338	-1.85796249566776	-1.85803881291078	-1.85811514356716	-1.8581914876416	-1.85820690908837	-1.85820690908837	-1.85837507035373	-1.85846689081918	-1.85855873070182	-1.85865059000987	-1.85874246875154	-1.85883436693508	-1.85901822166062	-1.85911017821911	-1.85778281524706	-1.85879001079381	-1.85888019308962	-1.8557894693362	-1.85578686450997	-1.85901948985123	-1.86010775593411	-1.86010775593411	-1.85804506757957	-1.85935003939115	-1.86154652201572	-1.86161262108675	-1.86415957387199	-1.86422865474365	-1.86514304925674
ConS_356_0518	-1.86000076911807	-1.85829184025192	-1.85748196983077	-1.85642372950976	-1.85757188088928	-1.857682821142	-1.85775175886785	-1.85784172580335	-1.85793171137994	-1.85802171560536	-1.85811173848734	-1.85820178003361	-1.85838191915	-1.85847201673562	-1.85856213301652	-1.85865226800046	-1.85872870656205	-1.85880515857968	-1.85888162405808	-1.858958103002	-1.85903459541618	-1.85911110130536	-1.85918762067429	-1.85926415352773	-1.85927961311175	-1.85927961311175	-1.85944819032826	-1.8595402379821	-1.85963230514936	-1.8597243918383	-1.85981649805721	-1.85990862381437	-1.86009293397661	-1.8601851183983	-1.85885447098038	-1.85986415782499	-1.85995456346933	-1.85685621157088	-1.85685360033867	-1.8600942053094	-1.86118517116586	-1.86118517116586	-1.85911737143633	-1.86042557416055	-1.86262751696849	-1.86269378078308	-1.8652471007084	-1.86531635479765	-1.86623304472375
I47	-1.86081466749597	-1.85910253928474	-1.85829115707639	-1.85723094558719	-1.85838123583275	-1.85849238305394	-1.85856144941566	-1.85865158425772	-1.85874173781052	-1.85883191008185	-1.85892210107948	-1.85901231081118	-1.85919278650794	-1.8592830524886	-1.85937333723449	-1.85946364075343	-1.85954022226782	-1.85961681728863	-1.85969342582061	-1.85977004786855	-1.85984668343721	-1.85992333253136	-1.85999999515578	-1.86007667131525	-1.86009215985006	-1.86009215985006	-1.86026105282409	-1.86035327294179	-1.86044551264611	-1.86053777194535	-1.86063005084786	-1.86072234936195	-1.86090700525827	-1.86099936265718	-1.85966622194134	-1.86067779998405	-1.86076837517803	-1.85766423264468	-1.85766161654966	-1.86090827897636	-1.86200129431562	-1.86200129431562	-1.85992961439999	-1.86124026978999	-1.86344635763129	-1.86351274651043	-1.86607090009353	-1.86614028568383	-1.86705871822016
I48	-1.86101214055761	-1.85929923520076	-1.8584874857701	-1.85742679547455	-1.85857760526122	-1.85868880275623	-1.85875790036437	-1.85884807599193	-1.85893827034718	-1.8590284834379	-1.85911871527187	-1.8592089658569	-1.85938952331126	-1.85947983019621	-1.85957015586342	-1.85966050032069	-1.85973711655933	-1.85981374631664	-1.85989038959739	-1.85996704640636	-1.86004371674832	-1.86012040062805	-1.86019709805033	-1.86027380901995	-1.86028930458714	-1.86028930458714	-1.8604582742612	-1.86055053627178	-1.86064281788678	-1.86073511911452	-1.86082743996334	-1.86091978044159	-1.86110452031976	-1.86119691973641	-1.85986317337805	-1.8608752108079	-1.86096582718695	-1.85786027806926	-1.85785766079304	-1.86110579461727	-1.8621993077957	-1.8621993077957	-1.86012668534784	-1.86143793651128	-1.86364503122606	-1.86371145048492	-1.86627077823133	-1.86634019576531	-1.86725905161026
ConS_010_1014	-1.8605690218992	-1.85885785992313	-1.85804693428835	-1.85698731810833	-1.85813696239849	-1.85824804711335	-1.85831707462588	-1.85840715875863	-1.85849726158109	-1.858587383101	-1.85867752332613	-1.85876768226425	-1.85894805631054	-1.85903827143427	-1.85912850530209	-1.85921875792181	-1.85929529626304	-1.85937184809547	-1.85944841342384	-1.85952499225292	-1.85960158458747	-1.85967819043225	-1.85975480979204	-1.8598314426716	-1.85984692246297	-1.85984692246297	-1.86001572007491	-1.8601078881067	-1.86020007570298	-1.86029228287205	-1.86038450962223	-1.86047675596184	-1.86066130744264	-1.86075361260049	-1.85942122488715	-1.86043223176819	-1.86052275575631	-1.85742036205045	-1.85741774742404	-1.86066258044034	-1.8617549768119	-1.8617549768119	-1.85968446875599	-1.86099438341427	-1.86319921940382	-1.86326557051177	-1.86582226425913	-1.86589161013402	-1.86680951637354
I21	-1.8605690218992	-1.85885785992313	-1.85804693428835	-1.85698731810833	-1.85813696239849	-1.85824804711335	-1.85831707462588	-1.85840715875863	-1.85849726158109	-1.858587383101	-1.85867752332613	-1.85876768226425	-1.85894805631054	-1.85903827143427	-1.85912850530209	-1.85921875792181	-1.85929529626304	-1.85937184809547	-1.85944841342384	-1.85952499225292	-1.85960158458747	-1.85967819043225	-1.85975480979204	-1.8598314426716	-1.85984692246297	-1.85984692246297	-1.86001572007491	-1.8601078881067	-1.86020007570298	-1.86029228287205	-1.86038450962223	-1.86047675596184	-1.86066130744264	-1.86075361260049	-1.85942122488715	-1.86043223176819	-1.86052275575631	-1.85742036205045	-1.85741774742404	-1.86066258044034	-1.8617549768119	-1.8617549768119	-1.85968446875599	-1.86099438341427	-1.86319921940382	-1.86326557051177	-1.86582226425913	-1.86589161013402	-1.86680951637354
ConS_379_0518	-1.8605690218992	-1.85885785992313	-1.85804693428835	-1.85698731810833	-1.85813696239849	-1.85824804711335	-1.85831707462588	-1.85840715875863	-1.85849726158109	-1.858587383101	-1.85867752332613	-1.85876768226425	-1.85894805631054	-1.85903827143427	-1.85912850530209	-1.85921875792181	-1.85929529626304	-1.85937184809547	-1.85944841342384	-1.85952499225292	-1.85960158458747	-1.85967819043225	-1.85975480979204	-1.8598314426716	-1.85984692246297	-1.85984692246297	-1.86001572007491	-1.8601078881067	-1.86020007570298	-1.86029228287205	-1.86038450962223	-1.86047675596184	-1.86066130744264	-1.86075361260049	-1.85942122488715	-1.86043223176819	-1.86052275575631	-1.85742036205045	-1.85741774742404	-1.86066258044034	-1.8617549768119	-1.8617549768119	-1.85968446875599	-1.86099438341427	-1.86319921940382	-1.86326557051177	-1.86582226425913	-1.86589161013402	-1.86680951637354
ConS_518_0518	-1.85967631669874	-1.8579686615554	-1.85715939301133	-1.85610193746186	-1.85724923730534	-1.85736009515904	-1.85742898167197	-1.85751888175998	-1.8576088004614	-1.85769873778394	-1.8577886937353	-1.85787866832322	-1.85805867343958	-1.8581487039835	-1.85823875319488	-1.85832882108148	-1.85840520273057	-1.85848159781566	-1.85855800634149	-1.85863442831277	-1.85871086373425	-1.85878731261067	-1.85886377494675	-1.85894025074724	-1.85895569880538	-1.85895569880538	-1.85912415031271	-1.85921612930541	-1.85930812778242	-1.85940014575199	-1.85949218322239	-1.85958424020188	-1.85976841272124	-1.85986052827767	-1.85853087348893	-1.85953980741098	-1.85963014555455	-1.85653409903311	-1.85653148973691	-1.85976968310439	-1.8608598330284	-1.8608598330284	-1.85879357806864	-1.86010080434158	-1.86230109695317	-1.86236731097815	-1.86491870658458	-1.8649879083226	-1.86590390450889
ConS_323_0518	-1.86075014579979	-1.85903827143427	-1.85822700917508	-1.85716695408297	-1.85831707462588	-1.85842820542566	-1.85849726158109	-1.858587383101	-1.85867752332613	-1.85876768226425	-1.85885785992313	-1.85894805631054	-1.85912850530209	-1.85921875792181	-1.85930902930122	-1.85939931944811	-1.85947588962021	-1.85955247329473	-1.85962907047643	-1.85970568117007	-1.85978230538043	-1.85985894311227	-1.85993559437036	-1.86001225915949	-1.86002774539726	-1.86002774539726	-1.86019661331811	-1.86028881975199	-1.86038104576667	-1.86047329137047	-1.8605655565717	-1.86065784137869	-1.86084246984333	-1.86093481351766	-1.8596018706279	-1.86061329861711	-1.86070386035847	-1.85760017727025	-1.85759756156106	-1.86084374337217	-1.8619365960983	-1.8619365960983	-1.85986522404959	-1.86117568483719	-1.8633814437959	-1.8634478227519	-1.86600559281059	-1.86607496796695	-1.86699326223565
I80	-1.86084073608483	-1.85912850530209	-1.85831707462588	-1.85725679994135	-1.85840715875863	-1.85851831261521	-1.858587383101	-1.85867752332613	-1.85876768226425	-1.85885785992313	-1.85894805631054	-1.85903827143427	-1.85921875792181	-1.85930902930122	-1.85939931944811	-1.8594896283703	-1.85956621446777	-1.85964281407327	-1.85971942719157	-1.85979605382744	-1.85987269398565	-1.85994934767097	-1.86002601488819	-1.86010269564207	-1.86011818510505	-1.86011818510505	-1.86028708820232	-1.86037931384925	-1.86047155908514	-1.86056382391831	-1.86065610835709	-1.86074841240982	-1.86093307939047	-1.86102544233508	-1.85969222168359	-1.86070386035847	-1.86079444098824	-1.85769011280686	-1.85768749655594	-1.86093435318504	-1.86202743423146	-1.86202743423146	-1.85995562991591	-1.86126636393897	-1.8634725846721	-1.86353897756089	-1.86609728611515	-1.86616667592151	-1.86708516432785
ConS_237_0518	-1.85939828578502	-1.85769172137087	-1.85688296823526	-1.85582618471522	-1.85697275535642	-1.8570835426489	-1.85715238530637	-1.85724222815053	-1.85733208958439	-1.85742196961565	-1.85751186825202	-1.85760178550118	-1.85778167586877	-1.85787164900263	-1.85796164078015	-1.85805165120906	-1.8581279841221	-1.858204330454	-1.85828069020948	-1.85835706339326	-1.85843345001007	-1.85850985006464	-1.85858626356168	-1.85866269050593	-1.85867812869411	-1.85867812869411	-1.85884647255277	-1.85893839274882	-1.85903033240427	-1.85912229152737	-1.85921427012636	-1.85930626820949	-1.8594903228612	-1.85958237944631	-1.85825357467637	-1.85926186384743	-1.8593521441881	-1.85625807183866	-1.85625546420032	-1.85949159243115	-1.86058104364969	-1.86058104364969	-1.85851611152098	-1.85982250162943	-1.86202138113636	-1.86208755252539	-1.86463730030208	-1.86470645721096	-1.86562185933852
ConS_513_0518	-1.85939828578502	-1.85769172137087	-1.85688296823526	-1.85582618471522	-1.85697275535642	-1.8570835426489	-1.85715238530637	-1.85724222815053	-1.85733208958439	-1.85742196961565	-1.85751186825202	-1.85760178550118	-1.85778167586877	-1.85787164900263	-1.85796164078015	-1.85805165120906	-1.8581279841221	-1.858204330454	-1.85828069020948	-1.85835706339326	-1.85843345001007	-1.85850985006464	-1.85858626356168	-1.85866269050593	-1.85867812869411	-1.85867812869411	-1.85884647255277	-1.85893839274882	-1.85903033240427	-1.85912229152737	-1.85921427012636	-1.85930626820949	-1.8594903228612	-1.85958237944631	-1.85825357467637	-1.85926186384743	-1.8593521441881	-1.85625807183866	-1.85625546420032	-1.85949159243115	-1.86058104364969	-1.86058104364969	-1.85851611152098	-1.85982250162943	-1.86202138113636	-1.86208755252539	-1.86463730030208	-1.86470645721096	-1.86562185933852
ConS_519_0518	-1.85948862905955	-1.85778171030049	-1.85697278972406	-1.85591578788152	-1.85706259541898	-1.85717340563471	-1.8572422625395	-1.85733212398048	-1.85742200401886	-1.85751190266235	-1.85760181991864	-1.85769175579545	-1.85787168344148	-1.85796167522613	-1.85805168566219	-1.85814171475738	-1.85821806350329	-1.85829442567364	-1.85837080127313	-1.8584471903065	-1.85852359277847	-1.85860000869378	-1.85867643805715	-1.85875288087331	-1.85876832226794	-1.85876832226794	-1.85893670109839	-1.85902864039569	-1.85912059916048	-1.859212577401	-1.85930457512552	-1.85939659234228	-1.85958068528559	-1.85967276102868	-1.85834368011345	-1.85935217874455	-1.85944247786363	-1.85634776416497	-1.85634515598804	-1.85958195511972	-1.86067163332619	-1.86067163332619	-1.85860627145013	-1.85991293320295	-1.86211227178374	-1.86217845702384	-1.86472874012798	-1.8647979116004	-1.86571350671838
ConS_493_0518	-1.85850072925646	-1.85679768125823	-1.85599058976763	-1.85493597284135	-1.85608019256664	-1.85619075237375	-1.85625945364378	-1.85634911193718	-1.85643878874398	-1.85652848407183	-1.85661819792838	-1.8567079303213	-1.85688745074686	-1.85697723879484	-1.85706704540986	-1.85715687059959	-1.8572330463914	-1.85730923554689	-1.85738543807073	-1.85746165396763	-1.85753788324228	-1.85761412589937	-1.85769038194361	-1.8577666513797	-1.85778205774798	-1.85778205774798	-1.85795005455715	-1.85804178519834	-1.85813353521875	-1.85822530462656	-1.85831709342999	-1.85840890163722	-1.85859257629592	-1.85868444276381	-1.85735837837411	-1.85836458892684	-1.85845468291687	-1.85536697515521	-1.85536437286179	-1.8585938432442	-1.85968104191806	-1.85968104191806	-1.85762037445479	-1.8589240688522	-1.86111839270028	-1.86118442663773	-1.86372886211484	-1.86379787450403	-1.86471136151735
ConS_359_0518	-1.8605690218992	-1.85885785992313	-1.85804693428835	-1.85698731810833	-1.85813696239849	-1.85824804711335	-1.85831707462588	-1.85840715875863	-1.85849726158109	-1.858587383101	-1.85867752332613	-1.85876768226425	-1.85894805631054	-1.85903827143427	-1.85912850530209	-1.85921875792181	-1.85929529626304	-1.85937184809547	-1.85944841342384	-1.85952499225292	-1.85960158458747	-1.85967819043225	-1.85975480979204	-1.8598314426716	-1.85984692246297	-1.85984692246297	-1.86001572007491	-1.8601078881067	-1.86020007570298	-1.86029228287205	-1.86038450962223	-1.86047675596184	-1.86066130744264	-1.86075361260049	-1.85942122488715	-1.86043223176819	-1.86052275575631	-1.85742036205045	-1.85741774742404	-1.86066258044034	-1.8617549768119	-1.8617549768119	-1.85968446875599	-1.86099438341427	-1.86319921940382	-1.86326557051177	-1.86582226425913	-1.86589161013402	-1.86680951637354
ConS_400_0518	-1.8605690218992	-1.85885785992313	-1.85804693428835	-1.85698731810833	-1.85813696239849	-1.85824804711335	-1.85831707462588	-1.85840715875863	-1.85849726158109	-1.858587383101	-1.85867752332613	-1.85876768226425	-1.85894805631054	-1.85903827143427	-1.85912850530209	-1.85921875792181	-1.85929529626304	-1.85937184809547	-1.85944841342384	-1.85952499225292	-1.85960158458747	-1.85967819043225	-1.85975480979204	-1.8598314426716	-1.85984692246297	-1.85984692246297	-1.86001572007491	-1.8601078881067	-1.86020007570298	-1.86029228287205	-1.86038450962223	-1.86047675596184	-1.86066130744264	-1.86075361260049	-1.85942122488715	-1.86043223176819	-1.86052275575631	-1.85742036205045	-1.85741774742404	-1.86066258044034	-1.8617549768119	-1.8617549768119	-1.85968446875599	-1.86099438341427	-1.86319921940382	-1.86326557051177	-1.86582226425913	-1.86589161013402	-1.86680951637354
ConS_368_0518	-1.85975989433221	-1.85805191117365	-1.85724248763105	-1.85618482998287	-1.85733234911861	-1.85744322819214	-1.85751212789369	-1.85760204519662	-1.85769198112009	-1.8577819356718	-1.85787190885948	-1.85796190069086	-1.85814194031559	-1.85823198812442	-1.85832205460788	-1.85841213977373	-1.85848853607921	-1.85856494582585	-1.85864136901838	-1.85871780566153	-1.85879425576005	-1.85887071931867	-1.85894719634212	-1.85902368683516	-1.85903913786151	-1.85903913786151	-1.85920762174206	-1.8592996184167	-1.85939163458314	-1.85948367024964	-1.85957572542447	-1.85966780011591	-1.85985200808168	-1.8599441413726	-1.85861423095734	-1.85962335877558	-1.85971371430226	-1.85661707408848	-1.8566144642937	-1.85985327870939	-1.86094363875585	-1.86094363875585	-1.85887698598006	-1.86018446371323	-1.86238518129003	-1.86245140813701	-1.86500329930024	-1.86507251451989	-1.86598868935987
ConS_288_0518	-1.8597596522099	-1.85805167000168	-1.85724224690815	-1.85618458984551	-1.85733210834589	-1.85744298735795	-1.85751188702129	-1.85760180427434	-1.85769174014791	-1.85778169464971	-1.85787166778745	-1.85796165956887	-1.85814169909362	-1.85823174685243	-1.85832181328585	-1.85841189840164	-1.85848829466465	-1.85856470436881	-1.85864112751885	-1.8587175641195	-1.85879401417549	-1.85887047769157	-1.85894695467248	-1.85902344512295	-1.85903889614069	-1.85903889614069	-1.85920737992745	-1.85929937655086	-1.85939139266605	-1.85948342828128	-1.85957548340482	-1.85966755804493	-1.85985176590801	-1.85994389914755	-1.8586139894729	-1.85962311672938	-1.85971347220569	-1.85661683371199	-1.85661422391865	-1.85985303653501	-1.86094339597269	-1.86094339597269	-1.85887674434947	-1.8601842213541	-1.86238493769967	-1.8624511645095	-1.86500305423697	-1.86507226941757	-1.86598844373994
I53	-1.86075014579979	-1.85903827143427	-1.85822700917508	-1.85716695408297	-1.85831707462588	-1.85842820542566	-1.85849726158109	-1.858587383101	-1.85867752332613	-1.85876768226425	-1.85885785992313	-1.85894805631054	-1.85912850530209	-1.85921875792181	-1.85930902930122	-1.85939931944811	-1.85947588962021	-1.85955247329473	-1.85962907047643	-1.85970568117007	-1.85978230538043	-1.85985894311227	-1.85993559437036	-1.86001225915949	-1.86002774539726	-1.86002774539726	-1.86019661331811	-1.86028881975199	-1.86038104576667	-1.86047329137047	-1.8605655565717	-1.86065784137869	-1.86084246984333	-1.86093481351766	-1.8596018706279	-1.86061329861711	-1.86070386035847	-1.85760017727025	-1.85759756156106	-1.86084374337217	-1.8619365960983	-1.8619365960983	-1.85986522404959	-1.86117568483719	-1.8633814437959	-1.8634478227519	-1.86600559281059	-1.86607496796695	-1.86699326223565
ConS_259_0518	-1.85975958932101	-1.85805160735963	-1.85724218438274	-1.85618452747218	-1.85733204580755	-1.85744292480364	-1.85751182445705	-1.85760174169715	-1.85769167755776	-1.85778163204659	-1.85787160517136	-1.8579615969398	-1.85814163643859	-1.85823168418441	-1.85832175060483	-1.85841183570761	-1.85848823195959	-1.85856464165272	-1.85864106479172	-1.85871750138133	-1.85879395142628	-1.85887041493131	-1.85894689190116	-1.85902338234057	-1.85903883335608	-1.85903883335608	-1.85920731711848	-1.85929931372859	-1.85939132983047	-1.85948336543238	-1.85957542054259	-1.85966749516938	-1.85985170300578	-1.85994383623197	-1.85861392674969	-1.85962305386025	-1.85971340932349	-1.85661677127656	-1.8566141614836	-1.85985297363259	-1.86094333291216	-1.86094333291216	-1.85887668158831	-1.8601841584037	-1.86238487442947	-1.86245110122965	-1.8650029905842	-1.86507220575465	-1.86598837994258
ConS_398_0518	-1.85975910822131	-1.85805112814827	-1.85724170606368	-1.85618405031658	-1.85733156738951	-1.85744244626344	-1.85751134584092	-1.85760126298192	-1.85769119874338	-1.85778115313303	-1.85787112615858	-1.85796111782774	-1.85814115712787	-1.8582312047743	-1.85832127109529	-1.85841135609859	-1.8584877522662	-1.85856416187493	-1.85864058492949	-1.85871702143464	-1.85879347139509	-1.8588699348156	-1.8589464117009	-1.85902290205573	-1.85903835305415	-1.85903835305415	-1.85920683663018	-1.85929883313849	-1.85939084913854	-1.85948288463857	-1.85957493964686	-1.85966701417168	-1.85985122180403	-1.85994335492812	-1.85861344691745	-1.85962257291178	-1.85971292827494	-1.85661629364581	-1.85661368385572	-1.85985249242943	-1.86094285049934	-1.86094285049934	-1.85887620146567	-1.86018367683344	-1.86238439041274	-1.86245061713911	-1.8650025036408	-1.86507171873363	-1.86598789189307
ConS_278_0518	-1.86065957440721	-1.85894805631054	-1.85813696239849	-1.85707712680786	-1.85822700917508	-1.85833811692762	-1.85840715875863	-1.85849726158109	-1.858587383101	-1.85867752332613	-1.85876768226425	-1.85885785992313	-1.85903827143427	-1.85912850530209	-1.85921875792181	-1.85930902930122	-1.85938558355458	-1.85946215130474	-1.85953873255646	-1.85961532731451	-1.85969193558364	-1.85976855736864	-1.85984519267426	-1.85992184150528	-1.85993732451918	-1.85993732451918	-1.86010615727826	-1.86019834450709	-1.86029055130857	-1.860382777691	-1.8604750236627	-1.86056728923199	-1.86075187919668	-1.86084420360876	-1.85951153836503	-1.86052275575631	-1.86061329861711	-1.85751026035402	-1.85750764518633	-1.8607531524599	-1.86184577696109	-1.86184577696109	-1.85977483699889	-1.86108502466492	-1.86329032204248	-1.86335668707154	-1.86591391886131	-1.86598327937384	-1.86690137958695
ConS_378_0518	-1.8605690218992	-1.85885785992313	-1.85804693428835	-1.85698731810833	-1.85813696239849	-1.85824804711335	-1.85831707462588	-1.85840715875863	-1.85849726158109	-1.858587383101	-1.85867752332613	-1.85876768226425	-1.85894805631054	-1.85903827143427	-1.85912850530209	-1.85921875792181	-1.85929529626304	-1.85937184809547	-1.85944841342384	-1.85952499225292	-1.85960158458747	-1.85967819043225	-1.85975480979204	-1.8598314426716	-1.85984692246297	-1.85984692246297	-1.86001572007491	-1.8601078881067	-1.86020007570298	-1.86029228287205	-1.86038450962223	-1.86047675596184	-1.86066130744264	-1.86075361260049	-1.85942122488715	-1.86043223176819	-1.86052275575631	-1.85742036205045	-1.85741774742404	-1.86066258044034	-1.8617549768119	-1.8617549768119	-1.85968446875599	-1.86099438341427	-1.86319921940382	-1.86326557051177	-1.86582226425913	-1.86589161013402	-1.86680951637354
I57	-1.85956871633837	-1.85786148339913	-1.85705241436134	-1.85599521894338	-1.85714223652467	-1.85725306706528	-1.85732193660246	-1.85741181453231	-1.85750171106639	-1.8575916262124	-1.85768155997805	-1.85777151237105	-1.85795147307001	-1.85804148139141	-1.85813150837106	-1.8582215540167	-1.85829791680084	-1.85837429301435	-1.85845068266194	-1.85852708574836	-1.85860350227832	-1.85867993225657	-1.85875637568783	-1.85883283257683	-1.85884827681447	-1.85884827681447	-1.85901668665269	-1.85910864288612	-1.85920061859422	-1.85929261378524	-1.85938462846743	-1.85947666264905	-1.85966078954366	-1.8597528822732	-1.85842355651347	-1.85943224086251	-1.85952255663148	-1.85642727428044	-1.85642466562596	-1.85966205961203	-1.86075193907779	-1.86075193907779	-1.85868619616558	-1.85999309877222	-1.86219284439206	-1.86225904191328	-1.86480979966796	-1.86487898405323	-1.86579475028735
ConS_390_0518	-1.86075014579979	-1.85903827143427	-1.85822700917508	-1.85716695408297	-1.85831707462588	-1.85842820542566	-1.85849726158109	-1.858587383101	-1.85867752332613	-1.85876768226425	-1.85885785992313	-1.85894805631054	-1.85912850530209	-1.85921875792181	-1.85930902930122	-1.85939931944811	-1.85947588962021	-1.85955247329473	-1.85962907047643	-1.85970568117007	-1.85978230538043	-1.85985894311227	-1.85993559437036	-1.86001225915949	-1.86002774539726	-1.86002774539726	-1.86019661331811	-1.86028881975199	-1.86038104576667	-1.86047329137047	-1.8605655565717	-1.86065784137869	-1.86084246984333	-1.86093481351766	-1.8596018706279	-1.86061329861711	-1.86070386035847	-1.85760017727025	-1.85759756156106	-1.86084374337217	-1.8619365960983	-1.8619365960983	-1.85986522404959	-1.86117568483719	-1.8633814437959	-1.8634478227519	-1.86600559281059	-1.86607496796695	-1.86699326223565
ConS_280_0518	-1.85886198003451	-1.85715751761087	-1.85634975774618	-1.85529426933474	-1.85643943468634	-1.85655008599641	-1.85661884413764	-1.85670857666409	-1.85679832773461	-1.85688809735688	-1.85697788553856	-1.85706769228733	-1.85724736151687	-1.85733722401301	-1.857427105107	-1.85751700480652	-1.85759324379806	-1.85766949617546	-1.85774576194342	-1.85782204110664	-1.85789833366984	-1.85797463963771	-1.85805095901497	-1.85812729180633	-1.85814271097368	-1.85814271097368	-1.85831084737821	-1.85840265426491	-1.85849448056307	-1.85858632628089	-1.85867819142659	-1.85877007600839	-1.85895390351319	-1.85904584645267	-1.85771867978739	-1.85872572643258	-1.85881589537919	-1.85572562755246	-1.85572302310912	-1.858955171516	-1.86004327623825	-1.86004327623825	-1.85798089338233	-1.85928567208704	-1.86148182836799	-1.86154791759271	-1.86409448983307	-1.86416356035212	-1.86507781767677
ConS_520_0518	-1.85796851750624	-1.85626755117259	-1.85546144335981	-1.85440810904515	-1.8555509370416	-1.85566136217929	-1.85572997974922	-1.85581952879027	-1.85590909629962	-1.85599868228491	-1.85608828675374	-1.85617790971376	-1.85635721113788	-1.85644688961726	-1.85653658661838	-1.85662630214889	-1.85670238492701	-1.85677848103619	-1.85685459048109	-1.85693071326639	-1.85700684939678	-1.85708299887692	-1.8571591617115	-1.85723533790521	-1.85725072543662	-1.85725072543662	-1.85741851679812	-1.85751013522602	-1.85760177298575	-1.85769343008546	-1.85778510653334	-1.85787680233754	-1.85806025204762	-1.85815200596987	-1.85682756383889	-1.85783254388325	-1.85792252755718	-1.85483858755536	-1.85483598842611	-1.85806151744392	-1.85914738266075	-1.85914738266075	-1.85708923979519	-1.85839133838032	-1.86058296539642	-1.8606489179668	-1.8631902087587	-1.86325913559844	-1.86417148895046
ConS_287_0518	-1.85893394551124	-1.85722920117712	-1.85642130809853	-1.85536564599143	-1.85651099981579	-1.85662166936334	-1.85669043883959	-1.85678018616145	-1.8568699520335	-1.85695973646342	-1.85704953945887	-1.85713936102755	-1.85731905991529	-1.85740893724974	-1.85749883318818	-1.8575887477383	-1.85766499932623	-1.85774126430444	-1.85781754267763	-1.85789383445052	-1.85797013962781	-1.85804645821421	-1.85812279021444	-1.8581991356332	-1.85821455735155	-1.85821455735155	-1.85838272157897	-1.85847454366225	-1.85856638516342	-1.85865824609068	-1.85875012645225	-1.85884202625636	-1.85902588422513	-1.85911784240626	-1.8577904560452	-1.85879766933285	-1.85888785321916	-1.85579707514429	-1.85579447027244	-1.85902715243811	-1.86011543774634	-1.86011543774634	-1.8580527129931	-1.85935770781244	-1.86155422931932	-1.86162032956349	-1.86416732768889	-1.86423640979402	-1.86515082065249
ConS_373_0518	-1.86100426942739	-1.85929139505373	-1.85847966026344	-1.85741898905687	-1.85856977813056	-1.85868097362126	-1.85875006998366	-1.85884024398519	-1.85893043671373	-1.85902064817707	-1.85911087838299	-1.85920112733928	-1.85938168153414	-1.85947198678832	-1.85956231082408	-1.85965265364923	-1.85972926850348	-1.85980589687592	-1.85988253877131	-1.85995919419443	-1.86003586315005	-1.86011254564295	-1.86018924167791	-1.86026595125973	-1.86028144654655	-1.86028144654655	-1.86045041316273	-1.86054267350314	-1.86063495344724	-1.86072725300338	-1.86081957217988	-1.86091191098511	-1.8610966475151	-1.86118904525658	-1.85985532304394	-1.86086734215897	-1.86095795689606	-1.85785246385593	-1.85784984662681	-1.86109792178951	-1.86219141512009	-1.86219141512009	-1.86011883024907	-1.86143005766025	-1.86363711223297	-1.86370353028065	-1.86626281121537	-1.86633222747581	-1.86725106644421
ConS_376_0518	-1.86109491274159	-1.85938168153414	-1.85856977813056	-1.8575088870762	-1.85865991470138	-1.85877113327573	-1.85884024398519	-1.85893043671373	-1.85902064817707	-1.85911087838299	-1.85920112733928	-1.85929139505373	-1.85947198678832	-1.85956231082408	-1.85965265364923	-1.85974301527158	-1.8598196460698	-1.85989629039182	-1.85997294824243	-1.8600496196264	-1.86012630454851	-1.86020300301354	-1.86027971502627	-1.8603564405915	-1.8603719391073	-1.8603719391073	-1.86054094094104	-1.86063322051697	-1.86072551970477	-1.86081783851279	-1.86091017694937	-1.86100253502285	-1.86118731011395	-1.8612797271483	-1.859945726849	-1.86095795689606	-1.8610485905437	-1.8579424516577	-1.85793983388622	-1.86118858465441	-1.86228230657307	-1.86228230657307	-1.8602092889288	-1.86152078989525	-1.86372830678508	-1.86379473878196	-1.86635455884869	-1.86642398977651	-1.86734302311295
ConS_375_0518	-1.86109491274159	-1.85938168153414	-1.85856977813056	-1.8575088870762	-1.85865991470138	-1.85877113327573	-1.85884024398519	-1.85893043671373	-1.85902064817707	-1.85911087838299	-1.85920112733928	-1.85929139505373	-1.85947198678832	-1.85956231082408	-1.85965265364923	-1.85974301527158	-1.8598196460698	-1.85989629039182	-1.85997294824243	-1.8600496196264	-1.86012630454851	-1.86020300301354	-1.86027971502627	-1.8603564405915	-1.8603719391073	-1.8603719391073	-1.86054094094104	-1.86063322051697	-1.86072551970477	-1.86081783851279	-1.86091017694937	-1.86100253502285	-1.86118731011395	-1.8612797271483	-1.859945726849	-1.86095795689606	-1.8610485905437	-1.8579424516577	-1.85793983388622	-1.86118858465441	-1.86228230657307	-1.86228230657307	-1.8602092889288	-1.86152078989525	-1.86372830678508	-1.86379473878196	-1.86635455884869	-1.86642398977651	-1.86734302311295
ConS_526_0518	-1.86001308033784	-1.8583041031221	-1.8574942098542	-1.85643593974395	-1.85758412344703	-1.85769506682755	-1.8577640064974	-1.85785397597037	-1.85794396408549	-1.85803397085049	-1.8581239962731	-1.85821404036106	-1.85839418456398	-1.85848428469445	-1.85857440352125	-1.85866454105216	-1.85874098177411	-1.85881743595285	-1.85889390359313	-1.85897038469969	-1.85904687927726	-1.85912338733061	-1.85919990886447	-1.85927644388359	-1.85929190390513	-1.85929190390513	-1.85946048589346	-1.85955253615364	-1.85964460592832	-1.85973669522581	-1.85982880405436	-1.85992093242227	-1.86010524780935	-1.86019743484511	-1.85886674974769	-1.8598764651727	-1.85996687337933	-1.85686843397058	-1.85686582266487	-1.86010651917818	-1.86119751600692	-1.86119751600692	-1.85912965763896	-1.86043789742859	-1.86263990287704	-1.86270616858162	-1.8652595615533	-1.86532881762978	-1.86624553389005
ConS_542_0518	-1.85992081288901	-1.85821219799995	-1.85740247594336	-1.85634442907071	-1.85749237054422	-1.85760329048533	-1.85767221558705	-1.85776216604444	-1.85785213513609	-1.85794212286975	-1.85803212925312	-1.85812215429394	-1.8583022603789	-1.85839234143851	-1.85848244118656	-1.85857255963079	-1.85864898416326	-1.85872542214682	-1.85880187358622	-1.85887833848619	-1.85895481685147	-1.85903130868681	-1.85910781399695	-1.85918433278664	-1.85919978952949	-1.85919978952949	-1.85936833575824	-1.85946036648686	-1.85955241672172	-1.85964448647109	-1.85973657574324	-1.85982868454645	-1.86001296077921	-1.86010512822535	-1.85877472549408	-1.85978422674062	-1.85987461574577	-1.85677683213022	-1.85677422137524	-1.8600142318779	-1.86110499660379	-1.86110499660379	-1.85903757766587	-1.86034553969126	-1.86254707571882	-1.86261332726004	-1.86516617283109	-1.86523541401547	-1.86615193293082
ConS_558_0518	-1.85992232278529	-1.85821370196762	-1.85740397710955	-1.85634592658414	-1.85749387202117	-1.85760479234582	-1.8576737176859	-1.85776366845444	-1.85785363785737	-1.85794362590242	-1.85803363259733	-1.85812365794981	-1.85830376465848	-1.85839384603015	-1.85848394609037	-1.85857406484691	-1.85865048964428	-1.85872692789284	-1.85880337959733	-1.85887984476248	-1.85895632339304	-1.85903281549375	-1.85910932106935	-1.85918584012459	-1.85920129692109	-1.85920129692109	-1.85936984373496	-1.85946187478318	-1.85955392533776	-1.85964599540699	-1.85973808499913	-1.85983019412247	-1.86001447099589	-1.86010663876257	-1.85877623141105	-1.85978573616211	-1.85987612548145	-1.85677833113539	-1.85677572037139	-1.86001574209901	-1.86110651062271	-1.86110651062271	-1.85903908449456	-1.8603470510649	-1.86254859477341	-1.86261484654639	-1.86516770107434	-1.86523694250239	-1.86615346464682
ConS_054_0518	-1.85892268795813	-1.85721798772631	-1.8564101154878	-1.85535448055377	-1.85649980489332	-1.85661047158778	-1.85667923929077	-1.85676898429803	-1.85685874785452	-1.85694852996792	-1.85703833064589	-1.85712814989613	-1.85730784414412	-1.85739771915726	-1.85748761277341	-1.8575775250003	-1.85765377461764	-1.85773003762456	-1.85780631402579	-1.85788260382601	-1.85795890702994	-1.85803522364229	-1.85811155366777	-1.85818789711109	-1.85820331843036	-1.85820331843036	-1.85837147830514	-1.85846329801106	-1.85855513713385	-1.85864699568174	-1.85873887366293	-1.85883077108565	-1.8590146242886	-1.85910658008532	-1.85777922809365	-1.85878641531162	-1.85887659686074	-1.85578589860948	-1.85578329380467	-1.85901589246871	-1.86010414952591	-1.86010414952591	-1.85804147825938	-1.85934643926956	-1.86154290364016	-1.86160900216044	-1.86415593365994	-1.86422501395253	-1.86513940079199
ConS_063_0518	-1.85992469773695	-1.85821606759396	-1.85740633832937	-1.85634828205843	-1.8574962337298	-1.85760715465771	-1.85767608037274	-1.85776603163068	-1.85785600152323	-1.8579459900581	-1.85803599724302	-1.85812602308573	-1.85830613077545	-1.85839621263795	-1.85848631318921	-1.85857643243699	-1.85865285765103	-1.85872929631642	-1.85880574843787	-1.85888221402014	-1.85895869306796	-1.85903518558607	-1.85911169157923	-1.85918821105217	-1.85920366793306	-1.85920366793306	-1.85937221566728	-1.85946424721818	-1.85955629827567	-1.85964836884801	-1.85974045894348	-1.85983256857037	-1.86001684645152	-1.86010901472238	-1.85877860010352	-1.85978811036695	-1.85987850018048	-1.85678068895607	-1.8567780781779	-1.86001811756159	-1.86110889205898	-1.86110889205898	-1.8590414546211	-1.86034942834034	-1.86255098413046	-1.86261723626796	-1.86517010488449	-1.86523934669583	-1.86615587391936
ConS_056_0518	-1.86001511598587	-1.85830613077545	-1.8574962337298	-1.85643795869385	-1.85758614774168	-1.85769709163938	-1.85776603163068	-1.85785600152323	-1.8579459900581	-1.85803599724302	-1.85812602308573	-1.85821606759396	-1.85839621263795	-1.85848631318921	-1.85857643243699	-1.85866657038904	-1.85874301146821	-1.85881946600429	-1.85889593400204	-1.85897241546619	-1.85904891040149	-1.85912541881268	-1.85920194070452	-1.85927847608174	-1.85929393617562	-1.85929393617562	-1.85946251895299	-1.85955456964412	-1.85964663984995	-1.85973872957876	-1.85983083883883	-1.85992296763843	-1.86010728388944	-1.86019947135745	-1.85886878002966	-1.85987850018048	-1.85996890881079	-1.85687045493206	-1.85686784361421	-1.86010855526423	-1.86119955721429	-1.86119955721429	-1.85913168915037	-1.86043993506883	-1.86264195087499	-1.86270821689209	-1.86526162194211	-1.86533087834719	-1.86624759896186
D49	-1.86001511598587	-1.85830613077545	-1.8574962337298	-1.85643795869385	-1.85758614774168	-1.85769709163938	-1.85776603163068	-1.85785600152323	-1.8579459900581	-1.85803599724302	-1.85812602308573	-1.85821606759396	-1.85839621263795	-1.85848631318921	-1.85857643243699	-1.85866657038904	-1.85874301146821	-1.85881946600429	-1.85889593400204	-1.85897241546619	-1.85904891040149	-1.85912541881268	-1.85920194070452	-1.85927847608174	-1.85929393617562	-1.85929393617562	-1.85946251895299	-1.85955456964412	-1.85964663984995	-1.85973872957876	-1.85983083883883	-1.85992296763843	-1.86010728388944	-1.86019947135745	-1.85886878002966	-1.85987850018048	-1.85996890881079	-1.85687045493206	-1.85686784361421	-1.86010855526423	-1.86119955721429	-1.86119955721429	-1.85913168915037	-1.86043993506883	-1.86264195087499	-1.86270821689209	-1.86526162194211	-1.86533087834719	-1.86624759896186
D52	-1.86001511598587	-1.85830613077545	-1.8574962337298	-1.85643795869385	-1.85758614774168	-1.85769709163938	-1.85776603163068	-1.85785600152323	-1.8579459900581	-1.85803599724302	-1.85812602308573	-1.85821606759396	-1.85839621263795	-1.85848631318921	-1.85857643243699	-1.85866657038904	-1.85874301146821	-1.85881946600429	-1.85889593400204	-1.85897241546619	-1.85904891040149	-1.85912541881268	-1.85920194070452	-1.85927847608174	-1.85929393617562	-1.85929393617562	-1.85946251895299	-1.85955456964412	-1.85964663984995	-1.85973872957876	-1.85983083883883	-1.85992296763843	-1.86010728388944	-1.86019947135745	-1.85886878002966	-1.85987850018048	-1.85996890881079	-1.85687045493206	-1.85686784361421	-1.86010855526423	-1.86119955721429	-1.86119955721429	-1.85913168915037	-1.86043993506883	-1.86264195087499	-1.86270821689209	-1.86526162194211	-1.86533087834719	-1.86624759896186
ConS_061_0518	-1.85812599802462	-1.85642441599478	-1.85561801723781	-1.85456430356208	-1.85570754319342	-1.85581800816255	-1.85588665048863	-1.85597623184344	-1.85606583167991	-1.85615545000563	-1.85624508682826	-1.85633474215543	-1.85651410835395	-1.8566038192406	-1.85669354866239	-1.85678329662696	-1.85685940691587	-1.85693553054547	-1.85701166752045	-1.85708781784548	-1.85716398152525	-1.85724015856445	-1.85731634896775	-1.85739255273986	-1.85740794584266	-1.85740794584266	-1.85757579796962	-1.85766744958695	-1.85775912055011	-1.85785081086728	-1.85794252054664	-1.85803424959635	-1.85821776583962	-1.85830955304956	-1.8569846311017	-1.85798997509471	-1.8580799913969	-1.85499493699903	-1.85499233693391	-1.85821903169496	-1.85930529130866	-1.85930529130866	-1.85724640174157	-1.85854897232125	-1.86074139697852	-1.86080737361476	-1.86334959450472	-1.8634185466472	-1.86433123529903
ConS_064_0119	-1.86021288991473	-1.85850312780037	-1.8576928636427	-1.85663410994042	-1.85778281837723	-1.85789381253377	-1.85796278376214	-1.85805279442797	-1.85814282375303	-1.85823287174506	-1.85832293841179	-1.85841302376098	-1.85859325053773	-1.85868339198082	-1.8587735521374	-1.85886373101524	-1.85894020680799	-1.8590166960699	-1.85909319880569	-1.85916971502013	-1.85924624471796	-1.85932278790393	-1.85939934458281	-1.85947591475934	-1.8594913818834	-1.8594913818834	-1.8596600413368	-1.85975213390767	-1.85984424601099	-1.85993637765507	-1.86002852884818	-1.86012069959864	-1.86030509980478	-1.8603973292771	-1.85906603249704	-1.86007621189132	-1.86016666169363	-1.85706680165918	-1.85706418916047	-1.8603063717588	-1.86139787138692	-1.86139787138692	-1.8593290610919	-1.86063790259538	-1.86284092494155	-1.86290722132801	-1.86546180012796	-1.86553108846511	-1.86644823223282
ConS_082_0119	-1.86003198989326	-1.85832293841179	-1.8575130100509	-1.85645469418393	-1.8576029275365	-1.85771387572136	-1.85778281837723	-1.8578727917478	-1.85796278376214	-1.85805279442797	-1.85814282375303	-1.85823287174506	-1.85841302376098	-1.85850312780037	-1.85859325053773	-1.85868339198082	-1.85875983602111	-1.85883629351936	-1.85891276448031	-1.85898924890872	-1.85906574680931	-1.85914225818684	-1.85921878304606	-1.85929532139172	-1.85931078208528	-1.85931078208528	-1.85947937140323	-1.85957142566676	-1.85966349944651	-1.85975559275075	-1.85984770558776	-1.85993983796583	-1.86012416137834	-1.86021635242937	-1.85888560945563	-1.85989536878059	-1.85998578092292	-1.85688720709696	-1.85688459567837	-1.86012543280254	-1.86121647720521	-1.86121647720521	-1.85914852876766	-1.86045682549037	-1.86265892715568	-1.86272519576332	-1.86527870093547	-1.86534796006438	-1.8662647167744
ConS_084_0119	-1.86003198989326	-1.85832293841179	-1.8575130100509	-1.85645469418393	-1.8576029275365	-1.85771387572136	-1.85778281837723	-1.8578727917478	-1.85796278376214	-1.85805279442797	-1.85814282375303	-1.85823287174506	-1.85841302376098	-1.85850312780037	-1.85859325053773	-1.85868339198082	-1.85875983602111	-1.85883629351936	-1.85891276448031	-1.85898924890872	-1.85906574680931	-1.85914225818684	-1.85921878304606	-1.85929532139172	-1.85931078208528	-1.85931078208528	-1.85947937140323	-1.85957142566676	-1.85966349944651	-1.85975559275075	-1.85984770558776	-1.85993983796583	-1.86012416137834	-1.86021635242937	-1.85888560945563	-1.85989536878059	-1.85998578092292	-1.85688720709696	-1.85688459567837	-1.86012543280254	-1.86121647720521	-1.86121647720521	-1.85914852876766	-1.86045682549037	-1.86265892715568	-1.86272519576332	-1.86527870093547	-1.86534796006438	-1.8662647167744
ConS_176_0119	-1.85591212573148	-1.85421917882373	-1.85341686060633	-1.85236846758499	-1.85350593391455	-1.85361584023969	-1.85368413535623	-1.8537732635047	-1.85386240994826	-1.85395157469442	-1.8540407577507	-1.85412995912463	-1.85430841685552	-1.85439767322755	-1.85448694794736	-1.85457624102249	-1.85465196547149	-1.85472770312626	-1.85480345399141	-1.85487921807154	-1.85495499537127	-1.85503078589521	-1.85510658964797	-1.85518240663418	-1.85519772159834	-1.85519772159834	-1.8553647214935	-1.8554559076318	-1.85554711291991	-1.85563833736589	-1.85572958097777	-1.85582084376361	-1.85600342688943	-1.85609474724554	-1.85477655468889	-1.85577679432396	-1.85586635301942	-1.85279692812001	-1.8527943411808	-1.85600468630696	-1.8570854146048	-1.8570854146048	-1.85503699739204	-1.85633294830594	-1.85851418635654	-1.85857982548262	-1.86110900245701	-1.86117759975282	-1.86208558617338
ConS_140_1014	-1.86226960194085	-1.86055173964076	-1.85973764794324	-1.85867390368234	-1.85982802725353	-1.85993954541122	-1.86000884231914	-1.86009927809013	-1.86018973269703	-1.86028020614768	-1.86037069844995	-1.86046120961169	-1.86064228854503	-1.86073285633237	-1.86082344301066	-1.86091404858779	-1.86099088631071	-1.86106773763059	-1.86114460255223	-1.86122148108045	-1.86129837322007	-1.8613752789759	-1.86145219835277	-1.86152913135552	-1.86154467177803	-1.86154467177803	-1.86171413067613	-1.86180665989686	-1.86189920883573	-1.86199177750115	-1.86208436590153	-1.86217697404529	-1.86236224959664	-1.86245491702108	-1.86111730762316	-1.86213227521136	-1.86222315428677	-1.85910863346692	-1.85910600865669	-1.8623635275899	-1.86346021622093	-1.86346021622093	-1.86138158188156	-1.8626966331429	-1.86491015021486	-1.8649767632529	-1.86754358055977	-1.86761320185294	-1.86853475786764
ConS_544_0518	-1.86226960194085	-1.86055173964076	-1.85973764794324	-1.85867390368234	-1.85982802725353	-1.85993954541122	-1.86000884231914	-1.86009927809013	-1.86018973269703	-1.86028020614768	-1.86037069844995	-1.86046120961169	-1.86064228854503	-1.86073285633237	-1.86082344301066	-1.86091404858779	-1.86099088631071	-1.86106773763059	-1.86114460255223	-1.86122148108045	-1.86129837322007	-1.8613752789759	-1.86145219835277	-1.86152913135552	-1.86154467177803	-1.86154467177803	-1.86171413067613	-1.86180665989686	-1.86189920883573	-1.86199177750115	-1.86208436590153	-1.86217697404529	-1.86236224959664	-1.86245491702108	-1.86111730762316	-1.86213227521136	-1.86222315428677	-1.85910863346692	-1.85910600865669	-1.8623635275899	-1.86346021622093	-1.86346021622093	-1.86138158188156	-1.8626966331429	-1.86491015021486	-1.8649767632529	-1.86754358055977	-1.86761320185294	-1.86853475786764
ConS_349_0518	-1.85812973841134	-1.85642814175513	-1.85562173608656	-1.85456801339881	-1.85571126280886	-1.85582172872421	-1.85589037163839	-1.85597995376085	-1.85606955436526	-1.85615917345926	-1.85624881105048	-1.85633846714656	-1.85651783488385	-1.85660754654036	-1.85669727673232	-1.8567870254674	-1.85686313640984	-1.85693926069321	-1.85701539832219	-1.85709154930145	-1.85716771363568	-1.85724389132957	-1.85732008238779	-1.85739628681504	-1.8574116800502	-1.8574116800502	-1.85757953362069	-1.85767118602646	-1.85776285777839	-1.85785454888467	-1.85794625935347	-1.85803798919297	-1.85822150701679	-1.8583132950175	-1.8569883616712	-1.8579937143101	-1.85808373138741	-1.85499865051616	-1.85499605042881	-1.85822277288302	-1.85930904186595	-1.85930904186595	-1.85725013456035	-1.85855271635265	-1.86074515995858	-1.86081113716652	-1.86335338015181	-1.86342233289538	-1.86433502951258
ConS_554_0518	-1.86037357337962	-1.85866317980214	-1.8578526172586	-1.85679347450066	-1.85794260509216	-1.85805364009869	-1.8581226367163	-1.85821268052234	-1.85830274300136	-1.85839282416109	-1.8584829240093	-1.85857304255372	-1.8587533357623	-1.85884351044199	-1.85893370384897	-1.85902391599103	-1.85910041999876	-1.85917693748559	-1.85925346845626	-1.85933001291552	-1.85940657086813	-1.85948314231884	-1.85955972727243	-1.85963632573365	-1.8596517985718	-1.8596517985718	-1.85982052034708	-1.85991264695757	-1.86000479311497	-1.86009695882757	-1.86018914410367	-1.86028134895158	-1.8604658173961	-1.86055808100934	-1.85922629212077	-1.86023684478567	-1.86032732805241	-1.85722632510415	-1.85722371164565	-1.86046708982092	-1.86155899396009	-1.86155899396009	-1.8594894178235	-1.86079874341569	-1.86300258387559	-1.86306890494626	-1.86562443777229	-1.86569375206395	-1.86661123977242
ConS_324_0518	-1.86363051952756	-1.86190727632448	-1.86109064207416	-1.860023582748	-1.86118130341921	-1.86129316965801	-1.86136268290722	-1.861453401066	-1.86154413817852	-1.8616348942527	-1.86172566929646	-1.86181646331775	-1.86199810832462	-1.86208895932609	-1.86217982933686	-1.86227071836489	-1.86234779651378	-1.86242488834486	-1.86250199386298	-1.86257911307299	-1.86265624597977	-1.86273339258818	-1.86281055290309	-1.86288772692937	-1.8629033160437	-1.8629033160437	-1.86307330601004	-1.86316612529638	-1.8632589644247	-1.86335182340349	-1.86344470224123	-1.86353760094642	-1.86372345799316	-1.86381641635173	-1.8624746134926	-1.86349276186051	-1.86358392610332	-1.86045966634555	-1.86045703335719	-1.86372473999832	-1.86482487574534	-1.86482487574534	-1.86273971523511	-1.86405889164681	-1.86627938060216	-1.86634620400334	-1.86892115199082	-1.86899099448942	-1.86991548188797
ConS_276_0518	-1.86372171269518	-1.86199810832462	-1.86118130341921	-1.86011402158885	-1.86127198369426	-1.86138387329607	-1.861453401066	-1.86154413817852	-1.8616348942527	-1.86172566929646	-1.86181646331775	-1.86190727632448	-1.86208895932609	-1.86217982933686	-1.86227071836489	-1.86236162641812	-1.86243872070441	-1.8625158286786	-1.86259295034558	-1.86267008571018	-1.86274723477729	-1.86282439755178	-1.8629015740385	-1.86297876424235	-1.86299435662489	-1.86299435662489	-1.86316438223671	-1.86325722099238	-1.86335007959835	-1.86344295806312	-1.86353585639518	-1.86362877460303	-1.86381467068013	-1.86390764856642	-1.86256556424037	-1.86358392610332	-1.86367510948674	-1.86055019605288	-1.86054756251562	-1.86381595295458	-1.86491632007552	-1.86491632007552	-1.86283072152374	-1.86415017481785	-1.86637113173631	-1.86643796925751	-1.86901346299868	-1.86908332034535	-1.87000800450925
ConS_038_0518	-1.86379565918387	-1.86207176189525	-1.86125481858342	-1.86018735629558	-1.86134551421127	-1.86145742276119	-1.86152696230785	-1.86161771479243	-1.86170848624508	-1.86179927667376	-1.86189008608638	-1.8619809144909	-1.8621626283074	-1.86225351373529	-1.86234441818688	-1.86243534167015	-1.86251244904435	-1.86258957011112	-1.86266670487531	-1.86274385334179	-1.86282101551543	-1.8628981914011	-1.86297538100368	-1.86305258432803	-1.86306817936119	-1.86306817936119	-1.86323823388261	-1.86333108842852	-1.86342396283148	-1.86351685709999	-1.86360977124255	-1.86370270526768	-1.86388863299965	-1.86398162672353	-1.86263931411898	-1.86365784913307	-1.86374904804015	-1.86062360445501	-1.86062097047256	-1.86388991549249	-1.86499047026511	-1.86499047026511	-1.86290451644771	-1.86422419430219	-1.86644553075407	-1.86651237972707	-1.86908831609335	-1.86915818548233	-1.87008302922998
I81	-1.86067517827722	-1.85896359880692	-1.85815247589407	-1.85709260249039	-1.85824252588763	-1.85835363761047	-1.85842268190912	-1.85851278795254	-1.85860291269476	-1.85869305614354	-1.85878321830664	-1.85887339919184	-1.85905381715965	-1.85914405425782	-1.85923431010923	-1.85932458472167	-1.85940114171732	-1.85947771221073	-1.85955429620667	-1.85963089370991	-1.8597075047252	-1.85978412925733	-1.85986076731104	-1.85993741889113	-1.8599529024604	-1.8599529024604	-1.86012174127672	-1.86021393181396	-1.86030614192525	-1.8603983716189	-1.86049062090323	-1.86058288978656	-1.86076748638354	-1.86085981411388	-1.85952710104071	-1.86053835471122	-1.86062890082453	-1.85752575147883	-1.85752313621786	-1.86076875969252	-1.86186142350948	-1.86186142350948	-1.85979040911275	-1.8611006438288	-1.86330602072182	-1.86337238815004	-1.865929712666	-1.86599907570118	-1.86691720934372
ConS_559_0518	-1.8629638819906	-1.86124327668999	-1.86042788888011	-1.85936245469904	-1.86051841196291	-1.86063010756142	-1.86069951475329	-1.86079009447662	-1.86088069309588	-1.86097131061895	-1.86106194705373	-1.86115260240811	-1.86133396990727	-1.86142468206787	-1.86151541317971	-1.86160616325069	-1.86168312353476	-1.8617600974592	-1.86183708502884	-1.86191408624851	-1.86199110112307	-1.86206812965735	-1.86214517185621	-1.86222222772448	-1.8622377929684	-1.8622377929684	-1.86240752258674	-1.86250019967283	-1.86259289654014	-1.86268561319712	-1.86277834965221	-1.86287110591389	-1.86305667789082	-1.86314949362302	-1.86180974654467	-1.86282633558448	-1.86291736002809	-1.85979787461735	-1.85979524563816	-1.86305795792921	-1.86415640377287	-1.86415640377287	-1.86207444262644	-1.86339159674384	-1.86560866781362	-1.86567538808626	-1.86824635006486	-1.86831608411853	-1.8692391344171
ConS_037_0518	-1.86396282381906	-1.86223826417201	-1.86142100789035	-1.86035313754575	-1.86151173823451	-1.86162368963058	-1.86169325580725	-1.86178404305168	-1.86187484927873	-1.86196567449634	-1.86205651871246	-1.86214738193503	-1.86232916543136	-1.86242008572105	-1.86251102504903	-1.8626019834233	-1.86267912039244	-1.86275627106465	-1.8628334354448	-1.86291061353777	-1.86298780534843	-1.86306501088165	-1.86314223014233	-1.86321946313533	-1.86323506416218	-1.86323506416218	-1.86340518405521	-1.86349807430665	-1.86359098443043	-1.86368391443505	-1.86377686432902	-1.86386983412085	-1.86405583343219	-1.86414886296875	-1.86280603417116	-1.8638249607219	-1.86391619473172	-1.8607895523477	-1.86078691735859	-1.86405711641888	-1.86515809551808	-1.86515809551808	-1.8630713383583	-1.86439152399838	-1.86661371866959	-1.866680593538	-1.86925753079274	-1.86932742741252	-1.87025263202065
ConS_391_0518	-1.86190974747715	-1.86019330519254	-1.85937988448016	-1.85831701507956	-1.85947018936063	-1.85958161565875	-1.85965085547365	-1.85974121672183	-1.85983159677489	-1.85992199564065	-1.86001241332696	-1.86010284984164	-1.86028377938751	-1.8603742724344	-1.86046478434107	-1.86055531511539	-1.86063208938985	-1.86070887723882	-1.86078567866709	-1.86086249367946	-1.86093932228075	-1.86101616447576	-1.86109302026931	-1.8611698896662	-1.861185417239	-1.861185417239	-1.86135473598895	-1.86144718866186	-1.86153966102031	-1.86163215307266	-1.86172466482732	-1.86181719629269	-1.86200231838912	-1.86209490903701	-1.86075840628596	-1.86177253447088	-1.86186333829139	-1.85875138758592	-1.85874876493394	-1.86200359532365	-1.86309937427633	-1.86309937427633	-1.86102246217171	-1.8623364248158	-1.86454810205424	-1.86461465957942	-1.86717933130237	-1.86724889422292	-1.8681696766954
ConS_045_0518	-1.8641300528225	-1.86240483030784	-1.86158726081645	-1.860518982103	-1.86167802590352	-1.86179002017856	-1.86185961300563	-1.86195043503656	-1.86204127606467	-1.86213213609789	-1.86222301514419	-1.86231391321152	-1.86249576644113	-1.86258672161937	-1.86267769585052	-1.86276868914257	-1.86284585572937	-1.86292303602976	-1.86300023004863	-1.86307743779085	-1.8631546592613	-1.86323189446487	-1.86330914340644	-1.86338640609089	-1.86340201311604	-1.86340201311604	-1.86357219843096	-1.86366512441542	-1.86375807028751	-1.86385103605574	-1.86394402172863	-1.86403702731471	-1.86422309826055	-1.8643161636374	-1.8629728182496	-1.86399213663812	-1.86408340577772	-1.86095556367483	-1.8609529276783	-1.86422438174147	-1.86532578549459	-1.86532578549459	-1.86323822437342	-1.86455891819002	-1.86678197174398	-1.86684887252786	-1.86942681144917	-1.86949673532097	-1.87042230107131
ConS_064_0518	-1.86421369147781	-1.86248813733822	-1.86167041115193	-1.8606019281369	-1.86176119362042	-1.86187320934727	-1.8619428155072	-1.86203365494138	-1.86212451338001	-1.86221539083105	-1.86230628730246	-1.86239720280219	-1.86257909091852	-1.86267006355107	-1.86276105524385	-1.86285206600485	-1.86292924740901	-1.86300644253203	-1.8630836513788	-1.86316087395419	-1.86323811026308	-1.86331536031038	-1.86339262410095	-1.8634699016397	-1.86348551166573	-1.86348551166573	-1.86365572971046	-1.86374867357174	-1.8638416373283	-1.86393462098866	-1.86402762456135	-1.86412064805488	-1.86430675483867	-1.86439983814601	-1.86305623431404	-1.86407574873449	-1.86416703544912	-1.86103859314147	-1.86103595664094	-1.86430803856685	-1.86540965476979	-1.86540965476979	-1.86332169143558	-1.86464263948718	-1.86686612273152	-1.86693303648068	-1.86951147652734	-1.86958141403313	-1.87050716046031
I93	-1.86429734624379	-1.86257146035174	-1.86175357741047	-1.86068489001571	-1.86184437726705	-1.86195641445393	-1.86202603395183	-1.86211689079593	-1.86220776665177	-1.8622986615273	-1.86238957543049	-1.86248050836932	-1.86266243138575	-1.86275342147931	-1.86284443064043	-1.86293545887709	-1.8630126551043	-1.86308986505564	-1.863167088736	-1.86324432615026	-1.86332157730331	-1.86339884220003	-1.86347612084532	-1.86355341324407	-1.86356902627214	-1.86356902627214	-1.86373927705928	-1.86383223880426	-1.86392522045218	-1.86401822201155	-1.86411124349092	-1.86420428489882	-1.86439042753437	-1.86448352877911	-1.8631396664035	-1.86415937693129	-1.86425068122772	-1.86112163848492	-1.8611190014802	-1.86439171150989	-1.86549354024463	-1.86549354024463	-1.86340517454236	-1.86472637692686	-1.86695029002773	-1.86701721674718	-1.86959615811407	-1.86966610925916	-1.87059203643374
ConS_548_0518	-1.86338109183975	-1.86165883610091	-1.86084266843793	-1.85977621746058	-1.8609332780265	-1.86104508038856	-1.86111455393672	-1.86120522027416	-1.86129590554369	-1.86138660975321	-1.86147733291064	-1.8615680750239	-1.86174961614959	-1.86184041517789	-1.86193123319374	-1.86202207020507	-1.86209910423286	-1.86217615192717	-1.86225321329285	-1.86233028833475	-1.86240737705773	-1.86248447946664	-1.86256159556635	-1.86263872536172	-1.86265430554047	-1.86265430554047	-1.8628241980489	-1.8629169641044	-1.86300974997913	-1.86310255568154	-1.86319538122013	-1.86328822660337	-1.86347397693776	-1.8635668819059	-1.86222584860201	-1.8632434132556	-1.86333452516632	-1.86021205261989	-1.8602094211323	-1.86347525820669	-1.86457476135842	-1.86457476135842	-1.86249079849079	-1.86380921788206	-1.86602842738993	-1.86609521218599	-1.86866866804716	-1.86873846995026	-1.86966241938127
ConS_546_0518	-1.86443184401498	-1.86270542460726	-1.86188728957707	-1.86081827350497	-1.86197811739667	-1.86209018909494	-1.86215983004259	-1.86225071488482	-1.86234161875051	-1.86243254164763	-1.86252348358414	-1.86261444456802	-1.86279642370983	-1.86288744188373	-1.86297847913695	-1.86306953547749	-1.86314675554273	-1.86322398934059	-1.86330123687594	-1.86337849815368	-1.8634557731787	-1.86353306195589	-1.86361036449015	-1.86368768078637	-1.86370329864223	-1.86370329864223	-1.86387360208488	-1.86396659258997	-1.86405960301031	-1.86415263335444	-1.8642456836309	-1.86433875384823	-1.8645249541397	-1.86461808423094	-1.86327380607198	-1.86429383197458	-1.86438516454564	-1.86125515619946	-1.8612525183839	-1.86452623851301	-1.86562840903646	-1.86562840903646	-1.86353939625555	-1.86486100765192	-1.86708561203882	-1.86715255961685	-1.86973230719846	-1.86980228027808	-1.8707284981282
ConS_029_0518	-1.86452112329631	-1.86279434965135	-1.86197604724248	-1.86090681293977	-1.86206689362858	-1.86217898824127	-1.86224864343084	-1.8623395468629	-1.86243046932621	-1.86252141082873	-1.86261237137844	-1.86270335098331	-1.86288536739053	-1.86297640420885	-1.86306746011431	-1.86315853511491	-1.86323577100783	-1.86331302063899	-1.86339028401329	-1.86346756113561	-1.86354485201084	-1.8636221566439	-1.86369947503966	-1.86377680720304	-1.8637924282644	-1.8637924282644	-1.86396276666862	-1.8640557762695	-1.86414880579382	-1.86424185525012	-1.86433492464693	-1.86442801399281	-1.86461425256599	-1.86470740181042	-1.86336284758455	-1.86438308288594	-1.86447443423046	-1.86134378475526	-1.86134114640133	-1.86461553720342	-1.86571793466399	-1.86571793466399	-1.86362849224317	-1.86495037521046	-1.86717543859036	-1.86724240001788	-1.86982268290324	-1.86989267054678	-1.87081908139765
ConS_039_0518	-1.86358609275962	-1.86186302547991	-1.86104647435513	-1.85997952341012	-1.86113712647943	-1.86124898133818	-1.86131848751439	-1.86140919644087	-1.86149992431723	-1.86159067115138	-1.86168143695126	-1.86177222172479	-1.86195384822455	-1.86204468996666	-1.8621355507142	-1.8622264304751	-1.86230350076353	-1.86238058473135	-1.86245768238342	-1.86253479372459	-1.86261191875973	-1.86268905749371	-1.86276620993138	-1.86284337607763	-1.86285896360003	-1.86285896360003	-1.86302893620358	-1.86312174600649	-1.86321457564732	-1.86330742513456	-1.86340029447669	-1.86349318368221	-1.86367902171741	-1.86377197056411	-1.86243030480645	-1.86344834918172	-1.86353950410122	-1.86041556274685	-1.86041293002587	-1.86368030359141	-1.86478032663716	-1.86478032663716	-1.86269537949521	-1.86401442103857	-1.86623468205119	-1.86630149857458	-1.86887618072835	-1.86894601599455	-1.86987040754988
ConS_313_0119	-1.84059478008616	-1.83896039161279	-1.83818574842174	-1.83717344417044	-1.83827175168602	-1.83837786908837	-1.83844380932509	-1.83852986371338	-1.83861593515651	-1.83870202366125	-1.83878812923436	-1.83887425188262	-1.83904654843166	-1.839132722346	-1.8392189133626	-1.83930512148825	-1.83937822928472	-1.83945134939001	-1.83952448180825	-1.83959762654361	-1.83967078360022	-1.83974395298223	-1.83981713469381	-1.83989032873911	-1.83990511381785	-1.83990511381785	-1.84006633448029	-1.84015436410669	-1.84024241157993	-1.84033047690725	-1.8404185600959	-1.84050666115312	-1.84068291690228	-1.84077107160873	-1.8394985123726	-1.84046413785231	-1.84055059353628	-1.83758716599775	-1.83758466808936	-1.84068413266606	-1.84172735583717	-1.84172735583717	-1.83974994964088	-1.84100101232776	-1.84310640563468	-1.84316975669169	-1.84561051616698	-1.84567670844183	-1.84655282630109
ConS_321_0119	-1.84052761301242	-1.83889347681568	-1.83811895286379	-1.83710680411413	-1.83820494290027	-1.83831104397752	-1.83837697406799	-1.83846301521275	-1.8385490734071	-1.8386351486578	-1.83872124097162	-1.83880735035532	-1.83897962035947	-1.83906578099346	-1.83915195872444	-1.8392381535592	-1.83931125008242	-1.83938435891065	-1.83945748004805	-1.83953061349876	-1.83960375926691	-1.83967691735668	-1.8397500877722	-1.83982327051762	-1.83983805331358	-1.83983805331358	-1.83999924907884	-1.84008726510698	-1.84017529897646	-1.8402633506945	-1.84035142026834	-1.84043950770523	-1.84061573619716	-1.8407038772667	-1.83943151461846	-1.84039699097883	-1.84048343329547	-1.83752046243276	-1.837517964908	-1.84061695177289	-1.84166001338664	-1.84166001338664	-1.83968291308977	-1.84093378240247	-1.8430388490231	-1.84310219022561	-1.84554256893428	-1.84560875085309	-1.84648473149144
ConS_336_0119	-1.83030399279578	-1.82870780635849	-1.82795122061419	-1.82696246647974	-1.82803522063737	-1.82813886575367	-1.82820326944061	-1.82828731823324	-1.82837138329494	-1.82845546463201	-1.82853956225076	-1.82862367615748	-1.8287919528601	-1.82887611566864	-1.82896029479041	-1.82904449023176	-1.82911589088898	-1.82918730328683	-1.82925872742918	-1.82933016331988	-1.82940161096281	-1.82947307036183	-1.82954454152081	-1.82961602444362	-1.8296304638442	-1.8296304638442	-1.82978791438852	-1.82987388487991	-1.8299598723929	-1.83004587693423	-1.83013189851065	-1.83021793712892	-1.830390065518	-1.83047615530232	-1.82923336463712	-1.83017640934632	-1.8302608409057	-1.82736657001338	-1.82736413020376	-1.8303912528067	-1.83141001335461	-1.83141001335461	-1.82947892686489	-1.83070070799903	-1.83275663751482	-1.83281849657983	-1.83520161118394	-1.83526623574675	-1.83612158144982
ConS_204_0518	-1.89197618924877	-1.89013696698786	-1.88926554226456	-1.88812705615144	-1.88936228093109	-1.88948164778953	-1.8895558229335	-1.88965262628858	-1.88974945122575	-1.88984629775463	-1.88994316588485	-1.89004005562604	-1.89023389997994	-1.89033085461196	-1.89042783089358	-1.89052482883446	-1.8906070886966	-1.89068936414257	-1.89077165517826	-1.89085396180959	-1.89093628404246	-1.8910186218828	-1.89110097533651	-1.89118334440953	-1.8911999830403	-1.8911999830403	-1.89138141996578	-1.89148049163151	-1.89157958590271	-1.89167870278971	-1.89177784230283	-1.8918770044524	-1.89207539670228	-1.89217462682328	-1.89074243330457	-1.89182914203363	-1.89192645349236	-1.88859230767787	-1.88858949848542	-1.89207676519269	-1.89325121765806	-1.89325121765806	-1.89102537002727	-1.89243346831219	-1.89480428673059	-1.89487564688006	-1.89762598132202	-1.89770059646635	-1.89868833548937
ConS_290_0518	-1.88645276454288	-1.88463673714792	-1.8837762683491	-1.88265206310397	-1.88387179184657	-1.88398965892669	-1.88406290189608	-1.88415848846663	-1.88425409608006	-1.88434972474562	-1.8844453744726	-1.88454104527027	-1.88473245011484	-1.88482818418033	-1.88492393935369	-1.88501971564423	-1.88510093926511	-1.88518217807962	-1.88526343209345	-1.88534470131229	-1.88542598574183	-1.88550728538776	-1.88558860025578	-1.88566993035159	-1.88568635908436	-1.88568635908436	-1.8858655066493	-1.88596332783586	-1.88606117106079	-1.88615903633401	-1.88625692366546	-1.8863548330651	-1.88655071810875	-1.88664869377268	-1.88523457849256	-1.88630757534418	-1.8864036572926	-1.88311148310492	-1.88310870914179	-1.88655206930076	-1.88771165624921	-1.88771165624921	-1.88551394843654	-1.88690426168165	-1.88924500645686	-1.88931545889332	-1.89203069618239	-1.89210435609862	-1.89307943474057
I19	-1.88648175938574	-1.88466561099629	-1.88380508504438	-1.88268080529898	-1.88390061488102	-1.88401848978501	-1.88409173761724	-1.88418733053533	-1.88428294449909	-1.88437857951779	-1.8844742356007	-1.88456991275711	-1.88476133032755	-1.88485707076019	-1.8849528323035	-1.88504861496681	-1.88512984399325	-1.88521108821535	-1.88529234763879	-1.88537362226926	-1.88545491211245	-1.88553621717407	-1.8856175374598	-1.88569887297535	-1.88571530280304	-1.88571530280304	-1.8858944623102	-1.88599229001973	-1.88609013977057	-1.88618801157264	-1.88628590543589	-1.88638382137028	-1.88657971949225	-1.88667770169977	-1.88526349211681	-1.88633656049506	-1.88643264885698	-1.88314025572206	-1.88313748157514	-1.8865810707745	-1.88774073526432	-1.88774073526432	-1.88554288066675	-1.88693328668454	-1.88927418832527	-1.88934464549624	-1.89206006583965	-1.89213373073781	-1.89310887540808
ConS_337_0119	-1.88955239120752	-1.88772338353377	-1.8868567834895	-1.88572458616415	-1.88695298703333	-1.88707169343484	-1.88714545807672	-1.88724172559519	-1.88733801445744	-1.88743432467295	-1.88753065625119	-1.88762700920163	-1.88781977925709	-1.8879161963811	-1.88801263491529	-1.88810909486918	-1.88819089839361	-1.88827271732942	-1.88835455168241	-1.88843640145841	-1.88851826666322	-1.88860014730266	-1.88868204338255	-1.88876395490872	-1.88878050110412	-1.88878050110412	-1.88896092983402	-1.88905945080865	-1.88915799413813	-1.8892565598326	-1.88935514790221	-1.88945375835713	-1.88965104646355	-1.88974972413542	-1.88832549198842	-1.88940616223948	-1.88950293223753	-1.88618726970756	-1.88618447602883	-1.88965240733594	-1.89082031313315	-1.89082031313315	-1.8886068579726	-1.89000712397142	-1.89236469796401	-1.89243565834889	-1.89517053534541	-1.89524472977957	-1.89622689275452
ConS_341_0119	-1.88959313249542	-1.88776395359474	-1.88689727267308	-1.88576496992579	-1.88699348518737	-1.88711220266033	-1.88718597418359	-1.88728225068443	-1.88737854853305	-1.88747486773892	-1.88757120831149	-1.88766757026027	-1.88786035832439	-1.88795678445872	-1.88805323200724	-1.88814970097946	-1.88823151215351	-1.88831333874183	-1.88839518075022	-1.8884770381845	-1.88855891105048	-1.88864079935398	-1.88872270310082	-1.88880462229683	-1.88882117004171	-1.88882117004171	-1.88900161567193	-1.88910014587774	-1.88919869844259	-1.88929727337662	-1.88939587068999	-1.88949449039287	-1.88969179700782	-1.88979048394025	-1.8883661183376	-1.88944688981126	-1.88954366888572	-1.88622769651771	-1.88622490257891	-1.88969315800791	-1.89086117354456	-1.89086117354456	-1.8886475106521	-1.89004790794228	-1.89240570394374	-1.89247667102955	-1.89521180712191	-1.89528600860783	-1.89626826504552
ConS_352_0119	-1.88968994416801	-1.88786035832439	-1.88699348518736	-1.88586093189159	-1.88708971902105	-1.88720846280672	-1.88728225068443	-1.88737854853305	-1.88747486773892	-1.88757120831149	-1.88766757026027	-1.88776395359474	-1.88795678445872	-1.88805323200724	-1.88814970097946	-1.8882461913849	-1.88832802073928	-1.88840986551478	-1.8884917257172	-1.88857360135237	-1.8886554924261	-1.88873739894422	-1.88881932091256	-1.88890125833694	-1.88891780976439	-1.88891780976439	-1.88909829556039	-1.88919684770531	-1.88929542221922	-1.88939401911228	-1.88949263839465	-1.8895912800765	-1.88978863067937	-1.88988733962077	-1.88846265684341	-1.88954366888572	-1.88964046953143	-1.88632376079366	-1.88632096623678	-1.88978999198296	-1.89095826832992	-1.89095826832992	-1.88874411173531	-1.89014482105652	-1.8925031446918	-1.89257412770327	-1.89530987957273	-1.89538409781817	-1.89636657638328
ConS_349_0119	-1.8897867774264	-1.88795678445872	-1.88708971902105	-1.8859569150659	-1.88718597418359	-1.88730474429364	-1.88737854853305	-1.88747486773892	-1.88757120831149	-1.88766757026027	-1.88776395359474	-1.88786035832439	-1.88805323200724	-1.88814970097946	-1.8882461913849	-1.8883427032331	-1.88842455077588	-1.88850641374664	-1.88858829215118	-1.88867018599534	-1.88875209528493	-1.88883402002578	-1.88891596022372	-1.88899791588459	-1.88901447099624	-1.88901447099624	-1.88919499697591	-1.8892935710697	-1.88939216754245	-1.88949078640432	-1.88958942766549	-1.88968809133612	-1.88988548594653	-1.88998421690671	-1.88855921681336	-1.88964046953143	-1.88973729175801	-1.88641984632336	-1.88641705114814	-1.88988684755375	-1.89105538482752	-1.89105538482752	-1.88884073431049	-1.89024175580182	-1.89260060730711	-1.8926716062514	-1.89540797417529	-1.89548220918782	-1.89646490998085
ConS_343_0119	-1.88998133801745	-1.88815052676929	-1.8872830748265	-1.88614976707175	-1.88737937285788	-1.88749819587729	-1.88757203300208	-1.88766839513387	-1.88776477865142	-1.88786118356423	-1.88795760988181	-1.88805405761366	-1.88824701735823	-1.88834352939	-1.88844006287413	-1.88853661782016	-1.88861850191987	-1.88870040146135	-1.8887823164504	-1.88886424689287	-1.88894619279458	-1.88902815416137	-1.88911013099907	-1.88919212331353	-1.88920868583008	-1.88920868583008	-1.88938929257513	-1.88948791078409	-1.88958655139204	-1.88968521440917	-1.88978389984565	-1.88988260771167	-1.89008009077317	-1.89017886598906	-1.88875322812049	-1.88983496457403	-1.88993183017616	-1.88661290405293	-1.8866101076349	-1.89008145299065	-1.89125051470369	-1.89125051470369	-1.88903487144813	-1.89043652037222	-1.89279643285001	-1.89286746381791	-1.89560506996229	-1.89567933867541	-1.89666248613025
ConS_351_0119	-1.89167979590528	-1.88984182578036	-1.8889709924723	-1.88783327723807	-1.88906766554311	-1.88918695144215	-1.88926107626636	-1.88935781393799	-1.88945457316242	-1.88955135394926	-1.88964815630812	-1.88974498024861	-1.88993869291301	-1.89003558165619	-1.89013249201955	-1.89022942401274	-1.89031162793589	-1.89039384742167	-1.89047608247598	-1.8905583331047	-1.89064059931375	-1.89072288110902	-1.89080517849643	-1.89088749148187	-1.89090411878161	-1.89090411878161	-1.891085432119	-1.89118443627901	-1.89128346301369	-1.89138251233336	-1.8914815842483	-1.89158067876884	-1.89177893566796	-1.89187809806722	-1.89044688048271	-1.89153284899438	-1.89163009407856	-1.88829821398262	-1.88829540669184	-1.89178030322452	-1.89295395316437	-1.89295395316437	-1.89072962465975	-1.89213676283134	-1.89450595765983	-1.89457726880282	-1.89732570831172	-1.89740027188023	-1.89838732731868
ConS_305_0518	-1.89174855942038	-1.88991029887462	-1.88903932839328	-1.88790143436063	-1.88913601667841	-1.88925532135524	-1.88932945785066	-1.88942621075696	-1.88952298522285	-1.88961978125794	-1.88971659887185	-1.8898134380742	-1.89000718128274	-1.89010408530821	-1.89020101096069	-1.89029795824981	-1.89038017514748	-1.89046240761269	-1.89054465565135	-1.89062691926934	-1.89070919847257	-1.89079149326696	-1.8908738036584	-1.89095612965282	-1.89097275958068	-1.89097275958068	-1.89115410158312	-1.89125312140042	-1.89135216379954	-1.89145122879078	-1.89155031638446	-1.89164942659088	-1.89184771488327	-1.89194689298991	-1.89051544904701	-1.8916015892449	-1.891698849724	-1.88836644411603	-1.88836363638418	-1.89184908265643	-1.89302291873396	-1.89302291873396	-1.89079823788316	-1.89220559874358	-1.89457517014689	-1.89464649265641	-1.89739537167396	-1.89746994720488	-1.89845716119279
ConS_347_0119	-1.89182831937565	-1.88998972190851	-1.88911859229067	-1.88798049083181	-1.88921529822614	-1.88933462468732	-1.88940877472264	-1.88950554530288	-1.88960233745059	-1.88969915117538	-1.88979598648688	-1.88989284339471	-1.89008662203792	-1.89018354379259	-1.89028048718218	-1.89037745221634	-1.89045968416592	-1.89054193168875	-1.89062419479073	-1.89070647347775	-1.89078876775572	-1.89087107763056	-1.89095340310818	-1.89103574419449	-1.89105237717127	-1.89105237717127	-1.89123375242846	-1.89133279041001	-1.89143185098167	-1.89153093415375	-1.89163003993655	-1.89172916834041	-1.8919274930526	-1.89202668938162	-1.89059498283702	-1.89168132221058	-1.89177860054956	-1.88844558528796	-1.88844277704441	-1.89192886107703	-1.89310291309582	-1.89310291309582	-1.89087782348284	-1.89228544268789	-1.89465545096192	-1.89472678665795	-1.89747617555785	-1.89755076496662	-1.89853816289107
ConS_564_0518	-1.89190686823619	-1.89006793890335	-1.88919665253711	-1.88805834676497	-1.88929337585803	-1.88941272377665	-1.8894868871487	-1.88958367513765	-1.88968048470183	-1.88977731585086	-1.88987416859436	-1.88997104294198	-1.89016485648812	-1.89026179570594	-1.89035875656648	-1.89045573907938	-1.89053798585502	-1.89062024820951	-1.89070252614878	-1.89078481967871	-1.89086712880522	-1.89094945353422	-1.89103179387163	-1.89111414982337	-1.89113078580333	-1.89113078580333	-1.89131219381627	-1.89141124968952	-1.89151032816103	-1.89160942924114	-1.89170855294014	-1.89180769926838	-1.89200605985391	-1.89210527413188	-1.89067330892597	-1.89175984448652	-1.89185714041739	-1.88852352465071	-1.88852071590315	-1.89200742812585	-1.89318169284587	-1.89318169284587	-1.89095620060402	-1.89236407427725	-1.89473451286747	-1.89480586155218	-1.8975557526856	-1.89763035576404	-1.89861793486606
ConS_380_0518	-1.89207742911533	-1.89023777896397	-1.88936615213786	-1.88822740259483	-1.88946291322023	-1.8895823077447	-1.8896565000843	-1.88975332588523	-1.88985017327824	-1.88994704227298	-1.89004393287909	-1.8901408451062	-1.89033473446206	-1.89043171161013	-1.89052871041785	-1.89062573089491	-1.89070800987298	-1.89079030444211	-1.89087261460822	-1.89095494037721	-1.89103728175501	-1.89111963874754	-1.89120201136071	-1.89128439960045	-1.89130104210336	-1.89130104210336	-1.89148252126241	-1.89158161599678	-1.89168073334715	-1.89177987332385	-1.89187903593722	-1.8919782211976	-1.89217665970076	-1.89227591296427	-1.89084338594083	-1.89193034762332	-1.89202768176416	-1.88869276169056	-1.88868995184827	-1.89217802851029	-1.89335275522237	-1.89335275522237	-1.89112638846182	-1.89253481484522	-1.89490618809341	-1.89497756498993	-1.89772854699147	-1.89780317976096	-1.89879115238779
ConS_348_0119	-1.89216044776751	-1.89032044666357	-1.88944865407444	-1.88830968846864	-1.88954543354209	-1.88966485075799	-1.88973905720131	-1.88983590141212	-1.88993276722323	-1.89002965464428	-1.89012656368492	-1.8902234943548	-1.89041742062089	-1.89051441623645	-1.89061143351991	-1.89070847248096	-1.89079076713776	-1.89087307739157	-1.8909554032483	-1.89103774471386	-1.89112010179419	-1.89120247449519	-1.8912848628228	-1.89136726678295	-1.89138391246176	-1.89138391246176	-1.89156542626049	-1.89166453991559	-1.89176367619533	-1.89186283511006	-1.89196201667009	-1.89206122088579	-1.89225969732559	-1.89235896957042	-1.89092616900877	-1.89201333816184	-1.8921106909064	-1.88877513579169	-1.88877232541639	-1.89226106639687	-1.89343601804442	-1.89343601804442	-1.89120922549703	-1.89261792098454	-1.89498974930118	-1.89506113993354	-1.89781265306138	-1.897887300287	-1.89887546451529
I46	-1.89223219142928	-1.89039188698277	-1.8895199511181	-1.88838079876083	-1.88961674647687	-1.88973618330587	-1.88981040193959	-1.88990726206278	-1.89000414379338	-1.89010104714103	-1.89019797211537	-1.89029491872607	-1.89048887689516	-1.8905858884729	-1.89068292172568	-1.89077997666319	-1.89086228487175	-1.89094460868245	-1.89102694810122	-1.89110930313397	-1.89119167378662	-1.8912740600651	-1.89135646197534	-1.89143887952327	-1.89145552794714	-1.89145552794714	-1.89163707168636	-1.89173620169543	-1.8918353543366	-1.89193452962023	-1.89203372755665	-1.89213294815621	-1.89233145738621	-1.89243074603739	-1.89099770904546	-1.89208505752382	-1.89218242634833	-1.88884632234217	-1.88884351150618	-1.89233282668372	-1.89350797275239	-1.89350797275239	-1.89128081217982	-1.89268974026508	-1.89506196191667	-1.89513336442153	-1.89788533662535	-1.89795999634605	-1.89894832618424
ConS_396_0518	-1.89008678388775	-1.88825552900413	-1.88738786751581	-1.88625428662424	-1.88748418878872	-1.88760304049316	-1.88767689544692	-1.88777328085118	-1.88786968765155	-1.88796611585751	-1.88806256547859	-1.88815903652429	-1.88835204292765	-1.88844857830437	-1.88854513514383	-1.88864171345558	-1.88872361737483	-1.88880553674331	-1.88888747156686	-1.88896942185131	-1.88905138760248	-1.88913336882623	-1.8892153655284	-1.88929737771482	-1.88931394424598	-1.88931394424598	-1.88949459477846	-1.88959323690472	-1.88969190144084	-1.88979058839701	-1.88988929778342	-1.88998802961026	-1.8901855606261	-1.89028435983552	-1.88885837619322	-1.88994037490681	-1.89003726402528	-1.88671753513924	-1.88671473804741	-1.89018692317444	-1.89135626921596	-1.89135626921596	-1.88914008774058	-1.89054207683131	-1.89290256452377	-1.89297361285356	-1.89571189031185	-1.89578617729612	-1.89676956691399
ConS_346_0119	-1.89241433138708	-1.89057325660233	-1.88970095689017	-1.88856133027919	-1.88979779260434	-1.88991727924069	-1.88999152883184	-1.89008842936446	-1.89018535152252	-1.89028229531568	-1.89037926075358	-1.89047624784591	-1.89067028703254	-1.8907673391462	-1.89086441295302	-1.8909615084627	-1.89104385108592	-1.89112620932434	-1.89120858318387	-1.89129097267046	-1.89137337779002	-1.89145579854849	-1.89153823495181	-1.89162068700592	-1.89163734240086	-1.89163734240086	-1.89181896217395	-1.89191813371391	-1.89201732790496	-1.89211654475744	-1.89221578428171	-1.89231504648813	-1.89251363898893	-1.89261296930407	-1.89117933189731	-1.89226713577224	-1.89236454543184	-1.88902704751768	-1.88902423551176	-1.89251500886097	-1.893690648663	-1.893690648663	-1.89146255348937	-1.89287207225697	-1.89524529278588	-1.89531672544107	-1.89806986347623	-1.89814455492848	-1.89913330533697
ConS_285_0518	-1.8902604362959	-1.88842845058214	-1.88756044389624	-1.88642641304979	-1.88765680345636	-1.88777570241545	-1.88784958673997	-1.88794601048245	-1.88804245563807	-1.88813892221632	-1.88823541022673	-1.88833191967883	-1.8885250029462	-1.88862157678057	-1.88871817209478	-1.8888147888984	-1.88889672546766	-1.88897867749847	-1.88906064499668	-1.88914262796812	-1.88922462641863	-1.88930664035407	-1.88938866978027	-1.8894707147031	-1.88948728784779	-1.88948728784779	-1.88966801051423	-1.88976669204108	-1.88986539599569	-1.88996412238828	-1.89006287122903	-1.89016164252817	-1.89035925254246	-1.89045809127808	-1.88903153801943	-1.89011396877158	-1.89021089663011	-1.88688984530115	-1.88688704709932	-1.89036061563585	-1.89153043007166	-1.89153043007166	-1.88931336194963	-1.89071591142001	-1.89307734670536	-1.8931484236367	-1.89588780700345	-1.89596212408732	-1.89694591264062
ConS_261_0518	-1.89258012006449	-1.89073834381747	-1.88986571279026	-1.88872565433047	-1.88996258525152	-1.89008211724181	-1.89015639502242	-1.89025333235136	-1.89035029132216	-1.8904472719445	-1.89054427422805	-1.89064129818247	-1.89083541114273	-1.89093250016794	-1.89102961090282	-1.89112674335707	-1.8912091173179	-1.89129150690583	-1.89137391212677	-1.89145633298666	-1.89153876949143	-1.89162122164703	-1.8917036894594	-1.89178617293449	-1.89180283467722	-1.89180283467722	-1.89198452368603	-1.89208373304364	-1.89218296506961	-1.89228221977431	-1.89238149716811	-1.89248079726137	-1.89267946558785	-1.89277883384185	-1.89134464970296	-1.89243286825763	-1.89253031510129	-1.88919154791036	-1.88918873483912	-1.89268083598305	-1.89385692537506	-1.89385692537506	-1.89162797916138	-1.89303803579907	-1.89541216589996	-1.89548362600993	-1.89823782564964	-1.89831254599667	-1.89930167937733
I69	-1.89266303814246	-1.89082091096381	-1.88994811418468	-1.88880783967773	-1.89004500502995	-1.89016455971013	-1.89023885159349	-1.89033580733107	-1.89043278471874	-1.89052978376617	-1.89062680448303	-1.89072384687902	-1.89091799674712	-1.89101510423864	-1.89111223344808	-1.89120938438517	-1.89129177402376	-1.89137417929539	-1.89145660020598	-1.89153903676149	-1.89162148896783	-1.89170395683097	-1.89178644035684	-1.8918689395514	-1.89188560446985	-1.89188560446985	-1.89206732811631	-1.89216655639356	-1.89226580734782	-1.89236508098947	-1.89246437732887	-1.8925636963764	-1.89276240263744	-1.89286178987174	-1.89142733221038	-1.89251575822349	-1.89261322366984	-1.8892738214784	-1.8892710078742	-1.89276377329436	-1.89394008761034	-1.89394008761034	-1.89171071563279	-1.89312104135949	-1.89549562650787	-1.89556710035315	-1.89832183110221	-1.89839656590502	-1.89938589088304
ConS_403_0518	-1.89166551455019	-1.88982760473645	-1.88895679991493	-1.88781912181148	-1.8890534698262	-1.88917275182569	-1.88924687422616	-1.88934360873404	-1.8894403647933	-1.88953714241356	-1.88963394160442	-1.88973076237551	-1.88992446869687	-1.8900213542664	-1.89011826145469	-1.8902151902714	-1.89029739150015	-1.89037960829052	-1.89046184064839	-1.89054408857966	-1.89062635209023	-1.890708631186	-1.89079092587287	-1.89087323615677	-1.89088986291073	-1.89088986291073	-1.8910711702953	-1.89117017120379	-1.89126919468547	-1.89136824075065	-1.89146730940962	-1.89156640067269	-1.89176465105244	-1.89186381018977	-1.8904326396127	-1.8915185724706	-1.89161581435775	-1.88828404339398	-1.8882812361948	-1.89176601856402	-1.89293962984902	-1.89293962984902	-1.89071537451546	-1.89212246644167	-1.89449158306763	-1.89456289185016	-1.89731124008731	-1.89738580117161	-1.89837282368448
I31	-1.89282892180715	-1.89098609236391	-1.89011296389195	-1.88897225704494	-1.89020989152618	-1.89032949161198	-1.89040381171693	-1.89050080429277	-1.89059781853516	-1.89069485445377	-1.8907919120583	-1.89088899135845	-1.89108321508438	-1.8911803595296	-1.89127752570927	-1.89137471363312	-1.89145713464514	-1.89153957130209	-1.89162202360993	-1.8917044915746	-1.89178697520205	-1.89186947449822	-1.89195198946907	-1.89203452012056	-1.89205119139406	-1.89205119139406	-1.89223298435546	-1.89233225049365	-1.89243153932617	-1.89253085086338	-1.89263018511569	-1.89272954209348	-1.8929283242671	-1.89302774948377	-1.89159274446436	-1.89268158563175	-1.89277908830479	-1.88943841538745	-1.88943560071672	-1.89292969544779	-1.8941064598699	-1.8941064598699	-1.89187623587645	-1.89328710008941	-1.89566259585629	-1.89573409718803	-1.89848989077053	-1.89856465450168	-1.89955436289717
I92	-1.89291188740597	-1.8910687066296	-1.89019541221668	-1.88905448907667	-1.89029235825587	-1.89041198105741	-1.89048631528119	-1.89058332628666	-1.89068035896692	-1.89077741333164	-1.89087448939053	-1.89097158715328	-1.8911658478292	-1.89126301076181	-1.89136019543715	-1.89145740186496	-1.89153983857264	-1.89162229093123	-1.89170475894667	-1.8917872426249	-1.89186974197187	-1.89195225699355	-1.89203478769588	-1.89211733408483	-1.89213400853767	-1.89213400853767	-1.89231583617638	-1.89241512125588	-1.89251442903836	-1.89261375953422	-1.89271311275384	-1.89281248870762	-1.8930113088593	-1.89311075307803	-1.89167547422292	-1.89276452308624	-1.89286204438328	-1.88952073574027	-1.88951792053597	-1.89301268030201	-1.89418966990638	-1.89418966990638	-1.89195901966073	-1.89337015327104	-1.89574610460912	-1.89581761969202	-1.89857394499886	-1.89864872320258	-1.89963862341828
I34	-1.89299486885718	-1.89115133661369	-1.89027787619672	-1.88913673668167	-1.89037484064785	-1.89049448617378	-1.89056883452175	-1.89066586396386	-1.89076291508899	-1.89085998790684	-1.8909570824271	-1.89105419865948	-1.89124849629946	-1.8913456777265	-1.89144288090456	-1.89154010584336	-1.89162255825269	-1.89170502631889	-1.89178751004791	-1.89187000944569	-1.89195252451819	-1.89203505527136	-1.89211760171118	-1.89220016384359	-1.892216841477	-1.892216841477	-1.89239870380624	-1.89249800783427	-1.89259733457396	-1.8926966840357	-1.89279605622987	-1.8928954511669	-1.89309430931114	-1.89319377253921	-1.89175821974387	-1.89284747638237	-1.89294501631053	-1.88960307169984	-1.88960025596177	-1.89309568101598	-1.89427289588881	-1.89427289588881	-1.89204181922798	-1.89345322233855	-1.89582962942262	-1.89590115826197	-1.89865801549836	-1.89873280818025	-1.89972290029053
I07	-1.89200449176538	-1.89016514989384	-1.88929366867557	-1.88815510892434	-1.88939041360814	-1.88950978820022	-1.88958396815098	-1.88968077778048	-1.88977760899487	-1.88987446180376	-1.88997133621679	-1.8900682322436	-1.89026208917716	-1.89035905010322	-1.89045603268168	-1.89055303692223	-1.89063530212796	-1.89071758291953	-1.89079987930286	-1.89088219128384	-1.8909645188684	-1.89104686206246	-1.89112922087193	-1.89121159530273	-1.8912282350159	-1.8912282350159	-1.89140968374717	-1.8915087618614	-1.89160786258405	-1.89170698592544	-1.8918061318959	-1.89190530050577	-1.89210370568508	-1.89220294227523	-1.89077065553009	-1.89185743496863	-1.89195475276782	-1.88862039052025	-1.88861758114615	-1.89210507426469	-1.89327960339175	-1.89327960339175	-1.89105361064575	-1.89246180064586	-1.89483277415881	-1.89490413898967	-1.89765465444724	-1.89772927451841	-1.89871707884184
I22	-1.89316087934101	-1.89131664376102	-1.89044285114653	-1.8893012786351	-1.89053985244256	-1.89065954344314	-1.89073392005562	-1.89083098639203	-1.89092807442796	-1.89102518417311	-1.8911223156372	-1.89121946882992	-1.89141384044023	-1.89151105887727	-1.89160829908189	-1.89170556106384	-1.89178804489443	-1.89187054439382	-1.89195305956797	-1.89203559042283	-1.89211813696437	-1.89220069919855	-1.89228327713133	-1.8923658707687	-1.89238255476686	-1.89238255476686	-1.8925644865169	-1.89266382846372	-1.89276319313954	-1.89286258055477	-1.89296199071981	-1.89306142364508	-1.89326035781803	-1.89335985908658	-1.89192375809695	-1.89301343052374	-1.89311100773552	-1.8897677904629	-1.88976497365668	-1.89326173004743	-1.89443939571596	-1.89443939571596	-1.89220746573551	-1.89361940815553	-1.89599672725628	-1.89606828362441	-1.89882620533609	-1.89890102699116	-1.89989150311387
ConS_392_0518	-1.89100318974016	-1.88916807480249	-1.88829859008037	-1.88716263266653	-1.88839511357495	-1.88851421486453	-1.88858822494603	-1.88868481284162	-1.88878142222332	-1.88887805310069	-1.88897470548328	-1.88907137938069	-1.88926479175826	-1.8893615302576	-1.88945829031011	-1.88955507192539	-1.88963714829315	-1.88971924017527	-1.88980134757762	-1.88988347050607	-1.8899656089665	-1.89004776296478	-1.89012993250679	-1.89021211759841	-1.89022871906054	-1.89022871906054	-1.89040975058612	-1.89050860081629	-1.89060747355099	-1.89070636880047	-1.89080528657498	-1.89090422688479	-1.89110217515138	-1.89120118312873	-1.88977219091683	-1.89085647154733	-1.89095356528136	-1.88762685161873	-1.88762404866429	-1.89110354057853	-1.89227536057205	-1.89227536057205	-1.89005449604061	-1.89145944491815	-1.89382493759932	-1.89389613699731	-1.89664025569497	-1.89671470166157	-1.8977001984117
ConS_331_0518	-1.89332695330716	-1.8914820138538	-1.89060788878901	-1.88946588295248	-1.89070492695793	-1.89082466346776	-1.89089906836624	-1.89099617162503	-1.89109329659984	-1.8911904433004	-1.89128761173643	-1.89138480191765	-1.89157924755462	-1.89167650302986	-1.89177378028927	-1.89187107934261	-1.89195359461841	-1.89203612557496	-1.89211867221822	-1.89220123455417	-1.89228381258876	-1.89236640632796	-1.89244901577776	-1.89253164094413	-1.89254833131191	-1.89254833131191	-1.89273033253577	-1.89282971243034	-1.89292911507128	-1.893028540469	-1.89312798863394	-1.89322745957651	-1.89342646983633	-1.89352600917447	-1.89208935957171	-1.89317944810434	-1.89327706262825	-1.88993257172403	-1.88992975384885	-1.89342784259069	-1.89460595940031	-1.89460595940031	-1.89237317544724	-1.89378565758902	-1.89616388940674	-1.89623547332486	-1.89899446033417	-1.89906931098487	-1.90006017141802
ConS_292_0518	-1.89341001411128	-1.89156472251971	-1.89069043113488	-1.88954820851242	-1.89078748775077	-1.89090724702821	-1.89098166607776	-1.89107878780827	-1.89117593126307	-1.89127309645188	-1.89137028338444	-1.89146749207047	-1.89166197474192	-1.89175924874684	-1.89185654454424	-1.89195386214388	-1.89203639315127	-1.8921189398454	-1.89220150223222	-1.89228408031772	-1.89236667410784	-1.89244928360858	-1.89253190882591	-1.89261454976581	-1.89263124332023	-1.89263124332023	-1.89281327930089	-1.89291267818021	-1.89301209981459	-1.89311154421446	-1.89321101139024	-1.89331050135236	-1.89350954967744	-1.8936091080613	-1.89217218399476	-1.89326248069951	-1.89336011389018	-1.8900149858062	-1.89001216739623	-1.89351092269444	-1.89468926520424	-1.89468926520424	-1.89245605401976	-1.89386880617718	-1.89624749461625	-1.89631909231731	-1.89907861228413	-1.89915347744106	-1.90014453014129
ConS_308_0518	-1.8934930908042	-1.89164744693997	-1.89077298917181	-1.88963054968109	-1.89087006424168	-1.89098984629537	-1.89106427950138	-1.89116141971064	-1.89125858165246	-1.89135576533656	-1.89145297077269	-1.89155019797058	-1.89174471769062	-1.89184201023229	-1.89193932457474	-1.89203666072775	-1.89211920747274	-1.89220176991045	-1.89228434804684	-1.89236694188789	-1.89244955143957	-1.89253217670786	-1.89261481769874	-1.89269747441819	-1.89271417116046	-1.89271417116046	-1.89289624191121	-1.89299565978253	-1.89309510041761	-1.89319456382688	-1.89329405002077	-1.89339355900973	-1.89359264541464	-1.89369222285151	-1.8922550242163	-1.89334552917269	-1.89344318103726	-1.89009741553067	-1.89009459658572	-1.89359401869436	-1.89477258699085	-1.89477258699085	-1.89253894841143	-1.89395197068775	-1.89633111592354	-1.89640272741286	-1.89916278054311	-1.89923766021192	-1.90022890525386
ConS_399_0518	-1.893576183392	-1.89173018712058	-1.89085556290574	-1.8897129064644	-1.89095265643661	-1.89107246127523	-1.89114690864308	-1.89124406733812	-1.891341247774	-1.89143844996044	-1.89153567390719	-1.89163291962398	-1.89182747640674	-1.89192478749222	-1.89202212038679	-1.89211947510024	-1.89220203758883	-1.89228461577613	-1.8923672096681	-1.89244981927072	-1.89253244458997	-1.89261508563183	-1.89269774240228	-1.89278041490731	-1.89279711483865	-1.89279711483865	-1.89297922037278	-1.89307865724336	-1.8931781168864	-1.89327759931235	-1.89337710453163	-1.89347663255469	-1.893675757054	-1.89377535355117	-1.89233788024235	-1.89342859352994	-1.89352626407557	-1.8901798609034	-1.89017704142326	-1.89367713059656	-1.89485592476627	-1.89485592476627	-1.89262185862828	-1.89403515112681	-1.89641475333482	-1.8964863786177	-1.89924696511746	-1.89932185930376	-1.90031329676207
ConS_291_0518	-1.89366752608924	-1.89182114234331	-1.89094633511925	-1.88980344013948	-1.89104344894809	-1.89116327883889	-1.89123774177778	-1.89133492079806	-1.89143212156827	-1.89152934409815	-1.89162658839745	-1.89172385447592	-1.89191845200938	-1.89201578348392	-1.89211313677669	-1.89221051189748	-1.89229309169628	-1.89237568720037	-1.89245829841572	-1.89254092534831	-1.89262356800412	-1.89270622638914	-1.89278890050936	-1.89287159037077	-1.89288829380852	-1.89288829380852	-1.89307043758725	-1.89316989534768	-1.89326937589014	-1.89336887922508	-1.89346840536294	-1.89356795431417	-1.89376712069861	-1.89386673815276	-1.89242896283799	-1.89351990518746	-1.89361759627307	-1.89027049198301	-1.89026767191443	-1.89376849453016	-1.89494753704965	-1.89494753704965	-1.89271300080714	-1.89412659041733	-1.89650669507113	-1.89657833552021	-1.89933950846684	-1.89941441861534	-1.90040606763842
ConS_345_0119	-1.89376712069861	-1.89192031438117	-1.8910453075714	-1.88990215244729	-1.89114244353676	-1.89126230074888	-1.89133678066918	-1.89143398185571	-1.89153120480209	-1.89162844951807	-1.8917257160134	-1.89182300429785	-1.89201764627314	-1.89211499998353	-1.89221237552213	-1.89230977289872	-1.89239237157565	-1.89247498596506	-1.89255761607291	-1.89264026190519	-1.8927229234679	-1.89280560076701	-1.89288829380852	-1.89297100259842	-1.89298770986018	-1.89298770986018	-1.89316989534768	-1.89326937589014	-1.89336887922508	-1.89346840536294	-1.89356795431417	-1.89366752608924	-1.89386673815276	-1.89396637846218	-1.89252827378596	-1.89361946594553	-1.89371717943163	-1.89036931051786	-1.89036648980753	-1.89386811229947	-1.89504742566443	-1.89504742566443	-1.8928123767353	-1.89422629036941	-1.89660694298139	-1.89667859997045	-1.89944041248704	-1.89951534004369	-1.90050721979649
I68	-1.89384628632968	-1.89199914405031	-1.89112397856181	-1.88998061661259	-1.89122113212658	-1.89134101106025	-1.89141550448147	-1.89151272329106	-1.89160996386839	-1.89170722622322	-1.89180451036531	-1.89190181630442	-1.89209649361277	-1.89219386500158	-1.89229125822652	-1.8923886732974	-1.89247128698322	-1.89255391638723	-1.89263656151541	-1.89271922237373	-1.89280189896819	-1.89288459130479	-1.89296729938951	-1.89305002322836	-1.89306673353037	-1.89306673353037	-1.89324895217807	-1.89334845083321	-1.89344797228912	-1.89354751655626	-1.89364708364509	-1.89374667356607	-1.89394592194639	-1.89404558042671	-1.89260721389436	-1.89369860466338	-1.89379633595881	-1.89044785913785	-1.89044503791731	-1.89394729634367	-1.89512682504237	-1.89512682504237	-1.89289136850563	-1.8943055397524	-1.89668662801498	-1.89675829815407	-1.89952061915788	-1.89959556055483	-1.90058762374862
ConS_350_0119	-1.89392546639412	-1.89207798803058	-1.89120266380578	-1.89005909495661	-1.89129983497635	-1.89141973563945	-1.89149424256648	-1.89159147900552	-1.8916887372202	-1.89178601722028	-1.89188331901553	-1.8919806426157	-1.89217535526995	-1.8922727443436	-1.89237015526131	-1.8924675880329	-1.89255021673307	-1.89263286115715	-1.89271552131111	-1.89279819720093	-1.89288088883263	-1.89296359621217	-1.89304631934558	-1.89312905823885	-1.89314577158221	-1.89314577158221	-1.89332802340221	-1.89342754017661	-1.8935270797601	-1.89362664216312	-1.89372622739615	-1.89382583546966	-1.89402512018003	-1.89412479683788	-1.89268616835401	-1.8937777578048	-1.89387550691606	-1.8905264219671	-1.89052360023616	-1.89402649482797	-1.89520623893905	-1.89520623893905	-1.89297037464602	-1.89438480359933	-1.89676632767198	-1.89683801096594	-1.89960084064424	-1.8996757958866	-1.90066804258924
ConS_010_0119	-1.71348637286635	-1.71226610813629	-1.71168733896913	-1.71093060978704	-1.71175160857836	-1.71183090490278	-1.71188017633692	-1.71194447449188	-1.71200878216772	-1.71207309936726	-1.71213742609332	-1.71220176234872	-1.71233046345884	-1.71239482831922	-1.71245920272024	-1.71252358666473	-1.71257818418326	-1.71263278856641	-1.71268739981589	-1.71274201793345	-1.7127966429208	-1.71285127477967	-1.71290591351179	-1.7129605591189	-1.7129715971598	-1.7129715971598	-1.71309195288478	-1.71315766467794	-1.71322338641526	-1.71328911809975	-1.71335485973442	-1.71342061132228	-1.71355214436964	-1.71361792583517	-1.7126680075428	-1.71338887575157	-1.7134533976775	-1.7112399336378	-1.71123806627119	-1.71355305160146	-1.71433129186938	-1.71433129186938	-1.71285575207652	-1.71378949275511	-1.71535932819142	-1.71540653435596	-1.71722393357109	-1.71727318425364	-1.71792488292027
ConS_052_0119	-1.71322832307105	-1.71200878216772	-1.71143035560017	-1.71067407367247	-1.71149458718783	-1.71157383659321	-1.7116230788695	-1.71168733896913	-1.71175160857836	-1.71181588770002	-1.71188017633692	-1.71194447449188	-1.71207309936726	-1.71213742609332	-1.71220176234872	-1.71226610813629	-1.71232067329336	-1.7123752453069	-1.71242982417865	-1.71248440991032	-1.71253900250365	-1.71259360196035	-1.71264820828214	-1.71270282147077	-1.71271385296286	-1.71271385296286	-1.71283413727068	-1.71289981006316	-1.712965492788	-1.7130311854482	-1.71309688804677	-1.71316260058672	-1.71329405550277	-1.71335979788491	-1.71241044340324	-1.71313088386356	-1.71319536746889	-1.71098321479572	-1.71098134853262	-1.71329496219561	-1.71407273969963	-1.71407273969963	-1.71259807660153	-1.71353126284223	-1.71510016345005	-1.71514734145123	-1.71696365407057	-1.71701287524359	-1.71766418311677
ConS_077_0119	-1.71322832307105	-1.71200878216772	-1.71143035560017	-1.71067407367247	-1.71149458718783	-1.71157383659321	-1.7116230788695	-1.71168733896913	-1.71175160857836	-1.71181588770002	-1.71188017633692	-1.71194447449188	-1.71207309936726	-1.71213742609332	-1.71220176234872	-1.71226610813629	-1.71232067329336	-1.7123752453069	-1.71242982417865	-1.71248440991032	-1.71253900250365	-1.71259360196035	-1.71264820828214	-1.71270282147077	-1.71271385296286	-1.71271385296286	-1.71283413727068	-1.71289981006316	-1.712965492788	-1.7130311854482	-1.71309688804677	-1.71316260058672	-1.71329405550277	-1.71335979788491	-1.71241044340324	-1.71313088386356	-1.71319536746889	-1.71098321479572	-1.71098134853262	-1.71329496219561	-1.71407273969963	-1.71407273969963	-1.71259807660153	-1.71353126284223	-1.71510016345005	-1.71514734145123	-1.71696365407057	-1.71701287524359	-1.71766418311677
ConS_175_0119	-1.71256569083018	-1.71134800663931	-1.71077045888943	-1.71001532423786	-1.71083459294614	-1.71091372199726	-1.71096288947939	-1.71102705196152	-1.71109122392439	-1.7111554053708	-1.71121959630355	-1.71128379672545	-1.71141222604793	-1.71147645495412	-1.71154069336069	-1.71160494127045	-1.7116594234159	-1.71171391239698	-1.71176840821541	-1.7118229108729	-1.71187742037116	-1.71193193671193	-1.71198645989691	-1.71204098992782	-1.71205200462135	-1.71205200462135	-1.71217210573471	-1.71223767848536	-1.71230326113812	-1.71236885369599	-1.71243445616196	-1.71250006853903	-1.71263132303842	-1.71269696516675	-1.71174905693315	-1.71246840016224	-1.71253278547036	-1.71032399663652	-1.71032213320407	-1.71263222834871	-1.71340881880755	-1.71340881880755	-1.71193640454097	-1.71286816857738	-1.71443467124486	-1.71448177700416	-1.71629530240675	-1.71634444788548	-1.71699475334435
ConS_129_0119	-1.71335732880264	-1.71213742609332	-1.71155882827668	-1.71080232278789	-1.7116230788695	-1.71170235172746	-1.71175160857836	-1.71181588770002	-1.71188017633692	-1.71194447449188	-1.71200878216772	-1.71207309936726	-1.71220176234872	-1.71226610813629	-1.71233046345884	-1.71239482831922	-1.71244940965222	-1.71250399784577	-1.71255859290159	-1.7126131948214	-1.71266780360693	-1.71272241925991	-1.71277704178206	-1.71283167117512	-1.71284270594064	-1.71284270594064	-1.71296302594644	-1.71302871823348	-1.71309442045877	-1.71316013262532	-1.71322585473614	-1.71329158679424	-1.71342308076435	-1.71348884268237	-1.71253920637904	-1.71325986065011	-1.71332436341005	-1.7111115552479	-1.71110968843321	-1.7134239877266	-1.71420199654375	-1.71420199654375	-1.71272689522853	-1.71366035860585	-1.7152297264887	-1.71527691856736	-1.71709377432213	-1.7171430102455	-1.7177945134568
ConS_113_0119	-1.71342184604156	-1.71220176234872	-1.7116230788695	-1.7108664615506	-1.71168733896913	-1.71176662355858	-1.71181588770002	-1.71188017633692	-1.71194447449188	-1.71200878216772	-1.71207309936726	-1.71213742609332	-1.71226610813629	-1.71233046345884	-1.71239482831922	-1.71245920272024	-1.71251379214481	-1.71256838843195	-1.7126229915834	-1.71267760160089	-1.71273221848612	-1.71278684224085	-1.71284147286678	-1.71289611036566	-1.71290714676863	-1.71290714676863	-1.71302748463137	-1.71309318667002	-1.71315889864987	-1.71322462057395	-1.71329035244524	-1.71335609426677	-1.7134876077726	-1.71355337946293	-1.71260360218601	-1.71332436341005	-1.71338887575157	-1.71117573969923	-1.71117387260862	-1.71348851486962	-1.71426663939495	-1.71426663939495	-1.71279131887349	-1.71372492088084	-1.71529452250561	-1.71534172162616	-1.71715884907048	-1.71720809237233	-1.71785969329663
ConS_056_0119	-1.7125707790947	-1.71135308065714	-1.71077552616401	-1.71002038270926	-1.71083966096909	-1.71091879094369	-1.71096795899973	-1.71103212223089	-1.711096294943	-1.71116047713888	-1.71122466882133	-1.71128886999315	-1.71141730081612	-1.71148153047289	-1.71154576963026	-1.71161001829104	-1.71166450107345	-1.71171899069164	-1.71177348714735	-1.71182799044227	-1.71188250057813	-1.71193701755665	-1.71199154137955	-1.71204607204853	-1.71205708687096	-1.71205708687096	-1.71217718938999	-1.71224276290826	-1.71230834632888	-1.71237393965484	-1.71243954288914	-1.71250515603476	-1.71263641207196	-1.71270205496954	-1.71175413563879	-1.712473487287	-1.71253787334937	-1.7103290587045	-1.71032719525033	-1.71263731739285	-1.71341391695995	-1.71341391695995	-1.71194148543796	-1.71287326038703	-1.71443978145397	-1.71448688776758	-1.71630043455643	-1.71634958061596	-1.7169998937663
ConS_248_0119	-1.7125707790947	-1.71135308065714	-1.71077552616401	-1.71002038270926	-1.71083966096909	-1.71091879094369	-1.71096795899973	-1.71103212223089	-1.711096294943	-1.71116047713888	-1.71122466882133	-1.71128886999315	-1.71141730081612	-1.71148153047289	-1.71154576963026	-1.71161001829104	-1.71166450107345	-1.71171899069164	-1.71177348714735	-1.71182799044227	-1.71188250057813	-1.71193701755665	-1.71199154137955	-1.71204607204853	-1.71205708687096	-1.71205708687096	-1.71217718938999	-1.71224276290826	-1.71230834632888	-1.71237393965484	-1.71243954288914	-1.71250515603476	-1.71263641207196	-1.71270205496954	-1.71175413563879	-1.712473487287	-1.71253787334937	-1.7103290587045	-1.71032719525033	-1.71263731739285	-1.71341391695995	-1.71341391695995	-1.71194148543796	-1.71287326038703	-1.71443978145397	-1.71448688776758	-1.71630043455643	-1.71634958061596	-1.7169998937663
ConS_063_0119	-1.71329282114675	-1.71207309936726	-1.71149458718783	-1.71073819349611	-1.71155882827668	-1.71163808940661	-1.71168733896913	-1.71175160857836	-1.71181588770002	-1.71188017633692	-1.71194447449188	-1.71200878216772	-1.71213742609332	-1.71220176234872	-1.71226610813629	-1.71233046345884	-1.71238503670268	-1.71243961680503	-1.71249420376761	-1.71254879759216	-1.71260339828038	-1.71265800583402	-1.7127126202548	-1.71276724154444	-1.712778274673	-1.712778274673	-1.71289857682716	-1.71296425936547	-1.71302995183909	-1.71309565425102	-1.71316136660426	-1.71322708890184	-1.71335856334202	-1.71342431549065	-1.71247482011906	-1.71319536746889	-1.71325986065011	-1.711047380281	-1.71104551374214	-1.71335947016954	-1.71413736331294	-1.71413736331294	-1.71266248113882	-1.71359580592726	-1.71516494013781	-1.71521212517668	-1.71702870932314	-1.71707793787023	-1.71772934339782
ConS_073_0119	-1.71322832307105	-1.71200878216772	-1.71143035560017	-1.71067407367247	-1.71149458718783	-1.71157383659321	-1.7116230788695	-1.71168733896913	-1.71175160857836	-1.71181588770002	-1.71188017633692	-1.71194447449188	-1.71207309936726	-1.71213742609332	-1.71220176234872	-1.71226610813629	-1.71232067329336	-1.7123752453069	-1.71242982417865	-1.71248440991032	-1.71253900250365	-1.71259360196035	-1.71264820828214	-1.71270282147077	-1.71271385296286	-1.71271385296286	-1.71283413727068	-1.71289981006316	-1.712965492788	-1.7130311854482	-1.71309688804677	-1.71316260058672	-1.71329405550277	-1.71335979788491	-1.71241044340324	-1.71313088386356	-1.71319536746889	-1.71098321479572	-1.71098134853262	-1.71329496219561	-1.71407273969963	-1.71407273969963	-1.71259807660153	-1.71353126284223	-1.71510016345005	-1.71514734145123	-1.71696365407057	-1.71701287524359	-1.71766418311677
ConS_148_0119	-1.71242605232932	-1.71120875904883	-1.71063139632505	-1.70987650322146	-1.7106955098476	-1.71077461355933	-1.7108237652943	-1.71088790722406	-1.71095205862848	-1.71101621951037	-1.71108038987252	-1.71114456971774	-1.7112729578686	-1.71133716617984	-1.71140138398538	-1.71146561128801	-1.71152007595625	-1.71157454745574	-1.71162902578819	-1.71168351095531	-1.71173800295882	-1.71179250180043	-1.71184700748187	-1.71190152000485	-1.71191253116162	-1.71191253116162	-1.71203259370544	-1.71209814539339	-1.71216370697711	-1.71222927845957	-1.71229485984376	-1.71236045113268	-1.71249166343666	-1.71255728445772	-1.7116096807154	-1.71232879293466	-1.71239315754744	-1.71018507693456	-1.71018321409808	-1.71249256845586	-1.71326890899653	-1.71326890899653	-1.71179696819526	-1.71272843280276	-1.71429443061391	-1.71434152116364	-1.71615445975699	-1.71620358929942	-1.71685368371523
ConS_244_0119	-1.71316383457268	-1.71194447449188	-1.71136613351086	-1.71060996331417	-1.71143035560017	-1.71150959328445	-1.71155882827668	-1.7116230788695	-1.71168733896913	-1.71175160857836	-1.71181588770002	-1.71188017633692	-1.71200878216772	-1.71207309936726	-1.71213742609332	-1.71220176234872	-1.71225631942142	-1.71231088334856	-1.71236545413187	-1.71242003177307	-1.71247461627389	-1.71252920763605	-1.71258380586128	-1.71263841095129	-1.7126494408074	-1.7126494408074	-1.71276970727416	-1.71283537032371	-1.71290104330266	-1.71296672621403	-1.71303241906082	-1.71309812184603	-1.71322955724376	-1.7132952898623	-1.71234607622876	-1.71306640983127	-1.71313088386356	-1.71091905878927	-1.71091719280184	-1.71323046380196	-1.71400812570098	-1.71400812570098	-1.71253368161381	-1.7134667293479	-1.71503539642253	-1.71508256738813	-1.71689860856152	-1.71694782236268	-1.71759903261072
ConS_130_0119	-1.71342184604156	-1.71220176234872	-1.7116230788695	-1.7108664615506	-1.71168733896913	-1.71176662355858	-1.71181588770002	-1.71188017633692	-1.71194447449188	-1.71200878216772	-1.71207309936726	-1.71213742609332	-1.71226610813629	-1.71233046345884	-1.71239482831922	-1.71245920272024	-1.71251379214481	-1.71256838843195	-1.7126229915834	-1.71267760160089	-1.71273221848612	-1.71278684224085	-1.71284147286678	-1.71289611036566	-1.71290714676863	-1.71290714676863	-1.71302748463137	-1.71309318667002	-1.71315889864987	-1.71322462057395	-1.71329035244524	-1.71335609426677	-1.7134876077726	-1.71355337946293	-1.71260360218601	-1.71332436341005	-1.71338887575157	-1.71117573969923	-1.71117387260862	-1.71348851486962	-1.71426663939495	-1.71426663939495	-1.71279131887349	-1.71372492088084	-1.71529452250561	-1.71534172162616	-1.71715884907048	-1.71720809237233	-1.71785969329663
ConS_114_0119	-1.71348637286635	-1.71226610813629	-1.71168733896913	-1.71093060978704	-1.71175160857836	-1.71183090490278	-1.71188017633692	-1.71194447449188	-1.71200878216772	-1.71207309936726	-1.71213742609332	-1.71220176234872	-1.71233046345884	-1.71239482831922	-1.71245920272024	-1.71252358666473	-1.71257818418326	-1.71263278856641	-1.71268739981589	-1.71274201793345	-1.7127966429208	-1.71285127477967	-1.71290591351179	-1.7129605591189	-1.7129715971598	-1.7129715971598	-1.71309195288478	-1.71315766467794	-1.71322338641526	-1.71328911809975	-1.71335485973442	-1.71342061132228	-1.71355214436964	-1.71361792583517	-1.7126680075428	-1.71338887575157	-1.7134533976775	-1.7112399336378	-1.71123806627119	-1.71355305160146	-1.71433129186938	-1.71433129186938	-1.71285575207652	-1.71378949275511	-1.71535932819142	-1.71540653435596	-1.71722393357109	-1.71727318425364	-1.71792488292027
ConS_116_0119	-1.71425905925783	-1.71303662458472	-1.71245682835135	-1.71169875836734	-1.71252121194382	-1.71260064892489	-1.71265000777019	-1.71271442000975	-1.712778841804	-1.71284327315579	-1.71290771406795	-1.71297216454331	-1.71310109419501	-1.71316557337703	-1.71323006213361	-1.71329456046761	-1.71334925500164	-1.7134039564247	-1.71345866473853	-1.71351337994486	-1.71356810204544	-1.71362283104199	-1.71367756693627	-1.71373230972999	-1.71374336740341	-1.71374336740341	-1.71386393722841	-1.71392976594094	-1.71399560463305	-1.71406145330777	-1.71412731196812	-1.71419318061713	-1.71432494789326	-1.71439084652645	-1.71343923799681	-1.71416138854363	-1.71422602535033	-1.71200863000722	-1.71200675933248	-1.71432585674089	-1.71510548432585	-1.71510548432585	-1.7136273163002	-1.71456271911907	-1.71613535708168	-1.71618264767762	-1.71800330443399	-1.71805264358461	-1.71870551383203
ConS_010_0518	-1.71406516294604	-1.71284327315579	-1.71226373482285	-1.71150600151886	-1.7123280897937	-1.71240749145534	-1.71245682835135	-1.71252121194382	-1.71258560508249	-1.71265000777019	-1.71271442000975	-1.712778841804	-1.71290771406795	-1.71297216454331	-1.71303662458472	-1.71310109419501	-1.71315576436802	-1.71321044142392	-1.71326512536446	-1.71331981619135	-1.71337451390635	-1.71342921851118	-1.71348393000758	-1.71353864839729	-1.71354970114089	-1.71354970114089	-1.71367021720435	-1.71373601655786	-1.71380182588204	-1.71386764517993	-1.71393347445454	-1.7139993137089	-1.71413102216898	-1.71419689138076	-1.71324570727796	-1.71396753582354	-1.7140321437831	-1.71181573560709	-1.71181386576303	-1.71413193061088	-1.71491120983289	-1.71491120983289	-1.71343370177026	-1.71436868721734	-1.7159406214488	-1.71598789084346	-1.71780772960731	-1.71785704654288	-1.71850962259659
ConS_061_0119	-1.71206056234934	-1.71084429164502	-1.71026741292919	-1.70951315168967	-1.71033147273656	-1.71041051016323	-1.71045962070535	-1.71052370887235	-1.71058780649813	-1.7106519135855	-1.71071603013724	-1.71078015615614	-1.71090843660665	-1.71097259104385	-1.7110367549594	-1.71110092835612	-1.71115534730598	-1.71120977307562	-1.71126420566675	-1.71131864508109	-1.71137309132033	-1.71142754438619	-1.7114820042804	-1.71153647100464	-1.7115474729097	-1.7115474729097	-1.71166743456008	-1.71173293115054	-1.71179843762012	-1.7118639539718	-1.71192948020858	-1.71199501633343	-1.7121261182593	-1.71219168406628	-1.71124487683721	-1.71196338476186	-1.71202769523809	-1.7098214672516	-1.7098196059741	-1.71212702251706	-1.71290270930268	-1.71290270930268	-1.71143200702926	-1.71236268836646	-1.71392736553811	-1.71397441630164	-1.71578581988433	-1.71583490773972	-1.7164844500984
ConS_069_0119	-1.71271030725565	-1.71149221808682	-1.71091447865261	-1.71015909376115	-1.71097863398242	-1.71105778928476	-1.71110697308071	-1.71117115685479	-1.71123535011591	-1.71129955286686	-1.71136376511046	-1.71142798684951	-1.71155645882519	-1.71162070906745	-1.71168496881641	-1.71174923807487	-1.71180373832646	-1.71185824541823	-1.7119127593519	-1.71196728012917	-1.71202180775177	-1.71207634222142	-1.71213088353984	-1.71218543170874	-1.7121964500663	-1.7121964500663	-1.71231659113722	-1.71238218570853	-1.71244779018856	-1.71251340458028	-1.71257902888671	-1.71264466311083	-1.71277596132416	-1.71284162531936	-1.71189340163672	-1.71261298418896	-1.71267739093721	-1.71046786839646	-1.7104660043466	-1.712776866936	-1.71355371630716	-1.71355371630716	-1.7120808115363	-1.71301288577728	-1.71457991147052	-1.7146270329868	-1.71644116631911	-1.71649032830774	-1.71714085240598
ConS_144_0119	-1.71198784046116	-1.71077177311745	-1.7101949906569	-1.70944085507719	-1.71025903978186	-1.71033806402632	-1.71038716637637	-1.7104512438515	-1.71051533078226	-1.71057942717144	-1.71064353302183	-1.71070764833624	-1.71083590736825	-1.71090005109146	-1.71096420428986	-1.71102836696625	-1.71108277682405	-1.71113719349935	-1.71119161699386	-1.71124604730929	-1.71130048444735	-1.71135492840975	-1.71140937919821	-1.71146383681443	-1.71147483687958	-1.71147483687958	-1.71159477846521	-1.71166026409838	-1.71172575960737	-1.71179126499517	-1.71185678026474	-1.71192230541908	-1.71205338539398	-1.71211894022051	-1.71117229139462	-1.71189067914273	-1.71195497885279	-1.70974911930016	-1.7097472583327	-1.71205428950032	-1.71282984627342	-1.71282984627342	-1.7113593903067	-1.71228991587443	-1.71385433041039	-1.71390137326165	-1.71571247157787	-1.71576155114301	-1.71641098371482
ConS_153_0119	-1.71271030725565	-1.71149221808682	-1.71091447865261	-1.71015909376115	-1.71097863398242	-1.71105778928476	-1.71110697308071	-1.71117115685479	-1.71123535011591	-1.71129955286686	-1.71136376511046	-1.71142798684951	-1.71155645882519	-1.71162070906745	-1.71168496881641	-1.71174923807487	-1.71180373832646	-1.71185824541823	-1.7119127593519	-1.71196728012917	-1.71202180775177	-1.71207634222142	-1.71213088353984	-1.71218543170874	-1.7121964500663	-1.7121964500663	-1.71231659113722	-1.71238218570853	-1.71244779018856	-1.71251340458028	-1.71257902888671	-1.71264466311083	-1.71277596132416	-1.71284162531936	-1.71189340163672	-1.71261298418896	-1.71267739093721	-1.71046786839646	-1.7104660043466	-1.712776866936	-1.71355371630716	-1.71355371630716	-1.7120808115363	-1.71301288577728	-1.71457991147052	-1.7146270329868	-1.71644116631911	-1.71649032830774	-1.71714085240598
ConS_066_0119	-1.71283915918129	-1.71162070906745	-1.71104279879085	-1.71028719086839	-1.71110697308071	-1.71118615177995	-1.71123535011591	-1.71129955286686	-1.71136376511046	-1.71142798684951	-1.71149221808682	-1.71155645882519	-1.71168496881641	-1.71174923807487	-1.71181351684565	-1.71187780513157	-1.71193232152063	-1.71198684475392	-1.71204137483316	-1.71209591176007	-1.71215045553635	-1.71220500616374	-1.71225956364396	-1.71231412797873	-1.71232514960193	-1.71232514960193	-1.71244532628585	-1.7125109403053	-1.71257656423933	-1.71264219809095	-1.71270784186315	-1.71277349555892	-1.71290483273323	-1.71297051621776	-1.71202201138452	-1.71274180723852	-1.71280623309574	-1.710596056624	-1.71059419202386	-1.71290573861383	-1.71368281874633	-1.71368281874633	-1.7122094768029	-1.71314182752031	-1.71470931937226	-1.71475645493232	-1.71657113009729	-1.71662030680081	-1.71727102576724
ConS_220_0119	-1.71290359948297	-1.71168496881641	-1.71110697308071	-1.71035125359335	-1.71117115685479	-1.71125034725767	-1.71129955286686	-1.71136376511046	-1.71142798684951	-1.71149221808682	-1.71155645882519	-1.71162070906745	-1.71174923807487	-1.71181351684565	-1.71187780513157	-1.71194210293544	-1.71199662739683	-1.71205115870447	-1.71210569686008	-1.71216024186538	-1.7122147937221	-1.71226935243196	-1.71232391799667	-1.71237849041796	-1.71238951367471	-1.71238951367471	-1.71250970817305	-1.71257533192089	-1.71264096558625	-1.71270660917214	-1.71277226268156	-1.7128379261175	-1.71296928278096	-1.7130349760145	-1.71208633054342	-1.71280623309574	-1.71287066851169	-1.71066016492928	-1.71065830005388	-1.71297018879601	-1.71374738436059	-1.71374738436059	-1.71227382373355	-1.71320631275069	-1.71477403778601	-1.7148211803711	-1.71663612657379	-1.71668531063807	-1.71733612708238
ConS_228_0119	-1.71296804934767	-1.71174923807487	-1.71117115685479	-1.7104153257696	-1.71123535011591	-1.71131455222589	-1.71136376511046	-1.71142798684951	-1.71149221808682	-1.71155645882519	-1.71162070906745	-1.71168496881641	-1.71181351684565	-1.71187780513157	-1.71194210293544	-1.71200641026009	-1.71206094279619	-1.71211548218056	-1.71217002841494	-1.71222458150104	-1.71227914144059	-1.7123337082353	-1.71238828188691	-1.71244286239712	-1.71245388728789	-1.71245388728789	-1.71257409960594	-1.71263973308505	-1.71270537648464	-1.71277102980769	-1.71283669305721	-1.7129023662362	-1.71303374239461	-1.71309944538004	-1.71215065922943	-1.71287066851169	-1.71293511348922	-1.7107242826993	-1.71072241754855	-1.71303464854415	-1.7138119595751	-1.7138119595751	-1.71233818019953	-1.71327080755743	-1.71483876584551	-1.71488591545772	-1.71670113277912	-1.71675032420634	-1.71740123815775
ConS_070_0119	-1.71303250877824	-1.71181351684565	-1.71123535011591	-1.71047940739991	-1.71129955286686	-1.71137876668741	-1.71142798684951	-1.71149221808682	-1.71155645882519	-1.71162070906745	-1.71168496881641	-1.71174923807487	-1.71187780513157	-1.71194210293544	-1.71200641026009	-1.71207072710833	-1.71212526772153	-1.71217981518504	-1.71223436950058	-1.71228893066987	-1.71234349869464	-1.71239807357661	-1.7124526553175	-1.71250724391903	-1.71251827044432	-1.71251827044432	-1.71263850058735	-1.71270414380063	-1.71276979693732	-1.71283546000043	-1.71290113299294	-1.71296681591788	-1.71309821157702	-1.71316392431725	-1.71221499744535	-1.71293511348922	-1.71299956803116	-1.71078840993684	-1.71078654451067	-1.71309911786108	-1.71387654439273	-1.71387654439273	-1.71240254620366	-1.71333531194339	-1.71490350355364	-1.71495066019508	-1.71676614871618	-1.71681534750856	-1.71746635899629
ConS_264_0119	-1.71309697777751	-1.71187780513157	-1.71129955286686	-1.71054349848708	-1.71136376511046	-1.71144299064504	-1.71149221808682	-1.71155645882519	-1.71162070906745	-1.71168496881641	-1.71174923807487	-1.71181351684565	-1.71194210293544	-1.71200641026009	-1.71207072710833	-1.71213505348299	-1.71218960217569	-1.71224415772072	-1.71229872011981	-1.71235328937469	-1.71240786548708	-1.7124624484587	-1.71251703829128	-1.71257163498653	-1.71258266314682	-1.71258266314682	-1.71270291112013	-1.71276856407046	-1.71283422694714	-1.71289989975319	-1.71296558249159	-1.71303127516536	-1.71316269033103	-1.71322841282895	-1.71227934519403	-1.71299956803116	-1.71306403214035	-1.71085254664471	-1.71085068094304	-1.71316359674966	-1.71394113881633	-1.71394113881633	-1.71246692174877	-1.71339982591139	-1.71496825091328	-1.71501541458603	-1.71683117438789	-1.71688038054764	-1.71753148960091
ConS_215_0119	-1.71243082090203	-1.71121351427425	-1.71063614523291	-1.70988124388186	-1.71070025945658	-1.71077936403351	-1.71082851630615	-1.71089265893765	-1.71095681104402	-1.71102097262807	-1.71108514369259	-1.71114932424038	-1.711277713797	-1.71134192281145	-1.71140614132039	-1.71147036932663	-1.71152483459162	-1.711579306688	-1.71163378561749	-1.71168827138181	-1.71174276398266	-1.71179726342177	-1.71185176970085	-1.71190628282161	-1.71191729409915	-1.71191729409915	-1.71203735795989	-1.71210291036701	-1.71216847267011	-1.71223404487217	-1.71229962697618	-1.71236521898514	-1.71249643272985	-1.71256205447159	-1.71161444033268	-1.71233356043957	-1.71239792575897	-1.71018982096451	-1.71018795810768	-1.71249733775898	-1.71327368683289	-1.71327368683289	-1.71180172986556	-1.7127332046968	-1.7142992197458	-1.71434631081485	-1.71615926944424	-1.7162083995308	-1.71685850115247
ConS_072_0119	-1.71322594449353	-1.71200641026009	-1.71142798684951	-1.71067170904316	-1.71149221808682	-1.71157146705984	-1.71162070906745	-1.71168496881641	-1.71174923807487	-1.71181351684565	-1.71187780513157	-1.71194210293544	-1.71207072710833	-1.71213505348299	-1.71219938938689	-1.71226373482285	-1.71231829968172	-1.71237287139698	-1.71242744997038	-1.71248203540362	-1.71253662769844	-1.71259122685656	-1.71264583287971	-1.71270044576961	-1.71271147720135	-1.71271147720135	-1.71283176085108	-1.71289743328418	-1.71296311564953	-1.71302880795013	-1.71309451018899	-1.71316022236912	-1.71329167656522	-1.71335741858721	-1.71240806930092	-1.71312850581964	-1.71319298907186	-1.71098084848262	-1.71097898222969	-1.71329258325309	-1.71407035649286	-1.71407035649286	-1.71259570147328	-1.71352888260497	-1.71509777459859	-1.71514495234026	-1.71696125494693	-1.71701047584803	-1.71766178012016
ConS_089_0119	-1.71256891495917	-1.71135122174104	-1.71077366971837	-1.71001852948877	-1.71083780424928	-1.71091693388556	-1.71096610173133	-1.71103026468808	-1.7110944371257	-1.711158619047	-1.71122281045479	-1.71128701135187	-1.71141544162512	-1.7114796710069	-1.71154390988921	-1.71160815827485	-1.7116626408239	-1.71171713020868	-1.71177162643091	-1.7118261294923	-1.71188063939457	-1.71193515613944	-1.71198967972863	-1.71204421016385	-1.71205522493906	-1.71205522493906	-1.7121753269431	-1.71224090018015	-1.71230648331945	-1.71237207636402	-1.71243767931683	-1.71250329218088	-1.71263454765469	-1.71270019027045	-1.71175227500526	-1.71247162356903	-1.71253600935507	-1.71032720416636	-1.71032534072015	-1.71263545297169	-1.71341204920188	-1.71341204920188	-1.71193962400161	-1.7128713949527	-1.71443790927879	-1.71448501538933	-1.71629855434308	-1.71634770018983	-1.71699801052231
ConS_269_0119	-1.71263284010647	-1.71141496789022	-1.71083733114406	-1.71008208030967	-1.71090147507757	-1.71098061631675	-1.71102979137315	-1.71109396374083	-1.71115814559217	-1.71122233692997	-1.71128653775704	-1.71135074807619	-1.71147919720194	-1.71154343601416	-1.71160768432968	-1.71167194215134	-1.71172643270321	-1.71178093009282	-1.71183543432189	-1.71188994539213	-1.71194446330527	-1.71199898806301	-1.71205351966708	-1.7121080581192	-1.71211907451388	-1.71211907451388	-1.71223919417896	-1.71230477706062	-1.71237036984746	-1.71243597254247	-1.71250158514865	-1.71256720766898	-1.71269848246412	-1.71276413474491	-1.71181608005292	-1.71253553439626	-1.71259992965872	-1.71039080017536	-1.71038893645625	-1.71269938791441	-1.71347609858243	-1.71347609858243	-1.7120034565819	-1.71293536464176	-1.71450211014233	-1.71454922321736	-1.71636303087248	-1.71641218401651	-1.71706259098626
ConS_065_0119	-1.7134194664039	-1.71219938938689	-1.71162070906745	-1.71086409587356	-1.71168496881641	-1.71176425297312	-1.71181351684565	-1.71187780513157	-1.71194210293544	-1.71200641026009	-1.71207072710833	-1.71213505348299	-1.71226373482285	-1.7123280897937	-1.71239245430225	-1.71245682835135	-1.71251141747745	-1.71256601346606	-1.71262061631889	-1.71267522603768	-1.71272984262415	-1.71278446608003	-1.71283909640704	-1.71289373360693	-1.71290476994949	-1.71290476994949	-1.71302510715356	-1.71309080883251	-1.71315652045255	-1.7132222420167	-1.71328797352797	-1.71335371498936	-1.71348522777459	-1.71355099910445	-1.71260122702753	-1.71332198430647	-1.71338649629456	-1.7111733723369	-1.71117150525647	-1.71348613486663	-1.71426425512391	-1.71426425512391	-1.71278894268817	-1.71372253958197	-1.71529213258484	-1.71533933144564	-1.7171564488683	-1.71720569189799	-1.717857289218
ConS_146_0119	-1.7134839928751	-1.71226373482285	-1.71168496881641	-1.71092824376054	-1.71174923807487	-1.71182853396642	-1.71187780513157	-1.71194210293544	-1.71200641026009	-1.71207072710833	-1.71213505348299	-1.71219938938689	-1.7123280897937	-1.71239245430225	-1.71245682835135	-1.71252121194382	-1.7125758091638	-1.71263041324831	-1.71268502419909	-1.71273964201786	-1.71279426670635	-1.71284889826629	-1.71290353669941	-1.71295818200743	-1.71296921998791	-1.71296921998791	-1.71308957505402	-1.71315528648737	-1.71322100786477	-1.71328673918924	-1.71335248046377	-1.71341823169139	-1.71354976401793	-1.71361554512289	-1.71266563203207	-1.71338649629456	-1.71345101786696	-1.71123756592552	-1.71123569856909	-1.71355067124478	-1.71432890724337	-1.71432890724337	-1.71285337553864	-1.71378711110215	-1.715356937914	-1.71540414381871	-1.71722153300918	-1.71727078341949	-1.71792247848075
ConS_078_0119	-1.71282391427494	-1.7116055068713	-1.71102761681026	-1.71027203527877	-1.7110917888566	-1.71117096478732	-1.71122016140277	-1.71128436190822	-1.71134857190564	-1.71141279139786	-1.71147702038766	-1.71154125887787	-1.71166976437075	-1.71173403137905	-1.711798307899	-1.71186259393342	-1.71191710841296	-1.71197162973625	-1.712026157905	-1.71208069292094	-1.71213523478578	-1.71218978350124	-1.71224433906906	-1.71229890149094	-1.71230992272771	-1.71230992272771	-1.71243009519759	-1.71249570691576	-1.71256132854783	-1.71262696009678	-1.71269260156561	-1.71275825295733	-1.71288958552143	-1.71295526669981	-1.71200679513479	-1.71272656574905	-1.71279098934512	-1.71058089025223	-1.7105790257172	-1.71289049137023	-1.713667544197	-1.713667544197	-1.7121942539837	-1.71312657198598	-1.71469400867786	-1.71474114257614	-1.71655575362656	-1.71660492858889	-1.71725562449673
ConS_118_0119	-1.71361307458621	-1.71239245430225	-1.71181351684565	-1.71105656796659	-1.71187780513157	-1.71195712450323	-1.71200641026009	-1.71207072710833	-1.71213505348299	-1.71219938938689	-1.71226373482285	-1.7123280897937	-1.71245682835135	-1.71252121194382	-1.71258560508249	-1.71265000777018	-1.71270462118511	-1.71275924146866	-1.71281386862254	-1.71286850264849	-1.71292314354824	-1.71297779132351	-1.71303244597604	-1.71308710750756	-1.71309814876533	-1.71309814876533	-1.71321853957144	-1.71328427052229	-1.71335001142311	-1.71341576227689	-1.71348152308666	-1.71354729385542	-1.71367886528203	-1.71374466594591	-1.71279447070161	-1.71351554902652	-1.7135800897761	-1.71136598157535	-1.71136411366669	-1.71367977277861	-1.71445824036318	-1.71445824036318	-1.71298226992486	-1.7139162829514	-1.71548657759025	-1.71553379758909	-1.71735173055914	-1.71740099573733	-1.71805288636905
ConS_123_0119	-1.71367762983182	-1.71245682835135	-1.71187780513157	-1.71112074429126	-1.71194210293544	-1.71202143405237	-1.71207072710833	-1.71213505348299	-1.71219938938689	-1.71226373482285	-1.7123280897937	-1.71239245430225	-1.71252121194382	-1.71258560508249	-1.71265000777018	-1.71271442000975	-1.71276904152576	-1.71282366991242	-1.71287830517145	-1.7129329473046	-1.71298759631359	-1.71304225220014	-1.71309691496599	-1.71315158461287	-1.71316262751001	-1.71316262751001	-1.71328303619409	-1.71334877690804	-1.71341452757491	-1.7134802881977	-1.71354605877944	-1.71361183932314	-1.7137434303085	-1.71380924075619	-1.7128589043723	-1.7135800897761	-1.71364464011854	-1.71143020364219	-1.71142833545728	-1.71374433794	-1.71452292136925	-1.71452292136925	-1.71304673146629	-1.71398088328619	-1.71555141194311	-1.71559863899218	-1.71741684397406	-1.71746611653951	-1.7181181050005
ConS_062_0119	-1.71303265681202	-1.7118136644645	-1.71123549753837	-1.71047955456599	-1.71129970031112	-1.71137891415857	-1.71142813433738	-1.7114923655965	-1.7115566063567	-1.71162085662079	-1.71168511639158	-1.71174938567188	-1.71187795277228	-1.71194225059801	-1.71200655794453	-1.71207087481464	-1.71212541544639	-1.71217996292846	-1.71223451726256	-1.71228907845041	-1.71234364649375	-1.71239822139429	-1.71245280315376	-1.71250739177388	-1.71251841830292	-1.71251841830292	-1.71263864848689	-1.71270429172253	-1.71276994488158	-1.71283560796706	-1.71290128098195	-1.71296696392927	-1.7130983596332	-1.71316407239583	-1.71221514520074	-1.71293526148981	-1.71299971605371	-1.71078855720767	-1.71078669178087	-1.71309926591757	-1.71387669271449	-1.71387669271449	-1.71240269402287	-1.71333546008042	-1.71490365222655	-1.71495080888412	-1.71676629802809	-1.7168154968374	-1.71746650854913
ConS_126_0119	-1.71367762983182	-1.71245682835135	-1.71187780513157	-1.71112074429126	-1.71194210293544	-1.71202143405237	-1.71207072710833	-1.71213505348299	-1.71219938938689	-1.71226373482285	-1.7123280897937	-1.71239245430225	-1.71252121194382	-1.71258560508249	-1.71265000777018	-1.71271442000975	-1.71276904152576	-1.71282366991242	-1.71287830517145	-1.7129329473046	-1.71298759631359	-1.71304225220014	-1.71309691496599	-1.71315158461287	-1.71316262751001	-1.71316262751001	-1.71328303619409	-1.71334877690804	-1.71341452757491	-1.7134802881977	-1.71354605877944	-1.71361183932314	-1.7137434303085	-1.71380924075619	-1.7128589043723	-1.7135800897761	-1.71364464011854	-1.71143020364219	-1.71142833545728	-1.71374433794	-1.71452292136925	-1.71452292136925	-1.71304673146629	-1.71398088328619	-1.71555141194311	-1.71559863899218	-1.71741684397406	-1.71746611653951	-1.7181181050005
ConS_156_0119	-1.71380676911741	-1.71258560508249	-1.71200641026009	-1.71124912539788	-1.71207072710833	-1.71215008172624	-1.71219938938689	-1.71226373482285	-1.7123280897937	-1.71239245430225	-1.71245682835135	-1.71252121194382	-1.71265000777019	-1.71271442000975	-1.712778841804	-1.71284327315579	-1.71289791088117	-1.71295255548129	-1.71300720695786	-1.71306186531262	-1.7131165305473	-1.71317120266363	-1.71322588166335	-1.71328056754819	-1.71329161372553	-1.71329161372553	-1.71341205818147	-1.71347781843032	-1.71354358863801	-1.71360936880754	-1.71367515894194	-1.71374095904422	-1.71387258916453	-1.7139384191886	-1.71298780039967	-1.71370920005669	-1.71377376959341	-1.71155867627374	-1.71155680753611	-1.713873497066	-1.71465231228807	-1.71465231228807	-1.71317568325997	-1.71411011279038	-1.71568110969277	-1.7157283508486	-1.71754710009843	-1.71759638744505	-1.71824857165267
ConS_149_0119	-1.7138713531631	-1.71265000777019	-1.71207072710833	-1.71131333018545	-1.71213505348299	-1.7122144198566	-1.71226373482285	-1.7123280897937	-1.71239245430225	-1.71245682835135	-1.71252121194382	-1.71258560508249	-1.71271442000975	-1.712778841804	-1.71284327315579	-1.71290771406795	-1.71296235990163	-1.71301701261207	-1.71307167220102	-1.7131263386702	-1.71318101202134	-1.71323569225618	-1.71329037937645	-1.71334507338389	-1.71335612120206	-1.71335612120206	-1.7134765835519	-1.71354235357256	-1.71360813355501	-1.71367392350227	-1.71373972341736	-1.71380553330329	-1.71393718299981	-1.71400302281643	-1.71305226276204	-1.71377376959341	-1.71383834873156	-1.71162292684408	-1.71162105782996	-1.71393809103632	-1.71471702220657	-1.71471702220657	-1.71324017351791	-1.7141747419655	-1.71574597309535	-1.71579322130772	-1.71761224281374	-1.71766153755426	-1.71831381967928
ConS_091_0119	-1.71317001128601	-1.71195063388718	-1.71137228470922	-1.71061610381163	-1.71143650770821	-1.71151574651508	-1.71156498220492	-1.71162923370825	-1.71169349471864	-1.71175776523892	-1.71182204527189	-1.71188633482037	-1.71201494247514	-1.71207926058707	-1.71214358822578	-1.71220792539411	-1.71226248324108	-1.71231704794269	-1.71237161950066	-1.71242619791672	-1.71248078319258	-1.71253537532999	-1.71258997433065	-1.7126445801963	-1.71265561020909	-1.71265561020909	-1.71277587838456	-1.71284154236722	-1.71290721627957	-1.71297290012462	-1.71303859390537	-1.71310429762483	-1.71323573489191	-1.71330146844554	-1.71235224132246	-1.71307258515913	-1.71313706010827	-1.71092520365863	-1.71092333764479	-1.71323664146299	-1.71401431443393	-1.71401431443393	-1.71253984937129	-1.71347291037066	-1.71504159981161	-1.71508877145103	-1.71690483862176	-1.71695405312895	-1.71760527272689
ConS_127_0119	-1.71400055007456	-1.712778841804	-1.71219938938689	-1.71144176824313	-1.71226373482285	-1.71234312471833	-1.71239245430225	-1.71245682835135	-1.71252121194382	-1.71258560508249	-1.71265000777019	-1.71271442000975	-1.71284327315579	-1.71290771406795	-1.71297216454331	-1.71303662458472	-1.71309128664221	-1.71314595558055	-1.71320063140148	-1.71325531410672	-1.71331000369803	-1.71336470017711	-1.71341940354572	-1.71347411380559	-1.7134851649069	-1.7134851649069	-1.71360566306049	-1.71367145263347	-1.71373725217417	-1.71380306168561	-1.7138688811708	-1.71393471063278	-1.71406639949917	-1.71413225890965	-1.71318121619834	-1.71390293747398	-1.71396753582354	-1.71175145650794	-1.71174958694061	-1.7140673078059	-1.7148464709761	-1.7148464709761	-1.71336918277021	-1.71430402917612	-1.71587572897047	-1.71592299130226	-1.71774255756524	-1.71779186710024	-1.7184443451483
ConS_041_0119	-1.71412978543184	-1.71290771406795	-1.7123280897937	-1.71157024429627	-1.71239245430225	-1.71247186773355	-1.71252121194382	-1.71258560508249	-1.71265000777019	-1.71271442000975	-1.712778841804	-1.71284327315579	-1.71297216454331	-1.71303662458472	-1.71310109419501	-1.71316557337703	-1.71322025166796	-1.71327493684384	-1.71332962890639	-1.71338432785736	-1.71343903369846	-1.71349374643145	-1.71354846605806	-1.71360319258003	-1.71361424696641	-1.71361424696641	-1.71373478094505	-1.71380059008199	-1.71386640919257	-1.71393223827982	-1.71399807734677	-1.71406392639643	-1.71419565445603	-1.71426153347202	-1.71331020793568	-1.7140321437831	-1.71409676135551	-1.71188002422147	-1.7118781541006	-1.71419656303312	-1.71497595834152	-1.71497595834152	-1.71349823035671	-1.71443335488633	-1.71600552362485	-1.71605280008449	-1.71787291143083	-1.7179222357692	-1.71857490985801
ConS_033_0518	-1.71419441753482	-1.71297216454331	-1.71239245430225	-1.71163449657816	-1.71245682835135	-1.71253625355579	-1.71258560508249	-1.71265000777019	-1.71271442000975	-1.712778841804	-1.71284327315579	-1.71290771406795	-1.71303662458472	-1.71310109419501	-1.71316557337703	-1.71323006213361	-1.71328474854489	-1.71333944184315	-1.71339414203014	-1.71344884910758	-1.71350356307721	-1.71355828394077	-1.71361301170001	-1.71366774635664	-1.7136788023863	-1.7136788023863	-1.71379935428546	-1.71386517320873	-1.71393100210862	-1.71399684098815	-1.71406268985034	-1.71412854869822	-1.71426029636316	-1.71432618518629	-1.71337471817434	-1.71409676135551	-1.71416138854363	-1.71194432235391	-1.71194245195614	-1.71426120507551	-1.71504071650489	-1.71504071650489	-1.71356276853241	-1.71449803218595	-1.71607043550151	-1.71611771902825	-1.71793810303875	-1.71798743478213	-1.71864020693551
ConS_218_0119	-1.71425905925783	-1.71303662458472	-1.71245682835135	-1.71169875836734	-1.71252121194382	-1.71260064892489	-1.71265000777019	-1.71271442000975	-1.712778841804	-1.71284327315579	-1.71290771406795	-1.71297216454331	-1.71310109419501	-1.71316557337703	-1.71323006213361	-1.71329456046761	-1.71334925500164	-1.7134039564247	-1.71345866473853	-1.71351337994486	-1.71356810204544	-1.71362283104199	-1.71367756693627	-1.71373230972999	-1.71374336740341	-1.71374336740341	-1.71386393722841	-1.71392976594094	-1.71399560463305	-1.71406145330777	-1.71412731196812	-1.71419318061713	-1.71432494789326	-1.71439084652645	-1.71343923799681	-1.71416138854363	-1.71422602535033	-1.71200863000722	-1.71200675933248	-1.71432585674089	-1.71510548432585	-1.71510548432585	-1.7136273163002	-1.71456271911907	-1.71613535708168	-1.71618264767762	-1.71800330443399	-1.71805264358461	-1.71870551383203
ConS_423_0119	-1.71615985230334	-1.71493206320109	-1.71434973266942	-1.71358835427168	-1.71441439751587	-1.71449418156803	-1.71454375610102	-1.71460844984545	-1.71467315322829	-1.71473786625239	-1.71480258892065	-1.71486732123592	-1.71499681481904	-1.71506157609264	-1.71512634702478	-1.71519112761833	-1.71524606154121	-1.71530100241358	-1.71535595023717	-1.71541090501375	-1.71546586674508	-1.71552083543293	-1.71557581107904	-1.71563079368519	-1.71564189980278	-1.71564189980278	-1.71576299793007	-1.71582911514726	-1.7158952424317	-1.71596137978646	-1.71602752721461	-1.71609368471921	-1.71622602997006	-1.71629221772246	-1.71533643844285	-1.71606175322157	-1.71612667350376	-1.71389957757081	-1.71389769873328	-1.71622694280481	-1.71700999370693	-1.71700999370693	-1.71552534033613	-1.71646484458463	-1.7180443980702	-1.71809189701175	-1.71992059228732	-1.71997014975037	-1.72062591111942
ConS_246_0119	-1.7162179162188	-1.7149899631856	-1.71440755506469	-1.71364607537836	-1.7144722285219	-1.71455202319985	-1.71460160433625	-1.71466630669914	-1.714731018703	-1.71479574035069	-1.71486047164511	-1.71492521258912	-1.71505472343743	-1.71511949334748	-1.71518427291865	-1.71524906215381	-1.7153040034058	-1.71535895160911	-1.7154139067655	-1.71546886887674	-1.71552383794459	-1.71557881397081	-1.71563379695716	-1.7156887869054	-1.71569989450615	-1.71569989450615	-1.71582100880795	-1.71588713485801	-1.71595327097801	-1.71601941717102	-1.71608557344011	-1.71615173978834	-1.71628410273455	-1.71635029933867	-1.71539439236722	-1.71611980402208	-1.71618473298319	-1.71395734005906	-1.71395546097162	-1.71628501569137	-1.71706817140278	-1.71706817140278	-1.71558331947547	-1.71652294929373	-1.71810271450839	-1.71815021982881	-1.71997916122017	-1.72002872536736	-1.72068457525524
ConS_092_0119	-1.71628285985088	-1.71505472343743	-1.7144722285219	-1.71371063552989	-1.71453691161146	-1.71461671817587	-1.71466630669914	-1.714731018703	-1.71479574035069	-1.71486047164511	-1.71492521258912	-1.7149899631856	-1.71511949334748	-1.71518427291865	-1.71524906215381	-1.71531386105585	-1.71536881050647	-1.7154237669105	-1.71547873026968	-1.71553370058579	-1.71558867786058	-1.71564366209582	-1.71569865329327	-1.71575365145469	-1.71576476071458	-1.71576476071458	-1.71588589310988	-1.71595202904076	-1.7160181750446	-1.71608433112446	-1.71615049728342	-1.71621667352453	-1.71634905626555	-1.71641526277159	-1.7154592129585	-1.71618473298319	-1.71624967165293	-1.71402194650174	-1.71402006713474	-1.71634996935892	-1.71713324231461	-1.71713324231461	-1.71564816827329	-1.71658793855936	-1.71816794062359	-1.71821545307969	-1.72004466978743	-1.72009424141183	-1.72075019032099
ConS_049_0119	-1.71554281222303	-1.71431676385103	-1.71373525721721	-1.71297495437659	-1.71379983062843	-1.71387950184827	-1.71392900626146	-1.71399360848898	-1.71405822032765	-1.71412284178032	-1.71418747284987	-1.71425211353915	-1.71438142378837	-1.71444609335403	-1.7145107725509	-1.71457546138183	-1.71463031747933	-1.71468518050663	-1.71474005046548	-1.71479492735762	-1.71484981118481	-1.7149047019488	-1.71495959965136	-1.71501450429422	-1.71502559466255	-1.71502559466255	-1.71514652103806	-1.71521254446194	-1.71527857792452	-1.71534462142887	-1.71541067497803	-1.71547673857507	-1.71560889592498	-1.71567498968398	-1.7147205663218	-1.71544485240452	-1.7155096805282	-1.71328573825531	-1.71328386207148	-1.7156098074635	-1.71639174543371	-1.71639174543371	-1.7149092004654	-1.71584737133098	-1.71742467654706	-1.71747210775409	-1.71929818963752	-1.71934767612485	-1.72000249755695
ConS_241_0119	-1.71554281222303	-1.71431676385103	-1.71373525721721	-1.71297495437659	-1.71379983062843	-1.71387950184827	-1.71392900626146	-1.71399360848898	-1.71405822032765	-1.71412284178032	-1.71418747284987	-1.71425211353915	-1.71438142378837	-1.71444609335403	-1.7145107725509	-1.71457546138183	-1.71463031747933	-1.71468518050663	-1.71474005046548	-1.71479492735762	-1.71484981118481	-1.7149047019488	-1.71495959965136	-1.71501450429422	-1.71502559466255	-1.71502559466255	-1.71514652103806	-1.71521254446194	-1.71527857792452	-1.71534462142887	-1.71541067497803	-1.71547673857507	-1.71560889592498	-1.71567498968398	-1.7147205663218	-1.71544485240452	-1.7155096805282	-1.71328573825531	-1.71328386207148	-1.7156098074635	-1.71639174543371	-1.71639174543371	-1.7149092004654	-1.71584737133098	-1.71742467654706	-1.71747210775409	-1.71929818963752	-1.71934767612485	-1.72000249755695
ConS_124_0119	-1.71568242081207	-1.71445597880647	-1.71387428586312	-1.71311373980441	-1.71393887995078	-1.7140185766856	-1.71406809695512	-1.71413271987753	-1.71419735241724	-1.71426199457713	-1.71432664636005	-1.71439130776888	-1.71452065947569	-1.71458534977942	-1.71465004972052	-1.71471475930187	-1.71476963299815	-1.71482451362867	-1.71487940119518	-1.71493429569944	-1.7149891971432	-1.71504410552822	-1.71509902085625	-1.71515394312905	-1.71516503705878	-1.71516503705878	-1.71528600227273	-1.71535204690619	-1.71541810158482	-1.71548416631166	-1.71555024108978	-1.71561632592223	-1.71574852576236	-1.71581464077617	-1.71485991079882	-1.71558442950182	-1.7156492784654	-1.71342462305029	-1.71342274626637	-1.715749437594	-1.71653162723227	-1.71653162723227	-1.71504860548903	-1.71598707787388	-1.71756489149187	-1.7176123380157	-1.71943901086371	-1.7194885134007	-1.72014354737939
ConS_245_0119	-1.71647774903681	-1.71524906215382	-1.71466630669914	-1.71390437358768	-1.714731018703	-1.71481086094805	-1.71486047164511	-1.71492521258912	-1.7149899631856	-1.71505472343743	-1.71511949334748	-1.71518427291865	-1.71531386105585	-1.71537866962765	-1.7154434878721	-1.71550831579209	-1.71556328985331	-1.71561827087417	-1.71567325885643	-1.71572825380184	-1.71578325571217	-1.71583826458919	-1.71589328043466	-1.71594830325034	-1.71595941749061	-1.71595941749061	-1.71608060419886	-1.71614676978997	-1.71621294546306	-1.71627913122121	-1.71634532706751	-1.71641153300501	-1.71654397516597	-1.71661021139558	-1.71565373280131	-1.71637957812988	-1.71644454594291	-1.71421582351565	-1.71421394330949	-1.71654488866924	-1.71732851356849	-1.71732851356849	-1.71584277278628	-1.71678296472788	-1.71836367776713	-1.71841121164317	-1.72024125479759	-1.72029084886713	-1.72094709501965
ConS_053_0119	-1.71641691292097	-1.7151883978976	-1.71460572378463	-1.71384389686022	-1.71467042676129	-1.71475025786666	-1.71479986164095	-1.71486459354969	-1.7149293351082	-1.71499408631937	-1.71505884718608	-1.71512361771119	-1.71525318774819	-1.71531798726583	-1.71538279645343	-1.71544761531385	-1.71550258169151	-1.71555755502686	-1.71561253532166	-1.71566752257766	-1.71572251679665	-1.71577751798036	-1.71583252613059	-1.71588754124907	-1.71589865393444	-1.71589865393444	-1.71601982368589	-1.71608598001691	-1.71615214642709	-1.71621832291952	-1.71628450949726	-1.71635070616338	-1.7164831297731	-1.71654935672284	-1.71559301199644	-1.71631875576334	-1.71638371447767	-1.71415530340538	-1.71415342346121	-1.7164840431484	-1.71726755816884	-1.71726755816884	-1.71578202554692	-1.71672208584529	-1.71830257691395	-1.71835010410256	-1.72017988923513	-1.72022947629715	-1.72088562964834
ConS_174_0119	-1.71497073367704	-1.71374629699267	-1.71316555318442	-1.71240624617833	-1.71323004193801	-1.71330960868921	-1.71335904818026	-1.71342356567462	-1.71348809275493	-1.71355262942404	-1.7136171756848	-1.71368173154006	-1.7138108720455	-1.71387545670139	-1.71394005096319	-1.71400465483378	-1.71405943887505	-1.71411422982792	-1.71416902769413	-1.71422383247544	-1.71427864417357	-1.71433346279029	-1.71438828832734	-1.71444312078646	-1.71445419657306	-1.71445419657306	-1.71457496392912	-1.71464090051285	-1.71470684710889	-1.71477280372028	-1.71483877035008	-1.71490474700132	-1.71503673038031	-1.71510273711415	-1.71414956915136	-1.71487290279756	-1.71493764559487	-1.71271662320684	-1.71271474948002	-1.7150376407187	-1.71581854826705	-1.71581854826705	-1.71433795539373	-1.7152748917253	-1.71685011536146	-1.71689748385621	-1.71872114613454	-1.71877056690951	-1.71942451810955
ConS_054_0119	-1.71647774903681	-1.71524906215382	-1.71466630669914	-1.71390437358768	-1.714731018703	-1.71481086094805	-1.71486047164511	-1.71492521258912	-1.7149899631856	-1.71505472343743	-1.71511949334748	-1.71518427291865	-1.71531386105585	-1.71537866962765	-1.7154434878721	-1.71550831579209	-1.71556328985331	-1.71561827087417	-1.71567325885643	-1.71572825380184	-1.71578325571217	-1.71583826458919	-1.71589328043466	-1.71594830325034	-1.71595941749061	-1.71595941749061	-1.71608060419886	-1.71614676978997	-1.71621294546306	-1.71627913122121	-1.71634532706751	-1.71641153300501	-1.71654397516597	-1.71661021139558	-1.71565373280131	-1.71637957812988	-1.71644454594291	-1.71421582351565	-1.71421394330949	-1.71654488866924	-1.71732851356849	-1.71732851356849	-1.71584277278628	-1.71678296472788	-1.71836367776713	-1.71841121164317	-1.72024125479759	-1.72029084886713	-1.72094709501965
ConS_067_0119	-1.71659944684028	-1.71537041609375	-1.71478749788751	-1.71402535231313	-1.71485222795332	-1.71493209248707	-1.71498171703548	-1.71504647605759	-1.71511124473757	-1.71517602307829	-1.71524081108264	-1.7153056087535	-1.71543523310628	-1.71550005979399	-1.71556489615974	-1.71562974220645	-1.71568473164125	-1.71573972803958	-1.7157947314032	-1.71584974173387	-1.71590475903336	-1.71595978330343	-1.71601481454586	-1.71606985276241	-1.71608097011378	-1.71608097011378	-1.71620219074989	-1.71626837486894	-1.71633456907563	-1.71640077337303	-1.71646698776422	-1.71653321225228	-1.71666569153132	-1.71673194632847	-1.71577519988599	-1.71650124842321	-1.71656623444128	-1.71433688904299	-1.71433500831262	-1.71666660529065	-1.71745045003999	-1.71745045003999	-1.71596429276214	-1.71690474810081	-1.71848590526836	-1.7185334525249	-1.7203640119414	-1.72041362003191	-1.72107005186587
ConS_173_0119	-1.7166603085327	-1.71543110578221	-1.7148481061661	-1.71408585431581	-1.71491284526665	-1.71499272094943	-1.71504235242641	-1.71510712049137	-1.71517189821688	-1.71523668560584	-1.71530148266112	-1.71536628938562	-1.71549593185379	-1.71556076760324	-1.71562561303345	-1.71569046814732	-1.71574546527214	-1.71580046936242	-1.71585548041995	-1.71591049844648	-1.71596552344378	-1.71602055541361	-1.71607559435775	-1.71613064027796	-1.71614175918554	-1.71614175918554	-1.7162629967927	-1.71632919017962	-1.716395393657	-1.71646160722792	-1.71652783089545	-1.71659406466269	-1.71672656250857	-1.71679282659339	-1.71583594617055	-1.71656209635477	-1.71662709147919	-1.71439743446476	-1.71439555347218	-1.71672747639599	-1.71751143111664	-1.71751143111664	-1.71602506550339	-1.71696565259596	-1.71854703192124	-1.71859458587087	-1.72042540352765	-1.72047501863162	-1.7211315433457
ConS_042_0119	-1.71672117875542	-1.71549180395283	-1.71490872290409	-1.71414636474826	-1.71497347104193	-1.71505335787683	-1.71510299628432	-1.71516777339465	-1.71523256016823	-1.71529735660795	-1.7153621627167	-1.71542697849736	-1.71555663908598	-1.71562148389971	-1.71568633839692	-1.71575120258048	-1.71580620739746	-1.71586121918186	-1.71591623793545	-1.71597126365999	-1.71602629635725	-1.716081336029	-1.71613638267701	-1.71619143630304	-1.71620255676726	-1.71620255676726	-1.71632381135023	-1.71639001400761	-1.71645622675828	-1.71652244960531	-1.71658868255179	-1.7166549256008	-1.71678744201874	-1.71685371539383	-1.71589670095309	-1.71662295281277	-1.7166879570461	-1.71445798832841	-1.71445610707355	-1.71678835603427	-1.71757242075709	-1.71757242075709	-1.71608584675002	-1.71702656563341	-1.71860816717888	-1.71865572782347	-1.7204868037934	-1.72053642591282	-1.72119304353331
ConS_128_0119	-1.71605527550454	-1.71482778159724	-1.71424559078272	-1.71348439477837	-1.71431024012354	-1.71439000504152	-1.71443956768356	-1.71450424590849	-1.7145689337672	-1.71463363126256	-1.71469833839744	-1.71476305517471	-1.71489251766791	-1.7149572633896	-1.71502201876519	-1.71508678379755	-1.71514170452274	-1.71519663219405	-1.71525156681327	-1.71530650838212	-1.71536145690239	-1.71541641237582	-1.71547137480418	-1.71552634418923	-1.71553744763605	-1.71553744763605	-1.71565851663747	-1.71572461794907	-1.71579072932309	-1.71585685076258	-1.7159229822706	-1.71598912385023	-1.71612143723658	-1.71618760904944	-1.71523205970797	-1.71595720003922	-1.71602210469305	-1.71379554356047	-1.71379366517295	-1.71612234985151	-1.71690521202087	-1.71690521202087	-1.71542091619598	-1.71636019432767	-1.71793936654746	-1.71798685400244	-1.71981510609193	-1.71986465151869	-1.72052025349013
ConS_059_0518	-1.71216626777512	-1.71094970141395	-1.71037268275702	-1.70961823882662	-1.71043675809505	-1.71051581468671	-1.71056493713892	-1.71062904085033	-1.71069315402512	-1.71075727666608	-1.71082140877601	-1.7108855503577	-1.71101386194757	-1.71107803196135	-1.71114221145809	-1.7112064004406	-1.711260832609	-1.71131527160049	-1.71136971741678	-1.71142417005959	-1.71147862953063	-1.71153309583162	-1.71158756896425	-1.71164204893026	-1.71165305351026	-1.71165305351026	-1.71177304433189	-1.71183855685265	-1.71190407925734	-1.71196961154895	-1.71203515373045	-1.71210070580485	-1.71223183964424	-1.71229742141522	-1.71135038389083	-1.7120690665348	-1.71213339266348	-1.70992662902783	-1.70992476729959	-1.71223274412216	-1.71300861992731	-1.71300861992731	-1.71153755955942	-1.71246846736297	-1.71403352636944	-1.71408058863629	-1.71589243603359	-1.71594153594186	-1.71659123791546
ConS_214_0119	-1.70938784713696	-1.70817902818958	-1.70760567660609	-1.70685602002636	-1.70766934497095	-1.70774789935408	-1.7077967097092	-1.70786040608808	-1.70792411181044	-1.70798782687903	-1.70805155129658	-1.70811528506585	-1.70824278067051	-1.70830654251139	-1.70837031371498	-1.70843409428401	-1.70848818007134	-1.7085422725952	-1.70859637185727	-1.70865047785922	-1.70870459060273	-1.70875871008949	-1.70881283632117	-1.70886696929946	-1.70887790378507	-1.70887790378507	-1.70899713020277	-1.70906222528613	-1.70912733012785	-1.70919244473087	-1.70925756909811	-1.7093227032325	-1.70945300081444	-1.70951816426787	-1.7085771613965	-1.70929126569259	-1.70935518166628	-1.70716245432514	-1.70716060440868	-1.70945389952352	-1.71022482232105	-1.71022482232105	-1.70876314539259	-1.70968811889263	-1.7112431725104	-1.711289933354	-1.71309015156462	-1.71313893565801	-1.71378445534982
ConS_276_0119	-1.70844208610087	-1.70723589308027	-1.70666378444522	-1.70591575055117	-1.7067273148665	-1.70680569902628	-1.70685440359636	-1.70691796191038	-1.70698152952742	-1.7070451064502	-1.70710869268145	-1.7071722882239	-1.70729950725329	-1.7073631307457	-1.70742676356021	-1.70749040569957	-1.70754437408294	-1.70759834917361	-1.70765233097327	-1.70770631948357	-1.70776031470618	-1.70781431664279	-1.70786832529504	-1.70792234066463	-1.70793325139231	-1.70793325139231	-1.70805221872192	-1.70811717231874	-1.70818213563156	-1.70824710866327	-1.70831209141678	-1.70837708389501	-1.70850709803726	-1.70857211970711	-1.70763316222467	-1.70834571472929	-1.70840949168555	-1.70622152188855	-1.70621967597572	-1.70850799479106	-1.70927723883951	-1.70927723883951	-1.70781874231154	-1.70874170444226	-1.71029336692284	-1.71034002560634	-1.71213630245927	-1.71218497951881	-1.71282908178986
ConS_225_0119	-1.70831939540193	-1.70711354261713	-1.7065415950291	-1.70579377138485	-1.70660510757721	-1.70668346968137	-1.70673216054503	-1.70679570097018	-1.70685925069311	-1.70692280971655	-1.70698637804322	-1.70704995567583	-1.70717713886983	-1.70724074443666	-1.70730435932035	-1.70736798352363	-1.70742193669518	-1.70747589657026	-1.70752986315054	-1.70758383643769	-1.70763781643336	-1.70769180313923	-1.70774579655697	-1.70779979668825	-1.70781070433767	-1.70781070433767	-1.70792963809781	-1.70799457336255	-1.70805951833779	-1.70812447302644	-1.70818943743141	-1.7082544115556	-1.70838438897329	-1.70844939227261	-1.70751069980651	-1.70822305124896	-1.70828681019308	-1.70609945682287	-1.70609761142879	-1.70838528547375	-1.70915431201152	-1.70915431201152	-1.70769622755969	-1.70861892908217	-1.71017015218443	-1.71021679763145	-1.71201256382084	-1.71206122701258	-1.71270514563628
ConS_210_0119	-1.71222034129708	-1.71100362366517	-1.7104265334084	-1.70967199600562	-1.71049061669258	-1.71056968308986	-1.71061881163577	-1.71068292330037	-1.71074704443069	-1.71081117502954	-1.7108753150997	-1.71093946464397	-1.71106779216607	-1.7111319701495	-1.71119615761825	-1.71126035457512	-1.71131479350668	-1.71136923926303	-1.71142369184589	-1.71147815125696	-1.71153261749796	-1.71158709057059	-1.71164157047658	-1.71169605721764	-1.71170706316626	-1.71170706316626	-1.71182706891316	-1.71189258958455	-1.71195812014233	-1.71202366058949	-1.71208921092901	-1.71215477116388	-1.71228592133162	-1.71235151127047	-1.71140435591706	-1.71212312795495	-1.7121874620921	-1.70998042439544	-1.70997856243657	-1.71228682592218	-1.71306279843794	-1.71306279843794	-1.7115915548534	-1.71252257852691	-1.71408783289678	-1.71413490104924	-1.71594697552185	-1.71599608159691	-1.71664586523668
ConS_226_0119	-1.7122846898376	-1.71106779216607	-1.71049061669258	-1.70973596804083	-1.71055470943411	-1.71063378750185	-1.71068292330037	-1.71074704443069	-1.71081117502954	-1.7108753150997	-1.71093946464397	-1.71100362366517	-1.7111319701495	-1.71119615761825	-1.71126035457512	-1.71132456102292	-1.71137900800388	-1.71143346181164	-1.71148792244793	-1.71154238991446	-1.71159686421293	-1.71165134534506	-1.71170583331257	-1.71176032811717	-1.71177133569468	-1.71177133569468	-1.71189135920537	-1.71195688957748	-1.71202242983892	-1.71208797999266	-1.71215354004169	-1.71221910998901	-1.71235027959045	-1.71241587925055	-1.71146858365924	-1.7121874620921	-1.7122518057608	-1.71004444188196	-1.71004257964861	-1.71235118431507	-1.71312727193406	-1.71312727193406	-1.71165581028842	-1.71258697186821	-1.71415245875618	-1.71419953391358	-1.71601187864754	-1.71606099206222	-1.71671087289984
ConS_213_0119	-1.71233925732949	-1.71112220696373	-1.71054495921672	-1.70979021621317	-1.71060905997915	-1.71068814794478	-1.71073728989434	-1.71080141905267	-1.7108655576819	-1.71092970578483	-1.71099386336424	-1.71105803042294	-1.71118639298941	-1.71125058850279	-1.71131479350668	-1.71137900800388	-1.71143346181164	-1.71148792244793	-1.71154238991446	-1.71159686421293	-1.71165134534506	-1.71170583331257	-1.71176032811717	-1.71181482976057	-1.71182583871959	-1.71182583871959	-1.71194587729599	-1.71201141589544	-1.71207696438669	-1.71214252277273	-1.71220809105655	-1.71227366924114	-1.71240485532459	-1.71247046322943	-1.71152304870027	-1.71224201736828	-1.71230636912082	-1.71009872860219	-1.71009686613605	-1.71240576016291	-1.7131819454027	-1.7131819454027	-1.71171029881615	-1.71264157735633	-1.71420726144651	-1.71425434254493	-1.716066916492	-1.71611603613154	-1.71676599940431
ConS_158_0119	-1.71013417713296	-1.70892328195417	-1.70834894762128	-1.70759800805673	-1.70841272505233	-1.70849141402402	-1.70854030801903	-1.70860411356018	-1.70866792847687	-1.70873175277186	-1.7087955864479	-1.70885942950775	-1.70898714378992	-1.70905101501776	-1.70911489564046	-1.70917878566078	-1.70923296427519	-1.70928714964926	-1.7093413417847	-1.70939554068318	-1.7094497463464	-1.70950395877605	-1.7095581779738	-1.70961240394137	-1.70962335721157	-1.70962335721157	-1.70974278848174	-1.70980799543395	-1.70987321217811	-1.70993843871714	-1.710003675054	-1.71006892119162	-1.71019944288095	-1.71026471843856	-1.70932209834359	-1.71003742959031	-1.7101014554809	-1.70790496652834	-1.70790311344637	-1.71020034313601	-1.71097259327617	-1.71097259327617	-1.70950840169669	-1.71043496552465	-1.71199270044028	-1.71203954206019	-1.71384287666438	-1.71389174538909	-1.71453838583472
ConS_036_0518	-1.71529902731656	-1.71407366600617	-1.71349248456399	-1.71273260624596	-1.71355702188578	-1.71363664857078	-1.71368612530774	-1.71375069141362	-1.7138152671199	-1.71387985242944	-1.71394444734509	-1.71400905186971	-1.71413828975732	-1.71420292312603	-1.71426756611515	-1.71433221872755	-1.71438704410754	-1.71444187640956	-1.71449671563536	-1.7145515617867	-1.71460641486532	-1.71466127487297	-1.7147161418114	-1.71477101568237	-1.71478209983451	-1.71478209983451	-1.7149029584201	-1.71496894482405	-1.71503494125545	-1.71510094771735	-1.7151669642128	-1.71523299074486	-1.71536507393097	-1.71543113059115	-1.71447724240533	-1.71520112246475	-1.7152659142138	-1.71304321668519	-1.71304134154878	-1.71536598495788	-1.71614748365896	-1.71614748365896	-1.71466577086879	-1.71560341545274	-1.71717983328974	-1.71722723776243	-1.71905228816324	-1.7191017466372	-1.71975619708674
ConS_253_0518	-1.71551435675571	-1.71428838859988	-1.71370691993297	-1.71294666665635	-1.71377148913066	-1.71385115515095	-1.71390065633288	-1.71396525434311	-1.71402986196323	-1.71409447919611	-1.7141591060446	-1.71422374251157	-1.71435304431239	-1.71441770965198	-1.7144823846215	-1.71454706922383	-1.71460192173498	-1.71465678117503	-1.71471164754572	-1.71476652084879	-1.71482140108601	-1.71487628825913	-1.71493118236989	-1.71498608342005	-1.71499717306263	-1.71499717306263	-1.71511809152349	-1.7151841106252	-1.7152501397643	-1.71531617894385	-1.71538222816689	-1.71544828743649	-1.71558043612759	-1.7156465255552	-1.71469216467624	-1.7154164033547	-1.71548122723155	-1.71325743028561	-1.71325555422406	-1.71558134760638	-1.71636323429075	-1.71636323429075	-1.71488078648142	-1.71581889590226	-1.71739609751439	-1.71744352560011	-1.71926948705487	-1.71931897027155	-1.71997374839026
ConS_532_0518	-1.71616357990908	-1.7149357802834	-1.71435344477093	-1.71359205987104	-1.71441811017015	-1.71449789490442	-1.71454746986131	-1.714612164159	-1.71467686809526	-1.71474158167295	-1.71480630489495	-1.71487103776414	-1.71500053245559	-1.7150652942836	-1.71513006577031	-1.71519484691861	-1.71524978131198	-1.71530472265495	-1.71535967094926	-1.71541462619669	-1.71546958839898	-1.71552455755791	-1.71557953367523	-1.7156345167527	-1.7156456229655	-1.7156456229655	-1.7157667221311	-1.71583283991531	-1.71589896776694	-1.71596510568907	-1.71603125368475	-1.71609741175706	-1.71622975814386	-1.71629594646448	-1.71534015898778	-1.7160654799854	-1.71613040082473	-1.71390328582663	-1.71390140697306	-1.71623067098644	-1.71701372861672	-1.71701372861672	-1.71552906249973	-1.71646857480909	-1.71804814188645	-1.71809564123749	-1.71992435231228	-1.71997391020441	-1.72062967725586
ConS_255_0518	-1.71609865411012	-1.71487103776414	-1.71428878899881	-1.71352751734269	-1.71435344477093	-1.71443321762524	-1.71448278519932	-1.71454746986131	-1.714612164159	-1.71467686809526	-1.71474158167295	-1.71480630489495	-1.7149357802834	-1.71500053245559	-1.7150652942836	-1.71513006577031	-1.71518499196954	-1.71523992511629	-1.71529486521231	-1.71534981225937	-1.71540476625922	-1.71545972721362	-1.71551469512434	-1.71556966999313	-1.71558077454771	-1.71558077454771	-1.71570185562974	-1.71576796353854	-1.71583408151176	-1.71590020955246	-1.71596634766371	-1.71603249584857	-1.71616482245143	-1.71623100087557	-1.71527535616213	-1.71600056884936	-1.7160654799854	-1.71383869703241	-1.71383681845824	-1.71616573515754	-1.71694867560799	-1.71694867560799	-1.715464231483	-1.71640360340165	-1.71798293375984	-1.71803042597913	-1.71985886188971	-1.71990841230878	-1.72056408039383
ConS_264_0518	-1.7159039349303	-1.71467686809526	-1.7140948794163	-1.71333394728949	-1.71415950632435	-1.71423924356	-1.71428878899881	-1.71435344477093	-1.71441811017015	-1.71448278519932	-1.71454746986131	-1.714612164159	-1.71474158167295	-1.71480630489495	-1.71487103776414	-1.7149357802834	-1.71499068191484	-1.71504559048759	-1.71510050600341	-1.71515542846404	-1.71521035787124	-1.71526529422677	-1.71532023753239	-1.71537518778985	-1.71538628737273	-1.71538628737273	-1.71550731423641	-1.71557339253668	-1.71563948089235	-1.71570557930649	-1.71577168778215	-1.7158378063224	-1.71597007360893	-1.71603622236135	-1.71508100568194	-1.71580589363198	-1.71587077567555	-1.71364498826407	-1.71364311052761	-1.71597098590585	-1.71675357502714	-1.71675357502714	-1.71526979648003	-1.7162087474782	-1.71778736810435	-1.71783483894122	-1.71966244985582	-1.71971197786924	-1.72036734923425
ConS_381_0518	-1.71577417062896	-1.71454746986131	-1.71396565444423	-1.71320494850208	-1.71403026212388	-1.71410997563142	-1.71415950632435	-1.7142241428509	-1.71428878899881	-1.71435344477093	-1.71441811017015	-1.71448278519932	-1.714612164159	-1.71467686809526	-1.71474158167295	-1.71480630489495	-1.71486119016009	-1.71491608236239	-1.71497098150361	-1.7150258875855	-1.71508080060983	-1.71513572057834	-1.71519064749279	-1.71524558135495	-1.71525667762583	-1.71525667762583	-1.71537766837092	-1.71544372694689	-1.71550979557227	-1.7155758742501	-1.71564196298346	-1.71570806177539	-1.71584028954724	-1.71590641853329	-1.71495148699694	-1.71567615861705	-1.71574102128011	-1.71351589706858	-1.71351401989019	-1.71584120157157	-1.71662355664853	-1.71662355664853	-1.71514022148853	-1.71607889208255	-1.71765703990828	-1.71770449650091	-1.71953155783166	-1.71958107091922	-1.72023624462003
ConS_534_0518	-1.71490379864688	-1.71367955039685	-1.71309889577645	-1.71233970520136	-1.71316337463205	-1.71324292916901	-1.7132923610695	-1.71335686865704	-1.7134213858276	-1.713485912584	-1.71355044892911	-1.71361499486578	-1.71374411552517	-1.71380869025361	-1.71387327458502	-1.71393786852225	-1.71399264413888	-1.71404742666499	-1.71410221610231	-1.7141570124526	-1.71421181571759	-1.71426662589904	-1.71432144299868	-1.71437626701827	-1.7143873411	-1.7143873411	-1.71450808986394	-1.71457401629455	-1.71463995273439	-1.7147058991865	-1.71477185565392	-1.7148378221397	-1.7149697851785	-1.71503578173762	-1.71408276055273	-1.71480598284259	-1.71487071566377	-1.71265003466172	-1.71264816122216	-1.71497069537659	-1.71575148245112	-1.71575148245112	-1.71427111781112	-1.7152079098044	-1.71678289006905	-1.7168302512317	-1.7186536306194	-1.71870304371157	-1.71935689316797
ConS_537_0518	-1.71558364887323	-1.71435748537325	-1.71377592424853	-1.71301555027265	-1.7138405037071	-1.71392018238943	-1.71396969144021	-1.71403429972047	-1.71409891761368	-1.7141635451227	-1.71422818225039	-1.71429282899962	-1.71442215137415	-1.71448682700518	-1.71455151226922	-1.71461620716913	-1.71467106841384	-1.71472593658964	-1.71478081169828	-1.71483569374153	-1.71489058272113	-1.71494547863883	-1.71500038149639	-1.71505529129557	-1.71506638270552	-1.71506638270552	-1.7151873204403	-1.71525335006746	-1.7153193897352	-1.7153854394466	-1.7154514992047	-1.71551756901255	-1.71564973878979	-1.71571583876528	-1.71476132572586	-1.71548567984418	-1.71555051406301	-1.7133263632138	-1.71332448685446	-1.71565065041404	-1.71643266199082	-1.71643266199082	-1.71494997757783	-1.71588823663023	-1.71746569054102	-1.71751312622782	-1.71933938095329	-1.71938887213473	-1.72004375573124
ConS_549_0518	-1.71557959684683	-1.71435344477093	-1.71377188905331	-1.71301152213614	-1.7138364679118	-1.71391614585364	-1.71396565444423	-1.71403026212388	-1.7140948794163	-1.71415950632435	-1.7142241428509	-1.71428878899881	-1.71441811017015	-1.71448278519932	-1.71454746986131	-1.714612164159	-1.71466702489295	-1.71472189255787	-1.71477676715551	-1.71483164868761	-1.71488653715594	-1.71494143256224	-1.71499633490828	-1.7150512441958	-1.71506233550239	-1.71506233550239	-1.71518327210999	-1.7152493011216	-1.71531534017361	-1.71538138926908	-1.71544744841107	-1.71551351760264	-1.71564568614671	-1.71571178550535	-1.71475728136454	-1.71548162873173	-1.71554646234575	-1.71332233219345	-1.71332045585152	-1.71564659776246	-1.7164286020353	-1.7164286020353	-1.71494593145932	-1.715884181761	-1.71746162091689	-1.71750905615916	-1.71933529373361	-1.71938478444926	-1.72003966187722
ConS_553_0518	-1.71498343609702	-1.71375896364975	-1.71317820291457	-1.71241887381108	-1.71324269354669	-1.71332226261603	-1.71337170354769	-1.71343622292226	-1.71350075188334	-1.71356529043377	-1.71362983857642	-1.71369439631413	-1.71382354058614	-1.71388812712616	-1.71395272327265	-1.71401732902849	-1.71407211466867	-1.71412690722085	-1.71418170668678	-1.7142365130682	-1.71429132636687	-1.71434614658451	-1.71440097372289	-1.71445580778375	-1.71446688389391	-1.71446688389391	-1.71458765477857	-1.71465359328925	-1.71471954181284	-1.71478550035236	-1.71485146891087	-1.71491744749141	-1.71504943473076	-1.71511544339566	-1.71416224757593	-1.71488560235642	-1.7149503470471	-1.71272925986753	-1.71272738608619	-1.71505034509579	-1.71583127550884	-1.71583127550884	-1.71435063931916	-1.71528760304466	-1.71686287287027	-1.71691024275657	-1.71873395872472	-1.71878338095781	-1.71943735146778
I89	-1.71511198620457	-1.71388715177348	-1.71330621970791	-1.71254666693997	-1.71337072935412	-1.7134503218871	-1.71349977740025	-1.71356431580586	-1.71362886380364	-1.71369342139644	-1.71375798858711	-1.71382256537851	-1.71395174777489	-1.7140163533856	-1.71408096860847	-1.71414559344634	-1.71420039527031	-1.71425520401036	-1.71431001966825	-1.71436484224572	-1.71441967174452	-1.71447450816639	-1.71452935151309	-1.71458420178636	-1.71459528117156	-1.71459528117156	-1.71471608777186	-1.71478204578676	-1.71484801382049	-1.71491399187609	-1.71497997995661	-1.71504597806508	-1.71517800437811	-1.71524403258877	-1.71429055480746	-1.7150141235044	-1.71507888735928	-1.71285714437503	-1.71285527004184	-1.71517891501269	-1.71596007685716	-1.71596007685716	-1.71447900222913	-1.71541624322976	-1.71699198057486	-1.71703936454622	-1.71886362395166	-1.71891306094355	-1.71956722690492
ConS_272_0518	-1.71596883162364	-1.71474158167295	-1.71415950632435	-1.71339846105476	-1.7142241428509	-1.7143038919559	-1.71435344477093	-1.71441811017015	-1.71448278519932	-1.71454746986131	-1.714612164159	-1.71467686809526	-1.71480630489495	-1.71487103776414	-1.7149357802834	-1.71500053245559	-1.71505544227385	-1.71511035903549	-1.71516528274227	-1.71522021339592	-1.71527515099823	-1.71533009555094	-1.71538504705581	-1.7154400055146	-1.71545110675422	-1.71545110675422	-1.71557215168529	-1.71563823985212	-1.71570433807736	-1.71577044636406	-1.7158365647153	-1.71590269313414	-1.71603498018687	-1.7161011388269	-1.7151457795121	-1.71587077567555	-1.71593566741371	-1.71370954825398	-1.71370767023837	-1.71603589262014	-1.71681859881611	-1.71681859881611	-1.71533459847604	-1.71627368973912	-1.71785254687173	-1.71790002483393	-1.71972791066446	-1.71977744614417	-1.72043291638602
I77	-1.71603373801595	-1.71480630489495	-1.7142241428509	-1.71346298440488	-1.71428878899881	-1.71436854997669	-1.71441811017015	-1.71448278519932	-1.71454746986131	-1.714612164159	-1.71467686809526	-1.71474158167295	-1.71487103776414	-1.7149357802834	-1.71500053245559	-1.7150652942836	-1.71512021229113	-1.7151751372441	-1.71523006914427	-1.71528500799341	-1.71533995379326	-1.71539490654559	-1.71544986625216	-1.71550483291473	-1.71551593581158	-1.71551593581158	-1.71563699881543	-1.71570309685177	-1.71576920494953	-1.71583532311175	-1.71590145134152	-1.7159675896419	-1.71609989646674	-1.71616606499734	-1.71521056300453	-1.71593566741371	-1.71600056884936	-1.71377411784247	-1.71377223954763	-1.7161008090364	-1.71688363234209	-1.71688363234209	-1.71539941014273	-1.71633864171264	-1.71791773542258	-1.71796522051225	-1.71979338134143	-1.7198429242897	-1.72049849343822
ConS_531_0518	-1.71616357990908	-1.7149357802834	-1.71435344477093	-1.71359205987104	-1.71441811017015	-1.71449789490442	-1.71454746986131	-1.714612164159	-1.71467686809526	-1.71474158167295	-1.71480630489495	-1.71487103776414	-1.71500053245559	-1.7150652942836	-1.71513006577031	-1.71519484691861	-1.71524978131198	-1.71530472265495	-1.71535967094926	-1.71541462619669	-1.71546958839898	-1.71552455755791	-1.71557953367523	-1.7156345167527	-1.7156456229655	-1.7156456229655	-1.7157667221311	-1.71583283991531	-1.71589896776694	-1.71596510568907	-1.71603125368475	-1.71609741175706	-1.71622975814386	-1.71629594646448	-1.71534015898778	-1.7160654799854	-1.71613040082473	-1.71390328582663	-1.71390140697306	-1.71623067098644	-1.71701372861672	-1.71701372861672	-1.71552906249973	-1.71646857480909	-1.71804814188645	-1.71809564123749	-1.71992435231228	-1.71997391020441	-1.72062967725586
ConS_560_0518	-1.71556682057682	-1.71434070452101	-1.71375916585196	-1.71299882119087	-1.71382374281842	-1.71390341842546	-1.71395292556509	-1.71401753135102	-1.71408214674916	-1.71414677176236	-1.7142114063935	-1.71427605064542	-1.71440536802312	-1.71447004115462	-1.71453472391838	-1.71459941631726	-1.71465427544081	-1.71470914149492	-1.71476401448133	-1.71481889440181	-1.71487378125811	-1.71492867505197	-1.71498357578516	-1.71503848345942	-1.71504957444012	-1.71504957444012	-1.71517050749375	-1.71523653456454	-1.71530257167514	-1.71536861882861	-1.71543467602801	-1.71550074327639	-1.71563290793234	-1.71569900534602	-1.71474452926253	-1.71546885534342	-1.71553368705045	-1.71330962215542	-1.7133077458684	-1.71563381952126	-1.71641580076481	-1.71641580076481	-1.7149331738169	-1.71587139652756	-1.71744878916133	-1.71749622300201	-1.71932240649935	-1.71937189574635	-1.72002675372492
ConS_547_0518	-1.71635841556359	-1.71513006577031	-1.71454746986131	-1.71378574502786	-1.714612164159	-1.7146919845544	-1.71474158167295	-1.71480630489495	-1.71487103776414	-1.7149357802834	-1.71500053245559	-1.7150652942836	-1.71519484691861	-1.71525963773136	-1.71532443821147	-1.71538924836181	-1.7154442073523	-1.7154991732986	-1.71555414620249	-1.71560912606571	-1.71566411289004	-1.71571910667723	-1.71577410742905	-1.71582911514726	-1.71584022633771	-1.71584022633771	-1.71596137978646	-1.71602752721461	-1.71609368471921	-1.71615985230334	-1.71622602997006	-1.71629221772246	-1.71642462349655	-1.71649084152441	-1.71553462550187	-1.71626027162488	-1.71632522159149	-1.71409710986366	-1.71409523017138	-1.71642553674882	-1.71720894612914	-1.71720894612914	-1.71572361363757	-1.71666354737093	-1.71824382503182	-1.71829134579097	-1.72012088285551	-1.72017046318034	-1.72082652731032
ConS_269_0518	-1.71642338021067	-1.71519484691861	-1.714612164159	-1.71385032594689	-1.71467686809526	-1.71475670038478	-1.71480630489495	-1.71487103776414	-1.7149357802834	-1.71500053245559	-1.7150652942836	-1.71513006577031	-1.71525963773136	-1.71532443821147	-1.71538924836181	-1.71545406818526	-1.71550903537969	-1.71556400953201	-1.71561899064398	-1.71567397871737	-1.71572897375394	-1.71578397575546	-1.71583898472369	-1.71589400066039	-1.71590511351104	-1.71590511351104	-1.716026285065	-1.71609244238037	-1.7161586097752	-1.71622478725257	-1.71629097481556	-1.71635717246723	-1.71648959804895	-1.71655582598515	-1.71559946702858	-1.71632522159149	-1.71639018127301	-1.71416173710365	-1.71415985713163	-1.71649051143785	-1.71727403813842	-1.71727403813842	-1.71578848338904	-1.7167285576811	-1.71830907234525	-1.71835660024473	-1.72018641280503	-1.72023600061195	-1.72089216382792
ConS_267_0518	-1.71648835457704	-1.71525963773136	-1.71467686809526	-1.71391491647074	-1.71474158167295	-1.71482142586014	-1.71487103776414	-1.7149357802834	-1.71500053245559	-1.7150652942836	-1.71513006577031	-1.71519484691861	-1.71532443821147	-1.71538924836181	-1.71545406818526	-1.71551889768473	-1.71557387308554	-1.71562885544632	-1.71568384476883	-1.71573884105484	-1.71579384430612	-1.71584885452442	-1.7159038717115	-1.71595889586915	-1.7159700103805	-1.7159700103805	-1.71609120004508	-1.71615736725062	-1.71622354453864	-1.71628973191222	-1.71635592937443	-1.71642213692835	-1.7165545823236	-1.71662082017111	-1.71566431823778	-1.71639018127301	-1.71645515067235	-1.71422637396223	-1.71422449371039	-1.71655549584919	-1.71733913990515	-1.71733913990515	-1.71585336283144	-1.71679357772424	-1.71837432946276	-1.71842186450471	-1.72025195264375	-1.720301547935	-1.7209578102669
ConS_550_0518	-1.71655333866562	-1.71532443821147	-1.71474158167295	-1.71397951660225	-1.71480630489495	-1.71488616098336	-1.7149357802834	-1.71500053245559	-1.7150652942836	-1.71513006577031	-1.71519484691861	-1.71525963773136	-1.71538924836181	-1.71545406818526	-1.71551889768473	-1.71558373686309	-1.71563872047273	-1.71569371104443	-1.71574870857993	-1.71580371308102	-1.71585872454945	-1.71591374298698	-1.71596876839539	-1.71602380077644	-1.71603491694899	-1.71603491694899	-1.71615612472959	-1.71622230182827	-1.71628848901244	-1.71635468628519	-1.71642089364958	-1.7164871111087	-1.71661957632343	-1.7166858240852	-1.71572917913235	-1.71645515067235	-1.7165201297924	-1.71429102044227	-1.71428913991053	-1.71662048998574	-1.71740425143226	-1.71740425143226	-1.71591825196765	-1.71685860750326	-1.71843959638727	-1.71848713857384	-1.72031750237464	-1.72036710515249	-1.72102346663028
ConS_277_0518	-1.71661833247932	-1.71538924836181	-1.71480630489495	-1.71404412634429	-1.71487103776414	-1.71495090575732	-1.71500053245559	-1.7150652942836	-1.71513006577031	-1.71519484691861	-1.71525963773136	-1.71532443821147	-1.71545406818526	-1.71551889768473	-1.71558373686309	-1.71564858572324	-1.71570357754417	-1.71575857632923	-1.71581358208018	-1.7158685947988	-1.71592361448683	-1.71597864114606	-1.71603367477825	-1.71608871538516	-1.71609983321941	-1.71609983321941	-1.71622105912145	-1.71628724611622	-1.7163534431995	-1.71641965037438	-1.71648586764392	-1.7165520950112	-1.71668458005134	-1.71675083773035	-1.7157940497152	-1.7165201297924	-1.71658511863607	-1.71435567654663	-1.7143537957349	-1.71668549385041	-1.71746937272266	-1.71746937272266	-1.71598315080058	-1.71692364702107	-1.71850487312175	-1.71855242245508	-1.7203830620007	-1.72043267226741	-1.72108913292104
ConS_185_1014	-1.71668333602104	-1.71545406818526	-1.71487103776414	-1.71410874569971	-1.7149357802834	-1.71501566018489	-1.7150652942836	-1.71513006577031	-1.71519484691861	-1.71525963773136	-1.71532443821147	-1.71538924836181	-1.71551889768473	-1.71558373686309	-1.71564858572324	-1.71571344426807	-1.71576844430274	-1.71582345130362	-1.71587846527247	-1.71593348621107	-1.71598851412117	-1.71604354900455	-1.71609859086297	-1.7161536396982	-1.71616475919464	-1.71616475919464	-1.71628600322355	-1.71635220011738	-1.71641840710273	-1.71648462418269	-1.71655085136034	-1.71661708863877	-1.71674959351024	-1.71681586110946	-1.71585892998922	-1.71658511863607	-1.71665011720629	-1.71442034227818	-1.71441846118638	-1.71675050744612	-1.71753450377928	-1.71753450377928	-1.71604805933312	-1.7169886962806	-1.71857015966913	-1.71861771615139	-1.72044863152491	-1.72049824928275	-1.7211548091422
ConS_279_0518	-1.71602148588398	-1.71479408734144	-1.71421194166354	-1.71345080458269	-1.71427658599515	-1.71435634473171	-1.71440590353228	-1.71447057674353	-1.71453525958706	-1.71459995206575	-1.71466465418246	-1.71472936594007	-1.71485881838946	-1.71492355908699	-1.71498830943693	-1.71505306944214	-1.71510798590372	-1.71516290931035	-1.71521783966379	-1.7152727769658	-1.71532772121814	-1.71538267242257	-1.71543763058085	-1.71549259569473	-1.71550369827873	-1.71550369827873	-1.71562475787084	-1.71569085404404	-1.71575696027808	-1.71582307657603	-1.71588920294095	-1.71595533937592	-1.71608764246822	-1.71615380913171	-1.71519833407332	-1.71592341804812	-1.7159883176531	-1.71376192929152	-1.71376005104938	-1.71608855501214	-1.71687135621013	-1.71687135621013	-1.71538717589285	-1.71632638097596	-1.71790543002538	-1.71795291376955	-1.71978102268509	-1.71983056422346	-1.72048611470059
ConS_529_0518	-1.7168133723002	-1.71558373686309	-1.71500053245559	-1.71423801326215	-1.7150652942836	-1.71514519801238	-1.71519484691861	-1.71525963773136	-1.71532443821147	-1.71538924836181	-1.71545406818526	-1.71551889768473	-1.71564858572324	-1.71571344426807	-1.71577831250047	-1.71584319042333	-1.71589820689285	-1.71595323033273	-1.71600826074476	-1.7160632981307	-1.71611834249231	-1.71617339383137	-1.71622845214964	-1.71628351744889	-1.71629464027121	-1.71629464027121	-1.71641592057011	-1.71648213727093	-1.71654836406931	-1.71661460096835	-1.71668084797112	-1.71674710508071	-1.71687964963268	-1.71694593708124	-1.71598871962235	-1.71671512550596	-1.71678014353799	-1.7145497026343	-1.71454782098211	-1.71688056384229	-1.71766479520294	-1.71766479520294	-1.71617790550863	-1.71711882403647	-1.71870076221443	-1.71874833300097	-1.72057980027976	-1.72062943302663	-1.72128619138769
ConS_551_0518	-1.71615048146974	-1.71492271882198	-1.71434040081133	-1.71357903875913	-1.71440506426822	-1.71448484660563	-1.71453442007299	-1.71459911242661	-1.71466381441822	-1.71472852605069	-1.71479324732689	-1.71485797824969	-1.71498746904663	-1.71505222892651	-1.71511699846452	-1.71518177766352	-1.71523671040367	-1.71529165009299	-1.71534659673325	-1.7154015503262	-1.71545651087359	-1.7155114783772	-1.71556645283878	-1.71562143426009	-1.71563254013834	-1.71563254013834	-1.71575363565546	-1.71581975144723	-1.71588587730583	-1.71595201323431	-1.71601815923575	-1.7160843153132	-1.71621665770845	-1.71628284403239	-1.71532708535914	-1.71605238450441	-1.71611730338604	-1.71389025538027	-1.71388837658307	-1.71621757052349	-1.71700060451195	-1.71700060451195	-1.71551598318335	-1.71645546716793	-1.71803498648558	-1.71808248439774	-1.71991113995624	-1.71996069634063	-1.72061644342491
ConS_383_0518	-1.71621550991403	-1.71498756367494	-1.71440515876972	-1.71364368328129	-1.71446983187006	-1.71454962610762	-1.71459920697035	-1.71466390897604	-1.7147286206226	-1.71479334191289	-1.7148580728498	-1.71492281343619	-1.71505232356894	-1.71511709312106	-1.71518187233419	-1.7152466612112	-1.71530160215942	-1.7153565500589	-1.71541150491139	-1.71546646671865	-1.71552143548243	-1.71557641120451	-1.71563139388664	-1.71568638353059	-1.71569749106988	-1.71569749106988	-1.71581860470132	-1.7158847303853	-1.71595086613911	-1.71601701196582	-1.7160831678685	-1.71614933385021	-1.71628169606304	-1.7163478923003	-1.71539199062103	-1.71611739826085	-1.71618232686227	-1.71395494624693	-1.71395306716985	-1.71628260901479	-1.71706576038238	-1.71706576038238	-1.71558091668424	-1.71652054129827	-1.71810029773781	-1.71814780279386	-1.71997673398494	-1.72002629785511	-1.72068214407432
ConS_556_0518	-1.71700460870263	-1.71577443245727	-1.71519097208465	-1.71442811874414	-1.71525576231929	-1.71533570110227	-1.71538537179299	-1.71545019103781	-1.71551501995848	-1.71557985855786	-1.71564470683886	-1.71570956480437	-1.71583930980047	-1.71590419683686	-1.71596909356933	-1.71603400000079	-1.71608904064892	-1.71614408827356	-1.71619914287646	-1.71625420445941	-1.71630927302417	-1.71636434857251	-1.71641943110621	-1.71647452062703	-1.71648564834231	-1.71648564834231	-1.71660698200098	-1.71667322784148	-1.71673948378844	-1.71680574984495	-1.7168720260141	-1.71693831229896	-1.7170709152282	-1.71713723187875	-1.7161795931636	-1.71690631864195	-1.71697136530586	-1.71473994463222	-1.71473806215559	-1.71707182984052	-1.71785640696984	-1.71785640696984	-1.71636886223396	-1.71731019501789	-1.71889283169926	-1.71894042353009	-1.7207727027664	-1.72082235756502	-1.72147940796035
ConS_561_0518	-1.71706577849329	-1.71583542921228	-1.7152518869418	-1.71448892668867	-1.71531668626534	-1.71539663626416	-1.71544631392498	-1.71551114226685	-1.71557598028727	-1.71564082798913	-1.71570568537532	-1.71577055244874	-1.71590031566884	-1.71596521182131	-1.71603011767259	-1.71609503322558	-1.71615008160984	-1.71620513697256	-1.71626019931552	-1.71631526864048	-1.71637034494921	-1.7164254282435	-1.7164805185251	-1.7165356157958	-1.71654674507662	-1.71654674507662	-1.71666809580814	-1.71673435097211	-1.71680061624538	-1.71686689163105	-1.7169331771322	-1.71699947275191	-1.71713209435941	-1.71719842035337	-1.71624064685408	-1.71696747458917	-1.71703253041408	-1.71480079625593	-1.71479891351552	-1.71713300910058	-1.71791769686134	-1.71791769686134	-1.7164299425398	-1.71737140786814	-1.71895426804142	-1.71900186660555	-1.72083440563496	-1.72088406748925	-1.72154121132371
ConS_525_0518	-1.71712695690084	-1.7158964345355	-1.71531281034416	-1.71454974314844	-1.71537761875916	-1.71545757997696	-1.71550726460984	-1.7155721020513	-1.71563694917404	-1.71570180598093	-1.71576667247488	-1.71583154865877	-1.71596133010798	-1.71602623537909	-1.71609115035174	-1.71615607502883	-1.71621113115139	-1.71626619425437	-1.71632126433956	-1.71637634140871	-1.7164314254636	-1.71648651650601	-1.71654161453769	-1.71659671956044	-1.71660785040725	-1.71660785040725	-1.71672921821643	-1.71679548270649	-1.7168617573087	-1.71692804202615	-1.71699433686193	-1.71706064181913	-1.71719328211015	-1.71725961745015	-1.71630170912876	-1.71702863914939	-1.71709370413787	-1.71486165640712	-1.71485977340285	-1.71719419698021	-1.7179789954036	-1.7179789954036	-1.71649103143734	-1.71743262934743	-1.71901571307574	-1.71906331837507	-1.72089611727126	-1.72094578618322	-1.72160302348341
ConS_354_0119	-1.71717572784797	-1.71594506748375	-1.71536137797754	-1.71459822551732	-1.71542619364108	-1.71550616380369	-1.71555585399534	-1.71562069869184	-1.71568555307178	-1.71575041713804	-1.71581529089353	-1.71588017434113	-1.71600997032428	-1.71607488286562	-1.71613980511067	-1.71620473706233	-1.71625979935458	-1.71631486862882	-1.71636994488683	-1.71642502813036	-1.71648011836121	-1.71653521558114	-1.71659031979191	-1.71664543099532	-1.71665656309067	-1.71665656309067	-1.71677794451575	-1.71684421644143	-1.71691049848154	-1.71697679063915	-1.71704309291737	-1.71710940531928	-1.71724206050654	-1.71730840329808	-1.716350387484	-1.71707739905615	-1.71714247135068	-1.71491017361083	-1.71490829039619	-1.71724297547936	-1.71802786213334	-1.71802786213334	-1.71653973101878	-1.71748143463536	-1.71906469660267	-1.71911230727194	-1.72094531335847	-1.72099498789747	-1.72165229971742
ConS_262_0518	-1.71722685276283	-1.71599604772251	-1.71541228974113	-1.7146490478909	-1.71547711300393	-1.71555709254416	-1.71560678856354	-1.71567164086611	-1.7157365028544	-1.71580137453129	-1.71586625589967	-1.71593114696244	-1.71606095818276	-1.7161258783461	-1.71619080821543	-1.71625574779365	-1.71631081655412	-1.71636589229822	-1.71642097502772	-1.7164760647444	-1.71653116145003	-1.71658626514638	-1.71664137583523	-1.71669649351834	-1.71670762692266	-1.71670762692266	-1.71682902262246	-1.71689530234354	-1.71696159218143	-1.71702789213922	-1.71709420221998	-1.71716052242682	-1.7172931932311	-1.71735954383473	-1.71640141532679	-1.71712851239642	-1.71719359235052	-1.7149610325047	-1.71495914906952	-1.71729410831166	-1.71807908746539	-1.71807908746539	-1.71659078111483	-1.71753259555265	-1.7191160443834	-1.71916366068245	-1.72099688398481	-1.72104656442314	-1.72170395436876
ConS_530_0518	-1.71649471440808	-1.71526597959431	-1.71468320145385	-1.71392123872738	-1.71474791597534	-1.7148277613272	-1.71487737395498	-1.71494211741888	-1.715006870536	-1.71507163330922	-1.71513640574143	-1.71520118783549	-1.71533078102075	-1.71539559211771	-1.71546041288807	-1.71552524333472	-1.71558021953885	-1.71563520270316	-1.71569019282941	-1.71574518991935	-1.71580019397476	-1.71585520499741	-1.71591022298904	-1.71596524795144	-1.71597636262536	-1.71597636262536	-1.71609755406278	-1.71616372223647	-1.71622990049294	-1.71629608883527	-1.71636228726651	-1.71642849578976	-1.71656094312457	-1.71662718194229	-1.71567066601294	-1.71639653966655	-1.71646151001716	-1.71423270075458	-1.71423082047535	-1.71656185666353	-1.71734551220744	-1.71734551220744	-1.71585971337036	-1.71679994202659	-1.71838071697237	-1.7184282527135	-1.72025836782902	-1.72030796385292	-1.72096423588732
ConS_263_0518	-1.71656045469858	-1.71533153413686	-1.71474866808137	-1.71398659058681	-1.71481339235955	-1.71489324975131	-1.7149428698613	-1.71500762309062	-1.71507238597607	-1.71513715852054	-1.71520194072691	-1.71526673259805	-1.71539634534621	-1.71546116622901	-1.71552599678812	-1.71559083702645	-1.71564582153507	-1.71570081300597	-1.71575581144091	-1.71581081684165	-1.71586582920997	-1.71592084854762	-1.71597587485637	-1.71603090813799	-1.71604202449247	-1.71604202449247	-1.71616323425702	-1.71622941243912	-1.71629560070706	-1.71636179906389	-1.71642800751271	-1.71649422605658	-1.7166266934418	-1.71669294228932	-1.71573628167393	-1.71646226509664	-1.71652724528123	-1.71429809950261	-1.71429621894021	-1.71662760711908	-1.71741138142143	-1.71741138142143	-1.71592535760206	-1.71686572853993	-1.71844674339454	-1.71849428636355	-1.72032468035302	-1.72037428395075	-1.72103065628635
ConS_533_0518	-1.71815638616576	-1.71692294771695	-1.71633794334986	-1.71557307442717	-1.71640290493441	-1.71648305516579	-1.71653285726156	-1.71659784800998	-1.7166628484855	-1.71672785869105	-1.71679287862953	-1.71685790830385	-1.71698799687172	-1.7170530557711	-1.717118124418	-1.71718320281534	-1.71723838931071	-1.71729358281962	-1.71734878334383	-1.71740399088514	-1.71745920544533	-1.71751442702618	-1.71756965562947	-1.71762489125701	-1.71763604848713	-1.71763604848713	-1.71775770401695	-1.71782412563096	-1.71789055740514	-1.7179569993426	-1.71802345144645	-1.7180899137198	-1.71822286878745	-1.71828936158799	-1.71732918181266	-1.71805783511704	-1.7181230544917	-1.71588572378086	-1.71588383633124	-1.71822378582898	-1.71901044868171	-1.71901044868171	-1.7175189526564	-1.71846278427792	-1.72004963444546	-1.72009735321959	-1.72193453037739	-1.72198431819834	-1.72264313023033
ConS_355_0119	-1.71822344080323	-1.71698981216828	-1.716404717787	-1.71563973135726	-1.71646968936116	-1.71654985191987	-1.71659966167649	-1.71666466242348	-1.71672967290058	-1.71679469311069	-1.71685972305674	-1.71692476274163	-1.71705487133962	-1.71711994025855	-1.71718501892802	-1.71725010735093	-1.71730530234916	-1.71736050436309	-1.71741571339449	-1.71747092944515	-1.71752615251685	-1.71758138261137	-1.71763661973051	-1.71769186387606	-1.71770302282689	-1.71770302282689	-1.71782469712179	-1.71789112898339	-1.71795757100831	-1.71802402319963	-1.71809048556049	-1.71815695809398	-1.71828993369135	-1.71835643676146	-1.71739610884232	-1.71812487453887	-1.71819010398259	-1.71595242871836	-1.71595054097882	-1.7182908508745	-1.71907763532554	-1.71907763532554	-1.71758590893937	-1.7185298862433	-1.72011698205938	-1.72016470823442	-1.72200217094697	-1.72205196652333	-1.72271088126174
ConS_048_1014	-1.71838870773611	-1.71715461023183	-1.71656929393716	-1.71580401781574	-1.71663429013884	-1.71671448308832	-1.71676431173134	-1.71682933712799	-1.71689437226212	-1.71695941713665	-1.7170244717545	-1.71708953611858	-1.71721969409715	-1.71728478771748	-1.71734989109574	-1.71741500423485	-1.71747022019534	-1.71752544317685	-1.71758067318116	-1.71763591021007	-1.71769115426535	-1.7177464053488	-1.71780166346221	-1.71785692860736	-1.71786809180029	-1.71786809180029	-1.71798981235708	-1.71805626948228	-1.71812273677851	-1.7181892142489	-1.71825570189655	-1.71832219972458	-1.71845522593427	-1.71852175432216	-1.71756106118127	-1.71829010396035	-1.71835535822751	-1.7161168335301	-1.71611494507581	-1.71845614346657	-1.71924322769653	-1.71924322769653	-1.71775093339705	-1.71869526985466	-1.72028297127384	-1.72033071569452	-1.72216888239343	-1.72221869708945	-1.72287786503335
ConS_485_0518	-1.71841294887519	-1.7171787825828	-1.71659343373111	-1.71582811510892	-1.71665843354591	-1.71673863095403	-1.71678846236789	-1.71685349138089	-1.71691853013247	-1.71698357862553	-1.71704863686299	-1.71711370484777	-1.71724387007099	-1.71730896731528	-1.71737407431858	-1.71743919108382	-1.71749441011969	-1.71754963617736	-1.71760486925862	-1.71766010936526	-1.71771535649906	-1.71777061066181	-1.71782587185529	-1.71788114008131	-1.71789230389661	-1.71789230389661	-1.71801403124051	-1.71808049207214	-1.71814696307594	-1.71821344425504	-1.71827993561253	-1.71834643715154	-1.7184794707866	-1.71854600288889	-1.71758525616607	-1.71831433959611	-1.71837959750513	-1.71614094818692	-1.71613905962777	-1.71848038837012	-1.71926751658089	-1.71926751658089	-1.71777513896243	-1.71871952811172	-1.72030731837947	-1.72035506547697	-1.72219333545852	-1.72224315295961	-1.72290235805163
ConS_501_0518	-1.71924875656906	-1.7180122161954	-1.71742574370925	-1.71665895826999	-1.71749086822268	-1.71757121951096	-1.71762114655405	-1.71768630037786	-1.71775146397765	-1.71781663735636	-1.71788182051694	-1.7179470134623	-1.71807742871917	-1.71814265103656	-1.71820788315049	-1.71827312506393	-1.71832845024024	-1.71838378246537	-1.71843912174113	-1.7184944680693	-1.71854982145168	-1.71860518189008	-1.71866054938629	-1.71871592394211	-1.71872710923698	-1.71872710923698	-1.71884907082435	-1.71891565957627	-1.71898225853955	-1.71904886771734	-1.71911548711276	-1.71918211672896	-1.71931540663621	-1.71938206693355	-1.7184194709377	-1.71914995735349	-1.71921534095435	-1.71697239061397	-1.71697049843577	-1.71931632598761	-1.72010497211338	-1.72010497211338	-1.71860971890102	-1.71955592659997	-1.72114678331851	-1.72119462280261	-1.72303645743032	-1.72308637174462	-1.72374685895606
ConS_490_0518	-1.72005257953112	-1.71881375162586	-1.71822619647709	-1.71745799771458	-1.71829144114191	-1.71837194069908	-1.71842195988431	-1.71848723396778	-1.71855251786336	-1.71861781157401	-1.71868311510267	-1.7187484284523	-1.71887908462629	-1.71894442745655	-1.71900978011961	-1.71907514261842	-1.71913057006542	-1.71918600458732	-1.71924144618594	-1.71929689486308	-1.71935235062055	-1.71940781346016	-1.71946328338371	-1.71951876039303	-1.71952996638441	-1.71952996638441	-1.71965215367597	-1.71971886568497	-1.71978558794317	-1.71985232045374	-1.71991906321982	-1.71998581624456	-1.72011935308266	-1.72018613690233	-1.71922175904648	-1.71995359730249	-1.72001910201354	-1.71777200746858	-1.71777011180333	-1.7201202741375	-1.7209103828548	-1.7209103828548	-1.71941235886387	-1.7203603188222	-1.72195413024504	-1.72200205874964	-1.7238473281749	-1.72389733577658	-1.72455905841802
ConS_489_0518	-1.7178250032779	-1.71659250429594	-1.71600794457491	-1.71524365610642	-1.71607285681345	-1.71615294615107	-1.71620271040428	-1.71626765176238	-1.71633260283281	-1.71639756361847	-1.71646253412228	-1.71652751434713	-1.71665750397162	-1.71672251337708	-1.71678753251524	-1.71685256138901	-1.71690770588257	-1.71696285737899	-1.71701801588004	-1.71707318138751	-1.71712835390317	-1.7171835334288	-1.71723871996619	-1.71729391351712	-1.71730506224739	-1.71730506224739	-1.71742662508297	-1.71749299607673	-1.71755937721517	-1.71762576850141	-1.71769216993854	-1.71775858152967	-1.71789143518634	-1.7179578772581	-1.71699842927177	-1.71772652739009	-1.71779169702647	-1.71555606831592	-1.71555418229844	-1.71789235152829	-1.71867841372039	-1.71867841372039	-1.71718805561219	-1.71813116760365	-1.71971680433977	-1.71976448655569	-1.72160025316242	-1.72165000267415	-1.72230830737
ConS_159_1014	-1.72085736777033	-1.71961624535307	-1.71902760424639	-1.71825798786707	-1.71909296942804	-1.71917361770514	-1.71922372931287	-1.71928912402197	-1.71935452857949	-1.71941994298839	-1.71948536725164	-1.71955080137221	-1.71968169919718	-1.71974716290754	-1.7198126364871	-1.71987811993885	-1.71993364996832	-1.71998918709891	-1.72004473133243	-1.72010028267072	-1.72015584111557	-1.72021140666882	-1.72026697933229	-1.72032255910778	-1.72033378585885	-1.72033378585885	-1.72045619954364	-1.7205230351861	-1.7205898811158	-1.7206567373359	-1.72072360384957	-1.72079048065999	-1.72092426518375	-1.72099117290344	-1.72002500774614	-1.72075820196928	-1.72082382816066	-1.7185725767841	-1.71857067762121	-1.72092518794724	-1.72171676373268	-1.72171676373268	-1.72021596049092	-1.72116567806241	-1.72276245324942	-1.72281047104812	-1.72465918585505	-1.72470928703234	-1.72537224892457
ConS_323_0119	-1.71980196996043	-1.71856385569668	-1.71797663830541	-1.71720888045548	-1.71804184548671	-1.71812229878857	-1.71817228922829	-1.71823752579444	-1.71830277216143	-1.71836802833221	-1.71843329430971	-1.71849857009688	-1.71862915111206	-1.71869445634596	-1.71875977140135	-1.71882509628117	-1.71888049182279	-1.71893589443119	-1.71899130410815	-1.71904672085548	-1.71910214467499	-1.71915757556849	-1.71921301353777	-1.71926845858465	-1.71927965811934	-1.71927965811934	-1.71940177499791	-1.71946844855435	-1.71953513234818	-1.71960182638256	-1.71966853066063	-1.71973524518554	-1.71986870498845	-1.71993545027276	-1.71897162830444	-1.7197030448265	-1.71976851175472	-1.71752271007576	-1.71752081549836	-1.71986962551187	-1.72065927794286	-1.72065927794286	-1.71916211835391	-1.72010953165893	-1.72170242129764	-1.7217503220303	-1.72359451989034	-1.72364449838877	-1.72430583560752
ConS_543_0518	-1.71980196996043	-1.71856385569668	-1.71797663830541	-1.71720888045548	-1.71804184548671	-1.71812229878857	-1.71817228922829	-1.71823752579444	-1.71830277216143	-1.71836802833221	-1.71843329430971	-1.71849857009688	-1.71862915111206	-1.71869445634596	-1.71875977140135	-1.71882509628117	-1.71888049182279	-1.71893589443119	-1.71899130410815	-1.71904672085548	-1.71910214467499	-1.71915757556849	-1.71921301353777	-1.71926845858465	-1.71927965811934	-1.71927965811934	-1.71940177499791	-1.71946844855435	-1.71953513234818	-1.71960182638256	-1.71966853066063	-1.71973524518554	-1.71986870498845	-1.71993545027276	-1.71897162830444	-1.7197030448265	-1.71976851175472	-1.71752271007576	-1.71752081549836	-1.71986962551187	-1.72065927794286	-1.72065927794286	-1.71916211835391	-1.72010953165893	-1.72170242129764	-1.7217503220303	-1.72359451989034	-1.72364449838877	-1.72430583560752
ConS_491_0518	-1.71986745180376	-1.71862915111206	-1.71804184548671	-1.71727397245492	-1.71810706246003	-1.71818752784539	-1.71823752579444	-1.71830277216143	-1.71836802833221	-1.71843329430971	-1.71849857009688	-1.71856385569668	-1.71869445634596	-1.71875977140135	-1.71882509628117	-1.71889043098838	-1.7189458348648	-1.71900124581011	-1.71905666382612	-1.71911208891463	-1.71916752107745	-1.71922296031638	-1.71927840663323	-1.71933386002981	-1.7193450612512	-1.7193450612512	-1.71946719652409	-1.71953388012567	-1.71960057396774	-1.71966727805343	-1.7197339923859	-1.71980071696829	-1.71993419689546	-1.72000095224654	-1.71903698506112	-1.71976851175472	-1.71983398855313	-1.71758784913247	-1.71758595427089	-1.71993511755771	-1.7207248891864	-1.7207248891864	-1.71922750378579	-1.72017505989558	-1.72176819033592	-1.72181609832357	-1.72366057611271	-1.72371056221389	-1.72437200011796
ConS_527_0518	-1.71993294352178	-1.71869445634596	-1.71810706246003	-1.7173390742118	-1.71817228922829	-1.71825276670079	-1.71830277216143	-1.71836802833221	-1.71843329430971	-1.71849857009688	-1.71856385569668	-1.71862915111206	-1.71875977140135	-1.71882509628117	-1.71889043098838	-1.71895577552594	-1.71901118773966	-1.7190666070244	-1.71912203338197	-1.71917746681417	-1.7192329073228	-1.71928835490968	-1.71934380957661	-1.7193992713254	-1.71941047423402	-1.71941047423402	-1.71953262790677	-1.71959932155652	-1.71966602544984	-1.71973273958987	-1.71979946397978	-1.71986619862269	-1.71999969868019	-1.72006646410107	-1.71910235165479	-1.71983398855313	-1.71989947522469	-1.71765299796074	-1.71765110281489	-1.7200006194813	-1.7207905103437	-1.7207905103437	-1.71929289906328	-1.72024059802091	-1.7218339693357	-1.72188188458052	-1.72372664238376	-1.72377663609	-1.72443817471006
ConS_535_0518	-1.71928064110732	-1.71804401007654	-1.71745749468325	-1.71669065323224	-1.71752262395843	-1.71760298112278	-1.71765291181756	-1.7177180704074	-1.71778323877465	-1.71784841692225	-1.71791360485314	-1.71797880257026	-1.71810922737493	-1.71817445446837	-1.7182396913598	-1.71830493805216	-1.71836026728156	-1.71841560356082	-1.71847094689173	-1.7185262972761	-1.71858165471571	-1.71863701921237	-1.71869239076787	-1.71874776938403	-1.71875895549911	-1.71875895549911	-1.71888092603136	-1.71894751966807	-1.71901412351764	-1.71908073758322	-1.71914736186794	-1.71921399637492	-1.71934729606826	-1.7194139612609	-1.71845129464827	-1.71918183463877	-1.71924722303934	-1.71700410845972	-1.71700221614333	-1.71934821548717	-1.72013691957662	-1.72013691957662	-1.71864155655592	-1.7195878336985	-1.72117880751403	-1.72122665052606	-1.72306862127621	-1.72311853928751	-1.72377907545929
ConS_322_0119	-1.7220819620341	-1.72083734006197	-1.72024704268505	-1.71947526421507	-1.72031259167481	-1.72039346677462	-1.72044371934215	-1.72050929802571	-1.72057488661317	-1.72064048510753	-1.72070609351179	-1.72077171182894	-1.72090297821389	-1.72096862628768	-1.72103428428636	-1.72109995221292	-1.72115563869906	-1.72121133232639	-1.72126703309675	-1.72132274101198	-1.72137845607389	-1.72143417828434	-1.72148990764515	-1.72154564415816	-1.72155690257162	-1.72155690257162	-1.72167966154852	-1.72174668575537	-1.72181372030759	-1.72188076520838	-1.72194782046093	-1.72201488606844	-1.72214904836112	-1.7222161450527	-1.72124725392241	-1.72198251624948	-1.72204832772191	-1.71979073644549	-1.71978883194814	-1.72214997373064	-1.72294378709226	-1.72294378709226	-1.72143874494602	-1.72239114321552	-1.72399243877477	-1.72404059276722	-1.72589456261641	-1.72594480652066	-1.72660965859752
ConS_502_0518	-1.71878512649773	-1.71754990361104	-1.71696405468025	-1.71619808324275	-1.71702910999283	-1.71710937588611	-1.71715924986025	-1.71722433442093	-1.71728942873682	-1.71735453281085	-1.71741964664595	-1.71748477024503	-1.71761504674689	-1.71768019965552	-1.71774536233987	-1.71781053480287	-1.717865801077	-1.71792107438496	-1.71797635472853	-1.7180316421095	-1.71808693652966	-1.71814223799082	-1.71819754649475	-1.71825286204327	-1.71826403541813	-1.71826403541813	-1.71838586701298	-1.718452384776	-1.71851891272864	-1.71858545087401	-1.71865199921523	-1.71871855775542	-1.71885170544527	-1.71891829460117	-1.71795672485259	-1.71868643268677	-1.71875174653537	-1.71651118302765	-1.71650929285782	-1.71885262381559	-1.71964042757867	-1.71964042757867	-1.718146770168	-1.71909196866915	-1.72068112366723	-1.7207289118815	-1.72256876830936	-1.72261862889708	-1.72327840459471
ConS_168_0119	-1.72480845122833	-1.72355600226555	-1.72296200059961	-1.72218538662965	-1.72302796067847	-1.72310934307079	-1.72315991089759	-1.72322590104395	-1.72329190121889	-1.72335791142547	-1.72342393166674	-1.72348996194575	-1.7236220526292	-1.72368811303975	-1.72375418350026	-1.72382026401378	-1.72387630042339	-1.72393234406423	-1.72398839493817	-1.72404445304707	-1.72410051839281	-1.72415659097726	-1.72421267080227	-1.72426875786973	-1.72428008709841	-1.72428008709841	-1.72440361834695	-1.72447106429303	-1.7245385207151	-1.72460598761641	-1.72467346500021	-1.72474095286976	-1.72487596007917	-1.72494347942555	-1.72396849143794	-1.72470837923404	-1.72477460510487	-1.72250283437462	-1.72250091794681	-1.72487689127732	-1.7256757092432	-1.7256757092432	-1.72416118635551	-1.72511958024425	-1.72673098628885	-1.72677944490416	-1.72864516887767	-1.72869573203038	-1.72936481206189
ConS_209_0119	-1.72600745665381	-1.7247515501391	-1.72415591214483	-1.723377162177	-1.72422205381672	-1.72430366029897	-1.72435436738767	-1.72442053929287	-1.72448672128199	-1.7245529133581	-1.72461911552426	-1.72468532778357	-1.72481778259392	-1.72488402515112	-1.72495027781379	-1.72501654058499	-1.72507273157128	-1.72512892982874	-1.72518513535928	-1.72524134816476	-1.72529756824707	-1.72535379560811	-1.72541003024974	-1.72546627217387	-1.72547763268504	-1.72547763268504	-1.72560150508362	-1.72566913733285	-1.72573678011602	-1.72580443343642	-1.72587209729733	-1.72593977170203	-1.72607515215596	-1.72614285821177	-1.72516517693865	-1.72590710802979	-1.72597351696212	-1.72369548256696	-1.72369356086909	-1.72607608592893	-1.72687711471543	-1.72687711471543	-1.72535840367183	-1.72631944613431	-1.72793531862032	-1.72798391180916	-1.72985482851716	-1.72990553271021	-1.73057648061813
ConS_231_0119	-1.7257418610823	-1.72448672128199	-1.72389144614294	-1.72311316983028	-1.7239575475467	-1.72403910433713	-1.72408978054457	-1.72415591214483	-1.72422205381672	-1.72428820556331	-1.72435436738767	-1.72442053929287	-1.72455291335809	-1.72461911552426	-1.72468532778357	-1.7247515501391	-1.72480770684796	-1.72486387081913	-1.7249200420545	-1.72497622055595	-1.72503240632534	-1.72508859936458	-1.72514479967553	-1.72520100726007	-1.72521236083433	-1.72521236083433	-1.7253361575826	-1.72540374851894	-1.72547134997635	-1.72553896195811	-1.72560658446751	-1.72567421750781	-1.72580951519427	-1.72587717984699	-1.7249000958125	-1.72564157380128	-1.72570794213949	-1.7234312967124	-1.72342937618315	-1.72581044839626	-1.72661098692919	-1.72661098692919	-1.72509320461529	-1.72605365975348	-1.72766854179463	-1.72771710514131	-1.72958687033685	-1.72963754325341	-1.73030807694853
ConS_235_0119	-1.7257418610823	-1.72448672128199	-1.72389144614294	-1.72311316983028	-1.7239575475467	-1.72403910433713	-1.72408978054457	-1.72415591214483	-1.72422205381672	-1.72428820556331	-1.72435436738767	-1.72442053929287	-1.72455291335809	-1.72461911552426	-1.72468532778357	-1.7247515501391	-1.72480770684796	-1.72486387081913	-1.7249200420545	-1.72497622055595	-1.72503240632534	-1.72508859936458	-1.72514479967553	-1.72520100726007	-1.72521236083433	-1.72521236083433	-1.7253361575826	-1.72540374851894	-1.72547134997635	-1.72553896195811	-1.72560658446751	-1.72567421750781	-1.72580951519427	-1.72587717984699	-1.7249000958125	-1.72564157380128	-1.72570794213949	-1.7234312967124	-1.72342937618315	-1.72581044839626	-1.72661098692919	-1.72661098692919	-1.72509320461529	-1.72605365975348	-1.72766854179463	-1.72771710514131	-1.72958687033685	-1.72963754325341	-1.73030807694853
ConS_250_0119	-1.72505486514376	-1.72380170637813	-1.72320736878783	-1.72243031631407	-1.72327336614625	-1.72335479454239	-1.7234053909585	-1.72347141841841	-1.72353745591827	-1.72360350346111	-1.72366956105	-1.72373562868799	-1.7238677941235	-1.72393389192714	-1.72399999979212	-1.72406611772151	-1.7241221858643	-1.72417826124652	-1.72423434387004	-1.72429043373672	-1.72434653084844	-1.72440263520707	-1.72445874681448	-1.72451486567255	-1.72452620132322	-1.72452620132322	-1.7246498026066	-1.72471728679891	-1.7247847814791	-1.72485228665041	-1.72491980231612	-1.72498732847948	-1.72512241231223	-1.72518996998816	-1.72421442909516	-1.72495473636016	-1.72502099981169	-1.7227479432065	-1.72274602569678	-1.72512334403896	-1.72592261586299	-1.72592261586299	-1.72440723318953	-1.72536617080426	-1.72697849375913	-1.72702698000076	-1.72889376997467	-1.72894436208097	-1.72961382556047
ConS_233_0119	-1.72587463856472	-1.72461911552426	-1.72402365901288	-1.72324514594468	-1.72408978054457	-1.72417136217335	-1.72422205381672	-1.72428820556331	-1.72435436738767	-1.72442053929287	-1.72448672128199	-1.72455291335809	-1.72468532778357	-1.7247515501391	-1.72481778259392	-1.72488402515112	-1.72494019899347	-1.72499638010256	-1.72505256848027	-1.7251087641285	-1.72516496704912	-1.72522117724402	-1.72527739471507	-1.72533361946416	-1.72534497650581	-1.72534497650581	-1.72546881106769	-1.72553642265416	-1.72560404476814	-1.7256716774129	-1.72573932059173	-1.72580697430791	-1.72594231336545	-1.72600999871339	-1.72503261615082	-1.72577432062158	-1.72584070925064	-1.7235633695513	-1.72356144843792	-1.72594324685285	-1.72674403043752	-1.72674403043752	-1.7252257839008	-1.72618653261138	-1.72780190972314	-1.72785048798632	-1.72972082876085	-1.72977151731083	-1.7304422580484
ConS_251_0119	-1.72519105409649	-1.72393750286206	-1.72334297953062	-1.72256568459728	-1.72340899750186	-1.72349045133465	-1.72354106355852	-1.72360711165005	-1.7236731697878	-1.72373923797482	-1.72380531621416	-1.72387140450889	-1.72400361127674	-1.72406972975599	-1.72413585830288	-1.72420199692047	-1.72425808260937	-1.72431417554223	-1.72437027572092	-1.72442638314732	-1.72448249782329	-1.7245386197507	-1.72459474893144	-1.72465088536737	-1.72466222456894	-1.72466222456894	-1.72478586457645	-1.72485336991613	-1.72492088575025	-1.72498841208208	-1.72505594891489	-1.72512349625194	-1.72525862245182	-1.7253262013212	-1.72435035471199	-1.72509089391253	-1.72515717814345	-1.72288341054472	-1.72288149243679	-1.72525955447082	-1.72605907724559	-1.72605907724559	-1.7245432191731	-1.72550245742861	-1.72711528736925	-1.72716378888628	-1.72903116828428	-1.72908177639994	-1.72975145190009
ConS_232_0119	-1.72607388093362	-1.72481778259392	-1.72422205381672	-1.72344318534501	-1.72428820556331	-1.72436982447797	-1.72442053929287	-1.72448672128199	-1.7245529133581	-1.72461911552426	-1.72468532778357	-1.7247515501391	-1.72488402515112	-1.72495027781379	-1.72501654058499	-1.72508281346783	-1.72513901303001	-1.72519521986559	-1.72525143397646	-1.7253076553645	-1.72536388403159	-1.72542011997963	-1.72547636321049	-1.72553261372607	-1.72554397597279	-1.72554397597279	-1.72566786729839	-1.72573550988374	-1.72580316300625	-1.72587082666921	-1.7259385008759	-1.72600618562961	-1.72614158679123	-1.72620930320573	-1.72523147250885	-1.72597351696212	-1.72603993605074	-1.72376155414871	-1.72375963215846	-1.72614252070705	-1.72694367215078	-1.72694367215078	-1.72542472874714	-1.72638591815295	-1.72800203844003	-1.72805063909514	-1.7299218439029	-1.72997255592111	-1.73064360746221
ConS_252_0119	-1.72614031537442	-1.72488402515112	-1.72428820556331	-1.72350921855164	-1.72435436738767	-1.72443599873854	-1.72448672128199	-1.7245529133581	-1.72461911552426	-1.72468532778357	-1.7247515501391	-1.72481778259392	-1.72495027781379	-1.72501654058499	-1.72508281346783	-1.72514909646538	-1.72520530460607	-1.72526152002239	-1.72531774271621	-1.72537397268943	-1.72543020994393	-1.72548645448159	-1.7255427063043	-1.72559896541395	-1.72561032939676	-1.72561032939676	-1.72573423965517	-1.7258018925798	-1.7258695560448	-1.72593723005348	-1.72600491460912	-1.726072609715	-1.72620803159066	-1.72627575836702	-1.7252977782007	-1.72603993605074	-1.72610636529876	-1.72382763578382	-1.7238257135011	-1.72620896564937	-1.7270102397879	-1.7270102397879	-1.7254910639531	-1.72645240034718	-1.72806876851136	-1.72811737663502	-1.7299888696313	-1.73003958947707	-1.73071074468337
ConS_272_0119	-1.7262067599793	-1.72495027781379	-1.72435436738767	-1.72357526179995	-1.72442053929287	-1.72450218308374	-1.7245529133581	-1.72461911552426	-1.72468532778357	-1.7247515501391	-1.72481778259392	-1.72488402515112	-1.72501654058499	-1.72508281346783	-1.72514909646538	-1.72521538958074	-1.72527160630256	-1.72532783030223	-1.72538406158163	-1.72544030014265	-1.72549654598717	-1.72555279911708	-1.72560905953427	-1.72566532724063	-1.72567669296005	-1.72567669296005	-1.72580062215706	-1.72586828542412	-1.72593595923479	-1.72600364359235	-1.7260713385001	-1.72613904396132	-1.72627448655734	-1.72634222369873	-1.72536409401728	-1.72610636529876	-1.72617280470929	-1.72389372747535	-1.72389180490007	-1.72627542075899	-1.72707681762991	-1.72707681762991	-1.72555740929281	-1.72651889272012	-1.72813550883744	-1.72818412443197	-1.73005590570553	-1.73010663338129	-1.73077789228482
ConS_212_0119	-1.7262732147514	-1.72501654058499	-1.72442053929287	-1.72364131509301	-1.72448672128199	-1.72456837751664	-1.72461911552426	-1.72468532778357	-1.7247515501391	-1.72481778259392	-1.72488402515112	-1.72495027781379	-1.72508281346783	-1.72514909646538	-1.72521538958074	-1.72528169281699	-1.72533791812256	-1.72539415070821	-1.72545039057581	-1.72550663772725	-1.72556289216442	-1.72561915388921	-1.7256754229035	-1.72573169920919	-1.72574306666575	-1.72574306666575	-1.72586701480715	-1.72593468841981	-1.7260023725793	-1.72607006728892	-1.72613777255195	-1.72620548837167	-1.72634095169441	-1.726408699204	-1.72543041996168	-1.72617280470929	-1.72623925428542	-1.72395982922636	-1.72395790635843	-1.72634188603904	-1.72714340567995	-1.72714340567995	-1.72562376476938	-1.7265853952749	-1.72820225942144	-1.72825088248912	-1.7301229521288	-1.73017368763697	-1.73084505026977
ConS_463_0119	-1.72640615480965	-1.72514909646538	-1.7245529133581	-1.72377345182555	-1.72461911552426	-1.72470079665787	-1.7247515501391	-1.72481778259392	-1.72488402515112	-1.72495027781379	-1.725016540585	-1.72508281346783	-1.72521538958074	-1.72528169281699	-1.72534800617723	-1.72541432966454	-1.72547057214548	-1.72552682191095	-1.72558307896282	-1.72563934330298	-1.72569561493333	-1.72575189385575	-1.72580818007213	-1.72586447358436	-1.72587584451682	-1.72587584451682	-1.72599983056437	-1.72606752487772	-1.72613522974436	-1.72620294516758	-1.72627067115068	-1.72633840769693	-1.72647391249212	-1.72654168074765	-1.72556310224635	-1.72630571403029	-1.726372183947	-1.72409206291907	-1.72409013946557	-1.72647484712285	-1.72727661241663	-1.72727661241663	-1.72575650614543	-1.72671843094241	-1.7283357913758	-1.72838442939669	-1.73025707603524	-1.73030782721547	-1.73097939740303
ConS_055_0518	-1.67502589415283	-1.67390891454154	-1.67337904049756	-1.67268615078662	-1.67343788347606	-1.67351048336961	-1.67355559335654	-1.67361446026285	-1.67367333514941	-1.67373221801839	-1.67379110887197	-1.6738500077123	-1.67396782936188	-1.67402675217547	-1.67408568298448	-1.6741446217911	-1.67419460125927	-1.67424458647984	-1.67429457745414	-1.67434457418348	-1.67439457666919	-1.67444458491261	-1.67449459891504	-1.67454461867783	-1.67455472226496	-1.67455472226496	-1.67466488755531	-1.67472503448609	-1.67478518974799	-1.6748453533433	-1.67490552527433	-1.67496570554341	-1.67508609110491	-1.67514629640196	-1.67427682588629	-1.67493665911413	-1.67499571352917	-1.67296939164967	-1.67296768179529	-1.67508692143769	-1.67579914209839	-1.67579914209839	-1.67444868326228	-1.67530331628594	-1.67673980201383	-1.67678299141487	-1.67844544439891	-1.67849048785037	-1.67908647416387
ConS_062_0518	-1.67850222692548	-1.67737628213963	-1.67684216330744	-1.67614373077062	-1.67690147741576	-1.67697465867338	-1.67702012994056	-1.67707946836147	-1.67713881489099	-1.67719816953135	-1.67725753228476	-1.67731690315345	-1.67743566924552	-1.67749506447334	-1.67755446782532	-1.67761387930368	-1.67766425964303	-1.67771464582743	-1.67776503785824	-1.67781543573681	-1.6778658394645	-1.67791624904267	-1.67796666447268	-1.67801708575588	-1.67802727045255	-1.67802727045255	-1.67813832025078	-1.67819895019169	-1.67825958859807	-1.67832023547227	-1.67838089081666	-1.67844155463361	-1.67856290769464	-1.67862359694347	-1.67774714387172	-1.67841227480812	-1.67847180375847	-1.67642923636419	-1.67642751283372	-1.67856374470147	-1.67928169479282	-1.67928169479282	-1.6779203802852	-1.67878187932785	-1.6802299363397	-1.68027347424093	-1.68194936833662	-1.68199477669144	-1.68259559476808
ConS_094_0518	-1.67844912085981	-1.67732331356917	-1.67678925983659	-1.67609091230561	-1.67684856671953	-1.67692173906116	-1.67696720478764	-1.67702653597723	-1.67708587527346	-1.67714522267856	-1.67720457819473	-1.6772639418242	-1.67738269343189	-1.67744208141455	-1.67750147751938	-1.67756088174861	-1.67761125594	-1.67766163597501	-1.677712021855	-1.67776241358133	-1.67781281115535	-1.67786321457842	-1.6779136238519	-1.67796403897714	-1.67797422242986	-1.67797422242986	-1.67808525866272	-1.67814588119587	-1.67820651219242	-1.67826715165472	-1.67832779958514	-1.67838845598605	-1.67850979420879	-1.67857047603536	-1.67769413005269	-1.6783591797401	-1.67841870141264	-1.67637638316696	-1.67637465984624	-1.67851063111327	-1.67922849333312	-1.67922849333312	-1.67786734531648	-1.67872873905702	-1.6801766185998	-1.680220151156	-1.68189583909902	-1.68194124185705	-1.68254198582506
ConS_095_0518	-1.67842690515394	-1.6773011553763	-1.6767671288743	-1.67606881690051	-1.67682643273492	-1.67689960134708	-1.67694506475592	-1.67700439292072	-1.67706372919134	-1.67712307356999	-1.67718242605888	-1.67724178666025	-1.67736053220925	-1.67741991716133	-1.67747931023475	-1.67753871143174	-1.67758908305149	-1.67763946051426	-1.67768984382142	-1.67774023297432	-1.67779062797431	-1.67784102882276	-1.67789143552102	-1.67794184807044	-1.67795203100283	-1.67795203100283	-1.67806306156142	-1.67812368099598	-1.67818430889306	-1.67824494525503	-1.67830559008426	-1.67836624338311	-1.67848757539913	-1.67854825412103	-1.67767195293275	-1.67833696863444	-1.67839648726273	-1.67635427323368	-1.67635255000069	-1.67848841226078	-1.67920623772481	-1.67920623772481	-1.67784515934981	-1.67870650904345	-1.68015431435257	-1.680197844673	-1.68187344638433	-1.68191884680128	-1.68251955977038
ConS_404_0518	-1.67657229468091	-1.67545133586755	-1.67491957775397	-1.67422422781776	-1.67497862984621	-1.67505148778144	-1.67509675812452	-1.67515583431497	-1.67521491854252	-1.67527401080937	-1.6753331111177	-1.67539221946969	-1.67551046031347	-1.67556959280962	-1.67562873335821	-1.67568788196143	-1.67573803935724	-1.67578820254647	-1.67583837153048	-1.6758885463106	-1.67593872688816	-1.67598891326452	-1.67603910544099	-1.67608930341894	-1.67609944300659	-1.67609944300659	-1.67621000088611	-1.67627036220095	-1.67633073190639	-1.67639111000477	-1.67645149649843	-1.6765118913897	-1.67663270637441	-1.67669312647252	-1.67582055674984	-1.67648274136778	-1.67654200640473	-1.67450847390073	-1.67450675797611	-1.67663353966945	-1.67734830331839	-1.67734830331839	-1.67599302621372	-1.67685070671426	-1.67829232828638	-1.67833567236595	-1.6800040910077	-1.6800492964152	-1.68064742721608
ConS_096_0518	-1.67847668598739	-1.67735080733086	-1.67681671980879	-1.67611832815614	-1.67687603044202	-1.67694920741143	-1.67699467601377	-1.67705401095672	-1.67711335400734	-1.67717270516784	-1.67723206444046	-1.67729143182739	-1.67741019095309	-1.6774695826963	-1.67752898256271	-1.67758839055455	-1.67763876793699	-1.6776891511638	-1.67773954023633	-1.67778993515593	-1.67784033592397	-1.6778907425418	-1.67794115501078	-1.67799157333227	-1.67800175743065	-1.67800175743065	-1.67811280070452	-1.67817342708262	-1.67823406192518	-1.67829470523458	-1.67835535701317	-1.67841601726331	-1.67853736318776	-1.6785980488668	-1.67772164730032	-1.67838673915943	-1.67844626460947	-1.676403817045	-1.67640209361541	-1.67853820014537	-1.67925610797428	-1.67925610797428	-1.6778948735417	-1.67875632193854	-1.68020429359533	-1.68024782892584	-1.68192362387086	-1.68196902953386	-1.6825698119674
I45	-1.67852695935935	-1.67740095053382	-1.6768668013809	-1.67616832925185	-1.67692611885451	-1.67699930426483	-1.67704477811265	-1.6771041199016	-1.67716346980009	-1.67722282781034	-1.67728219393457	-1.67734156817499	-1.67746034101329	-1.67751973961562	-1.67757914634302	-1.67763856119773	-1.67768894440055	-1.67773933344908	-1.67778972834469	-1.67784012908873	-1.67789053568255	-1.67794094812752	-1.67799136642499	-1.67804179057632	-1.67805197585236	-1.67805197585236	-1.67816303196879	-1.67822366535994	-1.67828430721751	-1.67834495754387	-1.67840561634139	-1.67846628361242	-1.67858764358453	-1.67864833629035	-1.67777183334086	-1.67843700211973	-1.6784965344598	-1.67645385102225	-1.6764521273941	-1.67858848063904	-1.67930647165737	-1.67930647165737	-1.677945079605	-1.6788066276931	-1.68025476736287	-1.68029830775361	-1.68197429786695	-1.68201970882853	-1.68262056142201
ConS_569_0518	-1.67857837807906	-1.67745223610343	-1.67691802390822	-1.67621946945977	-1.67697734837888	-1.67705054242341	-1.67709602163684	-1.67715537042857	-1.67721472733176	-1.67727409234862	-1.67733346548137	-1.67739284673224	-1.67751163359718	-1.6775710392157	-1.67763045296122	-1.67768987483597	-1.67774026399246	-1.67779065899606	-1.6778410598481	-1.67789146654996	-1.67794187910299	-1.67799229750855	-1.67804272176799	-1.67809315188268	-1.67810333836336	-1.67810333836336	-1.67821440761646	-1.67827504818127	-1.67833569721451	-1.67839635471854	-1.67845702069573	-1.67851769514845	-1.67863906948994	-1.67869976938346	-1.67782316272908	-1.67848841018934	-1.67854794957724	-1.67650502486474	-1.67650330103348	-1.67863990664357	-1.67935798275656	-1.67935798275656	-1.67799642947455	-1.67885807953704	-1.68030639106775	-1.68034993663461	-1.68202612638633	-1.68207154276783	-1.68267246712823
ConS_563_0518	-1.67860018921165	-1.67747399075078	-1.67693975181163	-1.67624116244149	-1.67699907925059	-1.67707227695794	-1.67711775844759	-1.67717711021006	-1.67723647008479	-1.67729583807401	-1.67735521417994	-1.67741459840479	-1.67753339122014	-1.67759279981509	-1.67765221653786	-1.67771164139065	-1.67776203307283	-1.67781243060269	-1.67786283398159	-1.67791324321089	-1.67796365829195	-1.67801407922612	-1.67806450601476	-1.67811493865924	-1.67812512565095	-1.67812512565095	-1.67823620047693	-1.67829684408497	-1.67835749616228	-1.67841815671124	-1.67847882573421	-1.67853950323355	-1.67866088367086	-1.67872158661356	-1.67784493596527	-1.67851021680392	-1.67856975918167	-1.67652673211497	-1.67652500819755	-1.67866172086654	-1.6793798330786	-1.6793798330786	-1.67801821139936	-1.67887990472167	-1.68032828915966	-1.68037183692235	-1.68204811136523	-1.68209353004599	-1.68269448485156
ConS_316_0518	-1.67796226382839	-1.67683771626242	-1.67630425897076	-1.67560669026246	-1.67636349965485	-1.67643659030845	-1.67648200527103	-1.67654127020753	-1.67660054323257	-1.67665982434838	-1.67671911355715	-1.67677841086109	-1.67689702976335	-1.67695635136609	-1.67701568107286	-1.67707501888587	-1.67712533674985	-1.6771756604444	-1.67722598997085	-1.67727632533058	-1.67732666652492	-1.67737701355523	-1.67742736642287	-1.67747772512918	-1.67748789718493	-1.67748789718493	-1.67759880913255	-1.67765936379621	-1.67771992690432	-1.67778049845923	-1.67784107846331	-1.67790166691891	-1.67802286919411	-1.67808348301843	-1.67720811818018	-1.67787242346843	-1.67793187846202	-1.67589184290744	-1.67589012150834	-1.67802370516078	-1.67874076230841	-1.67874076230841	-1.67738113967141	-1.67824156864016	-1.67968782222691	-1.67973130581254	-1.68140510501161	-1.68145045649277	-1.6820505214895
ConS_395_0518	-1.67859973130543	-1.67747353403045	-1.67693929565278	-1.6762407070158	-1.67699862302942	-1.67707182065987	-1.67711730210173	-1.67717665380183	-1.67723601361417	-1.67729538154099	-1.6773547575845	-1.67741414174691	-1.67753293443734	-1.6775923429698	-1.67765175963005	-1.67771118442033	-1.67776157604948	-1.67781197352631	-1.67786237685216	-1.67791278602839	-1.67796320105637	-1.67801362193745	-1.678064048673	-1.67811448126436	-1.67812466824535	-1.67812466824535	-1.67823574295433	-1.67829638649847	-1.67835703851187	-1.67841769899691	-1.67847836795593	-1.67853904539131	-1.67866042570064	-1.67872112857933	-1.67784447885467	-1.67850975899255	-1.67856930130753	-1.67652627638972	-1.67652455247411	-1.67866126289544	-1.6793793743496	-1.6793793743496	-1.67801775410635	-1.67887944652043	-1.68032782942776	-1.68037137714435	-1.68204764980916	-1.68209306844165	-1.68269402260804
I70	-1.67864524042761	-1.67751892528669	-1.67698463110331	-1.67628596959638	-1.67704396467381	-1.67711716994736	-1.67716265613891	-1.67722201403795	-1.67728138005093	-1.67734075418007	-1.6774001364276	-1.67745952679573	-1.67757833190269	-1.67763774664596	-1.67769716951873	-1.67775660052322	-1.67780699742263	-1.67785740017094	-1.67790780876949	-1.67795822321966	-1.67800864352279	-1.67805906968025	-1.6781095016934	-1.6781599395636	-1.67817012761093	-1.67817012761093	-1.67828121394865	-1.678341863843	-1.67840252220838	-1.67846318904717	-1.67852386436172	-1.67858454815441	-1.67870594118368	-1.67876665042501	-1.67788990889962	-1.67855525868714	-1.67861480724094	-1.67657156874395	-1.67656984464854	-1.67870677846623	-1.67942496524718	-1.67942496524718	-1.67806320228159	-1.67892498496456	-1.68037352000527	-1.68041707230383	-1.68209352169116	-1.68213894512145	-1.6827399628169
D54	-1.67797229413483	-1.67684772063002	-1.67631425105709	-1.67561666631208	-1.67637349310428	-1.67644658543991	-1.67649200144776	-1.67655126774847	-1.6766105421381	-1.67666982461886	-1.67672911519296	-1.67678841386261	-1.6769070354974	-1.67696635846696	-1.67702568954093	-1.6770850287215	-1.67713534774532	-1.67718567259996	-1.67723600328679	-1.67728633980715	-1.6773366821624	-1.67738703035389	-1.67743738438297	-1.677487744251	-1.67749791654142	-1.67749791654142	-1.67760883104819	-1.67766938710934	-1.67772995161533	-1.67779052456851	-1.67785110597126	-1.67791169582591	-1.67803290090038	-1.67809351612492	-1.67721813108406	-1.67788245170014	-1.6779419080667	-1.67590182550944	-1.67590010407078	-1.67803373688636	-1.67875081061109	-1.67875081061109	-1.67739115656524	-1.67825160539947	-1.67969789246595	-1.67974137705993	-1.68141521514958	-1.68146056768657	-1.68206064666376
ConS_069_0518	-1.68333341994541	-1.68219489645643	-1.68165482213737	-1.68094861316242	-1.68171479723938	-1.68178879415135	-1.68183477229641	-1.681894772256	-1.68195478050604	-1.68201479704881	-1.6820748218866	-1.68213485502171	-1.68225494619305	-1.68231500423388	-1.68237507058121	-1.68243514523734	-1.68248608801669	-1.68253703677234	-1.68258799150567	-1.68263895221811	-1.68268991891105	-1.6827408915859	-1.68279187024405	-1.68284285488692	-1.68285315338577	-1.68285315338577	-1.68296544421197	-1.68302675185327	-1.68308806815036	-1.68314939310567	-1.68321072672165	-1.68327206900075	-1.68339477955808	-1.68345614784122	-1.68256989769842	-1.68324246169868	-1.68330265646665	-1.68123729608419	-1.6812355533666	-1.68339562592929	-1.68412161512041	-1.68412161512041	-1.68274506897911	-1.68361620165258	-1.68508049502563	-1.68512452194447	-1.68681927741011	-1.68686519783866	-1.68747279649018
ConS_072_0518	-1.68333341994541	-1.68219489645643	-1.68165482213737	-1.68094861316242	-1.68171479723938	-1.68178879415135	-1.68183477229641	-1.681894772256	-1.68195478050604	-1.68201479704881	-1.6820748218866	-1.68213485502171	-1.68225494619305	-1.68231500423388	-1.68237507058121	-1.68243514523734	-1.68248608801669	-1.68253703677234	-1.68258799150567	-1.68263895221811	-1.68268991891105	-1.6827408915859	-1.68279187024405	-1.68284285488692	-1.68285315338577	-1.68285315338577	-1.68296544421197	-1.68302675185327	-1.68308806815036	-1.68314939310567	-1.68321072672165	-1.68327206900075	-1.68339477955808	-1.68345614784122	-1.68256989769842	-1.68324246169868	-1.68330265646665	-1.68123729608419	-1.6812355533666	-1.68339562592929	-1.68412161512041	-1.68412161512041	-1.68274506897911	-1.68361620165258	-1.68508049502563	-1.68512452194447	-1.68681927741011	-1.68686519783866	-1.68747279649018
ConS_070_0518	-1.68333341994541	-1.68219489645643	-1.68165482213737	-1.68094861316242	-1.68171479723938	-1.68178879415135	-1.68183477229641	-1.681894772256	-1.68195478050604	-1.68201479704881	-1.6820748218866	-1.68213485502171	-1.68225494619305	-1.68231500423388	-1.68237507058121	-1.68243514523734	-1.68248608801669	-1.68253703677234	-1.68258799150567	-1.68263895221811	-1.68268991891105	-1.6827408915859	-1.68279187024405	-1.68284285488692	-1.68285315338577	-1.68285315338577	-1.68296544421197	-1.68302675185327	-1.68308806815036	-1.68314939310567	-1.68321072672165	-1.68327206900075	-1.68339477955808	-1.68345614784122	-1.68256989769842	-1.68324246169868	-1.68330265646665	-1.68123729608419	-1.6812355533666	-1.68339562592929	-1.68412161512041	-1.68412161512041	-1.68274506897911	-1.68361620165258	-1.68508049502563	-1.68512452194447	-1.68681927741011	-1.68686519783866	-1.68747279649018
ConS_071_0518	-1.68333341994541	-1.68219489645643	-1.68165482213737	-1.68094861316242	-1.68171479723938	-1.68178879415135	-1.68183477229641	-1.681894772256	-1.68195478050604	-1.68201479704881	-1.6820748218866	-1.68213485502171	-1.68225494619305	-1.68231500423388	-1.68237507058121	-1.68243514523734	-1.68248608801669	-1.68253703677234	-1.68258799150567	-1.68263895221811	-1.68268991891105	-1.6827408915859	-1.68279187024405	-1.68284285488692	-1.68285315338577	-1.68285315338577	-1.68296544421197	-1.68302675185327	-1.68308806815036	-1.68314939310567	-1.68321072672165	-1.68327206900075	-1.68339477955808	-1.68345614784122	-1.68256989769842	-1.68324246169868	-1.68330265646665	-1.68123729608419	-1.6812355533666	-1.68339562592929	-1.68412161512041	-1.68412161512041	-1.68274506897911	-1.68361620165258	-1.68508049502563	-1.68512452194447	-1.68681927741011	-1.68686519783866	-1.68747279649018
ConS_097_0518	-1.68631586279911	-1.68516950413271	-1.68462572031517	-1.68391466774875	-1.68468610712673	-1.6847606120823	-1.68480690594528	-1.68486731795695	-1.68492773837333	-1.68498816719675	-1.68504860442956	-1.6851090500741	-1.68522996660774	-1.68529043750152	-1.68535091681641	-1.68541140455474	-1.68546269766924	-1.68551399684253	-1.68556530207602	-1.68561661337116	-1.68566793072937	-1.68571925415209	-1.68577058364076	-1.68582191919679	-1.68583228858239	-1.68583228858239	-1.68594535243998	-1.68600708221968	-1.68606882077478	-1.68613056810778	-1.68619232422117	-1.68625408911744	-1.68637764526866	-1.68643943652859	-1.68554708380293	-1.68622427782859	-1.68628488733793	-1.68420532966749	-1.68420357499914	-1.68637849747301	-1.68710949436332	-1.68710949436332	-1.68572346029218	-1.68660059378338	-1.68807500132369	-1.68811933287731	-1.68982583850718	-1.68987207795647	-1.69048390094791
ConS_099_0518	-1.68684563682337	-1.68569788076569	-1.68515343537542	-1.68444151898581	-1.68521389561324	-1.68528849117586	-1.68533484134563	-1.68539532684488	-1.68545582076931	-1.68551632312126	-1.68557683390307	-1.6856373531171	-1.6857584168512	-1.68581896137599	-1.6858795143424	-1.68594007575278	-1.68599143134864	-1.68604279301805	-1.68609416076245	-1.68614553458327	-1.68619691448195	-1.68624830045994	-1.68629969251866	-1.68635109065956	-1.68636147268771	-1.68636147268771	-1.68647467441458	-1.68653647948231	-1.68659829334686	-1.68666011601074	-1.68672194747644	-1.68678378774648	-1.6869074947096	-1.6869693614077	-1.68607592029115	-1.68675394007657	-1.68681462355507	-1.68473253384448	-1.6847307770448	-1.6869083479543	-1.68764023797631	-1.68764023797631	-1.68625251172699	-1.68713071546268	-1.68860692690192	-1.68865131278905	-1.6903599141678	-1.69040621051828	-1.69101878697623
ConS_344_0518	-1.68683162599316	-1.68568390691391	-1.68513947903045	-1.68442758549964	-1.68519993732524	-1.68527453049018	-1.68532087916993	-1.68538136272453	-1.68544185470376	-1.68550235510996	-1.68556286394549	-1.68562338121269	-1.68574444105151	-1.68580498362784	-1.68586553464525	-1.68592609410609	-1.68597744804855	-1.68602880806416	-1.68608017415436	-1.6861315463206	-1.68618292456431	-1.68623430888692	-1.68628569928988	-1.68633709577463	-1.68634747746823	-1.68634747746823	-1.68646067554674	-1.68652247862216	-1.68658429049384	-1.68664611116427	-1.68670794063596	-1.68676977891143	-1.68689348188369	-1.6869553465855	-1.68606193427048	-1.68673993220425	-1.68680061372534	-1.6847185910187	-1.68471683427541	-1.68689433510085	-1.68762620148832	-1.68762620148832	-1.6862385200183	-1.68711669543265	-1.68859285913606	-1.68863724358537	-1.69034578950494	-1.69039208434966	-1.69100464086878
ConS_358_0518	-1.68690099827772	-1.68575309609434	-1.68520858152335	-1.68449657480385	-1.68526904943936	-1.68534365447676	-1.68539001053453	-1.68545050371839	-1.68551100532956	-1.68557151537039	-1.68563203384323	-1.68569256075043	-1.68581363987732	-1.68587419210171	-1.68593475276987	-1.68599532188416	-1.68604668401371	-1.68609805221836	-1.68614942649954	-1.68620080685869	-1.68625219329725	-1.68630358581666	-1.68635498441836	-1.68640638910378	-1.68641677245397	-1.68641677245397	-1.68652998859788	-1.68659180153852	-1.68665362327821	-1.68671545381947	-1.68677729316481	-1.68683914131672	-1.68696286405033	-1.68702473863704	-1.68613118370697	-1.68680928984243	-1.68686998105592	-1.68478762656939	-1.68478586954683	-1.68696371740381	-1.68769570082121	-1.68769570082121	-1.68630779761984	-1.68718611327154	-1.68866251334606	-1.6887069049149	-1.69041572544907	-1.69046202774981	-1.69107468299911
ConS_562_0518	-1.68695811994246	-1.68581006696784	-1.68526548100736	-1.68455338107399	-1.6853259568467	-1.68540057166139	-1.68544693379515	-1.68550743490896	-1.68556794445229	-1.6856284624275	-1.68568898883692	-1.68574952368292	-1.68587061869404	-1.68593117886388	-1.6859917474797	-1.68605232454386	-1.68610369341571	-1.68615506836425	-1.68620644939093	-1.68625783649716	-1.68630922968441	-1.68636062895409	-1.68641203430767	-1.68646344574656	-1.686473830461	-1.686473830461	-1.68658706148227	-1.68664888254718	-1.68671071241346	-1.68677255108362	-1.68683439856016	-1.68689625484561	-1.68701999385323	-1.68708187658042	-1.68618820420296	-1.68686639944546	-1.68692709864091	-1.68484447092472	-1.68484271367217	-1.68702084731897	-1.68775292711376	-1.68775292711376	-1.68636484131052	-1.68724327245151	-1.68871986718429	-1.68876426461626	-1.69047331130351	-1.6905196197445	-1.69113235630103
ConS_293_0518	-1.44917563276854	-1.44851124541385	-1.44819583050037	-1.4477831432677	-1.44823086529159	-1.44827408822896	-1.448300943354	-1.4483359866261	-1.44837103272607	-1.44840608165438	-1.44844113341148	-1.44847618799781	-1.44854630566005	-1.44858136873685	-1.44861643464473	-1.44865150338414	-1.44868123978419	-1.44871097822045	-1.44874071869319	-1.4487704612027	-1.44880020574926	-1.44882995233314	-1.44885970095462	-1.44888945161398	-1.44889546083776	-1.44889546083776	-1.4489609792251	-1.44899674744883	-1.44903251861865	-1.44906829273504	-1.4491040697985	-1.44913984980951	-1.4492114186761	-1.44924720753266	-1.44873015814523	-1.44912258058703	-1.44915769022257	-1.44795187456736	-1.4479508561121	-1.44921191227859	-1.44963516046318	-1.44963516046318	-1.44883239010773	-1.4493405380601	-1.45019373053967	-1.45021936489101	-1.45120529846866	-1.45123199054384	-1.45158505691295
ConS_295_0518	-1.44910998549396	-1.44844569848266	-1.44813033115306	-1.44771770612673	-1.44816536066059	-1.44820857707881	-1.44823542815307	-1.44827046613893	-1.44830550695181	-1.44834055059217	-1.44837559706046	-1.44841064635714	-1.44848075343749	-1.44851581122208	-1.44855087183689	-1.44858593528237	-1.44861566719311	-1.44864540113945	-1.44867513712167	-1.44870487514003	-1.44873461519482	-1.44876435728633	-1.44879410141482	-1.44882384758057	-1.44882985589667	-1.44882985589667	-1.44889536438674	-1.44893112720666	-1.44896689297177	-1.44900266168258	-1.44903843333955	-1.44907420794318	-1.44914576599236	-1.44918154943887	-1.44866457816828	-1.44905694133063	-1.44909204565989	-1.44788641199985	-1.4478853936981	-1.44914625952023	-1.4495694436956	-1.4495694436956	-1.44876679469275	-1.44927486585583	-1.45012792920216	-1.45015355966974	-1.45113934369829	-1.45116603172003	-1.45151904444917
ConS_319_0518	-1.44908546330567	-1.44842121377324	-1.4481058642165	-1.44769326242461	-1.44814089175054	-1.44818410573382	-1.44821095529509	-1.4482459913065	-1.44828103014462	-1.4483160718099	-1.44835111630279	-1.44838616362375	-1.44845626675171	-1.44849132255962	-1.44852638119743	-1.4485614426656	-1.44859117289956	-1.44862090516889	-1.44865063947387	-1.44868037581476	-1.44871011419185	-1.44873985460543	-1.44876959705576	-1.44879934154313	-1.44880534952019	-1.44880534952019	-1.44887085431358	-1.44890661511514	-1.44894237886157	-1.44897814555335	-1.44901391519097	-1.44904968777492	-1.44912124178372	-1.44915702320955	-1.44864008111606	-1.44903242213719	-1.44906752448452	-1.44786195880077	-1.44786094055635	-1.44912173528373	-1.44954489555128	-1.44954489555128	-1.44874229187434	-1.44925033435617	-1.45010334947049	-1.45012897848746	-1.45111470665859	-1.45114139316634	-1.45149438586066
ConS_325_0518	-1.44907974092812	-1.44841550014126	-1.44810015473176	-1.44768755836157	-1.4481351818053	-1.4481783952204	-1.44820524442861	-1.4482402799793	-1.44827531835661	-1.448310359561	-1.44834540359294	-1.44838045045287	-1.44845055265856	-1.44848560800522	-1.4485206661817	-1.44855572718847	-1.44858545703116	-1.44861518890916	-1.44864492282276	-1.44867465877222	-1.44870439675783	-1.44873413677986	-1.4487638788386	-1.44879362293432	-1.44879963083227	-1.44879963083227	-1.44886513476305	-1.44890089509363	-1.44893665836901	-1.44897242458966	-1.44900819375607	-1.44904396586873	-1.44911551893472	-1.44915129988903	-1.44863436460393	-1.44902670045847	-1.44906180234332	-1.44785625252163	-1.44785523429059	-1.44911601242823	-1.44953916711696	-1.44953916711696	-1.44873657401669	-1.44924460980583	-1.45009761366536	-1.45012324234384	-1.45110895748081	-1.45113564363527	-1.45148863165453
ConS_439_0518	-1.44913984980951	-1.44847551715178	-1.44816012817617	-1.44774747485203	-1.44819516008726	-1.44823837947106	-1.44826523238803	-1.44830027277861	-1.4483353159966	-1.44837036204246	-1.44840541091664	-1.44844046261959	-1.44851057451367	-1.4485456347057	-1.44858069772834	-1.44861576358203	-1.44864549753497	-1.44867523352379	-1.44870497154875	-1.44873471161015	-1.44876445370825	-1.44879419784335	-1.44882394401571	-1.44885369222562	-1.44885970095462	-1.44885970095462	-1.44892521394698	-1.4489609792251	-1.44899674744883	-1.44903251861865	-1.44906829273504	-1.4491040697985	-1.44917563276854	-1.4492114186761	-1.44869441186999	-1.44908680199869	-1.44912190874179	-1.44791619229175	-1.44791517392016	-1.44917612633036	-1.44959933962366	-1.44959933962366	-1.44879663541726	-1.44930474151195	-1.45015786360126	-1.45018349583557	-1.4511693478943	-1.45119603775996	-1.45154907489002
ConS_032_1014	-0.601644786154447	-0.601550341903966	-0.601505461516575	-0.601446698018283	-0.601510447997255	-0.601516599416467	-0.60152042113038	-0.601525407782827	-0.601530394492533	-0.601535381259499	-0.601540368083725	-0.601545354965214	-0.601555328899984	-0.601560315953267	-0.601565303063818	-0.601570290231638	-0.601574518810396	-0.601578747430326	-0.60158297609143	-0.601587204793708	-0.601591433537161	-0.60159566232179	-0.601599891147596	-0.601604120014579	-0.601604974157346	-0.601604974157346	-0.601614286192564	-0.601619369370799	-0.60162445260853	-0.601629535905759	-0.601634619262487	-0.601639702678716	-0.601649869689682	-0.601654953284421	-0.601581474564104	-0.601637249212709	-0.601642237206787	-0.601470729849181	-0.601470584818046	-0.601649939805431	-0.601710036636584	-0.601710036636584	-0.601596008865653	-0.601668208641429	-0.60178927087788	-0.601792905061551	-0.601932541299747	-0.60193631787484	-0.601986253342895
ConS_054_1014	-0.601641311487958	-0.601546867993014	-0.601501987964599	-0.601443224936273	-0.601506974405397	-0.601513125775408	-0.601516947458754	-0.601521934071316	-0.601526920741135	-0.601531907468214	-0.601536894252552	-0.601541881094152	-0.60155185494914	-0.601556841962532	-0.60156182903319	-0.601566816161117	-0.601571044706048	-0.601575273292152	-0.601579501919429	-0.601583730587879	-0.601587959297503	-0.601592188048303	-0.601596416840279	-0.601600645673431	-0.601601499809366	-0.601601499809366	-0.601610811770087	-0.601615894907655	-0.601620978104719	-0.60162606136128	-0.601631144677339	-0.601636228052898	-0.601646394982521	-0.601651478536587	-0.601578000404114	-0.60163377460652	-0.601638762560691	-0.601467256574983	-0.601467111545008	-0.601646465097709	-0.601706561448007	-0.601706561448007	-0.601592534589393	-0.601664733787539	-0.601785795055222	-0.601789429209808	-0.601929064330257	-0.601932840875115	-0.601982775943361
ConS_056_1014	-0.601636748524772	-0.601542306021996	-0.601497426464989	-0.60143866405382	-0.601502412853412	-0.601508564158814	-0.601512385802018	-0.601517372362203	-0.601522358979644	-0.601527345654342	-0.601532332386299	-0.601537319175517	-0.601547292925737	-0.601552279886743	-0.601557266905015	-0.601562253980553	-0.601566482481064	-0.601570711022747	-0.601574939605602	-0.60157916822963	-0.601583396894831	-0.601587625601206	-0.601591854348757	-0.601596083137483	-0.601596937264444	-0.601596937264444	-0.601606249127337	-0.601611332211502	-0.601616415355162	-0.601621498558317	-0.60162658182097	-0.601631665143121	-0.601641831965924	-0.601646915466579	-0.601573438106061	-0.60162921172252	-0.601634199624285	-0.601462695440148	-0.601462550411696	-0.601641902080376	-0.601701997799217	-0.601701997799217	-0.601587972138656	-0.601660170578258	-0.601781230573759	-0.601784864690149	-0.601924498342778	-0.601928274847931	-0.601978209391148
ConS_081_1014	-0.601637379027214	-0.601542936387342	-0.601498056765197	-0.601439294268751	-0.601503043160858	-0.601509194475187	-0.601513016123938	-0.60151800269136	-0.601522989316038	-0.601527975997974	-0.60153296273717	-0.601537949533625	-0.601547923298322	-0.601552910266567	-0.601557897292077	-0.601562884374854	-0.601567112881503	-0.601571341429324	-0.601575570018317	-0.601579798648483	-0.601584027319822	-0.601588256032336	-0.601592484786025	-0.60159671358089	-0.601597567709091	-0.601597567709091	-0.601606879585502	-0.601611962677046	-0.601617045828085	-0.60162212903862	-0.601627212308652	-0.601632295638183	-0.601642462475746	-0.601647545983781	-0.601574068516596	-0.60162984221402	-0.601634830123027	-0.601463325689953	-0.60146318066129	-0.6016425325903	-0.601702628396394	-0.601702628396394	-0.601588602570289	-0.601660801114705	-0.601781861285993	-0.601785495407661	-0.60192512926311	-0.601928905773749	-0.601978840389514
ConS_080_1014	-0.601648327493162	-0.601553882472641	-0.601509001719381	-0.601450237742102	-0.60151398824071	-0.601520139710067	-0.601523961455134	-0.601528948148233	-0.601533934898591	-0.601538921706209	-0.601543908571089	-0.601548895493233	-0.601558869509315	-0.601563856603256	-0.601568843754466	-0.601573830962945	-0.601578059576178	-0.601582288230585	-0.601586516926165	-0.60159074566292	-0.601594974440851	-0.601599203259959	-0.601603432120243	-0.601607661021706	-0.601608515171438	-0.601608515171438	-0.601617827282582	-0.601622910502264	-0.601627993781443	-0.601633077120121	-0.601638160518299	-0.601643243975979	-0.601653411069849	-0.601658494706042	-0.601585015386596	-0.601640790489965	-0.601645778524716	-0.601474269768879	-0.601474124736562	-0.60165348118617	-0.601713578507408	-0.601713578507408	-0.601599549806646	-0.601671750171141	-0.601792813394958	-0.601796447608273	-0.601936084985671	-0.60193986159158	-0.601989797467119
ConS_414_0518	-0.523795703524108	-0.523716756785994	-0.523679239907767	-0.523630116754048	-0.52368340828975	-0.523688550475735	-0.523691745173743	-0.523695913675755	-0.523700082217777	-0.523704250799812	-0.523708419421859	-0.523712588083919	-0.523720925528083	-0.523725094310188	-0.523729263132309	-0.523733431994448	-0.523736966732365	-0.523740501499052	-0.523744036294509	-0.523747571118737	-0.523751105971735	-0.523754640853505	-0.523758175764047	-0.523761710703361	-0.523762424686554	-0.523762424686554	-0.523770208659114	-0.523774457699347	-0.523778706781152	-0.523782955904529	-0.523787205069481	-0.523791454276007	-0.523799952813785	-0.52380420214504	-0.523742781147997	-0.523789403434974	-0.523793572874452	-0.523650206216074	-0.523650084977523	-0.523800011422967	-0.523850245301709	-0.523850245301709	-0.523754930532605	-0.5238152821407	-0.523916474059572	-0.523919511681909	-0.524036223083664	-0.524039379552431	-0.524081115289416
ConS_576_0518	-0.523795682778984	-0.52371673604464	-0.523679219168205	-0.523630096016832	-0.523683387549989	-0.523688529735729	-0.523691724433584	-0.523695892935397	-0.52370006147722	-0.523704230059055	-0.523708398680903	-0.523712567342765	-0.52372090478653	-0.523725073568436	-0.523729242390359	-0.523733411252298	-0.523736945990047	-0.523740480756565	-0.523744015551853	-0.523747550375911	-0.523751085228741	-0.523754620110342	-0.523758155020715	-0.523761689959861	-0.523762403943019	-0.523762403943019	-0.523770187915207	-0.523774436955237	-0.523778686036839	-0.523782935160014	-0.523787184324762	-0.523791433531085	-0.523799932068458	-0.523804181399509	-0.5237427604054	-0.523789382690151	-0.523793552129429	-0.523650185477898	-0.523650064239354	-0.523799990677637	-0.52385022455398	-0.52385022455398	-0.523754909789428	-0.523815261394641	-0.523916453308678	-0.52391949093087	-0.524036202327048	-0.524039358795663	-0.524081094530654
ConS_415_0518	-0.523798778310661	-0.523719831013656	-0.52368231386987	-0.523633190368473	-0.523686482281358	-0.52369162450374	-0.523694819224361	-0.523698987755879	-0.523703156327408	-0.523707324938949	-0.523711493590504	-0.523715662282073	-0.523723999785255	-0.52372816859687	-0.523732337448502	-0.523736506340151	-0.523740041103091	-0.523743575894801	-0.523747110715281	-0.523750645564532	-0.523754180442555	-0.523757715349349	-0.523761250284916	-0.523764785249255	-0.523765499237502	-0.523765499237502	-0.523773283265169	-0.523777532335484	-0.523781781447371	-0.523786030600831	-0.523790279795866	-0.523794529032475	-0.523803027630424	-0.523807276991764	-0.523745855559883	-0.523792478176923	-0.52379664764592	-0.523653279972681	-0.523653158733273	-0.52380308624002	-0.523853320474442	-0.523853320474442	-0.523758005030499	-0.523818357065873	-0.523919549701298	-0.523922587345146	-0.524039299573563	-0.52404245606469	-0.524084192097344
ConS_416_0518	-0.523802186496538	-0.523723238580037	-0.523685721141895	-0.523636597255118	-0.523689889586086	-0.523695031848813	-0.523698226594499	-0.523702395158722	-0.523706563762957	-0.523710732407206	-0.523714901091468	-0.523719069815745	-0.523727407384345	-0.52373157622867	-0.523735745113012	-0.523739914037373	-0.523743448828049	-0.523746983647495	-0.523750518495712	-0.5237540533727	-0.52375758827846	-0.523761123212992	-0.523764658176297	-0.523768193168376	-0.523768907162226	-0.523768907162226	-0.523776691250975	-0.523780940354633	-0.523785189499864	-0.523789438686669	-0.523793687915049	-0.523797937185005	-0.523806435849647	-0.523810685244336	-0.523749263330465	-0.523795886313358	-0.523800055815076	-0.523656687016926	-0.523656565776566	-0.523806494459704	-0.523856729088374	-0.523856729088374	-0.523761412896416	-0.5238217654054	-0.52392295883508	-0.523925996502774	-0.524042709647494	-0.524045866163406	-0.524087602523789
I82	-0.541443295186717	-0.541361074680664	-0.541322002267581	-0.541270842568076	-0.541326343473224	-0.541331698859758	-0.541335026014696	-0.541339367350527	-0.541343708729756	-0.541348050152383	-0.541352391618409	-0.541356733127836	-0.541365416276894	-0.541369757916527	-0.541374099599564	-0.541378441326005	-0.541382122635248	-0.541385803975696	-0.54138948534735	-0.541393166750209	-0.541396848184275	-0.541400529649548	-0.541404211146029	-0.541407892673718	-0.541408636264821	-0.541408636264821	-0.541416743031416	-0.541421168277901	-0.541425593569478	-0.541430018906147	-0.541434444287909	-0.541438869714765	-0.541447720703765	-0.54145214626591	-0.541388178153949	-0.541436733822362	-0.541441076175018	-0.541291764869239	-0.541291638604441	-0.541447781743611	-0.541500099067968	-0.541500099067968	-0.541400831341036	-0.541463685786441	-0.541569075041231	-0.54157223867674	-0.541693792446786	-0.541697079896596	-0.541740547595807
I94	-0.541384028184654	-0.541301818897185	-0.541262751814597	-0.541211599093882	-0.54126709242801	-0.541272447083951	-0.541275773784987	-0.541280114528553	-0.541284455315504	-0.541288796145842	-0.541293137019568	-0.541297477936682	-0.541306159901079	-0.541310500948364	-0.541314842039041	-0.54131918317311	-0.541322863980082	-0.54132654481825	-0.541330225687615	-0.541333906588178	-0.541337587519938	-0.541341268482898	-0.541344949477056	-0.541348630502414	-0.541349373992057	-0.541349373992057	-0.541357479652497	-0.541361904295155	-0.541366328982893	-0.541370753715711	-0.541375178493609	-0.54137960331659	-0.541388453097802	-0.541392878056034	-0.541328918672569	-0.541377467715643	-0.541381809475757	-0.541232518541095	-0.54123239229352	-0.541388514129318	-0.541440824314054	-0.541440824314054	-0.541341570133221	-0.541404416001852	-0.541509790873014	-0.541512954076694	-0.541634491252508	-0.541637778253459	-0.541681240017391
ConS_013_0518	-0.419769936391339	-0.419707804177098	-0.419678277013117	-0.419639614461899	-0.41968155770998	-0.419685604823462	-0.419688119178055	-0.419691399949267	-0.419694680745264	-0.419697961566045	-0.419701242411611	-0.419704523281961	-0.41971108509702	-0.419714366041728	-0.419717647011223	-0.419720928005505	-0.419723709923592	-0.4197264918595	-0.419729273813227	-0.419732055784776	-0.419734837774144	-0.419737619781334	-0.419740401806345	-0.419743183849177	-0.419743745762573	-0.419743745762573	-0.419749871830223	-0.419753215859369	-0.419756559914263	-0.419759903994907	-0.419763248101301	-0.419766592233445	-0.419773280574984	-0.41977662478438	-0.419728285988724	-0.419764978219233	-0.419768259571112	-0.419655426056317	-0.419655330634876	-0.41977332670026	-0.419812860146813	-0.419812860146813	-0.419737847763098	-0.419785344670896	-0.419864979878382	-0.419867370341018	-0.419959213901247	-0.419961697744301	-0.419994539469141
ConS_016_0518	-0.419769277056678	-0.419707144936758	-0.419677617817597	-0.41963895532506	-0.41968089850948	-0.419684945616819	-0.419687459967595	-0.419690740733828	-0.419694021524845	-0.419697302340646	-0.419700583181231	-0.419703864046602	-0.4197104258517	-0.419713706791428	-0.419716987755942	-0.419720268745243	-0.419723050659108	-0.419725832590792	-0.419728614540297	-0.419731396507622	-0.419734178492768	-0.419736960495734	-0.419739742516522	-0.419742524555131	-0.419743086467673	-0.419743086467673	-0.419749212526024	-0.419752556550093	-0.419755900599911	-0.419759244675478	-0.419762588776794	-0.419765932903861	-0.419772621235247	-0.419775965439566	-0.419727626717293	-0.4197643188921	-0.419767600238997	-0.41965476689548	-0.419654671474185	-0.419772667360453	-0.419812200746983	-0.419812200746983	-0.419737188477152	-0.419784685312843	-0.419864320399413	-0.419866710858419	-0.419958554279168	-0.41996103811845	-0.419993879793406
ConS_098_0518	-0.463131669118086	-0.463063013623185	-0.463030386754463	-0.462987665835234	-0.463034011841058	-0.463038483802484	-0.463041262105025	-0.463044887282398	-0.463048512490032	-0.463052137727927	-0.463055762996084	-0.463059388294503	-0.46306663898213	-0.463070264371338	-0.46307388979081	-0.463077515240548	-0.463080589220788	-0.463083663222786	-0.463086737246543	-0.463089811292058	-0.463092885359333	-0.463095959448366	-0.46309903355916	-0.463102107691713	-0.463102728601262	-0.463102728601262	-0.463109497859667	-0.463113192990802	-0.463116888153377	-0.463120583347393	-0.463124278572849	-0.463127973829746	-0.463135364437868	-0.463139059789093	-0.463085645712697	-0.463126190348072	-0.463129816234437	-0.463005137108116	-0.463005031670477	-0.463135415406276	-0.463179100054449	-0.463179100054449	-0.463096211365938	-0.463148695277333	-0.463236693246144	-0.463239334765509	-0.463340825290286	-0.463343570059872	-0.463379861947331
ConS_343_0518	-0.463131669118086	-0.463063013623185	-0.463030386754463	-0.462987665835234	-0.463034011841058	-0.463038483802484	-0.463041262105025	-0.463044887282398	-0.463048512490032	-0.463052137727927	-0.463055762996084	-0.463059388294503	-0.46306663898213	-0.463070264371338	-0.46307388979081	-0.463077515240548	-0.463080589220788	-0.463083663222786	-0.463086737246543	-0.463089811292058	-0.463092885359333	-0.463095959448366	-0.46309903355916	-0.463102107691713	-0.463102728601262	-0.463102728601262	-0.463109497859667	-0.463113192990802	-0.463116888153377	-0.463120583347393	-0.463124278572849	-0.463127973829746	-0.463135364437868	-0.463139059789093	-0.463085645712697	-0.463126190348072	-0.463129816234437	-0.463005137108116	-0.463005031670477	-0.463135415406276	-0.463179100054449	-0.463179100054449	-0.463096211365938	-0.463148695277333	-0.463236693246144	-0.463239334765509	-0.463340825290286	-0.463343570059872	-0.463379861947331
ConS_100_0518	-0.463003347194153	-0.462934711980439	-0.462902094748739	-0.462859386446925	-0.462905718764625	-0.462910189405197	-0.462912966887121	-0.462916590993732	-0.462920215130586	-0.462923839297683	-0.462927463495024	-0.462931087722609	-0.462938336268514	-0.462941960586835	-0.462945584935402	-0.462949209314216	-0.462952282386425	-0.462955355480379	-0.462958428596079	-0.462961501733524	-0.462964574892716	-0.462967648073654	-0.462970721276339	-0.462973794500771	-0.462974415226897	-0.462974415226897	-0.462981182485588	-0.462984876525127	-0.462988570596088	-0.46299226469847	-0.462995958832275	-0.462999652997502	-0.463007041422227	-0.463010735681726	-0.46295733738467	-0.462997870042713	-0.463001494857897	-0.462876852559901	-0.462876747153402	-0.463007092375577	-0.463050764117301	-0.463050764117301	-0.462967899916808	-0.463020368323288	-0.46310834029134	-0.463110981030133	-0.463212441560782	-0.463215185519091	-0.463251466679213
ConS_570_0518	-0.463128082703485	-0.463059427775495	-0.463026801176153	-0.462984080609613	-0.463030426232819	-0.463034898157324	-0.463037676436926	-0.463041301584369	-0.463044926762072	-0.463048551970036	-0.46305217720826	-0.463055802476747	-0.463063053104506	-0.463066678463781	-0.463070303853319	-0.463073929273121	-0.463077003227979	-0.463080077204595	-0.463083151202969	-0.463086225223102	-0.463089299264993	-0.463092373328643	-0.463095447414053	-0.463098521521221	-0.463099142425643	-0.463099142425643	-0.463105911628151	-0.463109606728773	-0.463113301860835	-0.463116997024336	-0.463120692219278	-0.463124387445661	-0.463131777992751	-0.463135473313459	-0.463082059678137	-0.463122603978714	-0.463126229835137	-0.463001551738263	-0.463001446301494	-0.463131828960738	-0.463175513248143	-0.463175513248143	-0.463092625244135	-0.463145108722127	-0.46323310596415	-0.463235747461695	-0.46333723714806	-0.463339981894968	-0.46337627348257
ConS_571_0518	-0.463128082703485	-0.463059427775495	-0.463026801176153	-0.462984080609613	-0.463030426232819	-0.463034898157324	-0.463037676436926	-0.463041301584369	-0.463044926762072	-0.463048551970036	-0.46305217720826	-0.463055802476747	-0.463063053104506	-0.463066678463781	-0.463070303853319	-0.463073929273121	-0.463077003227979	-0.463080077204595	-0.463083151202969	-0.463086225223102	-0.463089299264993	-0.463092373328643	-0.463095447414053	-0.463098521521221	-0.463099142425643	-0.463099142425643	-0.463105911628151	-0.463109606728773	-0.463113301860835	-0.463116997024336	-0.463120692219278	-0.463124387445661	-0.463131777992751	-0.463135473313459	-0.463082059678137	-0.463122603978714	-0.463126229835137	-0.463001551738263	-0.463001446301494	-0.463131828960738	-0.463175513248143	-0.463175513248143	-0.463092625244135	-0.463145108722127	-0.46323310596415	-0.463235747461695	-0.46333723714806	-0.463339981894968	-0.46337627348257
ConS_315_0518	-0.463135630003523	-0.463066973882512	-0.463034346716281	-0.462991625407533	-0.46303797183593	-0.463042443838133	-0.463045222166007	-0.463048847376437	-0.463052472617127	-0.46305609788808	-0.463059723189294	-0.463063348520771	-0.463070599274516	-0.463074224696784	-0.463077850149317	-0.463081475632115	-0.463084549640388	-0.463087623670419	-0.463090697722208	-0.463093771795757	-0.463096845891066	-0.463099920008133	-0.463102994146962	-0.46310606830755	-0.463106689222761	-0.463106689222761	-0.4631134585429	-0.463117153707735	-0.46312084890401	-0.463124544131725	-0.463128239390883	-0.463131934681482	-0.463139325357008	-0.463143020741936	-0.463089606178409	-0.463130151183541	-0.463133777102975	-0.463009096839709	-0.463008991401109	-0.46313937632588	-0.463183061372496	-0.463183061372496	-0.463100171928003	-0.463152656318057	-0.463240655089551	-0.463243296633013	-0.463344788083754	-0.463347532878384	-0.463383825097013
ConS_572_0518	-0.463135630003523	-0.463066973882512	-0.463034346716281	-0.462991625407533	-0.46303797183593	-0.463042443838133	-0.463045222166007	-0.463048847376437	-0.463052472617127	-0.46305609788808	-0.463059723189294	-0.463063348520771	-0.463070599274516	-0.463074224696784	-0.463077850149317	-0.463081475632115	-0.463084549640388	-0.463087623670419	-0.463090697722208	-0.463093771795757	-0.463096845891066	-0.463099920008133	-0.463102994146962	-0.46310606830755	-0.463106689222761	-0.463106689222761	-0.4631134585429	-0.463117153707735	-0.46312084890401	-0.463124544131725	-0.463128239390883	-0.463131934681482	-0.463139325357008	-0.463143020741936	-0.463089606178409	-0.463130151183541	-0.463133777102975	-0.463009096839709	-0.463008991401109	-0.46313937632588	-0.463183061372496	-0.463183061372496	-0.463100171928003	-0.463152656318057	-0.463240655089551	-0.463243296633013	-0.463344788083754	-0.463347532878384	-0.463383825097013
I35	-0.462888685610723	-0.462820068514121	-0.462787459891139	-0.462744762860418	-0.462791082950565	-0.462795552411222	-0.462798329160092	-0.462801952310195	-0.462805575490525	-0.462809198701082	-0.462812821941867	-0.46281644521288	-0.462823691845593	-0.462827315207294	-0.462830938599225	-0.462834562021387	-0.462837634282455	-0.462840706565256	-0.462843778869791	-0.462846851196061	-0.462849923544066	-0.462852995913805	-0.46285606830528	-0.46285914071849	-0.462859761280767	-0.462859761280767	-0.46286652675312	-0.46287021981754	-0.462873912913366	-0.462877606040596	-0.462881299199232	-0.462884992389274	-0.462892378863579	-0.462896072147843	-0.462842687946414	-0.46288320990515	-0.462886833763452	-0.462762224364069	-0.462762118985388	-0.462892429803478	-0.462936090015917	-0.462936090015917	-0.462853247690482	-0.462905702246478	-0.462993650988146	-0.462996291029658	-0.463097724766665	-0.463100468000264	-0.463136739577698
I59	-0.462879575107679	-0.462810959450378	-0.462778351511309	-0.462735655376011	-0.46278197449475	-0.462786443861669	-0.462789220552303	-0.462792843626417	-0.462796466730756	-0.462800089865321	-0.462803713030113	-0.462807336225132	-0.462814582705853	-0.462818205991556	-0.462821829307488	-0.462825452653649	-0.462828524850276	-0.462831597068636	-0.462834669308729	-0.462837741570556	-0.462840813854116	-0.462843886159411	-0.462846958486439	-0.462850030835203	-0.462850651384462	-0.462850651384462	-0.462857416714901	-0.462861109701854	-0.462864802720211	-0.462868495769971	-0.462872188851135	-0.462875881963704	-0.46288326828306	-0.462886961489847	-0.462833578408234	-0.462874099516972	-0.462877723299255	-0.462753116513478	-0.462753011137007	-0.46288331922189	-0.462926978518393	-0.462926978518393	-0.462844137930807	-0.462896591386461	-0.462984538282926	-0.462987178269043	-0.463088609877449	-0.463091353053474	-0.463127623869618
I83	-0.462839372327743	-0.46277076302142	-0.462738158100149	-0.462695465915948	-0.462741780748301	-0.462746249701599	-0.46274902613526	-0.462752648874069	-0.462756271643097	-0.462759894442346	-0.462763517271816	-0.462767140131507	-0.462774385941556	-0.462778008891914	-0.462781631872496	-0.462785254883302	-0.462788326795583	-0.462791398729592	-0.46279447068533	-0.462797542662798	-0.462800614661996	-0.462803686682923	-0.462806758725581	-0.46280983078997	-0.462810451281792	-0.462810451281792	-0.462817215986028	-0.462820908631151	-0.462824601307673	-0.462828294015592	-0.46283198675491	-0.462835679525627	-0.46284306516126	-0.462846758026177	-0.462793379885805	-0.462833897243887	-0.462837520690734	-0.462712925437609	-0.462712820070889	-0.462843116095375	-0.462886771350272	-0.462886771350272	-0.462803938431016	-0.462856387031365	-0.462944325785791	-0.462946965527475	-0.463048387743336	-0.463051130665313	-0.463087398122234
I60	-0.462788312424897	-0.462719711183844	-0.462687110094951	-0.462644422928349	-0.462690732317311	-0.462695200745342	-0.462697976852666	-0.462701599165662	-0.462705221508871	-0.462708843882293	-0.462712466285929	-0.462716088719779	-0.462723333678124	-0.46272695620262	-0.462730578757332	-0.462734201342262	-0.462737272893443	-0.462740344466348	-0.462743416060977	-0.462746487677331	-0.462749559315409	-0.462752630975212	-0.46275570265674	-0.462758774359994	-0.462759394778874	-0.462759394778874	-0.462766158687878	-0.462769850898904	-0.462773543141321	-0.462777235415128	-0.462780927720326	-0.462784620056915	-0.462792004824272	-0.46279569725504	-0.462742325389676	-0.462782837984703	-0.462786461005571	-0.462661880398058	-0.462661775043721	-0.462792055752399	-0.462835705874757	-0.462835705874757	-0.46275288269371	-0.462805325128183	-0.462893253542825	-0.462895892974098	-0.462997303262127	-0.463000045861482	-0.463036309052439
I96	-0.462788312424897	-0.462719711183844	-0.462687110094951	-0.462644422928349	-0.462690732317311	-0.462695200745342	-0.462697976852666	-0.462701599165662	-0.462705221508871	-0.462708843882293	-0.462712466285929	-0.462716088719779	-0.462723333678124	-0.46272695620262	-0.462730578757332	-0.462734201342262	-0.462737272893443	-0.462740344466348	-0.462743416060977	-0.462746487677331	-0.462749559315409	-0.462752630975212	-0.46275570265674	-0.462758774359994	-0.462759394778874	-0.462759394778874	-0.462766158687878	-0.462769850898904	-0.462773543141321	-0.462777235415128	-0.462780927720326	-0.462784620056915	-0.462792004824272	-0.46279569725504	-0.462742325389676	-0.462782837984703	-0.462786461005571	-0.462661880398058	-0.462661775043721	-0.462792055752399	-0.462835705874757	-0.462835705874757	-0.46275288269371	-0.462805325128183	-0.462893253542825	-0.462895892974098	-0.462997303262127	-0.463000045861482	-0.463036309052439
I84	-0.462791935491435	-0.462723333678124	-0.462690732317311	-0.462648044794694	-0.462694354569883	-0.462698823035184	-0.462701599165662	-0.462705221508871	-0.462708843882293	-0.462712466285929	-0.462716088719779	-0.462719711183844	-0.46272695620262	-0.462730578757332	-0.462734201342262	-0.462737823957408	-0.462740895534211	-0.462743967132738	-0.462747038752989	-0.462750110394964	-0.462753182058665	-0.462756253744091	-0.462759325451242	-0.46276239718012	-0.462763017604175	-0.462763017604175	-0.462769781569604	-0.462773473811431	-0.462777166084648	-0.462780858389257	-0.462784550725257	-0.46278824309265	-0.462795627921614	-0.462799320383186	-0.462745948072589	-0.462786461005571	-0.462790084056663	-0.462665502409996	-0.462665397054781	-0.462795678850166	-0.462839329336694	-0.462839329336694	-0.462756505464689	-0.462808948336651	-0.462896877484935	-0.462899516938233	-0.46300092807258	-0.463003670694827	-0.463039934188468
I72	-0.462795017409757	-0.462726415109658	-0.462693813517538	-0.462651125692078	-0.462697435795809	-0.462701904292812	-0.462704680442987	-0.462708302811896	-0.462711925211019	-0.462715547640356	-0.462719170099908	-0.462722792589675	-0.462730037659857	-0.462733660240272	-0.462737282850906	-0.462740905491757	-0.462743977090354	-0.462747048710675	-0.462750120352721	-0.462753192016492	-0.462756263701989	-0.462759335409211	-0.462762407138159	-0.462765478888833	-0.462766099317291	-0.462766099317291	-0.462772863330716	-0.462776555598744	-0.462780247898162	-0.462783940228972	-0.462787632591174	-0.462791324984769	-0.462798709866138	-0.462802402353914	-0.462749029664583	-0.462789542885044	-0.462793165961846	-0.462668583431228	-0.462668478075265	-0.462798760795052	-0.46284241159136	-0.46284241159136	-0.462759587131595	-0.462812030375705	-0.462899960148058	-0.46290259962009	-0.463004011474355	-0.463006754116073	-0.463043017867191
I71	-0.462885292475741	-0.462816675915199	-0.462784067546937	-0.462741370849711	-0.462787690578062	-0.462792160003807	-0.462794936730988	-0.462798559852789	-0.462802183004816	-0.462805806187071	-0.462809429399552	-0.462813052642262	-0.462820299218366	-0.462823922551762	-0.462827545915388	-0.462831169309244	-0.462834241546311	-0.462837313805111	-0.462840386085646	-0.462843458387914	-0.462846530711916	-0.462849603057654	-0.462852675425126	-0.462855747814333	-0.462856368371762	-0.462856368371762	-0.46286313379126	-0.462866826826828	-0.4628705198938	-0.462874212992177	-0.462877906121959	-0.462881599283147	-0.462888985699742	-0.46289267895515	-0.46283929517079	-0.462879816812949	-0.462883440642939	-0.462758832216979	-0.462758726839121	-0.462889036639243	-0.462932696510546	-0.462932696510546	-0.462849854832364	-0.462902308978544	-0.462990257032976	-0.462992897053856	-0.463094329998077	-0.463097073210233	-0.463133344504129
ConS_226_0518	-0.386122252783768	-0.386064752304653	-0.386037426070554	-0.386001645183898	-0.38604046223388	-0.38604420768502	-0.386046534624211	-0.386049570851217	-0.386052607099449	-0.386055643368908	-0.386058679659595	-0.38606171597151	-0.386067788659024	-0.386070825034625	-0.386073861431454	-0.386076897849512	-0.386079472392836	-0.386082046951421	-0.386084621525269	-0.38608719611438	-0.386089770718754	-0.38609234533839	-0.38609491997329	-0.386097494623453	-0.386098014647798	-0.386098014647798	-0.386103684031214	-0.386106778768173	-0.386109873527185	-0.38611296830825	-0.386116063111368	-0.386119157936541	-0.386125347653049	-0.386128442544385	-0.386083707337978	-0.386117664248237	-0.386120700972564	-0.386016278309733	-0.386016190000355	-0.386125390339598	-0.386161976368071	-0.386161976368071	-0.386092556324968	-0.386136512336101	-0.386210209930978	-0.386212422144797	-0.38629741654975	-0.386299715143708	-0.386330107386556
ConS_252_0518	-0.386120498425	-0.386062998178146	-0.386035672054415	-0.385999891312263	-0.386038708205479	-0.386042453641491	-0.386044780571285	-0.386047816786027	-0.386050853021996	-0.386053889279192	-0.386056925557616	-0.386059961857267	-0.386066034520254	-0.38606907088359	-0.386072107268155	-0.386075143673949	-0.386077718206873	-0.38608029275506	-0.386082867318509	-0.38608544189722	-0.386088016491194	-0.386090591100431	-0.386093165724932	-0.386095740364695	-0.386096260386939	-0.386096260386939	-0.386101929747454	-0.386105024471912	-0.386108119218423	-0.386111213986987	-0.386114308777604	-0.386117403590275	-0.38612359328178	-0.386126688160614	-0.38608195313491	-0.386115909908005	-0.386118946620065	-0.386014524379002	-0.386014436069982	-0.386123635968156	-0.386160221848831	-0.386160221848831	-0.386090802086157	-0.386134757919731	-0.386208455216868	-0.386210667421748	-0.386295661483257	-0.386297960067926	-0.386328352187948
ConS_506_0518	-0.386120558650401	-0.386063058395573	-0.386035732268053	-0.385999951520941	-0.386038768419538	-0.38604251385607	-0.386044840786186	-0.386047877001349	-0.386050913237739	-0.386053949495356	-0.386056985774201	-0.386060022074273	-0.386066094738102	-0.386069131101859	-0.386072167486845	-0.38607520389306	-0.386077778426341	-0.386080352974885	-0.386082927538691	-0.386085502117759	-0.386088076712091	-0.386090651321685	-0.386093225946542	-0.386095800586662	-0.386096320608978	-0.386096320608978	-0.386101989970279	-0.386105084695167	-0.386108179442107	-0.3861112742111	-0.386114369002146	-0.386117463815246	-0.386123653507609	-0.386126748386872	-0.386082013354966	-0.386115970132769	-0.38611900684525	-0.386014584589709	-0.386014496280676	-0.386123696193992	-0.38616028207974	-0.38616028207974	-0.386090862307439	-0.386134818147109	-0.386208515454466	-0.386210727659654	-0.386295721732952	-0.38629802031794	-0.386328412442179
ConS_232_0518	-0.386090186878693	-0.386032690644658	-0.386005366427772	-0.385969588182257	-0.386008402366976	-0.386012147541633	-0.386014474309053	-0.386017510311927	-0.386020546336024	-0.386023582381346	-0.386026618447892	-0.386029654535662	-0.386035726774879	-0.386038762926325	-0.386041799098998	-0.386044835292896	-0.386047409646156	-0.386049984014676	-0.386052558398456	-0.386055132797496	-0.386057707211797	-0.386060281641358	-0.386062856086181	-0.386065430546264	-0.386065950532217	-0.386065950532217	-0.386071619497073	-0.386074714005551	-0.386077808536079	-0.386080903088656	-0.386083997663284	-0.386087092259963	-0.386093281519473	-0.386096376182306	-0.386051644278655	-0.38608559868194	-0.386088635182062	-0.385984220227984	-0.385984131925125	-0.386093324202871	-0.38612990753	-0.38612990753	-0.386060492612359	-0.386104445378201	-0.386178137531216	-0.386180349581669	-0.386265337709419	-0.386267636133599	-0.386298026131539
ConS_006_1014	-0.412238111944857	-0.41217704790389	-0.412148028316483	-0.412110030329299	-0.412151252619328	-0.412155230163784	-0.412157701296832	-0.412160925671493	-0.412164150070092	-0.412167374492631	-0.41217059893911	-0.41217382340953	-0.412180272422191	-0.412183496964433	-0.412186721530617	-0.412189946120743	-0.412192680214054	-0.412195414324578	-0.412198148452315	-0.412200882597264	-0.412203616759427	-0.412206350938803	-0.412209085135393	-0.412211819349196	-0.41221237160211	-0.41221237160211	-0.412218392348884	-0.412221678886034	-0.412224965448055	-0.412228252034947	-0.412231538646711	-0.412234825283348	-0.41224139863124	-0.412244685342496	-0.412197177610042	-0.412233239018861	-0.412236463954394	-0.41212557014793	-0.412125476366659	-0.412241443963471	-0.412280297669996	-0.412280297669996	-0.412206575001129	-0.412253255302962	-0.412331521159392	-0.412333870513498	-0.412424134481421	-0.412426575600978	-0.412458852407095
ConS_078_1014	-0.412235838287426	-0.412174774566122	-0.412145755130615	-0.412107757342311	-0.412148979416583	-0.41215295694022	-0.412155428060333	-0.412158652418116	-0.412161876799838	-0.412165101205499	-0.4121683256351	-0.412171550088641	-0.412177999067544	-0.412181223592908	-0.412184448142212	-0.412187672715459	-0.412190406794458	-0.412193140890669	-0.412195875004093	-0.41219860913473	-0.41220134328258	-0.412204077447643	-0.412206811629919	-0.412209545829409	-0.412210098079432	-0.412210098079432	-0.412216118794687	-0.412219405314632	-0.412222691859447	-0.412225978429134	-0.412229265023692	-0.412232551643123	-0.412239124956601	-0.41224241165065	-0.412194904166903	-0.41223096538694	-0.41223419030559	-0.412123297079609	-0.412123203298829	-0.412239170288595	-0.4122780237917	-0.4122780237917	-0.412204301508795	-0.412250981566249	-0.412329247012885	-0.412331596354688	-0.412421859849901	-0.412424300956673	-0.412456577593732
ConS_079_1014	-0.412235851752272	-0.412174788029076	-0.412145768592669	-0.412107770803187	-0.412148992878737	-0.412152970402497	-0.412155441522687	-0.41215866588057	-0.412161890262392	-0.412165114668153	-0.412168339097854	-0.412171563551494	-0.412178012530598	-0.412181237056061	-0.412184461605465	-0.412187686178812	-0.412190420257896	-0.412193154354192	-0.412195888467701	-0.412198622598422	-0.412201356746357	-0.412204090911505	-0.412206825093866	-0.412209559293441	-0.412210111543481	-0.412210111543481	-0.412216132258922	-0.412219418778969	-0.412222705323886	-0.412225991893675	-0.412229278488335	-0.412232565107867	-0.41223913842155	-0.4122424251157	-0.41219491763048	-0.412230978851636	-0.412234203770386	-0.412123310540967	-0.412123216760184	-0.412239183753545	-0.412278037257854	-0.412278037257854	-0.412204314972664	-0.412250995031565	-0.412329260480628	-0.412331609822504	-0.412421873320516	-0.412424314427363	-0.412456591065424
ConS_007_1014	-0.412241008706919	-0.412179944258679	-0.412150924477744	-0.412112926237174	-0.41215414880209	-0.412158126373072	-0.4121605975226	-0.412163821918763	-0.412167046338866	-0.412170270782908	-0.412173495250891	-0.412176719742815	-0.412183168798485	-0.412186393362232	-0.412189617949922	-0.412192842561554	-0.4121955766731	-0.412198310801858	-0.41220104494783	-0.412203779111015	-0.412206513291413	-0.412209247489025	-0.412211981703851	-0.41221471593589	-0.412215268192488	-0.412215268192488	-0.412221288979418	-0.412224575538488	-0.41222786212243	-0.412231148731244	-0.412234435364929	-0.412237722023488	-0.412244295415224	-0.412247582148403	-0.412200074099083	-0.412236135748421	-0.412239360705464	-0.412128466159428	-0.412128372377532	-0.412244340747758	-0.412283194713453	-0.412283194713453	-0.412209471552845	-0.412256152166032	-0.412334418544567	-0.412336767914346	-0.412427032484531	-0.412429473620377	-0.412461750641884
[truncated: 190 more rows]
[truncated: 584 more columns]
