# Supplementary material for: Rapid methicillin resistance diversification in Staphylococcus epidermidis colonizing human neonates
Source: Nat Commun. 2021 Oct 18;12:6062. doi: 10.1038/s41467-021-26392-8 (PMC8523572; doi:10.1038/s41467-021-26392-8)
Supplement: Supplementary file 3 — Source Data [file 41467_2021_26392_MOESM3_ESM.zip › ConS_Data/SuppFig5.txt]

Patient A 
	20140320	20140330	20140413	20140423
3	0	2	0	0
7	0	3	1	3
8	8	25	8	18
12	0	1	0	6
16	0	1	0	0
17	5	0	0	0
18	0	3	0	0
23	0	2	1	1
24	5	0	0	0
25	0	6	0	0
26	0	1	0	0
32	9	0	10	1

Patient B 
	20140320	20140330	20140413	20140423
8	0	4	13	8
9	0	1	2	0
10	0	0	8	0
11	0	4	10	19
12	0	1	2	3
14	0	0	4	0
15	0	0	3	0
18	0	0	1	0
21	0	0	5	0
27	0	0	3	0
28	78	46	4	8

Patient D 
	20140428	20140511
6	3	0
8	7	2
10	10	0
14	2	0
15	0	2
21	1	1

Patient E 
	20140428
3	27
4	2
5	3
6	1
8	5
16	4

Patient F 
	20140413	20140428	20140511
8	0	6	0
14	0	0	1
20	1	1	0

Patient H 
	20140419
8	5
19	2
22	4

Patient J 
	20140609
8	6
14	2

Patient K 
	20140826	20140909	20140923	20141006
8	0	3	0	1
11	1	22	11	9
29	1	0	3	2
31	0	0	0	5
33	1	4	1	0
34	0	0	3	0

Patient L 
	20140826	20140909	20140923	20141006
1	28	4	10	7
2	1	0	2	1
11	4	14	3	2
13	0	6	4	2
29	1	0	0	0
30	0	0	1	0
