# Supplementary material for: Rapid methicillin resistance diversification in Staphylococcus epidermidis colonizing human neonates
Source: Nat Commun. 2021 Oct 18;12:6062. doi: 10.1038/s41467-021-26392-8 (PMC8523572; doi:10.1038/s41467-021-26392-8)
Supplement: Supplementary file 3 — Source Data [file 41467_2021_26392_MOESM3_ESM.zip › ConS_Data/SuppFig4.txt]

STRAIN DISTRIBUTIONS (HEAT MAPS)

Strain 28 

	scalp	left_ear	right_ear	nostril	left_antecubital	right_antecubital	infusion_arm	other_arm	left_hand	right_hand	left_foot	right_foot	stomach	faeces	perianal
A	0	0	0	0	0	0	0	0	0	0	0	0	0	0	0
B	0.0882352941176471	0.0955882352941176	0.0955882352941176	0.264705882352941	0.0588235294117647	0.0735294117647059	0	0	0.0588235294117647	0.0294117647058824	0.0367647058823529	0.0294117647058824	0.132352941176471	0.0220588235294118	0.0147058823529412
D	0	0	0	0	0	0	0	0	0	0	0	0	0	0	0
E	0	0	0	0	0	0	0	0	0	0	0	0	0	0	0
F	0	0	0	0	0	0	0	0	0	0	0	0	0	0	0
H	0	0	0	0	0	0	0	0	0	0	0	0	0	0	0
J	0	0	0	0	0	0	0	0	0	0	0	0	0	0	0
K	0	0	0	0	0	0	0	0	0	0	0	0	0	0	0
L	0	0	0	0	0	0	0	0	0	0	0	0	0	0	0

Strain 8 

	scalp	left_ear	right_ear	nostril	left_antecubital	right_antecubital	infusion_arm	other_arm	left_hand	right_hand	left_foot	right_foot	stomach	faeces	perianal
A	0.0672268907563025	0.0252100840336134	0.0840336134453782	0.0336134453781513	0.0588235294117647	0.00840336134453781	0	0	0.0252100840336134	0.0252100840336134	0.00840336134453781	0.0336134453781513	0.0420168067226891	0.0840336134453782	0
B	0.0168067226890756	0	0.0336134453781513	0	0.0420168067226891	0.0252100840336134	0	0	0.00840336134453781	0.00840336134453781	0.00840336134453781	0.0420168067226891	0	0.0252100840336134	0
D	0	0.00840336134453781	0.00840336134453781	0	0.00840336134453781	0.0336134453781513	0	0	0	0	0.00840336134453781	0.00840336134453781	0	0	0
E	0	0.0168067226890756	0	0	0.00840336134453781	0	0	0	0	0.00840336134453781	0	0.00840336134453781	0	0	0
F	0	0	0.00840336134453781	0	0.0168067226890756	0.00840336134453781	0	0	0.00840336134453781	0	0	0	0	0	0.00840336134453781
H	0	0.00840336134453781	0	0	0.0168067226890756	0.0168067226890756	0	0	0	0	0	0	0	0	0
J	0	0	0	0	0	0	0.0252100840336134	0.0252100840336134	0	0	0	0	0	0	0
K	0	0	0	0	0.00840336134453781	0.00840336134453781	0	0	0	0	0.0168067226890756	0	0	0	0
L	0	0	0	0	0	0	0	0	0	0	0	0	0	0	0

Strain 11 

	scalp	left_ear	right_ear	nostril	left_antecubital	right_antecubital	infusion_arm	other_arm	left_hand	right_hand	left_foot	right_foot	stomach	faeces	perianal
A	0	0	0	0	0	0	0	0	0	0	0	0	0	0	0
B	0.0202020202020202	0.0505050505050505	0.0505050505050505	0.0606060606060606	0	0.0303030303030303	0	0	0.0505050505050505	0.0303030303030303	0	0.0101010101010101	0.0202020202020202	0	0.0101010101010101
D	0	0	0	0	0	0	0	0	0	0	0	0	0	0	0
E	0	0	0	0	0	0	0	0	0	0	0	0	0	0	0
F	0	0	0	0	0	0	0	0	0	0	0	0	0	0	0
H	0	0	0	0	0	0	0	0	0	0	0	0	0	0	0
J	0	0	0	0	0	0	0	0	0	0	0	0	0	0	0
K	0.0303030303030303	0.0303030303030303	0.0606060606060606	0.0101010101010101	0.0909090909090909	0.101010101010101	0	0	0.0505050505050505	0.0202020202020202	0.0101010101010101	0.0303030303030303	0	0	0
L	0.0202020202020202	0.0303030303030303	0.0505050505050505	0	0.0606060606060606	0	0	0	0.0101010101010101	0	0.0303030303030303	0.0303030303030303	0	0	0

Strain 1 

	scalp	left_ear	right_ear	nostril	left_antecubital	right_antecubital	infusion_arm	other_arm	left_hand	right_hand	left_foot	right_foot	stomach	faeces	perianal
A	0	0	0	0	0	0	0	0	0	0	0	0	0	0	0
B	0	0	0	0	0	0	0	0	0	0	0	0	0	0	0
D	0	0	0	0	0	0	0	0	0	0	0	0	0	0	0
E	0	0	0	0	0	0	0	0	0	0	0	0	0	0	0
F	0	0	0	0	0	0	0	0	0	0	0	0	0	0	0
H	0	0	0	0	0	0	0	0	0	0	0	0	0	0	0
J	0	0	0	0	0	0	0	0	0	0	0	0	0	0	0
K	0	0	0	0	0	0	0	0	0	0	0	0	0	0	0
L	0.0612244897959184	0.0204081632653061	0.163265306122449	0.0408163265306122	0.102040816326531	0.142857142857143	0	0	0.102040816326531	0.0816326530612245	0.102040816326531	0.0816326530612245	0.0612244897959184	0	0.0408163265306122

Strain 10 

	scalp	left_ear	right_ear	nostril	left_antecubital	right_antecubital	infusion_arm	other_arm	left_hand	right_hand	left_foot	right_foot	stomach	faeces	perianal
A	0	0	0	0	0	0	0	0	0	0	0	0	0	0	0
B	0	0	0.222222222222222	0.111111111111111	0	0.0555555555555556	0	0	0	0	0	0.0555555555555556	0	0	0
D	0.111111111111111	0.111111111111111	0	0	0.0555555555555556	0	0	0	0.0555555555555556	0.166666666666667	0.0555555555555556	0	0	0	0
E	0	0	0	0	0	0	0	0	0	0	0	0	0	0	0
F	0	0	0	0	0	0	0	0	0	0	0	0	0	0	0
H	0	0	0	0	0	0	0	0	0	0	0	0	0	0	0
J	0	0	0	0	0	0	0	0	0	0	0	0	0	0	0
K	0	0	0	0	0	0	0	0	0	0	0	0	0	0	0
L	0	0	0	0	0	0	0	0	0	0	0	0	0	0	0

Strain 3 

	scalp	left_ear	right_ear	nostril	left_antecubital	right_antecubital	infusion_arm	other_arm	left_hand	right_hand	left_foot	right_foot	stomach	faeces	perianal
A	0	0	0	0	0.0344827586206897	0	0	0	0.0344827586206897	0	0	0	0	0	0
B	0	0	0	0	0	0	0	0	0	0	0	0	0	0	0
D	0	0	0	0	0	0	0	0	0	0	0	0	0	0	0
E	0.137931034482759	0.0344827586206897	0.0344827586206897	0.103448275862069	0.0689655172413793	0.103448275862069	0	0	0.103448275862069	0.0689655172413793	0.0689655172413793	0.103448275862069	0	0	0.103448275862069
F	0	0	0	0	0	0	0	0	0	0	0	0	0	0	0
H	0	0	0	0	0	0	0	0	0	0	0	0	0	0	0
J	0	0	0	0	0	0	0	0	0	0	0	0	0	0	0
K	0	0	0	0	0	0	0	0	0	0	0	0	0	0	0
L	0	0	0	0	0	0	0	0	0	0	0	0	0	0	0

Strain 32 

	scalp	left_ear	right_ear	nostril	left_antecubital	right_antecubital	infusion_arm	other_arm	left_hand	right_hand	left_foot	right_foot	stomach	faeces	perianal
A	0.05	0.1	0	0.15	0	0.3	0	0	0	0	0.2	0	0.2	0	0
B	0	0	0	0	0	0	0	0	0	0	0	0	0	0	0
D	0	0	0	0	0	0	0	0	0	0	0	0	0	0	0
E	0	0	0	0	0	0	0	0	0	0	0	0	0	0	0
F	0	0	0	0	0	0	0	0	0	0	0	0	0	0	0
H	0	0	0	0	0	0	0	0	0	0	0	0	0	0	0
J	0	0	0	0	0	0	0	0	0	0	0	0	0	0	0
K	0	0	0	0	0	0	0	0	0	0	0	0	0	0	0
L	0	0	0	0	0	0	0	0	0	0	0	0	0	0	0

Strain 14 

	scalp	left_ear	right_ear	nostril	left_antecubital	right_antecubital	infusion_arm	other_arm	left_hand	right_hand	left_foot	right_foot	stomach	faeces	perianal
A	0	0	0	0	0	0	0	0	0	0	0	0	0	0	0
B	0	0	0.111111111111111	0.222222222222222	0	0	0	0	0.111111111111111	0	0	0	0	0	0
D	0	0	0	0.222222222222222	0	0	0	0	0	0	0	0	0	0	0
E	0	0	0	0	0	0	0	0	0	0	0	0	0	0	0
F	0	0	0	0	0	0	0	0	0	0	0	0	0	0	0.111111111111111
H	0	0	0	0	0	0	0	0	0	0	0	0	0	0	0
J	0	0	0	0	0	0	0.111111111111111	0.111111111111111	0	0	0	0	0	0	0
K	0	0	0	0	0	0	0	0	0	0	0	0	0	0	0
L	0	0	0	0	0	0	0	0	0	0	0	0	0	0	0

Strain 12 

	scalp	left_ear	right_ear	nostril	left_antecubital	right_antecubital	infusion_arm	other_arm	left_hand	right_hand	left_foot	right_foot	stomach	faeces	perianal
A	0.0769230769230769	0.230769230769231	0	0	0.230769230769231	0	0	0	0	0	0	0	0	0	0
B	0.0769230769230769	0	0.0769230769230769	0.153846153846154	0.0769230769230769	0	0	0	0	0	0	0	0	0.0769230769230769	0
D	0	0	0	0	0	0	0	0	0	0	0	0	0	0	0
E	0	0	0	0	0	0	0	0	0	0	0	0	0	0	0
F	0	0	0	0	0	0	0	0	0	0	0	0	0	0	0
H	0	0	0	0	0	0	0	0	0	0	0	0	0	0	0
J	0	0	0	0	0	0	0	0	0	0	0	0	0	0	0
K	0	0	0	0	0	0	0	0	0	0	0	0	0	0	0
L	0	0	0	0	0	0	0	0	0	0	0	0	0	0	0

Strain 13 

	scalp	left_ear	right_ear	nostril	left_antecubital	right_antecubital	infusion_arm	other_arm	left_hand	right_hand	left_foot	right_foot	stomach	faeces	perianal
A	0	0	0	0	0	0	0	0	0	0	0	0	0	0	0
B	0	0	0	0	0	0	0	0	0	0	0	0	0	0	0
D	0	0	0	0	0	0	0	0	0	0	0	0	0	0	0
E	0	0	0	0	0	0	0	0	0	0	0	0	0	0	0
F	0	0	0	0	0	0	0	0	0	0	0	0	0	0	0
H	0	0	0	0	0	0	0	0	0	0	0	0	0	0	0
J	0	0	0	0	0	0	0	0	0	0	0	0	0	0	0
K	0	0	0	0	0	0	0	0	0	0	0	0	0	0	0
L	0.166666666666667	0	0	0	0	0.333333333333333	0	0	0.166666666666667	0.0833333333333333	0	0	0.25	0	0

Strain 15 

	scalp	left_ear	right_ear	nostril	left_antecubital	right_antecubital	infusion_arm	other_arm	left_hand	right_hand	left_foot	right_foot	stomach	faeces	perianal
A	0	0	0	0	0	0	0	0	0	0	0	0	0	0	0
B	0.2	0.2	0	0.2	0	0	0	0	0	0	0	0	0	0	0
D	0	0	0	0	0	0	0	0	0	0.2	0	0.2	0	0	0
E	0	0	0	0	0	0	0	0	0	0	0	0	0	0	0
F	0	0	0	0	0	0	0	0	0	0	0	0	0	0	0
H	0	0	0	0	0	0	0	0	0	0	0	0	0	0	0
J	0	0	0	0	0	0	0	0	0	0	0	0	0	0	0
K	0	0	0	0	0	0	0	0	0	0	0	0	0	0	0
L	0	0	0	0	0	0	0	0	0	0	0	0	0	0	0

Strain 22 

	scalp	left_ear	right_ear	nostril	left_antecubital	right_antecubital	infusion_arm	other_arm	left_hand	right_hand	left_foot	right_foot	stomach	faeces	perianal
A	0	0	0	0	0	0	0	0	0	0	0	0	0	0	0
B	0	0	0	0	0	0	0	0	0	0	0	0	0	0	0
D	0	0	0	0	0	0	0	0	0	0	0	0	0	0	0
E	0	0	0	0	0	0	0	0	0	0	0	0	0	0	0
F	0	0	0	0	0	0	0	0	0	0	0	0	0	0	0
H	0	0.25	0.5	0.25	0	0	0	0	0	0	0	0	0	0	0
J	0	0	0	0	0	0	0	0	0	0	0	0	0	0	0
K	0	0	0	0	0	0	0	0	0	0	0	0	0	0	0
L	0	0	0	0	0	0	0	0	0	0	0	0	0	0	0

Strain 29 

	scalp	left_ear	right_ear	nostril	left_antecubital	right_antecubital	infusion_arm	other_arm	left_hand	right_hand	left_foot	right_foot	stomach	faeces	perianal
A	0	0	0	0	0	0	0	0	0	0	0	0	0	0	0
B	0	0	0	0	0	0	0	0	0	0	0	0	0	0	0
D	0	0	0	0	0	0	0	0	0	0	0	0	0	0	0
E	0	0	0	0	0	0	0	0	0	0	0	0	0	0	0
F	0	0	0	0	0	0	0	0	0	0	0	0	0	0	0
H	0	0	0	0	0	0	0	0	0	0	0	0	0	0	0
J	0	0	0	0	0	0	0	0	0	0	0	0	0	0	0
K	0	0	0	0.285714285714286	0	0.142857142857143	0	0	0	0	0	0	0.428571428571429	0	0
L	0	0	0	0	0	0	0	0	0	0	0	0	0.142857142857143	0	0

Strain 21 

	scalp	left_ear	right_ear	nostril	left_antecubital	right_antecubital	infusion_arm	other_arm	left_hand	right_hand	left_foot	right_foot	stomach	faeces	perianal
A	0	0	0	0	0	0	0	0	0	0	0	0	0	0	0
B	0.142857142857143	0	0.142857142857143	0	0	0	0	0	0.142857142857143	0.142857142857143	0	0.142857142857143	0	0	0
D	0	0	0	0.142857142857143	0	0	0	0	0	0.142857142857143	0	0	0	0	0
E	0	0	0	0	0	0	0	0	0	0	0	0	0	0	0
F	0	0	0	0	0	0	0	0	0	0	0	0	0	0	0
H	0	0	0	0	0	0	0	0	0	0	0	0	0	0	0
J	0	0	0	0	0	0	0	0	0	0	0	0	0	0	0
K	0	0	0	0	0	0	0	0	0	0	0	0	0	0	0
L	0	0	0	0	0	0	0	0	0	0	0	0	0	0	0

Strain 7 

	scalp	left_ear	right_ear	nostril	left_antecubital	right_antecubital	infusion_arm	other_arm	left_hand	right_hand	left_foot	right_foot	stomach	faeces	perianal
A	0	0	0.142857142857143	0.571428571428571	0	0	0	0	0	0	0	0.142857142857143	0.142857142857143	0	0
B	0	0	0	0	0	0	0	0	0	0	0	0	0	0	0
D	0	0	0	0	0	0	0	0	0	0	0	0	0	0	0
E	0	0	0	0	0	0	0	0	0	0	0	0	0	0	0
F	0	0	0	0	0	0	0	0	0	0	0	0	0	0	0
H	0	0	0	0	0	0	0	0	0	0	0	0	0	0	0
J	0	0	0	0	0	0	0	0	0	0	0	0	0	0	0
K	0	0	0	0	0	0	0	0	0	0	0	0	0	0	0
L	0	0	0	0	0	0	0	0	0	0	0	0	0	0	0

Strain 33 

	scalp	left_ear	right_ear	nostril	left_antecubital	right_antecubital	infusion_arm	other_arm	left_hand	right_hand	left_foot	right_foot	stomach	faeces	perianal
A	0	0	0	0	0	0	0	0	0	0	0	0	0	0	0
B	0	0	0	0	0	0	0	0	0	0	0	0	0	0	0
D	0	0	0	0	0	0	0	0	0	0	0	0	0	0	0
E	0	0	0	0	0	0	0	0	0	0	0	0	0	0	0
F	0	0	0	0	0	0	0	0	0	0	0	0	0	0	0
H	0	0	0	0	0	0	0	0	0	0	0	0	0	0	0
J	0	0	0	0	0	0	0	0	0	0	0	0	0	0	0
K	0	0	0.166666666666667	0.5	0	0	0	0	0.166666666666667	0.166666666666667	0	0	0	0	0
L	0	0	0	0	0	0	0	0	0	0	0	0	0	0	0

Strain 25 

	scalp	left_ear	right_ear	nostril	left_antecubital	right_antecubital	infusion_arm	other_arm	left_hand	right_hand	left_foot	right_foot	stomach	faeces	perianal
A	0	0	0	0.333333333333333	0	0	0	0	0	0.166666666666667	0	0	0	0.333333333333333	0.166666666666667
B	0	0	0	0	0	0	0	0	0	0	0	0	0	0	0
D	0	0	0	0	0	0	0	0	0	0	0	0	0	0	0
E	0	0	0	0	0	0	0	0	0	0	0	0	0	0	0
F	0	0	0	0	0	0	0	0	0	0	0	0	0	0	0
H	0	0	0	0	0	0	0	0	0	0	0	0	0	0	0
J	0	0	0	0	0	0	0	0	0	0	0	0	0	0	0
K	0	0	0	0	0	0	0	0	0	0	0	0	0	0	0
L	0	0	0	0	0	0	0	0	0	0	0	0	0	0	0

Strain 31 

	scalp	left_ear	right_ear	nostril	left_antecubital	right_antecubital	infusion_arm	other_arm	left_hand	right_hand	left_foot	right_foot	stomach	faeces	perianal
A	0	0	0	0	0	0	0	0	0	0	0	0	0	0	0
B	0	0	0	0	0	0	0	0	0	0	0	0	0	0	0
D	0	0	0	0	0	0	0	0	0	0	0	0	0	0	0
E	0	0	0	0	0	0	0	0	0	0	0	0	0	0	0
F	0	0	0	0	0	0	0	0	0	0	0	0	0	0	0
H	0	0	0	0	0	0	0	0	0	0	0	0	0	0	0
J	0	0	0	0	0	0	0	0	0	0	0	0	0	0	0
K	0	0	0.2	0	0	0	0	0	0.6	0.2	0	0	0	0	0
L	0	0	0	0	0	0	0	0	0	0	0	0	0	0	0

Strain 24 

	scalp	left_ear	right_ear	nostril	left_antecubital	right_antecubital	infusion_arm	other_arm	left_hand	right_hand	left_foot	right_foot	stomach	faeces	perianal
A	0	0	0	0	0	0	0	0	0	1	0	0	0	0	0
B	0	0	0	0	0	0	0	0	0	0	0	0	0	0	0
D	0	0	0	0	0	0	0	0	0	0	0	0	0	0	0
E	0	0	0	0	0	0	0	0	0	0	0	0	0	0	0
F	0	0	0	0	0	0	0	0	0	0	0	0	0	0	0
H	0	0	0	0	0	0	0	0	0	0	0	0	0	0	0
J	0	0	0	0	0	0	0	0	0	0	0	0	0	0	0
K	0	0	0	0	0	0	0	0	0	0	0	0	0	0	0
L	0	0	0	0	0	0	0	0	0	0	0	0	0	0	0

Strain 17 

	scalp	left_ear	right_ear	nostril	left_antecubital	right_antecubital	infusion_arm	other_arm	left_hand	right_hand	left_foot	right_foot	stomach	faeces	perianal
A	0	0	0	0	0	0	0	0	0	0.2	0	0.8	0	0	0
B	0	0	0	0	0	0	0	0	0	0	0	0	0	0	0
D	0	0	0	0	0	0	0	0	0	0	0	0	0	0	0
E	0	0	0	0	0	0	0	0	0	0	0	0	0	0	0
F	0	0	0	0	0	0	0	0	0	0	0	0	0	0	0
H	0	0	0	0	0	0	0	0	0	0	0	0	0	0	0
J	0	0	0	0	0	0	0	0	0	0	0	0	0	0	0
K	0	0	0	0	0	0	0	0	0	0	0	0	0	0	0
L	0	0	0	0	0	0	0	0	0	0	0	0	0	0	0

Strain 16 

	scalp	left_ear	right_ear	nostril	left_antecubital	right_antecubital	infusion_arm	other_arm	left_hand	right_hand	left_foot	right_foot	stomach	faeces	perianal
A	0	0	0.2	0	0	0	0	0	0	0	0	0	0	0	0
B	0	0	0	0	0	0	0	0	0	0	0	0	0	0	0
D	0	0	0	0	0	0	0	0	0	0	0	0	0	0	0
E	0	0	0.4	0	0	0.2	0	0	0.2	0	0	0	0	0	0
F	0	0	0	0	0	0	0	0	0	0	0	0	0	0	0
H	0	0	0	0	0	0	0	0	0	0	0	0	0	0	0
J	0	0	0	0	0	0	0	0	0	0	0	0	0	0	0
K	0	0	0	0	0	0	0	0	0	0	0	0	0	0	0
L	0	0	0	0	0	0	0	0	0	0	0	0	0	0	0

Strain 23 

	scalp	left_ear	right_ear	nostril	left_antecubital	right_antecubital	infusion_arm	other_arm	left_hand	right_hand	left_foot	right_foot	stomach	faeces	perianal
A	0	0.25	0	0.25	0.25	0.25	0	0	0	0	0	0	0	0	0
B	0	0	0	0	0	0	0	0	0	0	0	0	0	0	0
D	0	0	0	0	0	0	0	0	0	0	0	0	0	0	0
E	0	0	0	0	0	0	0	0	0	0	0	0	0	0	0
F	0	0	0	0	0	0	0	0	0	0	0	0	0	0	0
H	0	0	0	0	0	0	0	0	0	0	0	0	0	0	0
J	0	0	0	0	0	0	0	0	0	0	0	0	0	0	0
K	0	0	0	0	0	0	0	0	0	0	0	0	0	0	0
L	0	0	0	0	0	0	0	0	0	0	0	0	0	0	0

Strain 18 

	scalp	left_ear	right_ear	nostril	left_antecubital	right_antecubital	infusion_arm	other_arm	left_hand	right_hand	left_foot	right_foot	stomach	faeces	perianal
A	0	0	0	0	0	0	0	0	0	0	0	0	0.75	0	0
B	0	0	0	0	0	0	0	0	0	0	0	0.25	0	0	0
D	0	0	0	0	0	0	0	0	0	0	0	0	0	0	0
E	0	0	0	0	0	0	0	0	0	0	0	0	0	0	0
F	0	0	0	0	0	0	0	0	0	0	0	0	0	0	0
H	0	0	0	0	0	0	0	0	0	0	0	0	0	0	0
J	0	0	0	0	0	0	0	0	0	0	0	0	0	0	0
K	0	0	0	0	0	0	0	0	0	0	0	0	0	0	0
L	0	0	0	0	0	0	0	0	0	0	0	0	0	0	0

Strain 6 

	scalp	left_ear	right_ear	nostril	left_antecubital	right_antecubital	infusion_arm	other_arm	left_hand	right_hand	left_foot	right_foot	stomach	faeces	perianal
A	0	0	0	0	0	0	0	0	0	0	0	0	0	0	0
B	0	0	0	0	0	0	0	0	0	0	0	0	0	0	0
D	0.25	0	0.5	0	0	0	0	0	0	0	0	0	0	0	0
E	0	0	0.25	0	0	0	0	0	0	0	0	0	0	0	0
F	0	0	0	0	0	0	0	0	0	0	0	0	0	0	0
H	0	0	0	0	0	0	0	0	0	0	0	0	0	0	0
J	0	0	0	0	0	0	0	0	0	0	0	0	0	0	0
K	0	0	0	0	0	0	0	0	0	0	0	0	0	0	0
L	0	0	0	0	0	0	0	0	0	0	0	0	0	0	0

Strain 2 

	scalp	left_ear	right_ear	nostril	left_antecubital	right_antecubital	infusion_arm	other_arm	left_hand	right_hand	left_foot	right_foot	stomach	faeces	perianal
A	0	0	0	0	0	0	0	0	0	0	0	0	0	0	0
B	0	0	0	0	0	0	0	0	0	0	0	0	0	0	0
D	0	0	0	0	0	0	0	0	0	0	0	0	0	0	0
E	0	0	0	0	0	0	0	0	0	0	0	0	0	0	0
F	0	0	0	0	0	0	0	0	0	0	0	0	0	0	0
H	0	0	0	0	0	0	0	0	0	0	0	0	0	0	0
J	0	0	0	0	0	0	0	0	0	0	0	0	0	0	0
K	0	0	0	0	0	0	0	0	0	0	0	0	0	0	0
L	0.25	0	0	0.25	0	0	0	0	0	0.25	0	0.25	0	0	0

Strain 34 

	scalp	left_ear	right_ear	nostril	left_antecubital	right_antecubital	infusion_arm	other_arm	left_hand	right_hand	left_foot	right_foot	stomach	faeces	perianal
A	0	0	0	0	0	0	0	0	0	0	0	0	0	0	0
B	0	0	0	0	0	0	0	0	0	0	0	0	0	0	0
D	0	0	0	0	0	0	0	0	0	0	0	0	0	0	0
E	0	0	0	0	0	0	0	0	0	0	0	0	0	0	0
F	0	0	0	0	0	0	0	0	0	0	0	0	0	0	0
H	0	0	0	0	0	0	0	0	0	0	0	0	0	0	0
J	0	0	0	0	0	0	0	0	0	0	0	0	0	0	0
K	0	0	0	1	0	0	0	0	0	0	0	0	0	0	0
L	0	0	0	0	0	0	0	0	0	0	0	0	0	0	0

Strain 27 

	scalp	left_ear	right_ear	nostril	left_antecubital	right_antecubital	infusion_arm	other_arm	left_hand	right_hand	left_foot	right_foot	stomach	faeces	perianal
A	0	0	0	0	0	0	0	0	0	0	0	0	0	0	0
B	0	0	0	0.333333333333333	0	0	0	0	0	0	0	0.666666666666667	0	0	0
D	0	0	0	0	0	0	0	0	0	0	0	0	0	0	0
E	0	0	0	0	0	0	0	0	0	0	0	0	0	0	0
F	0	0	0	0	0	0	0	0	0	0	0	0	0	0	0
H	0	0	0	0	0	0	0	0	0	0	0	0	0	0	0
J	0	0	0	0	0	0	0	0	0	0	0	0	0	0	0
K	0	0	0	0	0	0	0	0	0	0	0	0	0	0	0
L	0	0	0	0	0	0	0	0	0	0	0	0	0	0	0

Strain 9 

	scalp	left_ear	right_ear	nostril	left_antecubital	right_antecubital	infusion_arm	other_arm	left_hand	right_hand	left_foot	right_foot	stomach	faeces	perianal
A	0	0	0	0	0	0	0	0	0	0	0	0	0	0	0
B	0	0	0	1	0	0	0	0	0	0	0	0	0	0	0
D	0	0	0	0	0	0	0	0	0	0	0	0	0	0	0
E	0	0	0	0	0	0	0	0	0	0	0	0	0	0	0
F	0	0	0	0	0	0	0	0	0	0	0	0	0	0	0
H	0	0	0	0	0	0	0	0	0	0	0	0	0	0	0
J	0	0	0	0	0	0	0	0	0	0	0	0	0	0	0
K	0	0	0	0	0	0	0	0	0	0	0	0	0	0	0
L	0	0	0	0	0	0	0	0	0	0	0	0	0	0	0

Strain 5 

	scalp	left_ear	right_ear	nostril	left_antecubital	right_antecubital	infusion_arm	other_arm	left_hand	right_hand	left_foot	right_foot	stomach	faeces	perianal
A	0	0	0	0	0	0	0	0	0	0	0	0	0	0	0
B	0	0	0	0	0	0	0	0	0	0	0	0	0	0	0
D	0	0	0	0	0	0	0	0	0	0	0	0	0	0	0
E	0	0	0	0	0	0	0	0	0	0	1	0	0	0	0
F	0	0	0	0	0	0	0	0	0	0	0	0	0	0	0
H	0	0	0	0	0	0	0	0	0	0	0	0	0	0	0
J	0	0	0	0	0	0	0	0	0	0	0	0	0	0	0
K	0	0	0	0	0	0	0	0	0	0	0	0	0	0	0
L	0	0	0	0	0	0	0	0	0	0	0	0	0	0	0

Strain 20 

	scalp	left_ear	right_ear	nostril	left_antecubital	right_antecubital	infusion_arm	other_arm	left_hand	right_hand	left_foot	right_foot	stomach	faeces	perianal
A	0	0	0	0	0	0	0	0	0	0	0	0	0	0	0
B	0	0	0	0	0	0	0	0	0	0	0	0	0	0	0
D	0	0	0	0	0	0	0	0	0	0	0	0	0	0	0
E	0	0	0	0	0	0	0	0	0	0	0	0	0	0	0
F	0	0	0.5	0	0	0	0	0	0	0	0	0	0	0	0.5
H	0	0	0	0	0	0	0	0	0	0	0	0	0	0	0
J	0	0	0	0	0	0	0	0	0	0	0	0	0	0	0
K	0	0	0	0	0	0	0	0	0	0	0	0	0	0	0
L	0	0	0	0	0	0	0	0	0	0	0	0	0	0	0

Strain 19 

	scalp	left_ear	right_ear	nostril	left_antecubital	right_antecubital	infusion_arm	other_arm	left_hand	right_hand	left_foot	right_foot	stomach	faeces	perianal
A	0	0	0	0	0	0	0	0	0	0	0	0	0	0	0
B	0	0	0	0	0	0	0	0	0	0	0	0	0	0	0
D	0	0	0	0	0	0	0	0	0	0	0	0	0	0	0
E	0	0	0	0	0	0	0	0	0	0	0	0	0	0	0
F	0	0	0	0	0	0	0	0	0	0	0	0	0	0	0
H	0	0	0	0	0	0	0	0	0	0	0	0	1	0	0
J	0	0	0	0	0	0	0	0	0	0	0	0	0	0	0
K	0	0	0	0	0	0	0	0	0	0	0	0	0	0	0
L	0	0	0	0	0	0	0	0	0	0	0	0	0	0	0

Strain 4 

	scalp	left_ear	right_ear	nostril	left_antecubital	right_antecubital	infusion_arm	other_arm	left_hand	right_hand	left_foot	right_foot	stomach	faeces	perianal
A	0	0	0	0	0	0	0	0	0	0	0	0	0	0	0
B	0	0	0	0	0	0	0	0	0	0	0	0	0	0	0
D	0	0	0	0	0	0	0	0	0	0	0	0	0	0	0
E	0	0	0	0	0	0	0	0	0	0	0	1	0	0	0
F	0	0	0	0	0	0	0	0	0	0	0	0	0	0	0
H	0	0	0	0	0	0	0	0	0	0	0	0	0	0	0
J	0	0	0	0	0	0	0	0	0	0	0	0	0	0	0
K	0	0	0	0	0	0	0	0	0	0	0	0	0	0	0
L	0	0	0	0	0	0	0	0	0	0	0	0	0	0	0


RANDOMIZED VALUES (GRAY DOTS)

	V1	V2	V3	V4	V5	V6	V7	V8	V9	V10	V11	V12	V13	V14	V15	V16	V17	V18	V19	V20	V21	V22	V23	V24	V25	V26	V27	V28	V29	V30	V31	V32	V33	V34	V35	V36	V37	V38	V39	V40	V41	V42	V43	V44	V45	V46	V47	V48	V49	V50	V51	V52	V53	V54	V55	V56	V57	V58	V59	V60	V61	V62	V63	V64	V65	V66	V67	V68	V69	V70	V71	V72	V73	V74	V75	V76	V77	V78	V79	V80	V81	V82	V83	V84	V85	V86	V87	V88	V89	V90	V91	V92	V93	V94	V95	V96	V97	V98	V99	V100	V101	V102	V103	V104	V105	V106	V107	V108	V109	V110	V111	V112	V113	V114	V115	V116	V117	V118	V119	V120	V121	V122	V123	V124	V125	V126	V127	V128	V129	V130	V131	V132	V133	V134	V135	V136	V137	V138	V139	V140	V141	V142	V143	V144	V145	V146	V147	V148	V149	V150	V151	V152	V153	V154	V155	V156	V157	V158	V159	V160	V161	V162	V163	V164	V165	V166	V167	V168	V169	V170	V171	V172	V173	V174	V175	V176	V177	V178	V179	V180	V181	V182	V183	V184	V185	V186	V187	V188	V189	V190	V191	V192	V193	V194	V195	V196	V197	V198	V199	V200	V201	V202	V203	V204	V205	V206	V207	V208	V209	V210	V211	V212	V213	V214	V215	V216	V217	V218	V219	V220	V221	V222	V223	V224	V225	V226	V227	V228	V229	V230	V231	V232	V233	V234	V235	V236	V237	V238	V239	V240	V241	V242	V243	V244	V245	V246	V247	V248	V249	V250	V251	V252	V253	V254	V255	V256	V257	V258	V259	V260	V261	V262	V263	V264	V265	V266	V267	V268	V269	V270	V271	V272	V273	V274	V275	V276	V277	V278	V279	V280	V281	V282	V283	V284	V285	V286	V287	V288	V289	V290	V291	V292	V293	V294	V295	V296	V297	V298	V299	V300	V301	V302	V303	V304	V305	V306	V307	V308	V309	V310	V311	V312	V313	V314	V315	V316	V317	V318	V319	V320	V321	V322	V323	V324	V325	V326	V327	V328	V329	V330	V331	V332	V333	V334	V335	V336	V337	V338	V339	V340	V341	V342	V343	V344	V345	V346	V347	V348	V349	V350	V351	V352	V353	V354	V355	V356	V357	V358	V359	V360	V361	V362	V363	V364	V365	V366	V367	V368	V369	V370	V371	V372	V373	V374	V375	V376	V377	V378	V379	V380	V381	V382	V383	V384	V385	V386	V387	V388	V389	V390	V391	V392	V393	V394	V395	V396	V397	V398	V399	V400	V401	V402	V403	V404	V405	V406	V407	V408	V409	V410	V411	V412	V413	V414	V415	V416	V417	V418	V419	V420	V421	V422	V423	V424	V425	V426	V427	V428	V429	V430	V431	V432	V433	V434	V435	V436	V437	V438	V439	V440	V441	V442	V443	V444	V445	V446	V447	V448	V449	V450	V451	V452	V453	V454	V455	V456	V457	V458	V459	V460	V461	V462	V463	V464	V465	V466	V467	V468	V469	V470	V471	V472	V473	V474	V475	V476	V477	V478	V479	V480	V481	V482	V483	V484	V485	V486	V487	V488	V489	V490	V491	V492	V493	V494	V495	V496	V497	V498	V499	V500	V501	V502	V503	V504	V505	V506	V507	V508	V509	V510	V511	V512	V513	V514	V515	V516	V517	V518	V519	V520	V521	V522	V523	V524	V525	V526	V527	V528	V529	V530	V531	V532	V533	V534	V535	V536	V537	V538	V539	V540	V541	V542	V543	V544	V545	V546	V547	V548	V549	V550	V551	V552	V553	V554	V555	V556	V557	V558	V559	V560	V561	V562	V563	V564	V565	V566	V567	V568	V569	V570	V571	V572	V573	V574	V575	V576	V577	V578	V579	V580	V581	V582	V583	V584	V585	V586	V587	V588	V589	V590	V591	V592	V593	V594	V595	V596	V597	V598	V599	V600	V601	V602	V603	V604	V605	V606	V607	V608	V609	V610	V611	V612	V613	V614	V615	V616	V617	V618	V619	V620	V621	V622	V623	V624	V625	V626	V627	V628	V629	V630	V631	V632	V633	V634	V635	V636	V637	V638	V639	V640	V641	V642	V643	V644	V645	V646	V647	V648	V649	V650	V651	V652	V653	V654	V655	V656	V657	V658	V659	V660	V661	V662	V663	V664	V665	V666	V667	V668	V669	V670	V671	V672	V673	V674	V675	V676	V677	V678	V679	V680	V681	V682	V683	V684	V685	V686	V687	V688	V689	V690	V691	V692	V693	V694	V695	V696	V697	V698	V699	V700	V701	V702	V703	V704	V705	V706	V707	V708	V709	V710	V711	V712	V713	V714	V715	V716	V717	V718	V719	V720	V721	V722	V723	V724	V725	V726	V727	V728	V729	V730	V731	V732	V733	V734	V735	V736	V737	V738	V739	V740	V741	V742	V743	V744	V745	V746	V747	V748	V749	V750	V751	V752	V753	V754	V755	V756	V757	V758	V759	V760	V761	V762	V763	V764	V765	V766	V767	V768	V769	V770	V771	V772	V773	V774	V775	V776	V777	V778	V779	V780	V781	V782	V783	V784	V785	V786	V787	V788	V789	V790	V791	V792	V793	V794	V795	V796	V797	V798	V799	V800	V801	V802	V803	V804	V805	V806	V807	V808	V809	V810	V811	V812	V813	V814	V815	V816	V817	V818	V819	V820	V821	V822	V823	V824	V825	V826	V827	V828	V829	V830	V831	V832	V833	V834	V835	V836	V837	V838	V839	V840	V841	V842	V843	V844	V845	V846	V847	V848	V849	V850	V851	V852	V853	V854	V855	V856	V857	V858	V859	V860	V861	V862	V863	V864	V865	V866	V867	V868	V869	V870	V871	V872	V873	V874	V875	V876	V877	V878	V879	V880	V881	V882	V883	V884	V885	V886	V887	V888	V889	V890	V891	V892	V893	V894	V895	V896	V897	V898	V899	V900	V901	V902	V903	V904	V905	V906	V907	V908	V909	V910	V911	V912	V913	V914	V915	V916	V917	V918	V919	V920	V921	V922	V923	V924	V925	V926	V927	V928	V929	V930	V931	V932	V933	V934	V935	V936	V937	V938	V939	V940	V941	V942	V943	V944	V945	V946	V947	V948	V949	V950	V951	V952	V953	V954	V955	V956	V957	V958	V959	V960	V961	V962	V963	V964	V965	V966	V967	V968	V969	V970	V971	V972	V973	V974	V975	V976	V977	V978	V979	V980	V981	V982	V983	V984	V985	V986	V987	V988	V989	V990	V991	V992	V993	V994	V995	V996	V997	V998	V999	V1000
Strain 28	-0.662354773167571	0.552322634071039	-1.56620634454665	-1.23118376601527	5.21370786040482	6.98990211244721	8.46501730002873	3.795504613454	6.15217039425739	3.28490564914501	-1.48075986890343	-6.00333616576899	1.90686241673275	3.13392099960436	-2.95550280237674	4.51357054941879	-8.12637195858008	7.05366009686788	-3.77295403836828	-1.49985840058368	-1.60704354139214	3.03427620823054	0.0693316540759099	1.33225802986623	2.59945947935815	-2.56831526452657	0.757970517349733	-1.82210825161978	5.44785401998484	-1.49293555080379	1.48401028739226	-1.0368462635592	7.90532503455715	4.66098275873037	-1.18272943566902	2.58501351394901	-3.81675355664349	2.69831168944521	0.169670839787585	1.19755137155308	12.4972928840079	6.34041013558711	0.447633599970693	1.06580934337148	-2.0345481824341	-1.39302988253039	-0.254643265935535	-0.555169557225732	0.981400653434115	2.3500274318759	-2.91202152957459	-5.41776309667524	-0.0807724218128882	3.56766717841951	6.69916667933847	-0.787552466394011	4.78962417445404	4.00533901225813	5.03299128241942	7.62653715977987	5.11339352487913	-1.39805697612793	-4.17381976402248	3.33598454156975	1.22355325432191	3.41523742017774	0.178036511608198	5.72245531364633	12.1172289577504	-3.67040444171655	0.261587322600008	4.66943807317514	2.50543651188732	2.22102675984814	-3.54341098654544	1.11758259196199	8.17353356233253	7.61854784851506	2.99191937664916	6.71778961452033	5.82812104928519	2.22957821058598	7.52115376951374	2.64447354852685	2.97473206462921	5.86203931825874	-0.272408250662941	11.2700784962413	2.87498009496396	2.29618927455996	2.20275341251855	5.13263623091458	1.3521048634455	-3.35867853741301	0.436543865192881	-0.377097120787369	-1.78511613495185	4.91171919502367	2.40720404040033	3.55108415791929	8.16222283984891	-5.53004986665898	6.35088026897792	8.15300950048366	11.0805496028499	18.6399328329644	-1.45819608914402	3.33746240776767	14.195164424955	-4.87099482723448	-2.51177547693008	4.56234895819209	-1.32606217402677	1.42765678972678	6.28535741783467	2.25893428433159	-0.715400095657969	3.45097315867844	1.88155486418911	-3.5042794324289	5.36610501558269	2.84282655869449	3.38959468324536	4.55293024081337	-2.87280002976127	-1.83184517898792	9.74521966079831	-5.42896221507237	4.27988316691241	2.28388270842737	8.31007451452514	0.161681480807687	3.49677993452148	3.97074356097764	5.72930126874311	7.51826606833819	6.12386794316073	6.47882744585804	4.9581457957702	4.32509269099574	-0.130855526636005	2.40219244845279	7.47364135616928	3.33920998301049	4.21640735003007	-1.727229724659	2.44612054790225	-0.245191614852644	1.00064331027678	1.08237687176472	-3.70848253764675	-1.16252339066295	4.61012208177175	3.03024334359816	3.59130159022411	1.70417669924013	5.05480688245919	-0.0628018674991466	4.92402592513217	-3.00418518384694	2.08866494803983	-2.8004289681783	-0.615928343251525	6.28762535446955	5.52602082901033	-2.52961510099769	-0.590285435488653	-1.54553408481896	4.80909495755404	2.37283664978681	-2.57189727805201	-1.91662993580212	10.2258430893189	2.90917450265745	-5.63723497872458	1.94313871709399	8.69499402372276	3.65097431499967	1.71522687349634	5.13746164354811	5.56850615023496	12.0139849038589	1.05179701434991	0.861214744760183	4.92912741627215	4.79031855924887	-5.48769295308965	10.2196169876054	3.79109731450389	1.85660628127454	5.61435497720004	15.1061055042048	6.67826642574493	4.62813468338251	2.70371492088682	6.15239857387363	2.27482275019747	-3.08812757022016	2.70605745868983	4.40661348029801	4.17601697028884	1.10419243512376	2.5581887158816	-2.69254961878238	1.54689130569032	-1.14238330740683	6.59507244113397	7.4994151043485	2.0524632133631	-1.84247868636943	-0.0489780859495141	5.12428775203885	3.38458305312576	5.99426297692479	-0.847012457155962	6.80134035669168	1.58391602542215	-1.48500364507379	7.36645628901652	-0.723299656519401	1.64403775288839	1.15772558022003	0.852849044310517	9.45393905625172	-0.2435184741136	-4.75307666259047	3.81784764258393	-0.642884088453108	-1.3882658391874	2.41091477165762	1.68023953259176	6.85350529544675	4.66881830863446	-4.09780936805566	-2.59684594859837	-2.53715751585872	1.50895898656767	4.52094956851465	-1.9278831639084	5.34926248464937	-2.87099827921893	-5.65636603159457	10.3328995738198	-2.97818342002739	0.644816560024637	7.77097744009249	5.41538218340572	-0.686217465326884	1.65750493493501	8.61229129613391	5.58439498808833	1.62923508690226	3.52683000751463	6.15170412348844	-2.19678586747607	4.07612695124377	-5.21049931421636	-2.64503713984755	6.82771828846207	-0.911558723021535	0.326753060538046	3.47674688360549	5.01815596834275	2.31961825015697	-9.57006880473013	0.792466700828484	-1.78403015568958	0.0291888133962033	2.77805234277895	3.98269114524972	-5.1564005308512	9.70652194839248	-0.952395919867037	8.9857294827721	11.5249712215605	1.04093540934011	5.7328834927488	0.659974033416994	1.50500073264644	6.14463021471722	-0.0399352249673939	4.91316432012239	1.77703885265856	-2.75034591940253	0.366970464213821	4.67337917917811	4.15024544049123	6.59901366608621	0.983540238461046	2.93665396869901	7.69123706968392	3.62891365718311	2.28328796857889	5.96177428758407	-3.38156440135472	5.33708665517068	3.32468962691347	-0.557665739067232	1.68965841663483	-3.59143172432001	1.47961858578925	2.55937065000203	0.30790226052428	1.94661363431597	6.8524193940063	6.63696301417783	1.56970049497217	0.61893361605707	7.73083459941277	8.16843195478237	-3.07015717988233	4.68532676345018	4.2876093841068	-0.532039995620202	8.72388380296053	4.21432544096473	6.36723518916143	6.22315377176007	5.48807145228967	6.33322656723975	-0.679314113363091	2.56253853832965	7.7048326880149	5.33997438497529	3.64487672739227	-6.91244279988157	6.84551601428868	9.49395346333552	6.5620215494183	5.33662049501874	-5.28753826482463	-0.819870567403683	-1.05669333087089	6.86065629204771	0.48257872054976	-0.41468758002712	0.226600018656747	-4.90701048147319	-2.63196170488806	3.71553594447992	9.32746938751095	2.05831321688234	7.75758506136197	-1.53855616952359	0.436077757744393	-10.2082655622343	1.18014543158812	4.27447979474704	6.14485824352504	-0.301297863236364	-2.37842725002864	7.85918298802194	-0.776909552231146	9.32746940659698	6.02026488832266	0.372820486819101	3.18621464507057	11.0769674977935	2.54479608164419	-3.58280536135022	7.19926080897116	-1.87031485029954	8.62795187117233	1.89386142346714	7.86690937188068	0.972807129949089	6.15680582779711	7.3146829667703	8.87344271278835	1.51648220595934	6.66191170649868	-0.204312419902919	-1.38216849754387	11.2181440009974	-6.93844488479838	0.261661766646803	-0.133990824131175	7.77561302121052	5.28971830408673	2.15524090764313	2.26124431110223	6.81122542051439	-2.64334689500616	-3.775916359798	-1.03602117490563	6.57061507021488	-3.86115961492678	3.41812531395826	8.16053245697221	-4.88877928202417	4.56198981235566	4.64448956660468	-5.34677960855554	-0.358507084367709	3.33598470554566	-4.1186349384931	5.81223221143182	3.66877189593642	-1.06468268985078	8.97561636151251	-4.48143989919729	7.87991047992946	1.82606860036933	3.68107850709563	-0.702931187332929	6.301246227059	7.6145895755078	-2.99118429850988	0.488601674193845	1.29766243100742	1.25054162852799	3.4434328241637	-0.74950713750362	2.66182434784294	7.76870952254362	-3.54617008746073	0.170493988818599	2.90848014649166	-2.38553399515057	4.80087755013864	-1.69106046334313	4.09854663863595	-6.98764754264871	-2.57127755732724	3.95044747188923	0.77846979832352	-5.05148322560364	-1.1538398230956	2.79668456672893	-2.21212929061615	5.55481083359872	7.35716819767471	7.53165863281909	2.03109677098857	7.56746879211441	7.60447648287727	-4.14358362801169	-5.67054895898065	6.54939660932036	-0.345473375943484	2.36279797257402	3.07355169759298	2.63757016880925	-0.551195951921279	1.76844510915027	1.05995933030921	3.3946964426104	-1.8894135459557	-6.83853929165837	2.79668456672892	1.57183991602319	10.7739254234188	1.60382036561021	3.54667687536678	0.281900381921595	1.95103804838914	1.29325518662696	10.0162370177094	2.96012495879783	2.18017245890029	5.31177912856764	5.79111332989328	-6.76220660667283	5.93663970841745	4.38881600361043	0.790417382595585	-0.925179530020607	-1.65856946825596	-2.45672270313029	11.9959724831633	1.5194442501077	3.26796362084366	-1.87056258196601	-4.07491013200303	-3.7740073325787	3.45933863372795	1.1240391832044	-2.77360421930365	6.81145344932222	7.40301714358908	0.823265249090241	0.556729950896433	-0.805816240277871	0.836960565726464	-7.84876606980446	1.98585227519297	1.03174692598333	0.595894007002883	9.58123420522012	0.972373537377415	1.09978515860358	-3.93108972014818	2.59840597735592	-5.43912946391638	-0.767043851083812	-9.00275932645829	0.303944006603054	6.35170536179763	1.16129446759843	6.7371161750084	-2.3245890927127	2.00509483365009	11.7442398944497	5.97036780838066	11.8055932737366	-1.44015076968622	-2.29693902830664	-0.534873714101209	-6.28856130661627	8.94883337284355	-1.92811126153669	5.96826109415596	3.30735809672242	-5.9221204439115	10.9195262888696	7.86296828496374	8.37524051850406	7.48198986098561	-5.06221611140389	2.5560494573288	-1.69213073210221	6.15291892572267	2.8421322025287	6.00953186448711	0.0237112362933445	6.01015181477817	-1.04078752130663	1.867730911809	6.17665283474595	6.93058609926936	1.16148049247953	-0.854857760729928	2.3485824707531	9.21122453027034	-3.3930461206315	3.64238064662477	-1.0835181289383	-2.64936986504783	2.25516605283337	3.16366618121074	0.961120328357161	1.92717548290891	10.5636245857037	5.28909865849534	1.43687245325543	-1.7670879634123	-1.85836743000338	-1.64071427278188	2.78041972073451	0.408861266823969	-0.462167592455664	3.66755736144051	2.3625793774242	-5.67054895898065	-3.87642827292281	12.322802340935	-2.43535630994852	-3.81566767845521	-1.77712677597196	-7.77639515579982	-0.314070562102607	2.25074176994092	3.62703729592963	3.7752086692555	3.55504241184052	2.16323043059893	1.37309522671172	4.06883182948039	-5.31788992353718	2.076945543384	12.9735090612936	1.89277544420486	1.44191665780987	1.34245788177414	9.10020974534393	3.18693414608856	3.2780022694274	8.69094588821742	4.30920384897624	4.25493447459157	2.3942030894729	2.89202925384166	0.89533458676916	-6.06332934754462	2.80129500568321	2.35398568579713	5.32073177194852	5.85749387692015	10.7352274741054	9.25440408871147	2.17409203560872	6.28261390378742	3.71720908521898	-2.79326472379257	1.88172783071155	7.20654035663961	-1.05059567767312	-2.61211466264175	0.750199950290771	-0.284355834935006	10.6168432614041	0.254902486151003	-7.26826969771206	-3.41694112519971	-9.75830867576289	4.28451862908118	-2.22173443634792	-6.63478307598973	-0.374957847314676	-0.866805345002	4.36281410960113	-4.62997044967707	-7.0308272326061	2.70523447363473	-0.284355834935013	9.79280683390994	-0.818122888398428	6.78603876351379	5.34231689414926	-11.0347981506707	6.06607169227501	4.56593106324851	15.0028785886885	1.42852394843909	1.07378327583476	6.69232064910831	-4.13210215750104	-3.43911354691254	1.24718773171686	-7.26793562893944	-0.950951040732186	3.70420824539526	1.26416235353911	7.41601796602421	1.8401227799168	-3.82219886132272	-0.390098125073706	0.883200804097051	1.51085072931111	2.28236315567946	-3.44735037250901	-2.13100012588806	10.0162370177094	8.5906966127189	11.0183459376893	10.8901703024339	0.676915888199417	2.02599514181328	10.1000351477395	4.92974736656322	3.77914973023181	8.59929022504645	5.08551522480948	7.39297849500534	4.49852976217321	0.22873938097198	1.55420342779362	2.3076706658849	3.13536359476723	1.93766091042485	5.06126110182313	3.24318804262357	-5.44505407814677	2.15964835417156	0.993348237706179	-2.34344005670238	3.00793907010573	-6.66513473470228	2.27838931126571	3.45847132743732	-2.28412409271731	5.72489413376891	1.86054753485584	7.77167191690499	7.35716819767471	6.21015294932494	7.22420933462764	4.11587804987771	-1.71134095239599	-2.27386696195366	6.02253282495755	0.594679465652405	2.00462867349814	3.7131779801603	12.9900920299126	3.86560759082376	1.07087839811192	-2.66237074353032	4.4597572158578	-7.21906703771298	3.86020452335806	-5.33991810799289	2.03863701249464	-0.0610542991108929	3.48377880753602	-2.27137073810949	6.1812631987162	1.90541742966934	-4.90953918170219	2.81787805212404	-3.35473746003908	5.14017639728726	-0.284355834935013	4.87590906166895	7.74438074219245	-4.07779774164761	2.58540518086139	-12.3361940997226	-0.396642440942841	6.39148922061681	13.738319625474	9.83000454879325	-2.15520023069626	6.54391890103677	-0.355730816448144	6.03082376965684	-0.491880161455143	-4.30595353156141	4.46711141119872	8.28454837736567	-4.52103746588745	12.0139849038589	3.50537351836932	-1.04438684672625	-1.2188026902455	3.27299066108227	1.13452478423927	-0.828855774198672	3.43269996430406	7.10149466484214	-1.85923461734473	1.36056048096289	-1.8079251602578	6.56703311443424	10.3897002466481	9.67763221517232	4.11049422290802	2.33640670686479	-0.615291362513808	3.64823065014401	-0.631630790590336	4.55426360201583	-6.80525765907312	0.849267131859058	5.32408569470024	1.29137882537349	0.850353111121336	-4.23666046180205	9.74233212507637	-3.45988522887485	3.78820966252111	-4.94321213416195	4.06875723785528	12.1161585812121	5.86166312436728	9.11891650634938	0.996278066689008	-4.79076548619726	-0.100056978374248	1.88155486418911	2.26124409107897	-0.00303925992873388	-1.11287387841153	-1.30111370441764	2.30372960490855	-1.69066879643074	2.09744468901093	3.04658277436313	2.87794233588341	0.22433206414658	5.2122651394381	0.242810875102059	-1.77102904078623	6.50482927257951	3.07507125034089	4.44574493602901	-0.124311157407959	-6.13256496405409	13.2446257557629	0.292385870861771	5.31177912856765	2.99191937664916	3.41348985178949	5.28971830408673	3.41477150598966	10.3647516732766	-4.82910441816652	6.64320475974285	3.84181961696864	6.10296767048116	4.66334064954365	-2.39678712218286	-1.03223604193974	9.24847962205941	1.24335808074435	-1.37990056090899	5.23252622401905	9.40394612992176	0.175768574973311	-2.14325264642419	1.37309522671173	4.70228593281522	6.57493224994926	0.0306339384949155	-0.604339733985405	3.90953563422585	5.89101908969763	-1.49672313171756	-1.7829766250583	2.64338757195302	0.465562081537257	4.20717444436378	-1.5827893432724	2.69660597158286	-0.364324339933169	10.4774144922619	6.69018136878105	-5.36750701578666	11.4336746741192	4.50399050339878	-0.900305347336925	5.14436502326573	3.29747302389836	-3.85588511076003	9.21645474061986	1.56298300478879	8.43932030312045	-2.81963898916189	3.84030006422073	3.04658277436313	4.60259899356081	-2.11498279839143	-2.13100012588807	1.29614286186191	4.77767659018196	-0.797450732433177	2.64151125572619	4.44675646855605	5.59572262206934	5.28971830408673	-3.06173408344088	1.59464910530506	3.20568553072227	5.44723406969377	0.929930122726041	7.51029216450394	-1.15074883850368	2.33727195189515	4.31649899668023	-3.1568181339741	6.3550592776948	6.67207898397174	7.89185789753716	5.44680060667581	6.74441129677179	2.30754206293619	18.8060577411781	8.73224928217618	4.36675500243543	0.696143165029817	2.56045662926431	-6.05940958421098	11.2872679446549	9.80140056908596	-2.31112195569271	4.09308597988505	5.89603056000745	9.17038716676048	2.81241961444319	1.88765228096602	-3.77104505886406	8.52874065328415	2.88448895212211	-5.52541432250225	-1.9865598742045	4.43361134327342	2.35908731848309	5.71774321498977	-2.29485709330069	3.0587163835163	3.80590005831186	1.52385169663613	2.15022947012849	-1.82424744310452	3.7259313565426	-0.0949553491989548	-0.966091318491216	-0.719531381692001	2.84714378762166	0.544348774052693	8.69604754749945	-0.0686520349943009	-5.82907606840897	2.6846909903747	2.24152579485804	8.08223712281983	-4.07453403649713	2.00614820030545	0.947466836306234	4.25493447459159	0.808658032641866	13.0535351056957	3.52909792506348	0.563633349700083	3.63296176258169	-2.31158821423021	4.59065140928875	-0.409772001673552	-8.54425094142017	3.55108415791929	4.75572296039005	0.303944006603054	0.00637962411434501	2.15022947012849	-0.219655843042993	3.95410638695238	0.219101976912469	1.31460445930878	3.04157117287258	-0.0545844108909606	-0.845210779058576	11.3073336357455	5.1253411091512	2.15465391014227	-1.58845344207056	1.35947450170061	8.08846331337595	-4.12146872256447	4.91385852870985	-3.97419485078546	3.40154226751743	2.88234963483352	4.63839198585186	1.63865396743465	4.52094956851465	3.66123161061445	-1.18783106484432	1.86497181774828	6.44065943271076	-1.52555524722521	9.04577673339637	1.60428654215975	-0.465692051657228	0.504954401936352	-1.97461228993243	-2.72539745664798	-4.82029210276058	-1.60263617685167	1.30437978584393	-1.78070868842341	7.6474373859551	1.64107546008772	-0.573326385072896	6.26040903021349	1.50453462168728	-0.512193080052974	19.1080464283337	2.20275346856591	2.57415195275512	-5.28418422997819	6.4735971317461	5.96179128792399	-0.272408250662934	-2.70508430162929	4.01120841339471	0.746846082108682	4.00987481993753	-1.77208257141751	-1.28916628412149	6.83465440927889	-1.54879810152368	2.31961825015697	8.07296624619738	0.175768574973311	0.519008581483831	-1.4162883681819	0.455394832693251	3.0205808915943	-1.12938253416446	-0.728574013107846	3.90651937929437	-3.3206004414828	-0.864723459188809	1.50059328611801	-3.79432050668342	1.50141864667606	-3.46048004385673	-2.44835742485187	-1.36406573437921	-4.80227948441671	3.66686296024808	-4.93083095731821	0.626659980829778	-2.88184281829844	-1.61572710895949	1.65013536912485	4.76362229168521	3.51373899341884	1.72006536088612	5.71294654949684
Strain 8	-1.06892307676401	-0.534461550995964	-0.534461550995964	-1.06892307676401	-1.06892307676401	0	-0.534461550995964	-2.58054500899434	-3.11500657186798	-0.534461550995964	-1.60338461024769	0.388860716286173	0.388860716286173	-0.534461550995964	-0.534461550995964	-2.58054500899434	-0.534461550995964	-0.534461550995964	-1.06892307676401	-0.534461550995964	-1.60338461024769	0	-0.534461550995964	-2.58054500899434	-2.13784614699692	-1.06892307676401	-1.06892307676401	-1.06892307676401	1.37796869277378	-1.60338461024769	-0.680062358028678	0.388860716286173	-1.65722278289974	-0.145600821279444	1.37796869277378	-0.534461550995964	-0.680062358028675	-0.145600821279444	-0.534461550995964	-0.534461550995964	-0.534461550995964	-1.06892307676401	-1.06892307676401	-1.06892307676401	1.91243026217854	-0.680062358028678	-2.58054500899434	-0.145600821279444	-0.534461550995964	-0.534461550995964	-1.06892307676401	0.388860716286173	-1.06892307676401	-1.60338461024769	-3.11500657186798	-1.06892307676401	0	0.388860716286173	-1.06892307676401	-1.60338461024769	-1.06892307676401	-0.534461550995964	-0.145600821279444	-1.60338461024769	0	-0.534461550995964	-0.534461550995964	-0.534461550995964	-1.06892307676401	-1.06892307676401	-0.145600821279444	-0.534461550995964	-2.58054500899434	-1.60338461024769	-0.145600821279444	-1.06892307676401	-3.11500657186798	-1.06892307676401	0.388860716286171	-1.06892307676401	-0.145600821279444	-1.06892307676401	-1.06892307676401	-0.534461550995964	-3.11500657186798	0.388860716286171	-0.534461550995964	-0.534461550995964	-0.534461550995964	-0.145600821279444	0.388860716286173	0.388860716286171	-1.06892307676401	-0.534461550995964	-1.06892307676401	-1.60338461024769	-1.06892307676401	-1.60338461024769	-2.19168428780984	-1.06892307676401	-1.60338461024769	1.91243026217854	-0.145600821279444	0.388860716286173	-1.60338461024769	-1.06892307676401	0.388860716286173	0	-1.06892307676401	-1.06892307676401	-1.60338461024769	-0.145600821279444	-0.534461550995964	-0.534461550995964	-0.534461550995964	0.388860716286173	-0.145600821279444	-0.534461550995964	-1.60338461024769	-0.145600821279444	-0.534461550995964	-1.06892307676401	0.388860716286173	0.388860716286171	-0.534461550995964	-2.58054500899434	0	-1.06892307676401	-0.534461550995964	-1.06892307676401	-1.06892307676401	-0.534461550995964	-0.680062358028675	-1.06892307676401	-0.145600821279448	-1.60338461024769	0	-1.06892307676401	-0.534461550995964	-0.145600821279444	0.777721430939568	-0.534461550995964	-1.65722278289974	-1.06892307676401	0.388860716286173	0	-1.65722278289974	-1.06892307676401	-0.534461550995964	0	-1.06892307676401	-1.06892307676401	-1.06892307676401	0	-0.145600821279444	0	-0.534461550995964	-0.145600821279444	-1.06892307676401	0	-1.06892307676401	0.388860716286173	1.37796869277378	-0.145600821279444	-1.60338461024769	0	-3.11500657186798	-1.06892307676401	-1.06892307676401	-1.06892307676401	-0.680062358028675	0.388860716286171	-1.06892307676401	0.388860716286171	-1.06892307676401	0	-3.11500657186798	0.388860716286171	0	-1.60338461024769	-1.06892307676401	0.388860716286173	-1.65722278289974	-0.145600821279444	-0.534461550995964	0.388860716286171	0.388860716286173	-0.534461550995964	-0.145600821279444	-1.06892307676401	1.91243026217854	-1.06892307676401	-1.60338461024769	-2.58054500899434	-0.534461550995964	-1.06892307676401	-0.534461550995964	-0.534461550995964	-3.11500657186798	-0.145600821279444	-1.60338461024769	-2.58054500899434	-0.534461550995964	-1.60338461024769	-1.06892307676401	0	0.388860716286171	-1.06892307676401	-1.60338461024769	-1.06892307676401	-0.534461550995964	-3.64946807677808	1.91243026217854	-0.145600821279444	1.91243026217854	-0.534461550995964	-1.06892307676401	-1.60338461024769	-1.06892307676401	-0.534461550995964	-1.60338461024769	-0.145600821279444	0.388860716286173	-0.534461550995964	-3.11500657186798	-0.680062358028675	-1.06892307676401	-0.680062358028675	-1.06892307676401	-2.58054500899434	-1.06892307676401	-1.60338461024769	-1.06892307676401	-1.06892307676401	-1.06892307676401	-1.60338461024769	-0.534461550995964	-1.06892307676401	-0.534461550995964	-1.06892307676401	-1.06892307676401	-1.06892307676401	-0.534461550995964	-1.60338461024769	-0.534461550995964	-0.534461550995964	-1.06892307676401	-1.06892307676401	-0.680062358028678	-1.06892307676401	0	-1.06892307676401	-2.19168428780984	-0.534461550995964	-1.60338461024769	-1.06892307676401	-0.145600821279444	-1.06892307676401	-0.680062358028675	-0.145600821279444	-1.06892307676401	-0.145600821279444	-1.06892307676401	-1.06892307676401	-0.534461550995964	-1.06892307676401	0	-0.145600821279444	-1.06892307676401	-0.145600821279444	0.388860716286173	-0.145600821279444	0	-1.06892307676401	-0.145600821279444	-2.58054500899434	-1.65722278289974	-0.13365323700738	-1.65722278289974	0.388860716286173	-3.11500657186798	-3.64946807677808	-1.60338461024769	0	-1.60338461024769	0.388860716286171	-0.534461550995964	0	0.388860716286173	-0.534461550995964	-0.145600821279444	-0.534461550995964	-0.680062358028675	1.37796869277378	-1.60338461024769	-1.06892307676401	-1.06892307676401	-1.06892307676401	-1.60338461024769	-0.145600821279444	-1.06892307676401	0.388860716286173	-1.06892307676401	-0.534461550995964	1.91243026217854	-1.60338461024769	-1.06892307676401	-2.19168428780984	-1.06892307676401	-1.06892307676401	0	-2.19168428780984	-1.60338461024769	-1.60338461024769	-1.65722278289974	-0.145600821279444	-0.534461550995964	-0.145600821279444	-1.06892307676401	-1.06892307676401	-1.06892307676401	-3.11500657186798	-2.58054500899434	-0.534461550995964	-1.06892307676401	-1.06892307676401	-0.534461550995964	-0.534461550995964	0	-0.534461550995964	-1.06892307676401	-1.60338461024769	0	-0.534461550995964	-0.145600821279444	-1.06892307676401	-1.60338461024769	-3.11500657186798	-0.534461550995964	-0.534461550995964	-0.534461550995964	-1.65722278289974	-0.145600821279444	-1.06892307676401	-0.534461550995964	0.388860716286171	-0.534461550995964	-1.06892307676401	-3.64946807677808	-0.534461550995964	-1.65722278289974	-0.534461550995964	0.777721430939572	0.388860716286173	1.91243026217854	-1.60338461024769	-2.13784614699692	-0.534461550995964	-1.06892307676401	-0.145600821279444	-0.534461550995964	0.777721430939568	0.388860716286173	0	-0.145600821279444	-0.534461550995964	-1.06892307676401	0	-1.06892307676401	-0.534461550995964	-1.65722278289974	0	0	-1.60338461024769	0	-1.06892307676401	0.388860716286173	-0.534461550995964	-1.65722278289974	-0.534461550995964	-1.06892307676401	-0.145600821279444	-2.13784614699692	-0.145600821279444	-0.534461550995964	-0.534461550995964	1.91243026217854	-1.65722278289974	-0.145600821279444	-0.145600821279444	-0.145600821279444	-0.534461550995964	-1.06892307676401	-1.06892307676401	-0.534461550995964	-0.534461550995964	-0.534461550995964	-0.534461550995964	-0.534461550995964	-0.534461550995964	-0.534461550995964	-0.534461550995964	-1.06892307676401	-1.06892307676401	-1.06892307676401	-0.680062358028678	-1.06892307676401	-0.534461550995964	-1.06892307676401	-0.534461550995964	-0.145600821279444	-0.145600821279444	-1.60338461024769	-2.58054500899434	-0.534461550995964	-1.06892307676401	-1.06892307676401	-1.06892307676401	-0.534461550995964	-1.06892307676401	-0.534461550995964	-0.534461550995964	0	-0.534461550995964	-1.60338461024769	-0.534461550995964	-0.534461550995964	-2.58054500899434	-1.06892307676401	-0.534461550995964	-1.60338461024769	0.388860716286173	-3.11500657186798	-1.06892307676401	-1.06892307676401	-0.534461550995964	-0.145600821279444	-0.680062358028675	-1.60338461024769	-0.534461550995964	-1.06892307676401	-3.64946807677808	-1.06892307676401	0.388860716286173	-3.11500657186798	-1.06892307676401	-0.534461550995964	-0.534461550995964	0.388860716286173	-1.06892307676401	-0.534461550995964	-1.06892307676401	-0.534461550995964	-1.06892307676401	-1.06892307676401	0	-0.145600821279444	-0.534461550995964	0	0.388860716286173	-0.145600821279444	-1.65722278289974	-1.06892307676401	-0.13365323700738	-0.534461550995964	-2.58054500899434	-0.534461550995964	-1.06892307676401	-1.06892307676401	-0.145600821279444	-0.534461550995964	-0.534461550995964	-1.06892307676401	1.37796869277378	-0.534461550995964	-1.60338461024769	-1.60338461024769	-0.534461550995964	-1.06892307676401	-0.145600821279444	-2.13784614699692	-1.06892307676401	-0.534461550995964	-0.534461550995964	0.388860716286171	-0.145600821279444	0.388860716286173	-1.06892307676401	-2.58054500899434	-0.534461550995964	-0.534461550995964	-1.06892307676401	-1.60338461024769	-1.06892307676401	0	-0.534461550995964	-1.06892307676401	-1.06892307676401	0.388860716286171	-1.06892307676401	-0.534461550995964	-0.534461550995964	-0.534461550995964	0.388860716286171	-0.145600821279444	0	0.388860716286173	-1.06892307676401	-1.06892307676401	-0.145600821279444	-0.145600821279444	-0.534461550995964	-0.534461550995964	-0.534461550995964	-0.534461550995964	-0.534461550995964	0	0	-0.534461550995964	-1.06892307676401	-1.06892307676401	-0.145600821279444	-1.65722278289974	-0.145600821279444	-1.06892307676401	-0.534461550995964	-1.06892307676401	-1.06892307676401	-0.145600821279444	-1.06892307676401	0	0.388860716286173	-1.06892307676401	-1.06892307676401	1.91243026217854	-1.06892307676401	-0.534461550995964	-1.06892307676401	-1.06892307676401	-0.534461550995964	-0.534461550995964	0.388860716286171	-1.06892307676401	-1.60338461024769	-0.534461550995964	-0.145600821279444	-1.06892307676401	-1.60338461024769	-1.06892307676401	-0.145600821279444	0.388860716286171	-1.06892307676401	-0.534461550995964	-1.06892307676401	-0.534461550995964	-1.06892307676401	-0.534461550995964	-0.534461550995964	-0.534461550995964	0.388860716286171	-0.534461550995964	-0.145600821279444	-1.60338461024769	-1.06892307676401	-1.60338461024769	-3.11500657186798	-0.534461550995964	-1.65722278289974	-0.680062358028675	0.388860716286173	-1.06892307676401	-5.16109000655925	-0.680062358028675	0.388860716286173	-1.06892307676401	-0.145600821279444	-1.06892307676401	-2.19168428780984	-0.534461550995964	-0.534461550995964	-1.06892307676401	1.91243026217854	-0.534461550995964	-0.534461550995964	-0.534461550995964	-0.680062358028678	-1.60338461024769	0.388860716286173	-0.534461550995964	-0.534461550995964	-0.145600821279444	-1.06892307676401	0.388860716286171	0.388860716286173	-1.06892307676401	-0.534461550995964	-1.06892307676401	-0.145600821279444	0.388860716286171	-1.06892307676401	-0.534461550995964	-1.60338461024769	-0.534461550995964	-1.06892307676401	-0.534461550995964	1.91243026217854	-1.60338461024769	-1.60338461024769	0.388860716286171	-1.06892307676401	-1.06892307676401	-2.58054500899434	-0.534461550995964	-0.680062358028675	-2.58054500899434	-1.06892307676401	-1.60338461024769	-0.680062358028675	-1.06892307676401	0	-1.06892307676401	-1.60338461024769	-0.145600821279444	0.388860716286173	-2.19168428780984	-2.19168428780984	-1.06892307676401	0.388860716286171	-1.06892307676401	-0.145600821279444	-0.145600821279444	-0.145600821279444	-1.06892307676401	-0.534461550995964	-1.06892307676401	-0.534461550995964	0.777721430939572	-0.534461550995964	-0.534461550995964	-0.534461550995964	-0.534461550995964	-1.60338461024769	-0.534461550995964	-1.60338461024769	0.388860716286171	-0.534461550995964	-0.534461550995964	-1.06892307676401	-1.06892307676401	0	-0.534461550995964	-1.06892307676401	-0.680062358028678	-2.13784614699692	-1.06892307676401	-0.534461550995964	0.388860716286171	0	-0.145600821279444	-0.534461550995964	-2.58054500899434	-1.06892307676401	-1.06892307676401	0.388860716286171	0.388860716286173	-0.534461550995964	-1.60338461024769	-1.06892307676401	-0.145600821279444	0.388860716286173	-1.65722278289974	-0.145600821279444	-1.06892307676401	-1.06892307676401	-0.145600821279444	-1.06892307676401	-1.65722278289974	-1.06892307676401	-2.58054500899434	0	-0.534461550995964	-1.06892307676401	-1.06892307676401	0.388860716286171	-1.60338461024769	0	-1.06892307676401	0	-0.534461550995964	-0.534461550995964	-0.534461550995964	-1.06892307676401	-0.534461550995964	-2.58054500899434	-0.534461550995964	-0.534461550995964	-1.06892307676401	-0.534461550995964	-1.60338461024769	-1.60338461024769	0	0	0	-1.06892307676401	-1.06892307676401	-1.06892307676401	-0.534461550995964	-2.19168428780984	-0.534461550995964	-1.65722278289974	-1.60338461024769	-0.534461550995964	-1.65722278289974	-1.60338461024769	-3.11500657186798	-2.58054500899434	0.388860716286173	-0.145600821279444	-0.534461550995964	-0.534461550995964	-0.534461550995964	-1.06892307676401	-0.145600821279444	-0.534461550995964	-0.534461550995964	-1.06892307676401	-0.534461550995964	-0.145600821279444	-0.534461550995964	-1.60338461024769	-1.06892307676401	-0.145600821279444	-0.145600821279444	-0.534461550995964	-1.06892307676401	-1.06892307676401	-1.06892307676401	-0.534461550995964	-0.534461550995964	-0.534461550995964	-0.534461550995964	0	-1.06892307676401	0	0	-0.534461550995964	-1.06892307676401	-1.06892307676401	-1.60338461024769	-0.534461550995964	-0.145600821279444	-1.60338461024769	-1.06892307676401	-0.145600821279444	0	-0.145600821279444	-0.534461550995964	0	-1.06892307676401	-1.06892307676401	-0.534461550995964	-0.534461550995964	-1.06892307676401	0.388860716286171	-1.06892307676401	0.388860716286173	-1.06892307676401	1.91243026217854	-3.11500657186798	-0.534461550995964	-1.60338461024769	1.91243026217854	0.388860716286171	-0.534461550995964	-0.534461550995964	-0.534461550995964	-0.534461550995964	-1.06892307676401	-3.11500657186798	-1.06892307676401	-0.534461550995964	-1.06892307676401	-0.534461550995964	-0.534461550995964	-0.534461550995964	-1.06892307676401	-0.534461550995964	-0.145600821279444	-1.60338461024769	-0.145600821279444	-0.534461550995964	-1.06892307676401	-0.534461550995964	-0.534461550995964	-0.534461550995964	-1.06892307676401	-2.58054500899434	-1.60338461024769	-0.145600821279444	-1.06892307676401	-1.06892307676401	-1.65722278289974	0	-0.534461550995964	-0.534461550995964	-1.60338461024769	-1.06892307676401	0	-3.11500657186798	-1.06892307676401	0.388860716286171	-1.06892307676401	-1.60338461024769	-0.534461550995964	0	0.777721430939572	-3.11500657186798	-2.19168428780984	-0.145600821279444	-0.534461550995964	-0.534461550995964	-3.11500657186798	-1.06892307676401	-0.145600821279444	-0.534461550995964	-1.06892307676401	-1.06892307676401	-0.534461550995964	-1.06892307676401	-1.06892307676401	-1.06892307676401	0.388860716286173	0.388860716286173	-0.534461550995964	-1.06892307676401	-1.06892307676401	-1.60338461024769	-0.534461550995964	-1.06892307676401	-1.06892307676401	-1.06892307676401	-3.11500657186798	0.388860716286171	-1.06892307676401	-1.60338461024769	-1.06892307676401	-1.06892307676401	0	-0.534461550995964	-0.534461550995964	1.91243026217854	0.388860716286173	0	-0.145600821279444	0.388860716286171	-0.534461550995964	-1.06892307676401	-0.534461550995964	-1.06892307676401	0.388860716286171	-0.534461550995964	-1.60338461024769	-0.534461550995964	0	-0.534461550995964	-1.06892307676401	-1.06892307676401	0.388860716286173	-0.145600821279444	-3.64946807677808	-3.703306217591	-1.06892307676401	-0.534461550995964	-0.534461550995964	-1.06892307676401	0	-1.06892307676401	-3.64946807677808	-0.145600821279444	0	-1.65722278289974	-1.06892307676401	-0.534461550995964	-0.534461550995964	0.388860716286171	-1.06892307676401	1.91243026217854	-0.13365323700738	-1.06892307676401	-1.06892307676401	-2.58054500899434	-0.145600821279444	-1.65722278289974	-0.145600821279444	-1.06892307676401	-0.145600821279444	-1.06892307676401	-0.680062358028675	-1.06892307676401	-1.06892307676401	-0.145600821279444	-3.11500657186798	-0.534461550995964	-2.58054500899434	-1.60338461024769	-1.06892307676401	-1.60338461024769	0	-1.06892307676401	-1.60338461024769	-0.534461550995964	-0.534461550995964	-2.13784614699692	-3.11500657186798	0.388860716286173	-1.06892307676401	-0.534461550995964	0.388860716286173	-1.06892307676401	0	0.388860716286173	0.777721430939568	-2.58054500899434	-1.06892307676401	-1.06892307676401	-1.06892307676401	-1.06892307676401	-0.534461550995964	-0.534461550995964	-1.06892307676401	-0.534461550995964	0	-0.145600821279444	-0.534461550995964	-1.06892307676401	-0.534461550995964	-1.60338461024769	-1.60338461024769	-2.58054500899434	-0.534461550995964	-0.534461550995964	-2.58054500899434	-0.534461550995964	-0.534461550995964	-0.534461550995964	-1.60338461024769	-0.534461550995964	-1.06892307676401	-0.680062358028675	-0.145600821279444	-0.145600821279444	-0.534461550995964	-0.145600821279444	1.37796869277378	-1.60338461024769	-1.06892307676401	-1.60338461024769	0.388860716286173	-0.145600821279444	-1.06892307676401	-1.06892307676401	-1.60338461024769	-1.60338461024769	0	-0.534461550995964	0.388860716286173	-1.06892307676401	-0.145600821279444	0.388860716286173	-0.680062358028675	-1.60338461024769	-1.60338461024769	-0.534461550995964	-3.11500657186798	-0.534461550995964	-1.06892307676401	-0.534461550995964	-1.60338461024769	-1.06892307676401	-0.534461550995964	-0.534461550995964	-3.11500657186798	-1.06892307676401	-1.06892307676401	-1.06892307676401	-0.534461550995964	-0.534461550995964	-1.06892307676401	-0.534461550995964	0	-1.06892307676401	1.91243026217854	-1.06892307676401	-0.534461550995964	-1.65722278289974	-1.60338461024769	-1.06892307676401	-0.534461550995964	-1.06892307676401	-1.60338461024769
Strain 11	-1.25688059357075	-2.97998513080812	0.0342160244653087	4.40006911106997	3.00431605596513	-1.88500612805631	6.56202154310537	1.58020534270217	1.78309423721522	-0.800714728238646	-1.10944559178773	-3.74359829393643	-0.913001498222386	-3.71388557917185	7.49834458023188	-1.17878828585015	0.825404566378822	0.95753825192979	-2.38736829237392	-2.96372025898493	2.9916742135773	0.325310459342838	-6.02712421883224	-1.91152821509586	-1.38901440580079	-0.0435173074271091	4.37185670674408	3.96489340033706	9.24534423424401	11.9720773146192	-6.63076736015083	-0.603881235670826	0.155921656884438	2.81409275518224	1.74942117260581	-1.18631146378081	-0.710112513224288	1.20347825670174	2.89238828341727	-4.18047965447655	3.22879957428022	-2.16789638158171	-0.478693018160016	-1.38299130908005	2.19258634036863	-1.44746289178953	3.38169538562256	-0.378539875426455	1.63422953093155	-4.8414109746423	0.744221334446578	-2.16789638158171	-3.83695943240665	11.0487550871547	-1.97731408336294	-6.50429766278102	3.66290489893182	5.16595027718888	5.88242535621908	2.48801112094612	-1.94634244189968	4.07382627350967	-5.51076528135476	-0.178352506609279	-3.6675707204333	4.58040970054201	-6.16077744071111	0.668550553873651	-1.07950247633685	-5.53226033084414	-2.03576256935168	4.8813698330562	-0.901053913950321	0.313003772563512	-0.645771726726743	4.35885586692038	2.15022947012848	0.644068191713021	1.52194276094781	0.669016724390858	5.15400269291681	8.16493978602906	2.57345759658933	-0.854552783004848	3.01662263767308	-0.0240465633213915	0.133501827946276	6.85206261735988	-0.36659229115439	3.04551225024651	-0.813715586159361	0.789202831702092	4.77266510933815	-3.73335635947157	1.12422538160443	6.46273570343038	1.33561193018803	-8.20018569451164	-7.67239936383476	1.61030951220143	-0.941891110795808	0.68528156002003	8.61311656986877	6.95240180307156	9.87530642741315	1.54583792949195	-0.209151054871036	0.200903154139951	3.59192147541152	1.61370543475682	0.275054384486609	3.1502758905583	12.5383333505606	6.49623570499997	-1.77939461153285	1.57933802154658	1.48005230855067	2.40406879413091	-2.27149945451679	0.581678505181962	0.937691336362569	-4.1435836280117	-5.10380190003804	-0.132285080328231	6.45437019388822	3.03472523335115	0.0383603032676376	1.86188091514432	2.50352769684572	0.0134117680681385	-3.43615122536902	-9.60017311297313	-1.16223024622622	1.33051029750207	4.45015223497911	-3.12725904234874	-0.512193080052974	8.20288925306995	1.91522789863684	-2.0436620273259	0.0411194041829219	-4.02339750863579	-6.99959512692078	-0.867553731410624	6.98571583933408	-4.18047965447656	-2.99193271508018	3.82439422602742	-0.043517307427102	-4.1027464311662	1.73747358833374	2.60281340984164	-0.764309670497759	8.96807606302306	-1.5676491197475	-2.58564661692071	2.39258741053773	1.20347825670174	2.84723396189374	-0.797450732433184	1.23632612670706	0.212850738412008	4.83901305330112	2.30290662939647	3.38743832744479	1.72447264343865	2.74794803173371	-1.32083201972459	-6.36498048203801	-0.0315697231550374	5.19553413329172	3.2780022694274	2.61581446682947	0.544782370135039	-1.60848631659299	-1.63343475878578	-1.0479687591777	0.667963360257154	-5.34137650412853	2.55255732895308	3.80850556438143	5.43926031513533	-2.85979913207894	0.490944224883776	6.84034306189564	-5.29129337056257	-1.54319164627869	3.16175727415148	-2.05666288524662	-3.70193799489977	-0.187957577207669	3.48552659594753	3.48068796097942	0.709853921236352	-6.9203421915001	-2.7442484748718	0.913610136904992	5.28683070447187	1.48005230855067	5.96177428127115	2.84614798263147	3.52683000400395	8.03745886137352	-4.86862742837967	0.134555210176984	-0.478693018160008	-0.632379181331878	-3.42279126494105	12.1166247911535	3.3697478013505	2.46163702728447	0.825404566378829	-0.577978821640976	-2.92828637523348	-1.17878828585015	12.1393593443977	-0.842605198732791	4.13938383548144	5.47651530536369	-1.20182789490433	-3.11363831733763	-0.290453251711916	-4.56437086085823	-1.8600577195359	-2.55827658731378	-1.47119688563854	-2.7442484748718	5.97873331622535	3.38169538562256	1.24073338567386	-4.21397980685455	5.58486101705954	1.50500073264645	1.49305314837437	-2.30718089389414	-0.698164928952217	4.62753035221301	1.64617711520362	-2.98797440938959	-1.15028266195414	-0.279254053848479	-0.384000471875936	-3.44521097323247	-1.75514037914024	2.67844939238802	0.0747924386306593	-1.37706682152873	-1.26151605573952	-4.39410163665921	-3.49818177923114	-0.150474262586975	3.73857556812045	5.43926031513533	2.64470397082084	-3.46004639391316	-3.4480988096411	-0.321610781834202	1.17806353892037	-3.52922789518345	8.18988844340792	0.568677538679182	7.49834458023188	0.254741311455881	0.328892541802553	-2.84785154780688	4.45015224956545	5.70169320244128	0.55672995440711	0.999428824973663	2.44642555578901	-2.91363718684515	2.1795852833808	-4.64915551758747	4.38380430560248	1.37750250926425	5.14274933813144	8.45567526119737	-5.96983616063181	1.24863269283966	2.74794803173371	1.63317627537991	3.60324917449618	4.661897922264	-3.78190666387385	0.66901672439085	-1.30186212098795	2.32577326589589	6.95088222016197	-1.57650566519353	-2.04039803152044	-1.50130117578453	-0.197203470598964	1.14502963196925	1.16388059595895	-1.44746289178953	3.91569082583662	-4.3295304640617	-6.16077744071112	6.02907957560707	2.79174762294058	-2.16789638158171	-3.71388557917184	-2.42462342134603	-1.6214871745137	2.06835198611283	-0.412907270539669	5.14169597597579	0.556729954407118	-3.58023239264234	-1.6768448509052	-5.20009282070814	2.02751466862058	1.0329290135457	-0.963257579110945	2.69410987441777	-2.11573136500483	0.254741311455881	4.11443544154735	-1.13334063968512	0.544782370135039	2.08135282593653	3.64990379088305	-0.254305521170636	1.4681047242786	6.95088222016197	-1.03009656067524	5.74299659996566	-3.89899021549756	3.23609454846528	-4.38800398099669	-3.81880281701778	-1.37706682152872	4.30501773976612	-4.16853207020448	2.06835198611282	5.42777884105709	8.92437610348517	0.657069140118793	-1.48935359151247	-1.09979849949936	2.06835198611282	1.45116257533051	3.38169538562256	-0.976258403359303	-4.50355463820383	-6.56158576839548	2.65665166367497	2.2269536449968	1.16112137439692	4.90631834763703	-1.75514037914024	-6.22656320039613	2.99236847169307	0.0103208559211723	-3.6675707204333	6.25181535552566	0.437597229326585	2.7146339791465	1.76682946816124	0.925743872737243	1.06230187414457	-0.262989338866042	-7.68434694810683	3.09182737440788	1.90755674695794	-5.87683394720943	-2.57917692377049	-0.32207681080542	0.400342100354464	-0.813715586159361	3.92763841010869	-6.80015619277093	-6.10861242413422	5.0634005683875	-0.262989338866042	-2.55675700434728	2.84723396189374	0.424596280920817	1.38434845481801	-1.8901617985501	-0.0435173074271091	9.42088815822312	2.25893428433159	0.00136815445997485	-6.14882985643904	-1.29897438712906	4.661897922264	2.84723396189374	6.30565348267992	-1.30186212098795	2.96950183519366	0.0976590751300677	-0.686217465326884	-8.05505107613025	7.07907470769226	2.06835198611282	2.95969359233952	4.49250901122353	4.27326523782122	0.121554243674197	2.74004870043856	-1.54319164627869	-1.40201526372152	-1.22067885889403	-0.788767143966574	-2.59112450804255	-2.22173443634792	2.12219002278202	6.50818328927205	1.78157481745929	4.12743637185611	-1.93647688651745	1.55131573616109	-4.25587039799544	-1.83632374378389	3.6712702591982	0.337258043614909	-2.51177547693008	0.068769462556638	-4.71494127727249	-3.35700539667397	0.0222684401932369	-0.954891968716524	-2.36015171798982	-2.61399102389523	-1.44746289178953	1.88155486418911	8.47047805765188	-6.9203421915001	-0.378539875426448	1.81576911656877	-0.173122277173718	-5.57711322531773	1.46810472427861	-0.412907270539669	0.212850738412008	4.90526500160034	0.581678505181962	-2.30718089389413	0.0222684401932369	0.614712396557714	2.6063955827864	-1.72403697380014	-8.60251346641876	-2.96379502412896	0.789202831702092	0.669016724390865	1.49305314837438	-2.03576256935168	0.125871495031305	4.1089746701601	-7.06594307088375	5.20891122354094	1.45345549969625	3.81246378967361	-1.87532648041914	-2.81059641883476	0.656015775985097	1.58020534270217	-3.07927104287114	0.544782370135046	-0.255466058385664	3.96131147471811	3.44853447927959	7.08453545846085	4.661897922264	-1.45924930136648	0.250105849287124	-0.890420355845364	2.12680050226324	4.11443544154734	0.209759802135693	-2.53672414835166	2.70315259555331	9.70652194839248	-0.187957577207669	-4.18047965447655	-1.55701556164254	1.65868690185064	-2.65691014708084	-2.03576256935168	2.50352769684573	0.390228976292647	-1.80897853645617	-0.686217465326884	3.20411414439162	-3.77967144743892	-2.325337509283	-1.40201526372152	0.357290990095571	-0.453744467385171	5.06270606294593	-1.32322853753372	-4.11469401543827	4.89331741732827	-0.901053913950321	-4.59699050101058	-3.67951830470535	2.37139391477737	-1.05417788077956	2.45837314006107	-0.109865251390069	-1.35175916824662	3.8363418102995	0.813457102753489	-4.26781798226752	2.0145137322795	2.72704776409746	2.50352769684572	1.56739043727452	4.2382034684452	3.17916550313172	-4.65667860503306	8.9400366156766	0.995487747599732	0.0342160244653016	3.55108415791929	-2.64496256280878	2.09639131281255	5.93564376961302	2.45837314006107	3.98299612017255	-4.12664159971033	-2.90168960257309	0.744221334446578	-3.46004639391315	7.8861520588301	-1.36511923725666	3.8707093501888	0.0103208559211723	3.52683000400395	2.00614820030545	7.17418375598607	1.63760060330095	4.2057317794444	1.76242213910859	-1.13334063968512	-4.47976667647028	4.95525792793029	8.01251017536561	0.945590667657726	2.70605745868984	-4.6372079333154	-4.63615451242591	1.53831478172297	-2.325337509283	2.45501922767459	1.491999772176	0.663915091704894	-3.67546994917872	-2.09147721460016	2.45837314006107	3.24909562003944	-0.492875945546089	-0.466745433887944	5.32849312806118	1.10419243512376	1.05058233677733	1.41370436458771	-0.839341305477049	-1.1804614265892	-3.73335635947158	-3.80122388640104	-0.478693018160016	3.21221652783939	2.88518333088461	2.61581446682948	-3.24577212956767	-5.22550761087756	-0.209151054871036	8.71134904135575	0.498467372652748	9.2593986533875	-3.4480988096411	0.747312252625889	3.79550462804034	0.425290542547259	-1.12139305541306	-2.54480942007521	-7.43032128322997	0.278995461860546	-3.41799450139809	-1.07950247633685	0.133501827946276	-3.10112865736968	7.12073722329926	3.95804747891265	2.05998635762138	-0.264418765879192	1.09871463448697	-0.598011786218656	2.69410987441778	1.35986611075438	-0.109865251390069	2.85918154616581	0.945590667657726	3.71568968004938	1.04487659781775	0.0685834195785304	-0.832437925759436	-1.8328737050003	4.74042147930686	-1.23262644316608	2.27193512415531	0.522362541196884	3.77055618935822	0.45744415092615	3.96952886250583	1.49305314837438	4.83901305330112	5.40658543578179	0.309045623713669	-4.05926498495891	-2.23520162168351	7.08453538256213	-6.26674802108306	1.37750250926424	-3.27870986843893	5.85353566774693	-4.70299369300042	-5.82575487271177	3.39317676921575	-2.67385229602893	2.06835198611282	2.16148281718405	-4.30694935184636	-2.02381498507961	-1.6214871745137	4.01514960187236	-4.49444069569181	1.491999772176	7.14962683587268	-2.63657211554881	1.41370436458771	-2.20978685207586	-0.43237802067771	3.92763841010869	-4.75683174776663	-3.24586199240127	4.73182779184592	2.05640440184075	9.8466449420331	-3.76496476225157	2.446425555789	-0.267306469576408	4.71429096764872	-2.69041019087678	3.06316582080397	4.86396147739688	1.1117155949574	2.72658156341857	-3.53543701678532	4.51593808767084	-3.82501184813459	-5.06069684245639	1.69249211268592	6.27676379420777	-3.97192690449376	5.42731273086326	-4.93441318806469	1.34861289669082	-1.37706682152872	-0.505289700335361	-1.97129098664219	0.0937180133314897	-1.23262644316608	9.36705003106886	1.42670520441142	3.20411414439162	1.91196402347811	10.5262411210189	-4.85611765982966	-0.966839552988603	-3.5564444490058	-3.43509783107364	-0.109865251390062	-2.85979913207894	2.56844608711647	-3.290657452711	-0.698164928952217	1.01598686459759	-0.585878158968477	2.72658156341856	3.15050404604519	1.77877698585812	-1.36627960633159	2.59086582556958	3.33933861189981	-0.109865251390062	-4.72586019075609	0.825404566378822	-1.2326264431661	0.357985248211335	7.38675228706066	-0.314068262555281	-1.12139305541306	-6.80347747796416	-0.628234902529542	0.121554243674197	0.424596280920809	4.16075033044759	-0.881843831878022	3.11590844718638	-1.79087597697212	-0.2734614628854	-4.6372079333154	4.47440638538378	-3.54738460105738	-4.61068571959678	-0.797450732433177	1.05787743764147	-3.77967144743892	1.70770357211671	-0.109865251390062	-3.12725904234874	-0.324701820660238	-1.8872740646912	-1.01315453237389	9.52413208039224	2.31429188230271	-2.70271683899734	-3.71388557917185	-1.49771897267809	-1.44285246056701	3.91569082583662	1.20347825670174	1.70770357211671	-0.656633331736536	4.80597904127862	-1.46404593823036	1.00403928032553	-3.58023239264233	-1.93647688651745	-1.48935359151248	0.00242151859367112	3.55108415791929	-3.0711855419188	4.2382034684452	9.93794144345674	8.28118478130497	1.67063448612271	0.813457102753489	2.32507900778013	-4.53360475179826	0.381186158639707	-0.954891968716524	-1.2864647271611	-4.35947347093052	-3.22026125577113	1.60428654215975	-5.34569373025346	1.49305314837438	-0.632379181331878	-2.03576256935168	2.13828188585641	5.42731273086326	-0.267306469576408	3.00362167720264	0.575580918396795	-3.58023239264234	4.5044565954956	3.27299078858358	-2.60307209231463	1.05682418208983	3.31251371544684	4.38380430560248	1.87007346249892	2.00509483365009	2.84723396189374	-5.42971065220445	-2.02381498507961	-1.38901440580079	-0.966839552988603	-0.0529361758948141	8.1485850667828	2.71296083840745	7.81356236930213	-0.894150534232701	1.72447264343865	2.25893428433159	-5.96417215435365	-0.36659229115439	2.08135282593653	-3.75472277601734	1.04487659781775	0.0143691028657429	-0.598879107374245	-4.12664159971033	1.07924390244593	2.9323753150358	-6.91471093564047	1.40175678031564	4.78461269361021	1.20301207411987	6.37453000622514	3.81709925184237	-7.41567232407045	-5.13730205241605	4.283824087165	-2.7442484748718	0.167869241156495	6.36828840823846	6.25434405575466	-2.3661747061285	-5.476025510943	-0.901053913950321	-1.1863114637808	-2.57812342089304	-3.14505668190942	5.15004443899558	0.569730920909898	5.42731273086326	0.325310459342838	-1.22067885889403	-5.73357551766541	-1.75444612102447	5.02697062120546	-0.109865251390062	4.41269390358958	3.55131233753553	0.726118756865525	-3.1255859016097	-0.29735663142953	9.42088815822312	6.01607851861925	-2.31233665136229	2.77220218213836	5.72200641520477	-2.0164454529418	-1.10049275761512	0.684228183821652	5.81223224006087	2.23063171258821	-7.44285623002397	2.6607959424773	0.0222684401932369	-0.109865251390069	2.56844608711646	-3.54738460105738	-0.0581664053303754	-1.37706682152872	4.52072153970683	1.61576794988228	1.53389034521987	3.11590844718638	-4.16853207020448	-0.175650980913403	2.84723396189374	1.77078764092094	2.18063875609656	-0.686217465326884	-3.21855555518356	0.121554243674197	2.74794803173371	-0.646466082892523	2.27088174795692	2.01520808088031	0.95753825192979	-3.71864967428422	1.21495965839194	-0.966839552988603	-1.48935359151247	-5.02175126852984	2.19585008884828	4.75236906357893	-1.03318749695157	-4.73188330557385	-0.138754857931154	3.11590844718638	-4.66110310185954	3.79550461345401	5.60864913849299	-3.5101293635032	-2.325337509283	7.80208111238802	-1.37706682152873	4.66084444954824	1.22690724266401	-2.23115328671863	3.90420933366138	2.7016331757974	1.3927139626627	-2.64496256280876	4.29311214987776	3.96999506318471	-1.40201526372151	-1.21377547917641	-7.43390356832438	11.2885400805207	3.38122918494368	3.00431605596513	1.491999772176	-0.644326765603942	4.51524358222927	-0.29120163812054	-1.60953959024164	3.77055618935823	-4.69104610872836	2.06835198611282	3.41812531395826	-0.710471615731542	-0.499192201570487	-2.61669271477601	1.91522789863684	6.36258242195308	1.53389034521987	-5.86401901162009	1.50522883027473	0.457444150926143	-1.02510211664595	0.867295139422694	7.80161478503007	-1.91258171797331	-0.453744467385171	0.0475759667962734	-0.466745433887951	1.82462580426922	2.36529631943822	-4.46449770692001	0.515892636914877	-1.96536649909088	-4.04834607147531	-1.0550451114501	4.25493447459157	3.72971887186601	-1.92452930224538	2.60281340984164	-2.92558477111722	-0.309663197562124	3.19970674119237	-1.11244034188719	-0.91514071746095	0.825404566378822	0.279689719976304	4.89331741732827	1.37750250926424	4.51593808767084	0.614712396557721	0.801150415974163	4.90631825364131	-1.72077308657673	1.78667628951325	-4.89393497307972	-1.48935359151247	2.446425555789	-0.698164928952217	4.67337917917811	0.644068191713018	3.1502758905583	7.72224097578588	-2.75619605914387	-0.39990631006922	2.30082473672873	-2.26133213334164	-1.99850745847657	8.54697184642023	-2.24786494800607	4.63218308294677	4.8189800163354	6.69567478140425	-0.698164928952217	-3.80685523274571	7.5316586775671	0.94628492577349	-0.566031237368911	1.48363426433131	4.01514960187237	1.491999772176	1.67949116428014	-4.49160705393176	5.72999577418467	-1.67532531976497	-3.67951830470535	6.31760094630526	1.10419243512376	6.40493932235491	4.52719116650134	2.7016331757974	1.05787743764147	-0.632379181331878	-2.56666703457374	6.98130846704584	-1.26612659307934	-3.61373254502035	-2.57917692377049	-0.68516396244943	1.92391160775018	-2.51282897980754	8.6081049985399	-0.743612575117247	1.99314724937802	-1.92347579936794	1.3135510831104	-0.0359941475934633	-2.60016707836969	1.76636321648252	-0.797450732433184	5.21978828369639	3.95804747891265	0.457444150926143
Strain 1	-1.06892307676401	-0.534461550995964	-1.06892307676401	-0.534461550995964	-0.534461550995964	-0.534461550995964	0	-0.534461550995964	-0.534461550995964	-0.534461550995964	-1.06892307676401	-0.534461550995964	-1.06892307676401	-0.534461550995964	-0.534461550995964	-0.534461550995964	-0.534461550995964	-0.534461550995964	-0.534461550995964	-0.534461550995964	-1.06892307676401	-1.06892307676401	0	-1.06892307676401	0	-2.58054500899434	-1.06892307676401	-0.534461550995964	0	0	-0.534461550995964	-1.06892307676401	-0.534461550995964	-0.534461550995964	0	-0.534461550995964	-1.06892307676401	-0.534461550995964	0	-0.534461550995964	-2.58054500899434	-0.534461550995964	-0.534461550995964	0	-2.58054500899434	-0.534461550995964	-1.06892307676401	0	0.388860716286173	-0.534461550995964	-0.534461550995964	-1.06892307676401	0	-0.534461550995964	0	0	0	0	0.388860716286173	-1.06892307676401	-0.534461550995964	-0.534461550995964	0	-0.534461550995964	0	-0.534461550995964	-0.534461550995964	-2.58054500899434	-0.534461550995964	-1.06892307676401	0	0	0	-0.534461550995964	-0.534461550995964	-0.534461550995964	-0.534461550995964	-0.534461550995964	-0.534461550995964	-1.06892307676401	0	-0.534461550995964	-0.534461550995964	-0.534461550995964	0.388860716286173	0	-1.06892307676401	-0.534461550995964	-0.534461550995964	-0.534461550995964	-0.534461550995964	0	-0.534461550995964	0	-2.58054500899434	-0.534461550995964	-0.534461550995964	0	-0.534461550995964	0	-0.534461550995964	-0.534461550995964	-0.534461550995964	0	0	0	-1.06892307676401	-0.534461550995964	0	-1.06892307676401	-0.534461550995964	-0.534461550995964	-1.06892307676401	0	-1.06892307676401	0	0.388860716286173	-0.534461550995964	-0.534461550995964	0	-0.534461550995964	-0.534461550995964	0	-0.534461550995964	-0.534461550995964	-0.534461550995964	-1.06892307676401	0	-0.534461550995964	-0.534461550995964	-0.534461550995964	0	-0.534461550995964	-0.534461550995964	0	0	-0.534461550995964	-1.06892307676401	-1.06892307676401	-0.534461550995964	-0.534461550995964	-0.534461550995964	-0.534461550995964	-0.534461550995964	-0.534461550995964	-0.534461550995964	0	-1.06892307676401	-0.534461550995964	-0.534461550995964	-0.534461550995964	-1.06892307676401	-0.534461550995964	-0.534461550995964	-0.534461550995964	0	0	0	-0.534461550995964	-1.06892307676401	0	-0.534461550995964	-0.534461550995964	0.388860716286173	-1.06892307676401	-0.534461550995964	-0.534461550995964	-0.534461550995964	-0.534461550995964	0	0	-1.06892307676401	-1.06892307676401	-0.534461550995964	0	-1.06892307676401	-0.534461550995964	-0.534461550995964	-0.534461550995964	-1.06892307676401	0	-0.534461550995964	0	-0.534461550995964	-0.534461550995964	0	0	-0.534461550995964	0	-0.534461550995964	0.388860716286173	-0.534461550995964	-0.534461550995964	0	0	-0.534461550995964	0	0	-0.534461550995964	-0.534461550995964	-0.534461550995964	-0.534461550995964	-0.534461550995964	0	-1.06892307676401	-0.534461550995964	0.388860716286171	-0.534461550995964	-0.534461550995964	-0.534461550995964	-0.534461550995964	-0.534461550995964	-0.534461550995964	-1.06892307676401	0	-1.06892307676401	-0.534461550995964	-1.06892307676401	-0.534461550995964	-0.534461550995964	-1.06892307676401	-0.534461550995964	-0.534461550995964	-0.534461550995964	-0.534461550995964	0	-0.534461550995964	-0.534461550995964	-0.534461550995964	-0.534461550995964	0	0	0	-0.534461550995964	-0.534461550995964	-0.534461550995964	-0.534461550995964	0	-0.534461550995964	-2.58054500899434	-0.534461550995964	-1.06892307676401	-0.534461550995964	0	-1.06892307676401	-0.534461550995964	0	-0.534461550995964	-0.534461550995964	-2.58054500899434	0	-0.534461550995964	0	-0.534461550995964	-0.534461550995964	-1.06892307676401	0	0	-1.06892307676401	-1.06892307676401	0	0	-0.534461550995964	0	0	-0.534461550995964	-0.534461550995964	-1.06892307676401	-1.06892307676401	-0.534461550995964	0.388860716286173	-0.534461550995964	-0.534461550995964	-1.06892307676401	-0.534461550995964	-0.534461550995964	-0.534461550995964	-1.06892307676401	0	-0.534461550995964	-1.06892307676401	-0.534461550995964	-1.06892307676401	0	-0.534461550995964	-0.534461550995964	-0.534461550995964	-0.534461550995964	-0.534461550995964	-0.534461550995964	-0.534461550995964	-1.06892307676401	-0.534461550995964	-1.06892307676401	0	-0.534461550995964	-2.58054500899434	-0.534461550995964	0	-0.534461550995964	-2.58054500899434	-0.534461550995964	0	-0.534461550995964	-0.534461550995964	-1.06892307676401	-0.534461550995964	-0.534461550995964	-0.534461550995964	-0.534461550995964	-0.534461550995964	-1.06892307676401	0.388860716286171	-0.534461550995964	-1.06892307676401	0	0	-0.534461550995964	-0.534461550995964	0.388860716286171	-0.534461550995964	-0.534461550995964	-0.534461550995964	-0.534461550995964	-0.534461550995964	-2.58054500899434	0	-0.534461550995964	0	0.388860716286173	-0.534461550995964	-1.06892307676401	-0.534461550995964	0	-0.534461550995964	-1.06892307676401	-0.534461550995964	0.388860716286171	-1.06892307676401	-2.58054500899434	0	-1.06892307676401	-1.06892307676401	0	-0.534461550995964	0	-0.534461550995964	0	-0.534461550995964	-0.534461550995964	-1.06892307676401	-1.06892307676401	-1.06892307676401	0	-1.06892307676401	-0.534461550995964	0	-0.534461550995964	-1.06892307676401	-0.534461550995964	-0.534461550995964	0	0	0	-0.534461550995964	-0.534461550995964	-0.534461550995964	0	0	0	0	-0.534461550995964	-0.534461550995964	-0.534461550995964	-1.06892307676401	0	-0.534461550995964	0	0	0	-0.534461550995964	-0.534461550995964	-0.534461550995964	-1.06892307676401	-0.534461550995964	-0.534461550995964	0.388860716286173	-1.06892307676401	-1.06892307676401	-0.534461550995964	-0.534461550995964	0	-1.06892307676401	-0.534461550995964	-1.06892307676401	-0.534461550995964	-1.06892307676401	-0.534461550995964	0	-1.06892307676401	-0.534461550995964	-0.534461550995964	-0.534461550995964	0	-0.534461550995964	-0.534461550995964	-0.534461550995964	-0.534461550995964	0	-0.534461550995964	-0.534461550995964	0	0	-0.534461550995964	-0.534461550995964	0	0	-0.534461550995964	-1.06892307676401	-0.534461550995964	0	0	0	-0.534461550995964	-0.534461550995964	-0.534461550995964	-0.534461550995964	0	0	-0.534461550995964	-0.534461550995964	-0.534461550995964	0	0	-0.534461550995964	-0.534461550995964	-2.58054500899434	-0.534461550995964	-0.534461550995964	0.388860716286173	-0.534461550995964	-0.534461550995964	0	-0.534461550995964	0.388860716286173	-0.534461550995964	-1.06892307676401	-0.534461550995964	-0.534461550995964	-1.06892307676401	0	-0.534461550995964	-0.534461550995964	-0.534461550995964	-0.534461550995964	0	-2.58054500899434	-0.534461550995964	-0.534461550995964	-1.06892307676401	-0.534461550995964	-0.534461550995964	-0.534461550995964	0	-0.534461550995964	0.388860716286171	0	-0.534461550995964	0	-0.534461550995964	-0.534461550995964	0	-0.534461550995964	0	0	-0.534461550995964	-0.534461550995964	0	-0.534461550995964	-0.534461550995964	-0.534461550995964	-0.534461550995964	0	-1.06892307676401	-0.534461550995964	-1.06892307676401	-0.534461550995964	-0.534461550995964	-0.534461550995964	0	0	-1.06892307676401	0	0	-0.534461550995964	-0.534461550995964	0	-0.534461550995964	-0.534461550995964	-1.06892307676401	-0.534461550995964	0	-0.534461550995964	-0.534461550995964	0	-1.06892307676401	-1.06892307676401	-0.534461550995964	0	-0.534461550995964	-0.534461550995964	-0.534461550995964	0	0	-0.534461550995964	0.388860716286173	-0.534461550995964	-0.534461550995964	-0.534461550995964	-1.06892307676401	-0.534461550995964	-1.06892307676401	-0.534461550995964	-0.534461550995964	-0.534461550995964	-0.534461550995964	-0.534461550995964	-1.06892307676401	-0.534461550995964	0	-0.534461550995964	-0.534461550995964	-0.534461550995964	0.388860716286173	0	-0.534461550995964	-0.534461550995964	-0.534461550995964	0	-0.534461550995964	-0.534461550995964	-0.534461550995964	0.388860716286171	0	-0.534461550995964	-0.534461550995964	0	-1.06892307676401	-0.534461550995964	-0.534461550995964	-0.534461550995964	0.388860716286171	-1.06892307676401	-0.534461550995964	-2.58054500899434	-0.534461550995964	-1.06892307676401	-1.06892307676401	0	-0.534461550995964	-0.534461550995964	0	0	-0.534461550995964	0	-1.06892307676401	-0.534461550995964	0	-0.534461550995964	0	-0.534461550995964	-1.06892307676401	-0.534461550995964	0	-0.534461550995964	-0.534461550995964	0	0	0	-0.534461550995964	0	-0.534461550995964	0	-1.06892307676401	-0.534461550995964	-1.06892307676401	-0.534461550995964	-1.06892307676401	-1.06892307676401	0.388860716286171	-0.534461550995964	-0.534461550995964	-0.534461550995964	-1.06892307676401	-2.58054500899434	-1.06892307676401	-0.534461550995964	-0.534461550995964	-1.06892307676401	0	-0.534461550995964	-0.534461550995964	-1.06892307676401	0	0	-0.534461550995964	-1.06892307676401	-0.534461550995964	-0.534461550995964	-1.06892307676401	0	0.388860716286173	0	0	-0.534461550995964	-0.534461550995964	-0.534461550995964	0.388860716286171	-1.06892307676401	-0.534461550995964	0	-0.534461550995964	-1.06892307676401	-0.534461550995964	0	0	-0.534461550995964	0	0	-1.06892307676401	-0.534461550995964	-0.534461550995964	-0.534461550995964	-0.534461550995964	0	-0.534461550995964	-0.534461550995964	-0.534461550995964	-0.534461550995964	-0.534461550995964	-0.534461550995964	-0.534461550995964	-0.534461550995964	-0.534461550995964	-1.06892307676401	-0.534461550995964	0	-0.534461550995964	-1.06892307676401	0.388860716286171	0	-0.534461550995964	-1.06892307676401	-1.06892307676401	-0.534461550995964	-1.06892307676401	0.388860716286171	-1.06892307676401	-0.534461550995964	0	0	0	-1.06892307676401	-0.534461550995964	-0.534461550995964	-0.534461550995964	0	-0.534461550995964	-0.534461550995964	-1.06892307676401	-0.534461550995964	-0.534461550995964	-0.534461550995964	-0.534461550995964	0	-1.06892307676401	0	-0.534461550995964	-1.06892307676401	-1.06892307676401	0	-0.534461550995964	-0.534461550995964	-1.06892307676401	-0.534461550995964	-0.534461550995964	0.388860716286171	-1.06892307676401	-0.534461550995964	0	-0.534461550995964	-0.534461550995964	-1.06892307676401	-0.534461550995964	-0.534461550995964	-0.534461550995964	-1.06892307676401	0	0	0	-0.534461550995964	-0.534461550995964	0	0	-0.534461550995964	-0.534461550995964	-1.06892307676401	0	-1.06892307676401	-0.534461550995964	-0.534461550995964	-0.534461550995964	0	-0.534461550995964	0	0	-0.534461550995964	0	-0.534461550995964	0.388860716286173	0	-0.534461550995964	-0.534461550995964	-0.534461550995964	-0.534461550995964	0	-0.534461550995964	-1.06892307676401	-1.06892307676401	-0.534461550995964	-0.534461550995964	-1.06892307676401	-0.534461550995964	-0.534461550995964	0	-0.534461550995964	-0.534461550995964	-0.534461550995964	-0.534461550995964	0	-1.06892307676401	-0.534461550995964	-0.534461550995964	-0.534461550995964	-0.534461550995964	-1.06892307676401	0	-0.534461550995964	0	-0.534461550995964	-0.534461550995964	0.388860716286173	-0.534461550995964	-0.534461550995964	-1.06892307676401	-0.534461550995964	-0.534461550995964	-0.534461550995964	-0.534461550995964	-1.06892307676401	-1.06892307676401	0	0.388860716286173	-1.06892307676401	0	0.388860716286171	-0.534461550995964	-0.534461550995964	-0.534461550995964	-0.534461550995964	-1.06892307676401	-0.534461550995964	-0.534461550995964	-0.534461550995964	0	-0.534461550995964	-2.58054500899434	-1.06892307676401	-0.534461550995964	0	0	-1.06892307676401	-0.534461550995964	-1.06892307676401	0.388860716286173	-0.534461550995964	-0.534461550995964	-0.534461550995964	0	-1.06892307676401	-0.534461550995964	-0.534461550995964	0	-0.534461550995964	-1.06892307676401	-1.06892307676401	0.388860716286171	-1.06892307676401	-0.534461550995964	-1.06892307676401	-0.534461550995964	-0.534461550995964	-0.534461550995964	-0.534461550995964	-0.534461550995964	-0.534461550995964	0	0	0	-0.534461550995964	-0.534461550995964	-0.534461550995964	0	-1.06892307676401	-0.534461550995964	-0.534461550995964	-1.06892307676401	-1.06892307676401	-0.534461550995964	0.388860716286171	-0.534461550995964	-0.534461550995964	-0.534461550995964	0	-0.534461550995964	0.388860716286173	0	-1.06892307676401	-0.534461550995964	-1.06892307676401	-0.534461550995964	0	-0.534461550995964	-0.534461550995964	-1.06892307676401	-0.534461550995964	-0.534461550995964	-0.534461550995964	0	-0.534461550995964	-0.534461550995964	-0.534461550995964	-1.06892307676401	-1.06892307676401	-0.534461550995964	-0.534461550995964	0	-0.534461550995964	-0.534461550995964	-0.534461550995964	-0.534461550995964	0.388860716286173	-0.534461550995964	-0.534461550995964	-0.534461550995964	-0.534461550995964	-0.534461550995964	-1.06892307676401	-0.534461550995964	0	-1.06892307676401	-0.534461550995964	-0.534461550995964	-0.534461550995964	-0.534461550995964	-0.534461550995964	-0.534461550995964	-0.534461550995964	0	0	0	-0.534461550995964	-0.534461550995964	0	-0.534461550995964	-0.534461550995964	0.388860716286173	-2.58054500899434	-0.534461550995964	-0.534461550995964	-0.534461550995964	0	-1.06892307676401	-0.534461550995964	0	0.388860716286171	-1.06892307676401	-0.534461550995964	0	-0.534461550995964	-1.06892307676401	0	0	-0.534461550995964	-0.534461550995964	0	-0.534461550995964	-0.534461550995964	-0.534461550995964	-0.534461550995964	-0.534461550995964	-0.534461550995964	-1.06892307676401	0	-1.06892307676401	-0.534461550995964	0	-0.534461550995964	0	-1.06892307676401	-0.534461550995964	-0.534461550995964	-0.534461550995964	-1.06892307676401	-0.534461550995964	-0.534461550995964	-0.534461550995964	-0.534461550995964	-1.06892307676401	-1.06892307676401	-0.534461550995964	-0.534461550995964	-1.06892307676401	0	0.388860716286171	-0.534461550995964	0	-1.06892307676401	-0.534461550995964	0.388860716286173	-0.534461550995964	0.388860716286173	-0.534461550995964	-0.534461550995964	-0.534461550995964	-1.06892307676401	-0.534461550995964	-0.534461550995964	-1.06892307676401	-0.534461550995964	0	0	-0.534461550995964	-0.534461550995964	0	-0.534461550995964	-1.06892307676401	-0.534461550995964	-0.534461550995964	-1.06892307676401	0	0	-0.534461550995964	-2.58054500899434	-0.534461550995964	-1.06892307676401	-1.06892307676401	-0.534461550995964	0.388860716286173	-1.06892307676401	-0.534461550995964	-1.06892307676401	-0.534461550995964	-1.06892307676401	0	-0.534461550995964	-0.534461550995964	0	-0.534461550995964	-0.534461550995964	-0.534461550995964	-1.06892307676401	0	0.388860716286171	0.388860716286173	-0.534461550995964	-0.534461550995964	-2.58054500899434	0	-1.06892307676401	-0.534461550995964	0	-0.534461550995964	-0.534461550995964	-0.534461550995964	-0.534461550995964	-0.534461550995964	0.388860716286173	-1.06892307676401	-0.534461550995964	0	0	-0.534461550995964	0	-0.534461550995964	-0.534461550995964	0	-0.534461550995964	-0.534461550995964	-0.534461550995964
Strain 10	-0.534461550995964	-0.534461550995964	-0.534461550995964	-1.06892307676401	-0.534461550995964	-1.06892307676401	-1.06892307676401	-0.534461550995964	-1.06892307676401	-0.534461550995964	-1.06892307676401	-0.534461550995964	0.388860716286173	0.388860716286173	-3.11500657186798	0.388860716286171	-0.534461550995964	-1.06892307676401	0.388860716286173	-1.06892307676401	-0.534461550995964	-3.11500657186798	0	-0.534461550995964	-0.534461550995964	-0.534461550995964	-1.06892307676401	-0.534461550995964	-0.534461550995964	-0.534461550995964	0.388860716286173	-1.06892307676401	-1.60338461024769	-1.06892307676401	0.388860716286173	-1.06892307676401	-1.60338461024769	0	-0.145600821279444	-2.58054500899434	-0.534461550995964	0	-0.534461550995964	-0.534461550995964	-1.06892307676401	-1.06892307676401	-1.06892307676401	-0.534461550995964	-1.06892307676401	-1.06892307676401	-0.145600821279444	0.388860716286173	-0.534461550995964	-0.534461550995964	-1.06892307676401	-1.06892307676401	-1.06892307676401	-1.06892307676401	-0.534461550995964	0.388860716286173	-0.534461550995964	0	-0.534461550995964	0	-2.58054500899434	-0.534461550995964	-0.534461550995964	-0.534461550995964	-0.534461550995964	-0.534461550995964	-0.145600821279444	-1.06892307676401	-0.534461550995964	-1.06892307676401	-1.06892307676401	-1.06892307676401	-1.60338461024769	-0.534461550995964	-2.58054500899434	0.388860716286171	-1.06892307676401	0.388860716286171	-0.534461550995964	-0.534461550995964	-0.534461550995964	-0.534461550995964	0	-1.06892307676401	-0.145600821279444	-1.06892307676401	-1.06892307676401	-1.06892307676401	-0.534461550995964	-0.145600821279444	-0.534461550995964	-1.06892307676401	-0.534461550995964	-1.06892307676401	-0.534461550995964	-0.534461550995964	-1.06892307676401	-1.06892307676401	-0.534461550995964	-1.06892307676401	-0.145600821279444	-1.06892307676401	-0.534461550995964	-0.534461550995964	-0.534461550995964	-1.06892307676401	-1.60338461024769	-1.60338461024769	-0.534461550995964	0	-1.06892307676401	-0.534461550995964	-0.534461550995964	0	-0.534461550995964	-0.534461550995964	-0.145600821279444	-0.145600821279444	0	0	-0.534461550995964	-0.534461550995964	-1.06892307676401	-1.06892307676401	-1.06892307676401	-0.534461550995964	-0.534461550995964	-2.58054500899434	-0.534461550995964	-1.06892307676401	-1.06892307676401	-1.06892307676401	-0.534461550995964	-1.06892307676401	-0.534461550995964	0.388860716286173	0	-1.06892307676401	-1.06892307676401	0.388860716286173	-0.534461550995964	-1.06892307676401	-1.06892307676401	-1.06892307676401	-1.06892307676401	-0.145600821279444	0	-1.06892307676401	-0.534461550995964	-0.534461550995964	-1.60338461024769	-0.534461550995964	-1.06892307676401	-0.534461550995964	-0.534461550995964	-0.145600821279444	-1.06892307676401	-1.06892307676401	0	-0.534461550995964	-1.06892307676401	-0.534461550995964	-1.06892307676401	0	-0.534461550995964	0.388860716286173	-3.11500657186798	-1.06892307676401	-1.06892307676401	-0.534461550995964	0	-0.534461550995964	-1.06892307676401	0	-1.06892307676401	-0.145600821279444	-0.534461550995964	-0.534461550995964	-1.06892307676401	-0.534461550995964	0.388860716286171	0	-1.60338461024769	-1.06892307676401	0	0	0.388860716286173	-1.06892307676401	-0.145600821279444	-1.06892307676401	-1.06892307676401	0	-1.06892307676401	0	-1.06892307676401	-0.534461550995964	-3.11500657186798	-0.534461550995964	-1.06892307676401	-0.534461550995964	0	-0.534461550995964	0	-3.11500657186798	-0.145600821279444	-1.06892307676401	0	-0.534461550995964	-0.534461550995964	-0.145600821279444	-1.06892307676401	-0.145600821279444	-3.11500657186798	0	0	-1.06892307676401	-0.534461550995964	-0.534461550995964	-2.58054500899434	-1.06892307676401	-0.145600821279444	-0.534461550995964	-1.06892307676401	-1.06892307676401	-0.534461550995964	-0.534461550995964	-1.06892307676401	1.91243026217854	-1.06892307676401	-1.60338461024769	-3.11500657186798	-0.534461550995964	0	-1.06892307676401	-1.06892307676401	-1.06892307676401	0.388860716286171	-0.534461550995964	-1.06892307676401	-1.06892307676401	-0.534461550995964	0.388860716286173	-1.60338461024769	-0.534461550995964	-1.06892307676401	-1.06892307676401	-0.145600821279448	0	-1.60338461024769	-1.06892307676401	-0.145600821279444	-2.58054500899434	-1.06892307676401	-1.06892307676401	0	-1.06892307676401	-0.534461550995964	-3.11500657186798	-0.534461550995964	-1.60338461024769	0	-0.534461550995964	0.388860716286173	-1.06892307676401	-1.06892307676401	0.388860716286173	-0.534461550995964	0	-2.58054500899434	0.388860716286173	-0.534461550995964	0	0	0.388860716286173	0.388860716286171	0.388860716286171	-0.534461550995964	-1.06892307676401	-1.60338461024769	-3.11500657186798	-1.06892307676401	0	-0.534461550995964	-1.06892307676401	-1.60338461024769	-0.534461550995964	-0.534461550995964	-0.534461550995964	-1.06892307676401	-1.06892307676401	-1.06892307676401	-3.11500657186798	-0.534461550995964	0.388860716286173	0.388860716286171	-0.534461550995964	-0.534461550995964	-2.58054500899434	-1.06892307676401	-1.06892307676401	-0.534461550995964	-1.06892307676401	-0.534461550995964	-0.534461550995964	-2.58054500899434	-1.06892307676401	-0.534461550995964	-5.29322370989549	-0.534461550995964	-0.145600821279444	-0.534461550995964	-2.58054500899434	-0.534461550995964	-1.06892307676401	0.388860716286171	-0.534461550995964	0	-0.534461550995964	-1.06892307676401	-1.06892307676401	-0.534461550995964	0	-0.534461550995964	-3.11500657186798	-0.534461550995964	-0.534461550995964	-1.06892307676401	-0.534461550995964	-0.534461550995964	-0.534461550995964	-0.534461550995964	-0.534461550995964	-1.06892307676401	-0.534461550995964	-0.534461550995964	-1.60338461024769	-0.534461550995964	-1.06892307676401	-1.65722278289974	-1.06892307676401	-0.534461550995964	0	-0.534461550995964	0	-0.534461550995964	-3.11500657186798	0.388860716286173	-1.60338461024769	0.388860716286173	-0.534461550995964	0	-1.06892307676401	-0.534461550995964	-1.06892307676401	0	-0.534461550995964	-0.145600821279444	-0.534461550995964	-0.534461550995964	-1.06892307676401	-0.145600821279444	-1.06892307676401	-0.534461550995964	-1.06892307676401	-0.534461550995964	-1.06892307676401	-1.06892307676401	-0.534461550995964	-0.534461550995964	-0.534461550995964	-0.534461550995964	-0.534461550995964	1.91243026217854	-0.534461550995964	-0.145600821279444	-1.60338461024769	-1.06892307676401	-1.06892307676401	0	-1.06892307676401	-1.06892307676401	-1.06892307676401	-1.06892307676401	-0.534461550995964	-0.534461550995964	0	-0.534461550995964	-0.534461550995964	-3.11500657186798	-0.534461550995964	0.388860716286173	-0.534461550995964	-1.06892307676401	-1.06892307676401	0.388860716286171	-0.534461550995964	-0.534461550995964	-0.534461550995964	-0.534461550995964	-0.534461550995964	-0.534461550995964	-0.534461550995964	-1.06892307676401	-1.65722278289974	-0.534461550995964	-0.534461550995964	-1.06892307676401	-1.06892307676401	-0.534461550995964	-0.534461550995964	-0.534461550995964	-0.534461550995964	-1.60338461024769	0	-0.534461550995964	-0.534461550995964	-0.534461550995964	-0.534461550995964	-0.534461550995964	-1.65722278289974	0.388860716286173	-0.534461550995964	-2.58054500899434	-2.58054500899434	-1.06892307676401	-0.534461550995964	-1.06892307676401	-1.60338461024769	-0.145600821279444	-1.06892307676401	-2.58054500899434	0	-0.534461550995964	-1.06892307676401	-0.534461550995964	-1.06892307676401	-1.06892307676401	0.388860716286171	-1.06892307676401	-0.534461550995964	0	0.388860716286171	-0.534461550995964	-1.06892307676401	-0.534461550995964	-1.06892307676401	-0.534461550995964	-0.534461550995964	-1.06892307676401	0	-1.06892307676401	-2.58054500899434	0.388860716286173	-1.06892307676401	-0.534461550995964	-0.534461550995964	-0.534461550995964	0	-0.145600821279444	-1.06892307676401	-0.534461550995964	0.388860716286173	-1.60338461024769	-0.145600821279444	-0.534461550995964	-1.06892307676401	0	-0.534461550995964	-1.06892307676401	-0.145600821279444	-1.65722278289974	-1.65722278289974	-0.534461550995964	-0.534461550995964	-1.60338461024769	0	-0.534461550995964	-0.534461550995964	0	0	-0.534461550995964	-0.534461550995964	-1.06892307676401	-0.534461550995964	-1.06892307676401	-1.60338461024769	-1.06892307676401	-0.534461550995964	-0.145600821279444	-1.60338461024769	0.388860716286171	-0.534461550995964	0.388860716286173	-0.534461550995964	-1.60338461024769	0	0	-2.58054500899434	-0.534461550995964	-0.534461550995964	-0.534461550995964	-1.06892307676401	-0.534461550995964	-0.534461550995964	-1.06892307676401	0	0	-0.534461550995964	-0.534461550995964	-1.06892307676401	-0.534461550995964	-0.534461550995964	-0.534461550995964	-1.06892307676401	-0.534461550995964	-0.534461550995964	-1.60338461024769	-1.06892307676401	0.388860716286173	-2.58054500899434	0.388860716286171	0	-1.60338461024769	-0.534461550995964	-0.534461550995964	-1.06892307676401	0	-0.534461550995964	-0.534461550995964	0.388860716286173	-1.06892307676401	0.388860716286171	-1.06892307676401	-1.06892307676401	-0.145600821279444	-0.534461550995964	-0.534461550995964	-0.534461550995964	-0.534461550995964	-0.534461550995964	-1.06892307676401	-1.06892307676401	-3.11500657186798	-0.534461550995964	-0.534461550995964	0	-1.06892307676401	-0.534461550995964	-1.06892307676401	0	-1.06892307676401	0.388860716286173	-1.60338461024769	-1.06892307676401	-1.06892307676401	-0.534461550995964	-1.06892307676401	1.91243026217854	-1.06892307676401	-1.06892307676401	-1.06892307676401	0	-1.06892307676401	0	-0.534461550995964	0.388860716286171	0	-0.534461550995964	0	-0.534461550995964	-2.58054500899434	-0.534461550995964	-1.06892307676401	0	-1.06892307676401	-1.65722278289974	-1.60338461024769	-1.06892307676401	-0.534461550995964	-0.534461550995964	-0.534461550995964	-2.58054500899434	-0.534461550995964	-0.534461550995964	-0.534461550995964	-0.534461550995964	-1.06892307676401	-0.534461550995964	-1.06892307676401	-0.534461550995964	-0.534461550995964	-0.534461550995964	0.388860716286171	-2.58054500899434	-1.06892307676401	-0.534461550995964	-0.534461550995964	-0.534461550995964	-0.534461550995964	-2.58054500899434	-0.145600821279444	-1.06892307676401	-1.60338461024769	-0.534461550995964	-0.145600821279444	-0.534461550995964	-1.06892307676401	0	-0.534461550995964	0	-0.534461550995964	0.388860716286173	-1.06892307676401	-0.534461550995964	-1.60338461024769	-0.534461550995964	-0.534461550995964	-0.534461550995964	0	0	-0.534461550995964	-0.534461550995964	-0.534461550995964	-1.06892307676401	0	-0.534461550995964	-0.534461550995964	-1.06892307676401	-0.534461550995964	0.388860716286173	-1.65722278289974	-0.534461550995964	-1.06892307676401	-0.534461550995964	-0.534461550995964	-0.534461550995964	0	-0.534461550995964	-0.534461550995964	-0.534461550995964	-0.145600821279444	0	-0.534461550995964	-3.11500657186798	-0.534461550995964	-0.534461550995964	-0.534461550995964	-1.06892307676401	-0.534461550995964	-1.06892307676401	-0.534461550995964	-1.60338461024769	-1.06892307676401	-1.06892307676401	0	-0.534461550995964	-0.534461550995964	0.388860716286173	-1.06892307676401	-1.06892307676401	-1.06892307676401	-0.534461550995964	-0.534461550995964	-0.534461550995964	-1.06892307676401	-0.534461550995964	-1.06892307676401	-0.534461550995964	0	-0.145600821279444	-0.534461550995964	-1.06892307676401	-0.534461550995964	-1.06892307676401	-0.534461550995964	-1.06892307676401	-1.06892307676401	-0.534461550995964	-0.534461550995964	-1.06892307676401	-0.534461550995964	-2.58054500899434	-1.06892307676401	-0.534461550995964	-0.534461550995964	0.388860716286173	-1.06892307676401	-1.06892307676401	-0.534461550995964	-3.11500657186798	-1.06892307676401	-1.06892307676401	-1.06892307676401	-1.06892307676401	-3.11500657186798	0.388860716286173	-1.06892307676401	-0.534461550995964	-1.60338461024769	-0.534461550995964	-1.06892307676401	-1.06892307676401	-1.06892307676401	-0.534461550995964	0	0	0	-0.534461550995964	-1.06892307676401	0.388860716286173	-1.60338461024769	0	-0.534461550995964	-1.06892307676401	-1.06892307676401	-0.534461550995964	-2.58054500899434	-1.06892307676401	-0.534461550995964	-0.534461550995964	0.388860716286173	-1.06892307676401	0.388860716286171	-1.06892307676401	-0.534461550995964	-0.534461550995964	-0.534461550995964	0	0.388860716286173	-0.534461550995964	-0.534461550995964	-0.534461550995964	-1.60338461024769	-1.06892307676401	-0.534461550995964	-1.60338461024769	0.388860716286171	-0.534461550995964	-1.06892307676401	-1.60338461024769	-0.534461550995964	-0.534461550995964	-1.06892307676401	0.388860716286171	-0.534461550995964	-0.534461550995964	0	-0.534461550995964	-0.534461550995964	-0.534461550995964	-1.65722278289974	-1.06892307676401	-0.534461550995964	-1.06892307676401	0.388860716286173	-0.534461550995964	-2.58054500899434	-1.06892307676401	-0.534461550995964	-0.534461550995964	-0.534461550995964	0.388860716286171	-0.534461550995964	-0.534461550995964	-0.534461550995964	-1.06892307676401	-0.534461550995964	-1.06892307676401	-1.60338461024769	-1.60338461024769	-0.534461550995964	-0.534461550995964	-0.534461550995964	-1.06892307676401	-0.534461550995964	-1.06892307676401	0	-0.145600821279444	-1.60338461024769	0	-1.06892307676401	-1.60338461024769	-1.06892307676401	-1.60338461024769	-0.534461550995964	-1.60338461024769	-0.534461550995964	-1.06892307676401	0	-0.145600821279444	0	-0.145600821279444	-1.06892307676401	-0.534461550995964	-0.145600821279444	0.388860716286173	-1.06892307676401	-1.06892307676401	-1.06892307676401	-1.06892307676401	0	-0.534461550995964	-0.534461550995964	-0.534461550995964	-1.06892307676401	-1.06892307676401	-3.11500657186798	-1.06892307676401	0	-0.534461550995964	-1.06892307676401	-0.534461550995964	-0.534461550995964	-0.534461550995964	-0.145600821279444	-0.534461550995964	-1.65722278289974	0.388860716286173	-1.06892307676401	-0.534461550995964	-1.06892307676401	-0.534461550995964	-1.60338461024769	-1.06892307676401	-1.06892307676401	-1.06892307676401	-0.534461550995964	-0.534461550995964	-1.06892307676401	-0.534461550995964	-0.534461550995964	-0.534461550995964	-1.06892307676401	-0.534461550995964	0.388860716286171	-2.58054500899434	-1.60338461024769	-1.06892307676401	0.388860716286173	-0.534461550995964	-0.145600821279444	-0.534461550995964	0.388860716286173	0	-0.534461550995964	-1.06892307676401	-1.06892307676401	-0.534461550995964	-1.06892307676401	-1.06892307676401	-0.534461550995964	0	0	-0.145600821279444	0.388860716286171	0	-1.06892307676401	-1.60338461024769	0.388860716286173	0	-1.06892307676401	-0.534461550995964	-1.06892307676401	-1.06892307676401	-1.06892307676401	-1.06892307676401	0	-1.06892307676401	-1.06892307676401	-0.145600821279444	-1.06892307676401	-0.534461550995964	-0.534461550995964	-0.145600821279444	-0.145600821279444	-0.534461550995964	-1.06892307676401	-0.534461550995964	-0.534461550995964	-1.06892307676401	-1.06892307676401	-0.534461550995964	0.388860716286171	-1.06892307676401	-1.06892307676401	-0.534461550995964	0	-1.06892307676401	-2.58054500899434	-1.60338461024769	-0.534461550995964	-0.534461550995964	-1.06892307676401	-1.06892307676401	-1.06892307676401	-0.534461550995964	-1.06892307676401	0	-1.06892307676401	-1.06892307676401	-0.534461550995964	-0.534461550995964	0	-1.06892307676401	-0.145600821279444	0.388860716286173	-2.58054500899434	-0.534461550995964	0.388860716286173	0	0	-1.06892307676401	-0.534461550995964	-1.06892307676401	-1.06892307676401	-1.06892307676401	-0.534461550995964	-0.534461550995964	-1.06892307676401	-0.534461550995964	-0.534461550995964	-0.145600821279444	-1.06892307676401	0	-3.11500657186798	-3.11500657186798	-2.58054500899434	-0.534461550995964	-1.60338461024769	-1.06892307676401	-0.534461550995964	-0.534461550995964	-0.534461550995964	-0.534461550995964	-0.534461550995964	-3.11500657186798	-0.534461550995964	-0.534461550995964	-0.534461550995964	-0.534461550995964	-0.534461550995964	-0.534461550995964	-0.534461550995964	-0.534461550995964	-1.06892307676401	-0.534461550995964	-1.06892307676401	0.388860716286171	-3.11500657186798	-1.06892307676401	0	-0.145600821279444	-0.534461550995964	-1.06892307676401	-0.145600821279444	-1.60338461024769	-0.534461550995964	0.388860716286173	-1.06892307676401	-0.534461550995964	-0.534461550995964	0.388860716286173	0	-0.534461550995964	-0.534461550995964	-1.60338461024769	0	-0.534461550995964	-0.534461550995964	-0.534461550995964	-0.534461550995964	-0.145600821279444	-0.534461550995964	0	-1.06892307676401	-0.534461550995964	-1.60338461024769	0.388860716286173	-0.534461550995964	-1.60338461024769	-1.06892307676401	0	-1.06892307676401	-1.06892307676401	-0.145600821279448	0.388860716286171	-1.06892307676401	-1.06892307676401	0	0.388860716286171	-1.06892307676401	0	-1.06892307676401	0	-0.534461550995964	-0.534461550995964
Strain 3	-1.60338461024769	-1.60338461024769	-0.534461550995964	0.388860716286173	-1.06892307676401	-2.19168428780984	-0.534461550995964	-1.06892307676401	-1.06892307676401	1.91243026217854	-1.06892307676401	-0.145600821279444	-2.58054500899434	-3.11500657186798	-0.534461550995964	-1.06892307676401	-3.11500657186798	-0.534461550995964	-2.58054500899434	-1.06892307676401	0	-1.06892307676401	-0.534461550995964	-0.534461550995964	-0.534461550995964	0.388860716286173	-0.13365323700738	-1.06892307676401	-1.06892307676401	-1.06892307676401	-0.534461550995964	-1.60338461024769	-0.534461550995964	-0.534461550995964	-1.06892307676401	-0.534461550995964	0.388860716286173	-1.06892307676401	-1.06892307676401	1.37796869277378	-3.11500657186798	0.388860716286171	-0.534461550995964	-1.60338461024769	-1.60338461024769	-1.06892307676401	0.388860716286171	-1.06892307676401	0.388860716286173	-1.06892307676401	-0.534461550995964	0	-0.534461550995964	-2.58054500899434	-0.534461550995964	-1.06892307676401	-0.534461550995964	-1.06892307676401	-1.06892307676401	0.388860716286171	-0.145600821279444	0	-0.534461550995964	-0.534461550995964	-0.534461550995964	0	0	0	-1.06892307676401	-1.06892307676401	-0.534461550995964	-2.58054500899434	-1.06892307676401	-0.145600821279444	-0.145600821279444	0.388860716286173	-1.06892307676401	-1.06892307676401	-0.145600821279444	-0.534461550995964	-0.534461550995964	-0.534461550995964	1.37796869277378	-0.534461550995964	-0.145600821279444	-2.19168428780984	-2.58054500899434	-0.534461550995964	-1.60338461024769	0	0	-0.534461550995964	-0.145600821279444	-1.06892307676401	-1.60338461024769	-0.534461550995964	-0.534461550995964	-1.06892307676401	-1.06892307676401	-1.06892307676401	-0.534461550995964	-0.534461550995964	-0.145600821279444	-1.06892307676401	-1.06892307676401	-0.534461550995964	-2.58054500899434	-0.145600821279444	0.388860716286173	-0.145600821279444	-0.534461550995964	-1.65722278289974	-0.534461550995964	-1.60338461024769	-3.11500657186798	0	-1.06892307676401	-0.534461550995964	-0.534461550995964	0	0.388860716286173	-0.534461550995964	-0.534461550995964	-3.64946807677808	-1.06892307676401	-0.534461550995964	-1.06892307676401	-0.534461550995964	-1.60338461024769	-1.06892307676401	-1.60338461024769	-0.145600821279444	-1.06892307676401	-1.06892307676401	-0.534461550995964	-0.534461550995964	1.37796869277378	0.388860716286173	-1.06892307676401	-0.534461550995964	-1.06892307676401	-1.06892307676401	-0.534461550995964	-0.534461550995964	-1.06892307676401	1.91243026217854	0.388860716286171	-1.06892307676401	-1.06892307676401	-0.534461550995964	-2.58054500899434	-0.534461550995964	-1.06892307676401	-1.06892307676401	-0.534461550995964	0.388860716286171	-0.534461550995964	-0.145600821279444	1.91243026217854	1.91243026217854	1.91243026217854	-1.06892307676401	-1.06892307676401	-0.534461550995964	-1.06892307676401	-0.534461550995964	-3.11500657186798	-1.06892307676401	-0.680062358028675	0	-0.534461550995964	0	-1.60338461024769	-3.11500657186798	-3.11500657186798	-0.534461550995964	-1.06892307676401	-0.680062358028678	0.388860716286173	-0.534461550995964	-0.534461550995964	-3.11500657186798	0	-3.11500657186798	0.388860716286173	-0.534461550995964	-0.534461550995964	-1.06892307676401	-3.64946807677808	-1.06892307676401	-0.534461550995964	-0.145600821279444	-1.60338461024769	-1.06892307676401	-0.145600821279444	-1.06892307676401	-3.11500657186798	-0.145600821279444	-0.534461550995964	0	-0.13365323700738	-0.145600821279448	-3.11500657186798	-0.534461550995964	-1.60338461024769	-0.534461550995964	-0.534461550995964	-0.534461550995964	0.388860716286173	-0.145600821279444	-1.06892307676401	-0.534461550995964	-1.06892307676401	0	0.388860716286171	1.37796869277378	-1.06892307676401	-1.65722278289974	-1.06892307676401	-0.680062358028675	1.37796869277378	-1.06892307676401	-0.534461550995964	-2.58054500899434	-0.534461550995964	-0.534461550995964	-0.534461550995964	-1.06892307676401	-2.58054500899434	-1.60338461024769	-0.145600821279444	-1.06892307676401	-1.06892307676401	-0.145600821279444	-0.145600821279444	-0.534461550995964	0.388860716286171	-2.19168428780984	-1.06892307676401	-1.06892307676401	-1.60338461024769	-1.06892307676401	-0.145600821279444	-0.534461550995964	-0.680062358028675	-3.64946807677808	-1.60338461024769	-0.145600821279444	-2.58054500899434	-1.60338461024769	-1.06892307676401	-3.11500657186798	-1.60338461024769	-0.733900498841596	-0.145600821279444	-0.534461550995964	1.37796869277378	-0.534461550995964	-1.06892307676401	-2.58054500899434	-0.145600821279444	-0.534461550995964	-0.145600821279444	0.388860716286171	0.388860716286173	0.388860716286171	-0.145600821279444	-1.60338461024769	-3.11500657186798	-0.534461550995964	-0.145600821279444	0.388860716286173	-1.60338461024769	-1.60338461024769	-0.145600821279444	-1.06892307676401	-0.145600821279444	0	-2.19168428780984	0	-1.06892307676401	-0.145600821279444	-0.145600821279444	-0.534461550995964	-0.145600821279444	-0.534461550995964	-0.680062358028678	-1.60338461024769	0.388860716286171	0.388860716286173	-3.11500657186798	-1.06892307676401	-1.06892307676401	-0.534461550995964	-2.19168428780984	-0.145600821279444	0.388860716286173	0.388860716286173	-1.06892307676401	-1.06892307676401	-1.06892307676401	-0.534461550995964	-1.06892307676401	-0.534461550995964	-0.534461550995964	-1.06892307676401	-1.06892307676401	-0.534461550995964	-1.06892307676401	1.91243026217854	-0.534461550995964	-1.06892307676401	-1.06892307676401	-3.11500657186798	0	-1.06892307676401	-0.534461550995964	-1.06892307676401	-3.11500657186798	-0.534461550995964	-0.534461550995964	-1.06892307676401	-1.60338461024769	0	-1.60338461024769	-1.06892307676401	1.91243026217854	-1.60338461024769	0.388860716286173	1.91243026217854	-3.11500657186798	-0.534461550995964	-1.06892307676401	0	-0.534461550995964	-0.534461550995964	-1.06892307676401	0.388860716286173	-0.534461550995964	-0.534461550995964	-1.06892307676401	-0.145600821279444	-1.06892307676401	-1.06892307676401	-0.534461550995964	-1.06892307676401	-3.11500657186798	-1.06892307676401	-1.60338461024769	-1.06892307676401	-1.06892307676401	-1.06892307676401	0	-2.58054500899434	-0.145600821279444	-0.13365323700738	-1.06892307676401	0.388860716286173	-1.06892307676401	-1.06892307676401	-1.06892307676401	1.91243026217854	0.388860716286173	-1.60338461024769	-1.65722278289974	-1.06892307676401	-1.06892307676401	-1.60338461024769	-2.13784614699692	-2.13784614699692	-2.19168428780984	-0.534461550995964	-0.534461550995964	-1.06892307676401	-1.06892307676401	0	-0.534461550995964	-0.534461550995964	-0.534461550995964	-0.13365323700738	-1.06892307676401	-0.534461550995964	0.388860716286171	-3.11500657186798	-1.06892307676401	-1.06892307676401	0	-0.145600821279444	0.388860716286171	-0.534461550995964	-0.680062358028678	-0.534461550995964	-0.534461550995964	-1.60338461024769	-1.65722278289974	-3.11500657186798	0	-0.145600821279444	-1.06892307676401	-0.534461550995964	-3.11500657186798	-1.06892307676401	-0.680062358028678	-1.06892307676401	-0.145600821279444	-0.534461550995964	-0.534461550995964	-1.60338461024769	-1.06892307676401	-0.680062358028675	-1.06892307676401	-0.534461550995964	0	-0.534461550995964	-0.534461550995964	-1.06892307676401	-1.06892307676401	0	-1.06892307676401	-0.534461550995964	-0.145600821279444	-1.60338461024769	-1.06892307676401	-1.60338461024769	-0.145600821279444	-0.534461550995964	0.388860716286173	-0.145600821279444	-1.06892307676401	-0.145600821279444	0.388860716286173	-3.11500657186798	-2.19168428780984	-1.06892307676401	-1.06892307676401	-2.19168428780984	0	-1.65722278289974	-1.06892307676401	-0.680062358028675	-0.534461550995964	-0.534461550995964	-1.60338461024769	-0.534461550995964	-0.534461550995964	-1.06892307676401	0.388860716286171	-2.19168428780984	-1.06892307676401	-0.534461550995964	-1.06892307676401	-1.06892307676401	-0.534461550995964	0.388860716286173	-1.06892307676401	-0.145600821279444	-1.06892307676401	-0.534461550995964	-0.534461550995964	-1.06892307676401	-0.145600821279444	0	-0.534461550995964	-1.60338461024769	0	-0.534461550995964	-0.534461550995964	-1.06892307676401	-1.06892307676401	-0.145600821279444	-1.06892307676401	-1.06892307676401	-1.06892307676401	-0.145600821279444	-1.60338461024769	-0.534461550995964	0.388860716286171	-1.06892307676401	-1.06892307676401	-1.60338461024769	-3.11500657186798	-0.534461550995964	-1.06892307676401	-1.60338461024769	0.388860716286173	-0.145600821279444	-1.06892307676401	-1.06892307676401	-2.58054500899434	-0.534461550995964	-0.145600821279444	-0.534461550995964	-1.06892307676401	-2.19168428780984	-0.145600821279444	-2.19168428780984	0.388860716286173	-1.06892307676401	-1.06892307676401	-0.534461550995964	-0.534461550995964	-1.06892307676401	-1.06892307676401	-1.06892307676401	1.37796869277378	-3.11500657186798	-0.145600821279444	-1.06892307676401	-0.534461550995964	-1.06892307676401	-0.534461550995964	-0.534461550995964	-1.06892307676401	0.388860716286171	0	-0.534461550995964	0	1.91243026217854	-2.58054500899434	-0.145600821279444	0	-1.06892307676401	-1.06892307676401	-0.534461550995964	-0.145600821279444	-0.680062358028675	-1.06892307676401	-1.06892307676401	-1.06892307676401	-0.534461550995964	-0.145600821279444	-0.534461550995964	-0.680062358028678	-3.11500657186798	-1.06892307676401	-1.06892307676401	-0.534461550995964	-1.06892307676401	-0.534461550995964	-0.534461550995964	-1.06892307676401	0	-1.06892307676401	-1.06892307676401	-1.06892307676401	-1.06892307676401	-1.06892307676401	-0.534461550995964	-1.06892307676401	-2.58054500899434	-1.06892307676401	-1.06892307676401	-1.06892307676401	0	-1.60338461024769	-0.534461550995964	-0.680062358028678	-1.06892307676401	0	-1.06892307676401	-0.534461550995964	1.91243026217854	-0.534461550995964	-0.534461550995964	-0.534461550995964	0	-1.06892307676401	-0.534461550995964	0.388860716286173	0.388860716286173	0	-1.06892307676401	-0.145600821279444	-1.60338461024769	-1.06892307676401	-2.58054500899434	-1.06892307676401	0	-0.145600821279444	-0.534461550995964	-1.06892307676401	-0.534461550995964	-1.06892307676401	-0.534461550995964	-1.06892307676401	-0.534461550995964	-0.145600821279444	-0.534461550995964	-0.680062358028675	-1.06892307676401	-1.06892307676401	-0.534461550995964	0	-0.534461550995964	-1.60338461024769	-1.06892307676401	0	-0.145600821279444	-1.06892307676401	0.388860716286173	-1.06892307676401	-0.534461550995964	-1.06892307676401	0.388860716286171	-0.534461550995964	-1.06892307676401	-1.06892307676401	-1.06892307676401	-3.11500657186798	-1.60338461024769	-1.06892307676401	0	0.388860716286173	-0.145600821279444	-1.06892307676401	-1.06892307676401	0.388860716286171	-0.145600821279444	-3.64946807677808	-2.19168428780984	0	-1.06892307676401	-3.11500657186798	-0.145600821279444	-0.145600821279444	-1.06892307676401	0.388860716286171	-0.534461550995964	-1.65722278289974	0.388860716286171	-1.06892307676401	-2.58054500899434	-2.58054500899434	-0.534461550995964	0.388860716286171	-1.60338461024769	-0.534461550995964	-0.534461550995964	0	0.388860716286173	-0.534461550995964	-0.145600821279444	-1.06892307676401	0.388860716286171	-1.06892307676401	-1.06892307676401	-1.06892307676401	-2.13784614699692	-0.534461550995964	-1.06892307676401	-0.534461550995964	0	-0.534461550995964	-1.06892307676401	-0.534461550995964	-1.60338461024769	0.388860716286171	-1.06892307676401	-0.534461550995964	-0.534461550995964	-1.06892307676401	-2.58054500899434	-0.534461550995964	-0.534461550995964	-1.06892307676401	-2.19168428780984	-1.06892307676401	-1.06892307676401	-1.06892307676401	-0.145600821279444	-1.06892307676401	-0.145600821279448	-1.06892307676401	-0.534461550995964	0	0	-1.06892307676401	-1.60338461024769	-0.534461550995964	-1.06892307676401	-1.60338461024769	0	0	0.388860716286173	-0.534461550995964	-0.534461550995964	-0.534461550995964	-1.06892307676401	-0.145600821279444	-0.534461550995964	-0.145600821279444	-0.145600821279444	-0.145600821279444	-0.145600821279444	-0.534461550995964	-0.145600821279444	-1.06892307676401	-1.06892307676401	-3.11500657186799	-0.534461550995964	-1.06892307676401	0.388860716286173	-0.534461550995964	1.91243026217854	-0.534461550995964	-0.145600821279444	1.37796869277378	0	-1.06892307676401	-1.06892307676401	-0.534461550995964	-1.06892307676401	-0.680062358028675	-1.60338461024769	0.388860716286171	0	0	-0.534461550995964	-0.534461550995964	-1.06892307676401	0.388860716286173	-0.145600821279444	-0.534461550995964	-0.145600821279444	-1.06892307676401	1.91243026217854	-1.06892307676401	-1.06892307676401	-0.534461550995964	-1.60338461024769	-0.145600821279444	-1.60338461024769	-0.534461550995964	-0.145600821279444	-0.534461550995964	-1.06892307676401	-1.06892307676401	-1.65722278289974	-0.145600821279444	-0.534461550995964	-1.60338461024769	-0.534461550995964	-0.534461550995964	-1.06892307676401	-1.06892307676401	-1.06892307676401	-0.680062358028675	0.777721430939572	-0.534461550995964	-0.534461550995964	-0.534461550995964	-0.534461550995964	-0.534461550995964	0.388860716286173	-1.06892307676401	-2.58054500899434	-0.534461550995964	-0.534461550995964	-0.680062358028675	-0.534461550995964	-1.06892307676401	-2.58054500899434	-1.06892307676401	-0.534461550995964	-0.534461550995964	-1.60338461024769	-1.06892307676401	0	0	-1.06892307676401	-0.145600821279444	-3.11500657186798	0	0	-1.06892307676401	1.37796869277378	-0.145600821279444	-2.19168428780984	-1.06892307676401	-3.11500657186798	-1.06892307676401	-1.06892307676401	-0.534461550995964	-1.60338461024769	-1.06892307676401	-1.06892307676401	-0.534461550995964	-1.06892307676401	-2.58054500899434	-1.06892307676401	-1.06892307676401	-0.145600821279444	-0.534461550995964	-1.60338461024769	-1.06892307676401	0	-0.534461550995964	-1.60338461024769	-0.534461550995964	-0.534461550995964	0	-0.145600821279444	-0.534461550995964	-1.06892307676401	-1.06892307676401	-1.06892307676401	-1.06892307676401	-0.534461550995964	-0.534461550995964	-1.60338461024769	-0.534461550995964	-5.29322370989549	-1.06892307676401	-0.534461550995964	-0.680062358028675	-0.534461550995964	-1.06892307676401	-0.534461550995964	0	-0.534461550995964	-1.06892307676401	-1.06892307676401	-0.145600821279444	-1.06892307676401	-1.60338461024769	-0.534461550995964	-1.06892307676401	0.777721430939565	-1.06892307676401	-1.60338461024769	1.91243026217854	-0.680062358028678	-0.534461550995964	-0.145600821279444	-1.06892307676401	-0.145600821279444	-1.06892307676401	0	-0.145600821279444	0	-1.06892307676401	-0.534461550995964	-0.534461550995964	-1.06892307676401	-1.06892307676401	-1.06892307676401	0.388860716286173	-0.534461550995964	-1.06892307676401	-1.06892307676401	-0.145600821279444	-1.60338461024769	-2.19168428780984	0	-1.06892307676401	-1.06892307676401	-1.06892307676401	-0.145600821279444	-1.60338461024769	-0.680062358028675	0	-2.19168428780984	-0.534461550995964	-1.60338461024769	1.91243026217854	-1.06892307676401	-1.06892307676401	1.91243026217854	-1.65722278289974	-3.11500657186798	-1.06892307676401	-2.13784614699692	0.388860716286173	-0.680062358028675	-0.145600821279444	-1.60338461024769	-1.06892307676401	0	-1.06892307676401	-1.06892307676401	-0.534461550995964	-2.13784614699692	-1.06892307676401	-1.65722278289974	-0.534461550995964	-1.06892307676401	-0.145600821279444	-0.534461550995964	-0.534461550995964	0.388860716286173	0.388860716286171	-0.534461550995964	-1.06892307676401	-1.60338461024769	0.388860716286173	0.388860716286171	-2.19168428780984	-1.06892307676401	-1.65722278289974	1.91243026217854	-0.145600821279444	-1.06892307676401	-0.534461550995964	-1.65722278289974	-0.534461550995964	-2.58054500899434	0.388860716286173	-1.60338461024769	-1.60338461024769	-1.60338461024769	-1.06892307676401	-0.534461550995964	1.91243026217854	-3.11500657186798	-1.06892307676401	0.777721430939568	-0.534461550995964	-1.06892307676401	0.388860716286171	-1.06892307676401	-0.534461550995964	-2.58054500899434	-3.11500657186798	-0.534461550995964	-1.06892307676401	-1.60338461024769	-1.06892307676401	0.388860716286171	-0.145600821279444	-2.58054500899434	0.388860716286173	-0.534461550995964	-0.534461550995964	-1.60338461024769	-0.534461550995964	-0.534461550995964	-1.06892307676401	-0.534461550995964	-0.534461550995964	-0.534461550995964	0	-1.60338461024769	-0.534461550995964	-0.534461550995964	-1.06892307676401	-1.06892307676401	-1.06892307676401	-1.06892307676401	-0.680062358028678	-1.60338461024769	-2.19168428780984	-1.06892307676401	-1.06892307676401	-3.11500657186798	-0.680062358028675	-0.145600821279444	-3.64946807677808	-0.534461550995964	-0.145600821279444	-1.06892307676401	-1.60338461024769	0.777721430939568	-3.64946807677808	-0.534461550995964	-0.145600821279448	-1.65722278289974	-0.534461550995964	0	-1.06892307676401	0.388860716286173	-0.534461550995964	-1.06892307676401	-0.145600821279444	-0.534461550995964	-0.534461550995964	-0.534461550995964	-1.06892307676401	-2.58054500899434	-1.06892307676401	-0.145600821279444	-0.145600821279444	-0.534461550995964	-1.65722278289974	-1.06892307676401	-0.534461550995964	-2.13784614699692	-0.145600821279444	-0.680062358028678	0.388860716286173	-1.06892307676401	-1.60338461024769	-0.534461550995964	-0.534461550995964	-0.534461550995964	-1.60338461024769	-1.60338461024769	-1.60338461024769	-1.06892307676401	0.388860716286173	-1.06892307676401
Strain 32	-0.668114773756606	-1.60338461024769	-5.43882454127009	-2.19168428780984	-2.13784614699692	-0.145600821279444	1.76682946816124	-0.145600821279444	-1.06892307676401	-0.680062358028675	-0.13365323700738	-0.13365323700738	-1.06892307676401	-0.145600821279444	-3.11500657186798	0	-1.06892307676401	-1.06892307676401	-4.18392965791077	1.76682946816123	-0.534461550995964	0.309045623713669	-2.19168428780984	-0.13365323700738	-1.06892307676401	-1.06892307676401	-0.733900498841592	0.843507156024558	-1.60338461024769	-0.534461550995964	-1.60338461024769	-0.145600821279444	-1.60338461024769	1.37796869277378	-0.145600821279444	-2.72614588003838	-4.18392965791077	-0.680062358028675	-1.21452395025722	-0.680062358028678	1.37796869277378	0.777721430939568	-2.13784614699692	0.388860716286173	-1.06892307676401	-1.60338461024769	-0.534461550995964	-1.21452395025722	0.843507156024558	-1.60338461024769	0.388860716286171	-1.60338461024769	-2.72614588003838	1.37796869277378	-0.145600821279444	-1.60338461024769	-0.668114773756606	-2.19168428780984	1.91243026217854	1.37796869277378	-3.64946807677808	-0.145600821279444	-0.534461550995964	-2.19168428780984	0.309045623713676	1.37796869277379	-1.06892307676401	1.37796869277378	-0.680062358028678	-0.133653237007376	-3.11500657186798	-1.06892307676401	-0.279254053848479	-1.65722278289974	-1.60338461024769	-3.3807935015635	-0.680062358028675	-0.680062358028678	0.777721430939568	-0.145600821279444	-0.145600821279444	-1.60338461024769	0.777721430939572	-1.60338461024769	-3.11500657186798	-1.06892307676401	-1.65722278289974	-0.145600821279444	2.3012909449928	0.789669015211636	1.37796869277378	-1.80282362781937	-0.145600821279444	-0.534461550995964	2.3012909449928	-1.06892307676401	-5.29322370989549	-0.680062358028675	-0.145600821279444	-1.65722278289974	0.777721430939572	-0.534461550995964	-4.18392965791077	-3.703306217591	-1.21452395025722	-0.534461550995964	-1.06892307676401	-0.680062358028675	-0.145600821279444	-0.534461550995964	-0.145600821279444	-0.680062358028675	-1.60338461024769	-1.21452395025722	-0.145600821279444	1.37796869277378	3.85922790269261	-3.64946807677808	-0.534461550995964	-0.145600821279444	-0.680062358028675	-1.06892307676401	-1.06892307676401	0.309045623713669	-2.19168428780984	-2.19168428780984	-1.06892307676401	-3.11500657186798	-0.145600821279444	-0.534461550995964	-5.69555158769193	-2.19168428780984	-1.06892307676401	-2.13784614699692	-2.13784614699692	-2.19168428780984	-0.145600821279444	0.243259894190338	-0.145600821279444	-1.06892307676401	-0.680062358028675	-1.21452395025722	-1.60338461024769	-0.145600821279444	1.37796869277378	-0.291201638120548	-1.60338461024769	-1.60338461024769	-0.534461550995964	-0.680062358028675	-0.680062358028678	-2.58054500899434	-3.64946807677808	-5.82768521235642	-3.26060740569175	-2.72614588003838	0.388860716286171	-1.06892307676401	-1.06892307676401	-2.19168428780984	-1.60338461024769	-0.145600821279448	-0.145600821279444	-0.680062358028675	1.37796869277379	-0.680062358028678	3.85922790269261	-0.534461550995964	-1.65722278289974	-0.680062358028678	-0.145600821279444	-3.11500657186798	1.37796869277378	-2.72614588003838	0.388860716286171	-2.58054500899434	-1.06892307676401	0.243259894190338	1.37796869277378	-1.60338461024769	-2.13784614699692	0.388860716286173	0.388860716286173	-0.145600821279444	2.3012909449928	-1.60338461024769	-0.668114773756606	-0.534461550995964	-1.60338461024769	0.843507156024558	-0.145600821279444	-2.19168428780984	-2.19168428780984	-1.60338461024769	3.56918683223721	0.388860716286173	-0.680062358028675	-2.72614588003838	-2.58054500899434	1.37796869277378	-1.60338461024769	-2.72614588003838	-0.145600821279444	-0.145600821279444	-2.77998396537199	-0.680062358028675	-0.668114773756606	-1.60338461024769	1.91243026217854	-1.60338461024769	-2.72614588003838	-1.06892307676401	0.388860716286173	-0.145600821279444	-1.06892307676401	-1.06892307676401	-1.06892307676401	-1.06892307676401	-1.26836203559083	-2.13784614699692	-1.26836203559083	-2.19168428780984	-2.58054500899434	-2.13784614699692	3.85922790269261	-3.26060740569175	-1.60338461024769	-3.11500657186798	-4.18392965791077	-1.60338461024769	-1.06892307676401	-0.145600821279444	-2.72614588003838	-3.64946807677808	-0.145600821279444	-0.145600821279444	-0.145600821279444	-2.72614588003838	-1.25641445131876	1.37796869277379	-1.06892307676401	-0.680062358028675	-5.82768521235642	0.843507156024558	-2.13784614699692	0.777721430939568	-0.680062358028675	-1.60338461024769	-0.680062358028675	1.37796869277378	-0.145600821279444	-0.145600821279444	0	-1.06892307676401	-1.06892307676401	-1.60338461024769	-1.06892307676401	-3.26060740569175	-1.60338461024769	-3.64946807677808	-1.60338461024769	1.37796869277378	-0.534461550995964	-0.145600821279444	-0.680062358028678	-2.19168428780984	-0.145600821279444	-0.680062358028675	-1.60338461024769	-0.145600821279444	-0.145600821279444	1.37796869277378	-2.13784614699692	-0.145600821279444	-1.60338461024769	0.843507156024558	-1.60338461024769	-0.145600821279444	-2.13784614699692	0.388860716286173	-0.145600821279444	-0.145600821279444	-0.534461550995964	-0.145600821279444	-1.06892307676401	-0.13365323700738	-1.06892307676401	-0.13365323700738	-2.13784614699692	-1.06892307676401	-1.06892307676401	0.388860716286173	1.37796869277378	-0.680062358028675	-0.145600821279444	0.777721430939572	-0.680062358028678	-0.13365323700738	-0.145600821279444	-0.145600821279444	-2.58054500899434	-4.36990142338818	-1.60338461024769	-1.06892307676401	-1.65722278289974	-0.680062358028675	-0.534461550995964	-2.72614588003838	-2.19168428780984	-1.60338461024769	0.843507156024558	-0.145600821279444	-2.19168428780984	-0.534461550995964	-0.680062358028675	-2.19168428780984	-3.11500657186798	-1.65722278289974	-1.60338461024769	-3.26060740569175	-0.668114773756606	-3.11500657186798	-3.11500657186798	-3.11500657186798	-1.21452395025722	0.243259894190338	0.843507156024558	0.388860716286173	0.243259894190341	-1.06892307676401	-3.11500657186798	-2.19168428780984	-2.72614588003839	-0.680062358028675	1.37796869277378	-1.06892307676401	-1.06892307676401	-3.11500657186798	-4.18392965791077	0.789669015211636	-3.11500657186798	-2.19168428780984	-0.145600821279444	-3.703306217591	-3.11500657186798	-1.21452395025722	0.388860716286173	0.843507156024558	1.91243026217854	-1.60338461024769	-0.680062358028675	2.20200511231896	-0.13365323700738	-0.680062358028678	-2.72614588003838	-1.26836203559083	0.843507156024558	0	-1.06892307676401	-0.145600821279444	-2.13784614699692	-1.60338461024769	-1.60338461024769	-1.06892307676401	-0.145600821279444	3.32476633328785	-2.13784614699692	-0.145600821279444	-1.60338461024769	-1.60338461024769	-0.680062358028675	1.37796869277378	-1.21452395025722	-1.06892307676401	-1.65722278289974	-2.13784614699692	-0.534461550995964	-0.680062358028675	0.388860716286173	-0.680062358028675	-1.06892307676401	-1.60338461024769	-0.145600821279444	0.777721430939572	-1.21452395025722	-1.65722278289974	-4.23776780981955	-3.11500657186798	0.388860716286173	-2.6723077281296	-1.60338461024769	-0.145600821279444	-1.06892307676401	-0.668114773756606	-2.13784614699692	0.843507156024558	-1.60338461024769	-0.680062358028678	-2.72614588003838	-0.534461550995964	-1.06892307676401	-2.13784614699692	-1.06892307676401	-2.19168428780984	-1.60338461024769	-1.60338461024769	-2.77998396537199	-1.20257636598516	-2.72614588003839	-1.06892307676401	-5.43882454127009	1.91243026217854	-3.64946807677808	0.789669015211636	-0.145600821279444	-1.60338461024769	-1.06892307676401	-2.72614588003839	-0.680062358028675	-2.13784614699692	-0.145600821279444	0.777721430939572	-1.65722278289974	1.37796869277378	-1.06892307676401	1.91243026217854	0.255207478462406	-1.06892307676401	-0.145600821279444	-1.06892307676401	-1.06892307676401	-2.72614588003839	0.777721430939572	-0.145600821279444	-0.680062358028675	-2.13784614699692	-1.06892307676401	-1.21452395025722	-0.145600821279444	-0.13365323700738	-3.64946807677808	-1.06892307676401	-2.13784614699692	-1.20257636598516	0.388860716286173	-2.13784614699692	-1.06892307676401	-1.06892307676401	-3.11500657186798	-1.06892307676401	-1.06892307676401	-1.60338461024769	0.243259894190338	-1.60338461024769	0	0.388860716286171	0.777721430939568	-0.680062358028675	-0.680062358028675	-0.145600821279444	-0.145600821279444	-0.668114773756606	0.243259894190338	-1.06892307676401	3.32476633328786	-3.26060740569175	-1.06892307676401	0.388860716286173	-1.06892307676401	-0.145600821279444	-1.60338461024769	-1.06892307676401	0.388860716286173	1.91243026217854	-0.145600821279444	-1.60338461024769	2.3012909449928	-2.19168428780984	-1.60338461024769	-1.21452395025722	-0.534461550995964	0.388860716286173	0.388860716286171	-2.13784614699692	-0.534461550995964	-0.13365323700738	1.91243026217854	0.789669015211636	-0.680062358028675	-3.64946807677808	-1.06892307676401	-1.60338461024769	-0.145600821279444	-0.145600821279444	0	-0.680062358028678	-3.11500657186798	-3.11500657186798	-2.72614588003839	-1.60338461024769	-1.06892307676401	-1.06892307676401	-1.26836203559083	-0.145600821279444	-0.668114773756606	1.37796869277378	0.243259894190338	-1.60338461024769	0.388860716286171	-2.13784614699692	-0.534461550995964	-0.680062358028675	-0.668114773756606	-1.60338461024769	-2.58054500899434	-2.13784614699692	-1.06892307676401	-1.60338461024769	-0.680062358028675	-0.680062358028675	-2.13784614699692	-1.06892307676401	-0.680062358028675	-0.145600821279444	-3.11500657186798	-2.13784614699692	-2.13784614699692	-1.06892307676401	-2.19168428780984	-2.19168428780984	-5.29322370989549	-1.06892307676401	-0.680062358028675	-0.680062358028671	-2.19168428780984	-0.534461550995964	-1.06892307676401	-1.06892307676401	-2.19168428780984	-3.64946807677808	3.32476633328786	1.37796869277378	-0.534461550995964	-0.680062358028678	-0.145600821279444	-0.680062358028678	0.388860716286171	-2.19168428780984	0.388860716286171	0.388860716286173	1.37796869277378	-1.06892307676401	-1.06892307676401	-3.64946807677808	-1.60338461024769	-2.72614588003838	-0.145600821279444	-3.64946807677808	-0.13365323700738	-0.680062358028671	1.27868286675746	1.91243026217854	-1.60338461024769	-0.680062358028675	-0.680062358028675	-0.145600821279448	-1.60338461024769	-0.145600821279444	0.388860716286173	-2.19168428780984	-0.133653237007376	-0.680062358028671	-1.06892307676401	0.388860716286173	0.843507156024558	-2.19168428780984	1.37796869277378	-0.145600821279444	-4.23776780981955	-0.534461550995964	-3.11500657186798	-0.145600821279444	-2.72614588003839	-1.06892307676401	-1.60338461024769	-1.60338461024769	0.388860716286173	-1.06892307676401	1.37796869277378	-1.06892307676401	1.91243026217854	-0.13365323700738	-0.13365323700738	-0.145600821279444	-0.534461550995964	0.388860716286171	-1.60338461024769	-1.80282362781937	1.37796869277378	-1.60338461024769	-1.06892307676401	-1.65722278289974	-0.534461550995964	-0.145600821279444	-2.19168428780984	-1.60338461024769	-0.145600821279444	-0.680062358028678	0.843507156024554	-2.13784614699692	-2.19168428780984	-3.11500657186798	-2.19168428780984	-2.58054500899434	-4.90436301561673	-1.60338461024769	1.91243026217854	-2.13784614699692	-1.20257636598515	-2.19168428780984	-0.145600821279444	-1.06892307676401	-2.19168428780984	-2.71419829576632	-0.13365323700738	-1.06892307676401	-1.06892307676401	0.243259894190338	-0.680062358028678	1.76682946816123	0.388860716286171	-2.72614588003838	0.255207478462406	-0.534461550995964	0.243259894190338	-1.60338461024769	-2.72614588003838	-1.06892307676401	-1.06892307676401	-0.145600821279444	-0.680062358028675	-2.13784614699692	1.91243026217854	-0.145600821279444	-0.680062358028675	-2.6723077281296	-1.21452395025722	-2.17973670353777	-1.60338461024769	-0.680062358028675	-0.534461550995964	-0.733900498841592	-0.66811477375661	-3.64946807677808	-0.680062358028675	-3.11500657186798	-2.13784614699692	-1.06892307676401	-1.06892307676401	-2.19168428780984	-1.26836203559082	-3.11500657186798	0.388860716286173	-1.21452395025722	-3.11500657186798	0.777721430939572	-0.534461550995964	-2.58054500899434	-1.06892307676401	-0.534461550995964	-0.680062358028675	-1.06892307676401	-1.26836203559083	-1.65722278289974	-3.64946807677808	-2.13784614699692	0	-0.279254053848479	-1.06892307676401	-2.19168428780984	1.91243026217854	-2.19168428780984	-1.06892307676401	-1.21452395025722	-1.06892307676401	-2.13784614699692	-2.19168428780984	-1.06892307676401	-0.534461550995964	-0.680062358028678	-4.23776780981955	-2.19168428780984	0	-0.668114773756606	0.843507156024558	-3.64946807677808	-1.80282362781936	-0.145600821279444	-0.534461550995964	-1.06892307676401	-2.13784614699692	-0.145600821279444	-2.72614588003838	-0.680062358028678	-0.145600821279444	-1.25641445131875	-0.534461550995964	-0.680062358028671	-2.19168428780984	-0.680062358028675	-3.11500657186798	-0.145600821279444	3.85922790269261	0.243259894190338	0.255207478462406	-1.80282362781937	-2.19168428780984	-0.534461550995964	-0.145600821279444	0.255207478462406	-2.19168428780984	1.91243026217854	-1.06892307676401	-2.13784614699692	0.388860716286171	-2.19168428780984	-1.60338461024769	-0.145600821279444	-0.145600821279444	-2.13784614699692	-1.21452395025722	0.388860716286173	0.388860716286171	-1.60338461024769	-2.13784614699692	1.91243026217854	3.32476633328786	-1.60338461024769	-4.23776780981954	-0.680062358028675	0.388860716286173	-1.06892307676401	-0.680062358028675	-1.60338461024769	-1.60338461024769	-0.145600821279444	0.388860716286173	0	-0.680062358028675	0.243259894190338	-0.680062358028675	1.37796869277378	-0.145600821279444	-1.60338461024769	-1.06892307676401	-2.6723077281296	-1.06892307676401	-2.72614588003839	-1.60338461024769	-1.06892307676401	-1.06892307676401	-0.534461550995964	-1.06892307676401	-1.60338461024769	-1.60338461024769	-1.21452395025722	-0.680062358028675	-1.06892307676401	-0.680062358028675	-3.26060740569175	1.76682946816124	0.388860716286173	0.243259894190338	-1.06892307676401	-1.60338461024769	-1.60338461024769	-0.680062358028678	-2.72614588003839	-0.680062358028675	-0.668114773756606	-1.21452395025722	-3.70330621759101	-2.19168428780984	-2.72614588003838	-3.11500657186798	-3.11500657186798	-0.145600821279444	-2.6723077281296	2.3012909449928	-0.145600821279444	1.37796869277378	-3.64946807677808	1.37796869277378	-1.60338461024769	-2.72614588003838	-0.680062358028675	-2.19168428780984	1.37796869277378	-0.680062358028675	0.777721430939568	-0.668114773756606	-0.534461550995964	0.388860716286171	-0.680062358028678	-2.6723077281296	-5.29322370989549	-3.64946807677808	0.777721430939572	-0.145600821279444	-0.145600821279444	-0.534461550995964	-1.20257636598516	0.789669015211636	-1.21452395025722	1.76682946816123	-1.06892307676401	-0.534461550995964	-4.36990142338818	1.37796869277378	-0.534461550995964	-1.60338461024769	-0.145600821279444	-1.60338461024769	-0.680062358028675	0.25520747846241	-2.19168428780984	-0.680062358028675	-0.145600821279444	-0.680062358028675	-2.19168428780984	-1.06892307676401	-1.60338461024769	-1.06892307676401	-1.65722278289974	-1.26836203559083	-0.534461550995964	-0.145600821279444	-0.534461550995964	-0.680062358028678	-0.534461550995964	0	-0.668114773756606	-2.58054500899434	-1.06892307676401	-0.145600821279444	1.37796869277378	0.388860716286173	0.789669015211636	-2.6723077281296	-3.44657917116917	-0.534461550995964	-3.64946807677808	-1.60338461024769	1.91243026217854	0.388860716286171	-1.60338461024769	1.37796869277378	0.777721430939572	-0.145600821279444	-1.26836203559083	-0.680062358028675	-1.06892307676401	-1.06892307676401	0.388860716286173	-0.680062358028675	-1.06892307676401	-2.19168428780984	-1.60338461024769	1.37796869277378	3.32476633328786	0.388860716286171	1.37796869277378	-1.06892307676401	-2.72614588003838	-1.26836203559083	1.37796869277378	-1.20257636598515	0.388860716286171	-2.19168428780984	-1.60338461024769	-0.145600821279444	-1.60338461024769	-0.680062358028675	0.843507156024558	-1.60338461024769	-3.11500657186798	0.777721430939568	-1.21452395025722	-1.06892307676401	-0.680062358028675	-1.06892307676401	-3.64946807677808	-1.65722278289974	-3.11500657186798	-0.145600821279444	-2.6723077281296	-2.19168428780984	1.37796869277378	1.37796869277378	-1.06892307676401	1.91243026217854	-2.19168428780984	0.388860716286173	-1.60338461024769	0.388860716286173	-2.72614588003839	-0.680062358028678	-2.72614588003838	-1.21452395025722	-2.72614588003838	-0.145600821279444	-3.11500657186798	-0.733900498841592	-1.06892307676401	-1.06892307676401	-1.06892307676401	-0.680062358028675	-2.19168428780984	-0.534461550995964	-1.21452395025722	-1.06892307676401	1.76682946816123	-0.534461550995964	1.37796869277378	-0.145600821279444	1.91243026217854	-0.13365323700738	-1.60338461024769	1.16658220632702	-0.534461550995964	-3.11500657186798	-1.26836203559083	-1.06892307676401	1.37796869277378	0.388860716286173	-0.680062358028675	-3.64946807677808	0.388860716286171	0.843507156024558	-2.19168428780984	-1.06892307676401	-1.60338461024769	-0.680062358028675	-2.72614588003838	-2.13784614699692	-1.06892307676401	1.37796869277378	-2.19168428780984	-1.06892307676401	-1.60338461024769	-1.06892307676401	-0.29120163812054	-1.60338461024769	-0.534461550995964	-1.60338461024769	-1.65722278289974	-3.31444555760054	-0.145600821279444	-1.06892307676401	-2.19168428780984	-1.06892307676401	-0.145600821279444	-2.58054500899434	-3.64946807677808	-0.145600821279444	-0.145600821279444	1.37796869277378	-0.668114773756606	0.309045623713669	-2.77998396537199	-0.145600821279444	0.243259894190338	-0.534461550995964	-1.65722278289974	-3.11500657186798	-0.680062358028675	-1.26836203559083	-0.145600821279444	-0.668114773756606	-2.19168428780984	0.843507156024558	-2.72614588003839	-1.06892307676401	-0.145600821279444	-2.13784614699692	-0.145600821279444	-3.64946807677808	0.243259894190338	-1.60338461024769	0	-0.680062358028675	0.388860716286171	-2.72614588003838	-0.721952914569528	-1.21452395025722	0.255207478462406	-1.20257636598516	-1.06892307676401	-3.64946807677808	-2.19168428780984
Strain 14	-3.97845774058655	4.40068643852879	-1.40755028796954	8.96937461863594	3.58642798055128	12.2301354648565	4.08804171928324	8.72971825147089	17.4673913041134	3.96444417478	16.4703092647117	5.41099029040849	8.18150735138362	14.5477660858825	6.36131011295535	14.3329295077053	6.12304293903422	7.004345681635	4.27735189156625	7.15690402105633	11.7195366016216	0.287002011096874	9.79699334095375	8.19634255037315	-0.0552617817914012	-2.57341672287136	4.97955444461175	8.7881537798394	-1.9260486490147	0.745663851466162	-0.112004379733719	2.90577847625734	14.817134780548	5.4518120813011	5.63001308758898	-0.393680286332142	8.36534005718612	6.78104418978145	8.23882798520722	11.7517646749465	7.37867301992	2.02563606035646	9.08886604666327	7.46377568365099	11.5913611604488	7.59125647065821	-0.262371786342612	7.39656035826401	6.38633352823672	14.3891099885942	2.16492077530357	7.80570153813758	9.64174532248136	13.5008290763966	-0.217747130221056	5.87687425382538	1.79313049286657	-7.86328639162861	-0.410468490066847	1.55229244440483	5.62189512164359	9.50004867275153	1.89843965078224	2.72613229014641	-0.39450553062936	17.6669743641361	1.11392597548669	7.27528829680887	9.99001601639084	14.6106639967412	5.88698779203401	9.80012842421883	2.40341673393013	5.29930811649479	10.2116275123647	1.82811758928496	4.13916315313075	3.12009488488997	4.10858285013784	2.17722749693047	18.8182180156478	8.73795512357168	3.54345146925498	1.75518114492964	8.12427321269422	6.77808189698079	-0.480398843940563	-2.33985789143247	4.97392278236248	13.6614512186899	6.75063532067816	6.04534201692785	12.239943712754	10.0418053079065	9.50004844988514	-2.6518659046879	14.9274551902225	15.6129013600094	3.31670015583887	14.0346709415084	7.12278405725496	8.24554538923653	3.45179597005992	1.4656060598419	1.3676344011418	2.39229177543851	7.62439791224779	-0.443391187599943	13.826378679051	10.4708832369494	1.267872842844	1.63045928785253	9.10691151923094	8.73393939583684	9.41891966620618	5.88652181479466	-2.90315513308855	10.7735336554324	13.1103526147387	6.67050501128345	-1.51762331824304	-5.40986381593827	15.2351328345452	3.72565549374393	7.29915097290613	10.4779768129463	0.834994038598268	16.3478552172549	2.77653232805535	5.59124066412203	7.28283106139622	13.6583449429283	1.74099802061778	13.6135819573395	6.05166787299403	17.5987018026106	3.90437984599397	3.79899686419527	8.88824540456575	0.992262284229838	0.385372455464903	15.2210785360485	9.102953401718	1.14585255894403	5.53399470838166	-5.30425188246578	6.49532030450034	0.0352118092238243	-1.25898733225834	8.02337180214987	5.59800009814401	3.40341860968488	7.7299194598223	8.1267692907733	6.80089099309932	11.3718145196922	11.4468461501717	-1.75369755024494	9.50445584468703	-1.94595332268615	4.85327044818267	9.97305694287759	12.0587802985783	3.43399828536076	4.03041600669013	3.69494658378552	8.49201535277132	10.0041031858445	4.24611975073283	10.0610324398471	6.39021724241405	8.43102598045817	13.0549948487768	-5.4500809734955	1.58560616634645	14.153893575175	0.104447628035942	2.68353011463296	12.355333444758	-1.48502326824594	10.2499663432599	9.59969358682447	7.4025677799967	5.26676153101454	5.12822848638638	6.30375945695549	9.72706315404839	8.31258748975105	9.35421960766242	11.3219921464624	1.21381643742141	19.3750573657564	6.3173802706598	11.6162353087103	1.47564470842565	3.14534517516167	15.0447536723138	7.78711146475659	5.26419198271965	8.50287690188308	4.6599289931506	15.9641503118229	-3.56716039066815	4.00610432805155	8.61624946954487	6.81724616625593	-2.6904674803001	10.4606259013808	2.03232100189625	5.05747380489593	7.67587823748623	9.28912829051899	2.76588386029906	17.7947777913713	5.45181200347928	-5.4747686863651	0.359601226206138	9.49036905374338	12.706752968505	-1.20584377037218	9.41817108717515	7.74505973758131	4.28695735604575	2.79714857140119	0.00782261698554976	4.55004234703284	11.1446294433643	6.77877613135418	-0.89101732817312	16.699460980113	1.99269820166069	10.0808466238581	3.11812868424126	13.4049716515571	-0.813544756364138	10.4849548740383	1.70554504012338	6.12891234002146	4.47632499021492	14.3343723583751	2.97387404897137	8.19407480797558	-0.07243962412808	0.0842092095322471	0.590400626084147	3.69865727001617	7.34250345121069	4.38183582710852	-0.0784622702293802	2.63125417165305	9.00366535905252	3.18979652457217	15.4587814606887	-4.01593161164878	-1.65782115549091	3.71235261675913	3.56827164076974	6.50355755511117	3.89451434446086	-2.10744273862429	5.82082573059603	10.8789170456986	8.36573149737001	6.45544062499617	4.68279590774149	4.77911942161634	5.84219219891118	3.18966811854924	0.764891284094901	5.20739147386725	13.7800833009436	0.331083839111869	10.5201279275124	14.0194019185992	11.4893316409038	14.3924639331204	8.07319421264494	8.48028588004826	-0.0736981490645547	4.29280697018361	5.90702097950762	11.5227030622139	2.45972569866376	7.32471904023689	3.88552910487067	7.04636519512775	3.3762023303061	6.91858109037646	8.33457372260686	6.66875732663438	2.80945488456067	3.02416275200987	9.09139495843392	9.81074267576815	3.77582823687037	5.88349570364161	11.9987161553933	6.31507011638784	10.8861966711888	8.7414473157265	0.810492632062605	10.5189998517603	2.11564354041249	3.44198764434066	11.911506548437	9.9693440871541	10.262967247379	8.41331842035162	1.87418539676449	-0.110314450351083	14.912243708195	11.3219923839447	5.08801140665099	3.38291954873435	9.33437246237423	12.4465551398398	8.71780314832097	2.4176318749987	20.1568270713419	8.64928338686123	8.67531775075221	4.23700613106033	11.2876248332174	-2.79288890841116	13.2753341928742	-1.05631726683715	3.66354187535407	4.89741378030115	6.56406826390497	9.11786309318968	9.24489513047934	3.96192867045454	3.4832013098252	1.41325498975486	6.65703826364485	0.610337662499447	-2.98439222355596	11.4650773496208	8.31752450915951	-0.374829400164273	-5.79797606144776	2.33222779922191	11.025886104062	7.51583339999473	3.42056375140467	4.97806696800146	-3.7461709419201	12.1695476823291	2.35316065304157	8.99210912983459	5.41517688792186	2.98355402054892	1.4660075012919	7.99313547872079	5.27946090470952	8.79991117184896	14.8169160676225	11.7970092293285	4.27984832221475	6.04822966891064	0.223898698303401	1.95775534865601	-3.23095227112685	3.78669001286534	7.63002914293213	1.26498511303937	17.9667369844181	13.3477951084737	16.3387954186854	11.4212778972399	5.6142973365674	1.66889641335835	8.45428430198443	-1.663843998518	-2.90032136541475	9.16911518439159	-6.21003778735849	3.02892679535287	0.477738018795151	2.49471314765157	3.33371695466117	4.59986507283202	5.02796419029958	6.75992524518632	11.35493008298	11.3736909742583	0.980967008826553	7.48048736314728	3.28673988080951	6.00285674906213	0.408630973916914	14.8141725436453	7.96574604900027	11.0258860262402	9.16515688127757	16.6592435478082	11.2166412632591	3.26273341466027	7.51843660732177	3.5719823828984	-0.374829400164288	-0.310881212156389	0.0462594677437522	-4.81257857215714	10.755768670705	5.12360301730081	1.28650553964101	6.97870294754573	7.428788561292	5.59876791782038	9.94548154075989	-8.66899328442622	2.32532434168247	5.6461492419415	2.29134823113904	9.2147163094929	12.6609039517727	18.0289409035762	11.4814322727967	6.74182281967119	9.81098980636224	13.2667404234253	4.83274639980532	2.102022481918	-2.89718631941501	10.3852928888129	2.41763196816206	-2.48521117494191	8.22569837766817	5.03792827588727	7.17958443238754	3.80008249088813	5.19902635540394	17.8862276127104	14.9364980919158	0.13851345872132	11.1651705183209	8.88933132793004	4.52466025474531	-6.45954400413993	13.477041174837	10.0077813536877	8.48411580307992	9.00912607370144	7.7364085435116	8.48826008188226	1.94725074475674	8.21510382016147	11.7467529628389	10.8045798205775	5.3103555634731	11.4944334082638	9.88497051666199	5.04171335412882	8.91319362551724	10.1188860339073	5.9246895490282	11.1644762839475	-0.274547639073447	6.97643519382345	7.87148739034258	5.41411028302477	5.21725739519252	2.91815959720307	2.87126725056518	5.0438528614886	7.63002904976879	3.6624558960918	11.1697065420121	-0.282912757536764	8.64451923975579	2.66143262472853	13.2968447604112	11.8112247873462	6.00285644837392	9.84619574942589	5.30227030151624	3.84379187786551	6.30101559502471	6.98061177947163	-0.327894289082579	10.4928543272752	11.2478736269589	16.9276900561193	-3.12193250480236	16.2660315419281	6.60763973389935	4.24071651660277	8.21984839232823	2.21881308720594	4.18749855138095	-3.62887264542984	-0.0841684395767146	9.74987221362723	7.9092086967039	9.8762999701509	9.99359850814022	14.2927120754005	-0.975262637686839	11.8911932431515	12.0418956948978	7.04971882434987	4.37367552052827	6.87510007562025	17.762459403836	7.64303039962063	7.47652897088672	-0.837279026438438	5.01558284247068	0.717696016855612	9.4612608433317	4.89240204225298	14.8948357804761	9.16999575952112	-1.01752935959551	8.62292440981854	8.2222871754895	2.88465966209088	7.37724349485681	3.86751641411337	13.227518923612	12.5712557991374	-4.88420112136083	7.74231591291588	10.9497145581299	14.8281695472243	5.53688249006748	10.1464942928141	7.00723361238217	15.0715936167734	9.78498833206085	12.0486671428965	6.7219009816839	-1.8387681818777	10.0776152444902	19.6205309477758	1.12762154107926	1.22644080238757	7.40219161204585	0.804038117149702	10.3278725076406	5.10020650404397	8.69848596960968	4.26176093875833	9.4237025716845	2.25539406563058	6.15339469882076	3.50728245405767	10.4831358108444	11.0422082900009	15.0433240175476	5.26715444650549	1.25761571552594	10.7055127838991	0.0668165061819934	4.68951334172817	0.0617891093571643	3.29558141218631	10.5257920822085	6.50269001402672	3.79458950665872	4.06836571852122	11.4114122247216	3.52028317257567	9.53957183341763	2.60699991763532	16.5224743371866	4.26388514392767	9.03865253329273	9.38501821182217	4.87080735736029	13.2503857231158	3.59374026545683	7.24680008842012	-4.12311667463544	0.152262544728728	11.106102389466	7.41746061185755	-1.64337714057037	17.0297193297004	2.95610931305095	7.44467710277796	-5.93275358637986	11.2286463094173	2.68028375970339	19.814467492532	3.86416246958716	1.92923819904398	13.3264285842605	16.0684477228268	10.7542490616057	10.9856686498333	10.5144643921802	4.43657372075049	7.75426349718795	11.1424900510917	9.87842395245387	2.82140256199608	4.81744507853188	10.3126036009922	3.591080555304	4.72985940292233	5.08048823645208	-3.29101654518853	12.8174777661051	5.97175334489725	5.2704759285422	8.08452203237633	-2.87180420118686	6.74872617344819	8.75618624519886	6.13617250930795	8.04680064088525	11.0124957210014	17.025761220669	12.2721543988967	0.116093462308683	12.9132239379128	8.26042247317416	9.08053344658748	4.76636604121727	6.88011124955737	-0.175695403045779	8.93478836229114	-3.98582733502577	3.56112044724301	5.21097393967602	2.96911041409579	4.19836231455888	8.83026293163552	3.07227949652382	8.73978938117678	9.01347563541506	6.45932412032391	18.3968265922062	13.709642655903	10.2876552609368	2.16422644776684	1.63272690054706	-0.808314770204007	2.29697998655166	6.13429619576955	13.156330152581	11.6739892716827	7.69983047808178	7.04902455271115	7.02287863108334	3.22076821988455	-6.41456247259411	3.56827128820031	7.9757850128881	10.5952752391396	-5.12674524427113	10.2541550989414	5.34537516293746	2.8144668195346	8.96031479010909	17.126042921397	8.33387948823346	10.1775076417266	0.902875080944327	1.04836871836928	11.4650774647079	5.18388586610327	13.7551345078475	4.77623171373554	11.0773238443234	12.7873317467354	3.46768456342713	5.89998856243325	-10.364839182484	4.52085967738753	15.3764703988015	4.45769252030107	-1.92209042372254	12.6007650380668	11.4302631887113	3.20655255526138	5.74247294872534	7.82337050480085	9.12280007533279	1.12251963715639	-2.26679259532145	1.76259267956989	17.6715943082573	7.0687275959344	7.43115619608278	9.81897938820852	6.21519695979673	1.63568919334772	-1.55753939440007	10.0889106495965	12.9999422320983	8.63906092477406	7.35921507882576	8.44489413228145	12.5638861962166	12.0156752142907	11.9324967709795	7.27193461168874	-1.8674269852974	9.2108326471968	5.04659666021345	8.70859934815786	8.42479978990208	-0.0603055778784238	3.10124408056073	7.75531676113695	9.12349456983792	13.7515327754528	7.60219296529287	6.64154089161195	13.5763268178353	8.72557386890612	5.27946098253133	3.67440307189644	-0.0323948153192788	4.46450609073017	19.1593535658157	3.88005128180394	12.0304780139967	0.0171667564482902	9.44324818983974	0.713812117077239	-1.18023310893764	-2.27242424295486	6.86664450191877	-2.88480497158611	1.76630579871625	4.91735072355311	10.6601935283364	-4.96124029752391	10.2962490303857	-3.51043419198804	9.82124722376941	11.7824886602122	-0.744234794348102	8.51696369282674	7.67534828223407	8.16950239437193	12.175612751549	7.03863885898409	7.87758516355103	5.95295945295898	-0.758752900591347	6.34390224844242	14.7388392523129	6.91833330250795	3.20127789412263	5.89056967839018	0.386180602669015	6.84512424630232	-1.89777874508395	10.4327896459198	0.378223839898439	-0.991617248849863	13.2747298986661	6.00717411170915	4.50712340877365	11.3806268350981	8.84287218402903	7.98773235967789	5.47066328277305	12.226476742249	4.88052890187303	5.58708111308664	7.35885843028464	6.00529738970332	1.89133026438181	23.6555387609479	4.3851572053828	9.52430274116824	8.16636731110687	3.61219981520323	10.4711307646862	7.47690535037921	0.922084862967978	-1.85970086069538	12.5987002087903	6.46879843778808	9.72196139517007	7.92220958219033	-4.36526949838959	8.57480803037242	11.9806133992326	9.74377496726453	7.16191545439951	-2.92610827939077	15.8966263293285	13.7247828258828	6.2389851287959	9.77997643435225	12.109859465596	3.70852313946023	4.65429773936874	0.252168546336165	2.07589227094806	9.40158814434741	9.85456135417846	4.57949453700837	10.5722929068239	15.1718756266712	3.82538805492048	3.34855224681401	6.06982450944697	3.72549764888376	9.56846122312467	4.22475328241768	6.32593144263325	15.1252039468932	9.36425831214416	6.28742016259879	12.984598818352	12.0070046085905	8.98276732800674	4.75131550954082	13.3245367869474	6.0429993735807	5.80951504923986	-1.29653560665624	7.00282644044665	11.5343130606537	12.9720639060881	9.97078931885835	16.3641200563947	11.5048287082317	3.681772759499	2.75728986798379	-7.65467616366803	12.5073138666764	10.1188862195084	13.4277634536567	15.1780846529115	9.92222344210003	-0.44104871523794	2.77803682056523	13.7989342649333	0.0531954476874859	12.1406578841547	2.48398022742909	-0.10947591698698	9.61542857849139	3.89426672757752	4.48155519639833	5.48976172992624	7.52760800820134	10.4405510456107	12.458968835071	1.81595518126467	-0.167490718686878	7.5521096894846	15.6190565318981	11.8289893291839	3.22439242559688	-7.38052392889925	4.51837649854059	5.76175739019952	-1.09006463724843	9.83424835075488	2.42767093204986	16.2826893151916	-3.95076557586567	11.2120630618846	-5.4222446402126	5.68323181384763	7.63649889281274	10.4395073246966	7.57681067607956	10.293505097941	1.59037048443703	8.9613107226006	2.88762219237381	3.85365795885123	11.4729766618299	9.38897878534833	2.93474300439625	5.93663713330028	4.81305301587784	7.23507103878036	16.4792945561831	6.16029772596895	14.5389535030369	1.39817221443849	9.87986883158871	-6.46556700281067	22.8205506257752	7.50937716132175	14.3091955208602	5.84175869950283	9.17671289164592	4.25302335331683	-5.07627048772248	3.52028342138266	0.975116986221281	1.8282466266417	12.3027348356095	7.4736414080505	10.5320756414875	12.5469268998369	8.15441954123375	6.05834295831226	15.1237590762399	3.78385658643624	-1.12313109487611	8.55177772403314	0.223060280026459	12.3875192619327	11.8532435273037	11.3754293120726	12.8651068408294	10.3154910819898	14.3040397873527	6.4899520735547	5.92103277304716	1.33409240672464	1.80103013572129	2.07148466862131	3.96776549715626	1.92635006077197	11.2395079144271	4.56335832675784	5.94667578188403	5.57160669335268	7.874841425189	9.01142653989388	6.53571071287062	9.20799920615183	11.8539381036474	4.84422797688063	11.5232330952879	9.62690985487851	2.75213458138265	9.77814224726103	12.1667885255159	9.94237538008539	17.5879150539772	9.25836228658534	4.6911613049692	12.1565466331655	18.4562711005536	-3.1585811315674	14.8141726733483	2.93787786479494	9.84794356377799	1.76799624434554	1.66099674857981	6.7980032632947	13.092249988281	8.78464222793528	6.74418070200285	1.26812055289068	11.0885232467071	-1.65737428919388	0.850709655900005	7.05223432867533	8.48197635161816	10.7094536394681	-3.42930540830908	7.01961451046152	8.34422079728689	0.92604329980179	16.3070180204094	7.88639724147471	-4.36277314556293	11.9280893158148	8.54418018374716	-1.87388390434228	2.53179536698828	3.82827584062308	7.70819604227786	9.20787035439614	10.7163743889089	-0.833263298703613	-0.498369426883357	5.25451256465408	3.50205238159408	7.58919185292331	13.149223451275	14.1279013889673	1.43499368354914	5.21035417513535	3.89091309835538	11.0193416760982	3.4968220676315	8.34186884721336	7.66340052697684	5.79147010022679	2.87422926861825	4.77579804334206	9.74088699997765	4.07825076540468	10.4005617395632	11.8702931058188	6.24003826304187	18.1473789733175	8.14965564009218	2.04068647292898	9.28785608676139	19.6935965591909	-4.15810412362325
Strain 12	-0.534461550995964	-1.06892307676401	-1.06892307676401	-1.06892307676401	-0.534461550995964	-0.145600821279444	-1.06892307676401	0	-0.534461550995964	-0.534461550995964	-0.534461550995964	-1.06892307676401	-0.534461550995964	-1.06892307676401	0	-1.06892307676401	0.388860716286173	-1.06892307676401	0	-1.06892307676401	-1.06892307676401	-0.534461550995964	-0.534461550995964	-0.534461550995964	-0.534461550995964	-0.145600821279444	-1.60338461024769	-1.06892307676401	-0.534461550995964	-0.534461550995964	-0.534461550995964	-0.534461550995964	0	-1.06892307676401	-2.58054500899434	-0.534461550995964	-1.06892307676401	-0.534461550995964	-0.145600821279444	-0.534461550995964	0	-0.534461550995964	-1.06892307676401	-0.534461550995964	-1.06892307676401	-1.06892307676401	-0.534461550995964	-0.534461550995964	-0.534461550995964	-1.06892307676401	-0.534461550995964	-0.145600821279444	-1.60338461024769	0	-0.534461550995964	0	-0.534461550995964	0.388860716286173	-1.06892307676401	-0.534461550995964	-1.06892307676401	-1.06892307676401	-0.534461550995964	-1.06892307676401	-0.534461550995964	-3.11500657186798	-0.534461550995964	-0.145600821279444	-0.534461550995964	-1.06892307676401	-1.06892307676401	-1.06892307676401	0.388860716286171	-1.06892307676401	-3.11500657186798	-1.06892307676401	-1.06892307676401	-2.58054500899434	-0.534461550995964	-1.06892307676401	-1.60338461024769	-1.06892307676401	-0.534461550995964	-0.145600821279444	-1.60338461024769	0	1.91243026217854	-0.145600821279444	-0.534461550995964	-0.534461550995964	0	0	-0.534461550995964	-1.06892307676401	-0.534461550995964	-0.534461550995964	-0.534461550995964	-2.58054500899434	0.388860716286173	-0.534461550995964	-0.534461550995964	-0.534461550995964	-1.60338461024769	-0.534461550995964	-1.06892307676401	-0.145600821279444	-0.534461550995964	-0.534461550995964	0	-1.60338461024769	-1.06892307676401	-1.06892307676401	-1.06892307676401	-0.534461550995964	0.388860716286171	-0.534461550995964	0	-0.534461550995964	-1.60338461024769	-1.06892307676401	-1.65722278289974	-0.534461550995964	0.388860716286171	-0.534461550995964	-1.06892307676401	-1.06892307676401	-1.06892307676401	-0.534461550995964	-1.60338461024769	0.388860716286173	-0.534461550995964	-0.145600821279444	-0.534461550995964	0.388860716286171	-0.534461550995964	-0.534461550995964	0	-1.06892307676401	0.388860716286173	-0.534461550995964	-0.534461550995964	-1.06892307676401	0	0.388860716286173	-0.534461550995964	-0.534461550995964	-1.06892307676401	-1.06892307676401	-0.534461550995964	0.388860716286171	0.388860716286171	-0.534461550995964	-0.534461550995964	-0.534461550995964	-0.534461550995964	1.91243026217854	-1.06892307676401	-1.06892307676401	-0.534461550995964	0	0	-1.06892307676401	-0.534461550995964	-1.06892307676401	0	0	0.388860716286173	-1.06892307676401	-1.06892307676401	-0.534461550995964	0	-1.06892307676401	-1.06892307676401	-1.06892307676401	0	-0.534461550995964	0	0	-0.534461550995964	0	-0.534461550995964	-0.534461550995964	-1.06892307676401	-0.534461550995964	-0.534461550995964	-1.06892307676401	-1.06892307676401	-0.534461550995964	-1.06892307676401	-1.06892307676401	-1.06892307676401	0	0.388860716286173	-0.534461550995964	-0.145600821279444	-0.534461550995964	-0.534461550995964	-1.06892307676401	-1.06892307676401	-1.06892307676401	-0.534461550995964	-1.06892307676401	-0.534461550995964	-0.534461550995964	-1.06892307676401	0.388860716286173	0	-0.534461550995964	-1.06892307676401	-1.06892307676401	-0.534461550995964	-0.534461550995964	-0.534461550995964	-0.534461550995964	-0.534461550995964	0	0.388860716286171	0	-0.534461550995964	-0.534461550995964	0.388860716286171	0	-0.534461550995964	-1.06892307676401	-1.06892307676401	-1.06892307676401	-1.60338461024769	-1.65722278289974	-0.534461550995964	-1.06892307676401	-0.534461550995964	-0.534461550995964	0.388860716286173	-0.534461550995964	-0.534461550995964	0	-1.06892307676401	0.388860716286173	-0.145600821279444	-1.06892307676401	-0.145600821279444	0.388860716286173	-3.11500657186798	-0.534461550995964	-0.534461550995964	-0.534461550995964	-1.06892307676401	-0.534461550995964	-1.06892307676401	-0.145600821279444	-1.06892307676401	-0.534461550995964	-1.06892307676401	-0.145600821279444	-1.06892307676401	-1.06892307676401	-0.534461550995964	-0.534461550995964	0	-0.534461550995964	0.388860716286173	-0.534461550995964	-1.06892307676401	-0.534461550995964	1.91243026217854	-1.06892307676401	0	-0.534461550995964	0.388860716286171	-2.58054500899434	-2.58054500899434	-1.06892307676401	-3.11500657186798	-0.534461550995964	-0.534461550995964	-0.534461550995964	0.388860716286173	-0.534461550995964	0	-0.145600821279444	-1.06892307676401	-1.06892307676401	-1.06892307676401	-1.06892307676401	-1.06892307676401	-0.534461550995964	0	-1.06892307676401	-0.534461550995964	0	-1.06892307676401	-0.534461550995964	-2.58054500899434	-1.06892307676401	1.91243026217854	0	-0.534461550995964	-1.06892307676401	-1.06892307676401	0.388860716286171	-0.534461550995964	-1.06892307676401	-1.06892307676401	-1.06892307676401	0.388860716286173	-0.145600821279444	-1.60338461024769	0	0.388860716286171	-1.60338461024769	0.388860716286173	-0.534461550995964	-3.11500657186798	-1.06892307676401	-1.06892307676401	-1.60338461024769	-1.60338461024769	-0.534461550995964	-0.145600821279444	-0.534461550995964	-2.58054500899434	-1.06892307676401	-1.06892307676401	-0.534461550995964	-0.534461550995964	-0.534461550995964	-1.06892307676401	0	-1.06892307676401	-1.06892307676401	-0.534461550995964	0.388860716286171	0	-0.534461550995964	-0.534461550995964	-1.06892307676401	0	-0.534461550995964	-1.06892307676401	-0.534461550995964	0	-1.06892307676401	-1.06892307676401	-0.534461550995964	-0.145600821279444	-1.06892307676401	-1.06892307676401	-1.06892307676401	-0.534461550995964	-0.145600821279444	0.388860716286173	0.388860716286171	-1.06892307676401	0	-0.534461550995964	-1.06892307676401	-0.534461550995964	0	0	-1.06892307676401	-0.534461550995964	-1.06892307676401	-0.534461550995964	-0.534461550995964	-1.06892307676401	-1.06892307676401	-1.06892307676401	-0.534461550995964	-0.534461550995964	-1.06892307676401	-1.06892307676401	-0.534461550995964	0	-0.534461550995964	1.91243026217854	-0.534461550995964	-0.534461550995964	-1.06892307676401	-1.06892307676401	-1.06892307676401	-0.534461550995964	0	-0.534461550995964	-0.534461550995964	-1.06892307676401	-1.06892307676401	-0.534461550995964	-0.534461550995964	-1.60338461024769	-1.06892307676401	0	-0.534461550995964	-1.60338461024769	-3.11500657186798	-0.534461550995964	-1.06892307676401	-1.06892307676401	-1.06892307676401	-0.534461550995964	-2.58054500899434	-0.534461550995964	0	0.388860716286171	0	-0.534461550995964	-0.534461550995964	-2.58054500899434	-0.534461550995964	-0.534461550995964	-1.06892307676401	-1.06892307676401	-0.534461550995964	-0.534461550995964	0	0	-0.534461550995964	0	-0.534461550995964	-1.06892307676401	-1.06892307676401	-1.06892307676401	-1.06892307676401	-0.534461550995964	0	0	0.388860716286171	-1.60338461024769	-0.534461550995964	-0.534461550995964	-0.534461550995964	-1.06892307676401	0.388860716286173	-0.534461550995964	0	-0.534461550995964	-0.534461550995964	-1.06892307676401	-1.06892307676401	-0.534461550995964	-0.534461550995964	-1.60338461024769	-1.06892307676401	-0.145600821279444	-0.534461550995964	-0.534461550995964	-1.06892307676401	-0.534461550995964	-1.06892307676401	0	-0.534461550995964	-0.534461550995964	-0.534461550995964	-0.534461550995964	-0.534461550995964	-1.06892307676401	0.388860716286173	1.91243026217854	-0.534461550995964	-0.534461550995964	-0.534461550995964	0	0	-1.06892307676401	-0.534461550995964	-0.534461550995964	-1.06892307676401	-0.534461550995964	-0.534461550995964	-0.145600821279444	-0.534461550995964	-1.06892307676401	0.388860716286173	-0.534461550995964	-0.534461550995964	0.388860716286173	0	0	-0.534461550995964	-0.145600821279444	-1.06892307676401	-0.534461550995964	0.388860716286173	0.388860716286173	0	0	-0.534461550995964	-0.534461550995964	-0.534461550995964	0.388860716286171	0.388860716286173	-0.534461550995964	0	-1.65722278289974	-1.06892307676401	-0.534461550995964	-2.58054500899434	-0.534461550995964	-0.534461550995964	-0.534461550995964	-1.06892307676401	-1.06892307676401	-0.534461550995964	-1.06892307676401	-1.06892307676401	-0.534461550995964	-0.145600821279444	-1.06892307676401	-0.534461550995964	-0.534461550995964	0.388860716286171	-0.534461550995964	-0.534461550995964	-0.534461550995964	-0.534461550995964	-1.06892307676401	-0.534461550995964	-0.534461550995964	-0.534461550995964	-1.06892307676401	-0.145600821279444	-1.06892307676401	-0.534461550995964	-1.60338461024769	-1.06892307676401	-1.60338461024769	-1.06892307676401	0	-1.60338461024769	0.388860716286173	-0.145600821279444	-0.534461550995964	-0.534461550995964	-1.60338461024769	-0.534461550995964	0.388860716286171	-0.534461550995964	-0.534461550995964	-3.11500657186799	0	-1.06892307676401	1.91243026217854	-1.06892307676401	-1.06892307676401	-0.534461550995964	-1.06892307676401	-0.534461550995964	-1.06892307676401	0	-0.534461550995964	0	-0.534461550995964	-0.534461550995964	1.91243026217854	-1.06892307676401	-0.534461550995964	-0.534461550995964	-0.534461550995964	0	-0.534461550995964	-0.534461550995964	-0.534461550995964	0	-1.06892307676401	-1.06892307676401	-0.534461550995964	-1.06892307676401	-1.06892307676401	0	-0.534461550995964	-0.534461550995964	0.388860716286171	-1.06892307676401	-1.65722278289974	-0.534461550995964	-1.06892307676401	0.388860716286173	-0.534461550995964	-0.534461550995964	-1.60338461024769	0.388860716286171	0	-0.534461550995964	-0.534461550995964	-0.534461550995964	-1.06892307676401	-1.06892307676401	0	-0.534461550995964	-0.534461550995964	-1.06892307676401	-0.534461550995964	-1.60338461024769	-1.06892307676401	-1.06892307676401	0.388860716286173	-0.534461550995964	-1.06892307676401	-1.06892307676401	-2.58054500899434	-0.145600821279444	-0.534461550995964	-0.534461550995964	-1.06892307676401	-1.06892307676401	-0.534461550995964	-0.534461550995964	-0.534461550995964	-1.06892307676401	-0.534461550995964	1.91243026217854	0	-0.534461550995964	-0.534461550995964	-1.06892307676401	-0.534461550995964	0	-0.534461550995964	0	-0.534461550995964	-0.534461550995964	0.388860716286173	-1.60338461024769	-0.534461550995964	-1.60338461024769	-1.06892307676401	-1.06892307676401	-0.534461550995964	0	0	-1.06892307676401	-0.534461550995964	-0.534461550995964	-0.534461550995964	0.388860716286173	-1.06892307676401	-1.06892307676401	0	-1.06892307676401	0.388860716286171	-0.534461550995964	0	-0.534461550995964	-0.534461550995964	-1.06892307676401	-0.534461550995964	-0.534461550995964	-1.06892307676401	-0.534461550995964	-1.06892307676401	-0.534461550995964	0	0.388860716286173	-1.65722278289974	-0.534461550995964	-0.534461550995964	-0.534461550995964	-0.534461550995964	-1.65722278289974	-1.60338461024769	-0.534461550995964	-0.534461550995964	0	-0.534461550995964	-1.60338461024769	0	-0.534461550995964	-0.534461550995964	-0.534461550995964	-0.534461550995964	-0.534461550995964	-0.534461550995964	-1.06892307676401	-1.06892307676401	-1.06892307676401	-1.06892307676401	0	-0.534461550995964	-1.06892307676401	0	0.388860716286171	0	-1.06892307676401	-0.534461550995964	0	-2.58054500899434	-0.534461550995964	-0.534461550995964	-1.06892307676401	-1.60338461024769	-0.534461550995964	-0.534461550995964	-0.534461550995964	-0.534461550995964	0.388860716286173	0	-0.534461550995964	-1.06892307676401	0	0.388860716286173	0.388860716286173	-0.534461550995964	-0.534461550995964	-1.06892307676401	-1.06892307676401	-0.145600821279444	-1.06892307676401	-1.06892307676401	-0.534461550995964	0	-0.534461550995964	-0.534461550995964	-1.06892307676401	-0.534461550995964	0	0	-1.06892307676401	-1.06892307676401	-0.534461550995964	-1.06892307676401	-1.65722278289974	-1.06892307676401	-0.534461550995964	-0.534461550995964	-0.534461550995964	0	-0.534461550995964	-0.534461550995964	0	-1.06892307676401	0	-1.06892307676401	-0.534461550995964	-1.06892307676401	-1.06892307676401	-1.06892307676401	-0.145600821279444	-2.58054500899434	-1.60338461024769	-1.06892307676401	-0.534461550995964	0.388860716286173	-1.06892307676401	-0.534461550995964	-0.534461550995964	-0.534461550995964	-1.60338461024769	-0.534461550995964	-0.534461550995964	0	-1.60338461024769	0	-1.06892307676401	-1.06892307676401	-1.06892307676401	-0.534461550995964	-1.60338461024769	-1.06892307676401	-0.534461550995964	-0.534461550995964	-0.534461550995964	-1.06892307676401	-1.06892307676401	-1.60338461024769	-1.06892307676401	0	-0.534461550995964	-1.06892307676401	-1.06892307676401	-0.534461550995964	-1.60338461024769	-0.534461550995964	-1.06892307676401	-0.145600821279444	-0.534461550995964	0.388860716286171	-0.534461550995964	-1.06892307676401	-0.534461550995964	-1.06892307676401	0	1.91243026217854	-1.06892307676401	-1.60338461024769	0.388860716286173	-1.06892307676401	-2.58054500899434	-1.65722278289974	-0.534461550995964	-1.06892307676401	0	0.388860716286171	-0.534461550995964	-0.145600821279444	0.388860716286171	-1.06892307676401	-1.06892307676401	-1.65722278289974	-1.06892307676401	-1.06892307676401	-0.534461550995964	-0.534461550995964	0.388860716286173	-0.534461550995964	-0.534461550995964	0	-1.06892307676401	-0.145600821279444	0.388860716286173	-1.06892307676401	0	-0.534461550995964	-1.06892307676401	-0.534461550995964	0	-0.534461550995964	-1.06892307676401	-1.06892307676401	0.388860716286173	-1.06892307676401	-0.534461550995964	-0.534461550995964	0.388860716286173	-1.06892307676401	-0.534461550995964	0	-0.534461550995964	-2.58054500899434	-0.534461550995964	-1.06892307676401	-0.534461550995964	-1.06892307676401	-0.145600821279444	-1.06892307676401	-1.06892307676401	-1.60338461024769	-1.06892307676401	-0.534461550995964	-1.65722278289974	-1.06892307676401	-0.145600821279444	-0.534461550995964	-0.534461550995964	-0.534461550995964	-1.60338461024769	-0.534461550995964	-0.534461550995964	-1.06892307676401	-3.11500657186798	-1.60338461024769	-1.06892307676401	-1.06892307676401	-0.534461550995964	-1.06892307676401	-0.534461550995964	-0.534461550995964	-3.11500657186799	-1.06892307676401	-0.534461550995964	-0.534461550995964	-0.534461550995964	0	0.388860716286173	-1.06892307676401	-0.534461550995964	-0.534461550995964	-0.534461550995964	-1.60338461024769	-1.06892307676401	-0.534461550995964	-1.60338461024769	-0.534461550995964	-1.06892307676401	-1.60338461024769	-1.06892307676401	-0.534461550995964	-1.06892307676401	-0.534461550995964	0	0.388860716286173	0	-0.534461550995964	-0.534461550995964	0.388860716286171	-0.534461550995964	-1.06892307676401	-0.534461550995964	-0.534461550995964	-1.06892307676401	-1.06892307676401	-0.534461550995964	0	0	-2.58054500899434	-1.06892307676401	-0.534461550995964	-0.534461550995964	0	-0.534461550995964	-0.534461550995964	0	-0.534461550995964	-1.06892307676401	0	-0.534461550995964	-0.534461550995964	-1.06892307676401	-1.06892307676401	-0.145600821279444	0.388860716286171	-1.06892307676401	-0.534461550995964	-1.06892307676401	0.388860716286171	-0.534461550995964	-0.534461550995964	-1.60338461024769	-1.06892307676401	-1.06892307676401	0.388860716286173	1.91243026217854	0	-1.06892307676401	-1.06892307676401	0	-1.06892307676401	-0.534461550995964	-0.534461550995964	-0.534461550995964	-1.06892307676401	-1.06892307676401	-0.534461550995964	0	-0.534461550995964	-0.534461550995964	-0.534461550995964	-3.11500657186798	-1.06892307676401	-0.534461550995964	-1.06892307676401	-0.534461550995964	0.388860716286171	-0.534461550995964	-1.06892307676401	-0.534461550995964	0	-0.534461550995964	0.388860716286173	-0.534461550995964	-0.534461550995964	0.388860716286173	-1.60338461024769	-1.06892307676401	-0.534461550995964	-2.58054500899434	-1.06892307676401	-1.06892307676401	-1.06892307676401	-0.534461550995964	0.388860716286173	-0.534461550995964	-1.06892307676401	0	-0.534461550995964	-0.145600821279444	-0.534461550995964	-0.534461550995964	-1.06892307676401	-0.534461550995964	-0.534461550995964	-0.534461550995964	-1.06892307676401	-0.534461550995964	0.388860716286173	-1.06892307676401	-1.06892307676401	-0.534461550995964	-0.534461550995964	0.388860716286173	-1.06892307676401	-0.145600821279444	-0.534461550995964	-1.60338461024769	-0.534461550995964	-1.60338461024769	0	-1.06892307676401	-0.534461550995964	0	-1.06892307676401	0.388860716286171	0	0	-1.06892307676401	0	-1.06892307676401	-0.534461550995964	-1.06892307676401	-0.534461550995964	-0.534461550995964	-1.06892307676401
Strain 13	5.35606624804969	-1.12139305541306	7.6145895755078	2.7146339791465	-1.04513508122363	-5.16103602816806	0.0523726036601531	3.88680109261647	1.92391160775018	-0.600398656611475	-3.66004750384386	3.09666588269692	-0.205568978443658	7.92121383746855	2.58144692694017	-3.5101293635032	0.170756944853714	1.54998220829427	-4.16181466359859	-2.28581454622574	2.30836503844827	2.76679899572339	8.67387514487265	2.84723396189374	3.45939608428939	4.04388328473788	1.98101364022485	-0.453744467385164	-6.38024935150332	0.0926645104540356	0.838405526849265	0.457444150926143	-1.65585456962693	4.46245880111171	-2.62001399393691	8.59570836178777	1.59233907853442	0.587887500104742	-3.43509783107364	-0.988205987631375	-1.0047890340722	-3.12502382591381	3.28994985369947	6.6572761062946	-2.87790165893655	7.26587185977765	0.122607625904912	-1.22067885889402	-4.19618216482912	9.0432807092728	-3.29065745271101	11.8966866704199	2.56220436848304	-8.00397200163259	2.77910556185599	7.45645415799643	5.78313957363736	-1.13334063968512	1.15803059847205	1.10313907099006	8.16493978602906	-0.173122277173718	3.54166527387622	6.79775813268598	-2.61821231583952	-1.75408708492981	-3.81880281701778	-5.04084980021009	3.8707093501888	0.626659980829778	1.31925706939578	4.08507950161597	0.668550553873651	-5.57994694660099	-3.5101293635032	-1.97836735701159	9.4169469843318	6.1438049879734	7.67632716250444	9.27971177566594	-0.0898323049094003	1.14502963196926	-2.03576256935168	-4.52165716752619	-4.62094305902745	-0.710112513224288	2.64779487090313	-1.14238333065899	4.74377537611799	2.34060854783283	6.25181535552566	0.522362541196884	1.51085073616569	-2.25523448014388	0.675862675976958	-1.15433091493106	-3.54511655682946	-4.42237148469196	6.4208451605482	-2.36769428909501	1.20301207411986	6.18500123178308	-6.20274263412295	-5.39245539655326	0.379148622691119	3.29435713625198	-5.426128431001	2.06942238958271	2.0145137322795	3.16175727415147	2.10581019685562	-5.04015556019134	0.949638920634634	1.14502963196925	3.9862598686522	0.105838427903905	-2.63301497853671	6.07696578771234	-3.23239500970038	-8.45737895661944	6.56703311443424	7.73372230058833	3.27404404413522	0.933643083385654	-0.566031237368911	6.36410212550941	1.91522789863684	1.37309522671173	-3.79490776912038	1.73642022771071	-5.94594099208768	1.48005230855067	2.02751466862058	0.879242723694759	-3.27180648872132	-2.31094899871329	0.977442592117853	3.94169270860544	1.05787743764147	1.34861289669082	3.69516542774232	-0.440743540587093	0.0937180133314897	4.70582588044805	-0.0529361758948212	8.06634833268154	-2.48752132652542	-0.859654397593815	6.66562459794343	-6.55434806649021	-0.91619423854921	-5.23745519514962	-0.387958725797162	-1.20767789842358	-0.413527035080342	-1.66947529463805	-0.453744467385171	0.146502794449056	-1.55225151478886	-2.29417992739135	2.54368757433997	-0.305255962724694	1.20301207411986	-3.81090363511221	4.34191371797229	-1.23262644316609	2.75153010816108	0.379148622691112	3.57997389113946	-1.97731408336294	-1.14132995446061	-0.574396745213598	8.44556212381882	1.31175883088041	11.0487550871547	-7.72347843833242	5.43926031513533	6.27699207665433	2.87218238598952	3.28263773159616	5.35344152199527	-0.574396745213612	-3.19137176987677	7.25287090562013	-0.296662373313772	4.08507950161597	1.384348454818	-1.57650566519352	1.05787743764147	0.516120943210197	1.72213025321395	5.39736977225314	4.47440638538378	-0.0196222595297044	-2.65019275857196	3.65432837216224	8.1066943461606	1.34861289669082	8.37248141127586	5.05039949681333	0.75570268178884	0.192351621414147	-5.5890608095898	2.52320151570076	3.56303174219136	-4.79033190014464	0.285311651472341	-9.15286364831097	-2.02845044724837	-0.656633331736536	1.69249211268592	3.55177853668179	-3.76772386316685	11.8854334153821	2.67274340610263	6.37604970978148	3.28240967262665	3.65037011824101	-0.0196222595297044	3.70747199387492	-3.84769255023794	8.98967070772436	0.212850738412008	-1.65585456962694	-2.02944637973988	-2.22325403741144	3.22414696419322	4.06417936065878	1.77367533858582	6.27676379420777	8.21437075917803	11.5567484861167	0.134555210176977	4.90479867424239	5.75424995475102	-8.29877713732711	-0.977311779557681	1.24536881768093	-1.57650566519353	-4.80227948441672	-0.785503148161112	0.430446287950744	-0.842605198732791	2.73852914769063	3.75209448766221	-0.465692051657228	0.891752510341782	2.02751466862059	5.45691376504604	-1.78798826121024	4.6202354986747	-2.67431832780239	4.31649899668022	0.916701055084303	3.43050647171597	1.78894422614813	-3.74277519174527	5.79111332989328	2.54850920896816	1.55274130920955	-0.988205987631375	-0.886838439883235	3.23609454846528	-0.0849167006152172	-3.75472277601734	3.21868636001197	3.81246378967361	6.21831528437027	5.07544402920919	2.44132391103836	-3.0353427891026	-1.93647688651745	0.680964308662922	2.95047791071386	2.81682467592567	0.291637304248376	0.266688895727953	4.80551301230741	10.3681055542317	-0.888052826800802	-1.22677643010383	6.9219924869418	-7.1734462923141	5.2748831201998	4.4166521575108	-0.0734353748806527	-11.26704277854	-0.885656308991685	0.977442592117846	1.88155486418911	-2.61211466264176	0.814151376444606	-4.79033190014464	4.86290810119851	4.90526500160034	5.72883519057911	-2.4292588835148	2.80474846276428	5.35344152199527	-0.988205987631375	2.9916742135773	-2.28890759657956	6.86354402185232	-1.10839208891027	-0.353591433233667	9.23386300749159	-2.73230089059973	0.726118756865517	-3.07852260573907	4.86396147739688	-5.39402909218038	8.21877809092332	-5.84578784935412	0.418498824325411	2.56220436848304	9.4321413863294	-8.78114818036546	-1.31996466840732	1.2142652735971	5.77428274439093	-4.463337205899	-0.279254053848479	-4.90719661368059	1.31856271323	-12.1717003084034	-2.23115328671864	0.95753825192979	12.8200088486917	5.33997438497529	-2.73230089059973	-5.23745519514962	-0.496101216978573	5.74230237047895	-4.01144979768464	-3.07927104287114	-0.384695020646689	5.46456772109163	1.94816578831653	-8.57756499400739	8.05372354016193	-1.71492294683541	2.28236315567946	3.11696182338476	0.303944006603054	1.08282596680863	9.68098630249656	-6.85626225908172	9.20345381200855	-3.10007515449222	-1.39006767944944	4.07718017032082	0.200903154139944	-0.644326765603942	-6.31390140754035	-3.87490887729624	-2.12515024904789	2.80487709165359	0.789202831702092	-1.60480819827814	0.210508200608999	1.89971144338396	-2.00565840588475	6.5500739588333	-6.04522665682489	-0.843765735947812	-12.4188223244151	2.18459688333871	-2.15594879730965	3.11986670110761	-0.441796883113092	0.278995461860546	7.3980053945202	8.44556212381883	-4.79869736329822	4.52893892749454	9.89710412596452	5.15294917545302	6.91004490266973	-5.75996908643265	3.53936475326347	-6.45318604049951	2.90433586768933	0.381186158639707	-0.6612687939053	-3.71388557917184	4.13938383548144	1.07924390244592	0.437597229326585	0.825404566378822	-1.10381424396732	0.08025087631151	3.04157117287257	1.33561193018804	-0.0406296097622345	1.93075755933629	8.57874902844683	-4.87030058721572	2.03899607634312	-5.39960634396144	0.403229816116358	6.6489105984499	0.701864606460859	-0.566031237368911	11.7351972243751	-3.17651917165977	-6.02196856559081	10.2416778549662	-3.52639433787612	-3.89004915505527	5.31003139620348	2.90791792771912	-3.11137039978878	-5.88015523240266	-2.53895949146566	2.93853032995248	0.747312252625882	-0.936041004726846	6.06123305730689	-0.465692051657236	5.54355760549245	5.32849312806118	4.74377537611799	-1.48935359151247	6.6775721822155	4.83128656788166	-6.04460695518615	-0.77355556388904	3.47232260071304	6.7984526094985	6.90899167727977	6.68327813833921	-3.10112865736968	2.12633430158436	0.808690717693707	-1.46404593823036	0.510414956924812	1.34861289669082	8.74525022525805	3.01662263767308	2.03946225289265	1.07087839811191	1.30730948512372	-1.92452930224538	17.3360984295803	-1.82092612072824	0.599835084376814	2.05094366061518	-3.76772386316686	-5.0275880570595	-0.224201333574371	2.22543409575956	-0.296662373313779	2.85918154616581	4.89285108997031	-3.41084368066898	2.50710965262637	10.1907274465408	4.67407353534389	4.90526500160034	-1.31071887756576	9.65268382123822	7.51029216450394	4.4993550713917	0.395240485765505	4.02709718614443	4.11443544154735	4.08554582897392	3.68321784347026	-2.29022167347013	-0.512193080052967	-3.55528395044955	8.03676447657868	-6.36567483063882	-4.20561434584972	-1.07076080054131	0.45744415092615	-2.90179682748069	-2.31233665136229	-0.0920676480234022	-3.21065637327799	4.37080345119244	-5.48305749092089	8.2227363162155	1.08130649522642	-1.90826434596947	1.01874608615962	-0.673216378177365	-1.08854517334306	-5.76473322020379	5.77584445187399	2.23774066189215	3.00323009227822	12.2147501853681	-2.35538764097445	3.81929252171876	-3.61028252433377	0.892446871007273	6.66562459794343	7.67968105931556	-0.0280202437592223	-1.05129022644386	6.72015708126348	-0.624293825155611	-2.62001399393692	5.10768753859375	-1.0512326283041	2.5694993426681	-2.73230089059973	-5.87683394720943	-0.428795956315014	3.26605468515533	6.95240180307156	-3.10007515449222	-2.47846147611224	5.72930126874311	-1.96536649909088	-5.12190442936041	-0.657947617294127	7.25461863167137	2.70559128214029	4.63300830969058	-1.27346364001158	0.308579386783869	1.46416353580095	2.96278448035715	-0.707207619926081	5.65496399442929	4.08577385778175	1.57933802154658	4.70687940422475	-3.41712715008082	0.290943046132611	1.76172775431375	4.34296710875699	-2.67431832780239	-4.0326433814653	3.35233957237025	2.3127723210008	-5.76355117240304	7.78908005540019	-2.92558477111722	-2.89774849251581	-5.52899631694167	2.20344782473169	-2.7442484748718	0.0103208559211723	2.49995870521818	0.237104888816667	-0.988205987631382	0.789202831702092	-1.66693480258173	-6.74510348566431	-1.3184451372671	1.96906605595278	-2.46257294575882	1.29361416163292	5.71758201166561	2.71358076006946	-2.61211466264175	2.42832296011094	-0.441796883113099	0.121554243674204	3.45547652295438	-1.9865598742045	-3.79385437482499	-3.6596558464745	-1.36511923725666	5.15317750264759	3.3946964426104	3.30079445836934	2.37139391477737	0.454180155120682	-0.710471615731542	-3.92084770331702	6.13185740370132	-3.01003526249956	-0.963951837226716	-1.33981158397454	-3.51444675360406	0.726118756865517	3.79550462804034	2.84723396189374	-1.91152821509586	-2.15594879730965	3.5510841579193	-1.24341349625547	0.701864606460859	-2.7656148889528	8.61136879462475	1.22690724266401	4.04594802948738	1.38434845481801	-1.38901440580079	-2.0238149850796	-1.8901617985501	7.29476142947123	-7.34082672603693	-1.83510904811431	4.34296710875699	2.17159593844363	-0.336488103558118	-1.11244034188719	-6.1082534422737	4.61954102186217	6.7984526094985	4.80597904127862	2.60281340984164	1.08282596680863	-4.59699050101058	-2.04471530097454	1.67949116428014	0.97205876163747	3.66185137515512	-3.5101293635032	0.523415917395255	-1.18631146378081	4.24262792304531	1.36056048096289	0.680498138145715	0.506473879550882	4.03193570046581	0.544782370135046	-3.74359829393643	-6.80291529368621	0.262053433559188	0.904753470812231	4.25015105271727	-0.632379181331878	7.34416738801268	-1.15074883850368	6.89704409300771	-0.043517307427102	6.43384597021023	-7.82276422974871	-0.350500548726721	-5.34569373025346	-1.48935359151247	4.30061030640518	-1.0931232073803	-0.387958725797162	-1.63090602488442	7.92121383746855	1.38560501335875	0.481525344351383	6.11990981942926	0.958591628128168	0.086740022902724	0.937691336362562	0.726118756865525	-0.68516396244943	-6.63076736015083	2.32363392601059	2.2719351241553	4.16406938601678	-2.08601865024024	0.999428824973663	-0.57287719246569	-2.51282897980753	-0.370174352995427	-3.27870986843893	13.3461050595617	-2.81273560944427	-1.7670879634123	-2.29693902830664	4.73182779184592	0.811317664818169	1.80325933595408	-0.0910142718250242	-6.0180103297666	-1.1863114637808	-1.23262644316609	0.456576920255614	-1.39006767944944	-6.3015621031108	-1.48935359151247	2.4420182611718	5.03299125379036	6.69567478140425	1.23632612670708	-5.41487539549968	2.03109674504796	-0.579855182894455	3.71720908521898	2.12680050226324	4.905869198359	7.13394125347571	-2.92269703725832	3.44363602290366	2.42832296011093	-4.66609741920976	0.200903154139951	-8.75326995240523	-7.23910001435533	4.06812040787103	4.45874590335403	2.05094366061518	7.05141139966759	-1.8872740646912	-8.77700390156313	-6.88749439991515	-1.6214871745137	0.000282207337427565	-0.323487143087675	0.77846979832352	-4.40623526390939	1.91317858040394	-0.800714728238646	8.52577819381911	-0.458151749937684	-5.16619166498948	-1.19240901086126	-1.10839208891027	9.53713318212809	3.69691314453114	-1.3999333373814	4.32996616035123	-2.6774093123943	-1.05059567767311	-5.0260686767277	-4.64915551758747	-1.17687951413774	-0.686217465326884	1.21495965839193	-3.17510697757679	7.48534377056986	10.0585937514469	3.42684980366348	0.850353111121336	1.64944098433001	0.302890630404676	6.78939277241962	7.34591496956843	-1.55513923055075	0.516120943210197	2.13828188585642	7.52725149784489	5.19483989607522	2.0872029865771	0.544782370135046	1.04574382848829	-2.83158657343395	4.4859623751884	0.98354016332766	2.16763769910874	-1.50966655695016	5.66374370677134	-1.38901440580079	-0.417542732708441	2.52760876962423	-2.4579374016021	-0.109865251390062	-1.96536649909087	2.88448895212211	-5.66445130578288	2.31277232100079	-4.34131685554165	-1.15074883850369	2.96301265997339	1.77078764092094	2.19212004317236	-4.99095272026808	3.38169538562256	-1.724994381545	5.34066874114107	0.54836452772814	3.38122918494368	4.17241784750393	-2.14294771016013	7.12179059626754	8.07865501946087	2.34897405567752	7.38211685505357	-3.63746641219029	-0.197203470598964	1.32366434591597	-2.05666288524662	7.23362832023142	3.53913657364723	1.15803059847204	-1.91152821509586	-1.65480119342855	4.74042147930685	2.70605745868983	-1.31996466840732	-6.67265795129171	-0.465692051657236	-2.25523448014388	-0.673216378177365	-6.24144034970395	1.25844095982315	-11.5599714528961	3.91174974999533	-7.34553660840372	2.50352769684572	7.22526269173999	-0.741703803404832	-5.97207150374582	1.60533991835813	-1.37706682152873	-4.3717391091735	5.7328834927488	-1.39006767944944	1.54583792949194	11.3033753945973	3.06293764118772	2.30082473672873	2.71905841916028	-1.48314446991061	6.0229245606904	0.296420852801752	0.94628492577349	0.726118756865517	-10.4112085885509	-2.61675012481052	5.00909608524623	3.52242272496211	0.510414956924819	3.96489340033707	0.134555210176984	-3.93335748996405	3.84720341530929	-1.71492294683541	1.37309522671173	2.24698670005952	-2.98176541446681	-0.139221034480691	2.68486395689714	-3.24312789830287	3.8363418102995	0.15841777565722	8.0906024830862	0.48152534435139	8.07865501946088	0.337258043614909	2.19212004317236	0.068769462556638	9.28329382193163	-1.0935893778975	-3.38589500924739	0.184548287315359	2.79715072688088	8.86948445886713	0.00568539375240817	1.38504283961284	-4.61225934388177	-7.44456193664387	-0.0770173693200604	2.71691906369963	-0.197203470598957	5.84031603458347	0.969485836201862	1.31856271323	2.96554358127243	4.3751207234488	-4.12167185154794	0.0222684401932369	0.370291950566013	-0.178352506609279	0.250333946915411	-2.46303881075412	-1.36223158292096	-4.2020322225825	8.02481689230662	11.0068645442725	5.00909608524623	13.0948385425893	-4.17708363314886	6.9394008727628	-2.33149247243031	5.37792385201617	5.67569129104341	-5.35092388735788	3.12890940765683	2.16369660714847	0.983540163327667	-0.0979176671180042	4.78461269361021	-4.96940039104776	4.66212595107183	0.360873066522949	3.43506734225962	0.0063796241143379	-2.2432868958718	2.69410987441777	-3.67951830470535	0.772260803400734	1.28552882185425	-4.94051061449841	-4.14404974177312	-6.11872554819605	-2.27827408919806	2.84723396189374	-5.962957640757	2.61581446682947	-4.5155022224759	1.50500073264644	0.726118756865525	0.85977199165373	-1.92452930224538	-0.151755812369274	5.21978828369639	0.991905665140024	-5.05503272759616	0.801150415974156	-1.10049275761512	-0.520092411348124	-3.38125962906659	2.84723396189374	-1.92021193024154	-2.91074945298625	2.47486614324181	0.789202831702092	-0.254305521170636	-0.150702568882302	3.52172835239874	-2.63196170488805	-4.1618146635986	2.32798377439926	-0.115962816567546	0.63860756510185	2.61476099411371	1.47215288073812	-0.0849167006152172	2.03946225289266	0.995487747599732	0.361339243072486	-7.45048640609818	1.80112001866549	0.682017690893638	-3.49799575435003	1.32366434591597	3.03798912057455	-7.74659247712765	-0.377791640929068	0.325310459342838	-1.50920040452997	4.83901305330111	10.1254328596902	-0.805816240277871	0.572994790036283	1.47611112007302	7.40301714358908	0.726118756865517	1.2698262006647	1.5282589505596	-2.22325403741144	-3.93003631335287	-0.476611109916917	1.3024708501556	0.825404566378822	5.16769785874461	5.44033071860521	2.41601637840299	-6.2929111443591	2.61581446682947	-4.38442200711904	2.75103893433766	4.07359824470185	4.80597904127862	2.9173369757381	-2.46362615798129	-3.39081061354157	-6.54963818412341	5.01710259214437	4.63148860613423	1.491999772176	7.88720538583571	-1.16223024622621	1.00403928032554	-5.86488636293735	1.26030027302162	2.28388270842738	-0.432378020677724	2.06835198611282	1.44279706748581	4.10273307217341	0.581678505181962	-3.67951830470535	1.58039149426234	6.95088222016197	-1.38575040999532	-1.02733745975996	-3.01292309890817	1.3927139626627	4.1151296815661	-3.57351511271552	-5.45692710594182	2.42832296011093	3.4974741802196	0.226863038804531	-1.50920040452996	0.312740895492396	0.13781907930337	-8.68248221738079	1.59233907853441	-3.49904913054841	8.30938018529094	1.59233907853442	-5.00691607461319	-4.02339750863579
Strain 15	3.97204223460376	6.0484773636158	12.4483355284774	0.171579894425179	5.32652425484578	7.36720453096899	14.1431702956156	-0.312625512137274	11.9774781303665	7.56602399913366	4.26937810952441	10.9117650132672	11.3429823690049	3.85893250819396	12.7833581070088	3.78014571460454	5.55969167934934	12.6824145711909	11.9556108855047	1.50203603287066	-3.13068745148546	17.7501527296255	-5.95042264218972	-0.449166402418939	14.8615410329139	9.97701532381341	11.4315354155664	6.09188525341764	2.99586058251541	3.02936061079093	5.64157142309382	10.4809964744698	9.01034036654894	15.8150420727285	0.375564404493218	11.4893315850058	7.34225596804718	13.4096072516118	19.3105858650349	11.039940640041	-1.39133954468033	4.38562306753499	10.1764218480654	-4.01152458475784	2.86957693865573	5.01305419813968	1.98746782449213	7.29392084454456	4.54437832541142	2.90062307786022	4.78307736814413	5.41662163735367	6.03277466811512	-1.7974973146387	8.27677753006995	6.24993671123627	4.3673919053513	5.97327267924894	6.0214796646163	-7.05701530143124	7.27332212210077	6.82017560555866	13.3620107183725	6.52026907494701	2.94380288078754	16.4062293419106	6.68554609236266	5.49823867356602	4.54711267638211	7.75758481956422	9.07969502831052	4.24002246783043	9.08623937845255	2.74354070415455	13.0133346955053	0.400284542586959	10.5979899409975	-0.32898026834485	-2.34274586451252	1.13276139980367	3.28163825163422	7.85953988790912	9.31840959325697	3.06398861041099	9.2198179386682	7.3274533912076	4.362422523199	2.97390667112131	2.1298591458465	7.49720112298985	-2.65861590557161	7.32843216340006	10.2993842433538	-8.44108148063302	1.82096707897325	6.84656936291941	12.6523103504659	2.60926770131498	2.35856347870418	11.3010920091297	-5.36964630581161	-0.351846882247557	9.4145889779526	-3.15743789851476	12.7181921490475	2.35542820983807	6.11255739419604	12.0392903294026	8.09416934453863	4.9330856633388	3.19856354885091	10.63297735272	1.58125651219511	5.33852943070707	9.85461877879929	8.11180570037672	7.03946146284072	6.70526429557492	1.84568725433235	2.90752651347584	4.07063360596332	-1.12876262742235	3.46479718619193	4.45555318392645	12.9936586169214	11.5978309475947	1.27509840528414	6.72279882773482	6.26794919658616	8.68404234452389	1.98761195249767	8.28537129951886	11.4202245401276	1.42312096296135	4.56801275899048	5.79338122002385	5.28531100513662	-6.77445899186209	4.16005371016317	6.05432719331209	-2.56713310769442	9.90417835205916	-5.8092136374826	4.42380094406244	3.1603122912542	2.73053959178498	5.83290211474258	4.13641927658409	4.42606890932636	10.0009679169784	6.44431618275121	1.49048002250233	8.75378625505269	10.8177094427325	4.63794316876222	8.84802810196396	-2.85006517674698	6.45977107576751	6.71479235632032	4.05165403902493	3.93911948117268	12.3779297582411	5.58835293431743	15.1021317347751	6.69558246651745	5.39902712919836	7.83910585751881	0.335118755610829	5.60720393557244	1.02746830511531	4.35840669170173	14.7366999159383	12.3326853074722	17.7180532851899	8.20236577191025	3.00780827456667	13.8841329054463	11.3169806718371	5.29808375588406	13.3716577845709	-0.944464089425082	2.27651291706238	9.27949091240009	12.2874236102501	-0.462167473506398	7.38750047785594	-2.35683273880954	1.02161803370305	6.53435591777188	0.703307435356152	7.86144860073107	-1.89883243284189	7.3290367035721	10.7977878535522	2.4636671162263	5.83778519796083	17.845856591353	7.96431886770624	10.6861953738399	14.8518939883406	4.52679948735751	9.47487190457687	7.52573173192829	11.3482126270695	0.362563411227583	4.38898674588765	-5.94620131623948	-2.42160697782258	0.653224055785444	11.913645690729	4.89645028837532	0.941183577560821	3.83231067930021	1.44715653730222	20.0146548166561	3.28698741600891	7.57833034107686	0.506007810929901	3.04954511904501	12.7942197120185	9.57809866444951	9.06965637972679	-4.21572758890169	4.08281159092169	13.4198644461526	0.317767989089916	-0.972766284860171	-0.977777919145908	7.04448852901993	-0.373213350562679	-0.319300924084317	-3.1778085382555	6.50666370116978	5.92219364193432	12.1971977743028	4.14583821250838	-3.00903922207949	10.8499528701291	5.71752447495007	9.13915511476959	9.13078952747603	2.86494122351384	5.89283805212153	0.684009579128805	5.99130060899073	5.90705336417528	7.72446101112074	5.30022320851951	-1.31411466757652	4.5927139165706	-1.64900884008497	5.13790848390454	4.76096285896843	11.3760489987914	9.96973583204299	11.3571981041419	2.63915348386219	8.8168704682286	8.03485327947955	12.8210794697161	6.16866319700168	3.88742085030255	9.78626001226385	17.0007552703917	6.1403935718353	8.67758575328149	0.88175604391148	8.6926359470044	6.30664688607187	15.9681658454751	11.7894113923711	8.4076966402645	1.09154844347478	4.25698135574261	18.9853294057557	1.66056356447555	3.90687627664246	3.94603999926551	8.71362641433709	4.16360338283683	0.509143079796033	9.51972486759622	10.1163899558283	10.1012172415203	1.7098081213187	0.0808133800579043	6.11444898398427	8.14023679944873	3.11834700733192	1.10877039550532	9.67170544398455	5.8457744791189	1.84743501680325	4.61072649224076	1.537848541883	2.22504260653224	7.92540014344977	7.61640843700705	3.41263222551305	-3.05419394569724	-6.37365076865056	19.3719220968903	3.10534610321285	-1.03789989541913	2.45136044648062	4.31134343400318	4.68217625098005	3.03607806670142	7.51089638058627	11.8822079257395	-0.324573263377715	14.6340508219186	2.40575910252969	6.07522744690563	-0.191745247452218	19.4479519603803	12.407889991839	9.53456006541206	10.3054526822131	3.76220777975229	11.4498086099408	8.16925491120843	3.75187586657179	7.02061074364121	14.3123307293635	-0.357250116377614	4.18793190647037	1.29592436778607	9.8796960411243	13.3205786175533	6.40698629464994	3.42814864126551	2.01862532450768	7.7925721794055	-4.04626414211471	8.53018318016819	11.8391354117206	10.2490536553672	0.469748329169676	8.65036926236108	0.890927088204833	17.5189520006909	10.8941859523469	3.68658146532221	0.825761538710964	4.39527023136156	6.69640758111163	1.85446694758835	3.42497105304324	-1.13103051486445	-2.98621490159235	-0.492346075643212	5.78456693205082	9.95381461250905	-4.06510198802269	0.283949723406664	8.02856968622643	-1.39895664822367	0.149300251928068	7.06835142798356	6.20278312353771	2.76740307956359	3.93623215983551	14.353300043529	1.72905065921211	12.0176957567539	6.61182832261248	1.3250172281429	2.39564586500929	12.2250338356813	5.36636568616815	3.51399972838391	8.71589443549902	-2.39352335413045	-0.526639197094298	0.316495733451092	8.05434330455326	0.196062112196728	19.6343551309329	5.52928465311008	6.5901437319768	11.9194959074169	6.12518216762962	9.56177661223047	6.02671934733755	8.5913009957696	4.81744507853189	4.63672837500958	3.99524294590813	2.03755120406285	5.49202964330897	4.54079626807008	0.85179580614745	2.95610923522912	9.95293428736018	8.70859934815786	-0.816908241807837	4.11856448256816	-9.25245420000567	-0.0603056337764372	8.95232532736676	1.97347104377957	3.68383758877556	3.74228616463138	20.4793819146894	3.12298258875398	9.29986146072211	5.52052765603807	8.16449076008621	5.35252643428602	3.8331163822639	9.14165126218886	2.26861385366023	-1.35037401963373	12.7544839088698	3.594793507482	1.80211611498358	0.459709680585931	1.55769557075567	1.74790145623342	4.89575584575142	-5.50320957516156	16.2099254384342	1.25975515566299	2.71753882138573	4.60213272279186	7.74732762502344	10.3557089487027	-0.0139909145524086	6.47882738981069	7.02250233342947	1.52044043125153	1.14563401298697	6.63865310590936	7.62501774612866	2.22517115759973	-3.62371730293071	-2.54702354094641	4.35840676952357	16.2016346301432	11.5558525050343	12.4204991652371	6.80993376508954	8.37991407218665	8.92514173050077	3.29854367502958	16.7327750411819	1.40929693544783	4.7602685873297	2.00945438799356	10.4623739385993	1.25390491019132	-7.57720351403722	0.357910613608482	3.15922608912554	1.73218570521185	6.7983625157367	5.37974257263701	1.41452727133428	5.02963749353685	3.59548807980894	5.67677738925496	8.55404585626545	4.38811931258243	9.79531990399666	9.87742796808114	7.83361246035714	10.1823043072195	6.7910828383652	2.61498922473399	1.01721073206448	1.43604744912889	11.7040396465377	2.54008597835352	-0.73782022177366	1.85760221645448	7.23233694392459	2.02455031857644	-1.02058142441935	11.6150110643604	2.64796579926812	8.35569282284565	4.09558213161981	2.08988892195759	3.53140802328809	3.45887265648859	0.690306493971747	11.6876845665444	16.5622256844728	12.1037619598272	-1.35768591470452	5.37974287332521	9.95381466840705	1.43938557923482	6.55761405369708	1.64289458648754	5.62712547287153	8.41285220563002	11.0229239190406	-4.16958557099554	2.49365973865801	5.21467102153571	-2.02010427143065	11.9194957692322	10.145189707232	5.9132082726411	2.8946540153797	14.666769914634	5.49491729529174	11.575541753581	-4.24922769499905	-2.99739316494038	3.77682457782932	4.00546748103365	13.3377565202528	5.52463004989227	11.3657916879898	0.240468501125605	9.82753095520719	-0.882074448576105	-0.408949192980486	-0.647519684645715	16.8200385843284	5.87147139820536	4.40447419849305	8.91767601086332	8.86625911581194	5.02273406193802	-1.46592468737292	2.2670940330193	4.57862688083677	6.8175512077601	1.10349561927941	7.58523372079446	4.82957858661108	6.33699864585843	4.16820039044863	14.4571636763601	5.04302990506256	1.36405234380047	5.85262043421568	-2.6835641564805	2.87567442250069	1.5194441980718	-2.83982366692345	0.816589863083792	8.42920720780147	1.52842966052837	14.8055789642623	10.5483405365253	6.80743772427581	3.693645780775	3.68239260186148	8.81390823132594	14.7960158512943	17.5721703442734	2.9833259202322	9.75654767461238	4.94331025034555	3.26059413016688	9.39946416204445	3.28843049340718	-1.91493970186917	4.52967186309044	16.1174029075415	10.4256388422278	-6.51245962419615	3.68671009421152	10.3251290067608	3.03729232228359	0.269127382367145	-1.98786101501922	1.39935453108575	8.8737995281485	-1.07472152017344	14.8207191943062	1.95060442987688	0.189517684232882	14.2873280819158	4.86557709929568	11.063574943917	2.87902831514569	21.4961725295867	5.32993585534082	6.65431381334459	4.77623176561679	-1.74069660886053	10.6782215359	6.73392345558085	14.2954461860458	6.02328132885521	5.67215147727974	-2.46088261075188	1.97660655012795	1.6099177112652	5.51150047961853	-4.65422434726328	3.55967781943961	9.61559917352234	11.2576645508801	2.60594628577537	10.2532876656362	2.074806343567	-2.78157800418862	1.45823646540268	4.55675980294336	3.9792470636325	0.162767579019246	5.2934576854221	-0.879330478866109	1.1735989492186	2.53828434289834	8.97727398272629	6.39398530138432	-6.3761471214772	6.06436578599781	-0.900305347336939	4.08363454734773	1.6748210249003	12.2409970698664	2.95466443391611	14.2910387681464	11.4717527700494	-1.93403793017278	11.7590597622876	4.65666531826155	-1.77254878898223	7.78253353082177	-1.54697904177563	-1.22032193427697	6.7542193505866	7.34059492398978	11.7988434723178	7.33030860664148	10.0803591210368	11.4621152796865	5.10566500462674	6.78940991079483	6.3139842668286	14.1566371364176	10.5948991270868	2.55713530688803	8.50797840135533	-6.90559700058311	3.45215533028114	13.1777120912287	4.49517601010263	8.72343484783558	14.3149014442437	7.71631403014705	3.97243362692322	3.31775351295121	-1.25003453323384	7.17814176731882	7.37958583751578	2.63541361892602	8.69036833430988	10.5697968660102	9.89511841575309	-0.815912480301478	5.18352909845822	1.39879230962477	15.658579567326	8.79261621822764	4.79420221885653	4.02229831549234	8.28135557178402	12.7124321816946	18.16622999767	6.64359047788722	9.67088241375346	3.74768718871212	-4.25630369821269	4.01156520966882	3.10664712908975	6.64200733768156	7.88495452050798	1.91729061477191	14.1990480872511	-3.5947527747918	7.48362240914702	3.37136138019787	12.676792730741	4.48264104595754	3.79209307601023	12.8315647126924	0.429922667694328	9.87969585552325	4.29620315624415	-1.23414583208745	5.93769079110083	3.85412393609059	9.16847582261936	12.5932420319932	7.60722000954829	-0.209381484186366	11.6812304572558	9.81875126195117	5.02605508362609	2.50497029031114	14.6720002889595	10.7308201450485	5.68717277106153	9.84161775959305	3.72861773064659	5.53286663262959	14.8963551667091	5.60210226913182	2.57803538949641	14.8573523291136	1.25806465084455	7.60508080287671	3.61075677893241	4.62197958200771	-2.20005337814297	11.004258878858	5.3673618042607	5.41455701961878	3.87965984162005	7.45994600942632	10.4386397057904	5.0415847252395	-1.1812868186194	8.22857079066645	-1.92064535898663	6.69702723056513	4.5223921484536	10.1823043072196	7.02036307487667	14.5375987350524	2.19545845889723	3.32071588357373	2.27940101193482	10.2727780144956	9.41580370236504	11.7033452411791	15.2529304414226	8.80304640344976	4.78705107721102	6.48219090119498	0.514992827653714	12.1919673221556	13.2287910726453	0.388337181181285	5.941044605924	4.10046521483805	5.40763653148332	3.84174281112806	4.17266312952506	5.09410899425838	2.49767538857103	9.100813842477	1.47633933665058	9.68425959689375	7.88386846342389	8.54759161727383	14.4513136537548	7.68613524642599	8.39186186800036	4.6515638187893	7.20213310957072	-7.51713926307302	9.98172520809983	3.70306462755272	-1.97728133991082	-3.17659400792574	3.58606889507766	-2.97597306112323	14.8213235921275	9.12638229964251	3.28323250155139	2.03505507410259	11.3260403407035	2.50270237692843	10.662332864711	-1.75727988233389	7.8436511089409	2.92273766485773	5.32704793145356	5.27047576888177	16.8902161246942	7.83963556680709	4.26375645914034	2.12042688029885	10.0367781773477	7.37915219306288	7.67534826031026	2.83545699019588	11.3140928861345	5.06287668645658	2.59544175311562	8.01116370915079	5.03648344863365	8.07820575778412	9.67384465065614	5.46481307456673	-3.50353081227041	5.08847771169281	2.03209248061368	14.8516463714573	8.96427281847549	-0.0104088572110754	7.03488358809503	5.09485722072	4.05240240651432	11.9904792573519	6.54247377593805	12.6040711360745	6.88573325251085	9.25105019458878	6.77594252334083	4.49958295917175	8.81390812354671	2.55378149206486	4.21092966337162	16.9626771744615	5.34963842973382	8.7835564715394	10.3427078217173	3.4853405943186	4.9948233512601	15.0158796078948	0.823741082551138	0.826628786415128	3.50357162278245	4.52635031784779	5.00219270552861	-2.69254942201128	-1.59914405835254	-0.930409516180731	3.74351041746289	3.39486713300641	3.8943413683954	5.70063981938834	12.7974448420544	5.81750457920491	8.44054425526373	13.7316287031577	-2.57591307569803	8.37705929116078	2.62121536340888	1.38290330779014	8.65188891201684	5.15818915855846	3.9274196069473	12.3043827210287	9.46183830377718	10.0286601375973	-1.73127772481746	4.58289031460149	14.5816669874801	2.72442662416529	4.66503079331105	-0.575668670057468	12.7645225574536	6.0423797760084	-1.0435637194697	6.37727359594743	9.83302423610802	10.1580501869216	10.263326499821	8.70968532742015	-2.72691685765143	11.2510661348448	1.32824218734825	10.3036183873427	1.76926811745753	9.37307062755009	0.410898530713411	5.09009321464234	14.9393702561071	12.2856219501773	3.87025997535595	6.71901368628733	4.18605559293198	4.24385213803832	6.5557223342058	6.59442024655789	3.87228049472171	-4.92289917875749	13.9568416279949	4.89750372330948	-1.71659606432229	5.66438061237568	-0.328514157385683	3.91001160140659	0.293847966193653	7.24222191298622	3.49916454401026	2.08065631429105	9.17387911264743	10.4514126506205	7.42652062196867	9.14675270576311	0.867312329679137	8.79801968983995	1.14577802188856	1.26416215661332	1.50517130173678	8.60970504158104	8.75209622637245	7.31528696029027	-6.7922242513371	8.55736723453973	1.4542784629769	4.36739198317315	8.09120686613691	7.95192222901161	7.30312455226996	11.6717213323593	7.04902455271115	5.21262190291702	9.5446733548137	8.43294677087576	2.40637891895159	-0.875976638102344	9.81226211789905	5.59990911165417	4.00319951576971	5.46770080437133	11.5113178737597	13.7151358674636	4.96053039677739	1.88435251859389	11.4794659124876	14.4542013835594	2.47548607160905	6.84324798464512	8.53223254759388	3.36201916543778	13.9145421457517	10.6084947264811	4.72340496984805	9.44050455077533	3.61949460916411	-3.47310464914824	-0.738211520929781	-3.30384436830606	2.10163118276186	5.12633684471693	1.77825316012193	9.52762424914555	3.97828372735032	5.10020633305879	2.21072736554558	6.58984212702202	8.72678847705771	-1.15551287768055	11.2395081085098	1.43437408999363	5.21324166745771	14.0271727096982	1.77427975174326	0.880813876625027	5.8847198786513	6.59988096120678	18.79913880914	5.782690210045	-4.53212927348409	9.01522344976716	2.41763209786509	-2.69481733539399	13.038208502522	-2.47998119162492	-1.29025199147928	1.03379408335967	13.4784861143347	3.17156557393015	5.67236989353374	5.16403899556268	9.21981810563656	-1.40856173419314	2.64250719090614	4.71001239866192	-0.262599754113182	4.86565186981662	8.30962560541781	-0.690624597948158	4.50127346399019	10.6344968033325	13.9825958938804	2.60761940742839	5.01352052794846	11.7869703951438	-5.57278256001382	11.7063075339798	7.14124588025665	3.28925542240029	10.040099370021	11.3158946925748	4.58581045903117	1.25303752876732	14.0212936939885	4.99771051695362	3.39197918317854	2.58279984130682	9.80597850272211	0.295724108746896	4.63781453987291	2.41222871869047
Strain 22	-0.813715586159361	-3.79506887142746	-1.20257636598516	5.62675160468975	-2.99193271508018	-4.18392965791077	1.91243026217854	0.243259894190338	0.843507156024558	-2.13784614699692	0.243259894190338	-3.26060740569175	1.23236786927517	-2.71419829576632	0.309045623713676	-2.13784614699692	0.243259894190338	-3.2486597548445	1.93621820404446	0.243259894190338	1.23236786927517	-0.825663170431437	0.309045623713672	0.843507156024558	-2.72614588003838	2.3012909449928	2.7903048564563	-0.510673548912742	-3.82501184813458	4.2600362296966	-0.279254053848479	1.76682946816123	-3.26060740569175	-1.21452395025722	6.31934869325575	-4.23776780981955	-2.17973670353777	0.243259894190338	-2.72614588003838	-1.73703783172086	0.255207478462406	1.61370543475682	-0.825663170431437	-3.98104076339771	1.76682946816123	-1.21452395025722	0.65601577598509	-2.33728509355508	-0.29120163812054	-2.325337509283	2.20200511231896	0.243259894190338	-1.21452395025722	-1.20257636598516	1.27868286675746	-0.680062358028675	1.66754358000808	-0.954891968716524	-0.29120163812054	0.309045623713676	0.255207478462406	-2.325337509283	-2.325337509283	-3.84890701667872	-0.145600821279444	1.27868286675746	-4.90588255735179	1.23236786927516	0.709853921236359	-0.668114773756606	-2.19168428780984	-5.10380190003805	0.789669015211636	-0.867553731410624	2.16763769910874	-3.2486597548445	-6.06625568555367	-1.60338461024769	-1.79087597697212	-2.13784614699692	0.243259894190338	-1.77892839270005	0.155921656884434	-1.79087597697212	4.49250901122353	-0.680062358028675	-1.20257636598514	2.25584325757023	-2.72614588003838	-1.20257636598516	-1.26836203559083	-1.21452395025722	-4.77222933547291	-1.21452395025722	-1.26836203559083	-1.06892307676401	0.309045623713676	1.27868286675746	1.76682946816123	-6.02712421883224	-3.09121862714321	0.255207478462406	-1.80282362781936	-3.51388444867938	4.49250901122353	-2.13784614699692	-3.2486597548445	-5.7312331108968	-1.20257636598516	1.76682946816123	2.75593737667088	-4.77222933547291	-1.80282362781937	-1.93647688651745	-2.72614588003838	-2.325337509283	-5.3066907945511	-1.79087597697212	3.72557461971467	-3.64946807677808	-1.21452395025722	-0.333092199099742	-0.22541590859721	2.79030485645629	0.309045623713669	-2.33728509355508	-2.13784614699692	-8.01936951610617	-0.825663170431429	-1.21452395025722	-4.18392965791077	0.255207478462406	1.37796869277378	-2.71419829576632	6.49623570499997	1.37796869277379	-0.534461550995964	-2.71419829576632	2.70209923141962	-2.71419829576632	-0.879501315682695	1.66754358000808	-1.26836203559083	-3.58023239264234	-0.279254053848479	-0.279254053848479	-2.19168428780984	0.309045623713676	-1.21452395025722	-2.13784614699692	1.16658220632702	3.29039890898176	-0.145600821279444	-0.145600821279444	-0.680062358028675	0.309045623713679	-2.71419829576632	3.32476633328786	-0.267306469576408	1.27868286675746	-1.74898541599293	-4.90436301561673	0.777721430939568	1.1785297240239	-4.18392965791077	-1.65722278289974	0.243259894190338	-0.680062358028675	-0.680062358028675	-2.33728509355508	-3.2486597548445	-2.71419829576632	0.155921656884438	1.1785297240239	0.209759802135693	0.777721430939572	-2.13784614699692	0.309045623713676	-3.30249797332846	-4.42525910996881	-6.95044647105126	-1.80282362781937	0.255207478462406	1.76682946816123	-4.44971658343761	-2.33728509355508	-2.13784614699692	-8.12428672526026	-2.6688577313529	-2.77998396537199	3.56918683223721	0.243259894190338	-2.72614588003839	0.843507156024558	3.19111308740379	-0.879501315682695	-3.2486597548445	1.76682946816123	3.17916550313172	-0.680062358028675	-5.97328600034828	-3.79506887142746	3.32476633328786	-2.72614588003838	-4.79596320783054	-0.813715586159361	1.76682946816124	-6.2300131133453	0.243259894190338	-1.60338461024769	-4.18392965791077	-1.21452395025722	-2.19168428780984	-3.79506887142746	-2.72614588003838	-2.60307209231463	-4.23776780981955	-1.73703783172086	-1.79087597697212	-0.680062358028675	-4.18392965791077	1.37796869277379	-4.36990142338818	-3.11500657186798	-2.6723077281296	1.76682946816124	-0.668114773756606	-2.99193271508018	-2.19168428780984	-1.21452395025722	1.37796869277378	-1.79087597697212	-2.71419829576632	2.45837314006107	-1.60338461024769	-2.33728509355508	-2.71419829576632	-2.72614588003839	-3.84890701667872	-1.21452395025722	1.76682946816124	1.56739043727452	4.24808864542453	0.690383189195316	-0.668114773756606	-1.26836203559083	-0.145600821279444	1.37796869277378	-2.72614588003839	1.27868286675746	2.7903048564563	-1.26836203559083	-1.26836203559083	-0.333092199099738	1.13308204769719	-2.13784614699692	2.20200511231896	-2.33728509355508	-1.06892307676401	1.91196402347812	0.309045623713669	0.255207478462406	-1.26836203559083	-1.79087597697212	0.309045623713676	-2.6723077281296	-0.680062358028675	-3.64946807677808	-1.20257636598515	-2.72614588003838	-0.279254053848479	-4.43720669424087	-1.60338461024769	0.209759802135693	0.255207478462406	-5.3066907945511	-0.145600821279444	-6.95044647105125	-3.84890701667872	-2.72614588003838	-1.79087597697212	0.155921656884434	-0.680062358028675	1.66754358000808	0.243259894190338	-3.26060740569175	-2.6723077281296	5.08080875536085	-0.145600821279444	0.856508104430329	1.07924390244593	-1.65722278289974	-0.668114773756606	-1.25641445131876	-1.80282362781937	-2.33728509355508	-2.39112323880634	0.789669015211636	-0.999687404896918	-1.0989732264749	1.61370543475682	-2.19168428780984	-2.19168428780984	-1.21452395025722	-2.87174671635101	-6.60071721120703	0.155921656884434	-5.43882454127009	1.76682946816123	-0.145600821279444	-1.65722278289974	-4.11469401543827	-0.291201638120537	-1.06892307676401	1.66754358000808	-0.279254053848479	1.23236786927517	0.744221334446578	-2.06861046951868	-3.31444555760054	2.25584325757022	-1.80282362781937	0.843507156024558	-5.63826352283399	-1.21452395025722	-3.64946807677808	0.155921656884438	-3.84890701667872	-5.07990673149391	-2.39112323880634	-2.13784614699692	-2.6723077281296	-4.90436301561672	-2.19168428780984	-0.879501315682699	-2.33728509355508	-3.51388444867938	-1.80282362781936	0.0557685141508699	-5.03801626099977	-1.26836203559083	0.744221334446578	-4.23776780981955	-0.145600821279444	1.37796869277378	-2.87174671635101	4.24808864542454	4.64889686527617	-0.867553731410624	0.644068191713021	-1.80282362781936	2.73646665572571	-1.40201526372152	-3.84890701667872	0.155921656884434	-4.5155022224759	1.37796869277378	-3.3807935015635	-2.33728509355508	-3.11500657186798	-1.5341489372078	-0.813715586159361	0.843507156024558	3.32476633328785	-3.58023239264234	-0.680062358028678	-3.79506887142746	-3.31444555760054	-1.26836203559083	-2.37917565453427	-6.50774759298253	-0.279254053848479	-2.72614588003839	-0.22541590859721	-3.64946807677808	-2.87174671635101	-3.11500657186798	-1.80282362781936	-2.85979913207894	-1.21452395025722	-5.04996384527183	0.309045623713669	-0.879501315682695	-2.19168428780984	0.777721430939572	1.37796869277378	-1.60338461024769	0.777721430939568	-2.325337509283	-0.145600821279444	-1.60338461024769	-3.3807935015635	-2.33728509355508	-1.80282362781936	-3.31444555760054	-0.510673548912745	0.644068191713021	-1.80282362781937	-0.145600821279444	-2.13784614699692	0.109606659402139	-1.20257636598516	2.65665166367496	-0.825663170431429	2.22147584435999	-1.80282362781936	0.69790633696428	1.37796869277379	1.52310331022751	0.632120607440953	1.27868286675747	-0.2329390630237	-1.74898541599293	-1.26836203559083	1.1785297240239	-0.86755373141062	-3.64946807677808	-1.80282362781937	-0.145600821279444	-2.92558477111722	0.777721430939568	-0.855606147138559	-2.91363718684516	0.255207478462406	-1.21452395025722	-2.72614588003838	2.25584325757023	1.1785297240239	0.777721430939568	0.309045623713669	-0.680062358028678	-3.84890701667872	-1.18957535100421	-1.80282362781937	1.76682946816124	-2.325337509283	-0.29120163812054	-0.680062358028675	-3.26060740569175	-1.21452395025722	-3.84890701667872	1.72138172525933	-1.21452395025722	-1.80282362781937	1.76682946816123	-3.11500657186798	-0.668114773756606	-2.91363718684516	-1.74898541599293	-4.5155022224759	2.15569011483666	2.20200511231896	-1.79087597697212	-2.72614588003838	-1.60338461024769	-0.867553731410624	1.24431545354724	-3.26060740569175	-3.31444555760054	-1.21452395025722	-2.31338992501094	1.77877698585812	2.20200511231896	-0.801768001887289	3.29039890898176	1.14502963196925	0.744221334446578	0.0677160984229346	1.76682946816124	2.15569011483666	3.32476633328786	-1.79087597697212	-0.13365323700738	-4.23776780981955	-0.668114773756606	-0.145600821279444	0.843507156024558	-0.825663170431426	-0.232939063023696	-1.21452395025722	-2.72614588003838	-3.84890701667872	1.27868286675746	-3.26060740569175	1.66754358000808	-1.26836203559083	-2.71419829576632	-1.79087597697212	0.209759802135693	-2.13784614699692	-1.8901617985501	-0.987739820624853	-0.733900498841592	-1.20257636598516	3.56918683223721	-5.43882454127009	-4.90436301561673	-2.85979913207894	-0.680062358028675	0.309045623713679	0.255207478462413	-1.52220135293573	2.99283467237195	-0.680062358028675	-2.72614588003839	-0.767400588677063	-0.378539875426455	-1.74898541599293	-0.668114773756606	-2.3672280702622	1.37796869277378	-2.84785154780688	0.843507156024558	-0.279254053848479	-2.2714994545168	-5.8949905625983	-0.279254053848479	-1.21452395025722	-0.680062358028675	-0.767400588677063	1.63317627537991	-1.20257636598515	-2.33728509355508	-1.26836203559082	-1.34817720895529	-0.279254053848479	0.109606659402132	-3.96909317912564	-2.72614588003838	-0.813715586159361	-2.19168428780984	-2.91363718684515	-0.879501315682695	1.76682946816124	-1.20257636598516	-0.825663170431429	-1.21452395025722	0.155921656884434	-0.279254053848479	-4.11469401543827	-1.8901617985501	-1.43399579447424	-0.879501315682695	-2.72614588003838	-1.80282362781937	0.843507156024558	-2.72614588003838	-1.20257636598515	0.843507156024558	-1.80282362781936	2.16763769910874	-2.27149945451679	-1.80282362781937	-1.21452395025722	2.79030485645629	-1.73703783172086	0.0557685141508699	1.66754358000808	-1.26836203559083	-0.267306469576404	-0.668114773756606	-1.21452395025722	-0.879501315682695	-1.60338461024769	-2.33728509355508	3.29039890898177	-0.279254053848479	1.07924390244593	-1.06892307676401	-2.33728509355508	3.32476633328786	-2.19168428780984	-5.25285270962321	-2.99193271508018	-1.80282362781937	1.37796869277378	-3.26060740569175	-0.668114773756606	-2.72614588003838	-0.279254053848479	-2.33728509355508	-0.813715586159361	-0.291201638120548	0.243259894190338	0.309045623713669	-1.79087597697212	1.1785297240239	-0.29120163812054	-0.22541590859721	-2.72614588003838	0.255207478462406	1.24431545354723	1.1785297240239	-1.80282362781937	-3.98104076339771	0.109606659402132	-3.26060740569174	-1.79087597697212	-1.21452395025722	-1.21452395025722	3.95804747891265	0.243259894190338	-4.18392965791077	-1.21452395025722	-4.49160705393176	-1.79087597697212	-2.33728509355507	2.3012909449928	0.243259894190338	-2.72614588003838	-0.279254053848479	2.7903048564563	0.644068191713021	-4.71839118356413	-0.879501315682695	1.54735749079386	0.789669015211636	1.14502963196925	-3.64946807677808	0.255207478462413	-1.73703783172086	-1.80282362781937	-1.21452395025722	-3.31444555760054	-1.60338461024769	-1.06892307676401	-3.31444555760054	-0.966839552988603	0.267155062734474	1.77877698585812	-2.06861046951869	-6.56158576839548	4.66084444954824	-1.80282362781936	-1.06892307676401	-3.91525496064168	-2.27149945451679	0.801616599483705	-3.84890701667872	-1.36012479322737	-0.680062358028675	0.2097598021357	-2.33728509355507	-2.72614588003838	-3.11500657186798	-0.333092199099742	-1.21452395025722	-1.60338461024769	1.27868286675746	1.37796869277378	0.744221334446578	-1.85666171315297	-1.73703783172086	-0.733900498841596	-2.6723077281296	1.1785297240239	2.7903048564563	-0.291201638120548	-3.58023239264234	-1.40201526372151	-1.79087597697212	3.32476633328786	2.79030485645629	-6.17272502498319	-3.31444555760053	-3.31444555760054	-1.20257636598516	-2.13784614699692	0.744221334446578	-1.80282362781937	-4.5155022224759	-0.680062358028675	0.644068191713021	-0.291201638120548	-2.72614588003838	-3.64946807677808	-1.9484244707895	3.71362703544261	-1.80282362781937	-1.21452395025722	0.309045623713676	-2.19168428780984	-2.33728509355507	-1.65722278289974	-0.29120163812054	-0.279254053848479	-2.72614588003838	-1.60338461024769	-1.80282362781937	0.843507156024558	2.70315259555332	-6.22656320039613	0.65601577598509	-0.279254053848479	-0.680062358028675	-5.16109000655925	0.744221334446575	2.64470397082084	-1.65722278289974	-2.19168428780984	0.243259894190338	-1.74898541599292	2.7903048564563	2.20200511231896	-0.680062358028675	7.67283512669946	-0.29120163812054	-2.19168428780984	-0.966839552988603	-2.33728509355508	-4.77222933547291	-0.867553731410624	-0.680062358028678	6.55054012860117	-0.680062358028675	-1.79087597697212	-4.5155022224759	-3.26060740569175	-3.34794566690753	-1.21452395025722	-1.26836203559083	-2.72614588003839	-0.680062358028675	1.72138172525933	1.27868286675747	0.243259894190338	-2.77998396537199	-0.680062358028675	-2.17973670353777	-2.17973670353777	-1.41396284799357	-3.64946807677808	-2.19168428780984	-3.31444555760054	3.32476633328786	-3.78312137764043	-3.31444555760054	2.3012909449928	-1.26836203559083	0.255207478462406	-1.4020152637215	-3.79506887142746	-0.879501315682699	-2.33728509355507	6.55054012860117	-0.668114773756606	1.76682946816124	-1.73703783172086	-0.291201638120548	-3.26060740569175	-1.21452395025722	-2.325337509283	-0.232939063023696	-5.6921015776002	-3.3807935015635	-2.33728509355508	0.690383189195316	-8.12428672526026	-1.21452395025722	-2.72614588003838	0.656015775985097	1.76682946816123	-0.279254053848479	1.24431545354723	-5.3066907945511	-1.73703783172086	-2.72614588003838	-3.05771844460352	-0.145600821279444	1.76682946816123	-3.64946807677808	-3.64946807677808	-4.77222933547291	-4.38336863947465	-3.26060740569175	-2.19168428780984	-3.84890701667872	-2.72614588003838	-0.813715586159361	-8.01936951610617	-2.13784614699692	0.309045623713679	1.07924390244593	-3.2486597548445	-4.90436301561673	-3.64946807677808	2.7903048564563	0.309045623713676	-5.10380190003804	-2.325337509283	0.155921656884438	-3.79506887142746	0.843507156024558	-3.26060740569175	-1.60338461024769	-1.06892307676401	2.73646665572571	-1.74898541599293	-0.680062358028675	2.25584325757023	0.309045623713679	2.3012909449928	-1.40201526372151	0.155921656884434	-3.26060740569175	-1.20257636598516	-2.91363718684516	0.777721430939572	-0.813715586159361	-2.19168428780984	-3.31444555760054	0.777721430939568	-1.73703783172086	-3.03382327605938	-2.19168428780984	3.32476633328786	1.37796869277378	1.76682946816124	-4.23776780981954	-4.18392965791077	-1.26836203559083	-5.97328600034828	-1.21452395025722	-1.21452395025722	-1.20257636598516	-0.733900498841592	1.27868286675746	-0.733900498841596	3.95804747891265	0.69038318919532	2.7903048564563	-2.39112323880634	-0.680062358028678	-4.71839118356413	-4.23776780981955	3.72557461971468	-1.21452395025722	0.309045623713676	-0.534461550995964	-6.02712421883224	-1.73703783172086	0.0976590751300677	-0.680062358028675	-0.855606147138559	7.08453538256213	-0.813715586159361	-4.23776780981955	-0.145600821279444	-1.21452395025722	0.243259894190338	-2.33728509355508	-3.26060740569175	2.20200511231896	0.843507156024558	-0.333092199099742	0.843507156024558	0.243259894190338	-1.20257636598516	-0.34503978337181	-1.25641445131876	-0.680062358028675	0.789669015211636	-1.21452395025722	-2.97998513080811	-3.3807935015635	2.25584325757023	-2.19168428780984	-1.21452395025722	-4.5155022224759	-0.680062358028675	-1.60338461024769	-2.13784614699692	-1.60338461024769	0.632120607440953	3.72557461971467	1.37796869277378	2.7903048564563	-2.13784614699692	-3.4346315868971	1.37796869277378	-1.41396284799357	-0.29120163812054	-3.30249797332846	-1.26836203559083	1.91243026217854	0.243259894190338	-3.26060740569175	1.77877698585812	-4.38336863947465	-1.21452395025722	-8.59572160939625	-0.29120163812054	-1.41396284799357	-1.20257636598515	-2.6723077281296	-1.21452395025722	-0.879501315682695	-0.813715586159361	-5.3066907945511	-0.267306469576404	-0.145600821279444	-5.69555158769193	-3.05771844460352	-1.26836203559083	-3.78312137764043	-1.92300965711594	-2.72614588003838	0.309045623713669	1.37796869277378	-7.73542602260449	0.744221334446578	0.0976590751300677	0.843507156024558	3.56918683223721	-0.825663170431437	2.3012909449928	1.24431545354724	-0.680062358028675	-1.21452395025722	-4.77222933547291	-1.21452395025722	0.789669015211636	-1.20257636598515	0.243259894190338	-3.64946807677808	-3.5019368644073	-3.79506887142746	2.25584325757023	-3.05771844460352	-1.36012479322737	-1.80282362781937	1.1785297240239	-2.19168428780984	-0.680062358028675	0.0237879833981367	-2.33728509355508	-2.71419829576632	-3.79506887142746	0.255207478462406	-2.58054500899434	-1.41396284799357	0.777721430939568	2.16763769910874	3.56918683223721	-3.56828480837027	-0.34503978337181	-2.72614588003839	0.255207478462406	-1.80282362781937	-2.92558477111722	-1.21452395025722	1.14502963196927	0.255207478462406	0.789669015211636	-0.879501315682695	0.843507156024558	-0.680062358028675	-3.70330621759101	-0.680062358028675	-0.680062358028678	-2.13784614699692	-2.4574711827693	-2.27149945451679	1.76682946816124	2.59086582556958	-2.71419829576632	-3.90274523516268	-0.759877531393151	-2.72614588003839	-0.867553731410624	-3.90274523516268	-1.93647688651745	-3.11500657186798	-5.96133850656127	-2.6723077281296	0.843507156024558	-1.74898541599292	2.79030485645629	-2.92558477111722	-1.21452395025722	-0.333092199099742	-4.77222933547291	-0.867553731410624	-0.279254053848479	-1.79087597697212	-2.27149945451679	-0.879501315682695	-1.60338461024769	-2.72614588003838	-3.2486597548445	2.79030485645629	-0.813715586159361	-1.73703783172086	-0.813715586159361	-0.680062358028675	3.56918683223721	-0.333092199099738	3.12532735788046	-2.72614588003839	3.17916550313172
Strain 29	0.843507156024558	-0.680062358028678	1.1785297240239	-1.65722278289974	1.23236786927517	-3.48007924990878	-1.60338461024769	1.24431545354723	-3.31444555760054	-6.02712421883224	-1.06892307676401	1.76682946816124	-1.25641445131875	0.388860716286173	-3.96909317912564	-4.97166831703681	-1.20257636598516	1.37796869277378	-0.279254053848479	-3.31444555760054	-0.668114773756606	-3.31444555760053	-0.145600821279448	2.21395269659103	0.843507156024558	-1.74898541599293	-4.23776780981955	1.66754358000808	-1.26836203559083	-1.21452395025722	1.72138172525933	-1.21452395025722	-2.19168428780984	-2.13784614699692	-1.60338461024769	-1.21452395025722	0.309045623713669	-1.79087597697212	-5.3066907945511	-3.26060740569175	-0.668114773756606	0.155921656884438	-1.65722278289974	-4.77222933547291	-0.279254053848479	0.243259894190338	1.61370543475682	-3.26060740569175	-3.04577086033145	-1.39006767944944	0.255207478462406	-2.28344694830381	-6.36214679348911	-3.11500657186798	-2.19168428780984	-0.145600821279444	1.8131444035067	-0.668114773756606	-6.61542389639439	-2.72614588003839	-1.25641445131875	-2.39112323880634	-2.71419829576632	-0.680062358028678	-4.23776780981955	-1.20257636598516	-0.680062358028675	0.243259894190338	-0.668114773756606	1.24431545354723	-2.72614588003838	-1.80282362781936	-3.96909317912564	-3.3807935015635	-0.432378020677717	0.255207478462406	-0.680062358028678	-1.41396284799357	-3.31444555760054	-0.680062358028675	-0.13365323700738	-2.19168428780984	-3.26060740569175	-1.60338461024769	-1.80282362781937	1.66754358000808	-1.60338461024769	1.27868286675746	-0.86755373141062	0.243259894190338	-0.145600821279444	-0.510673548912742	-0.759877531393158	-0.610826691646309	-4.77222933547291	-1.60338461024769	-2.72614588003839	-2.19168428780984	-0.680062358028675	-0.291201638120548	4.10364830906878	-0.680062358028675	3.81244664175536	1.76682946816123	-0.29120163812054	-2.87174671635101	-1.20257636598516	-2.19168428780984	-6.06625568555367	0.255207478462406	-0.424854854811741	-0.145600821279448	-2.72614588003838	0.69038318919532	0.843507156024558	-2.6723077281296	-0.86755373141062	-1.79087597697212	0.309045623713669	-4.71839118356413	-2.72614588003838	-3.98104076339771	-1.65722278289974	1.27868286675747	0.777721430939568	0.843507156024558	-5.82768521235642	-1.26836203559083	-2.72614588003838	4.24808864542454	-3.31444555760054	-5.43882454127009	-2.19168428780984	-2.19168428780984	-3.11500657186798	-3.84890701667872	1.37796869277378	-1.06892307676401	2.79030485645629	-4.38336863947465	0.843507156024558	-1.60338461024769	-1.21452395025722	-1.20257636598516	-3.26060740569175	-1.26836203559083	0.843507156024558	1.54735749079386	-0.668114773756606	-3.31444555760054	-1.60338461024769	-3.64946807677808	-2.72614588003838	-0.813715586159361	-1.73703783172086	0.644068191713018	0.309045623713676	-2.92558477111722	-4.3295304640617	-2.87174671635101	-3.64946807677808	-0.279254053848483	1.23236786927516	0.243259894190338	-2.19168428780984	-2.27149945451679	-2.33728509355508	-2.87174671635101	-0.668114773756606	-1.60338461024769	1.23236786927516	-1.20257636598514	-0.813715586159361	-0.13365323700738	-4.90436301561673	2.20200511231896	0.243259894190338	-1.74898541599292	-1.26836203559083	-3.64946807677808	-0.680062358028678	-1.41396284799357	1.37796869277378	-6.93849888677919	-0.291201638120548	-0.933901675373587	-5.3066907945511	1.76682946816123	1.37796869277378	4.64889686527617	-2.99193271508018	-3.26060740569175	-1.60338461024769	-1.60338461024769	0.843507156024558	-5.04996384527183	-1.21452395025722	-1.21452395025722	-2.87174671635101	-2.72614588003838	-1.26836203559083	0.243259894190338	-4.90436301561673	1.27868286675746	-1.80282362781937	-1.74898541599293	-0.867553731410624	2.60281340984164	-2.81790854093806	0.744221334446578	-8.71258640282241	-1.20257636598515	-4.23776780981955	-0.534461550995964	-3.31444555760054	-0.13365323700738	-2.72614588003838	-0.668114773756606	-2.72614588003838	-1.73703783172086	-1.79087597697212	-0.680062358028675	-0.49064060243208	-2.13784614699692	0.744221334446578	-1.60338461024769	-2.6723077281296	0.255207478462406	0.744221334446578	-0.279254053848479	-2.11050103049789	-2.94561779083059	-2.13784614699692	-0.680062358028675	0.255207478462406	-0.145600821279444	-3.26060740569174	-0.668114773756606	-1.21452395025722	-0.825663170431429	0.777721430939572	-1.80282362781937	-0.668114773756606	-0.145600821279444	-1.21452395025722	-2.72614588003838	-0.879501315682695	-0.813715586159361	-1.80282362781937	-3.26060740569175	0.255207478462406	-3.31444555760054	0.777721430939568	-6.89660831914248	0.388860716286171	-0.879501315682695	-2.72614588003838	1.37796869277378	-1.21452395025722	1.23236786927517	-4.30066574369078	0.255207478462403	-2.87174671635101	1.76682946816123	1.37796869277378	-1.21452395025722	1.76682946816124	-1.06892307676401	1.76682946816123	-0.668114773756606	-1.21452395025722	-0.279254053848479	-4.18392965791077	-1.79087597697212	-2.72614588003838	0.255207478462413	-2.325337509283	-2.33728509355508	-3.26060740569175	-0.145600821279444	-0.29120163812054	0.255207478462406	1.23236786927517	-3.84890701667872	0.744221334446578	2.20200511231896	0.843507156024558	-0.668114773756606	1.27868286675747	0.789669015211636	-2.6723077281296	0.843507156024558	0.255207478462406	-3.79506887142746	-0.668114773756606	0.843507156024558	-2.33728509355508	-1.79087597697212	0.843507156024558	-3.83695943240665	-1.26836203559083	1.76682946816124	1.23236786927516	-2.72614588003839	-1.40201526372152	0.309045623713676	-1.65722278289974	-0.668114773756606	-2.19168428780984	-6.01517663456018	-1.73703783172086	-1.21452395025722	-2.325337509283	-1.65722278289974	1.77877698585812	-0.668114773756606	-3.703306217591	-1.26836203559083	-2.71419829576632	4.24808864542453	-2.33728509355508	-1.06892307676401	-2.77998396537199	1.66754358000808	-4.5155022224759	-1.79087597697212	-0.145600821279444	-3.30249797332846	1.07924390244593	-2.17973670353777	-1.73703783172086	0.255207478462406	-0.879501315682695	-0.145600821279444	-4.23776780981955	3.32476633328786	-0.13365323700738	2.3012909449928	-0.668114773756606	2.70209923141962	-3.26060740569175	-3.64946807677808	-3.26060740569175	0.843507156024558	-0.680062358028675	-1.20257636598516	-0.668114773756606	0.843507156024558	1.37796869277378	-0.13365323700738	-3.84890701667872	-2.33728509355507	-4.5155022224759	-0.680062358028675	0.346503955103209	1.37796869277378	-1.26836203559083	-1.79087597697212	-1.80282362781937	-2.13784614699692	-0.29120163812054	1.77877698585812	-1.60338461024769	0.744221334446578	1.76682946816124	0.843507156024558	0.777721430939572	-0.813715586159361	-2.19168428780984	-4.23776780981955	-0.733900498841596	-0.813715586159361	-2.19168428780984	2.3012909449928	-6.81831279090744	-0.680062358028675	-1.21452395025722	-1.74898541599292	5.08080875536086	1.76682946816124	-0.291201638120548	-1.60338461024769	3.71362703544261	-0.291201638120548	-0.767400588677063	-0.825663170431429	-1.60338461024769	-2.85979913207894	-0.680062358028675	-1.25641445131875	-4.37142105520259	-3.90274523516268	-0.680062358028678	1.27868286675747	-0.680062358028675	-0.291201638120548	-1.41396284799357	-3.26060740569175	1.76682946816124	1.76682946816123	-2.72614588003839	-1.21452395025722	3.82486051896369	-2.72614588003839	-0.279254053848479	-0.279254053848479	3.32476633328786	-0.522980145207029	-0.2329390630237	-0.680062358028675	0.309045623713676	-1.73703783172086	-2.33728509355508	-0.680062358028675	3.03472523335115	1.76682946816124	-1.06892307676401	-0.267306469576404	-1.40201526372151	-0.668114773756606	-3.64946807677808	-3.64946807677808	-3.84890701667872	0.843507156024558	-1.20257636598516	2.71404681569168	-3.44657917116917	-1.80282362781937	-3.11500657186798	0.255207478462406	-6.02712421883224	-1.06892307676401	0.267155062734478	-2.13784614699692	-1.60338461024769	-1.21452395025722	-0.879501315682695	-2.87174671635101	-3.64946807677808	-3.26060740569175	-4.90436301561672	-3.84890701667872	-1.74898541599293	-1.26836203559083	-0.825663170431429	-2.72614588003838	-3.30249797332846	1.77877698585812	4.24808864542454	-3.46004639391316	0.243259894190338	0.744221334446578	1.27868286675747	-1.26836203559083	-1.60338461024769	-0.733900498841592	-0.345039783371814	-1.20257636598516	-2.13784614699692	-3.31444555760054	1.23236786927516	-4.23776780981955	-4.77222933547291	3.32476633328786	-0.813715586159361	-2.33728509355508	-2.19168428780984	-1.74898541599292	-2.13784614699692	-0.291201638120548	-1.06892307676401	-3.64946807677808	-2.72614588003838	-0.680062358028678	-1.20257636598516	-3.64946807677808	-1.06892307676401	0.388860716286173	-1.80282362781937	-1.80282362781936	-1.79087597697212	-1.20257636598516	-3.26060740569175	-1.80282362781937	3.72557461971467	-0.767400588677063	-1.26836203559083	0.843507156024558	-0.279254053848479	-1.26836203559083	0.243259894190338	-1.60338461024769	-1.80282362781936	0.843507156024558	-2.39112323880634	-0.680062358028675	-0.498725964640677	-2.19168428780984	-2.72614588003838	-3.26060740569175	-1.79087597697212	0.69038318919532	-1.60338461024769	1.76682946816123	-1.79087597697212	5.61527029876761	-3.3807935015635	-1.26836203559083	2.3012909449928	-1.20257636598516	1.16658220632702	0.777721430939568	-2.39112323880634	-3.2486597548445	-2.19168428780984	-2.71419829576632	-0.668114773756606	0.155921656884434	-0.680062358028678	-2.39112323880634	-1.60338461024769	-1.46836320768448	-0.66811477375661	-3.96909317912565	-0.668114773756606	-2.71419829576632	-1.77892839270006	-1.20257636598516	-4.76028175120084	-5.82768521235642	-2.325337509283	2.20200511231896	0.309045623713669	2.25584325757022	-0.145600821279444	-2.19168428780984	-0.279254053848479	-1.21452395025722	3.71362703544261	0.243259894190338	-1.80282362781937	-2.13784614699692	0.843507156024558	-0.610826691646309	-1.74898541599292	1.37796869277379	-2.19168428780984	-1.74898541599293	-1.80282362781937	-4.18392965791077	-0.680062358028675	1.37796869277378	0.243259894190338	-1.74898541599293	-2.6723077281296	-4.23776780981955	-2.13784614699692	-0.333092199099742	-3.31444555760054	3.7136270354426	-1.21452395025722	-1.43399579447424	-1.80282362781937	-0.680062358028678	1.77877698585812	2.3012909449928	-0.680062358028678	-1.26836203559083	2.25584325757023	-2.13784614699692	-0.721952914569524	-2.33728509355508	0.632120607440953	1.76682946816124	-1.26836203559083	0.255207478462406	-1.25641445131876	-1.80282362781937	-2.72614588003838	-0.867553731410624	-1.80282362781936	-1.20257636598515	-5.3066907945511	0.309045623713676	0.843507156024558	-3.64946807677808	1.66754358000808	-0.145600821279444	0.243259894190338	-0.145600821279444	-1.36012479322737	-0.680062358028675	1.1785297240239	-0.825663170431429	-0.279254053848479	-1.79087597697212	-0.879501315682699	-5.82768521235643	-3.84890701667872	-0.29120163812054	-2.72614588003838	-4.77222933547291	0.255207478462406	1.1785297240239	2.25584325757022	-0.145600821279444	-0.680062358028675	-2.72614588003838	0.243259894190338	-2.33728509355507	-1.26836203559083	3.32476633328786	-0.145600821279444	1.76682946816124	2.7903048564563	-1.26836203559083	-6.95044647105125	-1.20257636598515	6.01607851861925	2.20200511231896	-1.25641445131876	2.15569011483666	-2.13784614699692	-2.19168428780984	-2.72614588003838	-0.13365323700738	-2.72614588003838	-2.39112323880634	-3.79506887142746	-3.26060740569175	-1.06892307676401	-0.680062358028675	-1.80282362781937	-0.378539875426448	-1.80282362781937	3.32476633328786	1.76682946816123	-2.6723077281296	-3.64946807677808	0.843507156024558	-0.145600821279444	0.255207478462406	-0.813715586159361	-0.680062358028675	-1.60338461024769	-3.26060740569175	-3.31444555760054	0.69790633696428	0.843507156024558	0.63212060744095	-3.30249797332846	-0.813715586159361	-1.20257636598515	1.27868286675746	-1.26836203559083	0.843507156024558	-1.20257636598515	-1.26836203559083	-0.668114773756606	-3.31444555760054	-1.65722278289974	-1.21452395025722	1.77877698585812	4.49250901122353	-0.999687404896921	-0.680062358028675	2.3012909449928	-3.26060740569175	-5.43882454127009	-2.72614588003838	-5.03801626099976	-1.60338461024769	-1.80282362781937	1.27868286675746	-2.19168428780984	-0.680062358028675	-4.36990142338818	-0.13365323700738	-1.26836203559082	-3.84890701667872	5.23719654283832	0.309045623713669	0.255207478462406	-1.80282362781937	0.243259894190338	-2.19168428780984	-1.60338461024769	0.155921656884438	1.16658220632702	1.76682946816124	-2.19168428780984	-3.79506887142746	-1.21452395025722	0.243259894190338	0.243259894190338	1.91243026217854	1.23236786927517	1.81314440350669	-2.6723077281296	-1.04513508122362	-0.825663170431429	-2.19168428780984	-0.680062358028675	0.309045623713679	0.25520747846241	-0.680062358028675	-4.18392965791077	-2.13784614699692	-1.06892307676401	-3.26060740569175	-0.879501315682695	-2.19168428780984	-2.19168428780984	-1.21452395025722	-4.18392965791077	-0.680062358028678	-3.78312137764043	0.309045623713672	-3.64946807677808	-2.33728509355508	0.243259894190338	-2.84633190933495	0.843507156024558	-4.77222933547291	-0.680062358028678	1.76682946816124	0.843507156024558	-0.680062358028675	-2.13784614699692	-1.79087597697212	1.61370543475682	-0.291201638120544	-5.69555158769193	-0.680062358028675	3.56918683223721	-0.680062358028678	-1.06892307676401	-2.72614588003838	-0.680062358028678	2.79030485645629	-2.19168428780984	-3.26060740569175	0.255207478462406	-0.680062358028675	0.632120607440953	-2.6723077281296	1.23236786927516	-2.72614588003839	0.744221334446578	0.777721430939568	-2.4574711827693	-2.19168428780984	-1.79087597697212	-2.6723077281296	-2.33728509355508	0.65601577598509	-0.680062358028675	2.79030485645629	5.08080875536086	-3.40620821850021	-3.64946807677808	-0.333092199099742	-1.21452395025722	-1.26836203559082	-0.680062358028675	-6.02712421883224	-3.2067691938653	-2.39112323880634	0.744221334446575	0.243259894190338	-4.23776780981955	1.66754358000808	-3.26060740569175	-1.26836203559083	-1.80282362781937	-2.71419829576632	1.19047730829597	0.243259894190338	0.632120607440953	-2.6723077281296	-0.680062358028675	-0.680062358028675	-1.21452395025722	-1.92452930224538	-1.80282362781937	-1.74898541599292	-2.72614588003838	-0.86755373141062	-1.74898541599292	3.29039890898176	1.37796869277378	1.16658220632701	-3.79506887142746	-1.60338461024769	-3.31444555760054	-1.80282362781937	2.25584325757023	1.81314440350669	-1.20257636598516	-1.21452395025722	-0.22541590859721	-1.20257636598516	0.167869241156495	0.744221334446578	-1.06892307676401	2.7903048564563	6.16121320357581	-0.34503978337181	-2.6723077281296	-6.36214679348911	-2.72614588003838	-1.79087597697212	-2.58054500899434	-0.680062358028678	-3.79506887142746	-2.19168428780984	-1.20257636598516	-0.668114773756606	2.79030485645629	-0.813715586159361	-1.80282362781937	-3.26060740569175	-2.72614588003838	-3.26060740569175	-2.72614588003838	-1.73703783172086	-0.145600821279444	0.243259894190338	-0.29120163812054	0.155921656884434	-1.26836203559083	-1.20257636598514	-0.879501315682699	-2.17973670353777	-3.84890701667872	-4.5155022224759	-3.59217997691439	0.309045623713676	-0.345039783371806	0.243259894190338	0.243259894190341	-0.279254053848479	-1.08702564220282	0.388860716286173	-1.26836203559083	1.91243026217854	1.16658220632701	-1.43399579447424	-0.29120163812054	-6.02712421883224	0.63212060744095	-1.06892307676401	3.32476633328786	-1.26836203559083	-2.19168428780984	-1.80282362781937	3.42358605518382	-0.813715586159361	4.54634715647479	-0.680062358028675	3.03472523335115	-0.825663170431429	-3.52639433787612	-1.65722278289974	-0.279254053848479	-3.26060740569175	-1.21452395025722	-2.33728509355508	-3.11500657186798	-1.83632374378388	-0.867553731410624	-0.291201638120548	-0.733900498841592	-1.26836203559082	-3.26060740569175	-0.867553731410624	-2.72614588003838	-2.72614588003838	-1.60338461024769	-3.2486597548445	-1.74898541599292	-3.26060740569175	-1.60338461024769	1.27868286675746	1.37796869277378	-0.680062358028671	1.23236786927517	0.255207478462406	0.309045623713676	0.69790633696428	0.255207478462413	-2.6723077281296	-0.29120163812054	-1.20257636598516	-1.60338461024769	-1.85666171315297	-0.680062358028675	-1.74898541599292	-2.24552242862276	-1.79087597697212	-1.43399579447424	-3.31444555760054	-4.5155022224759	-0.680062358028675	-1.21452395025722	-1.26836203559083	0.843507156024558	-5.29322370989549	-4.5155022224759	1.76682946816124	-2.19168428780984	-2.13784614699692	0.744221334446578	-0.279254053848479	-0.291201638120548	-0.29120163812054	-2.13784614699692	-1.92300965711593	-2.13784614699692	-1.25641445131876	-0.29120163812054	-1.21452395025722	-0.668114773756606	-3.11500657186798	-0.34503978337181	0.243259894190338	-1.74898541599293	1.76682946816123	-4.90436301561673	3.95804747891265	-1.21452395025722	-2.19168428780984	-1.25641445131876	1.37796869277378	-0.825663170431429	0.777721430939572	0.843507156024558	-2.02229547203639	-3.64946807677808	-0.279254053848479	-2.19168428780984	-2.92558477111722	-2.71419829576632	-1.35570026623921	-0.680062358028675	-0.668114773756606	-1.21452395025722	-1.25641445131875	-0.145600821279444	1.76682946816124	0.309045623713679	-4.37142105520259	-4.77222933547291	-0.668114773756606	-1.20257636598515	-2.19168428780984	-0.680062358028678	-1.21452395025722	-0.680062358028675	-2.33728509355508	-2.72614588003838	0.644068191713018	4.49250901122353	3.32476633328786	-1.79087597697212	-2.72614588003838	-0.29120163812054	-1.21452395025722	-1.80282362781937	-1.79087597697212	-0.899534268820879	-1.74898541599292	-2.4574711827693	-0.668114773756606	-0.145600821279444	0.843507156024558	-3.84890701667872	-0.668114773756606	-5.43882454127009	-0.13365323700738	0.309045623713669	-2.87174671635101	-1.20257636598515	0.309045623713669	1.76682946816123	-0.879501315682699	-5.43882454127009	-1.06892307676401	2.446425555789	1.76682946816123	-0.680062358028678	-1.20257636598515	-1.21452395025722	-0.680062358028675	0.243259894190341	-1.79087597697212	-3.84890701667872	-0.825663170431429	1.76682946816123	-3.44657917116917
Strain 21	1.72138172525933	-3.11500657186798	0.412648696648752	-2.33728509355508	-3.83695943240665	3.13727494215252	-1.06892307676401	-0.855606147138559	2.15569011483666	0.309045623713676	-0.498725964640684	-1.39006767944944	-4.90436301561673	-1.85666171315297	-1.41396284799357	3.19111308740379	-0.680062358028675	-7.72347843833242	-1.74898541599292	-1.79087597697212	-0.680062358028675	-1.80282362781937	-1.21452395025722	-2.325337509283	-0.668114773756606	3.17916550313172	0.243259894190338	-3.84890701667872	-3.84890701667872	-0.279254053848479	-0.680062358028675	-3.11500657186798	1.37796869277378	-0.145600821279444	-0.668114773756606	-2.37078524593309	-0.680062358028675	-3.84890701667872	-1.65722278289974	0.243259894190338	-4.15382538501712	-5.3066907945511	-2.72614588003838	-1.30186212098795	-0.813715586159361	2.70209923141962	-0.680062358028675	-2.33728509355507	0.309045623713676	-0.680062358028678	-1.20257636598515	-0.291201638120548	-0.668114773756606	2.20200511231896	2.59086582556957	1.76682946816124	-0.680062358028678	5.61527029876761	-1.80282362781936	-1.26836203559083	0.644068191713018	-0.855606147138559	-5.67739489241283	-2.72614588003839	-3.83695943240665	-2.72614588003838	2.7903048564563	0.255207478462406	-5.3066907945511	0.777721430939568	-1.74898541599292	-2.72614588003838	-0.721952914569528	-0.145600821279444	-1.26836203559083	-1.21452395025722	-2.72614588003838	-0.534461550995964	-2.33728509355508	-0.498725964640684	-3.83695943240665	0.644068191713018	0.155921656884438	-0.680062358028675	0.610568117755385	-2.4574711827693	-1.21452395025722	0.843507156024558	1.67949116428015	-2.39112323880634	-3.26060740569175	-3.34042243222109	-1.80282362781937	1.14502963196925	-2.13784614699692	4.98461378187633	1.27868286675746	-0.721952914569528	-0.378539875426441	-0.29120163812054	1.76682946816123	-1.79087597697212	3.72557461971467	-1.80282362781937	-1.80282362781936	-3.31444555760054	-1.60338461024769	-1.73703783172086	-1.73703783172086	-2.13784614699692	-3.26060740569175	-2.33728509355508	-2.33728509355508	-3.84890701667872	-2.19168428780984	-0.680062358028675	-0.680062358028675	-2.71419829576632	1.07924390244593	-2.72614588003838	-1.21452395025722	0.843507156024558	1.24431545354724	0.843507156024558	1.27868286675746	3.29039890898176	-4.18392965791077	-2.72614588003838	-0.767400588677063	-0.867553731410624	-3.84890701667872	-2.33728509355508	-4.77222933547291	-6.02712421883224	-1.80282362781937	1.1785297240239	-1.26836203559083	-0.668114773756606	-0.29120163812054	2.73646665572571	-1.65722278289974	-0.345039783371803	-2.72614588003838	-0.291201638120548	0.309045623713679	-2.72614588003838	1.76682946816124	2.05756490911357	-1.92300965711594	-7.72347843833242	0.789669015211636	-2.13784614699692	-1.73703783172086	-4.18392965791077	-2.71419829576632	-0.680062358028675	-2.13784614699692	-3.78312137764043	-2.19168428780984	-3.26060740569175	-0.680062358028675	2.3012909449928	0.255207478462406	-2.19168428780984	7.52040549793899	-0.680062358028678	-2.6723077281296	-3.2486597548445	1.52310331022751	-2.13784614699692	-1.06892307676401	-2.72614588003839	-0.879501315682695	1.77877698585812	-2.19168428780984	-2.19168428780984	-0.813715586159361	-6.60071721120703	0.843507156024558	-0.2329390630237	-3.64946807677808	-3.79506887142746	1.37796869277378	0.243259894190338	-0.767400588677063	-3.64946807677808	0.69790633696428	4.24808864542454	-3.26060740569175	1.13308204769719	0.0557685141508628	-2.4574711827693	-4.5155022224759	-3.31444555760054	-2.28344694830381	-1.25641445131876	-3.44657917116917	0.155921656884434	-3.26060740569175	-1.30186212098795	-1.21452395025722	-0.13365323700738	-2.72614588003838	-1.73703783172086	-0.668114773756606	0.690383189195316	-2.71419829576632	-2.6723077281296	-0.145600821279444	-4.5155022224759	-2.13784614699692	1.39096970331639	0.243259894190338	-0.145600821279444	-3.26060740569175	-1.21452395025722	-2.72614588003838	-0.22541590859721	-0.291201638120548	-0.680062358028675	-2.87174671635101	0.243259894190338	-1.21452395025722	-2.33728509355508	-2.31338992501094	2.73646665572571	-1.41396284799357	-3.84890701667872	-6.7475575765382	1.76682946816123	-6.27764215424705	0.255207478462406	-4.23776780981955	2.25584325757023	-0.279254053848479	-0.680062358028675	-2.72614588003838	-3.11500657186798	0.309045623713672	2.20200511231896	-3.58023239264233	-3.64946807677808	-1.60338461024769	-0.145600821279444	0.843507156024558	-2.85979913207894	1.27868286675746	-4.18392965791077	-1.06892307676401	-2.72614588003838	-0.680062358028675	-1.74898541599292	1.76682946816123	-2.72614588003838	-1.60338461024769	-1.65722278289974	2.20200511231896	-1.20257636598515	-3.26060740569175	-1.60338461024769	3.29039890898176	2.7903048564563	-3.64946807677808	-2.02229547203639	0.255207478462406	1.91243026217854	-1.79087597697212	-3.44657917116917	-1.60338461024769	-3.31444555760054	0.744221334446578	-3.26060740569175	-2.33728509355508	-1.73703783172086	0.789669015211636	-1.65722278289974	0.243259894190338	-2.72614588003838	-1.80282362781937	0.243259894190338	-2.19168428780984	-2.325337509283	0.843507156024558	-1.21452395025722	-2.19168428780984	-3.64946807677808	-1.06892307676401	-2.33728509355508	-3.90274523516268	-1.26836203559083	-1.79087597697212	0.843507156024558	-1.74898541599292	0.255207478462406	-0.13365323700738	-2.325337509283	-5.28853426964729	1.66754358000808	-0.867553731410624	-1.06892307676401	0.454180155120689	0.69790633696428	-0.825663170431429	1.27868286675747	1.10313907099007	-4.50355463820383	1.13308204769719	-1.21452395025722	1.52310331022751	-3.44657917116917	-1.79087597697212	-0.813715586159361	-0.29120163812054	-0.825663170431429	-4.90436301561672	-1.20257636598516	-0.267306469576408	1.27868286675746	-3.64946807677808	-2.97998513080812	-3.83695943240665	-2.6723077281296	-3.11500657186798	-3.11500657186798	-0.680062358028678	-1.21452395025722	-3.26060740569175	-1.96845732678513	-0.225415908597213	-2.72614588003839	2.3012909449928	-2.39112323880634	-1.25641445131876	0.243259894190338	-1.41396284799357	-0.825663170431433	1.16658220632702	-0.13365323700738	-1.21452395025722	-0.279254053848479	0.309045623713669	-0.733900498841596	-1.73703783172086	1.37796869277378	0.155921656884434	-3.31444555760054	-2.33728509355508	-4.01454087270471	-0.733900498841596	-3.84890701667872	-0.680062358028675	6.40493932235491	0.255207478462406	-5.3066907945511	-3.26060740569175	-0.680062358028675	0.843507156024558	0.309045623713679	2.25584325757023	-2.19168428780984	1.91243026217854	-2.13784614699692	3.82486051896369	-0.668114773756606	0.243259894190338	-5.36052901303506	-1.60338461024769	-0.279254053848479	-4.01454087270471	1.37796869277378	-0.145600821279444	1.77877698585812	0.744221334446578	-2.33728509355508	-2.39112323880634	-0.43237802067771	-0.879501315682699	-0.825663170431429	-0.813715586159361	0.255207478462406	-0.279254053848479	1.23236786927517	-3.96909317912564	-1.20257636598516	-0.279254053848479	-0.855606147138552	-3.26060740569175	-0.668114773756606	-1.26836203559083	-1.21452395025722	0.309045623713676	-5.22398806248498	-2.4574711827693	-1.26836203559083	-1.21452395025722	-7.48490799670462	-3.04577086033145	-0.29120163812054	0.843507156024558	-1.21452395025722	-1.60338461024769	0.843507156024558	-1.21452395025722	-1.30186212098795	-1.80282362781937	-0.680062358028675	-2.325337509283	-4.12664159971033	-0.279254053848479	-3.58023239264234	1.76682946816123	-0.145600821279444	-1.21452395025722	0.777721430939568	-2.37917565453427	0.255207478462406	-2.72614588003838	-3.84890701667872	-2.4574711827693	-1.06892307676401	-1.26836203559083	-0.29120163812054	-0.680062358028675	-0.510673548912742	-3.59217997691439	-2.13784614699692	-2.05666288524662	0.243259894190338	-1.80282362781937	-0.879501315682695	-2.72614588003839	-1.25641445131876	-4.36990142338818	2.3012909449928	3.95804747891265	-1.24341349625547	-2.33728509355508	-0.86755373141062	-4.37142105520259	-3.56828480837027	2.7903048564563	-4.23776780981955	-5.96133850656126	-0.279254053848479	-0.680062358028675	-2.13784614699692	0.702330773467384	-1.73703783172086	5.08080875536086	-3.64946807677808	-1.85666171315297	-3.64946807677808	-2.4574711827693	0.777721430939572	-1.20257636598515	2.98088708809989	-4.77222933547291	-0.36659229115439	-1.60338461024769	-5.10380190003804	0.243259894190338	-3.4480988096411	-1.21452395025722	-1.60338461024769	-4.23776780981955	-0.291201638120548	-0.680062358028678	-8.65874825091363	-9.24704801896083	-0.680062358028678	-1.79087597697212	-0.879501315682695	-0.145600821279444	0.777721430939572	-5.26943575606403	5.09602016028115	4.54634715647479	2.3012909449928	0.843507156024558	0.632120607440953	-1.21452395025722	1.66754358000808	-1.26836203559083	-1.65722278289974	0.843507156024558	-0.043517307427102	-1.74898541599293	-0.668114773756606	-0.813715586159361	-3.31444555760054	-0.813715586159361	0.255207478462406	-0.34503978337181	-0.13365323700738	-3.79506887142746	-2.2714994545168	-1.73703783172086	-2.72614588003838	-1.74898541599292	-1.21452395025722	-0.279254053848479	-7.2700715179195	-5.49266269317888	-1.20257636598515	-3.703306217591	-2.33728509355508	-4.23776780981955	-5.10380190003804	2.25584325757022	1.72138172525933	-1.21452395025722	-2.6723077281296	-4.50355463820383	-1.26836203559083	3.29039890898176	-2.91363718684515	3.56918683223721	-0.29120163812054	-0.680062358028675	-0.733900498841592	-2.72614588003838	-1.21452395025722	-3.84890701667872	2.15569011483666	0.744221334446578	-1.26836203559083	-1.74898541599293	2.7903048564563	0.744221334446578	-0.668114773756606	-1.26836203559082	1.76682946816123	-2.72614588003839	-5.58442534742104	-0.813715586159361	1.76682946816124	-1.26836203559083	-2.55675700434728	-1.65722278289974	0.69790633696428	-2.6723077281296	-3.04577086033145	-2.71419829576632	-5.50612981918601	0.69790633696428	-2.72614588003838	1.66754358000808	-0.680062358028675	-1.74898541599292	0.243259894190341	-1.06892307676401	-4.23776780981955	0.163444714168349	-3.26060740569175	0.243259894190338	0.309045623713669	-0.668114773756606	0.309045623713669	0.155921656884434	1.37796869277379	-4.23776780981955	0.656015775985097	-1.73703783172086	-0.721952914569528	-4.56934044095986	3.32476633328786	-2.19168428780984	-1.34817720895529	-4.56934044095986	-1.41396284799357	-2.19168428780984	-3.64946807677808	-2.33728509355508	-0.987739820624853	-2.87174671635101	-2.4574711827693	-5.43882454127009	-2.99193271508018	0.744221334446578	-2.39112323880634	2.20200511231896	0.843507156024558	-2.19168428780984	-3.84890701667872	4.49250901122353	0.644068191713021	-2.72614588003838	1.13308204769719	-6.56158576839548	-2.13784614699692	-0.867553731410624	-5.43882454127009	-0.680062358028678	-0.680062358028675	0.0438209298788053	-1.44746289178953	-3.31444555760054	5.61527029876761	-1.41396284799357	0.777721430939568	-2.72614588003838	-1.79087597697212	0.209759802135693	-1.80282362781937	-5.43882454127009	-1.73703783172086	-1.79087597697212	-0.668114773756606	-1.73703783172086	-1.21452395025722	0.843507156024558	2.3012909449928	0.744221334446578	5.23719654283832	0.789669015211636	0.155921656884438	1.81314440350669	1.1330820476972	-3.31444555760054	-0.966839552988603	2.00256614800742	1.77877698585812	-4.77222933547291	-2.37917565453427	2.64912840732394	-3.64946807677808	-0.432378020677717	-1.20257636598516	0.309045623713676	-0.680062358028675	-0.86755373141062	-3.26060740569175	0.155921656884438	-3.79506887142746	1.76682946816123	0.309045623713669	-3.3807935015635	-2.325337509283	-1.80282362781937	-0.680062358028675	0.789669015211636	-2.87174671635101	-3.46004639391316	-3.91525496064168	-2.325337509283	-2.72614588003838	0.255207478462406	0.255207478462406	3.72557461971467	-0.13365323700738	0.656015775985097	0.243259894190338	-1.79087597697212	2.20200511231896	-2.72614588003839	4.49250901122353	-2.33728509355508	-4.38336863947465	-0.610826691646309	-1.36012479322737	-3.2486597548445	-1.74898541599292	-2.19168428780984	-0.145600821279444	-6.36214679348911	1.37796869277378	-1.21452395025722	1.23236786927517	-0.668114773756606	2.20200511231896	-0.825663170431429	-0.29120163812054	-1.85666171315298	-1.85666171315297	-1.20257636598515	-1.80282362781937	4.49250901122353	2.20200511231896	2.05756490911357	-2.72614588003838	-0.324701820660238	-0.29120163812054	2.31323852926486	-0.0105794298120827	-2.39112323880634	-1.60338461024769	-1.26836203559083	0.777721430939568	-0.279254053848479	-5.10380190003805	2.25584325757022	-0.291201638120548	-1.79087597697212	-2.19168428780984	-5.36052901303506	-2.325337509283	1.91196402347812	0.155921656884434	-4.77222933547291	0.59862053348332	-1.03318749695157	0.777721430939572	-1.80282362781937	0.744221334446578	-2.13784614699692	-3.11500657186798	0.744221334446578	-0.668114773756606	-4.77222933547291	-0.291201638120548	-0.680062358028675	3.32476633328786	-2.94561779083059	-1.21452395025722	0.843507156024558	-1.52220135293574	-0.86755373141062	1.1785297240239	-2.17973670353777	-1.21452395025722	1.77877698585812	-2.72614588003838	-0.680062358028675	-3.26060740569175	-3.79506887142746	0.255207478462406	-3.79506887142746	-1.20257636598516	-0.668114773756606	-3.84890701667872	-0.680062358028675	-0.680062358028678	1.91243026217854	-3.98104076339771	-1.60338461024769	-0.279254053848479	-0.279254053848479	-0.279254053848479	-0.680062358028675	-2.33728509355508	3.72557461971467	-2.13784614699692	-1.21452395025722	-1.60338461024769	-5.03801626099977	-1.04513508122363	1.27868286675746	2.79030485645629	2.69015164714755	-0.680062358028675	-6.36214679348911	-1.80282362781937	-1.74898541599292	-4.38336863947465	-1.41396284799357	-2.72614588003838	5.08080875536086	0.789669015211636	-0.680062358028678	-0.680062358028675	-2.28344694830381	-3.83695943240665	3.85922790269261	5.62675160468975	-0.267306469576408	-1.92300965711593	-4.23776780981955	0.255207478462406	1.91243026217854	-4.38336863947465	-6.36214679348911	-0.680062358028675	-1.60338461024769	-1.80282362781937	-1.65722278289974	-1.73703783172086	-2.33728509355508	0.255207478462406	1.76682946816123	-3.84890701667872	-0.668114773756606	3.71362703544261	-0.813715586159361	0.843507156024558	-3.26060740569175	-1.21452395025722	1.37796869277378	-4.77222933547291	1.37796869277378	-3.3807935015635	0.155921656884438	-4.23776780981955	4.10364830906878	-2.13784614699692	3.56918683223721	-1.26836203559083	2.05640440184075	-3.83695943240665	-0.813715586159361	0.843507156024558	-0.733900498841596	0.789669015211636	1.37796869277379	0.243259894190338	-0.291201638120548	-3.31444555760054	-0.13365323700738	0.744221334446578	-1.65722278289974	-2.33728509355508	-1.80282362781937	0.243259894190338	-0.767400588677063	-0.879501315682695	-1.20257636598516	-4.18392965791077	-2.33728509355508	1.27868286675746	1.66754358000808	-3.31444555760054	-1.21452395025722	-0.668114773756606	-2.71419829576632	-0.767400588677063	-0.279254053848479	-3.03382327605938	1.27868286675746	-0.225415908597213	1.76682946816124	-0.225415908597217	-0.291201638120548	-0.279254053848479	-1.80282362781937	2.3012909449928	2.73646665572571	0.243259894190338	2.25584325757023	2.69015164714755	-3.26060740569175	0.309045623713679	-2.19168428780984	0.255207478462406	0.777721430939572	-0.767400588677063	-1.80282362781937	1.24431545354724	-0.680062358028675	-1.06892307676401	-2.325337509283	-0.29120163812054	2.15569011483666	0.843507156024558	-1.41396284799357	-3.26060740569174	-0.879501315682699	3.17916550313172	-1.21452395025722	-3.83695943240665	0.243259894190338	-1.26836203559082	-0.145600821279444	0.121554243674197	0.65601577598509	-0.333092199099742	0.309045623713669	-1.20257636598516	-2.71419829576632	-1.21452395025722	-2.17973670353777	1.91243026217854	1.66754358000808	-0.767400588677063	-2.17973670353777	-2.72614588003838	-2.33728509355508	-0.29120163812054	-2.19168428780984	2.73646665572571	1.37796869277378	-1.79087597697212	-6.01517663456018	-1.21452395025722	-0.680062358028675	0.243259894190338	-3.98104076339771	-0.279254053848479	-0.879501315682695	1.24431545354724	-3.26060740569175	-1.21452395025722	-1.20257636598515	0.255207478462413	-0.279254053848479	-3.2486597548445	0.843507156024558	-1.80282362781937	1.23236786927517	-3.84890701667872	-3.26060740569175	1.76682946816124	-2.6723077281296	2.3012909449928	1.37796869277378	-3.84890701667872	0.690383189195316	-0.680062358028675	-1.60338461024769	-7.18901688876918	-1.21452395025722	2.20200511231896	-1.25641445131876	-3.84890701667872	-2.19168428780984	-0.13365323700738	5.61527029876761	2.3012909449928	0.309045623713676	0.309045623713676	-1.41396284799357	-3.11500657186798	-2.72614588003838	-0.680062358028678	0.055768514150877	2.73646665572571	-1.21452395025722	-3.31444555760053	-2.33728509355508	-2.19168428780984	-2.33728509355508	-0.291201638120548	2.98088708809989	-2.27149945451679	-3.04577086033145	-1.20257636598515	-2.19168428780984	-2.19168428780984	-3.31444555760054	-0.145600821279444	-3.84890701667872	1.24431545354724	1.1785297240239	-1.80282362781937	-1.73703783172086	-2.27149945451679	-5.62631593856192	-1.21452395025722	-1.39006767944944	0.255207478462406	-1.74898541599293	-1.80282362781937	-1.20257636598516	-0.855606147138559	-2.72614588003838	-3.79506887142746	-3.84890701667872	3.71362703544261	-1.79087597697212	-1.24446693362187	2.59086582556958	0.243259894190338	-2.02229547203639	-2.19168428780984	4.24808864542453	-4.38336863947465	0.243259894190338	-3.2486597548445	-1.20257636598516	0.309045623713676	1.37796869277378	0.0976590751300677	-0.378539875426448	2.20200511231896	-0.813715586159361	1.37796869277378	-0.279254053848479	-2.77998396537199	0.709853921236359	-0.680062358028678	-2.87174671635101	1.77877698585812	-2.84633190933495	-0.145600821279444	0.25520747846241	-3.64946807677808	-1.21452395025722	1.67949116428014	-2.72614588003839	-1.20257636598516	-1.79087597697212	-2.19168428780984	-5.09185431576598	-0.333092199099742	-3.79506887142746	2.3012909449928	0.843507156024554	-1.26836203559083	2.79030485645629	-1.60338461024769	1.37796869277378	-0.279254053848479
Strain 7	-1.26836203559083	-2.72614588003838	-0.534461550995964	3.8248605189637	1.76682946816124	-1.24446693362187	1.37796869277378	-1.80282362781937	1.37796869277378	3.17916550313172	-0.145600821279444	-0.733900498841596	0.309045623713679	-1.06892307676401	-1.60338461024769	-2.72614588003838	0.388860716286173	-1.21452395025722	0.243259894190338	0.789669015211636	-1.26836203559083	0.777721430939568	-1.60338461024769	-1.06892307676401	-3.26060740569175	-3.11500657186798	1.1785297240239	-1.26836203559083	-1.06892307676401	0.843507156024558	-1.06892307676401	-1.06892307676401	-1.21452395025722	-2.33728509355508	-2.19168428780984	-0.534461550995964	-1.06892307676401	-0.680062358028675	-1.06892307676401	-0.145600821279444	-0.733900498841596	-1.20257636598516	-2.77998396537199	-0.145600821279444	0.777721430939568	-2.19168428780984	1.91243026217854	0.777721430939572	-2.72614588003838	1.37796869277378	-2.19168428780984	0.789669015211636	-5.69555158769193	0.388860716286171	-0.680062358028675	-0.279254053848483	-1.60338461024769	-0.668114773756606	3.32476633328786	-0.534461550995964	-1.26836203559083	-1.21452395025722	-0.668114773756606	0.644068191713018	-3.64946807677808	-3.64946807677808	2.3012909449928	-0.680062358028675	-0.145600821279444	0.843507156024558	-3.11500657186798	1.76682946816123	-2.72614588003839	-1.06892307676401	-1.26836203559083	-0.680062358028675	1.37796869277378	-0.680062358028675	-0.291201638120544	-2.72614588003838	1.23236786927517	-2.6723077281296	-0.534461550995964	-2.72614588003839	-2.72614588003839	-4.36990142338818	-3.26060740569175	-1.26836203559083	-2.72614588003838	2.3012909449928	-0.668114773756606	1.91243026217854	-1.60338461024769	-1.21452395025722	-3.4346315868971	-0.534461550995964	3.32476633328786	-3.26060740569175	-1.06892307676401	-3.64946807677808	-2.6723077281296	-1.21452395025722	-0.145600821279444	-0.680062358028675	1.37796869277378	0.388860716286173	-2.33728509355508	2.3012909449928	-3.64946807677808	-1.21452395025722	-3.11500657186798	-2.72614588003838	1.37796869277378	-0.680062358028678	-2.72614588003838	0.243259894190341	-0.145600821279444	-2.72614588003838	0.843507156024558	-0.680062358028675	-1.26836203559083	-1.06892307676401	0.843507156024558	-1.06892307676401	0.255207478462406	-1.60338461024769	-1.06892307676401	-2.72614588003838	-1.21452395025722	-1.21452395025722	-2.13784614699692	-1.60338461024769	-1.06892307676401	-0.668114773756606	-1.21452395025722	-1.74898541599292	-0.145600821279444	-2.13784614699692	-1.65722278289974	5.61527029876761	-1.21452395025722	-0.145600821279444	-0.291201638120548	-0.13365323700738	-1.60338461024769	-0.145600821279444	-0.680062358028675	-2.6723077281296	-2.71419829576632	-3.26060740569175	1.37796869277378	-1.60338461024769	-0.145600821279444	3.12532735788046	-3.11500657186798	-2.13784614699692	-1.21452395025722	-1.60338461024769	-1.80282362781937	-2.19168428780984	-1.06892307676401	1.91243026217854	-1.26836203559083	-3.64946807677808	-2.72614588003838	-1.73703783172086	-0.668114773756606	-1.06892307676401	-2.19168428780984	-2.13784614699692	-1.65722278289974	-2.19168428780984	-1.60338461024769	-1.21452395025722	-0.145600821279444	-2.19168428780984	-0.680062358028675	-2.13784614699692	-2.19168428780984	0.309045623713676	-2.6723077281296	-1.06892307676401	1.27868286675746	-4.18392965791077	2.73646665572571	1.27868286675746	-2.72614588003838	-1.06892307676401	1.37796869277378	-1.06892307676401	0.243259894190338	2.3012909449928	-0.668114773756606	-0.534461550995964	-0.680062358028678	-1.65722278289974	5.61527029876761	-1.21452395025722	0.309045623713676	-3.26060740569175	-2.72614588003838	0.777721430939572	0.255207478462406	-3.84890701667872	-0.291201638120548	-0.680062358028675	0.309045623713669	-2.19168428780984	-0.534461550995964	-0.680062358028675	-3.79506887142746	-3.26060740569175	-1.06892307676401	-1.06892307676401	-0.680062358028678	-6.95044647105125	-0.668114773756606	-0.680062358028675	-2.33728509355508	-0.145600821279444	-1.20257636598515	-1.80282362781936	0.255207478462406	0.388860716286171	-1.80282362781937	-2.19168428780984	-0.145600821279444	1.76682946816124	-0.145600821279444	-2.19168428780984	-0.680062358028671	-0.668114773756606	-1.06892307676401	-0.145600821279444	-2.13784614699692	-0.145600821279444	-2.72614588003838	-2.72614588003838	1.37796869277378	-0.291201638120548	-0.291201638120548	-6.89660831914248	-1.21452395025722	-1.60338461024769	-0.680062358028678	-1.74898541599293	-0.680062358028678	-3.64946807677808	0.777721430939568	0.69038318919532	1.37796869277378	-2.72614588003838	-1.80282362781937	-0.145600821279444	-0.534461550995964	-1.26836203559083	-1.60338461024769	-0.145600821279444	-1.06892307676401	3.32476633328786	-2.19168428780984	-1.60338461024769	0	-0.680062358028678	-1.06892307676401	-2.6723077281296	-2.72614588003838	-6.95044647105125	0.777721430939572	-3.11500657186798	1.37796869277378	-2.19168428780984	0.255207478462406	-3.64946807677808	-0.680062358028675	-2.72614588003838	-0.145600821279444	0.843507156024558	-1.06892307676401	-2.19168428780984	-0.279254053848483	2.20200511231896	-0.291201638120548	-0.145600821279444	-2.13784614699692	-2.6723077281296	-1.21452395025722	-3.11500657186798	-2.19168428780984	-3.11500657186798	-1.65722278289974	-0.145600821279444	-0.145600821279444	-1.60338461024769	0.243259894190338	-0.534461550995964	0.0237879833981367	-1.06892307676401	-4.36990142338819	-0.145600821279444	-1.26836203559083	-4.18392965791077	-0.145600821279444	-3.79506887142746	0.843507156024558	-3.3807935015635	-0.13365323700738	0.843507156024558	2.3012909449928	4.2600362296966	-0.680062358028675	-1.80282362781937	-0.534461550995964	-2.19168428780984	-1.65722278289974	-1.26836203559083	0.388860716286171	-1.06892307676401	-0.680062358028675	-2.72614588003839	-1.80282362781936	0.744221334446578	-0.680062358028675	-2.19168428780984	-0.680062358028678	1.37796869277378	-1.06892307676401	-0.145600821279444	-4.90436301561673	2.25584325757023	-2.19168428780984	-1.25641445131876	2.20200511231896	-1.60338461024769	-2.72614588003838	-4.18392965791077	-1.60338461024769	0.843507156024558	-3.26060740569175	-1.06892307676401	-0.145600821279444	-1.26836203559083	-4.18392965791077	-1.20257636598516	3.56918683223721	-1.74898541599293	-4.77222933547291	-1.06892307676401	-3.64946807677808	0.789669015211636	-0.2329390630237	-1.06892307676401	-1.06892307676401	1.76682946816123	-2.72614588003838	-0.680062358028675	-2.13784614699692	-2.13784614699692	-0.733900498841592	-1.60338461024769	-1.60338461024769	-0.145600821279448	-0.668114773756606	-2.71419829576632	0.243259894190338	-1.60338461024769	-0.680062358028675	-2.72614588003838	-1.21452395025722	-2.13784614699692	-1.65722278289974	-1.06892307676401	-2.13784614699692	-2.19168428780984	-1.06892307676401	-2.58054500899434	-2.72614588003839	1.1785297240239	1.23236786927517	-0.680062358028675	-2.72614588003838	-0.668114773756606	1.37796869277379	0.243259894190338	-1.21452395025722	-0.680062358028678	-1.80282362781937	-2.58054500899434	-4.90436301561673	-2.13784614699692	-1.60338461024769	-0.668114773756606	-0.145600821279444	-0.680062358028678	-0.680062358028675	2.3012909449928	-1.21452395025722	1.37796869277378	-3.11500657186798	3.85922790269261	-1.60338461024769	-0.680062358028675	-0.145600821279444	-2.13784614699692	-0.145600821279444	-3.44657917116917	-1.60338461024769	-1.06892307676401	-2.13784614699692	-2.72614588003838	0	-5.4388245412701	-4.18392965791077	1.91243026217854	1.91243026217854	-1.60338461024769	-2.72614588003838	-4.23776780981955	-1.65722278289974	-3.26060740569175	-2.19168428780984	0.255207478462406	-1.65722278289974	-1.26836203559083	-4.90436301561673	-2.72614588003838	0.843507156024558	-1.74898541599292	-2.72614588003838	-0.879501315682695	-3.11500657186798	-1.65722278289974	-1.74898541599293	0.243259894190338	-1.60338461024769	-0.680062358028678	0.843507156024558	-0.680062358028675	-1.60338461024769	-1.60338461024769	-0.680062358028675	-2.6723077281296	0.388860716286173	-3.79506887142746	-1.74898541599293	-0.145600821279444	-2.19168428780984	-0.680062358028675	-0.680062358028675	-2.77998396537199	-1.21452395025722	-5.3066907945511	1.91243026217854	-1.80282362781937	-1.06892307676401	-0.680062358028675	-0.145600821279444	-1.60338461024769	-0.680062358028675	-2.72614588003838	2.3012909449928	-2.13784614699692	-1.60338461024769	-3.04577086033145	-2.71419829576632	-1.21452395025722	-3.26060740569175	-0.680062358028678	1.37796869277378	0.843507156024558	-2.13784614699692	-1.60338461024769	-1.60338461024769	-0.680062358028675	-3.11500657186798	-0.145600821279444	0.309045623713676	-2.72614588003839	-1.80282362781937	-2.72614588003839	-1.06892307676401	-0.534461550995964	-0.291201638120548	-0.668114773756606	-2.72614588003838	-0.133653237007376	-2.39112323880634	-0.680062358028678	0.255207478462406	0.243259894190338	-4.5155022224759	0.843507156024558	-0.680062358028675	-1.60338461024769	-3.31444555760054	-0.680062358028675	-0.680062358028675	0.255207478462406	-3.26060740569175	0.777721430939568	-1.06892307676401	-2.72614588003838	0.843507156024558	-0.867553731410624	-0.668114773756606	0.388860716286173	1.37796869277378	-0.145600821279444	0.843507156024558	2.3012909449928	-1.26836203559083	-0.13365323700738	-0.680062358028675	-0.680062358028678	-2.13784614699692	1.1785297240239	-1.26836203559083	-2.13784614699692	-0.13365323700738	0.777721430939568	0.843507156024558	-0.145600821279444	-1.06892307676401	-1.20257636598516	-2.13784614699692	-3.26060740569175	-1.60338461024769	1.37796869277378	-0.145600821279444	0.243259894190338	-4.23776780981955	-0.680062358028675	-0.680062358028675	-6.41598494539789	-1.26836203559083	-0.34503978337181	-1.74898541599292	-1.60338461024769	0.843507156024558	0.744221334446578	-2.72614588003838	-0.680062358028675	-0.145600821279444	-1.65722278289974	-3.64946807677808	-1.06892307676401	-2.19168428780984	-0.29120163812054	-0.29120163812054	-1.26836203559083	-1.06892307676401	0.255207478462406	-0.279254053848479	-3.64946807677808	-2.13784614699692	-1.60338461024769	0.243259894190338	0.309045623713676	-1.06892307676401	-1.60338461024769	-0.534461550995964	3.8248605189637	-1.60338461024769	-0.680062358028675	-1.80282362781937	-2.72614588003838	0.388860716286171	-0.680062358028675	-0.680062358028675	-1.06892307676401	-0.668114773756606	-0.13365323700738	-1.06892307676401	-0.680062358028675	-0.680062358028675	-3.64946807677808	-0.879501315682695	-1.06892307676401	-2.72614588003838	0.789669015211636	-1.85666171315297	0.255207478462406	-1.25641445131876	-0.680062358028675	1.76682946816124	-0.13365323700738	-1.60338461024769	-0.34503978337181	-2.325337509283	-4.90436301561673	-1.21452395025722	-3.84890701667872	-2.13784614699692	0.777721430939565	0.388860716286171	0.843507156024558	-0.668114773756606	-0.145600821279444	-0.534461550995964	-2.72614588003838	-0.534461550995964	-2.72614588003838	-1.06892307676401	-1.26836203559083	-3.64946807677808	-2.58054500899434	-0.680062358028675	-1.21452395025722	-3.64946807677808	-0.13365323700738	-2.13784614699692	-1.80282362781937	-0.680062358028675	-1.60338461024769	1.76682946816123	-1.26836203559083	-0.145600821279444	-2.6723077281296	-0.145600821279444	0.388860716286171	-1.60338461024769	-2.13784614699692	-2.72614588003838	-2.13784614699692	1.37796869277378	-0.145600821279444	-2.72614588003839	0.255207478462406	-0.279254053848479	-2.6723077281296	1.72138172525933	-2.19168428780984	-1.79087597697212	-4.90436301561673	-1.25641445131876	0.388860716286173	2.7903048564563	-1.21452395025722	-1.06892307676401	-0.668114773756606	-2.77998396537199	-3.31444555760054	-3.11500657186798	-1.60338461024769	-0.680062358028675	-2.72614588003838	-0.680062358028675	-0.680062358028675	-0.29120163812054	1.37796869277378	-0.145600821279444	-3.64946807677808	-0.680062358028675	-0.2329390630237	0.789669015211636	0.255207478462406	-0.145600821279444	-0.534461550995964	0.388860716286173	3.32476633328786	-1.65722278289974	1.66754358000808	-1.06892307676401	-1.60338461024769	-3.31444555760054	1.81314440350669	0.255207478462406	-4.90436301561673	-2.13784614699692	-0.145600821279444	-0.680062358028675	-1.21452395025722	-2.19168428780984	-1.06892307676401	0.243259894190338	-3.64946807677808	-1.26836203559083	-3.11500657186798	-4.23776780981955	-0.680062358028678	0.255207478462413	-1.21452395025722	-3.64946807677808	-2.6723077281296	0.255207478462406	3.85922790269261	-1.65722278289974	-1.06892307676401	-5.97328600034828	-1.79087597697212	-0.680062358028675	-2.19168428780984	-2.72614588003838	4.49250901122353	0.388860716286171	-2.72614588003838	0.243259894190338	-1.60338461024769	-2.13784614699692	-0.668114773756606	-0.13365323700738	1.37796869277378	0.243259894190338	0.843507156024558	-0.34503978337181	-0.680062358028675	-0.534461550995964	-1.20257636598516	-4.90436301561673	-0.680062358028675	-4.18392965791077	-1.06892307676401	0	-3.64946807677808	-0.145600821279444	-4.18392965791077	-2.19168428780984	-1.65722278289974	5.61527029876761	-0.145600821279444	-0.279254053848479	1.37796869277378	0	1.23236786927517	-0.668114773756606	-1.60338461024769	-1.06892307676401	-0.680062358028678	-0.29120163812054	-1.06892307676401	0.243259894190338	1.91243026217854	0.25520747846241	-1.06892307676401	0.388860716286171	-0.668114773756606	-0.534461550995964	-1.60338461024769	-2.72614588003838	-2.6723077281296	-0.680062358028671	-4.18392965791077	-1.60338461024769	-1.06892307676401	0.843507156024558	-2.13784614699692	-0.680062358028675	-1.65722278289974	-2.72614588003838	-1.60338461024769	-2.84633190933495	1.37796869277378	-1.21452395025722	-2.19168428780984	-3.64946807677808	1.91243026217854	-1.06892307676401	-3.26060740569175	1.91243026217854	-2.58054500899434	-1.06892307676401	-2.19168428780984	-1.06892307676401	0.843507156024558	-0.680062358028678	-0.291201638120548	-2.13784614699692	-3.64946807677808	-2.72614588003838	-0.534461550995964	-1.26836203559083	-2.13784614699692	1.37796869277378	-0.145600821279444	-2.72614588003838	-1.60338461024769	1.37796869277378	0.843507156024558	-2.6723077281296	-1.06892307676401	-2.13784614699692	0.388860716286173	1.37796869277378	-0.813715586159361	-3.703306217591	-1.06892307676401	-3.11500657186798	-2.19168428780984	0.777721430939572	-2.6723077281296	-3.11500657186798	-2.19168428780984	-1.65722278289974	-1.26836203559083	-3.11500657186798	-3.64946807677808	-1.60338461024769	0.843507156024558	-1.06892307676401	-0.279254053848479	-1.60338461024769	2.3012909449928	-1.06892307676401	-1.80282362781937	1.37796869277378	-0.145600821279444	-0.668114773756606	1.37796869277378	-1.21452395025722	-2.13784614699692	-3.64946807677808	-0.680062358028675	-3.2486597548445	-1.06892307676401	-0.145600821279444	-1.65722278289974	-2.19168428780984	1.37796869277378	-1.60338461024769	-2.52325691895016	-2.19168428780984	-0.145600821279444	-2.72614588003838	1.91243026217854	-2.13784614699692	-2.19168428780984	-0.145600821279444	-2.72614588003838	-0.668114773756606	-3.31444555760054	-0.680062358028678	0.777721430939568	-2.6723077281296	-1.60338461024769	-2.13784614699692	0.789669015211636	-3.11500657186798	-4.18392965791077	-0.668114773756606	0.388860716286171	-1.80282362781937	-1.26836203559083	-1.60338461024769	-1.06892307676401	-2.19168428780984	0.843507156024558	-3.79506887142746	-0.534461550995964	-2.13784614699692	-0.291201638120548	-1.80282362781937	-0.680062358028675	0.777721430939568	-0.825663170431429	-1.60338461024769	0.843507156024558	-0.534461550995964	-1.21452395025722	2.3012909449928	-1.06892307676401	-0.145600821279444	-1.60338461024769	-1.06892307676401	-1.65722278289974	-0.291201638120548	3.32476633328786	-0.680062358028678	-2.58054500899434	-1.60338461024769	-1.65722278289974	-1.60338461024769	-1.65722278289974	-1.06892307676401	-0.145600821279444	0.255207478462406	-3.26060740569175	-0.534461550995964	-0.145600821279444	-0.668114773756606	0.843507156024558	1.27868286675746	-0.680062358028675	-1.21452395025722	-0.145600821279444	-1.74898541599292	-1.80282362781936	-1.80282362781937	-1.60338461024769	-3.11500657186798	-1.06892307676401	-3.11500657186798	-1.06892307676401	-1.60338461024769	2.79030485645629	-1.21452395025722	-1.06892307676401	-0.680062358028671	-2.19168428780984	-1.06892307676401	1.37796869277379	-3.11500657186798	-1.79087597697212	-1.26836203559083	-3.11500657186799	-2.2790225850334	-1.79087597697212	0.243259894190338	-2.72614588003838	0.78966901521164	1.37796869277378	-0.733900498841592	-0.680062358028675	-1.21452395025722	-1.65722278289974	-1.60338461024769	-1.21452395025722	-2.13784614699692	-2.13784614699692	-0.680062358028675	-2.72614588003839	-0.145600821279444	-0.668114773756606	3.85922790269261	-2.72614588003838	4.24808864542454	-1.06892307676401	-1.06892307676401	-0.680062358028671	0.632120607440953	0.155921656884438	-1.06892307676401	-1.21452395025722	-0.680062358028671	-0.145600821279444	-2.19168428780984	-4.77222933547291	-0.145600821279444	-1.26836203559083	-0.680062358028675	-0.145600821279444	-1.06892307676401	1.91243026217854	-1.21452395025722	-0.29120163812054	-0.145600821279444	-1.80282362781937	-0.145600821279444	0.801616599483701	-4.90436301561673	0.209759802135693	-1.60338461024769	-0.145600821279444	-1.26836203559083	-0.680062358028675	-1.21452395025722	-2.19168428780984	-3.11500657186798	-2.13784614699692	2.3012909449928	-0.29120163812054	-0.680062358028678	-1.06892307676401	1.37796869277378	-0.668114773756606	-8.40823024892364	-2.77998396537199	-3.11500657186798	-1.06892307676401	0.255207478462406	3.85922790269261	-0.680062358028675	-4.5155022224759	-4.50355463820383	0.388860716286173	-0.680062358028678	-1.74898541599292	1.37796869277378	-1.21452395025722	-2.19168428780984	0.109606659402132	-0.145600821279444	0.843507156024558	0.388860716286173	-6.61542389639438	-2.71419829576632	-1.21452395025722	1.23236786927517	1.1785297240239	-0.534461550995964	-0.680062358028675	-1.60338461024769	-1.65722278289974	-1.21452395025722	-1.60338461024769	-2.72614588003838	0.69038318919532	-0.145600821279444	-4.36990142338818	-0.680062358028675	-3.98104076339771
Strain 33	-0.534461550995964	-0.145600821279444	-1.60338461024769	-2.13784614699692	-1.06892307676401	-1.06892307676401	-0.534461550995964	-1.60338461024769	-0.145600821279444	-0.534461550995964	-1.65722278289974	-0.145600821279444	-0.534461550995964	-3.11500657186798	-2.58054500899434	-1.06892307676401	-0.534461550995964	-3.11500657186798	-1.65722278289974	-1.65722278289974	-0.534461550995964	-2.58054500899434	-1.65722278289974	-1.06892307676401	-1.60338461024769	-0.680062358028678	-1.06892307676401	-3.11500657186798	-1.06892307676401	-2.58054500899434	-1.60338461024769	-1.06892307676401	-2.58054500899434	0	-1.06892307676401	-1.60338461024769	-0.145600821279444	-1.60338461024769	-0.680062358028675	-1.60338461024769	-0.534461550995964	-1.65722278289974	-0.534461550995964	-0.534461550995964	-1.06892307676401	-1.06892307676401	-1.60338461024769	-3.64946807677808	-0.145600821279444	-2.13784614699692	-0.145600821279444	-0.534461550995964	-1.60338461024769	-1.06892307676401	-2.13784614699692	-1.60338461024769	-1.06892307676401	0.388860716286171	-1.06892307676401	-1.06892307676401	-1.60338461024769	-1.60338461024769	-0.680062358028675	-1.06892307676401	-0.534461550995964	0.388860716286173	-3.64946807677808	-1.06892307676401	-1.60338461024769	-1.06892307676401	-0.534461550995964	-1.06892307676401	-0.534461550995964	-0.145600821279444	-1.06892307676401	-0.145600821279444	-1.06892307676401	-0.534461550995964	0.777721430939565	-3.11500657186798	-1.06892307676401	-1.06892307676401	0.777721430939568	0	0	-2.72614588003838	-1.60338461024769	-0.145600821279444	3.32476633328786	-1.06892307676401	-0.534461550995964	-0.534461550995964	-0.534461550995964	-1.06892307676401	-2.72614588003838	1.37796869277378	-1.06892307676401	-2.58054500899434	-1.06892307676401	-0.733900498841592	-1.06892307676401	-0.680062358028675	-0.145600821279444	-0.145600821279444	1.91243026217854	-2.58054500899434	-0.680062358028678	-2.58054500899434	0	-1.65722278289974	-0.534461550995964	-0.534461550995964	-1.60338461024769	-1.60338461024769	-3.11500657186798	0	-1.06892307676401	-2.13784614699692	-0.145600821279444	-3.11500657186798	-0.145600821279444	-0.145600821279444	-0.534461550995964	-0.534461550995964	-1.06892307676401	-3.64946807677808	0.388860716286171	0.388860716286173	-1.65722278289974	0.388860716286173	-0.534461550995964	-1.60338461024769	-2.19168428780984	-0.145600821279448	0.388860716286171	-0.534461550995964	0	-1.06892307676401	-0.145600821279444	-0.680062358028675	-0.13365323700738	-0.145600821279444	-0.534461550995964	-0.534461550995964	-3.11500657186798	0.388860716286173	-1.60338461024769	-1.06892307676401	-0.534461550995964	-1.60338461024769	-0.534461550995964	-1.21452395025722	-1.06892307676401	-2.19168428780984	-1.06892307676401	-1.06892307676401	-0.534461550995964	-4.23776780981955	-0.145600821279444	-0.534461550995964	-0.145600821279444	-0.534461550995964	-0.680062358028675	-1.06892307676401	-0.534461550995964	0.777721430939568	-0.534461550995964	-0.534461550995964	-1.60338461024769	-0.534461550995964	0.777721430939572	-0.534461550995964	-1.06892307676401	-1.60338461024769	-2.58054500899434	-2.72614588003838	0	-3.64946807677808	3.32476633328786	0.388860716286173	-1.65722278289974	-0.145600821279444	-0.534461550995964	-0.680062358028678	-1.06892307676401	-0.534461550995964	-1.06892307676401	-0.534461550995964	-1.06892307676401	-1.60338461024769	-0.534461550995964	-0.534461550995964	-0.145600821279444	-1.60338461024769	-1.06892307676401	0	-1.06892307676401	-0.145600821279444	-2.58054500899434	-0.534461550995964	-2.72614588003838	-0.534461550995964	-0.534461550995964	-0.534461550995964	-0.534461550995964	0.388860716286173	-1.06892307676401	-3.64946807677808	-0.534461550995964	0.388860716286173	-0.534461550995964	-1.06892307676401	-0.534461550995964	-1.06892307676401	-1.60338461024769	-2.58054500899434	-1.65722278289974	-3.11500657186798	-1.06892307676401	-0.13365323700738	-0.534461550995964	-0.145600821279444	-1.60338461024769	-3.11500657186798	-1.06892307676401	-2.13784614699692	-0.534461550995964	-0.534461550995964	-2.58054500899434	-0.145600821279444	-0.145600821279444	-1.06892307676401	-1.26836203559083	1.37796869277378	-1.60338461024769	0.388860716286171	-2.19168428780984	-0.534461550995964	-1.06892307676401	-0.145600821279444	-0.534461550995964	-0.534461550995964	-2.19168428780984	-0.145600821279444	-0.145600821279444	-1.60338461024769	-1.21452395025722	-1.06892307676401	-1.60338461024769	-1.06892307676401	-1.06892307676401	-2.19168428780984	-1.60338461024769	-1.06892307676401	0.388860716286171	0.388860716286171	-0.145600821279444	-0.534461550995964	0	-0.534461550995964	-0.145600821279444	-1.06892307676401	-0.534461550995964	-0.145600821279444	-0.145600821279444	-0.13365323700738	1.37796869277378	-3.11500657186798	-1.60338461024769	-0.534461550995964	0	-3.11500657186798	-2.58054500899434	-0.145600821279444	-2.58054500899434	-2.19168428780984	1.91243026217854	-0.534461550995964	-1.60338461024769	-1.06892307676401	-1.06892307676401	-1.60338461024769	-1.06892307676401	-2.19168428780984	-0.534461550995964	-1.60338461024769	-3.11500657186798	-0.145600821279444	-1.60338461024769	-1.06892307676401	-0.680062358028678	-1.06892307676401	-1.06892307676401	-3.11500657186798	-1.06892307676401	-3.11500657186798	-0.145600821279444	-0.534461550995964	-3.11500657186798	-1.60338461024769	-0.145600821279444	1.81314440350669	-0.145600821279444	-3.64946807677808	-2.19168428780984	-0.680062358028675	-1.60338461024769	-0.534461550995964	-1.06892307676401	-1.06892307676401	-0.534461550995964	0	-1.06892307676401	-0.145600821279444	-0.145600821279444	-1.06892307676401	-0.534461550995964	-0.680062358028678	-1.06892307676401	-0.534461550995964	-1.06892307676401	-0.145600821279444	0.388860716286173	-1.06892307676401	-1.60338461024769	0	-2.72614588003838	-2.13784614699692	-0.680062358028675	-1.06892307676401	0	-1.60338461024769	0.388860716286173	0.388860716286173	-0.145600821279444	-0.145600821279444	-0.534461550995964	-0.145600821279444	-1.06892307676401	-2.58054500899434	0.388860716286171	-1.06892307676401	-1.26836203559082	-1.06892307676401	1.37796869277378	-0.145600821279444	-0.680062358028675	-1.06892307676401	-0.145600821279444	-1.06892307676401	-2.58054500899434	-1.06892307676401	-0.145600821279444	-0.145600821279444	-2.19168428780984	-1.06892307676401	-1.06892307676401	-2.19168428780984	-1.60338461024769	0.388860716286173	-1.06892307676401	-0.680062358028678	-2.58054500899434	-0.534461550995964	-0.680062358028675	-1.06892307676401	0.388860716286171	-1.60338461024769	-1.06892307676401	-0.534461550995964	-0.145600821279444	-0.680062358028675	-2.13784614699692	0.388860716286171	-2.13784614699692	-1.06892307676401	-2.58054500899434	-2.58054500899434	-2.19168428780984	-0.145600821279444	-3.11500657186798	-1.60338461024769	-0.534461550995964	-1.06892307676401	-1.60338461024769	0.388860716286173	-0.534461550995964	-1.60338461024769	-1.06892307676401	-0.534461550995964	-3.11500657186798	-0.534461550995964	0	0.843507156024558	-1.06892307676401	-0.534461550995964	-1.06892307676401	-0.534461550995964	-1.06892307676401	-1.60338461024769	0	-0.534461550995964	-0.534461550995964	-0.145600821279444	-1.06892307676401	-2.58054500899434	-0.534461550995964	-0.145600821279444	-1.06892307676401	-0.534461550995964	-0.534461550995964	0	1.37796869277378	-1.06892307676401	-2.13784614699692	-0.13365323700738	-1.06892307676401	-0.680062358028675	-0.145600821279444	-2.13784614699692	-0.534461550995964	-0.668114773756606	-0.145600821279444	0.388860716286173	0	-0.534461550995964	-1.06892307676401	-1.60338461024769	-0.145600821279444	1.91243026217854	-0.534461550995964	-1.06892307676401	-0.145600821279444	-1.06892307676401	-1.06892307676401	0.388860716286173	0.388860716286173	-0.145600821279444	-0.534461550995964	-1.06892307676401	-0.534461550995964	-1.06892307676401	-1.06892307676401	-1.60338461024769	-0.145600821279444	1.37796869277378	-0.145600821279444	-0.145600821279444	-0.145600821279444	-1.60338461024769	-0.13365323700738	0.388860716286173	-1.06892307676401	1.91243026217854	-0.534461550995964	-1.06892307676401	-0.145600821279444	-1.60338461024769	-1.06892307676401	-1.06892307676401	-1.06892307676401	-1.06892307676401	3.85922790269261	-1.60338461024769	-1.60338461024769	-1.65722278289974	-3.11500657186798	-0.534461550995964	-0.534461550995964	-3.11500657186798	0.388860716286171	-0.680062358028675	-2.72614588003838	-1.65722278289974	3.85922790269261	-1.06892307676401	-1.06892307676401	-1.65722278289974	0.388860716286171	-0.145600821279444	-0.534461550995964	-1.06892307676401	-0.680062358028675	-0.534461550995964	-3.64946807677808	-1.60338461024769	-3.11500657186798	-1.65722278289974	-1.06892307676401	0.388860716286173	-1.60338461024769	-1.06892307676401	-0.145600821279444	-0.145600821279444	-1.60338461024769	-1.06892307676401	-1.60338461024769	-1.60338461024769	-0.534461550995964	-1.60338461024769	-1.60338461024769	0.388860716286173	0	-0.145600821279444	-1.65722278289974	-2.13784614699692	-1.60338461024769	-0.680062358028678	-0.145600821279444	-1.06892307676401	-1.60338461024769	-3.11500657186798	0.843507156024558	-1.06892307676401	-0.145600821279444	-0.534461550995964	0	-1.06892307676401	-1.06892307676401	-0.534461550995964	1.37796869277378	-0.680062358028675	-0.680062358028675	-0.534461550995964	-0.145600821279444	-0.534461550995964	-0.145600821279444	0	-1.06892307676401	-1.06892307676401	-0.145600821279444	1.91243026217854	-1.60338461024769	1.91243026217854	-0.534461550995964	-2.19168428780984	-1.06892307676401	-1.60338461024769	-1.60338461024769	-0.534461550995964	-0.680062358028675	-0.145600821279444	-1.06892307676401	-0.145600821279444	-2.13784614699692	-1.06892307676401	-1.06892307676401	-0.145600821279444	-1.06892307676401	-1.06892307676401	-1.06892307676401	-1.06892307676401	0.777721430939572	0	-2.58054500899434	-1.60338461024769	-1.60338461024769	-1.60338461024769	-2.13784614699692	-0.680062358028675	-0.534461550995964	-1.06892307676401	-1.60338461024769	-1.06892307676401	-0.534461550995964	1.91243026217854	0.388860716286173	-0.680062358028675	-0.145600821279444	-1.60338461024769	-0.680062358028675	-0.145600821279444	-1.60338461024769	-1.06892307676401	-1.06892307676401	-0.534461550995964	-0.680062358028675	0	-1.65722278289974	-1.06892307676401	-1.60338461024769	-0.145600821279444	-1.60338461024769	-1.60338461024769	0.388860716286171	-1.60338461024769	-3.11500657186798	-0.534461550995964	-1.60338461024769	0.843507156024558	-2.13784614699692	0.388860716286171	-1.06892307676401	-2.19168428780984	-0.534461550995964	-0.145600821279444	-1.60338461024769	-2.58054500899434	-1.06892307676401	0.388860716286171	-1.06892307676401	-1.06892307676401	-0.534461550995964	-0.145600821279444	-1.60338461024769	-0.145600821279444	-1.06892307676401	-1.06892307676401	0.388860716286173	-2.17973670353777	-1.06892307676401	-0.534461550995964	-0.534461550995964	0.388860716286171	-1.06892307676401	-2.13784614699692	-1.60338461024769	-1.65722278289974	-1.06892307676401	-1.06892307676401	-0.534461550995964	-0.534461550995964	-3.11500657186798	1.91243026217854	-1.60338461024769	-3.11500657186798	0.388860716286173	-1.06892307676401	-0.13365323700738	-1.60338461024769	-3.11500657186798	-1.65722278289974	-1.06892307676401	-1.06892307676401	-1.06892307676401	-1.60338461024769	-1.06892307676401	1.37796869277378	-2.13784614699692	-0.534461550995964	-0.145600821279444	-1.60338461024769	-0.534461550995964	-0.534461550995964	-1.60338461024769	-2.13784614699692	-2.13784614699692	-1.06892307676401	-1.06892307676401	-2.72614588003839	-1.60338461024769	-0.534461550995964	-1.06892307676401	-1.06892307676401	-0.145600821279444	-1.06892307676401	-0.534461550995964	-0.145600821279444	-0.534461550995964	-1.06892307676401	-0.680062358028675	-1.60338461024769	-1.06892307676401	-0.534461550995964	-0.145600821279444	-3.11500657186798	-0.145600821279444	0	-1.60338461024769	-0.534461550995964	-0.680062358028675	-3.64946807677808	-1.60338461024769	-2.19168428780984	-1.60338461024769	-1.06892307676401	0.388860716286173	0.388860716286171	-0.534461550995964	-1.06892307676401	-0.534461550995964	-1.06892307676401	-1.60338461024769	-0.534461550995964	-0.145600821279444	-1.06892307676401	-3.11500657186798	-3.11500657186798	-1.06892307676401	-3.11500657186799	-1.06892307676401	-1.06892307676401	0.388860716286171	-2.13784614699692	-0.534461550995964	-2.58054500899434	-2.13784614699692	0.843507156024558	-0.534461550995964	-0.145600821279444	-0.534461550995964	-1.06892307676401	-1.06892307676401	-2.72614588003838	-0.534461550995964	-0.145600821279444	-2.58054500899434	-1.06892307676401	-1.06892307676401	-1.60338461024769	-0.534461550995964	1.37796869277378	-0.680062358028675	-0.680062358028675	-0.145600821279444	-1.06892307676401	-3.64946807677808	-1.06892307676401	-1.60338461024769	-3.11500657186798	-1.06892307676401	0	0.388860716286171	-1.06892307676401	-1.65722278289974	-0.534461550995964	-1.06892307676401	0.388860716286173	-0.534461550995964	-1.06892307676401	1.37796869277378	-1.60338461024769	0.789669015211636	-2.24552242862276	0.388860716286171	-1.06892307676401	-1.06892307676401	-3.703306217591	-0.534461550995964	-1.06892307676401	-1.60338461024769	-0.680062358028675	-0.534461550995964	-1.60338461024769	-1.06892307676401	0.777721430939572	-0.680062358028678	-1.65722278289974	-1.65722278289974	-1.06892307676401	-0.145600821279444	-0.680062358028678	-1.06892307676401	-0.680062358028675	0	-3.11500657186798	-1.06892307676401	-3.703306217591	-0.145600821279444	-0.534461550995964	-1.06892307676401	-1.06892307676401	-5.29322370989549	-3.11500657186798	-1.06892307676401	-1.60338461024769	-1.06892307676401	-0.145600821279444	-3.11500657186798	-2.19168428780984	-1.06892307676401	-1.06892307676401	-2.13784614699692	-0.668114773756606	-1.06892307676401	-2.58054500899434	-1.60338461024769	-0.534461550995964	-0.534461550995964	-0.534461550995964	-2.19168428780984	-1.60338461024769	1.91243026217854	-1.60338461024769	-3.11500657186798	-0.145600821279444	-3.11500657186798	1.37796869277378	-1.06892307676401	-0.534461550995964	-1.65722278289974	-2.13784614699692	-1.06892307676401	-3.11500657186798	-0.680062358028675	-0.145600821279444	-0.534461550995964	0.388860716286171	0	-0.145600821279444	-1.60338461024769	-0.534461550995964	0.388860716286173	-1.06892307676401	0.388860716286173	0	-0.145600821279444	-1.06892307676401	-2.13784614699692	-0.145600821279444	0.777721430939568	-1.06892307676401	0.388860716286171	-1.06892307676401	-0.534461550995964	0.388860716286173	-3.64946807677808	-2.13784614699692	-0.145600821279444	-1.60338461024769	-0.534461550995964	1.91243026217854	-0.534461550995964	-2.72614588003839	-0.680062358028675	-0.534461550995964	-1.06892307676401	-3.11500657186798	-1.60338461024769	-1.06892307676401	-0.145600821279444	-0.145600821279444	-0.534461550995964	-3.11500657186798	-0.145600821279444	-0.534461550995964	-1.06892307676401	-1.60338461024769	-1.65722278289974	-3.11500657186798	0.388860716286171	-1.60338461024769	-1.60338461024769	-0.13365323700738	-1.60338461024769	0.388860716286171	-0.680062358028678	-0.145600821279444	-1.06892307676401	-1.06892307676401	-1.06892307676401	-0.680062358028678	-0.145600821279444	-0.145600821279444	0.388860716286173	-0.145600821279444	-3.11500657186798	-0.145600821279444	-1.06892307676401	-1.06892307676401	-2.6723077281296	-1.06892307676401	-1.06892307676401	-1.06892307676401	-0.680062358028675	-3.11500657186798	-0.145600821279444	-0.145600821279444	-1.60338461024769	-1.06892307676401	-3.11500657186798	-2.72614588003839	0	0.388860716286171	-0.145600821279444	-0.534461550995964	-0.534461550995964	-1.60338461024769	-2.19168428780984	-1.06892307676401	-1.06892307676401	-1.06892307676401	-1.21452395025722	-1.60338461024769	-1.60338461024769	-0.668114773756606	-1.60338461024769	-1.06892307676401	0	-1.60338461024769	-1.06892307676401	-1.60338461024769	-2.19168428780984	-2.13784614699692	-0.534461550995964	-0.534461550995964	-1.06892307676401	-0.534461550995964	-1.60338461024769	-0.145600821279444	-1.06892307676401	-0.680062358028675	-1.06892307676401	-1.06892307676401	-1.06892307676401	-0.145600821279444	1.91243026217854	-1.06892307676401	-1.06892307676401	-1.06892307676401	-1.06892307676401	-0.534461550995964	-1.06892307676401	-0.145600821279444	-0.145600821279444	-2.19168428780984	-0.680062358028678	-1.60338461024769	-0.534461550995964	-1.60338461024769	-2.58054500899434	-1.06892307676401	-1.06892307676401	-0.534461550995964	0.388860716286171	-1.60338461024769	-1.65722278289974	-1.65722278289974	-1.06892307676401	-1.06892307676401	-1.60338461024769	0.388860716286173	-1.06892307676401	-1.60338461024769	-1.06892307676401	0	-1.06892307676401	-1.06892307676401	-1.60338461024769	-2.19168428780984	-1.06892307676401	0.388860716286171	-1.60338461024769	-1.06892307676401	0	-0.680062358028675	-0.534461550995964	-1.60338461024769	-0.145600821279444	-2.19168428780984	-0.145600821279444	-2.19168428780984	0	-0.534461550995964	-1.06892307676401	-1.06892307676401	-1.06892307676401	-1.06892307676401	-1.60338461024769	-0.145600821279444	-1.06892307676401	-4.18392965791077	0	-1.06892307676401	-0.145600821279444	-0.680062358028675	-1.06892307676401	-1.26836203559083	1.37796869277378	-0.534461550995964	-2.58054500899434	-3.11500657186798	-2.13784614699692	0.388860716286171	-1.65722278289974	-3.11500657186798	1.37796869277378	-1.06892307676401	-0.534461550995964	-2.19168428780984	-2.13784614699692	-2.58054500899434	-1.60338461024769	-1.06892307676401	-1.06892307676401	0.388860716286173	-1.06892307676401	-1.60338461024769	-1.06892307676401	0.388860716286173	-1.60338461024769	-1.06892307676401	-1.06892307676401	-0.145600821279444	-1.06892307676401	-1.60338461024769	-1.06892307676401	0.777721430939572	-1.06892307676401	-0.680062358028675
Strain 25	-1.60338461024769	-1.06892307676401	-0.680062358028678	-0.680062358028675	-0.145600821279444	0.388860716286171	1.37796869277378	-1.06892307676401	-2.13784614699692	-2.13784614699692	-1.06892307676401	0.388860716286173	-1.60338461024769	-1.60338461024769	-1.60338461024769	-1.06892307676401	-1.06892307676401	-0.680062358028675	-0.145600821279444	-1.06892307676401	-3.64946807677808	-1.06892307676401	-1.06892307676401	-1.06892307676401	-1.65722278289974	1.91243026217854	-1.65722278289974	-1.60338461024769	-1.60338461024769	-0.680062358028675	-2.58054500899434	0	-0.145600821279444	-1.06892307676401	-3.11500657186798	-1.06892307676401	1.37796869277379	-0.534461550995964	-0.534461550995964	-1.06892307676401	-2.19168428780984	-1.65722278289974	-1.06892307676401	-1.06892307676401	-1.60338461024769	-1.60338461024769	-0.680062358028675	-1.60338461024769	-1.65722278289974	-1.06892307676401	0.388860716286171	-1.60338461024769	-2.58054500899434	-0.145600821279444	-2.72614588003839	-0.534461550995964	-1.65722278289974	-3.64946807677808	0	-1.06892307676401	-0.534461550995964	-2.19168428780984	-0.145600821279444	-1.06892307676401	-1.06892307676401	0.388860716286173	-3.11500657186798	-0.680062358028675	-0.534461550995964	0.388860716286171	-3.11500657186798	0.388860716286173	-0.145600821279444	-0.534461550995964	-1.06892307676401	-1.06892307676401	-1.06892307676401	-0.534461550995964	-0.534461550995964	0.388860716286171	-1.06892307676401	-0.680062358028675	-0.145600821279444	-0.534461550995964	-0.534461550995964	0	-2.19168428780984	-1.06892307676401	-0.145600821279444	-0.145600821279444	-0.145600821279444	-1.60338461024769	-1.60338461024769	-1.60338461024769	-0.145600821279444	-1.06892307676401	-1.60338461024769	-0.534461550995964	-0.534461550995964	0.388860716286171	-1.06892307676401	-1.06892307676401	-2.6723077281296	-1.06892307676401	-0.534461550995964	-1.60338461024769	-0.145600821279444	-1.60338461024769	-2.13784614699692	-1.06892307676401	-0.534461550995964	-0.680062358028675	-0.534461550995964	-0.145600821279444	0.243259894190338	-3.11500657186799	-1.65722278289974	-1.06892307676401	-0.680062358028675	-1.06892307676401	0.388860716286173	-1.06892307676401	-2.19168428780984	-0.534461550995964	-1.65722278289974	-0.534461550995964	-1.06892307676401	-1.60338461024769	-1.60338461024769	-0.680062358028675	3.85922790269261	-0.534461550995964	-0.145600821279444	-0.534461550995964	-1.06892307676401	-1.06892307676401	-1.06892307676401	1.91243026217854	-1.06892307676401	-0.534461550995964	-1.06892307676401	-1.06892307676401	-1.06892307676401	0.388860716286171	-0.534461550995964	-1.60338461024769	-0.680062358028675	-0.680062358028675	-0.534461550995964	-0.680062358028675	-1.60338461024769	-2.13784614699692	1.37796869277378	-0.534461550995964	-0.145600821279444	-2.13784614699692	-1.06892307676401	-0.145600821279444	-0.534461550995964	-1.06892307676401	-0.534461550995964	-1.06892307676401	-1.65722278289974	-2.13784614699692	-0.145600821279444	-1.06892307676401	-0.145600821279444	-0.534461550995964	-1.06892307676401	-1.06892307676401	-1.06892307676401	-1.60338461024769	-1.60338461024769	-0.680062358028675	-1.06892307676401	0.777721430939572	-2.13784614699692	-0.733900498841592	-0.680062358028675	-0.534461550995964	-0.534461550995964	-1.60338461024769	-0.680062358028675	-0.680062358028675	-2.19168428780984	-1.06892307676401	0.777721430939572	-1.06892307676401	-1.06892307676401	-1.06892307676401	-1.06892307676401	-1.60338461024769	-1.06892307676401	-4.18392965791077	-1.65722278289974	-0.534461550995964	-0.534461550995964	-0.145600821279444	-1.06892307676401	-1.60338461024769	-1.60338461024769	-0.534461550995964	-0.534461550995964	-1.60338461024769	0.388860716286171	-1.60338461024769	0.777721430939572	-1.06892307676401	-1.06892307676401	-1.06892307676401	-0.534461550995964	-3.11500657186798	0	-0.534461550995964	-0.145600821279444	-3.11500657186798	0.388860716286171	-1.60338461024769	-0.145600821279444	0.388860716286173	-0.534461550995964	-3.11500657186798	-2.19168428780984	-2.19168428780984	-1.65722278289974	-0.534461550995964	-0.145600821279444	-0.145600821279444	-1.06892307676401	-0.145600821279444	-0.534461550995964	-1.06892307676401	-1.60338461024769	-1.06892307676401	-0.145600821279444	-1.06892307676401	-1.06892307676401	-0.145600821279444	-1.60338461024769	0.388860716286173	-0.145600821279444	-0.534461550995964	-1.06892307676401	-3.11500657186798	-1.60338461024769	-1.06892307676401	-1.06892307676401	-1.06892307676401	0.388860716286171	-2.19168428780984	-0.145600821279444	0	-1.60338461024769	-1.60338461024769	-0.534461550995964	0.777721430939568	-3.11500657186798	0.777721430939572	0	0.777721430939572	-0.145600821279444	-0.145600821279444	-0.680062358028675	-0.733900498841592	-2.13784614699692	-2.13784614699692	-0.534461550995964	-1.06892307676401	-0.534461550995964	-0.534461550995964	-0.145600821279444	-1.06892307676401	-1.60338461024769	-0.534461550995964	-0.534461550995964	-1.60338461024769	-1.60338461024769	-0.534461550995964	0.388860716286171	-0.534461550995964	-1.06892307676401	-2.58054500899434	-0.534461550995964	-2.13784614699692	-1.06892307676401	-0.145600821279444	-1.60338461024769	-1.60338461024769	-0.534461550995964	-0.534461550995964	1.37796869277379	-1.06892307676401	-3.11500657186798	-1.60338461024769	-2.13784614699692	-1.06892307676401	-1.06892307676401	-1.06892307676401	-4.90436301561673	-0.145600821279444	1.91243026217854	0.388860716286173	-0.145600821279444	-1.06892307676401	-1.06892307676401	-0.145600821279444	-1.60338461024769	-1.60338461024769	-1.60338461024769	1.37796869277378	0	0.388860716286171	-2.13784614699692	-1.60338461024769	-3.64946807677808	0.388860716286171	-0.680062358028675	-1.06892307676401	-0.534461550995964	-0.680062358028675	-0.145600821279444	-1.06892307676401	-3.11500657186798	-1.60338461024769	-0.145600821279444	-0.534461550995964	-0.668114773756606	-1.06892307676401	-0.534461550995964	-1.06892307676401	-2.13784614699692	-0.534461550995964	-1.06892307676401	-1.60338461024769	-1.65722278289974	-1.60338461024769	-2.19168428780984	1.37796869277378	-1.26836203559083	-0.680062358028678	-1.06892307676401	3.85922790269261	-1.60338461024769	-3.11500657186798	-1.06892307676401	0	-0.145600821279444	-0.534461550995964	-1.06892307676401	-2.19168428780984	-0.534461550995964	-1.60338461024769	-0.534461550995964	-0.145600821279444	-0.145600821279444	-2.13784614699692	-1.06892307676401	-1.06892307676401	-0.145600821279444	-1.60338461024769	-0.534461550995964	-1.60338461024769	-1.60338461024769	0.388860716286173	0.388860716286171	-0.680062358028678	-0.534461550995964	-0.534461550995964	-0.145600821279444	-1.06892307676401	1.91243026217854	-0.534461550995964	-0.145600821279448	-3.64946807677808	-1.60338461024769	-1.06892307676401	0	-2.13784614699692	-1.60338461024769	-1.06892307676401	-3.11500657186798	1.91243026217854	-1.06892307676401	-1.06892307676401	1.91243026217854	-1.60338461024769	-0.145600821279444	0.388860716286173	-1.06892307676401	-1.60338461024769	-1.60338461024769	-0.534461550995964	0.388860716286171	-1.60338461024769	-1.06892307676401	-0.145600821279444	-1.06892307676401	-2.19168428780984	0.388860716286173	-0.145600821279444	-0.680062358028675	-1.60338461024769	-6.36214679348911	-0.145600821279444	-1.06892307676401	-0.145600821279444	0.388860716286171	-0.534461550995964	-1.06892307676401	-3.64946807677808	1.91243026217854	-0.145600821279444	-1.21452395025722	-1.06892307676401	-0.145600821279444	-0.145600821279444	-0.145600821279448	-2.72614588003838	-0.534461550995964	-2.58054500899434	-1.06892307676401	-0.534461550995964	-1.06892307676401	-0.145600821279444	-3.64946807677808	-0.145600821279444	0.388860716286171	-0.145600821279444	-1.60338461024769	1.91243026217854	-0.534461550995964	0.843507156024558	0	-0.534461550995964	-0.145600821279444	-1.06892307676401	-0.534461550995964	-1.06892307676401	-1.06892307676401	-0.145600821279444	-0.145600821279444	-2.58054500899434	0.388860716286173	-0.534461550995964	-0.534461550995964	-1.60338461024769	-1.06892307676401	-1.60338461024769	-0.680062358028678	-1.60338461024769	-0.534461550995964	-1.60338461024769	-3.11500657186798	1.91243026217854	-1.06892307676401	-0.145600821279444	-1.60338461024769	0.388860716286171	-1.06892307676401	-1.06892307676401	-0.145600821279444	-1.06892307676401	-2.19168428780984	-1.60338461024769	-0.680062358028675	-3.11500657186798	-1.06892307676401	0.388860716286173	-0.145600821279444	-1.06892307676401	-1.06892307676401	-0.145600821279444	0	-0.534461550995964	-0.534461550995964	-0.145600821279444	-0.534461550995964	-1.06892307676401	-0.534461550995964	-0.534461550995964	-1.06892307676401	0.388860716286171	-0.680062358028675	-1.60338461024769	-0.680062358028675	-0.534461550995964	-1.06892307676401	-0.534461550995964	-1.06892307676401	-2.58054500899434	0.388860716286173	-1.06892307676401	-0.145600821279444	-3.11500657186798	0.777721430939568	-1.60338461024769	-2.19168428780984	-0.534461550995964	-0.534461550995964	-1.06892307676401	-0.145600821279444	-1.60338461024769	-1.60338461024769	-1.65722278289974	-3.11500657186798	-0.145600821279444	-1.06892307676401	-1.06892307676401	-0.534461550995964	-1.60338461024769	-1.06892307676401	-1.60338461024769	-3.64946807677808	-1.65722278289974	-0.145600821279444	0.388860716286173	-1.06892307676401	-3.64946807677808	-2.58054500899434	-0.534461550995964	-1.60338461024769	-3.11500657186798	-1.06892307676401	-0.534461550995964	-1.60338461024769	-1.26836203559083	-0.145600821279444	-0.534461550995964	1.37796869277378	-0.145600821279444	-0.680062358028678	-1.06892307676401	-1.60338461024769	-1.06892307676401	-1.60338461024769	-0.680062358028675	-0.534461550995964	-1.65722278289974	-0.145600821279452	-0.534461550995964	-2.19168428780984	-0.680062358028675	-1.06892307676401	-2.72614588003839	0.388860716286173	-0.145600821279444	-2.13784614699692	-0.145600821279444	-3.11500657186798	1.37796869277378	0.388860716286171	-0.534461550995964	-0.145600821279444	-2.13784614699692	-1.60338461024769	-0.534461550995964	-0.145600821279444	-1.06892307676401	0.388860716286173	-0.145600821279444	-3.11500657186798	-1.60338461024769	-0.145600821279444	-3.11500657186798	-1.60338461024769	0.388860716286173	-3.11500657186798	-0.534461550995964	-0.145600821279444	-0.534461550995964	-0.145600821279444	-0.145600821279444	-0.145600821279444	-1.60338461024769	0.388860716286173	-2.72614588003838	-0.145600821279444	-1.06892307676401	-1.60338461024769	-1.06892307676401	-0.145600821279444	-0.145600821279444	1.37796869277378	3.85922790269261	-0.145600821279444	-3.11500657186798	-0.534461550995964	-2.58054500899434	-1.06892307676401	-1.06892307676401	-1.60338461024769	0.388860716286173	-1.06892307676401	0.388860716286173	3.32476633328786	-1.60338461024769	-1.06892307676401	-0.145600821279444	-0.534461550995964	-0.145600821279444	-3.11500657186798	1.91243026217854	-0.145600821279444	-2.58054500899434	0.388860716286173	-3.11500657186798	-1.06892307676401	-1.60338461024769	-1.60338461024769	-0.680062358028678	0.388860716286173	-0.680062358028675	-1.60338461024769	-0.534461550995964	-0.534461550995964	-1.06892307676401	-1.06892307676401	-5.29322370989549	-1.06892307676401	-1.60338461024769	-1.06892307676401	-3.11500657186798	-0.145600821279444	-0.145600821279444	-1.60338461024769	-1.06892307676401	-2.58054500899434	-1.06892307676401	-0.145600821279444	0.388860716286171	-2.13784614699692	-1.06892307676401	0.388860716286173	0.388860716286173	-0.534461550995964	0.777721430939572	-1.06892307676401	-1.06892307676401	-1.06892307676401	-0.534461550995964	-0.145600821279444	0	-1.60338461024769	0	-1.60338461024769	0.388860716286173	-0.534461550995964	-2.58054500899434	-1.60338461024769	-1.06892307676401	-1.65722278289974	-1.06892307676401	-0.534461550995964	-3.64946807677808	-1.60338461024769	-1.06892307676401	1.91243026217854	-2.19168428780984	-0.534461550995964	0.777721430939568	-0.534461550995964	3.85922790269261	-0.145600821279444	-1.06892307676401	-2.19168428780984	-3.64946807677808	-0.534461550995964	-0.534461550995964	0.388860716286171	0	-1.60338461024769	-0.145600821279444	0.243259894190338	-1.60338461024769	-1.06892307676401	-0.680062358028678	-0.534461550995964	-2.13784614699692	-1.06892307676401	-1.06892307676401	-1.06892307676401	-3.11500657186798	-1.06892307676401	-3.64946807677808	-1.06892307676401	-1.60338461024769	-1.60338461024769	-0.145600821279444	-0.534461550995964	-1.65722278289974	-1.06892307676401	-1.60338461024769	1.37796869277378	-1.60338461024769	-1.06892307676401	-1.21452395025722	-1.06892307676401	-1.06892307676401	-0.145600821279444	-1.06892307676401	-0.145600821279444	0	-0.680062358028675	0.388860716286173	-1.60338461024769	-1.60338461024769	-1.06892307676401	-1.06892307676401	0.243259894190338	-0.145600821279444	-2.13784614699692	-0.680062358028678	-1.06892307676401	-0.145600821279444	-3.11500657186798	-3.11500657186798	-1.06892307676401	-1.60338461024769	-0.534461550995964	-2.19168428780984	-2.58054500899434	-1.60338461024769	0.388860716286173	-1.06892307676401	-1.60338461024769	1.91243026217854	-3.64946807677808	0.789669015211636	1.91243026217854	-2.19168428780984	-0.534461550995964	-0.534461550995964	-1.06892307676401	-0.534461550995964	-1.65722278289974	-1.06892307676401	-0.534461550995964	-0.145600821279444	1.91243026217854	0.388860716286173	-3.64946807677808	-1.60338461024769	-1.06892307676401	-0.534461550995964	-1.06892307676401	-1.60338461024769	-0.145600821279444	-1.06892307676401	-1.06892307676401	-1.06892307676401	-1.06892307676401	-0.145600821279444	-0.145600821279444	-1.06892307676401	-1.65722278289974	-1.06892307676401	-1.06892307676401	-0.534461550995964	-0.534461550995964	-0.145600821279444	-0.534461550995964	-0.680062358028675	-0.680062358028675	-2.19168428780984	-1.60338461024769	-0.534461550995964	-1.06892307676401	-3.64946807677808	-0.534461550995964	-0.534461550995964	-1.06892307676401	-0.680062358028675	-1.60338461024769	-1.60338461024769	-1.06892307676401	-0.534461550995964	-0.680062358028675	-0.733900498841596	-1.06892307676401	0.388860716286171	-1.06892307676401	-1.06892307676401	-0.534461550995964	-1.60338461024769	-1.06892307676401	-2.19168428780984	-3.11500657186798	-0.534461550995964	-0.13365323700738	0.388860716286173	-1.60338461024769	-1.06892307676401	-1.06892307676401	-2.13784614699692	-1.06892307676401	-0.534461550995964	-1.60338461024769	-0.534461550995964	-1.06892307676401	-3.11500657186798	-0.145600821279444	-0.534461550995964	-0.534461550995964	-0.13365323700738	-0.534461550995964	-0.534461550995964	-1.60338461024769	-1.60338461024769	-0.534461550995964	-1.06892307676401	-0.680062358028675	-0.534461550995964	-0.145600821279444	-0.145600821279444	-1.06892307676401	-1.60338461024769	-0.680062358028675	-1.06892307676401	1.37796869277378	-3.64946807677808	0.388860716286171	-2.19168428780984	-0.534461550995964	1.37796869277378	-1.21452395025722	-0.534461550995964	0	-3.64946807677808	-0.534461550995964	0.388860716286173	-0.534461550995964	-0.145600821279444	-1.06892307676401	-1.06892307676401	-0.680062358028678	-0.145600821279444	-1.06892307676401	0.388860716286173	-1.60338461024769	-1.06892307676401	-0.145600821279444	-0.680062358028675	-0.680062358028675	-1.60338461024769	-1.60338461024769	-2.13784614699692	-1.60338461024769	-1.06892307676401	-1.06892307676401	-0.534461550995964	0.789669015211636	-1.60338461024769	-1.60338461024769	-1.06892307676401	-1.06892307676401	-1.60338461024769	-1.06892307676401	-1.60338461024769	-0.534461550995964	-1.60338461024769	-2.72614588003838	0	1.37796869277378	-1.06892307676401	-1.06892307676401	-1.06892307676401	-0.534461550995964	-1.21452395025722	-5.82768521235643	-0.534461550995964	-1.60338461024769	3.85922790269261	-0.534461550995964	-2.58054500899434	-0.680062358028678	-3.11500657186798	-0.145600821279444	-0.145600821279444	-1.06892307676401	-1.60338461024769	-0.534461550995964	-1.06892307676401	-0.145600821279444	0.388860716286173	-1.60338461024769	-0.534461550995964	-1.60338461024769	-0.680062358028675	-1.06892307676401	-1.60338461024769	-1.60338461024769	-1.06892307676401	-0.534461550995964	-1.60338461024769	-1.60338461024769	-0.145600821279444	-0.534461550995964	-1.60338461024769	-2.58054500899434	0.388860716286171	-1.65722278289974	-0.145600821279444	-0.145600821279444	-1.65722278289974	1.91243026217854	-0.145600821279444	-1.06892307676401	0.388860716286173	-0.145600821279444	-0.145600821279444	-1.65722278289974	-1.65722278289974	0.388860716286173	-0.680062358028675	-1.06892307676401	-1.06892307676401	0.388860716286173	-2.13784614699692	-0.145600821279444	-1.06892307676401	-0.145600821279444	0.777721430939568	-0.534461550995964	-0.680062358028678	-0.145600821279444	-3.11500657186798	0.388860716286173	-1.60338461024769	-0.145600821279444	-0.145600821279444	-0.145600821279444	-1.65722278289974	-0.145600821279444	-1.06892307676401	0	0.388860716286173	-0.534461550995964	-1.60338461024769	-1.06892307676401	-1.06892307676401	-0.534461550995964	0	-1.60338461024769	0	-1.65722278289974	-1.06892307676401	-1.06892307676401	-1.06892307676401	-0.534461550995964	-0.145600821279444	-1.06892307676401	-1.60338461024769	0.388860716286171	-0.534461550995964	-1.06892307676401	0	-0.534461550995964	-1.06892307676401	-0.534461550995964	-1.06892307676401	0	-1.60338461024769	-3.11500657186798	0	-0.145600821279444	-3.11500657186798	0	-1.06892307676401	-1.06892307676401	-1.60338461024769	-1.06892307676401	-1.06892307676401	-1.65722278289974	-0.534461550995964	1.37796869277378	-0.534461550995964	-1.06892307676401	-1.06892307676401	-0.534461550995964	0.388860716286173	1.37796869277378	-1.06892307676401	0.388860716286173	-0.534461550995964	-1.06892307676401	0.777721430939568	-1.06892307676401	1.37796869277378	-0.534461550995964	-1.06892307676401	0.388860716286173	-0.680062358028678	0.388860716286173	-0.680062358028675	-1.06892307676401	-1.65722278289974	-1.06892307676401	-0.534461550995964	0	-0.534461550995964
Strain 31	-0.534461550995964	0.388860716286173	-0.534461550995964	-1.06892307676401	-0.534461550995964	-0.145600821279444	0.777721430939568	-0.534461550995964	-0.145600821279444	0.388860716286171	-1.06892307676401	-1.60338461024769	-0.534461550995964	-0.145600821279444	-1.06892307676401	-1.06892307676401	-0.534461550995964	0.388860716286173	-0.145600821279444	-1.06892307676401	-1.06892307676401	-1.06892307676401	-2.58054500899434	-2.19168428780984	-0.534461550995964	-0.534461550995964	0.388860716286171	-1.60338461024769	-0.534461550995964	-0.534461550995964	-1.06892307676401	-1.06892307676401	0.388860716286171	-0.534461550995964	-1.06892307676401	-0.145600821279444	0.388860716286173	-0.534461550995964	-0.534461550995964	-1.06892307676401	-0.534461550995964	-1.06892307676401	-1.06892307676401	-1.60338461024769	0	-0.534461550995964	-1.60338461024769	0.388860716286173	-0.534461550995964	-0.534461550995964	-1.06892307676401	-0.534461550995964	-1.06892307676401	-0.534461550995964	-1.60338461024769	-0.534461550995964	-1.60338461024769	-0.534461550995964	-0.534461550995964	-0.534461550995964	-1.06892307676401	-0.534461550995964	-1.60338461024769	-0.534461550995964	-0.534461550995964	-1.06892307676401	0	-0.534461550995964	0	-0.534461550995964	-0.145600821279444	-1.65722278289974	0.388860716286173	0	-0.534461550995964	-1.06892307676401	-0.534461550995964	-1.06892307676401	-1.06892307676401	-0.534461550995964	-1.06892307676401	-3.64946807677808	-0.145600821279444	0.388860716286171	0	0	-1.65722278289974	-0.145600821279444	-1.60338461024769	-1.65722278289974	-0.680062358028675	-1.06892307676401	-0.534461550995964	-0.534461550995964	-1.06892307676401	-1.60338461024769	-0.534461550995964	-0.534461550995964	0.388860716286171	-1.06892307676401	0	-0.145600821279444	-0.534461550995964	-1.65722278289974	-1.06892307676401	-0.534461550995964	-0.534461550995964	-1.60338461024769	0.388860716286173	-0.534461550995964	-0.534461550995964	-0.534461550995964	-2.58054500899434	-0.534461550995964	-1.60338461024769	-1.60338461024769	-3.11500657186798	-1.06892307676401	-1.60338461024769	-0.145600821279444	-1.06892307676401	-1.60338461024769	-1.06892307676401	-1.06892307676401	-1.06892307676401	-0.534461550995964	-0.534461550995964	-0.145600821279444	-1.60338461024769	-0.534461550995964	-1.06892307676401	-1.06892307676401	-0.534461550995964	-0.534461550995964	-0.534461550995964	-0.680062358028675	-0.534461550995964	-1.06892307676401	-1.06892307676401	-2.19168428780984	-2.19168428780984	-1.06892307676401	-1.06892307676401	-1.60338461024769	-1.06892307676401	-0.145600821279444	0.388860716286173	-0.534461550995964	-0.534461550995964	-1.06892307676401	-0.534461550995964	-1.06892307676401	-2.58054500899434	-0.534461550995964	-1.06892307676401	-0.733900498841596	-0.534461550995964	-0.534461550995964	-1.06892307676401	-0.145600821279444	-0.534461550995964	-1.06892307676401	-1.65722278289974	-1.60338461024769	-0.534461550995964	-1.60338461024769	-0.534461550995964	-1.65722278289974	-1.06892307676401	-0.534461550995964	-1.06892307676401	-1.06892307676401	-0.534461550995964	-1.06892307676401	-1.60338461024769	-0.534461550995964	-2.58054500899434	-1.06892307676401	-1.65722278289974	-0.534461550995964	0	0.388860716286173	-1.60338461024769	-0.145600821279444	-2.58054500899434	0.388860716286171	0	-1.06892307676401	0.388860716286171	-1.06892307676401	-1.06892307676401	-0.680062358028675	-1.06892307676401	-1.06892307676401	-1.06892307676401	-0.534461550995964	-0.534461550995964	-0.534461550995964	-0.534461550995964	-0.534461550995964	-0.534461550995964	-1.06892307676401	-0.534461550995964	0.388860716286173	0.388860716286171	-1.60338461024769	-2.58054500899434	-1.06892307676401	-0.534461550995964	-3.11500657186798	-1.65722278289974	-1.06892307676401	-1.06892307676401	-1.06892307676401	-0.534461550995964	-0.733900498841596	-1.65722278289974	0.388860716286173	-0.534461550995964	-2.13784614699692	-1.06892307676401	-1.60338461024769	-2.13784614699692	0.388860716286173	-1.06892307676401	-1.60338461024769	0.388860716286173	-0.534461550995964	-1.06892307676401	-0.534461550995964	-1.06892307676401	-0.534461550995964	-1.06892307676401	-1.60338461024769	-1.06892307676401	-3.11500657186798	-0.534461550995964	-0.534461550995964	-2.58054500899434	-0.145600821279444	-1.06892307676401	-1.60338461024769	-2.19168428780984	-0.680062358028675	0.388860716286171	0	-0.534461550995964	-0.534461550995964	-0.145600821279444	-0.145600821279444	-1.60338461024769	-1.60338461024769	-0.680062358028678	-0.534461550995964	-0.534461550995964	-0.145600821279444	0	-1.06892307676401	-1.06892307676401	-1.06892307676401	-0.680062358028675	-2.58054500899434	0	-0.145600821279444	-1.60338461024769	-1.06892307676401	0.388860716286171	-1.06892307676401	-1.60338461024769	-0.534461550995964	-1.06892307676401	-2.58054500899434	-0.534461550995964	-0.534461550995964	-1.06892307676401	-0.534461550995964	-1.06892307676401	-1.60338461024769	-0.534461550995964	-3.11500657186798	-1.60338461024769	-1.60338461024769	-1.06892307676401	-0.534461550995964	0	0.388860716286173	0.388860716286173	0	0	0	-0.145600821279444	-1.60338461024769	-0.534461550995964	-1.06892307676401	-1.06892307676401	-0.534461550995964	-0.534461550995964	-1.06892307676401	-1.06892307676401	-1.06892307676401	-0.680062358028678	-1.06892307676401	-0.534461550995964	-0.145600821279444	-0.145600821279444	-1.06892307676401	0.388860716286171	-1.06892307676401	-0.534461550995964	-0.680062358028675	-1.06892307676401	-0.534461550995964	-1.06892307676401	-3.11500657186799	0.388860716286173	-0.534461550995964	-2.58054500899434	-1.06892307676401	-0.145600821279444	0	0.388860716286173	-0.145600821279444	-0.145600821279444	-0.534461550995964	-3.11500657186798	0	0	-1.06892307676401	-1.65722278289974	-0.145600821279444	-0.145600821279444	-0.534461550995964	-1.06892307676401	-1.60338461024769	-0.534461550995964	0.388860716286173	-1.06892307676401	-0.145600821279444	-1.06892307676401	-1.06892307676401	-2.19168428780984	-2.13784614699692	0.388860716286173	-0.145600821279444	0	-2.58054500899434	0.388860716286171	0.388860716286171	-0.145600821279452	-0.534461550995964	-0.145600821279444	0.388860716286171	-1.60338461024769	-0.534461550995964	-0.534461550995964	-3.11500657186798	-1.65722278289974	-1.60338461024769	0.388860716286173	-0.534461550995964	-1.06892307676401	0	-0.534461550995964	0.388860716286171	-1.06892307676401	-1.06892307676401	-1.06892307676401	0.388860716286171	-1.06892307676401	-1.06892307676401	0.388860716286171	-1.06892307676401	-0.534461550995964	-1.60338461024769	-1.06892307676401	-3.11500657186799	-0.534461550995964	-0.145600821279444	0	-1.06892307676401	0.388860716286171	-0.534461550995964	1.91243026217854	-0.534461550995964	0	-0.534461550995964	-0.534461550995964	-0.534461550995964	0.777721430939568	-1.06892307676401	-0.534461550995964	-0.145600821279444	-1.60338461024769	-0.145600821279444	-1.06892307676401	-1.06892307676401	-1.60338461024769	-0.534461550995964	0.388860716286171	-0.680062358028675	0.388860716286173	-0.680062358028675	-1.06892307676401	-0.680062358028675	-1.06892307676401	-1.06892307676401	0.388860716286171	-2.58054500899434	0.388860716286171	-1.06892307676401	-1.60338461024769	0.388860716286173	-0.534461550995964	-2.58054500899434	-2.19168428780984	-1.60338461024769	-0.534461550995964	1.91243026217854	-1.06892307676401	-0.534461550995964	1.37796869277378	-1.06892307676401	-1.60338461024769	-0.534461550995964	0.388860716286173	0.388860716286171	-0.534461550995964	-0.534461550995964	-1.06892307676401	-1.60338461024769	-0.534461550995964	-0.534461550995964	0.388860716286173	-0.534461550995964	0.388860716286173	-1.06892307676401	1.91243026217854	0.388860716286173	-1.06892307676401	-0.534461550995964	-0.145600821279444	1.91243026217854	0	-0.534461550995964	0.388860716286173	-1.06892307676401	-0.534461550995964	-0.534461550995964	-0.534461550995964	-1.06892307676401	-0.680062358028675	0	-0.534461550995964	-1.06892307676401	-1.60338461024769	-0.145600821279444	-2.58054500899434	1.91243026217854	-0.534461550995964	-0.534461550995964	-0.534461550995964	-0.534461550995964	-0.534461550995964	-1.06892307676401	-0.534461550995964	-1.06892307676401	-0.145600821279444	-1.06892307676401	-1.06892307676401	-0.680062358028675	-1.06892307676401	-1.06892307676401	0.388860716286173	-1.60338461024769	0.388860716286173	-1.06892307676401	-0.534461550995964	-0.534461550995964	-1.06892307676401	-1.06892307676401	-1.06892307676401	-0.534461550995964	-0.534461550995964	0	0.388860716286173	-0.145600821279444	-1.06892307676401	-0.534461550995964	-0.534461550995964	-0.534461550995964	-0.145600821279444	-1.06892307676401	-0.534461550995964	-0.145600821279444	-0.145600821279444	1.91243026217854	-1.06892307676401	1.37796869277379	0.388860716286173	-1.65722278289974	-1.06892307676401	-1.06892307676401	-1.06892307676401	0.388860716286171	-1.06892307676401	-1.06892307676401	-0.534461550995964	-1.60338461024769	0	-0.534461550995964	-1.06892307676401	-1.60338461024769	-1.06892307676401	-1.06892307676401	-1.06892307676401	-1.60338461024769	-0.534461550995964	-0.534461550995964	-0.534461550995964	0	-0.534461550995964	-0.534461550995964	-0.534461550995964	0.388860716286173	0	-1.06892307676401	-1.06892307676401	-1.06892307676401	-0.534461550995964	-1.06892307676401	-0.534461550995964	0.388860716286171	0.388860716286171	-3.11500657186798	-1.06892307676401	-1.06892307676401	-1.60338461024769	-1.65722278289974	-1.60338461024769	-0.534461550995964	-1.60338461024769	-0.534461550995964	-1.60338461024769	-1.06892307676401	-1.06892307676401	-0.145600821279444	-0.534461550995964	-0.145600821279444	-1.60338461024769	-1.06892307676401	-0.680062358028675	-0.534461550995964	-2.58054500899434	-1.06892307676401	-0.145600821279444	-1.60338461024769	-0.534461550995964	-1.06892307676401	-1.60338461024769	-1.06892307676401	-0.534461550995964	-1.06892307676401	-0.534461550995964	0	0.388860716286171	0.777721430939572	0	-0.534461550995964	-1.06892307676401	-0.534461550995964	-0.534461550995964	0.388860716286171	-1.60338461024769	-0.534461550995964	-1.06892307676401	-0.534461550995964	-1.60338461024769	0.388860716286173	-1.06892307676401	-1.06892307676401	-0.680062358028675	-0.534461550995964	-1.60338461024769	0.388860716286171	-0.534461550995964	-1.60338461024769	-0.145600821279444	-1.06892307676401	-0.534461550995964	0	0	0.388860716286171	-1.06892307676401	-1.06892307676401	-1.06892307676401	-0.680062358028675	-1.06892307676401	-1.06892307676401	-2.19168428780984	-1.65722278289974	-1.60338461024769	-2.13784614699692	0	-1.60338461024769	-1.60338461024769	-1.06892307676401	-0.534461550995964	-0.534461550995964	-1.06892307676401	-0.534461550995964	-3.11500657186798	-0.13365323700738	-0.534461550995964	-0.145600821279444	-1.06892307676401	0.388860716286173	-0.534461550995964	-0.534461550995964	-1.06892307676401	0	-0.534461550995964	-0.534461550995964	-1.60338461024769	-0.534461550995964	1.91243026217854	-1.06892307676401	-0.145600821279444	-1.06892307676401	-0.534461550995964	0	-0.534461550995964	-1.06892307676401	-1.06892307676401	-1.06892307676401	-1.60338461024769	1.91243026217854	-0.534461550995964	-1.60338461024769	0.388860716286173	0.388860716286171	-1.65722278289974	-0.534461550995964	-0.534461550995964	-0.145600821279444	-1.60338461024769	-1.06892307676401	-0.534461550995964	-1.06892307676401	-0.534461550995964	-1.65722278289974	0.388860716286173	-1.06892307676401	-1.60338461024769	-0.534461550995964	-1.60338461024769	0	-0.534461550995964	-0.534461550995964	-1.60338461024769	-1.06892307676401	-0.534461550995964	-0.145600821279444	1.91243026217854	-0.534461550995964	0.388860716286173	-1.60338461024769	0.388860716286173	-0.534461550995964	-0.145600821279444	-1.06892307676401	-0.145600821279444	-0.534461550995964	-1.06892307676401	0	-1.06892307676401	-0.534461550995964	-0.534461550995964	-0.534461550995964	-3.11500657186798	-1.06892307676401	-0.534461550995964	1.91243026217854	-1.06892307676401	-0.534461550995964	-1.06892307676401	-1.60338461024769	-2.19168428780984	-1.60338461024769	-0.680062358028678	-1.06892307676401	0	-0.534461550995964	-0.534461550995964	-1.60338461024769	-0.534461550995964	-1.06892307676401	-1.60338461024769	-1.06892307676401	-0.534461550995964	-1.06892307676401	-2.58054500899434	-0.534461550995964	-1.06892307676401	-1.06892307676401	0	-0.534461550995964	-3.11500657186798	-1.06892307676401	0.388860716286173	-1.06892307676401	-3.64946807677808	0.388860716286173	-1.06892307676401	-0.534461550995964	0.388860716286173	1.91243026217854	-0.534461550995964	0.388860716286171	-1.06892307676401	-2.13784614699692	-0.534461550995964	-0.534461550995964	-1.06892307676401	-0.534461550995964	-0.534461550995964	0	-1.60338461024769	-0.13365323700738	-1.60338461024769	-3.64946807677808	-0.534461550995964	-0.534461550995964	-0.145600821279444	-0.534461550995964	0.388860716286173	0.388860716286173	-1.06892307676401	-0.534461550995964	-0.145600821279444	-1.60338461024769	-1.06892307676401	-0.534461550995964	-1.06892307676401	-0.534461550995964	-1.06892307676401	-0.534461550995964	-1.60338461024769	-0.534461550995964	-0.534461550995964	0	-1.60338461024769	-0.534461550995964	-1.60338461024769	-1.60338461024769	-1.60338461024769	-1.06892307676401	-0.145600821279444	-0.680062358028678	-1.60338461024769	-0.534461550995964	-0.534461550995964	-1.60338461024769	-1.06892307676401	0.388860716286171	-0.145600821279444	0.388860716286173	-1.06892307676401	-1.06892307676401	0	-2.13784614699692	-1.60338461024769	-3.11500657186798	-1.06892307676401	-2.58054500899434	0.388860716286173	-1.60338461024769	-1.06892307676401	-0.534461550995964	-1.60338461024769	-1.06892307676401	-0.534461550995964	-1.65722278289974	-0.534461550995964	-0.534461550995964	-1.06892307676401	-1.06892307676401	-1.06892307676401	-0.145600821279444	-1.06892307676401	-0.534461550995964	-0.534461550995964	-0.534461550995964	0	-1.60338461024769	-1.60338461024769	-0.534461550995964	0.388860716286173	-1.60338461024769	-0.145600821279444	-1.06892307676401	-1.06892307676401	-1.06892307676401	-0.534461550995964	-0.534461550995964	-1.60338461024769	-1.60338461024769	-1.06892307676401	-0.534461550995964	0.388860716286173	0.388860716286171	-0.534461550995964	-1.06892307676401	-1.60338461024769	-0.145600821279444	-0.680062358028675	0.388860716286173	0	0	-1.06892307676401	-0.145600821279444	-0.534461550995964	-1.60338461024769	0.388860716286171	-0.534461550995964	-0.145600821279444	0.388860716286173	-0.534461550995964	0.388860716286171	-0.534461550995964	-1.06892307676401	-0.145600821279444	-0.534461550995964	-1.60338461024769	-0.145600821279444	0.388860716286171	-1.06892307676401	-0.534461550995964	-0.534461550995964	-1.06892307676401	-0.145600821279444	-1.06892307676401	-0.534461550995964	-0.534461550995964	-0.534461550995964	-1.60338461024769	-0.534461550995964	-0.145600821279444	-1.06892307676401	-1.06892307676401	-0.534461550995964	-2.19168428780984	-1.60338461024769	-0.534461550995964	0	-0.534461550995964	-1.06892307676401	0.388860716286173	-0.534461550995964	-1.06892307676401	-0.145600821279444	0	-1.06892307676401	-0.534461550995964	-1.06892307676401	-1.06892307676401	-0.534461550995964	-0.534461550995964	-1.60338461024769	0.388860716286173	-1.06892307676401	-1.06892307676401	-1.06892307676401	-1.06892307676401	-1.06892307676401	-2.58054500899434	-0.534461550995964	-0.534461550995964	-1.06892307676401	-1.06892307676401	-1.06892307676401	-1.60338461024769	0	-0.534461550995964	-1.06892307676401	-0.145600821279444	-0.680062358028675	-1.60338461024769	-0.534461550995964	-3.11500657186798	-1.06892307676401	-0.534461550995964	-1.06892307676401	-2.58054500899434	-0.534461550995964	-0.145600821279444	0.388860716286173	-1.60338461024769	-1.06892307676401	-1.06892307676401	0.388860716286173	-0.534461550995964	-0.534461550995964	-0.733900498841596	-1.06892307676401	-1.06892307676401	-1.06892307676401	-1.06892307676401	-0.534461550995964	-0.534461550995964	-0.534461550995964	-0.534461550995964	0.388860716286171	0	3.85922790269261	-0.145600821279444	-1.06892307676401	-0.680062358028678	-1.06892307676401	-0.534461550995964	0.388860716286171	-1.60338461024769	0	-1.06892307676401	-0.145600821279444	-1.06892307676401	-1.06892307676401	-0.145600821279444	-0.534461550995964	-0.534461550995964	-0.145600821279444	0.388860716286173	0.388860716286173	-1.06892307676401	-2.58054500899434	-1.06892307676401	1.91243026217854	0	-0.145600821279444	-1.65722278289974	-0.534461550995964	-1.60338461024769	-1.60338461024769	-1.06892307676401	-1.06892307676401	-2.58054500899434	-1.60338461024769	-0.680062358028678	-1.06892307676401	-1.60338461024769	-1.06892307676401	-1.06892307676401	-3.64946807677808	-0.534461550995964	-0.534461550995964	-1.06892307676401	0	-1.06892307676401	-1.06892307676401	-1.60338461024769	-1.06892307676401	-0.534461550995964	0.388860716286171	-0.145600821279444	1.37796869277379	-1.65722278289974	-0.534461550995964	-1.60338461024769	-1.06892307676401	-0.145600821279444	0	-1.06892307676401	-0.534461550995964	-0.145600821279444	-3.64946807677808	-1.06892307676401	-3.11500657186798	0.388860716286171	-0.534461550995964	-0.534461550995964	-0.534461550995964	-0.534461550995964	-0.534461550995964	-1.06892307676401	-0.680062358028678	-0.534461550995964	0.388860716286171	-1.06892307676401	-0.534461550995964	-0.534461550995964	0.388860716286173	-1.06892307676401	0	0	-3.11500657186798	-1.06892307676401	-0.680062358028678	-0.145600821279444	-2.13784614699692	-0.534461550995964	-0.534461550995964
Strain 24	-0.534461550995964	-2.58054500899434	0	-1.06892307676401	-0.534461550995964	0	-0.534461550995964	-0.534461550995964	-0.534461550995964	-0.534461550995964	-0.534461550995964	0	-1.06892307676401	-1.06892307676401	0	-1.06892307676401	-0.534461550995964	-0.534461550995964	-0.534461550995964	-0.534461550995964	-1.06892307676401	-0.534461550995964	-0.534461550995964	-1.06892307676401	0	-0.534461550995964	-0.534461550995964	-0.534461550995964	-2.58054500899434	-0.534461550995964	-0.534461550995964	0	-1.06892307676401	-0.534461550995964	0	-0.534461550995964	-1.06892307676401	0.388860716286171	0	-0.534461550995964	-1.06892307676401	-0.534461550995964	-1.06892307676401	-0.534461550995964	-0.534461550995964	-0.534461550995964	-0.534461550995964	-0.534461550995964	-0.534461550995964	0	-1.06892307676401	0	-1.06892307676401	-0.534461550995964	-0.534461550995964	-0.534461550995964	-0.534461550995964	-0.534461550995964	0	-1.06892307676401	0.388860716286173	0	0	0	0	-0.534461550995964	-0.534461550995964	0	-0.534461550995964	-1.06892307676401	-0.534461550995964	-1.06892307676401	-0.534461550995964	0.388860716286173	-1.06892307676401	-1.06892307676401	0	-0.534461550995964	-0.534461550995964	-0.534461550995964	-0.534461550995964	-0.534461550995964	-0.534461550995964	-0.534461550995964	-1.06892307676401	0	0	-1.06892307676401	0	0	0.388860716286173	-0.534461550995964	-1.06892307676401	-0.534461550995964	0.388860716286173	-0.534461550995964	-0.534461550995964	0	-0.534461550995964	-0.534461550995964	0	-0.534461550995964	-0.534461550995964	-0.534461550995964	-0.534461550995964	-1.06892307676401	-0.534461550995964	0	0	-0.534461550995964	-1.06892307676401	-1.06892307676401	-1.06892307676401	0	-0.534461550995964	-0.534461550995964	-0.534461550995964	-0.534461550995964	0.388860716286173	0	-0.534461550995964	-0.534461550995964	0.388860716286171	-0.534461550995964	-0.534461550995964	-0.534461550995964	-0.534461550995964	-0.534461550995964	0	-1.06892307676401	-0.534461550995964	-0.534461550995964	-0.534461550995964	-0.534461550995964	-0.534461550995964	0	-1.06892307676401	-0.534461550995964	-1.06892307676401	-0.534461550995964	0	0	-1.06892307676401	0	-0.534461550995964	-1.06892307676401	-1.06892307676401	-0.534461550995964	0	0.388860716286171	-0.534461550995964	0	-1.06892307676401	-1.06892307676401	-0.534461550995964	-0.534461550995964	-0.534461550995964	-1.06892307676401	-0.534461550995964	-0.534461550995964	-0.534461550995964	-0.534461550995964	0	-0.534461550995964	0	-0.534461550995964	-0.534461550995964	-0.534461550995964	0	0	-1.06892307676401	-0.534461550995964	-1.06892307676401	-1.06892307676401	-1.06892307676401	-0.534461550995964	-0.534461550995964	0	-0.534461550995964	-1.06892307676401	0	-0.534461550995964	-1.06892307676401	-0.534461550995964	-0.534461550995964	-2.58054500899434	0	0	-0.534461550995964	-1.06892307676401	0.388860716286173	0	-0.534461550995964	-1.06892307676401	0	-0.534461550995964	-0.534461550995964	-0.534461550995964	-1.06892307676401	0	-1.06892307676401	-0.534461550995964	-1.06892307676401	-0.534461550995964	-0.534461550995964	-0.534461550995964	0	-0.534461550995964	-0.534461550995964	-0.534461550995964	-0.534461550995964	-0.534461550995964	-0.534461550995964	-0.534461550995964	0	-1.06892307676401	-1.06892307676401	0	-1.06892307676401	-0.534461550995964	-0.534461550995964	-0.534461550995964	0	-0.534461550995964	-1.06892307676401	-0.534461550995964	-0.534461550995964	-0.534461550995964	-0.534461550995964	-1.06892307676401	-0.534461550995964	0	-0.534461550995964	-0.534461550995964	-1.06892307676401	-0.534461550995964	-0.534461550995964	-1.06892307676401	0	-0.534461550995964	0	0.388860716286171	0	-1.06892307676401	-0.534461550995964	-0.534461550995964	0	0	0	0	-0.534461550995964	0	-0.534461550995964	-1.06892307676401	0	-0.534461550995964	0	-1.06892307676401	-0.534461550995964	0	-2.58054500899434	0	-0.534461550995964	0	-0.534461550995964	0	-1.06892307676401	-0.534461550995964	0	-1.06892307676401	-0.534461550995964	-1.06892307676401	-0.534461550995964	-1.06892307676401	-0.534461550995964	-1.06892307676401	-1.06892307676401	-0.534461550995964	-0.534461550995964	0	-1.06892307676401	-1.06892307676401	-0.534461550995964	-0.534461550995964	-1.06892307676401	0	-0.534461550995964	0	-0.534461550995964	-2.58054500899434	0	-0.534461550995964	-2.58054500899434	0.388860716286171	-0.534461550995964	-0.534461550995964	-0.534461550995964	-1.06892307676401	0	-0.534461550995964	0	-0.534461550995964	-0.534461550995964	-1.06892307676401	0	-0.534461550995964	0	0	-0.534461550995964	-0.534461550995964	-1.06892307676401	-1.06892307676401	-0.534461550995964	-0.534461550995964	-0.534461550995964	-0.534461550995964	-0.534461550995964	0	-1.06892307676401	-0.534461550995964	-0.534461550995964	-0.534461550995964	0.388860716286171	-1.06892307676401	-1.06892307676401	-0.534461550995964	-0.534461550995964	-0.534461550995964	-0.534461550995964	-0.534461550995964	-0.534461550995964	-0.534461550995964	-0.534461550995964	-1.06892307676401	-0.534461550995964	-1.06892307676401	-0.534461550995964	0.388860716286171	-0.534461550995964	0	-0.534461550995964	-0.534461550995964	-0.534461550995964	0	-1.06892307676401	-0.534461550995964	-0.534461550995964	0	-1.06892307676401	0	-1.06892307676401	-0.534461550995964	-0.534461550995964	-2.58054500899434	-1.06892307676401	-0.534461550995964	0.388860716286173	-0.534461550995964	0	-0.534461550995964	-1.06892307676401	-0.534461550995964	0	-0.534461550995964	-0.534461550995964	0	0	0	-0.534461550995964	-0.534461550995964	0	-0.534461550995964	-0.534461550995964	0	0.388860716286173	0	-1.06892307676401	0	0	0	-0.534461550995964	-0.534461550995964	-0.534461550995964	-0.534461550995964	0	-0.534461550995964	-0.534461550995964	-0.534461550995964	0	-0.534461550995964	0	-0.534461550995964	-1.06892307676401	0	-1.06892307676401	-0.534461550995964	-1.06892307676401	0	-1.06892307676401	0	-0.534461550995964	-0.534461550995964	-1.06892307676401	-0.534461550995964	-0.534461550995964	-0.534461550995964	-0.534461550995964	-0.534461550995964	-0.534461550995964	-0.534461550995964	-1.06892307676401	-1.06892307676401	-0.534461550995964	-0.534461550995964	-0.534461550995964	-0.534461550995964	0	-0.534461550995964	-0.534461550995964	-0.534461550995964	0	-0.534461550995964	0	-1.06892307676401	-0.534461550995964	-0.534461550995964	0	0	-0.534461550995964	-0.534461550995964	0.388860716286171	-0.534461550995964	0.388860716286171	-0.534461550995964	-0.534461550995964	0.388860716286173	-0.534461550995964	-0.534461550995964	0	0	0	-0.534461550995964	-0.534461550995964	-0.534461550995964	0	-1.06892307676401	-0.534461550995964	0	0.388860716286171	-1.06892307676401	0.388860716286173	-1.06892307676401	-0.534461550995964	0	-1.06892307676401	-0.534461550995964	-0.534461550995964	-0.534461550995964	-0.534461550995964	-1.06892307676401	0	-0.534461550995964	-0.534461550995964	0.388860716286173	0	-0.534461550995964	-1.06892307676401	-0.534461550995964	-2.58054500899434	-0.534461550995964	0	-0.534461550995964	-0.534461550995964	-2.58054500899434	-0.534461550995964	-0.534461550995964	-0.534461550995964	-0.534461550995964	0	-0.534461550995964	-0.534461550995964	0.388860716286173	-1.06892307676401	0	-0.534461550995964	-0.534461550995964	-0.534461550995964	-0.534461550995964	0	0.388860716286173	0	-1.06892307676401	0	0	0	-0.534461550995964	-1.06892307676401	0	-0.534461550995964	-0.534461550995964	-0.534461550995964	-0.534461550995964	0	-0.534461550995964	-1.06892307676401	-0.534461550995964	0	-1.06892307676401	-0.534461550995964	0	-1.06892307676401	-0.534461550995964	-0.534461550995964	0	-1.06892307676401	0	-0.534461550995964	-0.534461550995964	-0.534461550995964	0	0	-0.534461550995964	-0.534461550995964	-0.534461550995964	-0.534461550995964	-1.06892307676401	-0.534461550995964	-0.534461550995964	-0.534461550995964	-0.534461550995964	-0.534461550995964	-1.06892307676401	-0.534461550995964	-1.06892307676401	-0.534461550995964	-0.534461550995964	0	-0.534461550995964	0	-0.534461550995964	-0.534461550995964	-0.534461550995964	-0.534461550995964	0	-0.534461550995964	-1.06892307676401	0	0.388860716286171	-1.06892307676401	-1.06892307676401	-0.534461550995964	-1.06892307676401	-0.534461550995964	0	0.388860716286171	-0.534461550995964	-0.534461550995964	0.388860716286173	-0.534461550995964	0	-0.534461550995964	0	0	0	-0.534461550995964	-0.534461550995964	0	-0.534461550995964	0	0.388860716286173	0	-0.534461550995964	0	-0.534461550995964	0	-1.06892307676401	-0.534461550995964	-1.06892307676401	-1.06892307676401	-0.534461550995964	-1.06892307676401	0	0	-0.534461550995964	-0.534461550995964	0	0	0	0	0	0	-1.06892307676401	0	-0.534461550995964	-0.534461550995964	-0.534461550995964	-0.534461550995964	-0.534461550995964	-0.534461550995964	0.388860716286171	-0.534461550995964	-0.534461550995964	-0.534461550995964	-0.534461550995964	0	-0.534461550995964	0	-1.06892307676401	-1.06892307676401	0.388860716286171	-1.06892307676401	-0.534461550995964	-0.534461550995964	-0.534461550995964	0	-0.534461550995964	0	-0.534461550995964	-1.06892307676401	-0.534461550995964	-0.534461550995964	0	-0.534461550995964	0.388860716286173	0	-1.06892307676401	0	-0.534461550995964	-1.06892307676401	-1.06892307676401	-0.534461550995964	-1.06892307676401	0	-0.534461550995964	0.388860716286171	-1.06892307676401	-0.534461550995964	0	-0.534461550995964	-1.06892307676401	0	-0.534461550995964	-1.06892307676401	0	-0.534461550995964	-0.534461550995964	0	0	0.388860716286171	-0.534461550995964	-0.534461550995964	0	-0.534461550995964	-0.534461550995964	-0.534461550995964	-1.06892307676401	-0.534461550995964	-2.58054500899434	-0.534461550995964	0	-0.534461550995964	0	0	-0.534461550995964	-0.534461550995964	-0.534461550995964	-0.534461550995964	-1.06892307676401	-0.534461550995964	0	-0.534461550995964	-1.06892307676401	-1.06892307676401	-2.58054500899434	-0.534461550995964	-0.534461550995964	-0.534461550995964	0	0.388860716286173	-0.534461550995964	-0.534461550995964	-0.534461550995964	0.388860716286171	0	0	-1.06892307676401	-0.534461550995964	-0.534461550995964	0	-0.534461550995964	-0.534461550995964	0	-0.534461550995964	0	0.388860716286171	0	-0.534461550995964	-0.534461550995964	0.388860716286171	-0.534461550995964	-0.534461550995964	0	-0.534461550995964	-0.534461550995964	-0.534461550995964	-1.06892307676401	-0.534461550995964	0	-0.534461550995964	-0.534461550995964	-0.534461550995964	-1.06892307676401	-0.534461550995964	-0.534461550995964	-0.534461550995964	-0.534461550995964	-0.534461550995964	-0.534461550995964	-0.534461550995964	-1.06892307676401	0	-0.534461550995964	0	0.388860716286171	-0.534461550995964	-0.534461550995964	-0.534461550995964	0	0	-0.534461550995964	-1.06892307676401	0	-0.534461550995964	0	-0.534461550995964	0	-1.06892307676401	-0.534461550995964	-0.534461550995964	0	-1.06892307676401	0	-0.534461550995964	0	-0.534461550995964	0	0	-0.534461550995964	-0.534461550995964	0	0	0	-1.06892307676401	-1.06892307676401	-0.534461550995964	0	-0.534461550995964	-0.534461550995964	-1.06892307676401	0.388860716286173	-0.534461550995964	0	-0.534461550995964	0	-1.06892307676401	-0.534461550995964	-0.534461550995964	0	-0.534461550995964	-1.06892307676401	-0.534461550995964	-0.534461550995964	-0.534461550995964	-0.534461550995964	-0.534461550995964	-1.06892307676401	0	-0.534461550995964	-0.534461550995964	-0.534461550995964	-0.534461550995964	0	0	-0.534461550995964	0	-0.534461550995964	0.388860716286171	-1.06892307676401	0	-0.534461550995964	-0.534461550995964	-1.06892307676401	-0.534461550995964	0	-0.534461550995964	0	0.388860716286171	-1.06892307676401	-0.534461550995964	0	-0.534461550995964	-0.534461550995964	-1.06892307676401	-0.534461550995964	0	-0.534461550995964	-0.534461550995964	-0.534461550995964	0	0.388860716286173	-1.06892307676401	-1.06892307676401	0	-1.06892307676401	-0.534461550995964	-0.534461550995964	-0.534461550995964	-1.06892307676401	-0.534461550995964	-1.06892307676401	0	-1.06892307676401	0	-1.06892307676401	-0.534461550995964	-0.534461550995964	0	-0.534461550995964	0	-0.534461550995964	-1.06892307676401	0	-1.06892307676401	-1.06892307676401	-0.534461550995964	-1.06892307676401	-0.534461550995964	0	-2.58054500899434	0	0.388860716286171	-1.06892307676401	-0.534461550995964	0.388860716286171	0	0	-0.534461550995964	-0.534461550995964	-0.534461550995964	-0.534461550995964	-0.534461550995964	-0.534461550995964	-0.534461550995964	0	-0.534461550995964	0	-0.534461550995964	-2.58054500899434	0.388860716286171	-0.534461550995964	-1.06892307676401	-1.06892307676401	-0.534461550995964	-1.06892307676401	-0.534461550995964	-0.534461550995964	-0.534461550995964	-1.06892307676401	-0.534461550995964	0	-1.06892307676401	-0.534461550995964	-0.534461550995964	-0.534461550995964	-0.534461550995964	-0.534461550995964	0	-0.534461550995964	-0.534461550995964	-0.534461550995964	-0.534461550995964	-1.06892307676401	-0.534461550995964	0	-0.534461550995964	-0.534461550995964	-0.534461550995964	-0.534461550995964	-0.534461550995964	-0.534461550995964	0	0	-0.534461550995964	-0.534461550995964	-0.534461550995964	0	-1.06892307676401	-0.534461550995964	0	-0.534461550995964	0	-1.06892307676401	-0.534461550995964	-0.534461550995964	-0.534461550995964	0.388860716286171	0	-0.534461550995964	-0.534461550995964	-0.534461550995964	-1.06892307676401	0	-1.06892307676401	0.388860716286171	-0.534461550995964	0	-0.534461550995964	0	-1.06892307676401	-0.534461550995964	0	0	-0.534461550995964	0	-2.58054500899434	-1.06892307676401	-0.534461550995964	-0.534461550995964	0	0.388860716286173	0	-0.534461550995964	0	-0.534461550995964	-0.534461550995964	0	-0.534461550995964	-0.534461550995964	-0.534461550995964	-1.06892307676401	-0.534461550995964	-0.534461550995964	-1.06892307676401	-0.534461550995964	-0.534461550995964	0	-0.534461550995964	0	-0.534461550995964	-0.534461550995964	-0.534461550995964	-0.534461550995964	-0.534461550995964	0.388860716286173	-0.534461550995964	-1.06892307676401	-0.534461550995964	0	-0.534461550995964	-1.06892307676401	-1.06892307676401	-0.534461550995964	-0.534461550995964	0	-0.534461550995964	-0.534461550995964	0	0	-0.534461550995964	0	0	-0.534461550995964	-1.06892307676401	-0.534461550995964	-1.06892307676401	0	-0.534461550995964	-0.534461550995964	-1.06892307676401	-0.534461550995964	-0.534461550995964	-0.534461550995964	-0.534461550995964	0.388860716286171	-0.534461550995964	0	-0.534461550995964	-0.534461550995964	-0.534461550995964	-0.534461550995964	-0.534461550995964	-0.534461550995964	-0.534461550995964	-1.06892307676401	-1.06892307676401	-0.534461550995964	-0.534461550995964	0	-0.534461550995964	-1.06892307676401
Strain 17	-0.534461550995964	-0.534461550995964	-0.534461550995964	0.388860716286171	0	-0.534461550995964	-0.534461550995964	0	-0.534461550995964	-0.534461550995964	-0.534461550995964	-1.06892307676401	-2.58054500899434	-0.534461550995964	-0.534461550995964	-0.534461550995964	-0.534461550995964	-0.534461550995964	0	-0.534461550995964	0.388860716286171	-0.534461550995964	-0.534461550995964	-0.534461550995964	-0.534461550995964	0	0	-0.534461550995964	-0.534461550995964	-0.534461550995964	-0.534461550995964	-0.534461550995964	-0.534461550995964	0	-0.534461550995964	-0.534461550995964	0	-0.534461550995964	-1.06892307676401	-1.06892307676401	-0.534461550995964	-0.534461550995964	0	-1.06892307676401	0	-0.534461550995964	0	0.388860716286173	-0.534461550995964	-0.534461550995964	-1.06892307676401	-0.534461550995964	-0.534461550995964	-0.534461550995964	0	-0.534461550995964	0	-2.58054500899434	-2.58054500899434	-0.534461550995964	-1.06892307676401	-0.534461550995964	-0.534461550995964	-0.534461550995964	-1.06892307676401	0	0	-1.06892307676401	-0.534461550995964	-0.534461550995964	0	-2.58054500899434	0.388860716286173	-0.534461550995964	-0.534461550995964	-1.06892307676401	-0.534461550995964	-1.06892307676401	-0.534461550995964	-0.534461550995964	-0.534461550995964	-1.06892307676401	0	-0.534461550995964	-0.534461550995964	-0.534461550995964	-0.534461550995964	0	0	0	0	-0.534461550995964	-0.534461550995964	-1.06892307676401	0.388860716286171	-0.534461550995964	-0.534461550995964	-0.534461550995964	-0.534461550995964	0	-0.534461550995964	0	0	-1.06892307676401	-1.06892307676401	-0.534461550995964	-0.534461550995964	-0.534461550995964	-0.534461550995964	-0.534461550995964	-0.534461550995964	-0.534461550995964	-0.534461550995964	-0.534461550995964	0.388860716286173	0	0.388860716286173	-0.534461550995964	-0.534461550995964	0	0	-0.534461550995964	-0.534461550995964	-0.534461550995964	-0.534461550995964	-0.534461550995964	0.388860716286173	0	-0.534461550995964	-0.534461550995964	-1.06892307676401	0.388860716286171	0	-1.06892307676401	0.388860716286171	-0.534461550995964	-0.534461550995964	0	-0.534461550995964	0	0	-0.534461550995964	-0.534461550995964	-1.06892307676401	-1.06892307676401	0	-0.534461550995964	0	-0.534461550995964	0	0	0	-0.534461550995964	0	0	-1.06892307676401	-1.06892307676401	0	-0.534461550995964	-0.534461550995964	-1.06892307676401	0.388860716286173	0	-1.06892307676401	-0.534461550995964	-1.06892307676401	-1.06892307676401	-1.06892307676401	-1.06892307676401	0	-0.534461550995964	-0.534461550995964	0	-1.06892307676401	-0.534461550995964	-0.534461550995964	-2.58054500899434	-1.06892307676401	-0.534461550995964	-0.534461550995964	-0.534461550995964	0	-0.534461550995964	-0.534461550995964	0	-0.534461550995964	-0.534461550995964	-0.534461550995964	0	-0.534461550995964	-1.06892307676401	-0.534461550995964	-2.58054500899434	-0.534461550995964	0	0	-0.534461550995964	-1.06892307676401	-0.534461550995964	-0.534461550995964	0.388860716286171	-1.06892307676401	-0.534461550995964	-1.06892307676401	-0.534461550995964	-0.534461550995964	0	-1.06892307676401	-0.534461550995964	-0.534461550995964	0	-1.06892307676401	0	0	-1.06892307676401	-0.534461550995964	-1.06892307676401	-0.534461550995964	-0.534461550995964	-0.534461550995964	-0.534461550995964	-1.06892307676401	-0.534461550995964	-1.06892307676401	-1.06892307676401	0	-0.534461550995964	-1.06892307676401	-0.534461550995964	-0.534461550995964	-0.534461550995964	0.388860716286173	-1.06892307676401	-1.06892307676401	0	-1.06892307676401	-0.534461550995964	0	-1.06892307676401	-0.534461550995964	-0.534461550995964	-0.534461550995964	-1.06892307676401	-1.06892307676401	0.388860716286173	0	-0.534461550995964	-0.534461550995964	-0.534461550995964	0	0	0.388860716286171	-0.534461550995964	-0.534461550995964	-0.534461550995964	-0.534461550995964	-0.534461550995964	-0.534461550995964	-0.534461550995964	-0.534461550995964	0.388860716286171	-0.534461550995964	-0.534461550995964	-0.534461550995964	-0.534461550995964	-0.534461550995964	0.388860716286171	-0.534461550995964	-0.534461550995964	-0.534461550995964	0	-0.534461550995964	-0.534461550995964	-0.534461550995964	0	0	-1.06892307676401	-0.534461550995964	-1.06892307676401	0	-0.534461550995964	0	0	-0.534461550995964	-0.534461550995964	-1.06892307676401	-0.534461550995964	-0.534461550995964	0	-0.534461550995964	-0.534461550995964	0	-0.534461550995964	-0.534461550995964	-0.534461550995964	0	-0.534461550995964	0.388860716286171	0	-1.06892307676401	-1.06892307676401	-0.534461550995964	-0.534461550995964	-0.534461550995964	-0.534461550995964	-0.534461550995964	0	-0.534461550995964	-0.534461550995964	-0.534461550995964	-0.534461550995964	0.388860716286171	-0.534461550995964	-0.534461550995964	-0.534461550995964	0	-0.534461550995964	-0.534461550995964	-0.534461550995964	-0.534461550995964	-0.534461550995964	-0.534461550995964	0	-0.534461550995964	-0.534461550995964	-1.06892307676401	-0.534461550995964	0	-0.534461550995964	-1.06892307676401	-0.534461550995964	0	-1.06892307676401	-0.534461550995964	-0.534461550995964	0	-1.06892307676401	0	-1.06892307676401	-0.534461550995964	-0.534461550995964	-1.06892307676401	-0.534461550995964	-0.534461550995964	-0.534461550995964	0.388860716286171	-0.534461550995964	-0.534461550995964	-0.534461550995964	-1.06892307676401	-0.534461550995964	-0.534461550995964	0	0	0	-0.534461550995964	-1.06892307676401	-0.534461550995964	0	-0.534461550995964	-0.534461550995964	-0.534461550995964	-0.534461550995964	-0.534461550995964	-0.534461550995964	-0.534461550995964	-0.534461550995964	-0.534461550995964	-1.06892307676401	-1.06892307676401	0	-0.534461550995964	-0.534461550995964	0	0	0.388860716286171	-0.534461550995964	0	-1.06892307676401	-0.534461550995964	0	-0.534461550995964	-0.534461550995964	-0.534461550995964	-1.06892307676401	-0.534461550995964	-0.534461550995964	-0.534461550995964	-0.534461550995964	-1.06892307676401	-0.534461550995964	0	0.388860716286171	-1.06892307676401	-0.534461550995964	-0.534461550995964	0	-0.534461550995964	-0.534461550995964	-0.534461550995964	0	-1.06892307676401	-1.06892307676401	-0.534461550995964	-0.534461550995964	-0.534461550995964	-1.06892307676401	-0.534461550995964	-2.58054500899434	-1.06892307676401	-0.534461550995964	-2.58054500899434	-1.06892307676401	-0.534461550995964	-0.534461550995964	-1.06892307676401	-0.534461550995964	-1.06892307676401	-0.534461550995964	-0.534461550995964	-0.534461550995964	-0.534461550995964	-0.534461550995964	-1.06892307676401	0	-0.534461550995964	-1.06892307676401	-1.06892307676401	-1.06892307676401	-0.534461550995964	-0.534461550995964	0	-1.06892307676401	0	-0.534461550995964	-0.534461550995964	-0.534461550995964	-0.534461550995964	-0.534461550995964	-1.06892307676401	-0.534461550995964	-0.534461550995964	-0.534461550995964	-1.06892307676401	-0.534461550995964	-0.534461550995964	0	-0.534461550995964	-0.534461550995964	-0.534461550995964	-0.534461550995964	-0.534461550995964	-0.534461550995964	-0.534461550995964	-2.58054500899434	0	0	-1.06892307676401	-0.534461550995964	-0.534461550995964	-0.534461550995964	-0.534461550995964	0	-1.06892307676401	-0.534461550995964	-0.534461550995964	0	0	-0.534461550995964	0.388860716286171	-1.06892307676401	-1.06892307676401	-0.534461550995964	0	-0.534461550995964	-0.534461550995964	-0.534461550995964	-0.534461550995964	-0.534461550995964	0	-0.534461550995964	0	-1.06892307676401	-0.534461550995964	-1.06892307676401	-0.534461550995964	-0.534461550995964	0	-0.534461550995964	-0.534461550995964	-0.534461550995964	0	-1.06892307676401	0	0	-0.534461550995964	-0.534461550995964	-0.534461550995964	-0.534461550995964	-0.534461550995964	-1.06892307676401	-0.534461550995964	-1.06892307676401	0	-0.534461550995964	-0.534461550995964	-0.534461550995964	0	0	0	0	-0.534461550995964	0	0	0	0	0	-1.06892307676401	-0.534461550995964	-0.534461550995964	-0.534461550995964	-0.534461550995964	-1.06892307676401	-0.534461550995964	-0.534461550995964	0	-0.534461550995964	-0.534461550995964	-0.534461550995964	-0.534461550995964	-1.06892307676401	-1.06892307676401	0	-0.534461550995964	0	-0.534461550995964	-0.534461550995964	0	-0.534461550995964	0	-0.534461550995964	-0.534461550995964	-0.534461550995964	-0.534461550995964	-0.534461550995964	-0.534461550995964	-0.534461550995964	-0.534461550995964	-1.06892307676401	0	-0.534461550995964	-0.534461550995964	-1.06892307676401	-0.534461550995964	-0.534461550995964	-1.06892307676401	-0.534461550995964	-0.534461550995964	-1.06892307676401	-0.534461550995964	-1.06892307676401	-0.534461550995964	0	-0.534461550995964	-1.06892307676401	-0.534461550995964	0	-0.534461550995964	0	-0.534461550995964	0	-0.534461550995964	-0.534461550995964	-0.534461550995964	-0.534461550995964	-0.534461550995964	-0.534461550995964	-0.534461550995964	-0.534461550995964	-1.06892307676401	-0.534461550995964	-0.534461550995964	-0.534461550995964	0.388860716286171	-0.534461550995964	-0.534461550995964	0	0.388860716286171	0	-0.534461550995964	-0.534461550995964	-0.534461550995964	-0.534461550995964	-0.534461550995964	-0.534461550995964	-0.534461550995964	-1.06892307676401	-0.534461550995964	-1.06892307676401	-0.534461550995964	0	-0.534461550995964	0	-0.534461550995964	-0.534461550995964	-0.534461550995964	-0.534461550995964	-2.58054500899434	-0.534461550995964	-0.534461550995964	-0.534461550995964	-0.534461550995964	-1.06892307676401	0.388860716286171	-0.534461550995964	-1.06892307676401	0	-0.534461550995964	-0.534461550995964	-1.06892307676401	-0.534461550995964	-1.06892307676401	-0.534461550995964	-0.534461550995964	-1.06892307676401	0	-0.534461550995964	-1.06892307676401	0	-1.06892307676401	-1.06892307676401	-0.534461550995964	-1.06892307676401	0	-0.534461550995964	0	-1.06892307676401	-0.534461550995964	-0.534461550995964	0	0	-0.534461550995964	0	-1.06892307676401	-1.06892307676401	-0.534461550995964	-0.534461550995964	0	-0.534461550995964	-1.06892307676401	-1.06892307676401	0.388860716286173	0	-0.534461550995964	-0.534461550995964	-0.534461550995964	0	-0.534461550995964	-0.534461550995964	0	0	0	-0.534461550995964	-1.06892307676401	-0.534461550995964	0	-0.534461550995964	-1.06892307676401	0	-0.534461550995964	-0.534461550995964	0	-0.534461550995964	0	-0.534461550995964	-0.534461550995964	0	-0.534461550995964	-0.534461550995964	-0.534461550995964	-0.534461550995964	-0.534461550995964	0	-2.58054500899434	-0.534461550995964	-1.06892307676401	-0.534461550995964	-0.534461550995964	0.388860716286171	-0.534461550995964	0	-0.534461550995964	-0.534461550995964	0	-0.534461550995964	-1.06892307676401	0	-2.58054500899434	0	0	-0.534461550995964	-0.534461550995964	-0.534461550995964	-0.534461550995964	-0.534461550995964	-0.534461550995964	-1.06892307676401	0	-0.534461550995964	-0.534461550995964	-0.534461550995964	-1.06892307676401	-0.534461550995964	0.388860716286173	-0.534461550995964	-0.534461550995964	-0.534461550995964	0.388860716286171	-1.06892307676401	0	-0.534461550995964	-0.534461550995964	0	-0.534461550995964	-1.06892307676401	-0.534461550995964	-0.534461550995964	-0.534461550995964	0	-1.06892307676401	-0.534461550995964	0	0	0	-0.534461550995964	-1.06892307676401	-0.534461550995964	0.388860716286173	-1.06892307676401	-0.534461550995964	-0.534461550995964	-0.534461550995964	-0.534461550995964	0	0	0	0	-0.534461550995964	-0.534461550995964	-0.534461550995964	0	0.388860716286171	0	0	-0.534461550995964	-0.534461550995964	-0.534461550995964	-1.06892307676401	0	-0.534461550995964	-0.534461550995964	0.388860716286171	0	-0.534461550995964	-0.534461550995964	-1.06892307676401	-0.534461550995964	-0.534461550995964	-0.534461550995964	0	-1.06892307676401	-0.534461550995964	-2.58054500899434	-0.534461550995964	-1.06892307676401	-0.534461550995964	-0.534461550995964	-0.534461550995964	-0.534461550995964	-1.06892307676401	0	-0.534461550995964	0	0	-0.534461550995964	0	-0.534461550995964	-0.534461550995964	0	-0.534461550995964	0	0	-0.534461550995964	-0.534461550995964	-0.534461550995964	-0.534461550995964	0	-1.06892307676401	-1.06892307676401	0	-0.534461550995964	-1.06892307676401	-0.534461550995964	0	0	0	-0.534461550995964	0	0.388860716286171	-0.534461550995964	-0.534461550995964	0	-0.534461550995964	-1.06892307676401	-0.534461550995964	-0.534461550995964	-0.534461550995964	-1.06892307676401	0	0	0	-0.534461550995964	-1.06892307676401	0	-0.534461550995964	-1.06892307676401	-1.06892307676401	0.388860716286173	-0.534461550995964	-1.06892307676401	-1.06892307676401	-0.534461550995964	-0.534461550995964	-0.534461550995964	-1.06892307676401	-0.534461550995964	0	0	0	-0.534461550995964	-0.534461550995964	-1.06892307676401	0	0	0.388860716286173	0	-0.534461550995964	-0.534461550995964	-0.534461550995964	-0.534461550995964	0	-0.534461550995964	-0.534461550995964	-0.534461550995964	-1.06892307676401	-1.06892307676401	-0.534461550995964	0	-0.534461550995964	-0.534461550995964	-0.534461550995964	0	-0.534461550995964	-0.534461550995964	-0.534461550995964	-1.06892307676401	-0.534461550995964	0	0	0	-0.534461550995964	-0.534461550995964	-0.534461550995964	0.388860716286173	0	0.388860716286171	-0.534461550995964	-0.534461550995964	-0.534461550995964	-0.534461550995964	-0.534461550995964	-0.534461550995964	-0.534461550995964	-0.534461550995964	-0.534461550995964	0	-0.534461550995964	-0.534461550995964	-0.534461550995964	-0.534461550995964	0	-1.06892307676401	-0.534461550995964	-0.534461550995964	-0.534461550995964	-0.534461550995964	-0.534461550995964	-1.06892307676401	0.388860716286171	-1.06892307676401	-0.534461550995964	-1.06892307676401	0	0.388860716286171	-0.534461550995964	-1.06892307676401	-0.534461550995964	-0.534461550995964	0	-1.06892307676401	0	-0.534461550995964	-0.534461550995964	-0.534461550995964	0	-1.06892307676401	-0.534461550995964	0	-0.534461550995964	-0.534461550995964	0	-0.534461550995964	0	-0.534461550995964	0	0	0	-0.534461550995964	-1.06892307676401	0	0	0	-0.534461550995964	-0.534461550995964	0	-0.534461550995964	-1.06892307676401	-1.06892307676401	-0.534461550995964	-0.534461550995964	-0.534461550995964	-0.534461550995964	0	0	0	0	-0.534461550995964	-0.534461550995964	0	-0.534461550995964	-0.534461550995964	0.388860716286173	-0.534461550995964	0	-0.534461550995964	-1.06892307676401	0	-0.534461550995964	-2.58054500899434	-0.534461550995964	-0.534461550995964	-0.534461550995964	0	-0.534461550995964	-1.06892307676401	0	-1.06892307676401	-0.534461550995964	0.388860716286171	0	-0.534461550995964	-0.534461550995964	-1.06892307676401	-1.06892307676401	-0.534461550995964	-0.534461550995964	0.388860716286171	0	-0.534461550995964	0	0	0	0	-0.534461550995964	-0.534461550995964	-0.534461550995964	-0.534461550995964	0	-0.534461550995964	-0.534461550995964	0.388860716286173	0	-0.534461550995964	-0.534461550995964	0	-0.534461550995964	-0.534461550995964	-1.06892307676401	-1.06892307676401	-0.534461550995964
Strain 16	-0.145600821279444	-0.680062358028675	-5.16109000655925	-1.06892307676401	-1.60338461024769	-1.60338461024769	-0.145600821279444	-0.680062358028675	-1.06892307676401	-1.60338461024769	-1.60338461024769	-3.64946807677808	-2.13784614699692	-2.13784614699692	-0.145600821279444	-0.668114773756606	-2.13784614699692	0.388860716286171	-0.145600821279444	-1.06892307676401	-1.60338461024769	-1.06892307676401	-0.145600821279444	1.37796869277378	-0.680062358028675	-1.06892307676401	-1.60338461024769	-0.145600821279444	-0.291201638120548	-1.65722278289974	-1.06892307676401	0.243259894190338	-1.60338461024769	1.76682946816124	-1.65722278289974	1.37796869277378	1.37796869277378	-0.145600821279444	-2.72614588003838	-0.534461550995964	-3.64946807677808	-2.58054500899434	-0.13365323700738	-1.06892307676401	-2.13784614699692	-1.06892307676401	-0.145600821279444	-0.145600821279444	-0.534461550995964	-4.77222933547291	-1.26836203559083	-0.534461550995964	-2.72614588003839	1.37796869277378	-1.06892307676401	0.388860716286173	-0.534461550995964	-1.65722278289974	0.789669015211636	-2.72614588003839	-1.60338461024769	-0.145600821279444	-2.13784614699692	-0.534461550995964	-2.13784614699692	3.32476633328786	-0.534461550995964	1.37796869277378	-1.06892307676401	-1.21452395025722	1.37796869277378	-2.13784614699692	-2.19168428780984	-1.60338461024769	-2.13784614699692	1.37796869277378	-1.06892307676401	0.777721430939568	-0.534461550995964	-2.13784614699692	-2.13784614699692	-1.06892307676401	-1.06892307676401	-2.19168428780984	-2.19168428780984	1.37796869277378	-0.680062358028675	0.388860716286173	-0.680062358028675	-0.680062358028678	-4.90436301561673	-2.72614588003838	-0.733900498841596	-2.19168428780984	-2.19168428780984	-1.65722278289974	-4.36990142338819	1.76682946816123	-0.680062358028678	-0.680062358028675	-3.64946807677808	-3.31444555760054	-0.534461550995964	-1.26836203559082	-0.680062358028678	-0.145600821279448	-1.65722278289974	-2.77998396537199	-1.21452395025722	0.243259894190338	-0.534461550995964	-1.60338461024769	0.777721430939572	-2.13784614699692	-0.145600821279444	-2.6723077281296	-1.06892307676401	-3.26060740569175	-2.58054500899434	-0.534461550995964	-2.17973670353777	-0.145600821279444	0.255207478462406	-1.06892307676401	-0.534461550995964	-2.19168428780984	-0.680062358028675	-0.145600821279444	-0.668114773756606	1.37796869277378	-3.11500657186798	-0.680062358028675	0	-2.13784614699692	-1.60338461024769	-0.680062358028675	-0.680062358028675	-1.60338461024769	-2.13784614699692	-1.60338461024769	-1.06892307676401	-3.11500657186798	1.91243026217854	-7.87376872327027	-3.11500657186798	-1.60338461024769	-1.60338461024769	-0.680062358028675	-1.60338461024769	-0.534461550995964	-0.145600821279444	0.243259894190338	-2.13784614699692	3.32476633328786	-0.534461550995964	-2.72614588003838	-0.534461550995964	-2.13784614699692	-2.19168428780984	-0.680062358028675	0.843507156024558	-0.145600821279444	-0.534461550995964	-1.06892307676401	-2.13784614699692	-0.145600821279444	-1.06892307676401	-0.534461550995964	-2.19168428780984	-0.145600821279444	-2.72614588003838	1.91243026217854	-3.11500657186798	1.37796869277379	-1.65722278289974	-0.534461550995964	-0.680062358028675	1.91243026217854	-1.06892307676401	-1.60338461024769	-0.534461550995964	0.789669015211636	-3.26060740569175	-3.11500657186798	1.37796869277378	-2.13784614699692	-0.145600821279444	-0.145600821279444	-0.680062358028678	-1.21452395025722	-1.06892307676401	-1.60338461024769	-0.680062358028675	-1.80282362781937	-2.72614588003838	-1.74898541599293	-1.60338461024769	-0.534461550995964	3.32476633328786	-0.668114773756606	-0.534461550995964	-0.145600821279444	-0.534461550995964	-4.77222933547291	-1.60338461024769	-1.06892307676401	1.37796869277378	-1.06892307676401	-2.19168428780984	0.777721430939572	-1.06892307676401	-0.145600821279444	-1.06892307676401	-3.11500657186798	-2.19168428780984	-2.58054500899434	-2.19168428780984	-2.13784614699692	-0.145600821279444	-0.145600821279444	-1.21452395025722	-0.680062358028675	-2.19168428780984	-0.145600821279444	0.388860716286171	-1.06892307676401	-4.18392965791077	0.243259894190338	-1.06892307676401	-1.06892307676401	-1.06892307676401	-1.06892307676401	-1.65722278289974	1.91243026217854	-3.26060740569175	1.37796869277378	-2.19168428780984	-2.19168428780984	-1.65722278289974	-3.31444555760053	-0.145600821279444	0.255207478462413	-2.72614588003838	0.243259894190338	-2.72614588003838	1.37796869277379	-1.06892307676401	-2.13784614699692	-3.64946807677808	-0.145600821279448	0.843507156024558	-0.534461550995964	-3.11500657186798	-3.31444555760054	-0.145600821279444	-1.06892307676401	-1.60338461024769	0.243259894190338	-0.534461550995964	-1.65722278289974	-2.71419829576632	-0.680062358028675	-0.145600821279444	-0.680062358028675	-1.60338461024769	0.388860716286173	-2.58054500899434	-0.13365323700738	-2.72614588003839	-0.680062358028675	-2.19168428780984	-0.680062358028675	-1.74898541599293	-1.80282362781937	-1.06892307676401	-0.534461550995964	-2.19168428780984	-0.145600821279444	-1.06892307676401	1.37796869277378	0.388860716286171	-0.680062358028675	-2.72614588003838	-5.82768521235643	0.777721430939572	-1.60338461024769	-0.145600821279444	-1.60338461024769	1.91243026217854	-1.06892307676401	-1.21452395025722	-0.145600821279444	-0.145600821279444	0.243259894190338	-0.145600821279444	-1.80282362781937	-0.668114773756606	-1.26836203559083	0.243259894190341	-0.145600821279444	-1.60338461024769	-0.534461550995964	-2.13784614699692	-0.680062358028675	-0.668114773756606	-0.668114773756606	-0.145600821279444	-0.145600821279444	-0.145600821279444	-1.60338461024769	-4.18392965791077	-0.680062358028678	3.32476633328786	-1.60338461024769	-1.06892307676401	-1.06892307676401	-3.64946807677808	-0.145600821279448	-0.534461550995964	-0.680062358028675	-1.06892307676401	-0.680062358028675	0	-0.145600821279444	-2.13784614699692	-5.69555158769193	-0.145600821279444	1.37796869277379	-0.145600821279444	-1.60338461024769	0.255207478462406	-3.64946807677808	0.255207478462406	-0.680062358028675	0.843507156024558	-0.145600821279444	0.388860716286173	-6.36214679348911	-4.18392965791077	-1.06892307676401	-2.72614588003839	-1.21452395025722	0.388860716286171	0.388860716286173	-2.13784614699692	-2.58054500899434	-0.145600821279444	0.388860716286173	-3.64946807677808	2.79030485645629	-0.680062358028675	-0.13365323700738	-2.19168428780984	-1.65722278289974	-4.36990142338818	-1.21452395025722	-1.06892307676401	-0.680062358028678	-1.74898541599292	-1.60338461024769	-0.534461550995964	-2.6723077281296	0.843507156024558	0.243259894190338	-0.680062358028675	1.37796869277378	-0.145600821279444	-2.19168428780984	-0.534461550995964	0.388860716286173	-2.19168428780984	-0.680062358028675	-1.21452395025722	-0.145600821279444	0.388860716286171	-2.58054500899434	0.243259894190338	-1.06892307676401	1.37796869277378	-1.06892307676401	1.91243026217854	-3.64946807677808	-1.21452395025722	-0.145600821279444	-0.145600821279444	-0.534461550995964	0.243259894190338	-1.06892307676401	-3.11500657186798	-1.26836203559083	-1.06892307676401	-0.145600821279444	-0.680062358028678	0.777721430939568	-0.145600821279444	-1.60338461024769	3.29039890898176	0.843507156024558	-0.534461550995964	-0.145600821279444	-0.680062358028675	-0.145600821279444	0.777721430939568	-4.18392965791077	-1.26836203559083	-0.145600821279448	-0.680062358028678	-3.64946807677808	-1.06892307676401	-1.06892307676401	-1.65722278289974	-0.145600821279444	-2.13784614699692	0.388860716286171	-3.11500657186798	0.243259894190338	-1.60338461024769	-2.77998396537199	2.73646665572572	-0.680062358028675	-1.60338461024769	-0.733900498841596	0.388860716286173	-0.680062358028675	0.243259894190338	0.255207478462406	-1.06892307676401	-0.680062358028675	-0.534461550995964	-0.145600821279444	-0.680062358028675	0.243259894190338	-5.82768521235642	-3.11500657186798	-0.680062358028678	-3.64946807677808	-0.680062358028678	-0.145600821279444	-1.06892307676401	-0.680062358028678	-3.64946807677808	-0.145600821279444	-1.60338461024769	1.77877698585812	-1.60338461024769	-0.668114773756606	-0.680062358028675	-1.06892307676401	-1.06892307676401	-1.06892307676401	-0.534461550995964	-5.82768521235643	-2.19168428780984	-1.65722278289974	0.843507156024558	-1.06892307676401	-1.60338461024769	-2.19168428780984	0.388860716286171	-1.21452395025722	0.843507156024558	-1.06892307676401	-1.06892307676401	-2.13784614699692	-3.11500657186798	-4.90436301561673	-1.60338461024769	-1.65722278289974	-2.13784614699692	-0.680062358028675	-0.145600821279444	-1.06892307676401	-3.11500657186798	-0.534461550995964	0.309045623713676	-1.06892307676401	0.255207478462406	1.37796869277379	-1.06892307676401	1.81314440350669	-3.11500657186798	-1.60338461024769	3.32476633328785	-0.145600821279444	-2.19168428780984	-0.668114773756606	-3.11500657186798	-0.680062358028675	-0.680062358028675	-2.13784614699692	-4.18392965791077	-3.26060740569175	1.91243026217854	-0.145600821279444	-1.60338461024769	-0.145600821279444	-1.06892307676401	-1.06892307676401	-0.145600821279444	-0.145600821279444	-3.64946807677808	-3.11500657186798	-0.145600821279444	-2.72614588003838	-0.680062358028675	-0.145600821279444	-1.06892307676401	-1.06892307676401	-3.11500657186798	-0.145600821279444	-0.680062358028675	-1.60338461024769	-0.680062358028675	-1.65722278289974	0.843507156024558	-4.77222933547292	-1.26836203559083	-3.64946807677808	-2.13784614699692	-0.680062358028675	-1.26836203559083	-2.13784614699692	-2.19168428780984	-2.13784614699692	-0.145600821279444	0.777721430939565	-0.145600821279444	-1.60338461024769	-2.19168428780984	-0.680062358028675	-3.11500657186798	0.843507156024558	-0.145600821279444	-0.145600821279444	-2.13784614699692	-1.21452395025722	-2.19168428780984	-1.06892307676401	-1.06892307676401	1.91243026217854	-1.21452395025722	-0.680062358028675	-0.680062358028678	-0.534461550995964	-1.60338461024769	-1.06892307676401	2.3012909449928	0.843507156024558	-3.11500657186798	-4.18392965791077	0.388860716286171	-0.232939063023696	2.73646665572571	-0.145600821279444	-0.534461550995964	-4.90436301561673	-1.60338461024769	-1.60338461024769	-4.90436301561673	-0.145600821279444	-2.72614588003838	-2.77998396537199	-2.19168428780984	-0.145600821279444	-0.680062358028675	-1.06892307676401	-2.19168428780984	-0.145600821279444	-0.145600821279444	-3.11500657186798	-1.06892307676401	1.37796869277378	-1.60338461024769	-0.145600821279444	-1.06892307676401	-2.72614588003838	-1.06892307676401	-0.680062358028678	0.777721430939572	-3.11500657186798	-0.733900498841592	-0.145600821279444	-1.60338461024769	0.243259894190338	-0.145600821279444	-0.680062358028675	0.789669015211636	-0.534461550995964	0.243259894190338	0.243259894190338	-2.72614588003838	-1.21452395025722	-2.19168428780984	0.388860716286173	-0.680062358028675	-1.06892307676401	-3.64946807677808	-2.19168428780984	0.777721430939568	-0.145600821279444	-3.11500657186798	-1.06892307676401	-1.06892307676401	0.843507156024558	-2.72614588003838	0.388860716286171	-1.60338461024769	-2.19168428780984	-2.58054500899434	-1.60338461024769	-0.145600821279444	-2.19168428780984	-1.06892307676401	-0.680062358028675	-1.06892307676401	-0.534461550995964	0.388860716286171	1.37796869277378	-1.60338461024769	-0.680062358028675	-2.19168428780984	-1.60338461024769	-1.06892307676401	-0.680062358028671	-2.13784614699692	-1.60338461024769	-2.19168428780984	-2.19168428780984	-1.60338461024769	-0.668114773756606	-1.06892307676401	-1.60338461024769	-1.06892307676401	0.388860716286173	-0.145600821279444	1.76682946816123	-6.02712421883224	-0.145600821279444	0.843507156024558	-0.668114773756606	1.27868286675746	-1.06892307676401	-1.26836203559082	-0.534461550995964	-1.60338461024769	-1.06892307676401	-0.145600821279444	-0.145600821279444	-1.60338461024769	-1.06892307676401	-0.145600821279444	0.388860716286173	0.843507156024558	-0.145600821279444	0.777721430939568	0.388860716286173	-3.64946807677808	-1.65722278289974	-1.60338461024769	-1.06892307676401	-1.60338461024769	-1.06892307676401	-1.65722278289974	1.76682946816124	-0.145600821279444	-0.145600821279444	-1.20257636598515	0.843507156024558	-0.534461550995964	0.777721430939568	-0.680062358028675	-1.80282362781937	-1.60338461024769	0.388860716286171	-1.65722278289974	-0.145600821279444	-1.06892307676401	-1.21452395025722	-1.06892307676401	-0.145600821279444	-3.11500657186798	-0.534461550995964	-1.60338461024769	-0.145600821279444	1.91243026217854	-2.72614588003839	-2.13784614699692	-1.60338461024769	-0.145600821279444	-1.60338461024769	-2.13784614699692	-3.11500657186798	-0.145600821279444	-1.60338461024769	-0.534461550995964	-1.26836203559083	-0.534461550995964	-1.06892307676401	-3.11500657186798	-1.06892307676401	-0.825663170431429	-1.60338461024769	-1.60338461024769	-0.534461550995964	-0.145600821279444	0.388860716286171	-1.60338461024769	-0.145600821279444	-0.145600821279444	-0.534461550995964	-0.145600821279444	-0.145600821279444	-0.145600821279444	-0.680062358028671	-0.145600821279444	-1.65722278289974	-0.680062358028678	-0.145600821279444	-1.20257636598516	1.91243026217854	1.91243026217854	-1.06892307676401	-2.13784614699692	-1.60338461024769	-1.60338461024769	-2.19168428780984	-2.19168428780984	-1.06892307676401	-0.680062358028678	-0.145600821279448	-1.06892307676401	-2.13784614699692	-1.06892307676401	-3.11500657186798	-2.19168428780984	-0.668114773756606	-1.60338461024769	-4.36990142338819	-1.21452395025722	-2.19168428780984	-1.60338461024769	0.388860716286171	-0.680062358028678	-0.680062358028675	2.3012909449928	-3.11500657186798	-2.13784614699692	-0.13365323700738	-0.680062358028675	-0.145600821279444	0.243259894190341	-1.06892307676401	-3.64946807677808	-4.18392965791077	-0.680062358028675	-3.64946807677808	-1.60338461024769	-0.145600821279444	-2.6723077281296	-1.60338461024769	-1.06892307676401	-0.680062358028675	-0.680062358028675	-1.60338461024769	2.3012909449928	-0.29120163812054	-0.13365323700738	-0.145600821279444	-0.145600821279444	-0.534461550995964	-0.534461550995964	-0.13365323700738	-0.680062358028678	-4.18392965791077	-3.64946807677808	-0.534461550995964	-3.703306217591	-2.19168428780984	0.388860716286171	-1.06892307676401	-1.26836203559083	-2.19168428780984	-1.60338461024769	-0.668114773756606	-6.23001311334529	-2.19168428780984	-0.680062358028678	-0.145600821279444	-1.06892307676401	-0.534461550995964	-0.145600821279444	-0.680062358028675	-2.19168428780984	-0.534461550995964	-0.668114773756606	-0.534461550995964	-2.72614588003838	1.37796869277378	-2.13784614699692	-1.60338461024769	-1.06892307676401	-0.145600821279444	1.91243026217854	0.243259894190338	1.81314440350669	0.388860716286173	1.37796869277378	-0.145600821279448	-2.19168428780984	-0.680062358028675	-0.145600821279444	-1.60338461024769	-2.19168428780984	-1.26836203559083	-0.145600821279444	-1.60338461024769	-1.60338461024769	-1.06892307676401	0.777721430939572	-1.06892307676401	-0.680062358028678	-1.26836203559083	0.243259894190338	-1.26836203559083	-0.680062358028675	-1.06892307676401	-5.69555158769193	-0.534461550995964	-1.06892307676401	-1.06892307676401	1.91243026217854	-1.60338461024769	-1.06892307676401	-3.64946807677808	-0.145600821279444	-0.680062358028675	-0.668114773756606	-0.680062358028678	-1.60338461024769	-1.06892307676401	-3.26060740569175	-3.64946807677808	-0.534461550995964	-2.13784614699692	-1.21452395025722	-1.06892307676401	-2.19168428780984	-2.19168428780984	0.388860716286173	1.81314440350669	1.37796869277378	-3.64946807677808	0.843507156024558	-1.06892307676401	-0.145600821279444	-0.534461550995964	-3.11500657186798	-3.64946807677808	-0.680062358028675	-2.13784614699692	-1.06892307676401	0.388860716286173	-1.60338461024769	1.37796869277378	-0.534461550995964	-0.680062358028675	-4.90436301561673	-1.60338461024769	-2.17973670353777	-2.58054500899434	-1.60338461024769	-0.680062358028675	-0.733900498841596	-0.145600821279444	-1.06892307676401	-2.6723077281296	1.27868286675747	-2.19168428780984	-1.06892307676401	-2.19168428780984	0.843507156024558	-2.13784614699692	-0.145600821279444	-1.60338461024769	-1.26836203559083	-0.534461550995964	-0.145600821279444	0.243259894190341	-2.58054500899434	-0.2329390630237	-2.71419829576632	-0.680062358028675	-2.6723077281296	-0.145600821279444	-1.06892307676401	0.388860716286173	-1.60338461024769	-0.145600821279444	-0.145600821279444	-0.13365323700738	-1.06892307676401	-0.145600821279444	-0.680062358028675	-3.11500657186798	-0.534461550995964	-0.145600821279444	-1.06892307676401	-1.21452395025722	-2.19168428780984	0.388860716286173	-2.19168428780984	-0.145600821279444	1.37796869277378	-0.145600821279444	-1.60338461024769	0.255207478462413	1.76682946816123	-1.60338461024769	-1.60338461024769	-0.145600821279444	-0.145600821279444	-0.145600821279444	-3.26060740569175	-1.60338461024769	-1.06892307676401	-0.680062358028678	-0.668114773756606	-3.31444555760054	-1.65722278289974	-0.534461550995964	3.32476633328786	-1.06892307676401	-4.36990142338818	-1.06892307676401	-2.13784614699692	-1.60338461024769	-0.680062358028675	-1.60338461024769	-1.60338461024769	-3.64946807677808	-3.11500657186798	-2.13784614699692	0.843507156024558	-0.534461550995964	-0.680062358028675	0.843507156024558	-2.58054500899434	-2.13784614699692	-2.19168428780984	-1.21452395025722	-0.145600821279444	-2.19168428780984	-1.65722278289974	-1.06892307676401	0	-1.06892307676401	0.777721430939572	-1.74898541599293	-1.06892307676401	-2.19168428780984	0	-2.13784614699692	-2.72614588003838	-1.21452395025722	-0.680062358028678	-0.680062358028675	-2.72614588003838	-1.06892307676401	-2.13784614699692	-1.06892307676401	-0.145600821279444	-1.60338461024769	-3.11500657186798	-3.703306217591	-2.19168428780984	0.777721430939572	-0.534461550995964	-1.60338461024769	-0.145600821279444	-0.680062358028678	1.37796869277378	-1.65722278289974	0.388860716286173	-1.60338461024769	0.777721430939568	-1.65722278289974	-0.680062358028675	-1.60338461024769	-0.534461550995964	-0.534461550995964	-1.21452395025722	-1.06892307676401	1.91243026217854	-0.534461550995964	-0.680062358028678	-1.21452395025722	-2.72614588003838	-1.60338461024769	3.32476633328786	-1.20257636598515
[truncated: 180,682 more chars]
