# Supplementary material for: Rapid methicillin resistance diversification in Staphylococcus epidermidis colonizing human neonates
Source: Nat Commun. 2021 Oct 18;12:6062. doi: 10.1038/s41467-021-26392-8 (PMC8523572; doi:10.1038/s41467-021-26392-8)
Supplement: Supplementary file 3 — Source Data [file 41467_2021_26392_MOESM3_ESM.zip › ConS_Data/SuppFig6.txt]

ACTUAL VALUES (RED BARS)
nSNPs	Freq
1	9
2	1
3	0
4	0
5	0

RANDOMIZED VALUES (HISTOGRAM OF NUMBER OF SNPS)

	1	2	3	4	5
1	11	0	0	0	0
2	10	0	0	0	0
3	10	0	0	0	0
4	9	0	0	0	0
5	10	0	0	0	0
6	9	0	0	0	0
7	9	0	0	0	0
8	10	0	0	0	0
9	11	0	0	0	0
10	10	0	0	0	0
11	8	0	0	0	0
12	10	0	0	0	0
13	9	0	0	0	0
14	9	0	0	0	0
15	7	0	0	0	0
16	9	0	0	0	0
17	10	0	0	0	0
18	7	0	0	0	0
19	9	0	0	0	0
20	9	0	0	0	0
21	9	0	0	0	0
22	9	0	0	0	0
23	10	0	0	0	0
24	9	0	0	0	0
25	7	0	0	0	0
26	8	0	0	0	0
27	9	0	0	0	0
28	9	0	0	0	0
29	9	0	0	0	0
30	10	0	0	0	0
31	11	0	0	0	0
32	10	0	0	0	0
33	9	0	0	0	0
34	11	0	0	0	0
35	10	0	0	0	0
36	10	0	0	0	0
37	11	0	0	0	0
38	8	0	0	0	0
39	10	0	0	0	0
40	11	0	0	0	0
41	8	0	0	0	0
42	8	0	0	0	0
43	11	0	0	0	0
44	9	0	0	0	0
45	9	0	0	0	0
46	8	0	0	0	0
47	7	0	0	0	0
48	8	0	0	0	0
49	10	0	0	0	0
50	7	0	0	0	0
