# Supplementary material for: Rapid methicillin resistance diversification in Staphylococcus epidermidis colonizing human neonates
Source: Nat Commun. 2021 Oct 18;12:6062. doi: 10.1038/s41467-021-26392-8 (PMC8523572; doi:10.1038/s41467-021-26392-8)
Supplement: Supplementary file 3 — Source Data [file 41467_2021_26392_MOESM3_ESM.zip › ConS_Data/Fig3B.txt]

VERTEX ATTRIBUTES:
Gene Name	# evolutionary events	Minimum mutation height (SNPs)
ABIADBFC_02528	4	0.000145436
ABIADBFC_02529	2	0.000145436
ABIADBFC_02531	2	0.000145436
ABOPCJGN_00903	3	0.0356707665
ABOPCJGN_00916	1	0.4216534173
ABOPCJGN_01043	0	0.5525948618
ABOPCJGN_01893	2	0.0610855759
ABOPCJGN_02139	8	6.83617e-05
ABOPCJGN_02230	1	0.0939034474
ABOPCJGN_02234	3	0.000145436
ABOPCJGN_02269	1	0.000235279
ABOPCJGN_02338	1	0.0356707665
ABOPCJGN_02339	3	0.0356707665
ABOPCJGN_02340	1	0.0356707665
ABOPCJGN_02341	2	0.0356707665
ABOPCJGN_02343	1	0.0356707665
ABOPCJGN_02344	1	0.0356707665
ABOPCJGN_02345	1	0.0356707665
ABOPCJGN_02346	1	0.0356707665
ACAIBJMK_02362	1	0.299481434
ADALKCBF_00923	3	0.1672274429
ADALKCBF_00925	2	0.1750163482
ADALKCBF_01031	4	6.69238e-05
ADALKCBF_01032	4	6.69238e-05
ADALKCBF_01033	3	6.69238e-05
ADALKCBF_01112	0	0.5525948618
ADALKCBF_01136	2	0.2084754394
ADALKCBF_01316	1	0.4216534173
ADALKCBF_01317	1	0.4216534173
ADALKCBF_01318	1	0.4216534173
ADALKCBF_02091	3	5.39912e-05
ADALKCBF_02093	1	0.4216534173
ADALKCBF_02094	1	0.4216534173
ADALKCBF_02095	1	0.4216534173
ADALKCBF_02096	1	0.4216534173
ADALKCBF_02097	1	0.4216534173
ADALKCBF_02099	8	5.5686e-06
ADALKCBF_02100	7	5.5686e-06
ADALKCBF_02132	1	0.4216534173
ADALKCBF_02133	1	0.4216534173
ADALKCBF_02136	1	0.4216534173
ADALKCBF_02137	1	0.4216534173
ADALKCBF_02141	1	0.4216534173
ADALKCBF_02144	1	0.4216534173
ADALKCBF_02145	1	0.4216534173
ADALKCBF_02146	1	0.4216534173
ADALKCBF_02148	2	0.1672274429
ADALKCBF_02149	1	0.4216534173
ADALKCBF_02150	2	0.1672274429
ADALKCBF_02151	2	0.1672274429
ADALKCBF_02234	1	0.4216534173
ADALKCBF_02235	1	0.4216534173
ADALKCBF_02236	1	0.4876990947
ADALKCBF_02243	1	0.4216534173
ADALKCBF_02244	1	0.4216534173
ADALKCBF_02247	1	0.4216534173
ADALKCBF_02248	1	0.4216534173
ADALKCBF_02252	1	0.4216534173
ADALKCBF_02269	1	0.4216534173
ADALKCBF_02283	2	0.4216534173
ADALKCBF_02284	2	0.4216534173
ADALKCBF_02285	2	0.4216534173
ADALKCBF_02286	2	0.4216534173
ADALKCBF_02315	1	0.4216534173
ADALKCBF_02318	1	0.4216534173
AEPKBLHD_00093	0	0.5525948618
AEPKBLHD_01316	1	0.0610855759
AEPKBLHD_01317	1	0.0610855759
AEPKBLHD_01318	1	0.0610855759
AEPKBLHD_01319	1	0.0610855759
AEPKBLHD_01320	1	0.0610855759
AEPKBLHD_01325	1	0.0610855759
AEPKBLHD_01326	1	0.0610855759
AEPKBLHD_01510	1	0.0610855759
AEPKBLHD_01511	1	0.0610855759
AEPKBLHD_01520	1	0.0610855759
AEPKBLHD_01525	1	0.0610855759
AEPKBLHD_01526	1	0.0610855759
AEPKBLHD_01527	1	0.0610855759
AEPKBLHD_01545	0	0.5525948618
AHFEPBHP_00576	1	0.5525948618
AHFEPBHP_00741	1	0.5525948618
AHFEPBHP_00743	1	0.5525948618
AHFEPBHP_00744	1	0.5525948618
AHFEPBHP_00746	1	0.5525948618
AHFEPBHP_00747	1	0.5525948618
AHFEPBHP_00748	1	0.5525948618
AHFEPBHP_00749	1	0.5525948618
AHFEPBHP_00750	1	0.5525948618
AHFEPBHP_00751	1	0.5525948618
AHFEPBHP_00752	1	0.5525948618
AHFEPBHP_00754	1	0.5525948618
AHFEPBHP_00755	1	0.5525948618
AHFEPBHP_00756	1	0.5525948618
AHFEPBHP_00757	1	0.5525948618
AHFEPBHP_00758	1	0.5525948618
AHFEPBHP_00759	1	0.5525948618
AHFEPBHP_00760	1	0.5525948618
AHFEPBHP_00761	1	0.5525948618
AHFEPBHP_00762	1	0.5525948618
AHFEPBHP_00870	6	3.96439e-05
AHFEPBHP_00876	2	0.0939034474
AHFEPBHP_00877	1	0.1672274429
AHFEPBHP_00880	1	0.5525948618
AHFEPBHP_00881	2	0.0001944016
AHFEPBHP_00882	2	0.0939034474
AHFEPBHP_00883	2	0.1672274429
AHFEPBHP_00884	2	0.0939034474
AHFEPBHP_00885	3	0.0610855759
AHFEPBHP_01036	0	0.5525948618
AHFEPBHP_01072	0	0.5525948618
AHFEPBHP_01091	2	0.4876990947
AHFEPBHP_01092	2	0.4876990947
AHFEPBHP_01129	0	0.5525948618
AHFEPBHP_01186	1	0.5525948618
AHFEPBHP_01188	1	0.5525948618
AHFEPBHP_01189	1	0.5525948618
AHFEPBHP_01190	1	0.5525948618
AHFEPBHP_01191	1	0.5525948618
AHFEPBHP_01192	1	0.5525948618
AHFEPBHP_01193	1	0.5525948618
AHFEPBHP_01194	1	0.5525948618
AHFEPBHP_01199	1	0.5525948618
AHFEPBHP_01200	1	0.5525948618
AHFEPBHP_01201	1	0.5525948618
AHFEPBHP_01204	1	0.5525948618
AHFEPBHP_01206	2	0.4339506726
AHFEPBHP_01207	1	0.5525948618
AHFEPBHP_01208	2	0.4339506726
AHFEPBHP_01211	3	0.1672274429
AHFEPBHP_01212	3	0.1672274429
AHFEPBHP_01213	3	0.1672274429
AHFEPBHP_01214	2	0.1672274429
AHFEPBHP_01217	1	0.5525948618
AHFEPBHP_01218	1	0.5525948618
AHFEPBHP_01220	2	0.4339506726
AHFEPBHP_01221	2	0.4339506726
AHFEPBHP_01222	1	0.5525948618
AHFEPBHP_01223	1	0.5525948618
AHFEPBHP_01224	1	0.5525948618
AHFEPBHP_01225	1	0.5525948618
AHFEPBHP_01226	1	0.5525948618
AHFEPBHP_01227	1	0.5525948618
AHFEPBHP_01228	1	0.5525948618
AHFEPBHP_01229	1	0.5525948618
AHFEPBHP_01230	1	0.5525948618
AHFEPBHP_01231	1	0.5525948618
AHFEPBHP_01233	1	0.5525948618
AHFEPBHP_01234	2	0.1672274429
AHFEPBHP_01235	1	0.5525948618
AHFEPBHP_01237	1	0.5525948618
AHFEPBHP_01238	1	0.5525948618
AHFEPBHP_01239	1	0.5525948618
AHFEPBHP_01240	1	0.5525948618
AHFEPBHP_01241	1	0.5525948618
AHFEPBHP_01242	1	0.5525948618
AHFEPBHP_01243	1	0.5525948618
AHFEPBHP_01244	1	0.5525948618
AHFEPBHP_01245	2	0.1672274429
AHFEPBHP_01246	1	0.5525948618
AHFEPBHP_01247	1	0.5525948618
AHFEPBHP_01248	2	0.1672274429
AHFEPBHP_01250	1	0.5525948618
AHFEPBHP_01251	1	0.5525948618
AHFEPBHP_01252	1	0.5525948618
AHFEPBHP_01253	1	0.5525948618
AHFEPBHP_01255	1	0.5525948618
AHFEPBHP_01256	1	0.5525948618
AHFEPBHP_01257	1	0.5525948618
AHFEPBHP_01287	2	0.0939034474
AHFEPBHP_01288	1	0.5525948618
AHFEPBHP_01290	1	0.5525948618
AHFEPBHP_01291	2	0.4876990947
AHFEPBHP_01294	1	0.5525948618
AHFEPBHP_01295	1	0.5525948618
AHFEPBHP_01296	2	0.4876990947
AHFEPBHP_01297	1	0.4876990947
AHFEPBHP_01298	1	0.5525948618
AHFEPBHP_01299	1	0.5525948618
AHFEPBHP_01300	1	0.5525948618
AHFEPBHP_01302	1	0.5525948618
AHFEPBHP_01304	1	0.5525948618
AHFEPBHP_01306	1	0.5525948618
AHFEPBHP_01307	1	0.5525948618
AHFEPBHP_01308	1	0.5525948618
AHFEPBHP_01309	1	0.5525948618
AHFEPBHP_01402	0	0.5525948618
AHFEPBHP_01403	2	0.2084754394
AHFEPBHP_01415	1	0.5525948618
AHFEPBHP_01855	5	0.0086242555
AHFEPBHP_02010	1	0.5525948618
AHFEPBHP_02014	1	0.5525948618
AHFEPBHP_02019	1	0.5525948618
AHFEPBHP_02020	1	0.5525948618
AHFEPBHP_02021	1	0.5525948618
AHFEPBHP_02022	1	0.5525948618
AHFEPBHP_02024	1	0.5525948618
AHFEPBHP_02025	1	0.5525948618
AHFEPBHP_02026	1	0.5525948618
AHFEPBHP_02027	1	0.5525948618
AHFEPBHP_02227	3	0.4216534173
AHFEPBHP_02309	9	5.5686e-06
AHFEPBHP_02310	2	0.4339506726
AHFEPBHP_02311	2	0.4339506726
AHFEPBHP_02324	1	0.5525948618
AHFEPBHP_02325	1	0.5525948618
AHFEPBHP_02338	1	0.5525948618
AHFEPBHP_02339	2	0.0939034474
AHFEPBHP_02354	2	0.0939034474
AHFEPBHP_02357	2	0.0939034474
AHFEPBHP_02359	2	0.0939034474
AHFEPBHP_02362	2	0.299481434
AHFEPBHP_02363	2	0.0939034474
AHFEPBHP_02365	2	0.0939034474
AHFEPBHP_02366	1	0.5525948618
AHFEPBHP_02369	3	0.0356707665
AHFEPBHP_02370	2	0.3822025099
AHFEPBHP_02374	1	0.5525948618
AHFEPBHP_02375	1	0.5525948618
AHFEPBHP_02376	1	0.5525948618
AHFEPBHP_02393	1	0.5525948618
AHFEPBHP_02394	1	0.5525948618
AHFEPBHP_02395	1	0.5525948618
AHFEPBHP_02397	1	0.5525948618
AHFEPBHP_02398	1	0.5525948618
AHFEPBHP_02418	3	0.0939034474
AHFEPBHP_02424	1	0.5525948618
AHFEPBHP_02431	0	0.5525948618
APDDCOIH_02095	1	0.4216534173
APDDCOIH_02288	0	0.5525948618
BDNCDIKP_01466	1	0.4339506726
BDNCDIKP_01475	3	4.1433e-06
BDNCDIKP_01887	1	0.0021384861
BDNCDIKP_01889	4	0.0020956394
BDNCDIKP_01890	3	0.0020956394
BDNCDIKP_01892	3	0.0020956394
BDNCDIKP_01893	3	0.0020956394
BDNCDIKP_01897	3	0.0020956394
BDNCDIKP_01898	3	0.0020956394
BDNCDIKP_02329	1	0.0356707665
BDNCDIKP_02342	1	0.1672274429
BEIEGGGI_02278	1	4.46975e-05
BEIEGGGI_02279	1	4.46975e-05
BEIEGGGI_02280	1	4.46975e-05
BEIEGGGI_02281	1	4.46975e-05
BEIEGGGI_02282	1	0.00560972710000001
BEIEGGGI_02286	1	0.00560972710000001
BEIEGGGI_02288	2	0.0001052665
BEIEGGGI_02289	2	0.000145436
BEIEGGGI_02293	1	4.46975e-05
BEIEGGGI_02294	1	4.46975e-05
BEIEGGGI_02295	1	4.46975e-05
BEIEGGGI_02296	1	4.46975e-05
BEIEGGGI_02297	1	4.46975e-05
BEIEGGGI_02298	1	4.46975e-05
BEIEGGGI_02381	0	0.5525948618
BEIEGGGI_02382	1	5.39912e-05
BIMJJOCA_00589	1	0.4339506726
BIMJJOCA_00590	1	0.4339506726
BIMJJOCA_00591	1	0.4339506726
BIMJJOCA_00592	1	0.4339506726
BIMJJOCA_00593	1	0.4339506726
BIMJJOCA_00598	1	0.4339506726
BIMJJOCA_00601	1	0.4339506726
BIMJJOCA_00603	1	0.4339506726
BIMJJOCA_00604	1	0.4339506726
BIMJJOCA_00605	1	0.4339506726
BIMJJOCA_00606	1	0.4339506726
BIMJJOCA_00607	1	0.4339506726
BIMJJOCA_00609	1	0.4339506726
BIMJJOCA_01511	1	0.4339506726
BIMJJOCA_01516	8	4.1433e-06
BIMJJOCA_01533	1	0.4339506726
BIMJJOCA_01534	1	0.4339506726
BIMJJOCA_01538	1	0.4339506726
BIMJJOCA_01759	1	0.4339506726
BIMJJOCA_01766	1	0.4339506726
BIMJJOCA_01767	1	0.4339506726
BIMJJOCA_01768	1	0.4339506726
BIMJJOCA_01769	1	0.4339506726
BIMJJOCA_01770	1	0.4339506726
BIMJJOCA_02442	1	0.4339506726
BIMJJOCA_02443	1	0.4339506726
BIMJJOCA_02452	2	0.4216534173
BIMJJOCA_02453	2	0.4216534173
BIMJJOCA_02468	1	0.4339506726
BIMJJOCA_02469	1	0.4339506726
BKCAIJBN_02579	6	0.0020956394
BKNNIMJE_02390	1	0.5525948618
BKNNIMJE_02441	1	0.5525948618
BNFCGLPM_02256	1	0.5525948618
BPEBIFCC_01698	0	0.5525948618
CLNMGIAC_02623	0	0.5525948618
COOFAELG_00636	0	0.5525948618
COOFAELG_00642	0	0.5525948618
COOFAELG_00783	0	0.5525948618
COOFAELG_01151	4	0.0003197803
COOFAELG_01513	4	0.00560972710000001
COOFAELG_01514	4	0.00560972710000001
COOFAELG_01515	4	0.00560972710000001
COOFAELG_01516	4	0.00560972710000001
COOFAELG_01517	4	0.00560972710000001
COOFAELG_01518	4	0.00560972710000001
COOFAELG_01519	4	0.00560972710000001
COOFAELG_01520	4	0.00560972710000001
COOFAELG_01521	4	0.00560972710000001
COOFAELG_01522	4	0.00560972710000001
COOFAELG_01523	4	0.00560972710000001
COOFAELG_01524	4	0.00560972710000001
COOFAELG_01525	4	0.00560972710000001
COOFAELG_01527	4	0.00560972710000001
COOFAELG_01528	4	0.00560972710000001
COOFAELG_01529	4	0.00560972710000001
COOFAELG_01530	4	0.00560972710000001
COOFAELG_01531	4	0.00560972710000001
COOFAELG_01532	4	0.00560972710000001
COOFAELG_01533	4	0.00560972710000001
COOFAELG_01534	4	0.00560972710000001
COOFAELG_01535	4	0.00560972710000001
COOFAELG_01536	4	0.00560972710000001
COOFAELG_01537	4	0.00560972710000001
COOFAELG_01538	4	0.00560972710000001
COOFAELG_01539	4	0.00560972710000001
COOFAELG_01540	4	0.00560972710000001
COOFAELG_01541	4	0.00560972710000001
COOFAELG_01542	4	0.00560972710000001
COOFAELG_01543	4	0.00560972710000001
COOFAELG_01544	4	0.00560972710000001
COOFAELG_01545	4	0.00560972710000001
COOFAELG_01546	4	0.00560972710000001
COOFAELG_01547	4	0.00560972710000001
COOFAELG_01548	4	0.00560972710000001
COOFAELG_01549	4	0.00560972710000001
COOFAELG_01550	4	0.00560972710000001
COOFAELG_01551	4	0.00560972710000001
COOFAELG_01552	4	0.00560972710000001
COOFAELG_01553	4	0.00560972710000001
COOFAELG_01554	4	0.00560972710000001
COOFAELG_01555	3	0.00560972710000001
COOFAELG_01556	4	0.00560972710000001
COOFAELG_01557	4	0.00560972710000001
COOFAELG_01558	7	5.7482e-06
COOFAELG_01559	4	0.00560972710000001
COOFAELG_01560	3	0.00560972710000001
COOFAELG_01561	3	0.00560972710000001
COOFAELG_01562	3	0.00560972710000001
COOFAELG_01563	4	0.00560972710000001
COOFAELG_01564	4	0.00560972710000001
COOFAELG_01565	4	0.00560972710000001
COOFAELG_01566	4	0.00560972710000001
COOFAELG_01567	4	0.00560972710000001
COOFAELG_01568	4	0.00560972710000001
COOFAELG_01569	4	0.00560972710000001
COOFAELG_01570	4	0.00560972710000001
COOFAELG_01571	4	0.00560972710000001
COOFAELG_01572	4	0.00560972710000001
COOFAELG_01573	4	0.00560972710000001
COOFAELG_01574	4	0.00560972710000001
COOFAELG_01575	4	0.00560972710000001
COOFAELG_01576	4	0.00560972710000001
COOFAELG_01577	4	0.00560972710000001
COOFAELG_01669	6	0.0086242555
COOFAELG_01670	4	0.0086242555
COOFAELG_01671	3	0.0086242555
COOFAELG_01674	3	0.0111002999
COOFAELG_01676	3	0.0086242555
COOFAELG_01678	3	0.0086242555
COOFAELG_01679	3	0.0086242555
COOFAELG_01680	3	0.0086242555
COOFAELG_01682	1	0.0212477941
COOFAELG_01684	6	0.0086242555
COOFAELG_01685	2	0.0111002999
COOFAELG_01689	1	0.014894898
COOFAELG_01690	1	0.014894898
COOFAELG_01707	4	0.00560972710000001
COOFAELG_01708	4	0.00560972710000001
COOFAELG_01709	4	0.00560972710000001
COOFAELG_01710	4	0.00560972710000001
COOFAELG_01711	4	0.00560972710000001
COOFAELG_01712	4	0.00560972710000001
COOFAELG_01713	4	0.00560972710000001
COOFAELG_01714	4	0.00560972710000001
COOFAELG_01715	4	0.00560972710000001
COOFAELG_01716	4	0.00560972710000001
COOFAELG_01717	4	0.00560972710000001
COOFAELG_01718	4	0.00560972710000001
COOFAELG_01719	4	0.00560972710000001
COOFAELG_01720	4	0.00560972710000001
COOFAELG_01721	4	0.00560972710000001
COOFAELG_01722	4	0.00560972710000001
COOFAELG_01723	4	0.00560972710000001
COOFAELG_01724	4	0.00560972710000001
COOFAELG_01725	4	0.00560972710000001
COOFAELG_01726	4	0.00560972710000001
COOFAELG_01727	4	0.00560972710000001
COOFAELG_01728	4	0.00560972710000001
COOFAELG_01729	4	0.00560972710000001
COOFAELG_01730	4	0.00560972710000001
COOFAELG_01732	4	0.00560972710000001
COOFAELG_01733	4	0.00560972710000001
COOFAELG_01734	4	0.00560972710000001
COOFAELG_01735	4	0.00560972710000001
COOFAELG_01736	4	0.00560972710000001
COOFAELG_01737	4	0.00560972710000001
COOFAELG_01739	4	0.00560972710000001
COOFAELG_01740	4	0.00560972710000001
COOFAELG_01741	4	0.00560972710000001
COOFAELG_01742	4	0.00560972710000001
COOFAELG_01743	4	0.00560972710000001
COOFAELG_01744	4	0.00560972710000001
COOFAELG_01745	4	0.00560972710000001
COOFAELG_01746	3	0.00560972710000001
COOFAELG_01747	3	0.00560972710000001
COOFAELG_01748	3	0.00560972710000001
COOFAELG_01749	4	0.00560972710000001
COOFAELG_01750	4	0.00560972710000001
COOFAELG_01751	4	0.00560972710000001
COOFAELG_01752	4	0.00560972710000001
COOFAELG_01753	4	0.00560972710000001
COOFAELG_01754	4	0.00560972710000001
COOFAELG_01755	4	0.00560972710000001
COOFAELG_01756	4	0.00560972710000001
COOFAELG_01757	4	0.00560972710000001
COOFAELG_01758	4	0.00560972710000001
COOFAELG_01759	4	0.00560972710000001
COOFAELG_01760	4	0.00560972710000001
COOFAELG_01761	4	0.00560972710000001
COOFAELG_01762	4	0.00560972710000001
COOFAELG_01763	4	0.00560972710000001
COOFAELG_01764	4	0.00560972710000001
COOFAELG_01765	4	0.00560972710000001
COOFAELG_01766	4	0.00560972710000001
COOFAELG_01767	4	0.00560972710000001
COOFAELG_01768	4	0.00560972710000001
COOFAELG_01769	4	0.00560972710000001
COOFAELG_01770	4	0.00560972710000001
COOFAELG_01771	4	0.00560972710000001
COOFAELG_01772	4	0.00560972710000001
COOFAELG_01773	3	0.00560972710000001
COOFAELG_01774	4	0.00560972710000001
COOFAELG_01775	3	0.00560972710000001
COOFAELG_01776	4	0.00560972710000001
COOFAELG_01777	4	0.00560972710000001
COOFAELG_01778	4	0.00560972710000001
COOFAELG_01779	4	0.00560972710000001
COOFAELG_01780	4	0.00560972710000001
COOFAELG_01781	3	0.00560972710000001
COOFAELG_01783	4	0.00560972710000001
COOFAELG_01784	1	0.014894898
COOFAELG_01785	2	0.014894898
COOFAELG_01786	2	0.014894898
COOFAELG_02421	5	0.0008962545
COOFAELG_02422	5	0.0008962545
COOFAELG_02423	5	0.0008962545
COOFAELG_02554	11	3.72121e-05
COOFAELG_02555	11	3.72121e-05
COOFAELG_02556	11	3.72121e-05
COOFAELG_02557	11	3.72121e-05
COOFAELG_02558	11	3.72121e-05
COOFAELG_02559	11	3.72121e-05
COOFAELG_02560	11	3.72121e-05
COOFAELG_02566	3	0.0005014546
COOFAELG_02568	3	0.0005014546
COOFAELG_02569	4	0.0001267255
COOFAELG_02570	3	0.0005014546
COOFAELG_02571	4	0.0001750244
COOFAELG_02606	11	3.72121e-05
DGBHNNAJ_02404	5	7.0076e-06
DOJOKNDB_02242	1	0.0939034474
DOJOKNDB_02253	19	5.2745e-06
DOLFIIIM_00329	3	4.1433e-06
DOLFIIIM_00341	4	4.1433e-06
DOLFIIIM_00342	3	4.1433e-06
DOLFIIIM_00369	1	0.1672274429
DOLFIIIM_01187	0	0.5525948618
DOLFIIIM_01411	1	0.0610855759
DOLFIIIM_01412	1	0.0610855759
DOLFIIIM_01413	1	0.0610855759
DOLFIIIM_02040	2	0.4216534173
DOLFIIIM_02041	2	0.4216534173
DOLFIIIM_02042	2	0.4216534173
DOLFIIIM_02155	5	0.000601942
DOLFIIIM_02171	2	0.4339506726
EAILPOAG_00670	1	0.0111002999
EAILPOAG_00671	1	0.0111002999
EAILPOAG_00674	3	0.0086242555
EBOGCABC_02438	5	7.27696e-05
EBOGCABC_02440	5	7.27696e-05
EBOGCABC_02441	4	7.27696e-05
EJFNLGMO_02040	0	0.5525948618
EMPDBPLP_02257	1	0.3822025099
FEKMCIGK_00081	1	0.5525948618
FEKMCIGK_00082	1	0.5525948618
FEKMCIGK_00083	1	0.5525948618
FEKMCIGK_00085	0	0.5525948618
FEKMCIGK_00254	3	0.4111785132
FEKMCIGK_00255	3	0.4111785132
FEKMCIGK_00257	3	0.4111785132
FEKMCIGK_00398	2	0.1750163482
FEKMCIGK_00647	3	0.0939034474
FEKMCIGK_00648	3	0.0939034474
FEKMCIGK_00649	3	0.0939034474
FEKMCIGK_00685	0	0.5525948618
FEKMCIGK_00686	0	0.5525948618
FEKMCIGK_00693	0	0.5525948618
FEKMCIGK_00694	0	0.5525948618
FEKMCIGK_00695	2	0.4216534173
FEKMCIGK_00919	0	0.5525948618
FEKMCIGK_00942	1	0.4216534173
FEKMCIGK_00943	1	0.4216534173
FEKMCIGK_00944	2	0.0939034474
FEKMCIGK_00945	2	0.0939034474
FEKMCIGK_00946	2	0.0939034474
FEKMCIGK_00947	2	0.0939034474
FEKMCIGK_00949	2	0.0939034474
FEKMCIGK_00950	2	0.0939034474
FEKMCIGK_00951	2	0.0939034474
FEKMCIGK_00952	3	0.0939034474
FEKMCIGK_00953	3	0.0939034474
FEKMCIGK_00955	2	0.0939034474
FEKMCIGK_00956	2	0.0939034474
FEKMCIGK_00958	2	0.0939034474
FEKMCIGK_00959	2	0.0939034474
FEKMCIGK_00960	3	0.0939034474
FEKMCIGK_01030	2	0.1672274429
FEKMCIGK_01064	1	0.0610855759
FEKMCIGK_01065	2	0.0086242555
FEKMCIGK_01069	3	0.0610855759
FEKMCIGK_01072	2	0.0610855759
FEKMCIGK_01074	1	0.1750163482
FEKMCIGK_01075	2	0.0356707665
FEKMCIGK_01076	3	0.0356707665
FEKMCIGK_01077	3	0.0356707665
FEKMCIGK_01079	1	0.0610855759
FEKMCIGK_01080	1	0.0610855759
FEKMCIGK_01081	1	0.0610855759
FEKMCIGK_01082	2	0.0610855759
FEKMCIGK_01083	1	0.0610855759
FEKMCIGK_01367	1	0.299481434
FEKMCIGK_01372	2	0.0610855759
FEKMCIGK_01528	1	0.5525948618
FEKMCIGK_01916	2	0.0610855759
FEKMCIGK_01917	2	0.0610855759
FEKMCIGK_01918	2	0.0610855759
FEKMCIGK_01919	3	0.0007753424
FEKMCIGK_01920	2	0.0007753424
FEKMCIGK_01924	2	0.0007753424
FEKMCIGK_01928	4	0.0001267255
FEKMCIGK_01929	9	7.27696e-05
FEKMCIGK_01930	10	7.27696e-05
FEKMCIGK_01931	7	7.27696e-05
FEKMCIGK_01932	8	7.27696e-05
FEKMCIGK_01933	9	7.27696e-05
FEKMCIGK_01934	5	5.5686e-06
FEKMCIGK_01936	2	0.0007753424
FEKMCIGK_01939	1	0.0007753424
FEKMCIGK_01942	5	5.5686e-06
FEKMCIGK_01943	1	0.0007753424
FEKMCIGK_01947	8	5.5686e-06
FEKMCIGK_01948	7	5.5686e-06
FEKMCIGK_01949	8	5.5686e-06
FEKMCIGK_01950	6	5.5686e-06
FEKMCIGK_02099	0	0.5525948618
FEKMCIGK_02140	4	0.0610855759
FEKMCIGK_02141	2	0.2084754394
FEKMCIGK_02146	0	0.5525948618
FEKMCIGK_02159	0	0.5525948618
FEKMCIGK_02172	2	0.0610855759
FEKMCIGK_02173	2	0.0610855759
FEKMCIGK_02190	9	0.0008817427
FEKMCIGK_02193	1	0.0008817427
FEKMCIGK_02194	1	0.0008817427
FEKMCIGK_02195	1	0.0008817427
FEKMCIGK_02203	2	0.0008817427
FEKMCIGK_02224	2	0.1750163482
FEKMCIGK_02226	2	0.1750163482
FEKMCIGK_02228	2	0.0007753424
FEKMCIGK_02229	2	0.0007753424
FEKMCIGK_02230	1	0.1750163482
FEKMCIGK_02249	3	0.0007753424
FEKMCIGK_02250	4	7.27696e-05
FEKMCIGK_02259	2	0.0610855759
FEKMCIGK_02260	4	0.0011401769
FEKMCIGK_02266	1	0.0008817427
FEKMCIGK_02269	1	0.0008817427
FEKMCIGK_02270	1	0.0008817427
FEKMCIGK_02272	4	0.0001944016
FEKMCIGK_02274	9	3.44826e-05
FEKMCIGK_02277	6	3.44826e-05
FEKMCIGK_02290	1	0.4876990947
FEKMCIGK_02291	1	0.4876990947
FELFPMIK_02286	1	0.0212477941
FGLNNAGM_01071	0	0.5525948618
FHDJIBKE_01644	1	0.2084754394
FHDJIBKE_01646	1	0.2084754394
FHDJIBKE_01994	1	0.1672274429
FHDJIBKE_02014	4	4.1433e-06
FHDJIBKE_02296	3	0.0610855759
FHDJIBKE_02297	3	0.0610855759
FHDJIBKE_02298	2	0.1672274429
FHDJIBKE_02349	7	0.000221511
FJJHDNGP_02301	10	5.5686e-06
FJJHDNGP_02302	10	5.5686e-06
FJJHDNGP_02303	5	5.5686e-06
FJJHDNGP_02304	6	5.5686e-06
FLABJONC_01873	0	0.5525948618
FMHMCLOA_01963	1	0.000235279
FOODJHKB_02473	1	0.0356707665
FOODJHKB_02476	2	7.0076e-06
FPCCCAII_02413	1	0.0212477941
FPCCCAII_02416	1	0.2084754394
FPDLENLD_01762	1	0.0011401769
FPDLENLD_02126	0	0.5525948618
FPDLENLD_02284	4	0.00560972710000001
FPDLENLD_02285	4	0.00560972710000001
FPHNKKJD_02629	1	0.000235279
GAFDBDCJ_00888	1	4.10487e-05
GAFDBDCJ_00889	1	4.10487e-05
GAFDBDCJ_00890	1	4.10487e-05
GAFDBDCJ_00891	1	4.10487e-05
GAFDBDCJ_00892	1	4.10487e-05
GAFDBDCJ_00893	1	4.10487e-05
GAFDBDCJ_00894	1	4.10487e-05
GAFDBDCJ_00896	1	4.10487e-05
GAFDBDCJ_00897	1	4.10487e-05
GAFDBDCJ_00898	1	4.10487e-05
GAFDBDCJ_00899	1	4.10487e-05
GAFDBDCJ_00900	1	4.10487e-05
GAFDBDCJ_00901	1	4.10487e-05
GAFDBDCJ_00902	1	4.10487e-05
GAFDBDCJ_00903	1	4.10487e-05
GAFDBDCJ_00904	1	4.10487e-05
GAFDBDCJ_00905	1	4.10487e-05
GAFDBDCJ_00906	1	4.10487e-05
GAFDBDCJ_00907	1	4.10487e-05
GAFDBDCJ_00908	1	4.10487e-05
GAFDBDCJ_00909	1	4.10487e-05
GAFDBDCJ_00910	1	4.10487e-05
GAFDBDCJ_00911	1	4.10487e-05
GAFDBDCJ_00912	1	4.10487e-05
GAFDBDCJ_00914	1	4.10487e-05
GAFDBDCJ_00915	1	4.10487e-05
GAFDBDCJ_00918	1	4.10487e-05
GAFDBDCJ_00919	1	4.10487e-05
GAFDBDCJ_00920	1	4.10487e-05
GAFDBDCJ_00921	1	4.10487e-05
GAFDBDCJ_00922	1	4.10487e-05
GAFDBDCJ_00923	1	4.10487e-05
GAFDBDCJ_00925	1	4.10487e-05
GAFDBDCJ_00926	1	4.10487e-05
GAFDBDCJ_00927	1	4.10487e-05
GAFDBDCJ_00928	1	4.10487e-05
GAFDBDCJ_00930	1	4.10487e-05
GAFDBDCJ_00931	1	4.10487e-05
GAFDBDCJ_00932	1	4.10487e-05
GAFDBDCJ_00933	1	4.10487e-05
GAFDBDCJ_00934	1	4.10487e-05
GAFDBDCJ_00935	1	4.10487e-05
GAFDBDCJ_00936	1	4.10487e-05
GAFDBDCJ_00937	1	4.10487e-05
GAFDBDCJ_00938	1	4.10487e-05
GAFDBDCJ_00939	1	4.10487e-05
GAFDBDCJ_00940	1	4.10487e-05
GAFDBDCJ_00941	1	4.10487e-05
GAFDBDCJ_00942	1	4.10487e-05
GAFDBDCJ_00943	1	4.10487e-05
GAFDBDCJ_00944	1	4.10487e-05
GAFDBDCJ_00945	1	4.10487e-05
GAFDBDCJ_00946	1	4.10487e-05
GAFDBDCJ_00947	1	4.10487e-05
GAFDBDCJ_00948	1	4.10487e-05
GAFDBDCJ_00950	1	4.10487e-05
GAFDBDCJ_00951	1	4.10487e-05
GAFDBDCJ_00953	1	4.10487e-05
GAFDBDCJ_00954	1	4.10487e-05
GAFDBDCJ_00955	1	4.10487e-05
GAFDBDCJ_00956	1	4.10487e-05
GAFDBDCJ_00957	1	4.10487e-05
GAFDBDCJ_00960	1	4.10487e-05
GAFDBDCJ_00961	1	4.10487e-05
GAFDBDCJ_00962	1	4.10487e-05
GAFDBDCJ_00963	1	4.10487e-05
GAFDBDCJ_00964	1	4.10487e-05
GAFDBDCJ_00966	1	4.10487e-05
GAFDBDCJ_00967	1	4.10487e-05
GAFDBDCJ_00968	1	4.10487e-05
GAFDBDCJ_00969	1	4.10487e-05
GAFDBDCJ_00970	1	4.10487e-05
GAFDBDCJ_00973	1	4.10487e-05
GAFDBDCJ_00974	1	4.10487e-05
GAFDBDCJ_00975	1	4.10487e-05
GAFDBDCJ_00976	1	4.10487e-05
GAFDBDCJ_00977	1	4.10487e-05
GAFDBDCJ_00978	1	4.10487e-05
GAFDBDCJ_00979	1	4.10487e-05
GAFDBDCJ_00980	1	4.10487e-05
GAFDBDCJ_00981	1	4.10487e-05
GAFDBDCJ_00982	1	4.10487e-05
GAFDBDCJ_00983	1	4.10487e-05
GAFDBDCJ_00984	1	4.10487e-05
GAFDBDCJ_00985	1	4.10487e-05
GAFDBDCJ_00986	1	4.10487e-05
GAFDBDCJ_00987	1	4.10487e-05
GAFDBDCJ_00988	1	4.10487e-05
GAFDBDCJ_00989	1	4.10487e-05
GAFDBDCJ_00990	1	4.10487e-05
GAFDBDCJ_00991	1	4.10487e-05
GAFDBDCJ_00992	1	4.10487e-05
GAFDBDCJ_00993	1	4.10487e-05
GAFDBDCJ_00994	1	4.10487e-05
GAFDBDCJ_00995	1	4.10487e-05
GAFDBDCJ_00997	1	4.10487e-05
GAFDBDCJ_00998	1	4.10487e-05
GAFDBDCJ_00999	1	4.10487e-05
GAFDBDCJ_01001	1	4.10487e-05
GAFDBDCJ_01002	1	4.10487e-05
GAFDBDCJ_01004	1	4.10487e-05
GAFDBDCJ_01005	1	4.10487e-05
GAFDBDCJ_01006	1	4.10487e-05
GAFDBDCJ_01007	1	4.10487e-05
GAFDBDCJ_01008	1	4.10487e-05
GAFDBDCJ_01009	1	4.10487e-05
GAFDBDCJ_01010	1	4.10487e-05
GAFDBDCJ_01012	1	4.10487e-05
GAFDBDCJ_01013	1	4.10487e-05
GAFDBDCJ_01014	1	4.10487e-05
GAFDBDCJ_01015	1	4.10487e-05
GAFDBDCJ_01016	1	4.10487e-05
GAFDBDCJ_01017	1	4.10487e-05
GAFDBDCJ_01018	1	4.10487e-05
GAHBHCBN_02335	1	0.0003936772
GCIBCNHA_00732	3	4.1433e-06
GCIBCNHA_00733	1	0.4876990947
GCIBCNHA_00758	3	4.1433e-06
GCIBCNHA_00770	3	4.1433e-06
GCIBCNHA_00771	3	4.1433e-06
GCIBCNHA_00772	3	4.1433e-06
GCIBCNHA_00774	3	3.74066e-05
GCIBCNHA_00785	3	4.1433e-06
GCIBCNHA_00800	3	4.1433e-06
GCPAHPFH_02572	10	1.0622e-05
GDNCOEKG_02379	2	5.39912e-05
GDNCOEKG_02382	2	5.39912e-05
GDNCOEKG_02383	1	0.0014069719
GDNCOEKG_02513	2	5.39912e-05
GEFDKKGN_00566	4	0.0015136926
GEFDKKGN_00567	1	0.4876990947
GEFDKKGN_00568	3	0.0356707665
GEFDKKGN_00569	1	0.4876990947
GEFDKKGN_00570	2	0.0610855759
GEFDKKGN_00572	1	0.4876990947
GEFDKKGN_00573	1	0.4876990947
GEFDKKGN_00577	4	0.0939034474
GEFDKKGN_00578	5	0.0610855759
GEFDKKGN_00580	1	0.4876990947
GEFDKKGN_00581	1	0.4876990947
GEFDKKGN_00583	1	0.4876990947
GEFDKKGN_00584	1	0.4876990947
GEFDKKGN_00585	1	0.4876990947
GEFDKKGN_00605	1	0.4111785132
GEFDKKGN_00710	0	0.5525948618
GEFDKKGN_01353	1	0.4876990947
GEFDKKGN_01354	1	0.4876990947
GEFDKKGN_01356	1	0.4876990947
GEFDKKGN_01357	2	0.1750163482
GEFDKKGN_01358	1	0.4876990947
GEFDKKGN_01360	2	0.014894898
GEFDKKGN_01361	1	0.4876990947
GEFDKKGN_01362	1	0.4876990947
GEFDKKGN_01363	1	0.4876990947
GEFDKKGN_01364	1	0.4876990947
GEFDKKGN_01367	1	0.4876990947
GEFDKKGN_01369	1	0.4876990947
GEFDKKGN_01376	1	0.4876990947
GEFDKKGN_01738	0	0.5525948618
GEFDKKGN_02056	1	0.4876990947
GEFDKKGN_02057	1	0.4876990947
GEFDKKGN_02061	3	0.0939034474
GEFDKKGN_02068	1	0.4876990947
GEFDKKGN_02069	1	0.4876990947
GEFDKKGN_02070	1	0.4876990947
GEFDKKGN_02121	2	0.4216534173
GEFDKKGN_02122	2	0.4216534173
GEFDKKGN_02125	2	0.4216534173
GEFDKKGN_02183	2	0.0021384861
GEFDKKGN_02184	4	0.014894898
GEFDKKGN_02196	3	0.0610855759
GEFDKKGN_02222	2	0.4216534173
GEFDKKGN_02352	3	3.74066e-05
GEFDKKGN_02353	3	3.74066e-05
GEFDKKGN_02358	3	3.74066e-05
GEFGDJKA_00536	15	3.72121e-05
GEFGDJKA_00745	1	0.0939034474
GEFGDJKA_00746	1	0.0939034474
GEFGDJKA_00747	1	0.0939034474
GEFGDJKA_00748	1	0.0939034474
GEFGDJKA_00749	1	0.0939034474
GEFGDJKA_00751	1	0.0939034474
GEFGDJKA_00753	1	0.0939034474
GEFGDJKA_00754	1	0.0939034474
GEFGDJKA_00755	1	0.0939034474
GEFGDJKA_02291	1	0.299481434
GEFGDJKA_02292	1	0.299481434
GEFGDJKA_02293	1	0.299481434
GEFGDJKA_02294	1	0.299481434
GEFGDJKA_02302	3	5.7482e-06
GFIELBOI_00171	1	0.2084754394
GFIELBOI_00177	5	0.0015136926
GFIELBOI_00491	9	5.5686e-06
GFIELBOI_01860	6	7.27696e-05
GFIELBOI_01862	7	7.27696e-05
GFIELBOI_01863	6	7.27696e-05
GFIELBOI_01864	7	7.27696e-05
GFIELBOI_01865	6	7.27696e-05
GFIELBOI_01866	6	7.27696e-05
GFIELBOI_01867	6	7.27696e-05
GFIELBOI_01868	7	7.27696e-05
GFIELBOI_01885	4	5.5686e-06
GFIELBOI_01887	3	5.5686e-06
GFIELBOI_01889	3	5.5686e-06
GFIELBOI_02305	5	0.000601942
GFIELBOI_02306	4	0.0066487527
GFIELBOI_02313	5	9.98272e-05
GFIELBOI_02315	5	0.0066487527
GFIELBOI_02316	5	4.10487e-05
GFIELBOI_02317	5	0.000601942
GFIELBOI_02318	5	0.000601942
GFIELBOI_02319	5	0.0001944016
GFIELBOI_02320	5	0.0001944016
GFIELBOI_02321	5	0.000601942
GFIELBOI_02322	5	4.67969e-05
GFIELBOI_02323	4	0.0066487527
GFIELBOI_02438	3	0.0001967543
GFIELBOI_02439	3	0.0001967543
GFIELBOI_02440	4	0.0001967543
GLAFEDNG_02365	1	0.5525948618
HBLAHHEN_00060	4	0.00560972710000001
HBLAHHEN_00101	1	0.2084754394
HBLAHHEN_02361	1	0.2084754394
HBLAHHEN_02362	2	0.2084754394
HBLAHHEN_02438	0	0.5525948618
HNHECGOB_02196	1	0.4876990947
ICPPLPLG_00498	2	0.1750163482
ICPPLPLG_00499	2	0.1750163482
ICPPLPLG_00500	2	0.1750163482
ICPPLPLG_00502	5	4.1433e-06
ICPPLPLG_00503	1	0.1750163482
ICPPLPLG_00504	5	4.1433e-06
ICPPLPLG_00505	5	4.1433e-06
ICPPLPLG_00506	5	4.1433e-06
ICPPLPLG_00507	3	4.02807e-05
ICPPLPLG_00509	1	0.1750163482
ICPPLPLG_00510	1	0.1750163482
ICPPLPLG_00511	1	0.1750163482
ICPPLPLG_00512	5	4.1433e-06
ICPPLPLG_00513	2	0.1750163482
ICPPLPLG_00514	5	4.1433e-06
ICPPLPLG_00515	1	0.1750163482
ICPPLPLG_00516	5	4.1433e-06
ICPPLPLG_00517	2	0.1750163482
ICPPLPLG_00518	5	4.1433e-06
ICPPLPLG_00519	5	4.1433e-06
ICPPLPLG_00520	1	0.1750163482
ICPPLPLG_00521	2	0.1750163482
ICPPLPLG_00523	5	4.1433e-06
ICPPLPLG_00524	1	0.1750163482
ICPPLPLG_00525	5	4.1433e-06
ICPPLPLG_00526	5	4.1433e-06
ICPPLPLG_00527	5	4.1433e-06
ICPPLPLG_00529	1	0.1750163482
ICPPLPLG_00531	3	0.1672274429
ICPPLPLG_00532	3	0.1672274429
ICPPLPLG_00533	1	0.1750163482
ICPPLPLG_00534	1	0.1750163482
ICPPLPLG_00535	1	0.1750163482
ICPPLPLG_00537	1	0.1750163482
ICPPLPLG_00538	2	0.1750163482
ICPPLPLG_00539	3	0.1672274429
ICPPLPLG_00541	1	0.1750163482
ICPPLPLG_00545	5	4.1433e-06
ICPPLPLG_00546	1	0.1750163482
ICPPLPLG_00548	1	0.1750163482
ICPPLPLG_00550	5	4.1433e-06
ICPPLPLG_00551	1	0.1750163482
ICPPLPLG_00552	1	0.1750163482
ICPPLPLG_00553	4	4.1433e-06
ICPPLPLG_00554	4	4.1433e-06
ICPPLPLG_00555	1	0.1750163482
ICPPLPLG_00556	4	0.0002025098
ICPPLPLG_00557	4	0.1672274429
ICPPLPLG_00560	1	0.1750163482
ICPPLPLG_00561	1	0.1750163482
ICPPLPLG_00562	1	0.1750163482
ICPPLPLG_00563	1	0.1750163482
ICPPLPLG_00564	1	0.1750163482
ICPPLPLG_00565	1	0.1750163482
ICPPLPLG_00566	4	4.1433e-06
ICPPLPLG_00959	5	5.5686e-06
ICPPLPLG_00966	4	5.5686e-06
ICPPLPLG_00967	6	5.5686e-06
ICPPLPLG_01726	4	0.0610855759
ICPPLPLG_01727	4	0.0610855759
ICPPLPLG_01728	4	0.0610855759
ICPPLPLG_01729	4	0.0610855759
ICPPLPLG_02033	4	0.1750163482
ICPPLPLG_02034	4	0.1750163482
ICPPLPLG_02062	2	0.1750163482
ICPPLPLG_02248	1	0.1750163482
ICPPLPLG_02249	2	0.0610855759
ICPPLPLG_02250	1	0.1750163482
ICPPLPLG_02251	1	0.1750163482
ICPPLPLG_02252	3	0.0610855759
ICPPLPLG_02253	2	0.0610855759
ICPPLPLG_02254	1	0.1750163482
ICPPLPLG_02255	1	0.1750163482
ICPPLPLG_02256	1	0.1750163482
ICPPLPLG_02258	0	0.5525948618
ICPPLPLG_02259	3	0.0610855759
ICPPLPLG_02260	3	0.0610855759
ICPPLPLG_02261	3	0.0610855759
ICPPLPLG_02263	3	0.0610855759
ICPPLPLG_02264	3	0.0610855759
ICPPLPLG_02265	3	0.0610855759
ICPPLPLG_02266	3	0.0610855759
ICPPLPLG_02286	5	5.5686e-06
ICPPLPLG_02287	9	5.5686e-06
ICPPLPLG_02289	9	5.5686e-06
ICPPLPLG_02290	9	5.5686e-06
ICPPLPLG_02298	4	0.0610855759
ICPPLPLG_02299	5	0.0610855759
ICPPLPLG_02300	4	0.0610855759
ICPPLPLG_02302	4	0.0610855759
ICPPLPLG_02303	4	0.0610855759
ICPPLPLG_02305	4	0.0610855759
ICPPLPLG_02306	4	0.0610855759
ICPPLPLG_02307	0	0.5525948618
ICPPLPLG_02308	4	0.0610855759
ICPPLPLG_02309	4	0.0610855759
ICPPLPLG_02310	4	0.0610855759
ICPPLPLG_02311	4	0.0001944016
ICPPLPLG_02313	4	0.0001944016
IIBBDNPI_00299	0	0.5525948618
IIBBDNPI_01354	1	0.0939034474
IIBBDNPI_01355	1	0.0939034474
IIBBDNPI_01688	1	0.0939034474
IIBBDNPI_02056	1	7.0076e-06
IIBBDNPI_02218	1	0.0939034474
IIBBDNPI_02219	1	0.0939034474
IIBBDNPI_02225	1	0.0939034474
IIBBDNPI_02226	1	0.0939034474
IIBBDNPI_02228	1	0.0939034474
IIBBDNPI_02230	1	0.0939034474
IIBBDNPI_02231	1	0.0939034474
IIBBDNPI_02232	1	0.0939034474
IIBBDNPI_02234	1	0.0939034474
IIBBDNPI_02235	1	0.0939034474
IIBBDNPI_02236	1	0.0939034474
IIBBDNPI_02245	1	0.0939034474
IIBBDNPI_02305	1	0.0939034474
IIBBDNPI_02306	1	0.0939034474
IIBBDNPI_02307	1	0.0939034474
IIBBDNPI_02308	1	0.0939034474
IIBBDNPI_02309	1	0.0939034474
IIBBDNPI_02310	1	0.0939034474
IIBBDNPI_02311	1	0.0939034474
IIBBDNPI_02312	1	0.0939034474
IIBBDNPI_02313	1	0.0939034474
IIBBDNPI_02314	1	0.0939034474
IIBBDNPI_02356	1	7.0076e-06
IIBBDNPI_02361	1	0.0939034474
IIBBDNPI_02362	1	0.0939034474
IIBBDNPI_02369	1	0.299481434
ILLBODPI_02399	8	5.5686e-06
ILLBODPI_02411	12	4.27367e-05
ILLBODPI_02412	3	0.0001944016
IPGPHODJ_00122	0	0.5525948618
IPGPHODJ_00312	0	0.5525948618
IPGPHODJ_01057	2	4.8881e-06
IPGPHODJ_01552	0	0.5525948618
IPGPHODJ_01746	2	0.0939034474
IPGPHODJ_01972	0	0.5525948618
IPGPHODJ_02066	2	0.1750163482
JAFBMKLB_02279	1	0.0356707665
JECKIADM_02507	2	0.0002462883
JECKIADM_02508	2	0.0002462883
JJAFAOHG_02400	7	3.80097e-05
JJAFAOHG_02500	0	0.5525948618
JMCAAGIH_02301	1	0.4216534173
JNJOGDLH_01045	0	0.5525948618
JNJOGDLH_02284	1	0.299481434
JPBJHMLC_02309	1	0.0014025076
JPBJHMLC_02311	2	0.0001277103
JPBJHMLC_02312	2	0.0001277103
JPBJHMLC_02313	3	0.0001277103
JPBJHMLC_02314	2	0.0001277103
JPBJHMLC_02315	2	0.0001277103
JPBJHMLC_02316	2	0.0001277103
JPBJHMLC_02318	2	0.0001277103
JPBJHMLC_02319	2	0.0001277103
KCAAMJPM_02457	3	0.0014069719
KEIOMIGL_02019	2	0.1750163482
KEIOMIGL_02512	1	0.5525948618
KEIOMIGL_02528	0	0.5525948618
KEJHMIKD_01170	3	0.1672274429
KEJHMIKD_02329	1	0.4216534173
KEJHMIKD_02340	1	0.4216534173
KINMHOLO_00609	1	0.1672274429
KINMHOLO_00610	1	0.1672274429
KINMHOLO_00615	1	0.1672274429
KINMHOLO_00616	1	0.1672274429
KINMHOLO_00629	1	0.1672274429
KINMHOLO_00631	1	0.1672274429
KINMHOLO_00640	1	0.1672274429
KINMHOLO_00641	1	0.1672274429
KINMHOLO_00642	1	0.1672274429
KINMHOLO_00643	1	0.1672274429
KINMHOLO_00646	1	0.1672274429
KINMHOLO_00649	1	0.1672274429
KINMHOLO_00650	1	0.1672274429
KINMHOLO_00652	1	0.1672274429
KINMHOLO_00653	1	0.1672274429
KINMHOLO_00664	1	0.1672274429
KINMHOLO_00667	1	0.1672274429
KINMHOLO_00668	1	0.1672274429
KINMHOLO_00669	1	0.1672274429
KINMHOLO_00678	5	4.1433e-06
KINMHOLO_00679	4	4.1433e-06
KINMHOLO_00681	1	0.1672274429
KINMHOLO_01869	1	0.1672274429
KINMHOLO_01870	1	0.1672274429
KINMHOLO_01871	1	0.1672274429
KINMHOLO_01872	1	0.1672274429
KINMHOLO_01873	1	0.1672274429
KINMHOLO_01874	1	0.1672274429
KINMHOLO_01875	1	0.1672274429
KINMHOLO_01877	1	0.1672274429
KINMHOLO_01878	1	0.1672274429
KINMHOLO_01879	1	0.1672274429
KINMHOLO_01880	1	0.1672274429
KINMHOLO_01881	1	0.1672274429
KINMHOLO_01882	1	0.1672274429
KINMHOLO_01883	1	0.1672274429
KINMHOLO_01884	1	0.1672274429
KINMHOLO_01885	1	0.1672274429
KINMHOLO_01886	1	0.1672274429
KINMHOLO_01887	1	0.1672274429
KINMHOLO_01888	1	0.1672274429
KINMHOLO_01889	1	0.1672274429
KINMHOLO_01890	1	0.1672274429
KINMHOLO_01891	1	0.1672274429
KINMHOLO_01892	1	0.1672274429
KINMHOLO_01893	1	0.1672274429
KINMHOLO_01894	1	0.1672274429
KINMHOLO_01895	1	0.1672274429
KINMHOLO_01900	1	0.1672274429
KINMHOLO_01901	1	0.1672274429
KINMHOLO_01902	1	0.1672274429
KINMHOLO_01905	1	0.1672274429
KINMHOLO_01906	1	0.1672274429
KINMHOLO_01908	1	0.1672274429
KINMHOLO_01909	1	0.1672274429
KINMHOLO_01915	2	4.5345e-06
KINMHOLO_01916	1	0.1672274429
KINMHOLO_01917	1	0.1672274429
KINMHOLO_01918	1	0.1672274429
KINMHOLO_02147	2	0.0001085661
KINMHOLO_02148	2	0.0001085661
KINMHOLO_02230	4	0.0011401769
KINMHOLO_02319	1	0.299481434
KINMHOLO_02322	2	0.299481434
KINMHOLO_02344	2	0.0939034474
KINMHOLO_02345	2	0.0939034474
KINMHOLO_02371	2	0.0939034474
KINMHOLO_02372	1	0.299481434
KINMHOLO_02387	1	0.299481434
KLJKKEKM_02593	3	0.0939034474
KNKMGJND_01824	8	5.5686e-06
LFIBLHAC_02439	1	6.98314e-05
LLJJCMIJ_00426	2	0.0356707665
LLJJCMIJ_00433	2	0.0356707665
LLJJCMIJ_00434	2	0.0356707665
LLJJCMIJ_00435	2	0.0356707665
LLJJCMIJ_00436	2	0.0356707665
LLJJCMIJ_00441	2	0.0356707665
LLJJCMIJ_00444	2	0.0356707665
LLJJCMIJ_02240	1	0.0356707665
LLJJCMIJ_02241	1	0.0356707665
LLJJCMIJ_02242	1	0.0356707665
LLJJCMIJ_02243	1	0.0356707665
LLJJCMIJ_02244	1	0.0356707665
LLJJCMIJ_02247	1	0.0356707665
LLJJCMIJ_02248	1	0.0356707665
LLJJCMIJ_02249	1	0.0356707665
LLJJCMIJ_02252	1	0.0356707665
LLJJCMIJ_02254	1	0.0356707665
LLJJCMIJ_02255	1	0.0356707665
LLJJCMIJ_02256	1	0.0356707665
LLJJCMIJ_02306	1	0.0356707665
LLJJCMIJ_02313	1	0.0356707665
LLJJCMIJ_02314	1	0.0356707665
LLJJCMIJ_02315	1	0.0356707665
LLJJCMIJ_02316	1	0.0356707665
LLJJCMIJ_02319	1	0.0356707665
LLJJCMIJ_02321	1	0.0356707665
LLJJCMIJ_02323	1	0.0356707665
LLJJCMIJ_02324	1	0.0356707665
LLJJCMIJ_02325	1	0.0356707665
LLJJCMIJ_02327	1	0.0356707665
LLJJCMIJ_02348	1	0.0356707665
LLJJCMIJ_02349	1	0.0356707665
LLJJCMIJ_02350	1	0.0356707665
LLJJCMIJ_02351	1	0.0356707665
LLJJCMIJ_02357	1	0.0356707665
LLJJCMIJ_02359	1	0.0356707665
LLJJCMIJ_02377	1	0.0356707665
LLJJCMIJ_02378	1	0.0356707665
LLJJCMIJ_02379	1	0.0356707665
LLJJCMIJ_02380	1	0.0356707665
LLJJCMIJ_02382	0	0.5525948618
LLJJCMIJ_02422	2	0.0356707665
LLJJCMIJ_02423	2	0.0356707665
LLJJCMIJ_02424	2	0.0356707665
LLJJCMIJ_02425	2	0.0356707665
LLJJCMIJ_02426	2	0.0356707665
LLJJCMIJ_02431	1	0.0356707665
LLJJCMIJ_02432	1	0.0356707665
LLJJCMIJ_02433	1	0.0356707665
LLJJCMIJ_02434	1	0.0356707665
LLJJCMIJ_02436	1	0.0356707665
LLJJCMIJ_02446	5	9.98272e-05
LLJJCMIJ_02447	1	0.0356707665
LLJJCMIJ_02448	1	0.0356707665
LLJJCMIJ_02451	1	0.0356707665
LOCJAOMB_00155	0	0.5525948618
LOCJAOMB_01069	2	0.0939034474
LOCJAOMB_01070	2	0.0939034474
LOCJAOMB_01071	2	0.0939034474
LOCJAOMB_01361	0	0.5525948618
LOCJAOMB_02235	1	0.4216534173
LOCJAOMB_02295	1	0.0066487527
LOCJAOMB_02309	2	7.0076e-06
LOCJAOMB_02310	1	7.0076e-06
LOCJAOMB_02311	2	7.0076e-06
LOCJAOMB_02312	1	7.0076e-06
LOCJAOMB_02615	0	0.5525948618
MDMDDGDM_02338	1	0.0014069719
MDMDDGDM_02339	2	5.39912e-05
MDMDDGDM_02360	1	0.00560972710000001
MDMDDGDM_02364	2	5.39912e-05
MDMDDGDM_02366	1	0.00560972710000001
MDMDDGDM_02367	2	0.0003750656
MDMDDGDM_02369	2	5.39912e-05
MGLDCIFH_00638	1	0.4216534173
MGLDCIFH_00639	1	0.4216534173
MGLDCIFH_00640	1	0.4216534173
MGLDCIFH_00645	1	0.4216534173
MGLDCIFH_01870	0	0.5525948618
MGLDCIFH_01901	2	0.1750163482
MGLDCIFH_02023	1	0.4216534173
MGLDCIFH_02024	2	0.0020956394
MGLDCIFH_02025	2	0.0020956394
MGLDCIFH_02026	2	0.0020956394
MGLDCIFH_02027	2	0.0020956394
MGLDCIFH_02028	2	0.0020956394
MGLDCIFH_02340	1	0.4216534173
MGLDCIFH_02341	1	0.4216534173
MGLDCIFH_02342	1	0.4216534173
MGLDCIFH_02343	1	0.4216534173
MGLDCIFH_02344	1	0.4216534173
MGLDCIFH_02345	1	0.4216534173
MGLDCIFH_02346	1	0.4216534173
MGLDCIFH_02347	1	0.4216534173
MGLDCIFH_02368	1	0.4216534173
MHICICCF_02548	1	0.0003750656
MHICICCF_02549	1	0.0003750656
MLDHLLPC_02067	1	0.3822025099
MLLIAONL_02012	3	0.0008962545
MLLIAONL_02013	3	0.0008962545
MLLIAONL_02014	0	0.5525948618
MLLIAONL_02015	3	0.0008962545
MLLIAONL_02016	3	0.0008962545
MLLIAONL_02017	3	0.0008962545
MMHIGIAO_02587	0	0.5525948618
MNKGCAGF_02497	2	0.000145436
MNKGCAGF_02498	2	0.000145436
MNKGCAGF_02499	2	0.000145436
MNKGCAGF_02500	2	0.000145436
MNKGCAGF_02501	2	0.000145436
MNKGCAGF_02502	2	0.000145436
MNKGCAGF_02548	1	0.0003750656
MNKGCAGF_02549	1	0.0003750656
MNKGCAGF_02550	2	0.000145436
MNKGCAGF_02551	2	0.000145436
MNKGCAGF_02553	2	0.000145436
MNKGCAGF_02555	1	0.0003750656
MNKGCAGF_02556	1	0.0003750656
MNKGCAGF_02557	2	0.000145436
MNKGCAGF_02558	2	0.000145436
MNKGCAGF_02559	1	0.0003750656
NBKEJIMP_02105	4	0.0610855759
NBKEJIMP_02341	3	5.7482e-06
NCPCGEEP_02165	3	0.00560972710000001
NIKMMMJJ_01826	14	6.8753e-05
NIKMMMJJ_01999	0	0.5525948618
NIKMMMJJ_02247	1	0.0003750656
NIKMMMJJ_02392	1	0.0003750656
NIKMMMJJ_02512	2	0.000145436
NIKMMMJJ_02577	0	0.5525948618
NKEOCAJF_01452	2	0.0016896258
NMLEOBFM_02355	1	0.00560972710000001
OAJICPAJ_00609	3	0.0610855759
OAJICPAJ_00734	4	0.0020956394
OAJICPAJ_00744	7	9.81166e-05
OAJICPAJ_02068	1	0.2084754394
OAJICPAJ_02071	1	0.4216534173
OAJICPAJ_02072	1	0.4216534173
OAJICPAJ_02077	1	0.4216534173
OAJICPAJ_02079	1	0.4216534173
OAJICPAJ_02082	1	0.4216534173
OAJICPAJ_02083	1	0.4216534173
OAJICPAJ_02084	1	0.4216534173
OAJICPAJ_02085	3	5.39912e-05
OAJICPAJ_02086	2	0.1672274429
OAJICPAJ_02087	3	0.0014069719
OAJICPAJ_02088	1	0.4216534173
OAJICPAJ_02089	1	0.4216534173
OAJICPAJ_02090	1	0.4216534173
OAJICPAJ_02091	1	0.4216534173
OAJICPAJ_02092	1	0.4216534173
OAJICPAJ_02180	2	5.39912e-05
OAJICPAJ_02181	2	5.39912e-05
OAJICPAJ_02182	2	5.39912e-05
OAJICPAJ_02187	4	0.0610855759
OAJICPAJ_02188	5	0.0610855759
OAJICPAJ_02189	5	0.0610855759
OAJICPAJ_02191	5	0.0610855759
OAJICPAJ_02192	4	0.299481434
OAJICPAJ_02193	4	0.299481434
OAJICPAJ_02209	0	0.5525948618
OAJICPAJ_02246	2	0.4339506726
OAJICPAJ_02247	2	0.4339506726
OAJICPAJ_02248	2	0.4339506726
OAJICPAJ_02249	1	0.4339506726
OAJICPAJ_02250	2	0.4339506726
OAJICPAJ_02251	2	0.4339506726
OAJICPAJ_02252	2	0.4339506726
OAJICPAJ_02298	3	0.0939034474
OAJICPAJ_02299	2	0.0939034474
OAJICPAJ_02300	6	5.7482e-06
OAJICPAJ_02301	2	0.0003750656
OAJICPAJ_02304	3	0.0356707665
OAJICPAJ_02310	2	0.0939034474
OAJICPAJ_02311	2	0.0939034474
OAJICPAJ_02314	2	0.0939034474
OAJICPAJ_02320	1	0.4216534173
OAJICPAJ_02324	1	0.2084754394
OAJICPAJ_02330	1	0.3822025099
OCMGOICH_02523	3	0.0086242555
OHOEKFGO_00001	0	0.5525948618
OHOEKFGO_00002	0	0.5525948618
OHOEKFGO_00003	0	0.5525948618
OHOEKFGO_00004	0	0.5525948618
OHOEKFGO_00005	0	0.5525948618
OHOEKFGO_00007	0	0.5525948618
OHOEKFGO_00008	0	0.5525948618
OHOEKFGO_00009	0	0.5525948618
OHOEKFGO_00010	0	0.5525948618
OHOEKFGO_00011	0	0.5525948618
OHOEKFGO_00013	0	0.5525948618
OHOEKFGO_00014	0	0.5525948618
OHOEKFGO_00015	0	0.5525948618
OHOEKFGO_00016	0	0.5525948618
OHOEKFGO_00017	0	0.5525948618
OHOEKFGO_00018	0	0.5525948618
OHOEKFGO_00019	0	0.5525948618
OHOEKFGO_00020	0	0.5525948618
OHOEKFGO_00021	0	0.5525948618
OHOEKFGO_00022	0	0.5525948618
OHOEKFGO_00023	0	0.5525948618
OHOEKFGO_00024	0	0.5525948618
OHOEKFGO_00025	0	0.5525948618
OHOEKFGO_00026	0	0.5525948618
OHOEKFGO_00027	0	0.5525948618
OHOEKFGO_00028	0	0.5525948618
OHOEKFGO_00029	0	0.5525948618
OHOEKFGO_00030	0	0.5525948618
OHOEKFGO_00031	0	0.5525948618
OHOEKFGO_00032	0	0.5525948618
OHOEKFGO_00034	0	0.5525948618
OHOEKFGO_00035	0	0.5525948618
OHOEKFGO_00036	0	0.5525948618
OHOEKFGO_00037	0	0.5525948618
OHOEKFGO_00038	0	0.5525948618
OHOEKFGO_00039	0	0.5525948618
OHOEKFGO_00040	0	0.5525948618
OHOEKFGO_00041	0	0.5525948618
OHOEKFGO_00042	0	0.5525948618
OHOEKFGO_00043	0	0.5525948618
OHOEKFGO_00044	0	0.5525948618
OHOEKFGO_00045	0	0.5525948618
OHOEKFGO_00046	0	0.5525948618
OHOEKFGO_00047	0	0.5525948618
OHOEKFGO_00048	0	0.5525948618
OHOEKFGO_00049	0	0.5525948618
OHOEKFGO_00050	0	0.5525948618
OHOEKFGO_00051	0	0.5525948618
OHOEKFGO_00053	0	0.5525948618
OHOEKFGO_00054	0	0.5525948618
OHOEKFGO_00055	0	0.5525948618
OHOEKFGO_00056	0	0.5525948618
OHOEKFGO_00057	0	0.5525948618
OHOEKFGO_00058	0	0.5525948618
OHOEKFGO_00059	0	0.5525948618
OHOEKFGO_00060	0	0.5525948618
OHOEKFGO_00062	0	0.5525948618
OHOEKFGO_00063	0	0.5525948618
OHOEKFGO_00064	0	0.5525948618
OHOEKFGO_00065	0	0.5525948618
OHOEKFGO_00066	0	0.5525948618
OHOEKFGO_00068	0	0.5525948618
OHOEKFGO_00069	0	0.5525948618
OHOEKFGO_00070	0	0.5525948618
OHOEKFGO_00071	0	0.5525948618
OHOEKFGO_00073	0	0.5525948618
OHOEKFGO_00074	0	0.5525948618
OHOEKFGO_00075	0	0.5525948618
OHOEKFGO_00076	0	0.5525948618
OHOEKFGO_00077	0	0.5525948618
OHOEKFGO_00079	0	0.5525948618
OHOEKFGO_00080	0	0.5525948618
OHOEKFGO_00081	0	0.5525948618
OHOEKFGO_00082	0	0.5525948618
OHOEKFGO_00083	0	0.5525948618
OHOEKFGO_00084	0	0.5525948618
OHOEKFGO_00085	0	0.5525948618
OHOEKFGO_00086	0	0.5525948618
OHOEKFGO_00087	0	0.5525948618
OHOEKFGO_00088	0	0.5525948618
OHOEKFGO_00089	0	0.5525948618
OHOEKFGO_00090	0	0.5525948618
OHOEKFGO_00091	0	0.5525948618
OHOEKFGO_00092	0	0.5525948618
OHOEKFGO_00093	0	0.5525948618
OHOEKFGO_00094	0	0.5525948618
OHOEKFGO_00095	0	0.5525948618
OHOEKFGO_00097	0	0.5525948618
OHOEKFGO_00098	0	0.5525948618
OHOEKFGO_00099	0	0.5525948618
OHOEKFGO_00100	0	0.5525948618
OHOEKFGO_00101	0	0.5525948618
OHOEKFGO_00102	0	0.5525948618
OHOEKFGO_00103	0	0.5525948618
OHOEKFGO_00104	0	0.5525948618
OHOEKFGO_00106	0	0.5525948618
OHOEKFGO_00107	0	0.5525948618
OHOEKFGO_00108	0	0.5525948618
OHOEKFGO_00109	0	0.5525948618
OHOEKFGO_00110	0	0.5525948618
OHOEKFGO_00111	0	0.5525948618
OHOEKFGO_00112	0	0.5525948618
OHOEKFGO_00113	0	0.5525948618
OHOEKFGO_00114	0	0.5525948618
OHOEKFGO_00115	0	0.5525948618
OHOEKFGO_00116	0	0.5525948618
OHOEKFGO_00117	0	0.5525948618
OHOEKFGO_00118	0	0.5525948618
OHOEKFGO_00119	0	0.5525948618
OHOEKFGO_00120	0	0.5525948618
OHOEKFGO_00121	0	0.5525948618
OHOEKFGO_00123	0	0.5525948618
OHOEKFGO_00124	0	0.5525948618
OHOEKFGO_00125	0	0.5525948618
OHOEKFGO_00126	0	0.5525948618
OHOEKFGO_00127	0	0.5525948618
OHOEKFGO_00128	0	0.5525948618
OHOEKFGO_00129	0	0.5525948618
OHOEKFGO_00130	0	0.5525948618
OHOEKFGO_00132	0	0.5525948618
OHOEKFGO_00133	0	0.5525948618
OHOEKFGO_00134	0	0.5525948618
OHOEKFGO_00135	0	0.5525948618
OHOEKFGO_00136	0	0.5525948618
OHOEKFGO_00138	0	0.5525948618
OHOEKFGO_00139	0	0.5525948618
OHOEKFGO_00140	0	0.5525948618
OHOEKFGO_00141	0	0.5525948618
OHOEKFGO_00142	0	0.5525948618
OHOEKFGO_00144	0	0.5525948618
OHOEKFGO_00145	0	0.5525948618
OHOEKFGO_00146	0	0.5525948618
OHOEKFGO_00147	0	0.5525948618
OHOEKFGO_00148	0	0.5525948618
OHOEKFGO_00149	0	0.5525948618
OHOEKFGO_00150	0	0.5525948618
OHOEKFGO_00152	0	0.5525948618
OHOEKFGO_00153	0	0.5525948618
OHOEKFGO_00154	0	0.5525948618
OHOEKFGO_00155	0	0.5525948618
OHOEKFGO_00156	0	0.5525948618
OHOEKFGO_00157	0	0.5525948618
OHOEKFGO_00158	0	0.5525948618
OHOEKFGO_00159	0	0.5525948618
OHOEKFGO_00160	0	0.5525948618
OHOEKFGO_00161	0	0.5525948618
OHOEKFGO_00164	0	0.5525948618
OHOEKFGO_00165	0	0.5525948618
OHOEKFGO_00166	0	0.5525948618
OHOEKFGO_00167	0	0.5525948618
OHOEKFGO_00168	0	0.5525948618
OHOEKFGO_00169	0	0.5525948618
OHOEKFGO_00170	0	0.5525948618
OHOEKFGO_00171	0	0.5525948618
OHOEKFGO_00172	0	0.5525948618
OHOEKFGO_00173	0	0.5525948618
OHOEKFGO_00174	0	0.5525948618
OHOEKFGO_00176	0	0.5525948618
OHOEKFGO_00177	0	0.5525948618
OHOEKFGO_00178	0	0.5525948618
OHOEKFGO_00179	0	0.5525948618
OHOEKFGO_00180	0	0.5525948618
OHOEKFGO_00181	0	0.5525948618
OHOEKFGO_00182	0	0.5525948618
OHOEKFGO_00183	0	0.5525948618
OHOEKFGO_00184	0	0.5525948618
OHOEKFGO_00186	0	0.5525948618
OHOEKFGO_00187	0	0.5525948618
OHOEKFGO_00188	0	0.5525948618
OHOEKFGO_00189	0	0.5525948618
OHOEKFGO_00190	0	0.5525948618
OHOEKFGO_00191	0	0.5525948618
OHOEKFGO_00192	0	0.5525948618
OHOEKFGO_00193	0	0.5525948618
OHOEKFGO_00194	0	0.5525948618
OHOEKFGO_00195	0	0.5525948618
OHOEKFGO_00196	0	0.5525948618
OHOEKFGO_00197	0	0.5525948618
OHOEKFGO_00198	0	0.5525948618
OHOEKFGO_00199	0	0.5525948618
OHOEKFGO_00200	0	0.5525948618
OHOEKFGO_00201	0	0.5525948618
OHOEKFGO_00202	0	0.5525948618
OHOEKFGO_00203	0	0.5525948618
OHOEKFGO_00204	0	0.5525948618
OHOEKFGO_00205	0	0.5525948618
OHOEKFGO_00206	0	0.5525948618
OHOEKFGO_00207	0	0.5525948618
OHOEKFGO_00208	0	0.5525948618
OHOEKFGO_00209	0	0.5525948618
OHOEKFGO_00210	0	0.5525948618
OHOEKFGO_00211	0	0.5525948618
OHOEKFGO_00212	0	0.5525948618
OHOEKFGO_00213	0	0.5525948618
OHOEKFGO_00214	0	0.5525948618
OHOEKFGO_00215	0	0.5525948618
OHOEKFGO_00216	0	0.5525948618
OHOEKFGO_00217	0	0.5525948618
OHOEKFGO_00218	0	0.5525948618
OHOEKFGO_00220	0	0.5525948618
OHOEKFGO_00221	0	0.5525948618
OHOEKFGO_00222	0	0.5525948618
OHOEKFGO_00223	0	0.5525948618
OHOEKFGO_00224	0	0.5525948618
OHOEKFGO_00225	0	0.5525948618
OHOEKFGO_00226	0	0.5525948618
OHOEKFGO_00227	0	0.5525948618
OHOEKFGO_00228	0	0.5525948618
OHOEKFGO_00229	0	0.5525948618
OHOEKFGO_00230	0	0.5525948618
OHOEKFGO_00231	0	0.5525948618
OHOEKFGO_00232	0	0.5525948618
OHOEKFGO_00233	0	0.5525948618
OHOEKFGO_00235	0	0.5525948618
OHOEKFGO_00236	0	0.5525948618
OHOEKFGO_00237	0	0.5525948618
OHOEKFGO_00238	0	0.5525948618
OHOEKFGO_00239	0	0.5525948618
OHOEKFGO_00240	0	0.5525948618
OHOEKFGO_00241	0	0.5525948618
OHOEKFGO_00242	0	0.5525948618
OHOEKFGO_00244	0	0.5525948618
OHOEKFGO_00245	0	0.5525948618
OHOEKFGO_00247	0	0.5525948618
OHOEKFGO_00248	0	0.5525948618
OHOEKFGO_00250	0	0.5525948618
OHOEKFGO_00252	0	0.5525948618
OHOEKFGO_00253	0	0.5525948618
OHOEKFGO_00254	0	0.5525948618
OHOEKFGO_00255	0	0.5525948618
OHOEKFGO_00256	0	0.5525948618
OHOEKFGO_00257	0	0.5525948618
OHOEKFGO_00258	0	0.5525948618
OHOEKFGO_00259	0	0.5525948618
OHOEKFGO_00260	0	0.5525948618
OHOEKFGO_00261	0	0.5525948618
OHOEKFGO_00262	0	0.5525948618
OHOEKFGO_00263	0	0.5525948618
OHOEKFGO_00264	0	0.5525948618
OHOEKFGO_00265	0	0.5525948618
OHOEKFGO_00266	0	0.5525948618
OHOEKFGO_00267	0	0.5525948618
OHOEKFGO_00268	0	0.5525948618
OHOEKFGO_00269	0	0.5525948618
OHOEKFGO_00271	0	0.5525948618
OHOEKFGO_00272	0	0.5525948618
OHOEKFGO_00273	0	0.5525948618
OHOEKFGO_00274	0	0.5525948618
OHOEKFGO_00275	0	0.5525948618
OHOEKFGO_00276	0	0.5525948618
OHOEKFGO_00277	0	0.5525948618
OHOEKFGO_00278	0	0.5525948618
OHOEKFGO_00279	0	0.5525948618
OHOEKFGO_00280	0	0.5525948618
OHOEKFGO_00281	0	0.5525948618
OHOEKFGO_00282	0	0.5525948618
OHOEKFGO_00283	0	0.5525948618
OHOEKFGO_00284	0	0.5525948618
OHOEKFGO_00285	0	0.5525948618
OHOEKFGO_00286	0	0.5525948618
OHOEKFGO_00287	0	0.5525948618
OHOEKFGO_00288	0	0.5525948618
OHOEKFGO_00289	0	0.5525948618
OHOEKFGO_00290	0	0.5525948618
OHOEKFGO_00291	0	0.5525948618
OHOEKFGO_00292	0	0.5525948618
OHOEKFGO_00293	0	0.5525948618
OHOEKFGO_00294	0	0.5525948618
OHOEKFGO_00295	0	0.5525948618
OHOEKFGO_00296	0	0.5525948618
OHOEKFGO_00297	0	0.5525948618
OHOEKFGO_00298	0	0.5525948618
OHOEKFGO_00299	0	0.5525948618
OHOEKFGO_00300	0	0.5525948618
OHOEKFGO_00301	0	0.5525948618
OHOEKFGO_00302	0	0.5525948618
OHOEKFGO_00303	0	0.5525948618
OHOEKFGO_00304	0	0.5525948618
OHOEKFGO_00306	0	0.5525948618
OHOEKFGO_00308	0	0.5525948618
OHOEKFGO_00309	0	0.5525948618
OHOEKFGO_00310	0	0.5525948618
OHOEKFGO_00311	0	0.5525948618
OHOEKFGO_00312	0	0.5525948618
OHOEKFGO_00313	0	0.5525948618
OHOEKFGO_00314	0	0.5525948618
OHOEKFGO_00315	0	0.5525948618
OHOEKFGO_00316	0	0.5525948618
OHOEKFGO_00317	0	0.5525948618
OHOEKFGO_00318	0	0.5525948618
OHOEKFGO_00319	0	0.5525948618
OHOEKFGO_00320	0	0.5525948618
OHOEKFGO_00321	0	0.5525948618
OHOEKFGO_00322	0	0.5525948618
OHOEKFGO_00323	0	0.5525948618
OHOEKFGO_00324	0	0.5525948618
OHOEKFGO_00325	0	0.5525948618
OHOEKFGO_00326	0	0.5525948618
OHOEKFGO_00327	0	0.5525948618
OHOEKFGO_00328	0	0.5525948618
OHOEKFGO_00330	0	0.5525948618
OHOEKFGO_00331	0	0.5525948618
OHOEKFGO_00332	0	0.5525948618
OHOEKFGO_00333	0	0.5525948618
OHOEKFGO_00335	0	0.5525948618
OHOEKFGO_00336	0	0.5525948618
OHOEKFGO_00337	0	0.5525948618
OHOEKFGO_00338	0	0.5525948618
OHOEKFGO_00339	0	0.5525948618
OHOEKFGO_00340	0	0.5525948618
OHOEKFGO_00341	0	0.5525948618
OHOEKFGO_00342	0	0.5525948618
OHOEKFGO_00343	0	0.5525948618
OHOEKFGO_00344	0	0.5525948618
OHOEKFGO_00345	0	0.5525948618
OHOEKFGO_00346	0	0.5525948618
OHOEKFGO_00347	0	0.5525948618
OHOEKFGO_00348	0	0.5525948618
OHOEKFGO_00349	0	0.5525948618
OHOEKFGO_00350	0	0.5525948618
OHOEKFGO_00351	0	0.5525948618
OHOEKFGO_00352	0	0.5525948618
OHOEKFGO_00353	0	0.5525948618
OHOEKFGO_00354	0	0.5525948618
OHOEKFGO_00355	0	0.5525948618
OHOEKFGO_00356	0	0.5525948618
OHOEKFGO_00357	0	0.5525948618
OHOEKFGO_00358	2	0.0939034474
OHOEKFGO_00359	2	0.0939034474
OHOEKFGO_00361	2	0.0939034474
OHOEKFGO_00362	2	0.0939034474
OHOEKFGO_00363	2	0.0939034474
OHOEKFGO_00364	2	6.57875e-05
OHOEKFGO_00365	2	6.57875e-05
OHOEKFGO_00366	2	6.57875e-05
OHOEKFGO_00367	2	6.57875e-05
OHOEKFGO_00368	2	6.57875e-05
OHOEKFGO_00369	2	6.57875e-05
OHOEKFGO_00370	2	6.57875e-05
OHOEKFGO_00371	2	6.57875e-05
OHOEKFGO_00372	2	6.57875e-05
OHOEKFGO_00373	2	6.57875e-05
OHOEKFGO_00374	2	6.57875e-05
OHOEKFGO_00375	2	6.57875e-05
OHOEKFGO_00376	2	6.57875e-05
OHOEKFGO_00377	2	6.57875e-05
OHOEKFGO_00378	2	6.57875e-05
OHOEKFGO_00379	2	6.57875e-05
OHOEKFGO_00380	2	6.57875e-05
OHOEKFGO_00381	2	6.57875e-05
OHOEKFGO_00382	2	6.57875e-05
OHOEKFGO_00383	2	6.57875e-05
OHOEKFGO_00384	2	6.57875e-05
OHOEKFGO_00385	2	6.57875e-05
OHOEKFGO_00386	2	6.57875e-05
OHOEKFGO_00387	2	6.57875e-05
OHOEKFGO_00388	2	6.57875e-05
OHOEKFGO_00389	2	6.57875e-05
OHOEKFGO_00390	2	6.57875e-05
OHOEKFGO_00391	2	6.57875e-05
OHOEKFGO_00392	2	6.57875e-05
OHOEKFGO_00393	2	6.57875e-05
OHOEKFGO_00394	2	6.57875e-05
OHOEKFGO_00396	2	6.57875e-05
OHOEKFGO_00397	2	6.57875e-05
OHOEKFGO_00398	2	6.57875e-05
OHOEKFGO_00400	2	6.57875e-05
OHOEKFGO_00401	2	6.57875e-05
OHOEKFGO_00402	2	6.57875e-05
OHOEKFGO_00403	2	6.57875e-05
OHOEKFGO_00404	2	6.57875e-05
OHOEKFGO_00405	2	6.57875e-05
OHOEKFGO_00406	2	6.57875e-05
OHOEKFGO_00407	2	6.57875e-05
OHOEKFGO_00408	2	6.57875e-05
OHOEKFGO_00409	2	6.57875e-05
OHOEKFGO_00410	2	6.57875e-05
OHOEKFGO_00411	2	6.57875e-05
OHOEKFGO_00412	2	6.57875e-05
OHOEKFGO_00413	2	6.57875e-05
OHOEKFGO_00414	2	6.57875e-05
OHOEKFGO_00416	2	6.57875e-05
OHOEKFGO_00417	2	6.57875e-05
OHOEKFGO_00418	2	6.57875e-05
OHOEKFGO_00419	2	6.57875e-05
OHOEKFGO_00420	2	6.57875e-05
OHOEKFGO_00421	3	6.57875e-05
OHOEKFGO_00424	0	0.5525948618
OHOEKFGO_00425	0	0.5525948618
OHOEKFGO_00426	0	0.5525948618
OHOEKFGO_00427	0	0.5525948618
OHOEKFGO_00428	0	0.5525948618
OHOEKFGO_00429	0	0.5525948618
OHOEKFGO_00430	0	0.5525948618
OHOEKFGO_00431	0	0.5525948618
OHOEKFGO_00432	0	0.5525948618
OHOEKFGO_00433	0	0.5525948618
OHOEKFGO_00434	0	0.5525948618
OHOEKFGO_00435	0	0.5525948618
OHOEKFGO_00436	0	0.5525948618
OHOEKFGO_00438	0	0.5525948618
OHOEKFGO_00439	0	0.5525948618
OHOEKFGO_00440	0	0.5525948618
OHOEKFGO_00441	0	0.5525948618
OHOEKFGO_00443	0	0.5525948618
OHOEKFGO_00444	0	0.5525948618
OHOEKFGO_00447	0	0.5525948618
OHOEKFGO_00448	0	0.5525948618
OHOEKFGO_00449	0	0.5525948618
OHOEKFGO_00450	0	0.5525948618
OHOEKFGO_00452	0	0.5525948618
OHOEKFGO_00453	0	0.5525948618
OHOEKFGO_00454	0	0.5525948618
OHOEKFGO_00455	0	0.5525948618
OHOEKFGO_00456	0	0.5525948618
OHOEKFGO_00457	0	0.5525948618
OHOEKFGO_00458	0	0.5525948618
OHOEKFGO_00459	0	0.5525948618
OHOEKFGO_00460	0	0.5525948618
OHOEKFGO_00461	0	0.5525948618
OHOEKFGO_00462	0	0.5525948618
OHOEKFGO_00464	0	0.5525948618
OHOEKFGO_00465	0	0.5525948618
OHOEKFGO_00466	0	0.5525948618
OHOEKFGO_00467	0	0.5525948618
OHOEKFGO_00468	0	0.5525948618
OHOEKFGO_00469	0	0.5525948618
OHOEKFGO_00470	0	0.5525948618
OHOEKFGO_00471	0	0.5525948618
OHOEKFGO_00473	0	0.5525948618
OHOEKFGO_00474	0	0.5525948618
OHOEKFGO_00475	1	0.0011401769
OHOEKFGO_00476	1	0.0011401769
OHOEKFGO_00477	1	0.0011401769
OHOEKFGO_00478	1	0.0011401769
OHOEKFGO_00479	1	0.0011401769
OHOEKFGO_00480	0	0.5525948618
OHOEKFGO_00481	0	0.5525948618
OHOEKFGO_00482	0	0.5525948618
OHOEKFGO_00483	0	0.5525948618
OHOEKFGO_00484	0	0.5525948618
OHOEKFGO_00485	0	0.5525948618
OHOEKFGO_00486	0	0.5525948618
OHOEKFGO_00487	0	0.5525948618
OHOEKFGO_00489	0	0.5525948618
OHOEKFGO_00491	0	0.5525948618
OHOEKFGO_00492	0	0.5525948618
OHOEKFGO_00493	0	0.5525948618
OHOEKFGO_00494	0	0.5525948618
OHOEKFGO_00495	0	0.5525948618
OHOEKFGO_00496	0	0.5525948618
OHOEKFGO_00497	0	0.5525948618
OHOEKFGO_00498	0	0.5525948618
OHOEKFGO_00499	0	0.5525948618
OHOEKFGO_00500	0	0.5525948618
OHOEKFGO_00501	0	0.5525948618
OHOEKFGO_00502	0	0.5525948618
OHOEKFGO_00503	0	0.5525948618
OHOEKFGO_00504	0	0.5525948618
OHOEKFGO_00505	0	0.5525948618
OHOEKFGO_00506	0	0.5525948618
OHOEKFGO_00507	0	0.5525948618
OHOEKFGO_00508	0	0.5525948618
OHOEKFGO_00509	0	0.5525948618
OHOEKFGO_00511	0	0.5525948618
OHOEKFGO_00512	0	0.5525948618
OHOEKFGO_00513	0	0.5525948618
OHOEKFGO_00514	0	0.5525948618
OHOEKFGO_00515	0	0.5525948618
OHOEKFGO_00516	0	0.5525948618
OHOEKFGO_00517	0	0.5525948618
OHOEKFGO_00518	0	0.5525948618
OHOEKFGO_00519	0	0.5525948618
OHOEKFGO_00520	0	0.5525948618
OHOEKFGO_00521	0	0.5525948618
OHOEKFGO_00522	0	0.5525948618
OHOEKFGO_00523	0	0.5525948618
OHOEKFGO_00524	0	0.5525948618
OHOEKFGO_00525	0	0.5525948618
OHOEKFGO_00526	0	0.5525948618
OHOEKFGO_00527	0	0.5525948618
OHOEKFGO_00528	0	0.5525948618
OHOEKFGO_00529	0	0.5525948618
OHOEKFGO_00530	0	0.5525948618
OHOEKFGO_00531	0	0.5525948618
OHOEKFGO_00532	0	0.5525948618
OHOEKFGO_00533	0	0.5525948618
OHOEKFGO_00534	0	0.5525948618
OHOEKFGO_00535	0	0.5525948618
OHOEKFGO_00538	0	0.5525948618
OHOEKFGO_00539	0	0.5525948618
OHOEKFGO_00540	0	0.5525948618
OHOEKFGO_00541	0	0.5525948618
OHOEKFGO_00542	0	0.5525948618
OHOEKFGO_00543	0	0.5525948618
OHOEKFGO_00544	0	0.5525948618
OHOEKFGO_00545	0	0.5525948618
OHOEKFGO_00546	0	0.5525948618
OHOEKFGO_00547	0	0.5525948618
OHOEKFGO_00548	0	0.5525948618
OHOEKFGO_00549	0	0.5525948618
OHOEKFGO_00550	0	0.5525948618
OHOEKFGO_00551	0	0.5525948618
OHOEKFGO_00552	0	0.5525948618
OHOEKFGO_00553	0	0.5525948618
OHOEKFGO_00555	0	0.5525948618
OHOEKFGO_00556	0	0.5525948618
OHOEKFGO_00557	0	0.5525948618
OHOEKFGO_00558	0	0.5525948618
OHOEKFGO_00559	0	0.5525948618
OHOEKFGO_00560	0	0.5525948618
OHOEKFGO_00561	0	0.5525948618
OHOEKFGO_00563	0	0.5525948618
OHOEKFGO_00564	0	0.5525948618
OHOEKFGO_00565	0	0.5525948618
OHOEKFGO_00566	0	0.5525948618
OHOEKFGO_00567	0	0.5525948618
OHOEKFGO_00568	0	0.5525948618
OHOEKFGO_00569	0	0.5525948618
OHOEKFGO_00570	0	0.5525948618
OHOEKFGO_00571	0	0.5525948618
OHOEKFGO_00572	0	0.5525948618
OHOEKFGO_00573	0	0.5525948618
OHOEKFGO_00574	0	0.5525948618
OHOEKFGO_00575	0	0.5525948618
OHOEKFGO_00576	0	0.5525948618
OHOEKFGO_00577	0	0.5525948618
OHOEKFGO_00578	0	0.5525948618
OHOEKFGO_00579	0	0.5525948618
OHOEKFGO_00580	0	0.5525948618
OHOEKFGO_00582	0	0.5525948618
OHOEKFGO_00583	0	0.5525948618
OHOEKFGO_00584	0	0.5525948618
OHOEKFGO_00585	0	0.5525948618
OHOEKFGO_00586	0	0.5525948618
OHOEKFGO_00587	0	0.5525948618
OHOEKFGO_00588	0	0.5525948618
OHOEKFGO_00589	0	0.5525948618
OHOEKFGO_00590	0	0.5525948618
OHOEKFGO_00593	0	0.5525948618
OHOEKFGO_00594	0	0.5525948618
OHOEKFGO_00595	0	0.5525948618
OHOEKFGO_00597	0	0.5525948618
OHOEKFGO_00598	0	0.5525948618
OHOEKFGO_00599	0	0.5525948618
OHOEKFGO_00600	0	0.5525948618
OHOEKFGO_00601	0	0.5525948618
OHOEKFGO_00602	0	0.5525948618
OHOEKFGO_00603	0	0.5525948618
OHOEKFGO_00604	0	0.5525948618
OHOEKFGO_00605	0	0.5525948618
OHOEKFGO_00606	0	0.5525948618
OHOEKFGO_00607	0	0.5525948618
OHOEKFGO_00609	0	0.5525948618
OHOEKFGO_00610	0	0.5525948618
OHOEKFGO_00611	0	0.5525948618
OHOEKFGO_00613	0	0.5525948618
OHOEKFGO_00614	0	0.5525948618
OHOEKFGO_00615	0	0.5525948618
OHOEKFGO_00616	0	0.5525948618
OHOEKFGO_00617	0	0.5525948618
OHOEKFGO_00618	0	0.5525948618
OHOEKFGO_00619	0	0.5525948618
OHOEKFGO_00620	0	0.5525948618
OHOEKFGO_00621	0	0.5525948618
OHOEKFGO_00622	0	0.5525948618
OHOEKFGO_00623	0	0.5525948618
OHOEKFGO_00624	0	0.5525948618
OHOEKFGO_00625	0	0.5525948618
OHOEKFGO_00626	0	0.5525948618
OHOEKFGO_00627	0	0.5525948618
OHOEKFGO_00628	0	0.5525948618
OHOEKFGO_00629	0	0.5525948618
OHOEKFGO_00630	0	0.5525948618
OHOEKFGO_00631	0	0.5525948618
OHOEKFGO_00632	0	0.5525948618
OHOEKFGO_00633	0	0.5525948618
OHOEKFGO_00634	0	0.5525948618
OHOEKFGO_00635	0	0.5525948618
OHOEKFGO_00636	0	0.5525948618
OHOEKFGO_00637	0	0.5525948618
OHOEKFGO_00638	0	0.5525948618
OHOEKFGO_00639	0	0.5525948618
OHOEKFGO_00640	0	0.5525948618
OHOEKFGO_00641	0	0.5525948618
OHOEKFGO_00642	0	0.5525948618
OHOEKFGO_00643	0	0.5525948618
OHOEKFGO_00644	0	0.5525948618
OHOEKFGO_00645	0	0.5525948618
OHOEKFGO_00646	0	0.5525948618
OHOEKFGO_00647	0	0.5525948618
OHOEKFGO_00648	0	0.5525948618
OHOEKFGO_00649	0	0.5525948618
OHOEKFGO_00650	0	0.5525948618
OHOEKFGO_00652	0	0.5525948618
OHOEKFGO_00653	0	0.5525948618
OHOEKFGO_00654	0	0.5525948618
OHOEKFGO_00655	0	0.5525948618
OHOEKFGO_00656	0	0.5525948618
OHOEKFGO_00657	0	0.5525948618
OHOEKFGO_00658	0	0.5525948618
OHOEKFGO_00659	0	0.5525948618
OHOEKFGO_00661	0	0.5525948618
OHOEKFGO_00662	0	0.5525948618
OHOEKFGO_00663	0	0.5525948618
OHOEKFGO_00665	0	0.5525948618
OHOEKFGO_00666	0	0.5525948618
OHOEKFGO_00668	0	0.5525948618
OHOEKFGO_00669	0	0.5525948618
OHOEKFGO_00670	0	0.5525948618
OHOEKFGO_00672	0	0.5525948618
OHOEKFGO_00673	0	0.5525948618
OHOEKFGO_00674	0	0.5525948618
OHOEKFGO_00675	0	0.5525948618
OHOEKFGO_00676	0	0.5525948618
OHOEKFGO_00677	0	0.5525948618
OHOEKFGO_00678	0	0.5525948618
OHOEKFGO_00679	0	0.5525948618
OHOEKFGO_00680	0	0.5525948618
OHOEKFGO_00681	0	0.5525948618
OHOEKFGO_00682	0	0.5525948618
OHOEKFGO_00683	0	0.5525948618
OHOEKFGO_00684	0	0.5525948618
OHOEKFGO_00686	0	0.5525948618
OHOEKFGO_00687	0	0.5525948618
OHOEKFGO_00688	0	0.5525948618
OHOEKFGO_00689	0	0.5525948618
OHOEKFGO_00690	0	0.5525948618
OHOEKFGO_00691	0	0.5525948618
OHOEKFGO_00692	0	0.5525948618
OHOEKFGO_00694	3	0.4216534173
OHOEKFGO_00696	0	0.5525948618
OHOEKFGO_00697	0	0.5525948618
OHOEKFGO_00698	0	0.5525948618
OHOEKFGO_00699	0	0.5525948618
OHOEKFGO_00700	0	0.5525948618
OHOEKFGO_00701	0	0.5525948618
OHOEKFGO_00702	0	0.5525948618
OHOEKFGO_00703	0	0.5525948618
OHOEKFGO_00704	0	0.5525948618
OHOEKFGO_00705	0	0.5525948618
OHOEKFGO_00706	0	0.5525948618
OHOEKFGO_00707	0	0.5525948618
OHOEKFGO_00708	0	0.5525948618
OHOEKFGO_00709	0	0.5525948618
OHOEKFGO_00710	0	0.5525948618
OHOEKFGO_00711	0	0.5525948618
OHOEKFGO_00713	0	0.5525948618
OHOEKFGO_00714	0	0.5525948618
OHOEKFGO_00715	0	0.5525948618
OHOEKFGO_00716	0	0.5525948618
OHOEKFGO_00717	0	0.5525948618
OHOEKFGO_00719	0	0.5525948618
OHOEKFGO_00720	0	0.5525948618
OHOEKFGO_00721	0	0.5525948618
OHOEKFGO_00722	0	0.5525948618
OHOEKFGO_00723	0	0.5525948618
OHOEKFGO_00724	0	0.5525948618
OHOEKFGO_00725	0	0.5525948618
OHOEKFGO_00726	0	0.5525948618
OHOEKFGO_00727	0	0.5525948618
OHOEKFGO_00728	0	0.5525948618
OHOEKFGO_00729	0	0.5525948618
OHOEKFGO_00730	0	0.5525948618
OHOEKFGO_00731	0	0.5525948618
OHOEKFGO_00732	0	0.5525948618
OHOEKFGO_00734	0	0.5525948618
OHOEKFGO_00735	0	0.5525948618
OHOEKFGO_00736	0	0.5525948618
OHOEKFGO_00737	0	0.5525948618
OHOEKFGO_00738	0	0.5525948618
OHOEKFGO_00739	0	0.5525948618
OHOEKFGO_00740	0	0.5525948618
OHOEKFGO_00741	0	0.5525948618
OHOEKFGO_00742	0	0.5525948618
OHOEKFGO_00743	0	0.5525948618
OHOEKFGO_00744	0	0.5525948618
OHOEKFGO_00745	0	0.5525948618
OHOEKFGO_00746	0	0.5525948618
OHOEKFGO_00747	0	0.5525948618
OHOEKFGO_00748	0	0.5525948618
OHOEKFGO_00749	0	0.5525948618
OHOEKFGO_00751	0	0.5525948618
OHOEKFGO_00752	0	0.5525948618
OHOEKFGO_00753	0	0.5525948618
OHOEKFGO_00754	0	0.5525948618
OHOEKFGO_00755	0	0.5525948618
OHOEKFGO_00756	0	0.5525948618
OHOEKFGO_00757	0	0.5525948618
OHOEKFGO_00758	0	0.5525948618
OHOEKFGO_00760	0	0.5525948618
OHOEKFGO_00761	0	0.5525948618
OHOEKFGO_00762	0	0.5525948618
OHOEKFGO_00763	0	0.5525948618
OHOEKFGO_00764	0	0.5525948618
OHOEKFGO_00766	5	0.1672274429
OHOEKFGO_00768	2	0.1750163482
OHOEKFGO_00769	2	0.1750163482
OHOEKFGO_00770	2	0.1750163482
OHOEKFGO_00772	0	0.5525948618
OHOEKFGO_00773	0	0.5525948618
OHOEKFGO_00774	0	0.5525948618
OHOEKFGO_00775	0	0.5525948618
OHOEKFGO_00776	0	0.5525948618
OHOEKFGO_00777	0	0.5525948618
OHOEKFGO_00778	0	0.5525948618
OHOEKFGO_00779	0	0.5525948618
OHOEKFGO_00780	0	0.5525948618
OHOEKFGO_00782	0	0.5525948618
OHOEKFGO_00783	0	0.5525948618
OHOEKFGO_00784	0	0.5525948618
OHOEKFGO_00785	0	0.5525948618
OHOEKFGO_00787	0	0.5525948618
OHOEKFGO_00788	0	0.5525948618
OHOEKFGO_00789	0	0.5525948618
OHOEKFGO_00790	0	0.5525948618
OHOEKFGO_00791	0	0.5525948618
OHOEKFGO_00792	0	0.5525948618
OHOEKFGO_00793	0	0.5525948618
OHOEKFGO_00794	0	0.5525948618
OHOEKFGO_00795	0	0.5525948618
OHOEKFGO_00796	0	0.5525948618
OHOEKFGO_00797	0	0.5525948618
OHOEKFGO_00798	0	0.5525948618
OHOEKFGO_00799	0	0.5525948618
OHOEKFGO_00800	0	0.5525948618
OHOEKFGO_00801	0	0.5525948618
OHOEKFGO_00802	0	0.5525948618
OHOEKFGO_00803	0	0.5525948618
OHOEKFGO_00804	0	0.5525948618
OHOEKFGO_00805	0	0.5525948618
OHOEKFGO_00806	0	0.5525948618
OHOEKFGO_00807	0	0.5525948618
OHOEKFGO_00808	0	0.5525948618
OHOEKFGO_00809	0	0.5525948618
OHOEKFGO_00811	4	0.0610855759
OHOEKFGO_00813	4	0.0610855759
OHOEKFGO_00814	2	0.0610855759
OHOEKFGO_00815	2	0.0610855759
OHOEKFGO_00816	4	0.0610855759
[truncated: 4,939 more rows]
[truncated: 3,252 more columns]
