# Supplementary material for: Rapid methicillin resistance diversification in Staphylococcus epidermidis colonizing human neonates
Source: Nat Commun. 2021 Oct 18;12:6062. doi: 10.1038/s41467-021-26392-8 (PMC8523572; doi:10.1038/s41467-021-26392-8)
Supplement: Supplementary file 3 — Source Data [file 41467_2021_26392_MOESM3_ESM.zip › ConS_Data/Fig2D.txt]

STRAIN 28	STRAIN 8	STRAIN 11	STRAIN 1	STRAIN 3
ACTUAL VALUES (GRAY BARS):
34.9232383	5.0709945	29.2996197	30.1678301	23.2012668
RANDOMIZED VALUES (GRAY DOTS):
5.51127205149933	1.37796869277378	11.9879830210901	-1.06892307676401	-0.145600821279444
4.09187152321097	-2.19168428780984	-1.3562239383219	-1.06892307676401	-3.11500657186798
7.74689421805282	-0.680062358028675	-4.36731881377938	-1.06892307676401	-0.145600821279444
0.30934473685015	0.777721430939572	4.35444846372112	-1.06892307676401	-1.65722278289974
5.15059121382184	-4.36990142338818	-0.260852096882395	-1.06892307676401	1.91243026217854
7.29727452966468	-0.680062358028675	10.5592921967875	-1.06892307676401	-1.60338461024769
3.08314151000104	-0.680062358028678	2.22770201330842	0.388860716286171	-0.145600821279444
6.14956497271487	0.777721430939568	0.978512952258555	-1.06892307676401	-0.145600821279444
0.826847280490966	-2.19168428780984	2.9437281102666	-1.06892307676401	-0.145600821279444
2.25156439140591	-0.680062358028678	15.686187843172	-1.06892307676401	-3.11500657186798
4.63340718233633	-1.60338461024769	4.50079767972206	-1.06892307676401	-0.145600821279444
1.88945395084342	-0.680062358028675	-1.63600784666468	-1.06892307676401	-1.60338461024769
3.15735018405458	-3.64946807677808	-5.76398479360375	0.388860716286173	-0.145600821279444
1.33195289936484	1.37796869277378	-4.5288082789103	0.388860716286173	-0.145600821279444
12.2543897792371	-3.64946807677808	3.36237819232495	0.388860716286173	-3.11500657186798
-3.00249479411565	-2.19168428780984	2.23271359840138	0.388860716286173	-0.145600821279444
11.9086762432532	-0.733900498841592	6.01516328508798	-1.06892307676401	-0.145600821279444
0.585170590885909	-1.60338461024769	7.57269918821432	-1.06892307676401	-1.60338461024769
-0.682725181976608	-0.680062358028675	1.00634942774291	-1.06892307676401	-1.60338461024769
15.1304342653206	1.91243026217854	-3.42410759065548	0.388860716286171	-1.60338461024769
4.0576326126977	1.37796869277378	1.501213299311	-1.06892307676401	-1.60338461024769
10.9549447383727	-3.703306217591	-4.43764030847714	-1.06892307676401	-1.60338461024769
9.91655925013852	-0.680062358028678	1.44279706748581	0.388860716286171	-3.11500657186798
5.26123002056457	-3.64946807677808	-0.102944708178853	0.388860716286173	-1.65722278289974
6.96054628515218	-0.145600821279444	-0.857125870883749	-1.06892307676401	-1.60338461024769
5.27876653990744	0.777721430939568	-1.32201415061614	-0.534461550995964	-1.60338461024769
9.69207592792696	-2.13784614699692	10.4803022631939	0.388860716286171	-1.06892307676401
8.47042051223497	-2.19168428780984	3.11986669425302	0.388860716286171	-1.60338461024769
5.01594204303145	-0.680062358028678	3.7640094524728	-1.06892307676401	-1.60338461024769
-3.6154804048893	-0.680062358028675	0.531203796348393	-1.06892307676401	-0.145600821279444
2.65899406443366	-2.13784614699692	1.5329115511036	-1.06892307676401	-3.11500657186798
4.07150098738734	1.37796869277379	9.98569920441271	-1.06892307676401	-1.60338461024769
9.98059738115476	1.37796869277378	8.19276060811896	0.388860716286173	-0.145600821279448
8.35316404479484	-0.145600821279444	-2.77396324887925	0.388860716286173	-3.11500657186798
-2.99416181151304	-4.36990142338818	3.01853157336141	-1.06892307676401	-0.145600821279444
3.9337358442742	-0.145600821279444	-0.0518502157185807	-2.58054500899434	-1.65722278289974
6.90306460740126	-0.680062358028675	-2.0588022508508	-1.06892307676401	-0.145600821279444
12.4460253742054	-3.64946807677808	3.93623180340396	-1.06892307676401	-0.145600821279444
2.57514765969179	-2.13784614699692	12.0285923271631	-1.06892307676401	-1.60338461024769
10.2727779366738	-2.13784614699692	0.436152100717187	-1.06892307676401	-0.145600821279444
12.1327261353967	-2.19168428780984	-6.84438921318966	-1.06892307676401	-0.145600821279444
13.0531187293211	-2.13784614699692	11.3637447156948	0.388860716286173	-1.60338461024769
6.23022807984269	-0.145600821279444	4.90586925024021	-1.06892307676401	-0.145600821279444
7.65114804624515	-0.13365323700738	10.7660261413164	-1.06892307676401	-1.60338461024769
5.17227584172287	-2.13784614699692	2.49933894067751	-1.06892307676401	-3.11500657186798
5.17454372916501	-3.64946807677808	10.4531602750561	-1.06892307676401	-1.60338461024769
13.1785349917567	-1.60338461024769	-2.92483624661834	-1.06892307676401	-1.60338461024769
5.22624271662133	-0.680062358028675	8.38748962990908	-1.06892307676401	-1.60338461024769
2.75213460330647	-0.680062358028675	-2.52474401739858	-1.06892307676401	-0.145600821279444
6.32593174332145	-0.733900498841596	4.77662323575806	-1.06892307676401	-1.06892307676401
-3.40041544316624	-0.13365323700738	3.01579752576735	-1.06892307676401	-3.11500657186798
0.096776614242998	-0.733900498841596	1.77223021348711	-1.06892307676401	-1.60338461024769
6.06838152907417	-0.680062358028678	4.12887899395056	-1.06892307676401	-1.60338461024769
9.0493433204052	1.91243026217854	-4.2127652932579	-1.06892307676401	-3.11500657186798
18.2755544144903	-2.19168428780984	2.74057846323508	-1.06892307676401	-1.60338461024769
7.09098969158887	-0.680062358028678	-2.95787040989858	-1.06892307676401	-1.06892307676401
-6.52904262292191	-0.680062358028675	7.98127797848483	0.388860716286173	-3.11500657186798
3.69812772323144	-2.19168428780984	5.96931437613494	-1.06892307676401	-1.60338461024769
13.6302936408526	1.37796869277378	-0.00744646049329845	-1.06892307676401	-0.145600821279444
4.12554239532446	-2.19168428780984	1.22250014586187	-1.06892307676401	-1.60338461024769
8.00915630449508	-0.680062358028675	6.50377610954984	-1.06892307676401	-1.65722278289974
8.36619760832917	-2.19168428780984	4.83342366678863	-1.06892307676401	0.388860716286173
5.48077608588542	-0.680062358028675	-0.161207459941473	-1.06892307676401	-1.60338461024769
3.06473733448657	-3.64946807677808	5.52947070662023	-2.58054500899434	-1.60338461024769
-0.892331394309906	3.85922790269261	-6.50540840936608	0.388860716286173	1.91243026217854
9.2267215412522	-0.680062358028675	4.20826042362605	-1.06892307676401	1.91243026217854
7.08112394124876	-0.680062358028678	12.5314873954639	-1.06892307676401	-1.60338461024769
5.40073309586769	0.777721430939572	8.72174427250326	-1.06892307676401	-0.145600821279444
0.882809178157444	-0.680062358028675	3.32506563088839	-1.06892307676401	-3.11500657186798
10.5374789399971	1.37796869277378	6.54962477253901	-1.06892307676401	-1.60338461024769
8.09456087504273	-3.64946807677808	8.37623645099558	-1.06892307676401	-1.60338461024769
8.84470672368968	1.37796869277378	-5.29613406273861	-1.06892307676401	-0.145600821279444
12.3802817329323	-2.13784614699692	0.299536670691637	0.388860716286171	-0.145600821279444
4.02745388085782	-0.733900498841596	3.57494672339953	-1.06892307676401	-0.145600821279444
2.19144280898419	-2.13784614699692	1.5357992809082	0.388860716286173	-0.145600821279444
1.1593834555806	-2.19168428780984	6.95780278427243	0.388860716286171	1.91243026217854
-1.71827678343305	1.37796869277378	8.51063808272444	-1.06892307676401	-1.60338461024769
2.55316167564298	-0.680062358028675	5.11046394454863	-1.06892307676401	-0.145600821279444
6.51128348278742	-0.680062358028675	1.8687268443005	-1.06892307676401	-1.60338461024769
3.51732105076019	-3.64946807677808	3.8454976741948	0.388860716286171	-0.145600821279444
0.481306772453721	-0.680062358028675	1.86855389417565	-1.06892307676401	-0.145600821279444
-0.777603983684983	1.37796869277378	-4.1937411331795	-1.06892307676401	-1.60338461024769
0.904547794129925	-2.13784614699692	0.890104354645153	0.388860716286171	-1.60338461024769
10.296392672102	-4.36990142338818	6.58361606616894	0.388860716286173	-1.60338461024769
9.39907245442091	3.85922790269261	8.630914163973	-1.06892307676401	-0.145600821279444
7.60327913863781	-2.19168428780984	-2.2735101183	-1.06892307676401	-1.60338461024769
6.22188174167607	-0.680062358028675	13.3760650645843	-1.06892307676401	-0.145600821279444
11.7149012430659	-3.11500657186798	9.46877453699275	-1.06892307676401	-3.11500657186798
0.580592381029803	-3.64946807677808	-5.94936920725554	-1.06892307676401	-1.60338461024769
5.75774185537368	0.777721430939568	-1.63958990400601	-1.06892307676401	-1.60338461024769
0.743524515091565	-0.680062358028678	1.70479629026187	-1.06892307676401	-3.11500657186798
6.46676847066819	-0.680062358028675	7.55614111041832	-2.58054500899434	-0.145600821279444
1.87349077255634	-2.13784614699692	1.86043595402153	-1.06892307676401	-1.60338461024769
1.22977934096089	-0.680062358028675	1.2999723393155	-1.06892307676401	-1.60338461024769
-0.806869842031062	1.37796869277378	4.80406802107786	-1.06892307676401	-0.145600821279444
8.65036922509573	-0.680062358028675	9.80366848663481	-1.06892307676401	-0.145600821279444
7.84974872248891	-2.19168428780984	-0.803082127093447	-1.06892307676401	-1.65722278289974
9.48177528429449	-0.680062358028678	1.6128800847308	-1.06892307676401	-0.145600821279444
-3.86744333117771	-3.64946807677808	-1.21208526296405	-1.06892307676401	-3.11500657186799
-0.698990072997688	-0.680062358028678	10.5392421084209	-1.06892307676401	-3.11500657186798
0.794776936939044	-0.680062358028675	3.68571408821368	-1.06892307676401	1.91243026217854
-0.314893700267589	-3.64946807677808	5.65746020206205	0.388860716286173	1.91243026217854
3.36742222858267	-2.13784614699692	9.55134869026193	-1.06892307676401	-1.60338461024769
12.3042540921393	-0.680062358028678	1.9031496501558	-1.06892307676401	-0.145600821279444
11.8344830052593	-2.13784614699692	9.14211731872773	-1.06892307676401	-0.145600821279444
-1.2305637747461	-0.145600821279444	2.02205388406585	-1.06892307676401	-1.60338461024769
8.05835897639009	-0.680062358028675	4.64008226765457	0.388860716286171	-1.06892307676401
9.46650637764616	-0.680062358028675	8.01935626849768	-1.06892307676401	0.388860716286173
12.9188457264815	-2.13784614699692	-6.30910481850535	-1.06892307676401	-3.11500657186798
2.24824336971781	-3.11500657186798	16.7592798327248	-1.06892307676401	-0.145600821279444
-0.145504541729082	-1.60338461024769	8.79929146335565	0.388860716286173	1.91243026217854
-2.10412119338163	-0.680062358028675	-0.980274245877297	-1.06892307676401	-0.145600821279444
-5.18930565113619	-2.19168428780984	9.46795153285161	-1.06892307676401	0.388860716286173
9.90503614916611	0.777721430939568	9.41974465109733	0.388860716286171	1.91243026217854
7.81834343862164	-2.19168428780984	10.6537393713327	-1.06892307676401	-1.60338461024769
7.05975747293361	-1.06892307676401	-0.318475705573029	-1.06892307676401	-0.145600821279444
11.481342411627	-3.64946807677808	7.05123859026649	-1.06892307676401	1.91243026217854
15.3616351625466	-0.145600821279444	0.913379732708023	-1.06892307676401	-1.60338461024769
6.19946174526343	-0.13365323700738	2.91100895718833	-1.06892307676401	-1.60338461024769
4.36531012330056	-0.145600821279444	0.195313822683843	-1.06892307676401	-3.11500657186798
-2.96775523675878	-2.19168428780984	2.39709074414412	-1.06892307676401	-0.145600821279444
2.98796096961806	-2.19168428780984	1.36130884576382	-0.534461550995964	-1.60338461024769
4.30815043982801	-0.680062358028675	-3.83808728385944	0.388860716286173	-0.145600821279444
9.33437271118122	1.37796869277378	12.959512290511	0.388860716286171	-1.60338461024769
13.6965129000282	1.37796869277378	9.36491055189621	-1.06892307676401	-0.145600821279444
8.51133221617853	-0.680062358028675	-0.0498009520553424	0.388860716286171	-1.60338461024769
2.42164774777808	-0.13365323700738	7.09533968486741	-1.06892307676401	-1.60338461024769
15.8801333898719	-3.11500657186798	5.01305436510806	-1.06892307676401	-0.145600821279444
1.25975485497477	-0.680062358028675	4.70817815567269	0.388860716286171	-3.11500657186798
11.0040727694498	-2.13784614699692	-5.32081972389096	-1.06892307676401	-0.145600821279444
3.06956474278466	-2.13784614699692	10.1073302176216	-1.06892307676401	1.91243026217854
3.33812412659668	-0.680062358028675	3.6781161391616	-1.06892307676401	-1.06892307676401
4.25912099280545	-2.19168428780984	11.1728993517599	0.388860716286171	-1.60338461024769
3.96048600538583	1.37796869277378	4.76253631511138	0.388860716286171	1.91243026217854
1.04952892998203	-2.13784614699692	-0.530915488809029	-1.06892307676401	-1.60338461024769
11.3285365484857	-3.64946807677808	7.24047409863411	-1.06892307676401	-1.06892307676401
7.8244411153756	-2.19168428780984	-4.32146990482632	-1.06892307676401	-0.145600821279444
3.20052986576048	-2.13784614699692	-0.768920193251247	0.388860716286173	-3.11500657186798
3.57053942444942	-2.13784614699692	3.78586705643929	-1.06892307676401	1.91243026217854
0.706628813630431	-2.13784614699692	4.91171919502367	-1.06892307676401	-0.145600821279444
-6.2928246048848	-3.64946807677808	4.6021328006137	-1.06892307676401	-1.60338461024769
9.98273691161204	-0.680062358028671	2.93513452641876	-1.06892307676401	-1.65722278289974
-0.271412370207315	0.388860716286171	6.77245074411826	0.388860716286173	-1.65722278289974
6.81829932928561	-0.680062358028678	-0.610656015128178	-1.06892307676401	-0.145600821279444
3.5746416845838	-4.36990142338819	1.93036589242391	0.388860716286173	-1.60338461024769
17.9370781959652	-0.680062358028678	9.3156505701635	-1.06892307676401	-3.11500657186798
8.19276053029714	-3.64946807677808	6.3490038257365	-1.06892307676401	-1.60338461024769
9.57978927420405	-0.680062358028678	8.26544963251673	-1.06892307676401	-0.145600821279444
2.4216477477781	-0.680062358028678	0.771174824138463	-1.06892307676401	-0.145600821279444
-7.73533941584039	-0.145600821279444	1.33051029750207	-1.06892307676401	-1.65722278289974
5.77218575520706	-1.60338461024769	-2.00710344899551	-1.06892307676401	-1.60338461024769
11.6457769301094	-0.13365323700738	0.00782234508105972	-1.06892307676401	-3.11500657186798
3.34164875931718	-2.13784614699692	-2.45777630889495	-1.06892307676401	-0.145600821279444
-3.10452459242499	-0.680062358028678	0.10332325225616	-1.06892307676401	-0.145600821279444
1.42600839207775	-0.680062358028675	9.65521247858737	-1.06892307676401	-1.60338461024769
8.97727403862429	-0.145600821279444	2.04257821836084	-1.06892307676401	-1.06892307676401
8.16742043073695	-2.19168428780984	-0.358940676939383	-1.06892307676401	-0.145600821279444
11.5205637258393	-0.680062358028675	-5.57234918208853	-1.06892307676401	-0.534461550995964
-0.509288378692176	-2.19168428780984	3.80745219772607	-1.06892307676401	-1.60338461024769
10.4769808804548	-0.680062358028675	6.07173566768305	-1.06892307676401	-0.145600821279444
1.4469090541387	-0.680062358028675	-3.37904924675557	-1.06892307676401	-1.60338461024769
7.39668898715335	1.37796869277378	-0.763690064889687	-1.06892307676401	-1.60338461024769
2.02455026267845	-3.64946807677808	3.65682431166434	-1.06892307676401	-0.145600821279444
8.21770913377544	-2.19168428780984	7.22770367419683	-1.06892307676401	-1.06892307676401
2.4940185234434	-0.680062358028675	0.0421151631554864	0.388860716286173	-0.145600821279444
-0.124311231063658	-0.145600821279444	7.35147188307125	-0.534461550995964	-1.60338461024769
6.51511337987847	-2.13784614699692	0.500549258465924	-1.06892307676401	-1.60338461024769
-5.84128414069497	-0.680062358028675	5.72489413376891	-0.534461550995964	-2.58054500899434
-2.27827404269372	-0.680062358028675	1.74501397121901	-1.06892307676401	-0.145600821279444
5.22585113870083	-0.680062358028675	1.4297961001608	0.388860716286173	-1.60338461024769
13.5473627585267	-0.680062358028675	-0.119544902537932	-1.06892307676401	-1.65722278289974
4.37617191391142	-0.680062358028675	5.40701665916342	-1.06892307676401	-1.60338461024769
0.624520418900346	-2.13784614699692	1.65302304435979	-1.06892307676401	-1.06892307676401
-3.88165860880923	-2.13784614699692	9.33141041838055	-1.06892307676401	-0.145600821279444
-1.73416542868145	-2.19168428780984	12.994499283836	-1.06892307676401	-1.60338461024769
-0.765829453300199	-2.13784614699692	0.872467944237421	-2.58054500899434	-1.65722278289974
4.96900695789034	-2.13784614699692	6.7364219377919	-1.06892307676401	-1.60338461024769
1.95126631684792	-0.680062358028675	-3.52016817606286	-1.06892307676401	-3.11500657186798
18.0569054042261	-0.680062358028675	5.92324699904667	-2.58054500899434	-1.60338461024769
-4.55313671222362	1.37796869277378	3.38518738429525	-1.06892307676401	-1.60338461024769
6.32467517239989	-0.145600821279444	7.916806589858	-1.06892307676401	-1.06892307676401
18.9141847962999	-1.60338461024769	8.16807517384446	-1.06892307676401	-3.11500657186798
6.52362281194837	-2.13784614699692	6.28430407980836	0.388860716286171	-0.145600821279444
2.19795471856054	-4.36990142338819	5.88825982211799	0.388860716286173	-1.60338461024769
9.30143457773785	-2.19168428780984	5.65980264848344	-1.06892307676401	-1.60338461024769
7.02287857920212	-2.19168428780984	-0.526639093177202	-1.06892307676401	1.91243026217854
18.1495184001617	-2.19168428780984	0.436543842762973	-1.06892307676401	-1.60338461024769
8.31861076718616	-0.680062358028675	13.4657038008953	-1.06892307676401	-0.145600821279444
-0.0464820107135608	-2.19168428780984	10.3608104196952	0.388860716286171	-1.60338461024769
10.7540211023168	-2.19168428780984	10.8659161794475	0.388860716286173	-3.11500657186798
5.96490720419942	-0.145600821279444	5.71258740097196	-1.06892307676401	-1.60338461024769
5.75233845025845	-0.680062358028675	5.73789507515332	-1.06892307676401	-1.60338461024769
-0.625924725005419	-2.13784614699692	7.07572078494052	-1.06892307676401	-1.60338461024769
10.3544943405511	-2.13784614699692	2.16214445133665	-1.06892307676401	-1.60338461024769
-1.04583152908999	-0.680062358028675	4.47069348762609	-1.06892307676401	-0.145600821279444
4.18793208805464	-0.680062358028671	1.08382189578945	-1.06892307676401	-1.60338461024769
3.21788049007993	1.37796869277378	-3.43911357554159	-1.06892307676401	-1.60338461024769
4.58982626458783	-2.19168428780984	7.90380548180923	-1.06892307676401	-0.145600821279444
6.85114712988587	-0.680062358028675	10.8390914592019	-0.534461550995964	-0.145600821279444
1.9416189674203	-2.13784614699692	12.2696586858855	-1.06892307676401	-1.06892307676401
-2.27394381478877	-0.680062358028675	-3.1040909970102	-1.06892307676401	1.91243026217854
-4.17005170789533	1.37796869277378	-0.820490495920261	-1.06892307676401	-1.60338461024769
3.26661682814938	-0.680062358028678	4.91886999485352	-1.06892307676401	-1.60338461024769
9.86756234744406	-2.19168428780984	7.0953969428239	-1.06892307676401	-3.11500657186798
3.48974543710082	-1.65722278289974	7.76883819256039	-1.06892307676401	-1.60338461024769
3.00780827456667	-0.680062358028675	4.34540575031732	-1.06892307676401	-0.145600821279444
-1.74319279070201	-0.680062358028675	0.892013264392887	-1.06892307676401	-1.60338461024769
8.98207051851617	0.777721430939572	-8.76004463381256	-1.06892307676401	-1.60338461024769
5.30166577596007	-2.13784614699692	4.10500098972227	0.388860716286171	-3.11500657186798
-0.299267699345378	-1.60338461024769	-0.406452762332002	-2.58054500899434	-1.65722278289974
11.2127579101328	-0.733900498841592	-0.881020790775558	-2.58054500899434	-3.11500657186798
7.76617864491114	-1.65722278289974	6.42943868765771	-1.06892307676401	-1.60338461024769
-3.09335772304463	-0.145600821279444	7.67130001017112	0.388860716286173	-0.145600821279444
8.72853629140982	-0.733900498841592	-1.68583020527852	-1.06892307676401	-1.60338461024769
1.43900941128398	1.37796869277378	9.78481752264513	-1.06892307676401	-1.60338461024769
4.87870642076241	-2.13784614699692	9.81038581284227	-1.06892307676401	-1.65722278289974
5.41054112089877	-0.680062358028675	14.5901227812049	-1.06892307676401	-1.60338461024769
4.65784748986425	-0.680062358028675	4.29538007011506	-1.06892307676401	-1.60338461024769
-2.04919737657767	-1.60338461024769	9.75150347005792	-1.06892307676401	-3.11500657186798
4.87651347482641	-3.64946807677808	-4.21799555132252	-1.06892307676401	-3.11500657186798
6.79299195965456	1.37796869277378	1.07779892574777	-1.06892307676401	-0.145600821279444
6.59442002369151	1.37796869277378	0.996236138341274	-1.06892307676401	-1.60338461024769
3.38876932654942	-0.145600821279444	1.27153191934928	0.388860716286173	-0.145600821279444
1.79648458243734	-2.13784614699692	0.326058823321539	-1.06892307676401	-1.06892307676401
-1.97028167533455	-0.733900498841599	7.84927296832751	-1.06892307676401	-1.60338461024769
2.88988974917032	-0.145600821279444	3.0734230973327	-1.06892307676401	1.91243026217854
4.46559183251019	-2.19168428780984	-1.68477694924017	-1.06892307676401	-0.145600821279444
2.40825528437119	-0.13365323700738	2.46017486817347	-1.06892307676401	-0.145600821279444
6.25517660549916	-0.680062358028675	6.8524193940063	-1.06892307676401	-1.60338461024769
11.7211848667244	-0.680062358028675	1.30102594508015	-1.06892307676401	-0.145600821279448
8.99257557590419	1.37796869277378	-8.38705723416862	-1.06892307676401	-1.65722278289974
3.37218644291083	-2.19168428780984	0.839848351578418	0.388860716286173	-1.60338461024769
2.48681373168	-0.680062358028675	-2.96169991598121	-1.06892307676401	-1.65722278289974
3.3326632449794	-2.13784614699692	7.99904296321223	-1.06892307676401	-1.60338461024769
11.7257782625102	-0.680062358028671	-1.57267620413753	-1.06892307676401	-1.06892307676401
10.947404403858	1.37796869277378	3.92838659821555	-1.06892307676401	-1.60338461024769
3.26273333683844	-0.680062358028675	-0.26944578434334	-1.06892307676401	-0.145600821279444
10.2485236222932	1.37796869277378	-2.13923705255852	-1.06892307676401	-1.60338461024769
-1.14617101548987	-2.13784614699692	-1.62056579312039	-1.06892307676401	-0.145600821279444
9.44080942129436	-3.64946807677808	12.2833540326285	-1.06892307676401	-1.60338461024769
5.61853185906628	0.777721430939572	0.47014012593975	-1.06892307676401	-1.65722278289974
7.06585499733508	-3.64946807677808	5.39296228284486	-1.06892307676401	-0.145600821279444
12.2165149530141	-1.65722278289974	7.43381569185085	0.388860716286171	-3.11500657186798
4.3544331642191	-0.145600821279444	2.99375614271966	-2.58054500899434	-0.145600821279444
-3.4662014404158	-2.13784614699692	5.72093590847673	-1.06892307676401	-3.11500657186798
0.776731791000188	-0.680062358028678	-1.75323160742781	0.388860716286171	-1.65722278289974
7.45955443552261	0.777721430939572	1.26712475010221	-1.06892307676401	-0.145600821279444
4.95255644375038	-2.19168428780984	0.325699923448965	-1.06892307676401	-0.145600821279444
0.312232875122177	0.777721430939572	6.11596863095161	-1.06892307676401	-1.06892307676401
0.832944748994422	1.37796869277378	0.571173717009998	0.388860716286173	-0.145600821279444
6.75709155935115	1.37796869277378	-0.799949243273296	-1.06892307676401	1.91243026217854
1.69241506138223	-0.680062358028675	1.21199731102161	-1.06892307676401	-3.11500657186798
0.0132256695313515	-3.11500657186798	6.53204595758258	0.388860716286171	-1.60338461024769
0.693441488090258	-2.13784614699692	-2.37467214148846	-1.06892307676401	-3.11500657186798
10.8889558239853	-0.680062358028675	4.95338175242721	-1.06892307676401	-1.60338461024769
1.97176542967966	-0.680062358028675	10.5432003337131	-1.06892307676401	-3.11500657186798
2.22391453078018	0.777721430939568	0.831858992598534	-2.58054500899434	-1.60338461024769
11.0244433052735	-0.680062358028675	5.83718078480338	-1.06892307676401	-1.60338461024769
8.52948904671413	-2.13784614699692	8.59570836178778	-1.06892307676401	-1.60338461024769
3.85259099736791	-0.680062358028678	-1.36916745508547	-1.06892307676401	-0.145600821279444
-0.829289418651555	-2.19168428780984	-3.13022150866835	0.388860716286171	-0.145600821279444
9.35421979326344	-2.13784614699692	0.233750818486619	-1.06892307676401	-1.60338461024769
10.7536293902284	1.37796869277378	-4.09257910999106	-2.58054500899434	-1.06892307676401
9.69778196757126	-2.19168428780984	9.25393790246957	-0.534461550995964	-0.145600821279444
3.05325572745384	-1.60338461024769	-1.01358829846449	-1.06892307676401	-0.145600821279444
5.14518810939484	-0.145600821279444	-1.13103063381373	-1.06892307676401	-1.60338461024769
-3.3920501909831	-0.680062358028675	9.28761104499521	-1.06892307676401	-1.60338461024769
-1.76250978782906	-3.64946807677808	2.10712416312916	-1.06892307676401	-1.60338461024769
-2.47373942413074	-0.680062358028678	3.52574400231174	-1.06892307676401	-1.60338461024769
9.64495511590452	1.37796869277378	-3.07098016493743	-1.06892307676401	-0.145600821279444
-0.569352536493014	-3.64946807677808	7.3603035854901	-1.06892307676401	-1.06892307676401
1.1827162542475	-0.145600821279444	3.71675989261176	-1.06892307676401	-1.65722278289974
9.19128739293571	-0.13365323700738	13.0321858535776	-2.58054500899434	-1.60338461024769
10.1222401725162	-0.13365323700738	-8.7066823057914	0.388860716286171	-0.145600821279444
8.86224321709193	-0.680062358028678	3.6255921708309	0.388860716286171	-1.60338461024769
3.9933340102198	-2.13784614699692	1.09695144012258	0.388860716286173	-1.60338461024769
8.52847734320193	-3.11500657186798	4.31246791756218	-1.06892307676401	-0.145600821279444
7.45767817386542	-2.13784614699692	1.09368742341786	-2.58054500899434	-3.11500657186799
2.12470329111753	-2.13784614699692	2.00065504225308	0.388860716286171	-0.145600821279444
13.5996680686562	-0.680062358028675	5.42732976767779	0.388860716286171	-1.60338461024769
5.88987557371982	-2.19168428780984	5.30667747345176	0.388860716286173	-1.60338461024769
3.96694060542848	1.37796869277378	-1.6728293649681	-1.06892307676401	-0.145600821279444
7.54212863650686	-0.680062358028675	-1.39454940248314	-1.06892307676401	0.388860716286173
11.7039494056843	-2.19168428780984	4.45699811494252	-1.06892307676401	-3.11500657186798
8.79192181286908	1.37796869277378	4.42751373658	-1.06892307676401	-0.145600821279444
1.02619637610532	-2.19168428780984	3.46850997602107	0.388860716286173	-3.11500657186798
12.6051569856337	-2.19168428780984	-6.89822745249356	-1.06892307676401	-1.65722278289974
6.01917893500099	-0.13365323700738	-0.88831591253895	0.388860716286173	-0.145600821279444
7.71798733740111	-1.60338461024769	2.25156456239106	0.388860716286173	-1.60338461024769
3.95607887071564	-0.680062358028675	3.90978324842077	-1.06892307676401	-0.145600821279444
-0.00024130499041064	-2.13784614699692	7.03589504280026	0.388860716286173	-1.60338461024769
7.19341067396716	-0.680062358028678	-2.77548066254508	-2.58054500899434	-3.11500657186798
2.02205408083694	-2.19168428780984	0.47729112254072	-1.06892307676401	-1.06892307676401
-2.57341699761896	-2.19168428780984	3.44198794502887	-1.06892307676401	-1.60338461024769
-0.272180112061875	-0.13365323700738	0.0700260102416976	-1.06892307676401	-1.06892307676401
6.88299925812636	-3.11500657186798	3.25663582705286	-1.06892307676401	-0.145600821279444
-0.597654902913291	-0.680062358028675	12.0129315467466	-2.58054500899434	-1.60338461024769
8.52363888592419	-0.680062358028675	8.98899335189849	-1.06892307676401	1.91243026217854
3.24363483378723	-0.680062358028675	-1.71203523880528	-1.06892307676401	-1.06892307676401
6.44570341439884	1.37796869277378	1.92465997172889	0.388860716286173	-3.11500657186798
8.38959425530585	-3.64946807677808	-1.66088178069604	-1.06892307676401	1.91243026217854
4.65429770210341	1.37796869277379	3.67881054452015	-0.534461550995964	-1.60338461024769
10.941120788681	-0.13365323700738	15.3620267665571	-1.06892307676401	-1.60338461024769
7.31612557147621	-2.19168428780984	8.64892656881265	0.388860716286173	-1.60338461024769
8.40137083607954	-2.13784614699692	3.85849864151981	-1.06892307676401	-1.06892307676401
0.695709375532374	1.37796869277378	3.19066388021024	-1.06892307676401	-1.65722278289974
9.87232639078707	-4.36990142338818	5.53727393426814	0.388860716286173	-0.145600821279444
7.14878597728914	-0.680062358028678	9.04973503651036	-1.06892307676401	-1.60338461024769
8.05918176183098	-2.19168428780984	5.24447385331776	-1.06892307676401	-3.11500657186798
1.49907407071559	-0.145600821279444	3.05137941122701	-1.06892307676401	-0.145600821279444
6.47755548674131	-1.65722278289974	5.56850615023496	-1.06892307676401	-1.60338461024769
2.62911442681101	-2.13784614699692	20.6781170968366	-1.06892307676401	0.388860716286171
15.3966221427042	-3.64946807677808	0.676915888199417	-1.06892307676401	-1.60338461024769
17.1176773944663	-0.680062358028675	-1.61503287174298	-0.534461550995964	-1.60338461024769
3.70123019896248	0.777721430939568	9.18400803934992	-1.06892307676401	0.388860716286173
12.2411700459318	-0.145600821279444	13.5434044855194	-1.06892307676401	-3.11500657186798
10.1604912445119	1.37796869277378	-0.898786024155285	-0.534461550995964	-1.60338461024769
6.07278883071274	-0.680062358028675	5.62172455255323	-1.06892307676401	1.91243026217854
12.6772262674146	-2.19168428780984	10.9986719695585	-1.06892307676401	-0.145600821279444
15.136065551903	-0.680062358028675	-2.07193192219852	-1.06892307676401	-0.145600821279444
8.56635241823191	-0.680062358028675	-2.43177439749707	-1.06892307676401	-1.65722278289974
6.56005302245939	-0.680062358028678	2.78563433104849	-1.06892307676401	-1.60338461024769
10.8789171235204	-0.680062358028675	3.44652374316525	0.388860716286171	-0.145600821279444
-6.11621016149685	1.37796869277378	10.165312574291	-1.06892307676401	-1.06892307676401
8.56560402480192	-2.19168428780984	10.4185648428616	-1.06892307676401	-0.145600821279444
9.53887729433924	-2.19168428780984	-1.66134764569134	-1.06892307676401	-0.145600821279444
7.45767822976343	1.37796869277378	-7.21051508364189	-1.06892307676401	-0.145600821279444
7.58082649697774	-2.13784614699692	5.3485680792908	-1.06892307676401	-0.145600821279444
10.6638526306276	0.777721430939572	-2.21942441237952	-1.06892307676401	-1.60338461024769
6.45618901842617	-2.13784614699692	0.849961444208951	-1.06892307676401	-0.145600821279444
6.60070386173484	-3.64946807677808	5.4189642434355	-1.06892307676401	-3.11500657186798
7.05581646383849	-2.13784614699692	-1.12247915444685	-1.06892307676401	-0.145600821279448
14.0336748708322	-0.680062358028675	-1.54553408481897	0.388860716286171	-3.11500657186798
8.42329964431453	-3.11500657186798	1.83837508451396	-1.06892307676401	-0.145600821279444
7.66056695622882	-2.13784614699692	2.99632669347456	-1.06892307676401	-0.145600821279444
7.71905777699068	-2.13784614699692	3.97684092856178	-1.06892307676401	-0.145600821279444
3.96802623212133	-0.733900498841592	-5.26258973916816	-1.06892307676401	-3.11500657186799
7.14163524411103	-2.13784614699692	2.86708073087362	-2.58054500899434	1.91243026217854
-3.46558140112754	1.37796869277378	-3.3821845156217	0.388860716286173	-0.145600821279444
4.85327044818267	-2.19168428780984	-0.49227175592258	-1.06892307676401	-0.145600821279444
9.58205704538533	0.777721430939572	7.70964124519838	-2.58054500899434	0.388860716286171
9.78399221396829	-2.13784614699692	7.03231301556566	0.388860716286171	1.91243026217854
6.40471851498705	-2.13784614699692	-3.5208625608577	-1.06892307676401	-0.145600821279444
7.59696283693132	-2.19168428780984	-3.80919767128599	-1.06892307676401	-1.65722278289974
-1.48860524776546	-2.19168428780984	-2.15368090751463	0.388860716286173	-0.145600821279444
1.58665944563695	-0.680062358028678	-1.60441655730637	-2.58054500899434	-1.65722278289974
1.50246962544233	-2.19168428780984	1.94375835583081	0.388860716286171	-1.60338461024769
0.988118306115709	-0.145600821279444	-5.915589261044	-1.06892307676401	-3.11500657186798
0.351007400859231	-2.13784614699692	4.05932527685794	-1.06892307676401	-1.60338461024769
6.3831236185527	-2.19168428780984	-0.799966161625264	0.388860716286173	-0.145600821279444
13.0708834940252	-1.60338461024769	4.36531012330058	-1.06892307676401	-0.145600821279444
9.57834635915468	1.37796869277379	5.29542409776714	-1.06892307676401	-1.60338461024769
-3.22806461914408	-0.13365323700738	0.861214716131137	-1.06892307676401	-3.11500657186798
-0.423036113627177	-2.13784614699692	9.82756348851459	0.388860716286173	-1.60338461024769
3.24973252515707	-0.680062358028675	-0.770006172513533	-1.06892307676401	-1.06892307676401
5.63106679727073	-1.65722278289974	7.31655932802379	-1.06892307676401	-3.11500657186798
9.78731360072418	-0.680062358028675	3.23482251838129	-1.06892307676401	-3.11500657186798
5.67085063700388	-0.145600821279444	-2.77548066254508	-1.06892307676401	-1.60338461024769
2.96509435571537	-0.13365323700738	14.7825394044009	0.388860716286173	-1.60338461024769
9.35923126788875	1.37796869277378	4.38562320856276	-1.06892307676401	-1.06892307676401
2.53074160140851	-3.64946807677808	6.20610448317932	-1.06892307676401	0.388860716286171
-1.59290273659113	-3.64946807677808	-0.875976834873441	0.388860716286171	-1.60338461024769
4.6620685523916	-2.13784614699692	8.90233246339707	-1.06892307676401	-1.60338461024769
7.55111397985948	-3.64946807677808	12.9243062596955	-1.06892307676401	-0.145600821279444
1.16757597648846	-0.733900498841596	12.2776479971503	-2.58054500899434	-0.145600821279444
5.58901488449442	-0.680062358028675	-0.439995306089699	-1.06892307676401	-0.145600821279444
12.2529446541384	-0.13365323700738	8.90233246339709	0.388860716286173	1.91243026217854
4.29682279108178	-0.680062358028675	5.82919142582348	0.388860716286171	-1.60338461024769
0.38970544693116	1.37796869277378	4.35544439890107	-1.06892307676401	-1.65722278289974
6.52763859156443	-2.19168428780984	-1.6728293649681	-1.06892307676401	-1.60338461024769
9.98814000755745	-0.680062358028675	3.70520419527534	-1.06892307676401	-1.65722278289974
3.41698169406332	-0.680062358028671	-4.50053843087753	-1.06892307676401	-1.60338461024769
2.0528201107112	-0.680062358028678	7.32886589415638	-1.06892307676401	-1.60338461024769
3.72379202016796	1.37796869277378	2.0090203205315	-1.06892307676401	-1.06892307676401
9.13767749722398	-2.19168428780984	4.00070355008938	0.388860716286171	-1.06892307676401
3.46920435812746	-2.13784614699692	12.5904983671375	-1.06892307676401	-0.145600821279444
-1.19725005280448	-0.145600821279444	6.28535741783467	-1.06892307676401	-1.60338461024769
8.35901425300115	3.85922790269261	5.72703347014352	-1.06892307676401	-0.145600821279444
10.0870342582363	-0.680062358028675	17.8288974246764	-1.06892307676401	-0.145600821279444
14.3909445468875	-2.19168428780984	0.484660613217514	-1.06892307676401	-0.145600821279444
3.5581583773087	-2.19168428780984	5.14269189892428	0.388860716286171	-0.145600821279444
10.7025504910985	-1.60338461024769	4.78962417445403	-1.06892307676401	-3.11500657186798
14.2068933470092	-0.680062358028675	-3.8818870221579	-1.06892307676401	-0.145600821279444
13.6820694317597	-0.145600821279444	3.21868636001197	-1.06892307676401	-1.60338461024769
12.7969787310952	-2.19168428780984	-1.87245427820513	-1.06892307676401	-1.65722278289974
-4.67022014770029	-2.19168428780984	9.71558168221321	-2.58054500899434	-0.145600821279444
1.86414680407876	-0.680062358028675	8.35425009919049	-1.06892307676401	-1.06892307676401
6.68472078368583	-0.680062358028675	3.80448988583937	-1.06892307676401	-0.145600821279444
18.2225835239645	-2.19168428780984	9.02587244240108	0.388860716286171	-0.145600821279444
3.99460591328918	-2.19168428780984	6.88050299444625	0.388860716286173	-3.11500657186798
9.36577566991198	-0.680062358028675	-5.70491614865693	-1.06892307676401	-0.145600821279444
11.7019003101631	-0.145600821279444	1.27213611248346	0.388860716286173	-1.60338461024769
12.0408097156355	-0.680062358028675	-4.34868614709441	0.388860716286173	-3.11500657186798
8.94939565671604	-2.13784614699692	5.65344455214905	-2.58054500899434	-1.60338461024769
7.01559903153368	-0.680062358028675	13.6746998850356	-1.06892307676401	-0.145600821279444
1.76341814673349	-2.13784614699692	8.12222637873851	-1.06892307676401	-1.60338461024769
-3.24001220341614	-0.680062358028675	8.3184400397584	-1.06892307676401	-3.11500657186798
2.00737242034177	-0.680062358028675	3.53763416196297	-1.06892307676401	-0.145600821279444
13.0009535745595	-3.64946807677808	-3.11158887061244	-0.534461550995964	-0.145600821279444
-0.225287319691219	1.91243026217854	2.55880848042225	-1.06892307676401	-2.58054500899434
4.09558215756042	1.37796869277378	4.20612116238481	-0.534461550995964	-0.145600821279444
2.74939077864104	-0.680062358028671	2.076945543384	-1.06892307676401	-1.65722278289974
6.41932540094452	-2.13784614699692	2.29474431343716	0.388860716286173	-3.11500657186798
0.810492632062605	-0.680062358028675	3.64596270665455	0.388860716286173	-0.145600821279444
8.59640257306367	-0.680062358028675	-1.10450860013309	-1.06892307676401	-0.145600821279444
0.856807217566811	-0.680062358028675	10.7797754460241	0.388860716286173	-0.145600821279444
-0.308047444482611	1.37796869277378	1.17072657348565	-1.06892307676401	-1.65722278289974
-0.606607675997196	-0.680062358028675	-0.862355999245302	-1.06892307676401	-0.145600821279444
16.359108590251	-3.64946807677808	12.2946072893638	-1.06892307676401	-0.145600821279444
3.55753861276804	-2.19168428780984	2.76670897489323	-1.06892307676401	-0.145600821279444
4.90290687961772	-4.36990142338818	-1.26779981580635	-1.06892307676401	-1.65722278289974
3.14805952043339	-0.680062358028675	1.00133759668608	-1.06892307676401	-0.145600821279444
-1.64499281166192	-0.680062358028675	-0.80244517646247	0.388860716286173	0.388860716286171
9.34692470592229	-3.64946807677808	5.46922032432407	-1.06892307676401	1.91243026217854
6.51236968491608	1.37796869277378	8.69210635117624	-1.06892307676401	-1.60338461024769
-1.8557271516285	1.37796869277378	10.8981597776746	-1.06892307676401	-0.145600821279444
2.36782496361987	-0.680062358028675	3.15171859693869	-1.06892307676401	-0.145600821279444
1.05341259227814	-3.70330621759101	1.38957869379658	-1.06892307676401	-0.145600821279444
3.71755047554018	-0.145600821279444	9.94774965954998	-1.06892307676401	-2.58054500899434
12.3639175261274	-2.13784614699692	5.08324733467892	-1.06892307676401	-3.11500657186799
-3.14657604485265	-2.19168428780984	-2.76126514163813	-1.06892307676401	-3.11500657186798
11.0073941477241	-2.13784614699692	2.95899696503374	-1.06892307676401	-0.145600821279444
11.1748081711874	-0.680062358028675	8.30208520156287	-1.06892307676401	-1.60338461024769
2.91589193262735	-2.13784614699692	-2.33653656905619	0.388860716286173	-1.06892307676401
11.3039796611125	-2.13784614699692	10.2315645718774	0.388860716286173	-0.145600821279444
3.18858213928696	0.777721430939568	5.71590864821485	-1.06892307676401	-1.60338461024769
1.65471343409106	-0.680062358028675	6.3017124417806	-1.06892307676401	-1.60338461024769
4.75084951768558	-2.19168428780984	1.51254087039007	-1.06892307676401	-1.60338461024769
-3.89824180446077	-3.64946807677808	9.17038733342485	-1.06892307676401	-0.145600821279444
5.49597065240408	-2.19168428780984	2.27041557826196	-1.06892307676401	-0.145600821279444
-3.37214559513347	0.777721430939568	2.31564461474577	-1.06892307676401	-0.145600821279444
10.9498585795299	-2.19168428780984	3.9764493996847	0.388860716286171	-1.60338461024769
4.15320775506638	-0.145600821279444	5.29472988917968	-1.06892307676401	-3.11500657186798
3.16130835344875	-2.13784614699692	11.3119689597296	-1.06892307676401	-0.145600821279444
-1.47560403163345	-2.19168428780984	2.47608067773771	-1.06892307676401	-1.60338461024769
7.47167504774134	-0.145600821279448	5.34123093397302	-1.06892307676401	-0.145600821279444
2.78056527198724	-2.13784614699692	1.54871027928427	-2.58054500899434	0.388860716286171
2.37201156113325	-0.13365323700738	12.9923600252832	-1.06892307676401	-0.145600821279444
5.57535199293302	-0.680062358028675	5.48784312509508	-1.06892307676401	-1.60338461024769
9.15761449637395	-0.680062358028675	0.477117897822957	0.388860716286171	-1.60338461024769
0.802146122910855	-0.145600821279444	8.88034611159199	-1.06892307676401	1.91243026217854
2.66745554557745	-0.145600821279444	4.82160463358407	-1.06892307676401	-3.11500657186798
10.1481521297357	-2.19168428780984	6.97583079183606	0.388860716286171	-1.60338461024769
7.99823733924407	-0.680062358028675	5.48632371992552	0.388860716286171	-1.60338461024769
9.05544101177503	-0.680062358028675	4.81972851412832	-1.06892307676401	-1.65722278289974
-1.75658547697532	-2.19168428780984	-1.2192361817432	0.388860716286171	-3.11500657186798
-0.983627889869979	-0.680062358028675	4.95186198651061	-1.06892307676401	-0.145600821279444
17.8799017132446	-0.680062358028675	0.753563464363495	0.388860716286171	-5.29322370989549
15.5241779355971	-0.145600821279444	-4.37948494400849	-1.06892307676401	-0.145600821279444
-2.09003422085374	-1.60338461024769	0.326753031909	-1.06892307676401	-0.145600821279444
4.94788840714676	-2.13784614699692	7.8882759591451	-1.06892307676401	-1.60338461024769
-0.7271315150075	1.37796869277378	1.92465997172889	-1.06892307676401	1.91243026217854
10.482211276704	-0.680062358028675	5.20281365233112	0.388860716286173	1.91243026217854
0.602707410916963	-3.64946807677808	12.5129931430719	-1.06892307676401	-1.06892307676401
9.20573115904928	-2.19168428780984	11.8866480218362	-2.58054500899434	-0.145600821279448
13.8439154731415	-0.680062358028675	9.35277708077833	-1.06892307676401	-1.60338461024769
12.4914405049858	-2.13784614699692	2.18755917262871	-1.06892307676401	-0.145600821279444
5.06295136453981	-2.13784614699692	5.56850615023496	-1.06892307676401	-1.60338461024769
5.05283807513818	3.85922790269261	5.68009871163123	-1.06892307676401	-0.145600821279444
0.0431110436111055	-0.145600821279444	10.5103524958475	-1.06892307676401	-1.60338461024769
4.51775684908709	-0.680062358028675	7.63404487066698	-1.06892307676401	-0.145600821279444
9.93963174102099	-1.60338461024769	2.16214445133665	-1.06892307676401	-0.145600821279444
7.22312303142499	-2.24552242862276	-7.74013597741622	0.388860716286171	-1.60338461024769
13.1103525588407	-0.680062358028675	5.78792063909475	0.388860716286171	-0.145600821279444
6.92259681811129	-0.680062358028675	13.3676995935516	-1.06892307676401	-0.145600821279448
8.78023527886616	-2.19168428780984	7.08697396385404	-2.58054500899434	-0.145600821279444
5.61221583328106	-2.19168428780984	-9.80362753509502	-1.06892307676401	-1.60338461024769
-1.25526486912027	-4.36990142338819	10.885158866397	-1.06892307676401	-1.60338461024769
16.8308460675469	-0.133653237007376	12.8807676305513	-1.06892307676401	-1.65722278289974
6.06147805619322	-3.64946807677808	0.669765088369545	-1.06892307676401	-0.145600821279444
4.37930699717649	-2.13784614699692	-2.25379160205581	0.388860716286173	-0.145600821279444
8.65142272323585	-3.11500657186798	5.10209822353524	-2.58054500899434	-1.60338461024769
9.08868037166313	1.37796869277378	2.21539528319991	-1.06892307676401	-1.60338461024769
3.33493113242153	-0.680062358028678	3.60028685306646	-1.06892307676401	-1.60338461024769
1.60551048744847	-2.19168428780984	2.81455656577185	-2.58054500899434	-1.65722278289974
11.6229850173874	-3.64946807677808	3.68213178907461	-1.06892307676401	-1.65722278289974
7.37260776509905	1.37796869277378	1.90186792767683	-1.06892307676401	-0.145600821279444
6.83544467917538	0.777721430939568	-0.0914633824442888	-1.06892307676401	-1.06892307676401
13.6497511734794	-0.680062358028675	-2.72835963049937	-2.58054500899434	-0.145600821279444
9.88937547453138	1.37796869277378	4.21432544096473	0.388860716286173	-1.60338461024769
-0.602724184686238	-2.13784614699692	2.17517785089508	-1.06892307676401	1.91243026217854
-3.40330314703023	-0.680062358028675	-0.968979048295807	-1.06892307676401	-1.60338461024769
15.3304030217132	-2.19168428780984	-0.019394044765356	-1.06892307676401	-1.60338461024769
2.93215654890082	-2.13784614699692	2.8138623571844	-1.06892307676401	-1.60338461024769
5.96490720419942	-0.733900498841596	3.99460598842256	-1.06892307676401	-1.60338461024769
5.30598306809318	-0.13365323700738	3.43652944175765	-1.06892307676401	-3.11500657186798
8.39294788452799	-2.13784614699692	-0.462167592455664	-2.58054500899434	-0.145600821279444
3.03502460582666	-3.64946807677808	9.8216965671301	-1.06892307676401	-1.06892307676401
-0.24269565587754	-2.19168428780984	0.39820260504726	0.388860716286173	-0.145600821279444
0.235585362009374	-0.680062358028675	9.94919462067279	0.388860716286173	-1.60338461024769
7.67320894585946	-2.13784614699692	1.23776892280718	-1.06892307676401	-0.145600821279444
10.9695191877813	-1.60338461024769	7.06498773099823	-1.06892307676401	-0.145600821279444
3.60674109175407	-2.19168428780984	-2.53904948400231	-1.06892307676401	-0.145600821279444
9.50747220338096	-0.680062358028675	0.920716704997311	-1.06892307676401	-0.145600821279444
13.4824444174487	-0.680062358028678	0.716308205910067	0.388860716286173	-1.60338461024769
2.54291983517385	0.777721430939572	-3.77736123893285	-1.06892307676401	-1.60338461024769
-1.00630839436451	1.37796869277378	9.0229845936472	-1.06892307676401	-0.145600821279444
13.5863656520201	-0.680062358028678	0.716774464447568	0.388860716286171	-0.145600821279444
12.2816062701575	-2.13784614699692	5.16329067995453	-1.06892307676401	-3.11500657186798
2.21492918742757	-2.13784614699692	15.9594977671769	0.388860716286173	-0.145600821279444
-5.86092812003838	-0.733900498841592	12.012931713411	-1.06892307676401	-1.60338461024769
-2.35765555019103	-0.680062358028675	1.548800196352	-1.06892307676401	-0.145600821279444
11.6583290545535	-2.19168428780984	-0.458846270079384	-1.06892307676401	-1.65722278289974
0.628350393813236	1.37796869277378	3.8176195941484	-1.06892307676401	1.91243026217854
6.90169656451776	-0.680062358028675	-2.47892773059546	-1.06892307676401	-1.60338461024769
9.54397900535314	-0.733900498841596	0.427393993405943	-1.06892307676401	-1.60338461024769
2.10202248191798	-0.145600821279444	3.9877026113934	-1.06892307676401	1.91243026217854
9.83175220333559	-0.680062358028675	1.10349569994435	-1.06892307676401	-1.60338461024769
-0.27096550391029	-2.19168428780984	8.31403266688567	-2.58054500899434	-1.60338461024769
2.8524162865755	-2.13784614699692	1.19227904074129	0.388860716286173	-1.60338461024769
6.32261034312336	1.37796869277378	11.2579123317393	0.388860716286173	-1.06892307676401
6.76508095559636	1.37796869277378	2.47713406079067	-2.58054500899434	-0.145600821279444
3.5354234503347	-2.13784614699692	-1.79641133253332	-1.06892307676401	-3.11500657186798
12.5159976383228	-0.145600821279444	8.11446524385984	-1.06892307676401	-0.145600821279448
12.6722147409081	-2.13784614699692	5.03404477756707	-1.06892307676401	-0.145600821279444
1.1518753866296	-3.64946807677808	1.55966168241251	-2.58054500899434	-0.145600821279444
2.38037673549455	-0.680062358028675	-0.512193024005619	-1.06892307676401	-1.60338461024769
6.1947939055856	-0.13365323700738	-4.13171066410759	0.388860716286173	-0.145600821279444
0.40793623791275	1.37796869277379	-2.13886104858361	0.388860716286173	-3.11500657186798
-4.87181994451709	-0.680062358028675	1.26748364997477	0.388860716286171	-0.145600821279444
6.89620341331997	-0.680062358028675	-1.69883124773693	-1.06892307676401	-3.11500657186798
0.897197625937082	-2.13784614699692	1.72341925769726	-1.06892307676401	-1.60338461024769
7.58692405864453	1.37796869277378	0.0893105668030501	-1.06892307676401	-1.60338461024769
16.8607223218244	-2.13784614699692	-0.200338739465089	-1.06892307676401	-0.145600821279444
-1.91031370922902	-0.680062358028675	2.12087374659588	0.388860716286173	-3.11500657186798
4.16318917311194	-0.680062358028675	1.36740626254073	-1.06892307676401	-3.11500657186798
7.48368005663423	-0.680062358028678	8.06055214519248	-1.06892307676401	-1.60338461024769
11.526586780408	-3.70330621759101	1.05285022657237	-1.06892307676401	-1.60338461024769
3.4025188023916	-1.65722278289974	-2.57630459487741	-1.06892307676401	-0.145600821279444
3.04005147909689	-4.36990142338818	2.27838931126571	-1.06892307676401	-1.60338461024769
3.33660466254196	-0.680062358028675	-0.544045033142147	-1.06892307676401	1.91243026217854
6.27868217270666	-0.680062358028675	6.33015286174683	-1.06892307676401	-0.145600821279444
9.2321992305991	-2.13784614699692	-0.669146716940759	-1.06892307676401	-1.60338461024769
7.59718130506654	0.777721430939568	9.15883127534141	-0.534461550995964	-0.145600821279444
11.8011861387624	-4.36990142338818	2.85368826746671	-1.06892307676401	-1.65722278289974
4.17078681598667	-5.16109000655925	-1.62109772093962	-1.06892307676401	-0.145600821279444
1.19064781009652	-0.680062358028675	14.2625237374691	-1.06892307676401	-1.60338461024769
-3.02705192745267	-2.13784614699692	0.234836942638772	-1.06892307676401	-1.65722278289974
-1.71121242742379	0.777721430939572	-5.54130309476526	-1.06892307676401	-1.60338461024769
7.70750171474111	-0.680062358028675	5.44025626501541	-1.06892307676401	-1.65722278289974
0.799010931866547	-0.680062358028675	4.51989618277327	-1.06892307676401	-3.11500657186799
7.6430302140196	-2.13784614699692	-4.50638835240883	-1.06892307676401	-1.60338461024769
12.3492681899371	-0.680062358028675	10.6515999444885	-1.06892307676401	-0.145600821279444
6.54247377593805	-3.64946807677808	6.97080353157418	0.388860716286171	-0.145600821279444
1.41325498975486	-2.13784614699692	-1.63090602488442	-1.06892307676401	-1.06892307676401
4.9546800734839	-2.13784614699692	4.20490655692166	0.388860716286173	-1.65722278289974
-1.30011771587877	-0.145600821279444	2.87863654447088	-1.06892307676401	-0.145600821279444
8.80028733979981	-1.60338461024769	6.04866333661569	-1.06892307676401	-3.11500657186798
-0.681581829974718	-2.13784614699692	1.30460788347222	-1.06892307676401	-0.145600821279452
5.15713556396383	-0.145600821279444	-1.21604348825623	-1.06892307676401	-0.145600821279444
5.32067442514949	-0.680062358028675	7.31864107311321	-1.06892307676401	-0.145600821279444
-0.725438873944739	-2.13784614699692	12.5502809348327	-1.06892307676401	-3.11500657186799
7.08885046299346	-2.19168428780984	9.01103700937514	-1.06892307676401	-0.145600821279444
12.2930875793452	-2.19168428780984	8.96366865829118	0.388860716286173	-0.145600821279444
3.11904127897066	-0.680062358028675	6.59661700755336	-1.06892307676401	-3.11500657186798
1.86444819749188	-3.11500657186799	2.86602737107284	-1.06892307676401	-0.145600821279444
2.14079520607314	-2.13784614699692	0.699725077481283	-1.06892307676401	-3.11500657186798
2.60198815364653	-0.680062358028675	5.74806215854372	0.388860716286173	-0.145600821279444
11.211597281571	-0.680062358028675	-2.8289464330944	-2.58054500899434	-0.145600821279444
-3.20669779825951	-0.680062358028675	2.26101606589562	-1.06892307676401	-1.60338461024769
9.6047376835997	-0.13365323700738	9.8470210211414	-1.06892307676401	-0.145600821279444
7.6543580596916	-0.680062358028675	6.87151777810822	-1.06892307676401	-0.145600821279444
5.91024597984043	-0.680062358028675	0.030862036123203	-1.06892307676401	-0.145600821279444
10.7315685943765	1.37796869277378	5.80197493490307	-1.06892307676401	-1.60338461024769
8.72093851035044	-2.19168428780984	-4.57667745573367	-1.06892307676401	1.91243026217854
7.04683117236709	-2.13784614699692	12.2602397414796	-1.06892307676401	-1.60338461024769
13.0389029857024	-0.680062358028675	7.87026335753435	0.388860716286173	-1.60338461024769
-3.84061841700414	-2.19168428780984	7.55446782210095	-1.06892307676401	-3.11500657186798
-0.344869214281474	-1.60338461024769	3.47460753768785	-2.58054500899434	-0.145600821279444
1.99331817774302	-0.680062358028675	8.2118591561968	-1.06892307676401	-1.60338461024769
-2.58427837976237	-0.680062358028675	1.09803741938486	-1.06892307676401	-1.60338461024769
4.33507410055969	-0.145600821279444	9.59423522442634	-1.06892307676401	-1.60338461024769
2.44188616628179	-0.680062358028675	6.02026488832266	-1.06892307676401	-1.60338461024769
4.00655349756127	-2.13784614699692	9.9871441655355	0.388860716286171	-0.145600821279444
-3.65382144583391	-3.64946807677808	5.1770399369471	-1.06892307676401	-1.60338461024769
-8.8788602017672	-0.680062358028675	1.21094395122082	-1.06892307676401	-1.65722278289974
-4.7235499899798	-2.19168428780984	0.162767460069972	-1.06892307676401	-1.60338461024769
4.74391364552108	-2.13784614699692	3.58751412678193	0.388860716286173	-0.145600821279444
4.19631283935398	3.85922790269261	-1.76482004586344	-2.58054500899434	-1.60338461024769
12.7783463949012	-0.680062358028675	11.9427215289714	0.388860716286173	-0.145600821279444
8.05848752745759	-0.680062358028678	3.24363471483797	-1.06892307676401	-1.65722278289974
-4.40897901908681	-2.19168428780984	6.81829932928562	-1.06892307676401	-0.145600821279444
-5.88015525197891	-2.13784614699692	-0.246406339265071	-1.06892307676401	-1.60338461024769
1.91440277718812	-0.13365323700738	3.24196170944578	-1.06892307676401	-0.145600821279444
6.65750406989905	-2.13784614699692	4.77198793756522	0.388860716286173	-1.60338461024769
2.90585323216239	-2.13784614699692	2.14520225905938	0.388860716286171	-1.60338461024769
2.83082152386098	-2.13784614699692	-0.57689287100775	-1.06892307676401	-1.60338461024769
3.12990522774962	-0.680062358028675	3.18670581889398	-1.06892307676401	-0.145600821279444
-4.29608781269346	-0.680062358028675	5.73217356248809	-2.58054500899434	-1.60338461024769
-2.32001099495128	-1.60338461024769	2.93404843937725	-1.06892307676401	-1.65722278289974
16.3689741465085	1.37796869277378	8.05561539768853	-1.06892307676401	-1.65722278289974
9.17061556746138	-0.680062358028675	-0.0315697266657153	-1.06892307676401	-0.145600821279444
11.5255908479165	-2.13784614699692	7.75426357500978	-1.06892307676401	-1.60338461024769
4.74141721487258	-1.60338461024769	1.13176551934806	-1.06892307676401	-1.60338461024769
7.83924404478459	-3.64946807677808	2.06621244441506	-1.06892307676401	-0.145600821279444
10.157137291504	-3.64946807677808	9.18985792377054	-1.06892307676401	-0.145600821279444
2.47670032719122	1.37796869277378	2.97328710350641	-1.06892307676401	-1.60338461024769
10.2610586642601	-2.13784614699692	6.87736772558013	-1.06892307676401	0.388860716286173
10.5171983731225	-2.19168428780984	3.73202894414999	-1.06892307676401	-1.60338461024769
5.59671857633532	-2.19168428780984	-2.99360597756879	-1.06892307676401	-1.60338461024769
8.9401918971094	-2.19168428780984	2.54122949732379	-1.06892307676401	-3.11500657186798
5.93223240677889	-2.19168428780984	2.64987676357088	-1.06892307676401	-3.11500657186799
3.52090328968579	1.37796869277378	4.06221300666255	-1.06892307676401	-3.11500657186798
7.35345535179823	-0.145600821279444	-0.690624665016223	-1.06892307676401	-0.145600821279444
1.0063491270547	1.91243026217854	4.14622992861352	-1.06892307676401	-1.06892307676401
6.41893387892202	1.37796869277378	-0.828389663239506	-1.06892307676401	-1.60338461024769
9.15472671067134	-0.680062358028675	5.78396253006343	-1.06892307676401	-3.11500657186799
6.44243963173055	-2.19168428780984	11.8311290783414	-1.06892307676401	-0.145600821279444
3.18417496735144	-0.13365323700738	6.40279994310044	-1.06892307676401	-0.145600821279444
9.71837933782874	-0.680062358028678	-5.49523556741022	-1.06892307676401	-0.145600821279444
0.0670636367760835	-0.680062358028675	8.46942464010629	-1.06892307676401	-0.145600821279444
7.14124575055362	1.37796869277378	4.87482308240668	-1.06892307676401	-0.145600821279444
14.977930063032	-1.60338461024769	3.60051501628512	-1.06892307676401	-1.60338461024769
-4.83098266984977	1.37796869277378	5.65644855906735	-1.06892307676401	-0.145600821279444
-4.64794073208634	-2.13784614699692	3.28781037243495	-1.06892307676401	-1.65722278289974
10.8535349274704	-2.13784614699692	0.338700616181079	-1.06892307676401	-1.06892307676401
8.59443621275451	1.37796869277378	-5.69881880701341	-1.06892307676401	-0.145600821279444
5.64614946480789	-1.60338461024769	-2.55933007412916	-1.06892307676401	-1.60338461024769
-1.96579997036035	-3.64946807677808	4.33873276859757	0.388860716286171	-0.145600821279444
-6.1686225202095	-0.680062358028675	1.71839222014707	-1.06892307676401	-1.60338461024769
4.62098368678154	-0.680062358028671	-3.00894930232332	0.388860716286173	-1.60338461024769
5.58904750664436	-3.64946807677808	5.97533743070366	-1.06892307676401	-3.11500657186798
5.12991925462769	-3.64946807677808	1.48828689350435	-1.06892307676401	-3.11500657186798
2.48869009709964	-2.19168428780984	10.1464942928141	-1.06892307676401	1.91243026217854
4.55675980294335	-2.19168428780984	-1.13728170148369	0.388860716286171	-1.06892307676401
4.22998376334867	1.37796869277378	-1.98468362356802	-1.06892307676401	-0.145600821279444
11.6707254557658	-0.13365323700738	-2.1817222643769	0.388860716286173	-0.145600821279444
-0.546184488620725	-2.19168428780984	2.34895867149912	-1.06892307676401	-0.145600821279444
6.28610550641031	-0.680062358028675	1.1717797597675	-1.06892307676401	-1.60338461024769
-0.406061370012551	-2.19168428780984	-0.573400756674758	-1.06892307676401	-1.60338461024769
7.81873512761251	-2.19168428780984	4.21389184839306	-1.06892307676401	-1.60338461024769
10.6135219390279	3.85922790269261	-6.76797012819606	-1.06892307676401	-3.11500657186798
6.10645970282621	-3.64946807677808	1.15292895975373	-1.06892307676401	-1.60338461024769
6.2618517426986	-2.13784614699692	2.19249616609655	-1.06892307676401	-1.06892307676401
6.96238054275727	-0.13365323700738	5.48784312509509	-1.06892307676401	-1.65722278289974
2.5173514671549	0.777721430939568	1.52338550785512	-1.06892307676401	-3.11500657186798
15.2704671836318	-2.19168428780984	9.62944094878976	0.388860716286171	-1.60338461024769
7.30166655505339	-2.19168428780984	11.8269428257191	-1.06892307676401	-1.60338461024769
-5.49632154667249	-2.13784614699692	-2.90511814985695	-1.06892307676401	-0.145600821279444
11.8082623563608	-1.06892307676401	7.26084466187604	-1.06892307676401	-1.60338461024769
4.76971985604045	-2.13784614699692	3.27800226942739	0.388860716286171	-2.58054500899434
2.0722354430858	-0.13365323700738	11.749412726196	-1.06892307676401	-3.11500657186798
11.4672167232607	-1.60338461024769	7.70939362831504	-2.58054500899434	1.91243026217854
6.56489360136554	-0.733900498841596	-3.01335674885176	-2.58054500899434	-1.60338461024769
12.367280713726	-2.13784614699692	1.4488200375275	-1.06892307676401	-1.65722278289974
-2.17335678932739	-1.60338461024769	3.22396091337151	-1.06892307676401	0.388860716286173
10.1584091945734	-0.680062358028675	-0.93794985069546	0.388860716286173	-0.145600821279444
12.4896062619965	-1.65722278289974	-0.0682052465190779	-1.06892307676401	-1.60338461024769
-0.14066590944941	-0.680062358028675	8.71195335706371	-1.06892307676401	-1.60338461024769
8.90019311854084	-0.680062358028678	9.92205281828535	-1.06892307676401	-0.145600821279444
4.48461565747817	-0.680062358028675	1.23754067760057	-2.58054500899434	-1.60338461024769
2.82541841943396	-2.19168428780984	3.35918550152643	-1.06892307676401	-1.60338461024769
3.7808401199631	3.85922790269261	9.73373831866616	-1.06892307676401	-0.145600821279448
3.10054934455657	-0.680062358028675	-3.35937292220785	-2.58054500899434	-0.145600821279444
2.2210265781092	-0.680062358028678	-4.97424108311	-1.06892307676401	-1.60338461024769
-2.05823974010048	-3.703306217591	8.25334855447295	-0.534461550995964	-1.60338461024769
4.82612871316729	-2.19168428780984	-3.82321011925685	-1.06892307676401	-1.65722278289974
5.73348770913515	-0.680062358028678	-1.1968164573897	-1.06892307676401	-0.145600821279444
4.99778540657849	-3.64946807677808	-0.302849756686712	0.388860716286171	-3.11500657186798
7.14315463034393	-2.19168428780984	4.19190566741847	0.388860716286173	-1.65722278289974
0.640656629150868	-0.680062358028675	0.181618424059643	-1.06892307676401	-1.06892307676401
8.71195316298103	-3.64946807677808	2.1403637716696	-1.06892307676401	-1.60338461024769
7.98987193353477	-0.145600821279444	-1.39408348829505	-1.06892307676401	-1.60338461024769
6.69475943226958	-0.145600821279444	-0.613528142208807	-1.06892307676401	-0.145600821279444
6.81541167730283	-2.13784614699692	-2.06281803046686	0.388860716286173	-1.60338461024769
4.67206268683083	-2.13784614699692	0.199849768398551	0.388860716286171	-0.145600821279444
-0.498426773682382	-0.680062358028675	5.24220572407792	-1.06892307676401	-0.145600821279444
-0.735853783642668	-0.680062358028678	3.27800226942739	-2.58054500899434	-0.145600821279444
2.94166557287799	-2.13784614699692	-3.36800131633115	0.388860716286171	-0.145600821279444
1.37384372807027	-2.13784614699692	3.41477150598966	-1.06892307676401	-0.145600821279444
9.79699302564966	-2.19168428780984	3.05173836566924	-1.06892307676401	-0.145600821279444
7.58396165075671	-0.680062358028678	13.5216658695469	-1.06892307676401	-1.60338461024769
11.035924860425	-2.13784614699692	-4.94890113650501	-1.06892307676401	-1.60338461024769
1.83584427799804	-2.19168428780984	4.32617861837681	0.388860716286173	-3.11500657186798
5.01702794447189	-0.680062358028678	2.14687562936469	0.388860716286171	-1.65722278289974
1.18787197927344	-2.19168428780984	3.68571392423776	-1.06892307676401	-0.145600821279444
-1.20471577244194	-2.19168428780984	6.47777422678101	-1.06892307676401	-0.145600821279444
-1.42365761289483	-3.64946807677808	9.78839957998647	-1.06892307676401	-1.65722278289974
5.18313744673267	-0.680062358028675	13.3819150394745	-1.06892307676401	-1.60338461024769
7.18543689192532	-2.19168428780984	1.97573906092473	-1.06892307676401	-1.60338461024769
13.9213881008485	-2.13784614699692	-1.65358665893265	-1.06892307676401	0.388860716286173
-4.97180037540078	1.37796869277378	2.34631447121628	0.388860716286173	-0.145600821279444
-10.8169741377153	-0.680062358028678	4.40591927171056	0.388860716286173	-1.06892307676401
9.58489090337935	-2.19168428780984	-3.29358734459575	-1.06892307676401	-1.65722278289974
-0.180492068538712	0.777721430939568	-0.0569100203085711	0.388860716286173	-1.60338461024769
11.9262552956919	-0.145600821279444	2.62052095805032	-1.06892307676401	-0.145600821279444
9.66751882053055	-2.13784614699692	6.33705624146443	-0.534461550995964	-1.60338461024769
11.0541558742729	-0.680062358028675	-2.58026284879864	-1.06892307676401	-3.11500657186798
8.4247998677239	-0.680062358028675	4.1921530356495	-1.06892307676401	-1.60338461024769
1.16174128201426	-1.65722278289974	8.11528795848816	-1.06892307676401	-0.145600821279444
17.8967324066755	-0.680062358028675	0.674417550878246	-1.06892307676401	-1.06892307676401
14.4864294568844	-0.680062358028675	2.77539273923168	-1.06892307676401	-1.60338461024769
2.03685672088247	-0.680062358028675	-5.02890240854298	0.388860716286173	-1.60338461024769
9.29515121136789	-0.680062358028675	7.59754045090298	-1.06892307676401	-1.60338461024769
7.23651598960278	-3.64946807677808	0.454928721734071	-1.06892307676401	-1.60338461024769
1.69001518696832	-0.680062358028675	6.19274464192235	-2.58054500899434	1.91243026217854
8.85099039476462	-0.680062358028675	3.2396937728109	-1.06892307676401	-0.145600821279444
0.360872906409142	-0.680062358028675	7.94332853886225	-1.06892307676401	-1.60338461024769
3.8653446484978	-0.680062358028678	2.51797128357676	-1.06892307676401	-1.60338461024769
10.4899818218392	-3.64946807677808	5.92512331258505	0.388860716286171	-1.06892307676401
6.33725948523103	-2.19168428780984	-1.21482900980768	-2.58054500899434	-3.11500657186798
-1.15703262049968	-2.19168428780984	-2.14321079589828	-2.58054500899434	-0.145600821279444
-1.60629492123365	-2.19168428780984	-1.85146407891482	-1.06892307676401	0.388860716286171
4.10897478910938	1.37796869277378	12.691833511132	-1.06892307676401	-1.60338461024769
5.48906722080525	-0.680062358028675	4.14357032506626	-1.06892307676401	-1.60338461024769
1.35418697197038	-0.680062358028678	3.40107610736547	-1.06892307676401	-0.145600821279444
5.76222372000828	-1.60338461024769	2.56115098274166	0.388860716286173	-1.60338461024769
8.11742729486277	-1.60338461024769	-7.69132477566251	-2.58054500899434	-0.145600821279444
4.91125321778432	-3.11500657186798	2.00220713247453	-1.06892307676401	-0.145600821279444
14.0016944747534	-2.13784614699692	1.91545613430045	0.388860716286171	-0.145600821279444
7.02188264671062	-0.13365323700738	3.30475264938863	0.388860716286173	-1.60338461024769
3.8257794099746	-0.680062358028675	17.9729786754135	0.388860716286173	-1.60338461024769
-1.8878938059797	-0.680062358028675	12.381945485976	-1.06892307676401	-0.145600821279444
3.00718817938041	-0.680062358028675	-0.342729875063739	-1.06892307676401	-0.145600821279444
6.21647855942723	1.37796869277378	-3.62075492946511	0.388860716286173	-0.145600821279444
0.844860041762161	-0.680062358028678	-1.06254310482384	-1.06892307676401	-1.60338461024769
13.1940668735262	-2.13784614699692	0.116060944075841	-1.06892307676401	-1.60338461024769
3.08929638850945	-2.13784614699692	8.53414383969911	-1.06892307676401	-1.65722278289974
-5.21765033691261	1.37796869277378	6.46455449347567	-1.06892307676401	-1.60338461024769
-2.12502174766338	0.388860716286173	2.53215421096283	-1.06892307676401	-1.60338461024769
11.4505590058952	-0.680062358028675	4.58315320773468	0.388860716286173	-3.11500657186798
0.349391651945837	-3.11500657186798	-1.25909454334496	-1.06892307676401	-1.60338461024769
7.65328740856039	-0.680062358028675	-0.649787468170729	-1.06892307676401	-3.11500657186798
0.0896256954638517	-3.64946807677808	-3.88227861662534	-1.06892307676401	-0.145600821279444
7.66234745711049	-3.64946807677808	5.85998997408524	-1.06892307676401	-3.11500657186798
4.23103689759462	-0.680062358028675	0.116527202613348	-1.06892307676401	-1.60338461024769
7.75920047933106	-0.680062358028675	4.52931506681634	-1.06892307676401	-3.11500657186798
3.58370161687307	-2.13784614699692	1.96107667103229	-1.06892307676401	-1.60338461024769
7.74520364272049	-0.680062358028678	1.11604982422449	-1.06892307676401	-1.65722278289974
4.2689865875019	-2.19168428780984	-3.21964131502308	-1.06892307676401	-0.145600821279444
8.74716876534048	-0.680062358028675	7.43904594991542	-1.06892307676401	-1.60338461024769
0.407808017490851	-0.680062358028675	18.9386578032798	-1.06892307676401	-1.60338461024769
-0.289196428611703	0.388860716286171	9.02321292084177	-1.06892307676401	-1.06892307676401
5.67783051501931	-0.680062358028675	9.75196963706445	-1.06892307676401	-1.60338461024769
-5.27043478738459	-0.680062358028678	6.68070513377281	-1.06892307676401	-0.145600821279444
3.40572886771925	-0.680062358028675	4.16695708988078	-1.06892307676401	-1.60338461024769
-1.1377480639383	-2.19168428780984	-2.12372077082458	-1.06892307676401	-0.145600821279444
12.0940281671466	-2.19168428780984	13.7739856659198	-1.06892307676401	0.388860716286173
11.3974155449284	-2.19168428780984	14.9536759427341	-1.06892307676401	-1.60338461024769
-1.94529118690811	-0.680062358028675	7.94796411998028	-1.06892307676401	-0.145600821279444
13.4165106313294	-0.680062358028675	-4.21672354717914	-1.06892307676401	-1.60338461024769
-2.67475194483698	1.37796869277378	-3.30994210080333	0.388860716286173	-0.145600821279444
5.49932421842026	-0.145600821279444	2.73123410106064	-1.06892307676401	-1.60338461024769
-2.11939032289636	1.37796869277378	0.817167661482834	0.388860716286171	-3.11500657186798
10.5751804250869	-0.145600821279444	1.79457564674902	-1.06892307676401	-3.11500657186798
0.86183458443422	-1.60338461024769	6.78029588102788	-1.06892307676401	-0.145600821279444
2.11710541287802	-2.19168428780984	2.90098197773278	0.388860716286171	-1.06892307676401
10.1167468272358	-0.733900498841592	-1.33108946022925	-1.06892307676401	-0.145600821279444
-0.534179386564468	-0.680062358028675	4.95507189350617	-1.06892307676401	-1.60338461024769
2.19904051623857	-0.680062358028678	8.56241125349315	0.388860716286171	-0.145600821279444
0.782656398525347	-2.13784614699692	-0.822758432555155	-1.06892307676401	-0.145600821279444
3.42161751698444	-3.64946807677808	-1.99301662942281	-1.06892307676401	-1.60338461024769
-2.39892656247457	1.37796869277378	-2.50492961336428	-1.06892307676401	-1.60338461024769
-4.33341731826791	1.37796869277378	4.22627302523681	0.388860716286173	-1.60338461024769
9.71593839649935	-0.145600821279444	0.248660724188397	0.388860716286173	-0.145600821279444
8.31001713592193	-2.19168428780984	-6.75641403731744	-1.06892307676401	-0.145600821279444
8.73080420479255	-2.13784614699692	0.450293177577343	-1.06892307676401	-1.60338461024769
9.26078376440302	-0.680062358028675	4.20717444436378	-0.534461550995964	-0.145600821279444
14.1048638878271	1.37796869277378	12.4017923523504	-1.06892307676401	-1.60338461024769
2.52929912924877	-1.65722278289974	9.93901184692663	0.388860716286173	-0.145600821279444
4.21350043414978	-2.13784614699692	1.94707979446792	-2.58054500899434	-0.145600821279444
10.4769809408176	-2.19168428780984	-1.78235703403656	-1.06892307676401	-0.145600821279444
2.48587167217276	0.777721430939568	-1.29610218491505	0.388860716286173	-1.60338461024769
4.33240463794775	-0.145600821279444	8.66610441114932	-1.06892307676401	-1.60338461024769
6.18584126220473	1.37796869277378	5.17105191267708	0.388860716286171	-1.60338461024769
8.26439646100543	-3.64946807677808	4.12088963497068	-1.06892307676401	-0.145600821279444
12.5962043549006	-0.145600821279444	13.5050082300033	-1.06892307676401	-0.145600821279444
3.2395865876649	1.37796869277378	-1.53536688516773	0.388860716286173	-1.60338461024769
9.47556630993543	-3.64946807677808	-13.6237084773554	-1.06892307676401	-0.145600821279444
1.39916806910817	1.37796869277378	13.2089440873216	-1.06892307676401	-1.60338461024769
6.46813660269824	-0.680062358028675	1.04656678491435	-1.06892307676401	-0.145600821279444
5.90212806979304	-2.13784614699692	-0.661343411471023	0.388860716286171	-1.60338461024769
8.63736832097666	3.85922790269261	-4.47899901512599	0.388860716286171	-1.60338461024769
4.08652227715234	-3.64946807677808	7.61854784851505	-1.06892307676401	-1.60338461024769
11.4520764455017	-0.13365323700738	2.32676916624767	-1.06892307676401	-1.60338461024769
0.624054612646162	0.777721430939572	-4.40100506321669	-1.06892307676401	-0.145600821279444
4.04951470265033	-0.13365323700738	1.28526565412812	-1.06892307676401	-0.145600821279444
5.45621949920049	-2.19168428780984	9.92099929450865	-1.06892307676401	-0.145600821279444
18.2142180529318	-2.19168428780984	16.0514885862569	-1.06892307676401	-0.145600821279444
12.0179431795546	-3.64946807677808	2.65162449593505	-1.06892307676401	-1.60338461024769
-5.35689270656296	1.37796869277378	7.54610246183458	0.388860716286173	-0.145600821279444
6.39218366710281	-2.13784614699692	4.3464591593109	-1.06892307676401	-1.06892307676401
16.1943550824748	-0.733900498841596	0.742210619939918	-1.06892307676401	-3.11500657186798
5.38734027989138	-3.11500657186798	6.61479072781187	-1.06892307676401	-1.65722278289974
14.0539880423978	-2.19168428780984	0.727561581594685	-1.06892307676401	1.91243026217854
-1.1518347098374	1.91243026217854	-0.028062258261059	-1.06892307676401	-1.60338461024769
7.78436783417381	3.85922790269261	4.57787865437514	-1.06892307676401	-0.145600821279448
-4.0397944327906	0.777721430939568	5.58045373450702	-1.06892307676401	-3.11500657186798
11.708803495798	1.37796869277378	3.75043309103542	-1.06892307676401	-1.65722278289974
2.90371394766899	-0.145600821279444	-3.07700313497911	-1.06892307676401	-1.60338461024769
3.90618187530069	0.777721430939568	4.91316432012239	-1.06892307676401	-1.06892307676401
8.33562743228862	1.37796869277378	-0.204746185993521	-1.06892307676401	-0.145600821279444
6.13831171597953	-0.145600821279444	5.82569953420219	-1.06892307676401	-0.145600821279444
2.7617720333066	-3.64946807677808	-1.51133977013414	0.388860716286173	-1.60338461024769
1.04862945333434	-2.13784614699692	9.6233278348025	-1.06892307676401	-0.145600821279444
8.0170881091511	-0.680062358028675	3.42313692499182	-1.06892307676401	-0.145600821279444
7.12993492013611	-2.19168428780984	7.04971882434988	-1.06892307676401	-1.06892307676401
11.2126831311302	-3.11500657186798	5.36383698593914	-1.06892307676401	-0.145600821279444
-5.2829599771467	-0.145600821279444	2.95227963882628	-1.06892307676401	-0.145600821279444
11.3199427790367	-0.680062358028678	4.2495312881766	-1.06892307676401	-1.60338461024769
7.76657007377028	-2.19168428780984	-3.79826169467435	-1.06892307676401	-0.145600821279444
3.09409280921217	-2.19168428780984	-1.36437067064327	-2.58054500899434	-0.145600821279444
0.829591079215803	-0.680062358028675	-1.96797174730066	-1.06892307676401	-1.60338461024769
8.03699218144614	0.777721430939572	13.6628422521041	-1.06892307676401	-1.65722278289974
2.89452516362401	0.777721430939568	3.60002388063376	-1.06892307676401	-3.11500657186799
-5.42787616874205	-1.65722278289974	-3.28838946002877	-1.06892307676401	-1.60338461024769
7.52760814922911	-0.680062358028675	-3.88415495879279	-1.06892307676401	-1.60338461024769
9.88345088893006	-0.145600821279444	1.36236205798627	-1.06892307676401	-1.60338461024769
4.61809603479876	-0.13365323700738	-1.3239805109253	-1.06892307676401	-3.11500657186798
5.52614943612517	-3.64946807677808	5.78287635671848	-1.06892307676401	-0.145600821279444
2.92104738290568	-2.19168428780984	9.18112019328449	-1.06892307676401	-0.145600821279444
14.2422278123566	-2.19168428780984	-1.88894720543024	-1.06892307676401	-0.145600821279444
1.82933225333457	1.37796869277378	8.05156720344739	-1.06892307676401	-3.11500657186798
7.18900359519499	-0.680062358028675	-5.25552523811432	-2.58054500899434	-1.60338461024769
17.3466008718144	-0.680062358028678	6.79798634778584	0.388860716286173	-1.60338461024769
1.78829186460368	1.37796869277378	-3.95472404981015	-1.06892307676401	0.388860716286171
2.2779559387173	-5.82768521235642	-0.277509760888961	0.388860716286173	-1.60338461024769
10.7600859255728	1.37796869277378	5.40596329936264	0.388860716286171	-0.145600821279444
-1.08785100978223	-1.60338461024769	10.9213279361693	-1.06892307676401	-1.60338461024769
-2.0368161219121	-2.13784614699692	2.43967575534175	-1.06892307676401	-0.145600821279444
8.19358356454501	-0.680062358028675	-1.64247760518156	-1.06892307676401	-3.11500657186798
4.39815793522557	-0.680062358028675	-9.03787512958782	-1.06892307676401	-1.60338461024769
2.59984899885619	-2.13784614699692	8.19276060811896	-1.06892307676401	-1.60338461024769
10.6087229689992	1.91243026217854	6.56200602720458	-1.06892307676401	-0.145600821279444
-0.438304719587308	-3.64946807677808	5.41097496227741	-1.06892307676401	-1.60338461024769
3.06642964490371	-0.145600821279444	3.17035101765977	-1.06892307676401	0.388860716286171
0.501600457410149	-0.680062358028678	8.17679735201006	0.388860716286173	-1.60338461024769
6.83884086860762	-0.680062358028678	3.85041313091064	-1.06892307676401	-0.145600821279444
1.21282026744765	-2.13784614699692	2.49716702986803	-1.06892307676401	-3.11500657186798
16.3207673552238	-0.680062358028675	-4.18196674499616	0.388860716286171	-1.65722278289974
-0.999591068157045	-1.60338461024769	-3.38218448699265	-1.06892307676401	-1.65722278289974
6.2218817935573	1.37796869277378	8.11170609522949	-1.06892307676401	-0.145600821279444
14.4322151507036	-2.19168428780984	1.93181077155874	-1.06892307676401	-0.145600821279444
4.86814787007384	-2.19168428780984	3.79441864373475	-1.06892307676401	-0.145600821279444
0.225418084536301	0.777721430939568	-0.11427257172614	-1.06892307676401	-0.145600821279444
-5.35079534182194	-0.13365323700738	3.57458757756309	0.388860716286173	-0.145600821279444
8.53161278305321	-0.680062358028675	1.55860847019006	-1.06892307676401	-0.145600821279444
16.046461489971	-0.680062358028675	-2.85522106991495	-1.06892307676401	-1.60338461024769
2.55378156988667	-2.13784614699692	2.4296369359275	-1.06892307676401	-1.60338461024769
-0.140274335545683	0.388860716286173	0.318853864589762	0.388860716286171	-1.60338461024769
4.68388188700376	-2.13784614699692	3.36695623672744	-1.06892307676401	-0.145600821279444
2.65057111288209	-5.82768521235643	9.69243504365667	-1.06892307676401	-1.60338461024769
8.08557546731051	-0.680062358028678	0.58895802422137	-0.534461550995964	-1.60338461024769
-0.219494721706781	-3.703306217591	1.00565502238436	-1.06892307676401	-0.145600821279444
9.26631921749797	-2.19168428780984	3.37031024563328	-1.06892307676401	-3.11500657186798
11.0124957210014	-2.19168428780984	1.41727085003584	-1.06892307676401	-3.11500657186798
7.48694395438969	-3.64946807677808	-5.35664541077687	-1.06892307676401	-1.60338461024769
6.51777306124757	-0.680062358028675	7.84867809729828	-1.06892307676401	-3.11500657186798
2.76049977766779	-2.19168428780984	3.24903799009548	-1.06892307676401	0.388860716286171
-0.186341738574583	0.777721430939572	5.03587890846158	-1.06892307676401	-0.145600821279444
1.27860611965266	-0.145600821279444	-6.4350292413952	-1.06892307676401	-1.60338461024769
12.9357875347596	-2.13784614699692	-0.500245439733547	0.388860716286173	-0.145600821279444
4.00528137162549	-0.680062358028675	1.46774544825241	-1.06892307676401	-0.145600821279444
5.86016283775197	0.777721430939572	0.849267131859065	-1.06892307676401	-1.60338461024769
4.6599289931506	-2.19168428780984	-2.63096581923641	-1.06892307676401	-3.11500657186798
14.6209212516448	-0.145600821279444	4.364256714307	-1.06892307676401	-1.60338461024769
9.61766416976727	-2.19168428780984	2.44717392410062	-1.06892307676401	-0.145600821279444
6.20172988151253	-0.680062358028675	4.36594924043194	-2.58054500899434	1.91243026217854
6.35423408380111	-0.680062358028675	10.5226590619801	-1.06892307676401	-1.06892307676401
8.88933132793002	-0.680062358028678	1.17404776615889	-1.06892307676401	-0.145600821279444
10.8688040282014	-0.145600821279444	2.37760071907041	-1.06892307676401	-0.145600821279444
-2.94927649824825	-3.64946807677808	2.56341891937653	0.388860716286173	-0.145600821279444
1.47459152229847	-3.703306217591	-5.82009057062346	-1.06892307676401	-1.65722278289974
-0.0234095757291044	-3.64946807677808	3.5284456786062	0.388860716286173	-1.60338461024769
11.5982645960644	-2.13784614699692	6.50878757569352	0.388860716286173	-0.145600821279444
-4.9499868438628	-0.680062358028675	1.9546199608406	0.388860716286173	-0.145600821279444
7.99463579127674	-0.13365323700738	4.31963438449564	-1.06892307676401	1.91243026217854
-5.89002092449719	-2.13784614699692	2.70855355585493	-1.06892307676401	-0.145600821279444
6.53876308970739	-0.680062358028678	-0.799966161625264	-1.06892307676401	1.91243026217854
3.82917541043409	-1.65722278289974	6.39651635803023	-2.58054500899434	-0.145600821279444
8.84514031626136	-2.19168428780984	-1.85041062072848	-2.58054500899434	-0.145600821279444
1.11353467633059	-0.680062358028675	0.484660613217507	-1.06892307676401	-0.145600821279444
5.56409873233556	-2.13784614699692	8.29814399569665	-1.06892307676401	-0.145600821279444
3.01517770934547	-2.13784614699692	7.42709836564337	0.388860716286173	-0.145600821279444
13.0575259832445	-0.680062358028675	2.43586312648361	-1.06892307676401	-0.145600821279444
13.0321857153929	0.777721430939568	1.80948547194053	-2.58054500899434	-0.145600821279444
6.75714920683836	0.777721430939568	4.82147608251657	-1.06892307676401	-0.145600821279444
-4.82370320000315	-2.19168428780984	0.931144572545534	-2.58054500899434	-0.145600821279444
2.37854244062413	-2.13784614699692	5.51420185185309	-1.06892307676401	-1.60338461024769
7.58371433456156	-0.680062358028675	4.43192115447938	0.388860716286171	0.388860716286171
4.74835330990349	-2.19168428780984	4.60903610250947	-1.06892307676401	-0.145600821279444
6.59083818921656	-0.680062358028678	-4.71895688348341	0.388860716286173	-1.60338461024769
4.37725754060426	-3.64946807677808	4.15124131693538	0.388860716286173	1.91243026217854
2.51356375907183	-2.19168428780984	6.1789208084915	-1.06892307676401	-0.145600821279444
11.0070350622505	1.37796869277378	4.21721333474525	-1.06892307676401	-1.60338461024769
9.78028147585643	-0.680062358028675	8.7035876360503	-1.06892307676401	-1.60338461024769
8.43241700122464	1.91243026217854	-7.12142924498577	-1.06892307676401	-1.60338461024769
12.5657778638266	-0.145600821279444	1.31297352935223	-1.06892307676401	-3.11500657186798
7.95488444399047	-5.16109000655925	-0.289350082193209	-1.06892307676401	-1.60338461024769
3.34270216831075	-2.19168428780984	12.0430778749821	-1.06892307676401	-1.65722278289974
1.31750933017705	-3.64946807677808	5.21952539041385	-0.534461550995964	-1.60338461024769
5.04385305557126	-0.680062358028675	3.19041651197921	-1.06892307676401	-3.11500657186798
10.0360837760059	-2.19168428780984	4.30562193652479	-1.06892307676401	-1.06892307676401
4.22179118654279	-2.19168428780984	2.52320154164138	-1.06892307676401	-1.65722278289974
10.3345900194491	-0.145600821279444	3.11878071499074	-1.06892307676401	-1.06892307676401
19.5313491956124	-2.13784614699692	0.745792532391391	-1.06892307676401	-0.145600821279444
-3.44961816694246	-0.680062358028675	3.90268987321173	-1.06892307676401	-0.145600821279444
3.0798776122456	1.91243026217854	-6.92613829957975	0.388860716286171	-1.60338461024769
2.2507394996781	-0.145600821279444	0.135550969149556	0.388860716286173	-1.60338461024769
6.73497673487135	-2.19168428780984	-3.78953716679707	-1.06892307676401	-1.60338461024769
1.99043034015921	-2.19168428780984	11.7884155980643	-1.06892307676401	-1.65722278289974
3.73347182076036	0.777721430939572	6.58483073870016	-1.06892307676401	-1.60338461024769
5.11447959446164	-0.680062358028675	-1.18381541493129	0.388860716286171	-0.145600821279444
2.32174200959355	-2.19168428780984	1.98960738373314	0.388860716286171	-2.58054500899434
14.5901227033831	-2.19168428780984	5.67046103566725	-1.06892307676401	-3.11500657186798
8.30416691923401	-2.19168428780984	5.67655864921525	-1.06892307676401	-2.58054500899434
8.08807159727078	-0.680062358028675	-4.39850895650857	-1.06892307676401	-1.60338461024769
12.6675793349361	-0.733900498841592	4.02966780200299	-1.06892307676401	-0.145600821279444
6.9925268712968	-1.65722278289974	-3.31557357745155	0.388860716286171	1.91243026217854
4.3355402718817	-0.680062358028675	-5.71290550763683	-0.534461550995964	-0.145600821279444
14.2927120754005	-0.680062358028675	3.06543373835282	0.388860716286173	-0.145600821279444
3.5481198365042	0.777721430939572	4.40661348029801	-2.58054500899434	-1.60338461024769
2.49471279508215	1.91243026217854	5.98458347686594	-1.06892307676401	-1.60338461024769
13.2558788743135	-2.13784614699692	-0.103410966716361	-1.06892307676401	-1.60338461024769
3.31896774259279	-2.19168428780984	-0.169614700989825	-1.06892307676401	-1.60338461024769
2.42849355783032	-2.19168428780984	-5.30472786081657	-1.06892307676401	-1.06892307676401
2.89930883013917	-2.13784614699692	7.63177703510609	-1.06892307676401	-0.145600821279444
4.20779417163911	-3.64946807677808	7.12096539120379	-1.06892307676401	1.91243026217854
2.06311949425999	-2.19168428780984	-0.534179505513748	-1.06892307676401	-1.65722278289974
11.0483058144023	-2.19168428780984	-8.50913508504554	-0.534461550995964	-1.65722278289974
2.21430955258995	-2.19168428780984	-5.22846986853013	-0.534461550995964	-1.60338461024769
6.28993542944198	-0.145600821279444	-2.6822924242416	-1.06892307676401	-1.60338461024769
9.13876342460504	-0.680062358028678	1.11688838337454	-1.06892307676401	-0.145600821279444
3.63069380000621	-0.733900498841596	-0.337965730646737	-1.06892307676401	-0.145600821279444
1.17033512928498	-0.680062358028678	0.465170342179931	-1.06892307676401	-1.60338461024769
4.48506279852282	-1.65722278289974	5.01768985738357	-0.534461550995964	-0.145600821279444
8.688318859105	-0.680062358028678	12.9900920299126	-1.06892307676401	-1.60338461024769
-8.35287610084561	-0.680062358028675	4.17449977664628	-2.58054500899434	1.91243026217854
-6.11266045155784	-2.19168428780984	11.7358915519118	-1.06892307676401	-0.145600821279444
3.73660681487888	-1.65722278289974	5.31466683243165	0.388860716286171	-0.145600821279444
6.08555944923268	-1.65722278289974	8.91760120338107	-2.58054500899434	-0.145600821279444
4.05680976405087	3.85922790269261	4.5412626510884	-1.06892307676401	-0.145600821279444
9.61415667542198	-0.680062358028675	2.22434811649728	0.388860716286171	-1.60338461024769
3.25663582705286	1.37796869277378	4.28701459506554	-1.06892307676401	-0.145600821279444
3.04481546654189	-0.733900498841596	6.23358183876783	-1.06892307676401	-0.145600821279444
0.527374227363836	-1.65722278289974	0.845251456005428	0.388860716286173	-1.60338461024769
8.38100005144892	-0.13365323700738	11.2945630172255	-1.06892307676401	-1.60338461024769
6.88237962328873	-1.65722278289974	-1.25461260088851	-1.06892307676401	-0.145600821279444
13.8047840200989	1.37796869277378	-4.69506171493927	-2.58054500899434	-0.145600821279444
0.335118755610807	-0.13365323700738	10.6424861322057	-1.06892307676401	-0.145600821279444
8.396963534441	-0.680062358028675	6.26436713655639	-1.06892307676401	-1.06892307676401
2.91947398996869	-0.13365323700738	-1.26761379092524	-1.06892307676401	-1.60338461024769
10.756517064135	-0.145600821279444	4.27128710126009	-1.06892307676401	-3.11500657186798
7.63002910566679	-0.145600821279444	-3.93943807723153	0.388860716286171	-1.60338461024769
5.16154286560241	-3.64946807677808	2.30076728347884	-1.06892307676401	-0.145600821279444
3.32447102475973	-2.19168428780984	1.82261509409547	-1.06892307676401	-1.60338461024769
6.25662161433702	1.37796869277378	-1.09647727167803	-1.06892307676401	-0.145600821279444
6.71064815935659	-0.680062358028678	5.4863237199255	-1.06892307676401	-1.60338461024769
-0.119374030070944	-0.680062358028678	-2.03681611906898	0.388860716286171	-1.65722278289974
9.49541325829784	-3.64946807677808	2.02241302990228	-1.06892307676401	-1.60338461024769
16.6832696196706	-2.19168428780984	6.6981134411754	-0.534461550995964	-1.65722278289974
-2.23852277322928	-0.680062358028678	0.278636536047372	-1.06892307676401	-3.11500657186799
2.46077933052368	-5.82768521235643	0.98070644484666	-1.06892307676401	-1.60338461024769
2.0900751205123	-2.13784614699692	7.31982298398148	-1.06892307676401	-0.145600821279444
4.43801614102901	1.37796869277378	9.06168262078243	0.388860716286173	-1.60338461024769
13.4710720564585	-1.60338461024769	0.98939013136328	0.388860716286171	-0.145600821279444
6.81432574992176	-0.680062358028675	5.78936559752911	-1.06892307676401	-0.145600821279444
7.83134449509322	1.37796869277379	13.1557258325816	-1.06892307676401	-1.60338461024769
6.04822966891064	-2.13784614699692	2.75190623108527	-1.06892307676401	-0.145600821279444
3.68064483939057	-3.64946807677808	4.48596236833383	-1.06892307676401	-3.11500657186798
8.00369559386297	-0.680062358028675	-3.05824211668621	-1.06892307676401	-1.60338461024769
11.2472693069594	0.777721430939568	3.48888049275866	-1.06892307676401	-1.60338461024769
1.70723717955536	-2.13784614699692	-1.14297821808581	-1.06892307676401	-0.145600821279444
11.0572911431391	-0.680062358028675	0.483215488118802	-1.06892307676401	-0.145600821279448
5.85772193368793	-0.13365323700738	-5.90196845404491	-1.06892307676401	-3.11500657186798
14.6351039071264	0.777721430939572	6.83617381444849	-1.06892307676401	-1.60338461024769
-2.00396793147709	-0.145600821279444	2.77585885019086	-1.06892307676401	-3.11500657186798
-4.48069120659386	-0.680062358028675	1.63355231582943	-1.06892307676401	-1.60338461024769
1.38504297481036	-0.680062358028675	-4.79076548619726	-1.06892307676401	-1.60338461024769
-0.868900308259867	-0.13365323700738	4.11299032007311	-2.58054500899434	-1.60338461024769
6.27943080361889	-3.11500657186798	3.71675989261176	0.388860716286171	-1.60338461024769
5.8146708002064	-0.13365323700738	-2.33903280277891	-1.06892307676401	-1.60338461024769
6.49936869165045	0.777721430939568	3.46624201344556	-1.06892307676401	-0.145600821279444
8.31067877692912	-2.19168428780984	-7.74930729376872	-1.06892307676401	-3.11500657186798
11.225064307974	-3.64946807677808	5.56850615023495	-2.58054500899434	-0.145600821279444
10.5927597348142	-0.680062358028675	9.74936399549865	-0.534461550995964	-1.60338461024769
6.79944836529592	-2.13784614699692	12.5010782110565	-1.06892307676401	-0.145600821279444
10.6476261795236	-0.13365323700738	8.74380534025961	-1.06892307676401	-1.65722278289974
7.79866963329306	-3.64946807677808	0.888398440011727	-1.06892307676401	-1.60338461024769
-4.52505324834662	-2.19168428780984	5.62164988579473	-1.06892307676401	-1.60338461024769
2.97282069185903	-0.145600821279444	10.6707558913959	-1.06892307676401	-1.06892307676401
-0.828855903901712	-0.680062358028675	0.76551104863556	-1.06892307676401	-1.60338461024769
-7.48080568999008	-2.13784614699692	-2.38661972576053	-1.06892307676401	-0.145600821279444
5.67249860024489	-0.145600821279444	7.94942610052904	-1.06892307676401	-1.60338461024769
5.56409868029968	-2.19168428780984	1.85184226656058	-2.58054500899434	-0.145600821279444
0.803556652118871	-1.60338461024769	2.65162449593504	-1.06892307676401	-1.60338461024769
5.15317726084985	-2.19168428780984	15.6868821707087	-1.06892307676401	-1.60338461024769
5.31358085316936	-2.13784614699692	2.90898830425741	-1.06892307676401	-0.145600821279444
3.4124037042305	-2.13784614699692	6.13223345100543	0.388860716286173	-1.60338461024769
6.03339443265578	-2.13784614699692	3.54559095067416	-1.06892307676401	-1.60338461024769
1.78453677529889	0.777721430939568	2.08174204490102	-2.58054500899434	-1.60338461024769
3.72505086040853	1.91243026217854	2.83759640439232	0.388860716286171	1.91243026217854
7.17264883898741	0.777721430939572	3.9205161082804	-1.06892307676401	-1.60338461024769
7.03985320772959	-2.19168428780984	-1.69563839027405	-1.06892307676401	-1.60338461024769
-0.903192969362308	-1.60338461024769	5.71150142439813	-1.06892307676401	-3.11500657186798
6.22082857864639	-2.19168428780984	8.34413686837529	-2.58054500899434	-1.65722278289974
1.31524144273494	-0.733900498841592	8.23988134231958	-1.06892307676401	-1.60338461024769
5.01009190533901	-2.19168428780984	2.65916483044978	0.388860716286171	-1.60338461024769
8.50523465451172	-0.680062358028675	6.66085818272197	0.388860716286173	1.91243026217854
3.0527897502145	-2.19168428780984	5.1290961684986	0.388860716286173	-3.11500657186798
