# Supplementary material for: Rapid methicillin resistance diversification in Staphylococcus epidermidis colonizing human neonates
Source: Nat Commun. 2021 Oct 18;12:6062. doi: 10.1038/s41467-021-26392-8 (PMC8523572; doi:10.1038/s41467-021-26392-8)
Supplement: Supplementary file 3 — Source Data [file 41467_2021_26392_MOESM3_ESM.zip › ConS_Data/Fig2A.txt]

ISOLATE METADATA (OUTER RINGS):
IsolateName	Volunteer	Location	MLST	Strain
ConS_001_0518	L	stomach	2	1
ConS_001_1014	A	faeces	2	8
ConS_002_0518	L	stomach	59	29
ConS_002_1014	A	faeces	2	8
ConS_003_0518	L	stomach	2	1
ConS_003_1014	A	left_ear	5	32
ConS_004_0518	L	stomach	2	1
ConS_005_1014	A	right_elbow	5	32
ConS_006_1014	A	right_hand	73	24
ConS_007_1014	A	right_hand	73	24
ConS_009_0518	L	scalp	2	1
ConS_010_0119	K	right_ear	2	11
ConS_010_0518	L	scalp	2	11
ConS_010_1014	A	right_foot	2	8
ConS_011_0518	L	scalp	2	1
ConS_011_1014	B	stomach	190	28
ConS_012_0518	L	scalp	2	1
ConS_012_1014	B	stomach	190	28
ConS_013_0119	K	right_elbow	59	29
ConS_013_0518	F	right_ear	357	20
ConS_013_1014	A	stomach	2	8
ConS_014_1014	A	stomach	2	8
ConS_015_0518	F	perianal	6	NA
ConS_016_0119	K	left_hand	32	33
ConS_016_0518	F	perianal	357	20
ConS_016_1014	A	faeces	6	NA
ConS_017_0518	L	left_ear	2	1
ConS_017_1014	A	scalp	2	8
ConS_021_1014	A	right_ear	2	8
ConS_023_1014	A	nostril	2	8
ConS_024_0518	F	left_ear	59	NA
ConS_024_1014	A	left_elbow	2	8
ConS_025_0518	L	right_ear	2	1
ConS_025_1014	A	faeces	2	8
ConS_026_0518	L	right_ear	2	1
ConS_026_1014	A	faeces	2	8
ConS_027_0518	L	right_ear	2	1
ConS_027_1014	A	left_ear	89	NA
ConS_028_1014	A	right_elbow	5	32
ConS_029_0518	F	right_ear	2	8
ConS_029_1014	A	right_elbow	5	32
ConS_030_1014	A	right_hand	73	24
ConS_031_1014	A	right_hand	5	NA
ConS_032_0518	F	nostril	189	NA
ConS_032_1014	A	right_foot	35	17
ConS_033_0518	L	left_elbow	2	11
ConS_034_0518	L	left_elbow	2	1
ConS_034_1014	B	stomach	190	28
ConS_035_0518	L	left_elbow	2	1
ConS_035_1014	B	stomach	190	28
ConS_036_0518	L	left_elbow	2	11
ConS_036_1014	B	scalp	190	28
ConS_037_0518	F	left_elbow	2	8
ConS_038_0518	F	left_elbow	2	8
ConS_038_1014	A	stomach	2	8
ConS_039_0518	F	right_elbow	2	8
ConS_039_1014	A	faeces	2	8
ConS_040_1014	A	faeces	2	8
ConS_041_0119	K	scalp	2	11
ConS_041_0518	L	right_elbow	2	1
ConS_042_0119	K	scalp	2	11
ConS_042_0518	L	right_elbow	2	1
ConS_044_0518	L	right_elbow	2	1
ConS_045_0518	F	left_hand	2	8
ConS_046_0518	F	left_hand	2	NA
ConS_047_1014	A	nostril	2	8
ConS_048_1014	A	left_elbow	2	12
ConS_049_0119	K	left_ear	2	11
ConS_049_1014	A	faeces	2	8
ConS_050_0518	L	left_hand	2	1
ConS_050_1014	A	faeces	2	NA
ConS_051_0518	L	left_hand	2	1
ConS_051_1014	A	left_ear	5	32
ConS_052_0119	K	left_ear	2	11
ConS_052_0518	L	left_hand	2	1
ConS_052_1014	A	right_elbow	5	32
ConS_053_0119	K	right_ear	2	11
ConS_054_0119	K	right_ear	2	11
ConS_054_0518	J	infusion_arm	2	8
ConS_054_1014	A	right_hand	35	17
ConS_055_0518	J	infusion_arm	2	14
ConS_056_0119	K	right_ear	2	11
ConS_056_0518	J	infusion_arm	2	8
ConS_056_1014	A	right_foot	35	17
ConS_057_0119	K	nostril	32	33
ConS_057_0518	L	left_foot	2	1
ConS_058_0119	K	nostril	32	33
ConS_058_0518	L	left_foot	2	1
ConS_058_1014	B	stomach	190	28
ConS_059_0119	K	nostril	0	33
ConS_059_0518	L	left_foot	2	11
ConS_059_1014	B	stomach	190	28
ConS_060_0119	K	nostril	83	NA
ConS_060_0518	L	left_foot	2	1
ConS_061_0119	K	left_elbow	2	11
ConS_061_0518	J	other_arm	2	8
ConS_061_1014	A	stomach	2	7
ConS_062_0119	K	left_elbow	2	11
ConS_062_0518	J	other_arm	2	14
ConS_062_1014	A	stomach	2	8
ConS_063_0119	K	left_elbow	2	11
ConS_063_0518	J	other_arm	2	8
ConS_064_0119	K	left_elbow	2	8
ConS_064_0518	J	other_arm	2	8
ConS_065_0119	K	right_elbow	2	11
ConS_066_0119	K	right_elbow	2	11
ConS_067_0119	K	right_elbow	2	11
ConS_067_0518	L	right_foot	2	NA
ConS_069_0119	K	left_hand	2	11
ConS_069_1014	A	right_ear	2	8
ConS_070_0119	K	left_hand	2	11
ConS_072_0119	K	left_hand	2	11
ConS_073_0119	K	left_hand	2	11
ConS_073_1014	A	faeces	2	8
ConS_074_1014	A	faeces	2	8
ConS_076_1014	A	right_elbow	5	32
ConS_077_0119	K	right_hand	2	11
ConS_077_1014	A	right_elbow	5	32
ConS_078_0119	K	right_hand	2	11
ConS_078_1014	A	right_hand	73	24
ConS_079_0119	K	right_hand	32	33
ConS_079_0518	E	left_foot	2	3
ConS_079_1014	A	right_hand	73	24
ConS_080_0518	E	left_foot	2	5
ConS_080_1014	A	right_foot	35	17
ConS_081_1014	A	right_foot	35	17
ConS_082_0119	K	left_foot	2	8
ConS_082_1014	B	stomach	190	28
ConS_083_1014	B	stomach	190	28
ConS_084_0119	K	left_foot	2	8
ConS_085_0518	E	right_foot	2	8
ConS_085_1014	A	stomach	2	8
ConS_086_0518	E	right_foot	2	3
ConS_087_0518	E	right_foot	2	4
ConS_088_1014	A	faeces	2	8
ConS_089_0119	K	right_foot	2	11
ConS_091_0119	K	right_foot	2	11
ConS_092_0119	K	right_foot	2	11
ConS_093_0119	K	stomach	59	29
ConS_094_0119	K	stomach	59	29
ConS_096_0119	K	stomach	59	29
ConS_097_0518	B	scalp	2	15
ConS_097_1014	B	scalp	190	28
ConS_098_0518	B	scalp	89	21
ConS_098_1014	B	left_ear	190	28
ConS_099_0518	B	left_ear	2	15
ConS_099_1014	B	left_ear	190	28
ConS_100_0518	B	right_ear	89	21
ConS_100_1014	B	right_ear	190	28
ConS_103_1014	B	nostril	190	28
ConS_104_1014	B	left_elbow	190	28
ConS_106_1014	B	right_elbow	190	28
ConS_107_1014	B	right_elbow	190	28
ConS_108_1014	B	left_hand	190	28
ConS_109_1014	B	stomach	190	28
ConS_113_0119	K	scalp	2	11
ConS_114_0119	K	left_ear	2	11
ConS_115_0119	K	right_ear	32	33
ConS_116_0119	K	right_ear	2	11
ConS_116_1014	B	scalp	190	28
ConS_117_0119	K	right_ear	0	NA
ConS_118_0119	K	right_ear	2	11
ConS_119_1014	B	right_ear	190	28
ConS_120_0119	K	nostril	32	34
ConS_120_1014	B	right_ear	190	28
ConS_121_0119	K	nostril	32	34
ConS_121_1014	B	scalp	190	28
ConS_122_0119	K	nostril	32	34
ConS_122_1014	B	left_ear	190	28
ConS_123_0119	K	left_elbow	2	11
ConS_123_1014	B	left_ear	190	28
ConS_124_0119	K	left_elbow	2	11
ConS_124_1014	B	right_ear	190	28
ConS_125_1014	B	right_ear	190	28
ConS_126_0119	K	left_elbow	2	11
ConS_126_1014	B	nostril	190	28
ConS_127_0119	K	right_elbow	2	11
ConS_127_1014	B	nostril	190	28
ConS_128_0119	K	right_elbow	2	11
ConS_128_1014	B	left_elbow	190	28
ConS_129_0119	K	right_elbow	2	11
ConS_129_1014	B	left_elbow	190	NA
ConS_130_0119	K	right_elbow	2	11
ConS_130_1014	B	right_elbow	190	28
ConS_131_1014	B	right_elbow	190	28
ConS_132_1014	B	left_hand	190	28
ConS_135_1014	B	faeces	190	28
ConS_140_0119	K	right_ear	59	31
ConS_140_1014	B	scalp	2	8
ConS_142_0119	K	nostril	59	29
ConS_142_1014	B	left_ear	190	28
ConS_143_0119	K	nostril	59	29
ConS_144_0119	K	nostril	2	11
ConS_145_1014	B	scalp	190	28
ConS_146_0119	K	left_elbow	2	11
ConS_146_1014	B	left_ear	190	28
ConS_147_1014	B	left_ear	190	28
ConS_148_0119	K	left_elbow	2	11
ConS_149_0119	K	left_elbow	2	11
ConS_149_1014	B	right_ear	190	28
ConS_150_0119	K	left_hand	59	31
ConS_151_0119	K	left_hand	59	31
ConS_151_1014	B	nostril	190	28
ConS_152_0119	K	left_hand	59	31
ConS_152_1014	B	left_elbow	190	28
ConS_153_0119	K	left_hand	2	11
ConS_153_1014	B	left_elbow	190	28
ConS_154_0119	K	right_hand	59	31
ConS_154_1014	B	right_elbow	190	28
ConS_155_1014	B	right_elbow	190	28
ConS_156_0119	L	right_ear	2	11
ConS_156_1014	B	left_hand	190	28
ConS_157_0119	L	right_ear	2	1
ConS_157_1014	B	stomach	190	28
ConS_158_0119	L	right_ear	2	11
ConS_158_1014	B	stomach	190	28
ConS_159_0119	L	right_ear	2	1
ConS_159_1014	B	faeces	2	12
ConS_165_0119	L	left_elbow	2	1
ConS_167_0119	L	right_elbow	2	1
ConS_167_1014	B	right_ear	190	28
ConS_168_0119	L	right_elbow	2	13
ConS_169_1014	B	scalp	190	28
ConS_170_0119	L	left_hand	2	1
ConS_171_1014	B	left_ear	190	28
ConS_173_0119	K	right_elbow	2	11
ConS_173_1014	B	right_ear	190	28
ConS_174_0119	K	right_elbow	2	11
ConS_175_0119	K	right_elbow	2	11
ConS_176_0119	K	right_elbow	2	8
ConS_176_1014	B	left_elbow	190	28
ConS_178_1014	B	right_elbow	190	28
ConS_179_1014	B	right_elbow	190	NA
ConS_182_1014	B	stomach	190	28
ConS_183_1014	B	faeces	190	28
ConS_185_1014	B	perianal	2	11
ConS_188_1014	B	scalp	190	28
ConS_190_1014	B	left_ear	190	28
ConS_191_1014	B	right_ear	190	28
ConS_193_0119	L	nostril	2	1
ConS_194_0119	L	right_hand	2	1
ConS_195_0119	L	right_hand	2	1
ConS_195_0518	A	scalp	5	32
ConS_196_0119	L	right_hand	2	1
ConS_197_0119	L	right_hand	2	NA
ConS_197_0518	A	stomach	5	32
ConS_198_0518	A	stomach	5	32
ConS_199_0518	A	stomach	5	32
ConS_200_0518	A	stomach	5	32
ConS_204_0518	D	left_foot	2	10
ConS_209_0119	L	scalp	2	13
ConS_210_0119	L	scalp	2	11
ConS_210_0518	B	right_hand	190	NA
ConS_211_0518	B	right_hand	190	28
ConS_212_0119	L	scalp	2	13
ConS_213_0119	L	left_ear	2	11
ConS_213_0518	A	scalp	2	8
ConS_214_0119	L	left_ear	2	11
ConS_214_0518	A	scalp	2	8
ConS_215_0119	L	left_ear	2	11
ConS_215_0518	A	left_ear	83	NA
ConS_216_0518	A	left_ear	2	8
ConS_217_0119	L	right_ear	2	1
ConS_218_0119	L	right_ear	2	11
ConS_218_0518	A	scalp	2	8
ConS_220_0119	L	right_ear	2	11
ConS_220_0518	A	scalp	2	8
ConS_222_0518	A	right_ear	2	7
ConS_223_0518	A	right_ear	2	8
ConS_224_0518	A	right_ear	2	8
ConS_225_0119	L	left_elbow	2	11
ConS_225_0518	A	left_ear	2	8
ConS_226_0119	L	left_elbow	2	11
ConS_226_0518	A	left_ear	20	23
ConS_227_0518	A	left_ear	2	8
ConS_228_0119	L	left_elbow	2	11
ConS_229_0119	L	right_elbow	2	1
ConS_230_0119	L	right_elbow	2	1
ConS_230_0518	A	nostril	5	32
ConS_231_0119	L	right_elbow	2	13
ConS_231_0518	A	nostril	5	32
ConS_232_0119	L	right_elbow	2	13
ConS_232_0518	A	nostril	20	23
ConS_233_0119	L	left_hand	2	13
ConS_234_0119	L	left_hand	2	NA
ConS_234_0518	A	right_ear	2	NA
ConS_235_0119	L	left_hand	2	13
ConS_235_0518	A	right_ear	2	8
ConS_236_0518	A	right_ear	2	8
ConS_237_0518	A	left_elbow	2	8
ConS_239_0518	A	left_elbow	2	8
ConS_240_0119	L	right_hand	2	1
ConS_241_0119	L	left_foot	2	11
ConS_241_0518	A	nostril	2	7
ConS_242_0518	A	nostril	2	8
ConS_243_0518	A	nostril	2	8
ConS_244_0119	L	left_foot	2	11
ConS_245_0119	L	right_foot	2	11
ConS_245_0518	A	left_foot	5	32
ConS_246_0119	L	right_foot	2	11
ConS_246_0518	A	left_foot	5	32
ConS_247_0518	A	left_foot	5	32
ConS_248_0119	L	right_foot	2	11
ConS_248_0518	A	left_foot	5	32
ConS_249_0119	L	stomach	2	NA
ConS_249_0518	A	left_elbow	0	8
ConS_250_0119	L	stomach	2	13
ConS_250_0518	A	left_elbow	2	8
ConS_251_0119	L	stomach	2	13
ConS_252_0119	L	stomach	2	13
ConS_252_0518	A	left_elbow	20	23
ConS_253_0518	B	scalp	2	11
ConS_255_0518	B	left_ear	2	11
ConS_259_0518	B	left_elbow	2	8
ConS_261_0119	L	right_ear	2	1
ConS_261_0518	B	right_ear	2	10
ConS_262_0119	L	right_ear	59	30
ConS_262_0518	B	right_ear	2	11
ConS_263_0119	L	right_ear	2	1
ConS_263_0518	B	right_ear	2	11
ConS_264_0119	L	right_ear	2	11
ConS_264_0518	B	right_ear	2	11
ConS_266_0518	B	right_elbow	190	28
ConS_267_0518	B	left_hand	2	11
ConS_268_0518	B	left_hand	190	28
ConS_269_0119	L	left_elbow	2	11
ConS_269_0518	B	nostril	2	11
ConS_270_0518	B	nostril	190	28
ConS_271_0119	L	right_elbow	2	1
ConS_271_0518	B	nostril	190	28
ConS_272_0119	L	right_elbow	2	13
ConS_272_0518	B	nostril	2	11
ConS_274_0119	L	left_hand	2	1
ConS_274_0518	B	right_hand	190	28
ConS_275_0518	B	left_foot	190	28
ConS_276_0119	L	left_hand	2	11
ConS_276_0518	B	left_foot	2	8
ConS_277_0518	B	left_hand	2	11
ConS_278_0119	L	right_foot	2	1
ConS_278_0518	B	left_hand	2	8
ConS_279_0119	L	right_foot	2	1
ConS_279_0518	B	right_hand	2	11
ConS_280_0119	L	right_foot	2	1
ConS_280_0518	B	right_foot	2	8
ConS_281_0518	B	right_foot	190	28
ConS_282_0518	B	right_foot	190	28
ConS_285_0518	B	right_foot	2	10
ConS_287_0518	B	right_foot	2	8
ConS_288_0518	B	right_foot	2	8
ConS_289_0119	B	nostril	190	28
ConS_290_0119	B	nostril	190	28
ConS_292_0119	B	nostril	190	28
ConS_293_0119	B	nostril	190	28
ConS_293_0518	E	right_ear	2	16
ConS_294_0119	B	nostril	190	28
ConS_294_0518	E	right_ear	2	3
ConS_295_0119	B	nostril	190	28
ConS_295_0518	E	right_ear	2	16
ConS_296_0119	B	nostril	190	28
ConS_296_0518	E	right_ear	2	6
ConS_299_0119	B	nostril	190	28
ConS_301_0119	B	nostril	190	28
ConS_301_0518	E	nostril	2	NA
ConS_302_0119	B	nostril	190	28
ConS_302_0518	E	nostril	2	3
ConS_303_0119	B	nostril	190	28
ConS_303_0518	E	nostril	2	3
ConS_304_0119	B	nostril	190	28
ConS_304_0518	E	nostril	2	3
ConS_305_0518	D	scalp	2	10
ConS_306_0119	B	nostril	7	NA
ConS_306_0518	D	scalp	2	NA
ConS_308_0518	D	left_ear	2	10
ConS_309_0119	B	nostril	190	28
ConS_309_0518	E	left_elbow	2	3
ConS_310_0518	E	left_elbow	2	NA
ConS_311_0119	B	nostril	190	28
ConS_311_0518	E	left_elbow	2	3
ConS_312_0518	E	left_elbow	2	8
ConS_313_0119	B	nostril	2	9
ConS_314_0518	D	right_ear	2	6
ConS_315_0119	B	nostril	190	NA
ConS_315_0518	D	nostril	89	21
ConS_316_0119	B	nostril	190	28
ConS_316_0518	D	nostril	2	14
ConS_317_0518	E	right_elbow	2	3
ConS_318_0119	B	nostril	190	28
ConS_318_0518	E	right_elbow	2	3
ConS_319_0119	B	nostril	190	28
ConS_319_0518	E	right_elbow	2	16
ConS_320_0518	E	right_elbow	2	3
ConS_321_0119	B	nostril	2	9
ConS_322_0119	B	nostril	2	12
ConS_322_0518	D	left_elbow	2	NA
ConS_323_0119	B	nostril	2	12
ConS_323_0518	D	right_elbow	2	8
ConS_324_0518	D	right_elbow	2	8
ConS_325_0119	B	nostril	190	28
ConS_325_0518	E	left_hand	2	16
ConS_326_0518	E	left_hand	2	3
ConS_327_0119	B	nostril	190	28
ConS_327_0518	E	left_hand	2	3
ConS_328_0518	E	left_hand	2	3
ConS_329_0119	B	nostril	7	NA
ConS_331_0518	D	right_hand	2	10
ConS_334_0518	E	right_hand	2	3
ConS_335_0518	E	right_hand	2	3
ConS_336_0119	B	nostril	2	9
ConS_336_0518	E	right_hand	2	8
ConS_338_0518	E	perianal	2	3
ConS_339_0518	E	perianal	2	3
ConS_340_0518	E	perianal	2	3
ConS_343_0518	D	right_hand	89	21
ConS_344_0518	D	right_hand	2	15
ConS_345_0518	E	scalp	2	3
ConS_346_0518	E	scalp	2	3
ConS_347_0518	E	scalp	2	3
ConS_348_0518	E	scalp	2	3
ConS_349_0518	D	left_foot	2	8
ConS_353_0119	B	nostril	190	NA
ConS_354_0119	B	nostril	2	11
ConS_354_0518	E	left_ear	2	8
ConS_355_0119	B	nostril	2	11
ConS_355_0518	E	left_ear	2	3
ConS_356_0518	E	left_ear	2	8
ConS_357_0119	B	nostril	134	NA
ConS_358_0518	D	right_foot	2	15
ConS_359_0518	D	right_foot	2	8
ConS_360_0518	D	right_foot	2	NA
ConS_361_0119	B	nostril	190	28
ConS_362_0518	E	left_foot	2	5
ConS_363_0119	B	nostril	190	28
ConS_363_0518	E	left_foot	2	3
ConS_364_0518	E	left_foot	2	5
ConS_365_0119	B	nostril	190	28
ConS_365_0518	A	left_hand	2	8
ConS_366_0119	B	nostril	190	28
ConS_367_0518	A	right_foot	2	7
ConS_368_0518	A	right_hand	2	8
ConS_370_0518	E	right_foot	2	3
ConS_371_0518	E	right_foot	2	4
ConS_372_0518	E	right_foot	2	3
ConS_373_0518	B	faeces	2	8
ConS_375_0518	B	faeces	2	8
ConS_376_0518	B	faeces	2	8
ConS_378_0518	B	left_elbow	2	8
ConS_379_0518	B	right_elbow	2	8
ConS_380_0518	B	right_elbow	2	10
ConS_381_0518	B	stomach	2	11
ConS_383_0518	B	stomach	2	11
ConS_390_0518	B	right_ear	2	8
ConS_391_0518	B	right_ear	2	8
ConS_392_0518	B	right_ear	2	10
ConS_395_0518	B	right_ear	2	14
ConS_396_0518	B	right_ear	2	10
ConS_398_0518	B	right_ear	2	8
ConS_399_0518	B	right_ear	2	10
ConS_400_0518	B	right_ear	2	8
ConS_403_0518	B	nostril	2	10
ConS_404_0518	B	nostril	2	14
ConS_406_0518	B	nostril	5	27
ConS_407_0119	K	left_ear	2	NA
ConS_414_0518	A	stomach	54	18
ConS_415_0518	A	stomach	54	18
ConS_416_0518	A	stomach	54	18
ConS_423_0119	K	left_foot	2	11
ConS_423_0518	A	faeces	54	25
ConS_424_0518	A	faeces	54	25
ConS_426_0119	L	perianal	2	1
ConS_427_0119	L	perianal	2	1
ConS_430_0119	L	nostril	2	1
ConS_431_0119	L	nostril	2	2
ConS_431_0518	A	perianal	54	25
ConS_432_0518	A	perianal	54	26
ConS_439_0518	A	right_ear	2	16
ConS_440_0119	L	scalp	2	2
ConS_443_0518	A	nostril	54	25
ConS_444_0518	A	nostril	54	25
ConS_446_0119	L	left_elbow	2	1
ConS_448_0119	L	left_elbow	2	1
ConS_452_0119	L	right_hand	2	2
ConS_452_0518	A	left_elbow	2	3
ConS_455_0119	L	left_foot	2	1
ConS_459_0518	A	left_hand	54	NA
ConS_460_0518	A	left_hand	2	3
ConS_463_0119	L	right_hand	2	13
ConS_466_0119	L	left_foot	2	1
ConS_468_0518	A	right_hand	54	25
ConS_471_0119	L	right_foot	2	2
ConS_472_0119	L	right_foot	2	1
ConS_485_0518	A	scalp	2	12
ConS_486_0518	A	scalp	2	8
ConS_487_0518	A	scalp	2	8
ConS_488_0518	A	scalp	2	8
ConS_489_0518	A	left_ear	2	12
ConS_490_0518	A	left_ear	2	12
ConS_491_0518	A	left_ear	2	12
ConS_493_0518	A	right_ear	2	8
ConS_494_0518	A	right_ear	2	8
ConS_495_0518	A	right_ear	2	8
ConS_496_0518	A	right_ear	2	8
ConS_497_0518	A	nostril	2	7
ConS_498_0518	A	nostril	5	32
ConS_499_0518	A	nostril	2	7
ConS_500_0518	A	nostril	2	7
ConS_501_0518	A	left_elbow	2	12
ConS_502_0518	A	left_elbow	2	12
ConS_503_0518	A	left_elbow	2	8
ConS_504_0518	A	left_elbow	2	8
ConS_505_0518	A	right_elbow	2	8
ConS_506_0518	A	right_elbow	20	23
ConS_507_0518	A	left_hand	2	8
ConS_508_0518	A	left_hand	2	8
ConS_509_0518	A	right_hand	2	8
ConS_510_0518	A	right_hand	2	8
ConS_513_0518	A	left_foot	2	8
ConS_514_0518	A	left_foot	2	NA
ConS_518_0518	A	right_foot	2	8
ConS_519_0518	A	right_foot	2	8
ConS_520_0518	A	right_foot	2	8
ConS_525_0518	B	scalp	2	11
ConS_526_0518	B	scalp	2	8
ConS_527_0518	B	scalp	2	12
ConS_528_0518	B	scalp	190	28
ConS_529_0518	B	left_ear	2	11
ConS_530_0518	B	left_ear	2	11
ConS_531_0518	B	left_ear	2	11
ConS_532_0518	B	left_ear	2	11
ConS_533_0518	B	right_ear	2	11
ConS_534_0518	B	right_ear	2	11
ConS_535_0518	B	right_ear	2	12
ConS_537_0518	B	nostril	2	11
ConS_538_0518	B	nostril	190	28
ConS_539_0518	B	nostril	190	28
ConS_540_0518	B	nostril	190	28
ConS_542_0518	B	left_elbow	2	8
ConS_543_0518	B	left_elbow	2	12
ConS_544_0518	B	left_elbow	2	8
ConS_545_0518	B	right_elbow	2	NA
ConS_546_0518	B	right_elbow	2	8
ConS_547_0518	B	right_elbow	2	11
ConS_548_0518	B	right_elbow	2	8
ConS_549_0518	B	left_hand	2	11
ConS_550_0518	B	left_hand	2	11
ConS_551_0518	B	left_hand	2	11
ConS_553_0518	B	right_hand	2	11
ConS_554_0518	B	right_hand	2	8
ConS_555_0518	B	right_hand	2	NA
ConS_556_0518	B	right_hand	2	11
ConS_558_0518	B	right_foot	2	8
ConS_559_0518	B	right_foot	2	8
ConS_560_0518	B	right_foot	2	11
ConS_561_0518	B	nostril	2	11
ConS_562_0518	B	nostril	2	15
ConS_563_0518	B	nostril	2	14
ConS_564_0518	B	nostril	2	10
ConS_569_0518	B	left_hand	2	14
ConS_570_0518	B	left_hand	89	21
ConS_571_0518	B	right_hand	89	21
ConS_572_0518	B	right_foot	89	21
ConS_573_0518	B	right_foot	5	NA
ConS_574_0518	B	right_foot	5	27
ConS_575_0518	B	right_foot	5	27
ConS_576_0518	B	right_foot	54	18
D49	J	infusion_arm	2	8
D52	F	perianal	2	8
D54	F	perianal	2	14
I01	B	stomach	190	28
I02	B	right_ear	190	28
I03	B	left_hand	190	28
I04	B	faeces	190	28
I05	B	right_ear	190	28
I06	B	left_hand	190	28
I09	D	right_ear	2	6
I12	H	left_elbow	2	8
I13	B	stomach	190	28
I14	B	right_ear	190	28
I15	B	left_hand	190	28
I16	B	faeces	153	NA
I17	B	right_ear	190	28
I18	B	left_hand	190	28
I21	D	right_ear	2	8
I22	D	left_hand	2	10
I24	H	left_elbow	2	8
I25	B	stomach	190	28
I26	B	nostril	190	28
I28	B	perianal	190	28
I29	B	nostril	190	28
I30	B	right_hand	190	28
I34	D	right_hand	2	10
I35	H	left_ear	89	22
I36	H	right_elbow	2	8
I37	B	stomach	190	28
I38	B	nostril	190	28
I39	B	right_hand	190	28
I40	B	perianal	190	28
I41	B	nostril	190	28
I45	D	nostril	2	14
I46	D	right_hand	2	10
I47	H	left_ear	2	8
I48	H	right_elbow	2	8
I49	B	scalp	190	28
I50	B	left_elbow	190	28
I51	B	left_foot	190	28
I52	B	scalp	190	28
I53	B	left_elbow	2	8
I54	B	left_foot	190	28
I56	D	scalp	2	6
I57	D	left_elbow	2	8
I59	H	right_ear	89	22
I61	B	scalp	190	28
I62	B	left_elbow	190	28
I63	B	left_foot	190	28
I64	B	scalp	190	28
I65	B	left_elbow	190	28
I66	B	left_foot	190	28
I68	D	scalp	2	10
I69	D	left_elbow	2	10
I71	H	right_ear	89	22
I73	B	left_ear	190	28
I74	B	right_elbow	190	28
I75	B	stomach	190	28
I76	B	left_ear	190	28
I77	B	right_elbow	2	11
I78	B	right_foot	190	28
I80	D	left_ear	2	8
I81	D	right_elbow	2	8
I82	H	stomach	2	19
I83	H	nostril	89	22
I85	B	left_ear	190	28
I86	B	right_elbow	190	28
I87	B	stomach	190	28
I88	B	left_ear	190	28
I89	B	right_elbow	2	11
I90	B	right_foot	190	28
I92	D	left_ear	2	10
I93	D	right_elbow	2	8
I94	H	stomach	2	19
I95	H	nostril	5	NA
PHYLOGENETIC TREE:
((((((((((((((((((((((((((((ConS_001_0518:0.0000028741,((((((((((((((((((((ConS_003_0518:0.0000028741,(((((((((ConS_027_0518:0.0000028741,ConS_271_0119:0.0000367466):0.0000028741,ConS_230_0119:0.0000028741):0.0000028741,ConS_426_0119:0.0000022027):0.0000028741,ConS_159_0119:0.0000028741):0.0000028741,ConS_052_0518:0.0000028741):0.0000028741,ConS_448_0119:0.0000028741):0.0000028741,ConS_034_0518:0…
