# Supplementary material for: Rapid methicillin resistance diversification in Staphylococcus epidermidis colonizing human neonates
Source: Nat Commun. 2021 Oct 18;12:6062. doi: 10.1038/s41467-021-26392-8 (PMC8523572; doi:10.1038/s41467-021-26392-8)
Supplement: Supplementary file 3 — Source Data [file 41467_2021_26392_MOESM3_ESM.zip › ConS_Data/Fig2C.txt]

STRAIN 28:
	faeces	infusion_arm	left_antecubital	left_ear	left_foot	left_hand	nostril	other_arm	perianal	right_antecubital	right_ear	right_foot	right_hand	scalp	stomach
A	0	0	0	0	0	0	0	0	0	0	0	0	0	0	0
B	0.0220588235294118	0	0.0588235294117647	0.0955882352941176	0.0367647058823529	0.0588235294117647	0.264705882352941	0	0.0147058823529412	0.0735294117647059	0.0955882352941176	0.0294117647058824	0.0294117647058824	0.0882352941176471	0.132352941176471
D	0	0	0	0	0	0	0	0	0	0	0	0	0	0	0
E	0	0	0	0	0	0	0	0	0	0	0	0	0	0	0
F	0	0	0	0	0	0	0	0	0	0	0	0	0	0	0
H	0	0	0	0	0	0	0	0	0	0	0	0	0	0	0
J	0	0	0	0	0	0	0	0	0	0	0	0	0	0	0
K	0	0	0	0	0	0	0	0	0	0	0	0	0	0	0
L	0	0	0	0	0	0	0	0	0	0	0	0	0	0	0
STRAIN 8:
	faeces	infusion_arm	left_antecubital	left_ear	left_foot	left_hand	nostril	other_arm	perianal	right_antecubital	right_ear	right_foot	right_hand	scalp	stomach
A	0.0840336134453782	0	0.0588235294117647	0.0252100840336134	0.00840336134453781	0.0252100840336134	0.0336134453781513	0	0	0.00840336134453781	0.0840336134453782	0.0336134453781513	0.0252100840336134	0.0672268907563025	0.0420168067226891
B	0.0252100840336134	0	0.0420168067226891	0	0.00840336134453781	0.00840336134453781	0	0	0	0.0252100840336134	0.0336134453781513	0.0420168067226891	0.00840336134453781	0.0168067226890756	0
D	0	0	0.00840336134453781	0.00840336134453781	0.00840336134453781	0	0	0	0	0.0336134453781513	0.00840336134453781	0.00840336134453781	0	0	0
E	0	0	0.00840336134453781	0.0168067226890756	0	0	0	0	0	0	0	0.00840336134453781	0.00840336134453781	0	0
F	0	0	0.0168067226890756	0	0	0.00840336134453781	0	0	0.00840336134453781	0.00840336134453781	0.00840336134453781	0	0	0	0
H	0	0	0.0168067226890756	0.00840336134453781	0	0	0	0	0	0.0168067226890756	0	0	0	0	0
J	0	0.0252100840336134	0	0	0	0	0	0.0252100840336134	0	0	0	0	0	0	0
K	0	0	0.00840336134453781	0	0.0168067226890756	0	0	0	0	0.00840336134453781	0	0	0	0	0
L	0	0	0	0	0	0	0	0	0	0	0	0	0	0	0
STRAIN 11:
	faeces	infusion_arm	left_antecubital	left_ear	left_foot	left_hand	nostril	other_arm	perianal	right_antecubital	right_ear	right_foot	right_hand	scalp	stomach
A	0	0	0	0	0	0	0	0	0	0	0	0	0	0	0
B	0	0	0	0.0505050505050505	0	0.0505050505050505	0.0606060606060606	0	0.0101010101010101	0.0303030303030303	0.0505050505050505	0.0101010101010101	0.0303030303030303	0.0202020202020202	0.0202020202020202
D	0	0	0	0	0	0	0	0	0	0	0	0	0	0	0
E	0	0	0	0	0	0	0	0	0	0	0	0	0	0	0
F	0	0	0	0	0	0	0	0	0	0	0	0	0	0	0
H	0	0	0	0	0	0	0	0	0	0	0	0	0	0	0
J	0	0	0	0	0	0	0	0	0	0	0	0	0	0	0
K	0	0	0.0909090909090909	0.0303030303030303	0.0101010101010101	0.0505050505050505	0.0101010101010101	0	0	0.101010101010101	0.0606060606060606	0.0303030303030303	0.0202020202020202	0.0303030303030303	0
L	0	0	0.0606060606060606	0.0303030303030303	0.0303030303030303	0.0101010101010101	0	0	0	0	0.0505050505050505	0.0303030303030303	0	0.0202020202020202	0
STRAIN 1:
	faeces	infusion_arm	left_antecubital	left_ear	left_foot	left_hand	nostril	other_arm	perianal	right_antecubital	right_ear	right_foot	right_hand	scalp	stomach
A	0	0	0	0	0	0	0	0	0	0	0	0	0	0	0
B	0	0	0	0	0	0	0	0	0	0	0	0	0	0	0
D	0	0	0	0	0	0	0	0	0	0	0	0	0	0	0
E	0	0	0	0	0	0	0	0	0	0	0	0	0	0	0
F	0	0	0	0	0	0	0	0	0	0	0	0	0	0	0
H	0	0	0	0	0	0	0	0	0	0	0	0	0	0	0
J	0	0	0	0	0	0	0	0	0	0	0	0	0	0	0
K	0	0	0	0	0	0	0	0	0	0	0	0	0	0	0
L	0	0	0.102040816326531	0.0204081632653061	0.102040816326531	0.102040816326531	0.0408163265306122	0	0.0408163265306122	0.142857142857143	0.163265306122449	0.0816326530612245	0.0816326530612245	0.0612244897959184	0.0612244897959184
STRAIN 3:
	faeces	infusion_arm	left_antecubital	left_ear	left_foot	left_hand	nostril	other_arm	perianal	right_antecubital	right_ear	right_foot	right_hand	scalp	stomach
A	0	0	0.0344827586206897	0	0	0.0344827586206897	0	0	0	0	0	0	0	0	0
B	0	0	0	0	0	0	0	0	0	0	0	0	0	0	0
D	0	0	0	0	0	0	0	0	0	0	0	0	0	0	0
E	0	0	0.0689655172413793	0.0344827586206897	0.0689655172413793	0.103448275862069	0.103448275862069	0	0.103448275862069	0.103448275862069	0.0344827586206897	0.103448275862069	0.0689655172413793	0.137931034482759	0
F	0	0	0	0	0	0	0	0	0	0	0	0	0	0	0
H	0	0	0	0	0	0	0	0	0	0	0	0	0	0	0
J	0	0	0	0	0	0	0	0	0	0	0	0	0	0	0
K	0	0	0	0	0	0	0	0	0	0	0	0	0	0	0
L	0	0	0	0	0	0	0	0	0	0	0	0	0	0	0
