# Supplementary material for: Rapid methicillin resistance diversification in Staphylococcus epidermidis colonizing human neonates
Source: Nat Commun. 2021 Oct 18;12:6062. doi: 10.1038/s41467-021-26392-8 (PMC8523572; doi:10.1038/s41467-021-26392-8)
Supplement: Supplementary file 3 — Source Data [file 41467_2021_26392_MOESM3_ESM.zip › ConS_Data/Fig4C.txt]

Strain	Reference genome	Genome coordinate (x value)	Normalized coverage (y value)
1	ConS_086_0518	ConS_348_0518	1	0
2	ConS_086_0518	ConS_348_0518	501	0.838709677419355
3	ConS_086_0518	ConS_348_0518	1001	1.06451612903226
4	ConS_086_0518	ConS_348_0518	1501	0.967741935483871
5	ConS_086_0518	ConS_348_0518	2001	0.903225806451613
6	ConS_086_0518	ConS_348_0518	2501	1.16129032258065
7	ConS_086_0518	ConS_348_0518	3001	0.741935483870968
8	ConS_086_0518	ConS_348_0518	3501	0.903225806451613
9	ConS_086_0518	ConS_348_0518	4001	1.09677419354839
10	ConS_086_0518	ConS_348_0518	4501	1
11	ConS_086_0518	ConS_348_0518	5001	0.548387096774194
12	ConS_086_0518	ConS_348_0518	5501	1.03225806451613
13	ConS_086_0518	ConS_348_0518	6001	1.09677419354839
14	ConS_086_0518	ConS_348_0518	6501	1.45161290322581
15	ConS_086_0518	ConS_348_0518	7001	0.935483870967742
16	ConS_086_0518	ConS_348_0518	7501	1.12903225806452
17	ConS_086_0518	ConS_348_0518	8001	0.935483870967742
18	ConS_086_0518	ConS_348_0518	8501	0.870967741935484
19	ConS_086_0518	ConS_348_0518	9001	0.870967741935484
20	ConS_086_0518	ConS_348_0518	9501	0.580645161290323
21	ConS_086_0518	ConS_348_0518	10001	1
22	ConS_086_0518	ConS_348_0518	10501	0.903225806451613
23	ConS_086_0518	ConS_348_0518	11001	0.741935483870968
24	ConS_086_0518	ConS_348_0518	11501	0.903225806451613
25	ConS_086_0518	ConS_348_0518	12001	0.838709677419355
26	ConS_086_0518	ConS_348_0518	12501	0.838709677419355
27	ConS_086_0518	ConS_348_0518	13001	1.16129032258065
28	ConS_086_0518	ConS_348_0518	13501	1.29032258064516
29	ConS_086_0518	ConS_348_0518	14001	0.806451612903226
30	ConS_086_0518	ConS_348_0518	14501	0.903225806451613
31	ConS_086_0518	ConS_348_0518	15001	1.45161290322581
32	ConS_086_0518	ConS_348_0518	15501	0.806451612903226
33	ConS_086_0518	ConS_348_0518	16001	0.645161290322581
34	ConS_086_0518	ConS_348_0518	16501	1.32258064516129
35	ConS_086_0518	ConS_348_0518	17001	0.870967741935484
36	ConS_086_0518	ConS_348_0518	17501	0.774193548387097
37	ConS_086_0518	ConS_348_0518	18001	0.806451612903226
38	ConS_086_0518	ConS_348_0518	18501	0.580645161290323
39	ConS_086_0518	ConS_348_0518	19001	0.709677419354839
40	ConS_086_0518	ConS_348_0518	19501	1.06451612903226
41	ConS_086_0518	ConS_348_0518	20001	0.967741935483871
42	ConS_086_0518	ConS_348_0518	20501	1.05772148108974
43	ConS_086_0518	ConS_348_0518	21001	0.620162280381309
44	ConS_086_0518	ConS_348_0518	21501	0.82624537110723
45	ConS_086_0518	ConS_348_0518	22001	0.967741935483871
46	ConS_086_0518	ConS_348_0518	22501	1
47	ConS_086_0518	ConS_348_0518	23001	0.935483870967742
48	ConS_086_0518	ConS_348_0518	23501	1.00516630268189
49	ConS_086_0518	ConS_348_0518	24001	1.67971413979733
50	ConS_086_0518	ConS_348_0518	24501	1.646221933881
51	ConS_086_0518	ConS_348_0518	25001	1.12903225806452
52	ConS_086_0518	ConS_348_0518	25501	1.45161290322581
53	ConS_086_0518	ConS_348_0518	26001	1.29032258064516
54	ConS_086_0518	ConS_348_0518	26501	1.54838709677419
55	ConS_086_0518	ConS_348_0518	27001	1.19354838709677
56	ConS_086_0518	ConS_348_0518	27501	1.06451612903226
57	ConS_086_0518	ConS_348_0518	28001	1.35483870967742
58	ConS_086_0518	ConS_348_0518	28501	1.58064516129032
59	ConS_086_0518	ConS_348_0518	29001	0.451612903225806
60	ConS_086_0518	ConS_348_0518	29501	0.935483870967742
61	ConS_086_0518	ConS_348_0518	30001	0.967741935483871
62	ConS_086_0518	ConS_348_0518	30501	0.806451612903226
63	ConS_086_0518	ConS_348_0518	31001	1.09677419354839
64	ConS_086_0518	ConS_348_0518	31501	0.903225806451613
65	ConS_086_0518	ConS_348_0518	32001	1.09677419354839
66	ConS_086_0518	ConS_348_0518	32501	0.741935483870968
67	ConS_086_0518	ConS_348_0518	33001	1.16129032258065
68	ConS_086_0518	ConS_348_0518	33501	0.806451612903226
69	ConS_086_0518	ConS_348_0518	34001	0.967741935483871
70	ConS_086_0518	ConS_348_0518	34501	1.06451612903226
71	ConS_086_0518	ConS_348_0518	35001	0.903225806451613
72	ConS_086_0518	ConS_348_0518	35501	1.09677419354839
73	ConS_086_0518	ConS_348_0518	36001	1.87096774193548
74	ConS_086_0518	ConS_348_0518	36501	1.79795328120293
75	ConS_086_0518	ConS_348_0518	37001	1.7741935483871
76	ConS_086_0518	ConS_348_0518	37501	1.5665520638918
77	ConS_086_0518	ConS_348_0518	38001	1.06451612903226
78	ConS_086_0518	ConS_348_0518	38501	0.967741935483871
79	ConS_086_0518	ConS_348_0518	39001	0.967741935483871
80	ConS_086_0518	ConS_348_0518	39501	1.03225806451613
81	ConS_086_0518	ConS_348_0518	40001	1.06451612903226
82	ConS_086_0518	ConS_348_0518	40501	0.935483870967742
83	ConS_086_0518	ConS_348_0518	41001	1.43611594402824
84	ConS_086_0518	ConS_348_0518	41501	0.741935483870968
85	ConS_086_0518	ConS_348_0518	42001	1.03225806451613
86	ConS_086_0518	ConS_348_0518	42501	1.32258064516129
87	ConS_086_0518	ConS_348_0518	43001	0.67741935483871
88	ConS_086_0518	ConS_348_0518	43501	0.741935483870968
89	ConS_086_0518	ConS_348_0518	44001	1.09677419354839
90	ConS_086_0518	ConS_348_0518	44501	1.16129032258065
91	ConS_086_0518	ConS_348_0518	45001	1.35483870967742
92	ConS_086_0518	ConS_348_0518	45501	0.806451612903226
93	ConS_086_0518	ConS_348_0518	46001	0.806451612903226
94	ConS_086_0518	ConS_348_0518	46501	0.967741935483871
95	ConS_086_0518	ConS_348_0518	47001	1
96	ConS_086_0518	ConS_348_0518	47501	0.903225806451613
97	ConS_086_0518	ConS_348_0518	48001	0.548387096774194
98	ConS_086_0518	ConS_348_0518	48501	0.67741935483871
99	ConS_086_0518	ConS_348_0518	49001	1.2258064516129
100	ConS_086_0518	ConS_348_0518	49501	1.03225806451613
101	ConS_086_0518	ConS_348_0518	50001	1.38709677419355
102	ConS_086_0518	ConS_348_0518	50501	1
103	ConS_086_0518	ConS_348_0518	51001	1.19354838709677
104	ConS_086_0518	ConS_348_0518	51501	0.903225806451613
105	ConS_086_0518	ConS_348_0518	52001	1.16129032258065
106	ConS_086_0518	ConS_348_0518	52501	0.967741935483871
107	ConS_086_0518	ConS_348_0518	53001	0.967741935483871
108	ConS_086_0518	ConS_348_0518	53501	2.29006340624953
109	ConS_086_0518	ConS_348_0518	54001	1.41935483870968
110	ConS_086_0518	ConS_348_0518	54501	2.30617993302083
111	ConS_086_0518	ConS_348_0518	55001	2.19797231501059
112	ConS_086_0518	ConS_348_0518	55501	1.2258064516129
113	ConS_086_0518	ConS_348_0518	56001	0.806451612903226
114	ConS_086_0518	ConS_348_0518	56501	0.741935483870968
115	ConS_086_0518	ConS_348_0518	57001	1.19354838709677
116	ConS_086_0518	ConS_348_0518	57501	2.22517917867917
117	ConS_086_0518	ConS_348_0518	58001	1.35483870967742
118	ConS_086_0518	ConS_348_0518	58501	1.45161290322581
119	ConS_086_0518	ConS_348_0518	59001	1.41935483870968
120	ConS_086_0518	ConS_348_0518	59501	1.29032258064516
121	ConS_086_0518	ConS_348_0518	60001	1.32258064516129
122	ConS_086_0518	ConS_348_0518	60501	0.870967741935484
123	ConS_086_0518	ConS_348_0518	61001	0.741935483870968
124	ConS_086_0518	ConS_348_0518	61501	0.774193548387097
125	ConS_086_0518	ConS_348_0518	62001	0.935483870967742
126	ConS_086_0518	ConS_348_0518	62501	0.806451612903226
127	ConS_086_0518	ConS_348_0518	63001	1.09677419354839
128	ConS_086_0518	ConS_348_0518	63501	0.645161290322581
129	ConS_086_0518	ConS_348_0518	64001	0.903225806451613
130	ConS_086_0518	ConS_348_0518	64501	0.612903225806452
131	ConS_086_0518	ConS_348_0518	65001	0.741935483870968
132	ConS_086_0518	ConS_348_0518	65501	0.903225806451613
133	ConS_086_0518	ConS_348_0518	66001	1.25806451612903
134	ConS_086_0518	ConS_348_0518	66501	1.41935483870968
135	ConS_086_0518	ConS_348_0518	67001	2.26292014697132
136	ConS_086_0518	ConS_348_0518	67501	0.387096774193548
137	ConS_086_0518	ConS_348_0518	68001	0.387096774193548
138	ConS_086_0518	ConS_348_0518	68501	0.806451612903226
139	ConS_086_0518	ConS_348_0518	69001	0.935483870967742
140	ConS_086_0518	ConS_348_0518	69501	0.774193548387097
141	ConS_086_0518	ConS_348_0518	70001	1.19354838709677
142	ConS_086_0518	ConS_348_0518	70501	1
143	ConS_086_0518	ConS_348_0518	71001	0.935483870967742
144	ConS_086_0518	ConS_348_0518	71501	1.45161290322581
145	ConS_086_0518	ConS_348_0518	72001	1
146	ConS_086_0518	ConS_348_0518	72501	0.870967741935484
147	ConS_086_0518	ConS_348_0518	73001	1.16129032258065
148	ConS_086_0518	ConS_348_0518	73501	1.09677419354839
149	ConS_086_0518	ConS_348_0518	74001	1.25806451612903
150	ConS_086_0518	ConS_348_0518	74501	0.967741935483871
151	ConS_086_0518	ConS_348_0518	75001	1.29032258064516
152	ConS_086_0518	ConS_348_0518	75501	1.29032258064516
153	ConS_086_0518	ConS_348_0518	76001	1.35483870967742
154	ConS_086_0518	ConS_348_0518	76501	1.25806451612903
155	ConS_086_0518	ConS_348_0518	77001	1.38709677419355
156	ConS_086_0518	ConS_348_0518	77501	1.09677419354839
157	ConS_086_0518	ConS_348_0518	78001	0.967741935483871
158	ConS_086_0518	ConS_348_0518	78501	0.870967741935484
159	ConS_086_0518	ConS_348_0518	79001	1.16129032258065
160	ConS_086_0518	ConS_348_0518	79501	0.645161290322581
161	ConS_086_0518	ConS_348_0518	80001	0.741935483870968
162	ConS_086_0518	ConS_348_0518	80501	1.32258064516129
163	ConS_086_0518	ConS_348_0518	81001	1.25806451612903
164	ConS_086_0518	ConS_348_0518	81501	0.774193548387097
165	ConS_086_0518	ConS_348_0518	82001	1.35483870967742
166	ConS_086_0518	ConS_348_0518	82501	1.09677419354839
167	ConS_086_0518	ConS_348_0518	83001	0.709677419354839
168	ConS_086_0518	ConS_348_0518	83501	2.35551888332854
169	ConS_086_0518	ConS_348_0518	84001	1.09677419354839
170	ConS_086_0518	ConS_348_0518	84501	0.806451612903226
171	ConS_086_0518	ConS_348_0518	85001	0.967741935483871
172	ConS_086_0518	ConS_348_0518	85501	0.967741935483871
173	ConS_086_0518	ConS_348_0518	86001	1
174	ConS_086_0518	ConS_348_0518	86501	0.774193548387097
175	ConS_086_0518	ConS_348_0518	87001	1.25806451612903
176	ConS_086_0518	ConS_348_0518	87501	0.935483870967742
177	ConS_086_0518	ConS_348_0518	88001	0.935483870967742
178	ConS_086_0518	ConS_348_0518	88501	0.774193548387097
179	ConS_086_0518	ConS_348_0518	89001	0.806451612903226
180	ConS_086_0518	ConS_348_0518	89501	1.99364250438855
181	ConS_086_0518	ConS_348_0518	90001	0.032258064516129
182	ConS_087_0518	ConS_348_0518	500	1.15789473684211
183	ConS_087_0518	ConS_348_0518	1000	0.736842105263158
184	ConS_087_0518	ConS_348_0518	1500	0.631578947368421
185	ConS_087_0518	ConS_348_0518	2000	1
186	ConS_087_0518	ConS_348_0518	2500	0.842105263157895
187	ConS_087_0518	ConS_348_0518	3000	1
188	ConS_087_0518	ConS_348_0518	3500	0.736842105263158
189	ConS_087_0518	ConS_348_0518	4000	1.05263157894737
190	ConS_087_0518	ConS_348_0518	4500	1.15789473684211
191	ConS_087_0518	ConS_348_0518	5000	0.684210526315789
192	ConS_087_0518	ConS_348_0518	5500	0.631578947368421
193	ConS_087_0518	ConS_348_0518	6000	0.842105263157895
194	ConS_087_0518	ConS_348_0518	6500	0.789473684210526
195	ConS_087_0518	ConS_348_0518	7000	0.736842105263158
196	ConS_087_0518	ConS_348_0518	7500	1.73684210526316
197	ConS_087_0518	ConS_348_0518	8000	1.15789473684211
198	ConS_087_0518	ConS_348_0518	8500	0.736842105263158
199	ConS_087_0518	ConS_348_0518	9000	0.789473684210526
200	ConS_087_0518	ConS_348_0518	9500	0.894736842105263
201	ConS_087_0518	ConS_348_0518	10000	1.05263157894737
202	ConS_087_0518	ConS_348_0518	10500	0.894736842105263
203	ConS_087_0518	ConS_348_0518	11000	0.578947368421053
204	ConS_087_0518	ConS_348_0518	11500	0.947368421052632
205	ConS_087_0518	ConS_348_0518	12000	0.842105263157895
206	ConS_087_0518	ConS_348_0518	12500	0.894736842105263
207	ConS_087_0518	ConS_348_0518	13000	0.789473684210526
208	ConS_087_0518	ConS_348_0518	13500	1
209	ConS_087_0518	ConS_348_0518	14000	0.842105263157895
210	ConS_087_0518	ConS_348_0518	14500	0.736842105263158
211	ConS_087_0518	ConS_348_0518	15000	1.05263157894737
212	ConS_087_0518	ConS_348_0518	15500	1.05263157894737
213	ConS_087_0518	ConS_348_0518	16000	0.894736842105263
214	ConS_087_0518	ConS_348_0518	16500	1.31578947368421
215	ConS_087_0518	ConS_348_0518	17000	1.05263157894737
216	ConS_087_0518	ConS_348_0518	17500	1
217	ConS_087_0518	ConS_348_0518	18000	0.842105263157895
218	ConS_087_0518	ConS_348_0518	18500	0.842105263157895
219	ConS_087_0518	ConS_348_0518	19000	1
220	ConS_087_0518	ConS_348_0518	19500	0.684210526315789
221	ConS_087_0518	ConS_348_0518	20000	0.842105263157895
222	ConS_087_0518	ConS_348_0518	20500	1.02531819960678
223	ConS_087_0518	ConS_348_0518	21000	0.61212348347844
224	ConS_087_0518	ConS_348_0518	21500	0.825142500032488
225	ConS_087_0518	ConS_348_0518	22000	0.894736842105263
226	ConS_087_0518	ConS_348_0518	22500	1.05263157894737
227	ConS_087_0518	ConS_348_0518	23000	0.684210526315789
228	ConS_087_0518	ConS_348_0518	23500	1.03519137534844
229	ConS_087_0518	ConS_348_0518	24000	1.67070192998063
230	ConS_087_0518	ConS_348_0518	24500	1.61649917760972
231	ConS_087_0518	ConS_348_0518	25000	1.26315789473684
232	ConS_087_0518	ConS_348_0518	25500	1.21052631578947
233	ConS_087_0518	ConS_348_0518	26000	1.36842105263158
234	ConS_087_0518	ConS_348_0518	26500	1.42105263157895
235	ConS_087_0518	ConS_348_0518	27000	0.736842105263158
236	ConS_087_0518	ConS_348_0518	27500	1.31578947368421
237	ConS_087_0518	ConS_348_0518	28000	1.42105263157895
238	ConS_087_0518	ConS_348_0518	28500	1.57894736842105
239	ConS_087_0518	ConS_348_0518	29000	0.947368421052632
240	ConS_087_0518	ConS_348_0518	29500	0.842105263157895
241	ConS_087_0518	ConS_348_0518	30000	1.10526315789474
242	ConS_087_0518	ConS_348_0518	30500	1.10526315789474
243	ConS_087_0518	ConS_348_0518	31000	1.05263157894737
244	ConS_087_0518	ConS_348_0518	31500	1.10526315789474
245	ConS_087_0518	ConS_348_0518	32000	1.15789473684211
246	ConS_087_0518	ConS_348_0518	32500	0.736842105263158
247	ConS_087_0518	ConS_348_0518	33000	1.10526315789474
248	ConS_087_0518	ConS_348_0518	33500	0
249	ConS_087_0518	ConS_348_0518	34000	0
250	ConS_087_0518	ConS_348_0518	34500	0
251	ConS_087_0518	ConS_348_0518	35000	0
252	ConS_087_0518	ConS_348_0518	35500	0
253	ConS_087_0518	ConS_348_0518	36000	0
254	ConS_087_0518	ConS_348_0518	36500	0
255	ConS_087_0518	ConS_348_0518	37000	0
256	ConS_087_0518	ConS_348_0518	37500	0
257	ConS_087_0518	ConS_348_0518	38000	0
258	ConS_087_0518	ConS_348_0518	38500	0
259	ConS_087_0518	ConS_348_0518	39000	0
260	ConS_087_0518	ConS_348_0518	39500	0
261	ConS_087_0518	ConS_348_0518	40000	0
262	ConS_087_0518	ConS_348_0518	40500	0
263	ConS_087_0518	ConS_348_0518	41000	0
264	ConS_087_0518	ConS_348_0518	41500	0
265	ConS_087_0518	ConS_348_0518	42000	0
266	ConS_087_0518	ConS_348_0518	42500	0
267	ConS_087_0518	ConS_348_0518	43000	0
268	ConS_087_0518	ConS_348_0518	43500	0
269	ConS_087_0518	ConS_348_0518	44000	0
270	ConS_087_0518	ConS_348_0518	44500	0
271	ConS_087_0518	ConS_348_0518	45000	0
272	ConS_087_0518	ConS_348_0518	45500	0
273	ConS_087_0518	ConS_348_0518	46000	0
274	ConS_087_0518	ConS_348_0518	46500	0
275	ConS_087_0518	ConS_348_0518	47000	0
276	ConS_087_0518	ConS_348_0518	47500	0
277	ConS_087_0518	ConS_348_0518	48000	0
278	ConS_087_0518	ConS_348_0518	48500	0
279	ConS_087_0518	ConS_348_0518	49000	0
280	ConS_087_0518	ConS_348_0518	49500	0
281	ConS_087_0518	ConS_348_0518	50000	0
282	ConS_087_0518	ConS_348_0518	50500	0
283	ConS_087_0518	ConS_348_0518	51000	1
284	ConS_087_0518	ConS_348_0518	51500	0.736842105263158
285	ConS_087_0518	ConS_348_0518	52000	0.894736842105263
286	ConS_087_0518	ConS_348_0518	52500	1.15789473684211
287	ConS_087_0518	ConS_348_0518	53000	0.736842105263158
288	ConS_087_0518	ConS_348_0518	53500	1.21052631578947
289	ConS_087_0518	ConS_348_0518	54000	1
290	ConS_087_0518	ConS_348_0518	54500	0.736842105263158
291	ConS_087_0518	ConS_348_0518	55000	1.15789473684211
292	ConS_087_0518	ConS_348_0518	55500	0.631578947368421
293	ConS_087_0518	ConS_348_0518	56000	0.631578947368421
294	ConS_087_0518	ConS_348_0518	56500	1.21052631578947
295	ConS_087_0518	ConS_348_0518	57000	1
296	ConS_087_0518	ConS_348_0518	57500	1.78324886480585
297	ConS_087_0518	ConS_348_0518	58000	1.15789473684211
298	ConS_087_0518	ConS_348_0518	58500	1.47368421052632
299	ConS_087_0518	ConS_348_0518	59000	0.894736842105263
300	ConS_087_0518	ConS_348_0518	59500	0.894736842105263
301	ConS_087_0518	ConS_348_0518	60000	0.736842105263158
302	ConS_087_0518	ConS_348_0518	60500	1.10526315789474
303	ConS_087_0518	ConS_348_0518	61000	0.789473684210526
304	ConS_087_0518	ConS_348_0518	61500	1
305	ConS_087_0518	ConS_348_0518	62000	0.894736842105263
306	ConS_087_0518	ConS_348_0518	62500	1.47368421052632
307	ConS_087_0518	ConS_348_0518	63000	1.63157894736842
308	ConS_087_0518	ConS_348_0518	63500	0.684210526315789
309	ConS_087_0518	ConS_348_0518	64000	0.578947368421053
310	ConS_087_0518	ConS_348_0518	64500	0.789473684210526
311	ConS_087_0518	ConS_348_0518	65000	0.736842105263158
312	ConS_087_0518	ConS_348_0518	65500	0.894736842105263
313	ConS_087_0518	ConS_348_0518	66000	1.52631578947368
314	ConS_087_0518	ConS_348_0518	66500	1.73684210526316
315	ConS_087_0518	ConS_348_0518	67000	1.6418741314597
316	ConS_087_0518	ConS_348_0518	67500	0.473684210526316
317	ConS_087_0518	ConS_348_0518	68000	0.0526315789473684
318	ConS_087_0518	ConS_348_0518	68500	0.578947368421053
319	ConS_087_0518	ConS_348_0518	69000	1.26315789473684
320	ConS_087_0518	ConS_348_0518	69500	0.578947368421053
321	ConS_087_0518	ConS_348_0518	70000	1.05263157894737
322	ConS_087_0518	ConS_348_0518	70500	1.26315789473684
323	ConS_087_0518	ConS_348_0518	71000	1.36842105263158
324	ConS_087_0518	ConS_348_0518	71500	1.15789473684211
325	ConS_087_0518	ConS_348_0518	72000	1.10526315789474
326	ConS_087_0518	ConS_348_0518	72500	1.42105263157895
327	ConS_087_0518	ConS_348_0518	73000	1.68421052631579
328	ConS_087_0518	ConS_348_0518	73500	1
329	ConS_087_0518	ConS_348_0518	74000	0.947368421052632
330	ConS_087_0518	ConS_348_0518	74500	0.789473684210526
331	ConS_087_0518	ConS_348_0518	75000	1.10526315789474
332	ConS_087_0518	ConS_348_0518	75500	0.894736842105263
333	ConS_087_0518	ConS_348_0518	76000	1.26315789473684
334	ConS_087_0518	ConS_348_0518	76500	0.894736842105263
335	ConS_087_0518	ConS_348_0518	77000	0.894736842105263
336	ConS_087_0518	ConS_348_0518	77500	1.47368421052632
337	ConS_087_0518	ConS_348_0518	78000	1.15789473684211
338	ConS_087_0518	ConS_348_0518	78500	0.684210526315789
339	ConS_087_0518	ConS_348_0518	79000	1.63157894736842
340	ConS_087_0518	ConS_348_0518	79500	0.368421052631579
341	ConS_087_0518	ConS_348_0518	80000	0.947368421052632
342	ConS_087_0518	ConS_348_0518	80500	1.26315789473684
343	ConS_087_0518	ConS_348_0518	81000	1.31578947368421
344	ConS_087_0518	ConS_348_0518	81500	1.05263157894737
345	ConS_087_0518	ConS_348_0518	82000	1.26315789473684
346	ConS_087_0518	ConS_348_0518	82500	1.36842105263158
347	ConS_087_0518	ConS_348_0518	83000	1
348	ConS_087_0518	ConS_348_0518	83500	1.4257240120115
349	ConS_087_0518	ConS_348_0518	84000	0.842105263157895
350	ConS_087_0518	ConS_348_0518	84500	0.789473684210526
351	ConS_087_0518	ConS_348_0518	85000	0.789473684210526
352	ConS_087_0518	ConS_348_0518	85500	1.15789473684211
353	ConS_087_0518	ConS_348_0518	86000	0.736842105263158
354	ConS_087_0518	ConS_348_0518	86500	0.842105263157895
355	ConS_087_0518	ConS_348_0518	87000	1
356	ConS_087_0518	ConS_348_0518	87500	1.05263157894737
357	ConS_087_0518	ConS_348_0518	88000	0.684210526315789
358	ConS_087_0518	ConS_348_0518	88500	0.842105263157895
359	ConS_087_0518	ConS_348_0518	89000	0.894736842105263
360	ConS_087_0518	ConS_348_0518	89500	1.40047041124863
361	ConS_087_0518	ConS_348_0518	90000	0.0526315789473684
362	ConS_348_0518	ConS_348_0518	499	0.99
363	ConS_348_0518	ConS_348_0518	999	0.81
364	ConS_348_0518	ConS_348_0518	1499	0.86
365	ConS_348_0518	ConS_348_0518	1999	1.11
366	ConS_348_0518	ConS_348_0518	2499	1.42
367	ConS_348_0518	ConS_348_0518	2999	0.92
368	ConS_348_0518	ConS_348_0518	3499	0.86
369	ConS_348_0518	ConS_348_0518	3999	0.91
370	ConS_348_0518	ConS_348_0518	4499	1.17
371	ConS_348_0518	ConS_348_0518	4999	0.77
372	ConS_348_0518	ConS_348_0518	5499	0.91
373	ConS_348_0518	ConS_348_0518	5999	0.98
374	ConS_348_0518	ConS_348_0518	6499	1.1
375	ConS_348_0518	ConS_348_0518	6999	1
376	ConS_348_0518	ConS_348_0518	7499	1.12
377	ConS_348_0518	ConS_348_0518	7999	1.18
378	ConS_348_0518	ConS_348_0518	8499	0.99
379	ConS_348_0518	ConS_348_0518	8999	0.87
380	ConS_348_0518	ConS_348_0518	9499	0.88
381	ConS_348_0518	ConS_348_0518	9999	1
382	ConS_348_0518	ConS_348_0518	10499	1.05
383	ConS_348_0518	ConS_348_0518	10999	1.13
384	ConS_348_0518	ConS_348_0518	11499	1.1
385	ConS_348_0518	ConS_348_0518	11999	0.83
386	ConS_348_0518	ConS_348_0518	12499	1.04
387	ConS_348_0518	ConS_348_0518	12999	0.89
388	ConS_348_0518	ConS_348_0518	13499	0.9
389	ConS_348_0518	ConS_348_0518	13999	1.11
390	ConS_348_0518	ConS_348_0518	14499	1.01
391	ConS_348_0518	ConS_348_0518	14999	1.16
392	ConS_348_0518	ConS_348_0518	15499	0.84
393	ConS_348_0518	ConS_348_0518	15999	0.69
394	ConS_348_0518	ConS_348_0518	16499	0.9
395	ConS_348_0518	ConS_348_0518	16999	0.74
396	ConS_348_0518	ConS_348_0518	17499	0.79
397	ConS_348_0518	ConS_348_0518	17999	0.84
398	ConS_348_0518	ConS_348_0518	18499	1.04
399	ConS_348_0518	ConS_348_0518	18999	0.82
400	ConS_348_0518	ConS_348_0518	19499	1.05
401	ConS_348_0518	ConS_348_0518	19999	1.09
402	ConS_348_0518	ConS_348_0518	20499	1.05772148108974
403	ConS_348_0518	ConS_348_0518	20999	0.620162280381309
404	ConS_348_0518	ConS_348_0518	21499	0.82624537110723
405	ConS_348_0518	ConS_348_0518	21999	0.85
406	ConS_348_0518	ConS_348_0518	22499	0.99
407	ConS_348_0518	ConS_348_0518	22999	0.99
408	ConS_348_0518	ConS_348_0518	23499	1.03258874207829
409	ConS_348_0518	ConS_348_0518	23999	1.68640459362427
410	ConS_348_0518	ConS_348_0518	24499	1.63683387981182
411	ConS_348_0518	ConS_348_0518	24999	1.25
412	ConS_348_0518	ConS_348_0518	25499	1.25
413	ConS_348_0518	ConS_348_0518	25999	1.1
414	ConS_348_0518	ConS_348_0518	26499	1.08
415	ConS_348_0518	ConS_348_0518	26999	0.96
416	ConS_348_0518	ConS_348_0518	27499	0.92
417	ConS_348_0518	ConS_348_0518	27999	1.14
418	ConS_348_0518	ConS_348_0518	28499	1.11
419	ConS_348_0518	ConS_348_0518	28999	0.73
420	ConS_348_0518	ConS_348_0518	29499	1.09
421	ConS_348_0518	ConS_348_0518	29999	0.98
422	ConS_348_0518	ConS_348_0518	30499	0.97
423	ConS_348_0518	ConS_348_0518	30999	1.15
424	ConS_348_0518	ConS_348_0518	31499	0.92
425	ConS_348_0518	ConS_348_0518	31999	1.19
426	ConS_348_0518	ConS_348_0518	32499	0.91
427	ConS_348_0518	ConS_348_0518	32999	1.14
428	ConS_348_0518	ConS_348_0518	33499	0.87
429	ConS_348_0518	ConS_348_0518	33999	0.72
430	ConS_348_0518	ConS_348_0518	34499	1.04
431	ConS_348_0518	ConS_348_0518	34999	0.97
432	ConS_348_0518	ConS_348_0518	35499	0.92
433	ConS_348_0518	ConS_348_0518	35999	1.70379749488377
434	ConS_348_0518	ConS_348_0518	36499	1.54224526321365
435	ConS_348_0518	ConS_348_0518	36999	1.93
436	ConS_348_0518	ConS_348_0518	37499	1.79
437	ConS_348_0518	ConS_348_0518	37999	0.89
438	ConS_348_0518	ConS_348_0518	38499	0.91
439	ConS_348_0518	ConS_348_0518	38999	0.99
440	ConS_348_0518	ConS_348_0518	39499	1.21
441	ConS_348_0518	ConS_348_0518	39999	0.94
442	ConS_348_0518	ConS_348_0518	40499	0.96
443	ConS_348_0518	ConS_348_0518	40999	1.6439755751746
444	ConS_348_0518	ConS_348_0518	41499	1.09
445	ConS_348_0518	ConS_348_0518	41999	0.84
446	ConS_348_0518	ConS_348_0518	42499	1.13
447	ConS_348_0518	ConS_348_0518	42999	0.73
448	ConS_348_0518	ConS_348_0518	43499	0.87
449	ConS_348_0518	ConS_348_0518	43999	0.9
450	ConS_348_0518	ConS_348_0518	44499	1.06
451	ConS_348_0518	ConS_348_0518	44999	1.08
452	ConS_348_0518	ConS_348_0518	45499	1.06
453	ConS_348_0518	ConS_348_0518	45999	0.75
454	ConS_348_0518	ConS_348_0518	46499	1.02
455	ConS_348_0518	ConS_348_0518	46999	1.2
456	ConS_348_0518	ConS_348_0518	47499	0.64
457	ConS_348_0518	ConS_348_0518	47999	0.84
458	ConS_348_0518	ConS_348_0518	48499	0.9
459	ConS_348_0518	ConS_348_0518	48999	0.95
460	ConS_348_0518	ConS_348_0518	49499	1.08
461	ConS_348_0518	ConS_348_0518	49999	1.14
462	ConS_348_0518	ConS_348_0518	50499	0.9
463	ConS_348_0518	ConS_348_0518	50999	1.08
464	ConS_348_0518	ConS_348_0518	51499	0.66
465	ConS_348_0518	ConS_348_0518	51999	1.47
466	ConS_348_0518	ConS_348_0518	52499	0.81
467	ConS_348_0518	ConS_348_0518	52999	1.4
468	ConS_348_0518	ConS_348_0518	53499	1.77
469	ConS_348_0518	ConS_348_0518	53999	1.69
470	ConS_348_0518	ConS_348_0518	54499	1.77
471	ConS_348_0518	ConS_348_0518	54999	1.64
472	ConS_348_0518	ConS_348_0518	55499	0.95
473	ConS_348_0518	ConS_348_0518	55999	0.96
474	ConS_348_0518	ConS_348_0518	56499	1.07
475	ConS_348_0518	ConS_348_0518	56999	0.86
476	ConS_348_0518	ConS_348_0518	57499	2.10407699794213
477	ConS_348_0518	ConS_348_0518	57999	0.83
478	ConS_348_0518	ConS_348_0518	58499	0.92
479	ConS_348_0518	ConS_348_0518	58999	0.95
480	ConS_348_0518	ConS_348_0518	59499	1.27
481	ConS_348_0518	ConS_348_0518	59999	1.17
482	ConS_348_0518	ConS_348_0518	60499	0.93
483	ConS_348_0518	ConS_348_0518	60999	1.05
484	ConS_348_0518	ConS_348_0518	61499	0.78
485	ConS_348_0518	ConS_348_0518	61999	0.93
486	ConS_348_0518	ConS_348_0518	62499	1.23
487	ConS_348_0518	ConS_348_0518	62999	0.91
488	ConS_348_0518	ConS_348_0518	63499	1.17
489	ConS_348_0518	ConS_348_0518	63999	0.82
490	ConS_348_0518	ConS_348_0518	64499	0.79
491	ConS_348_0518	ConS_348_0518	64999	0.73
492	ConS_348_0518	ConS_348_0518	65499	0.68
493	ConS_348_0518	ConS_348_0518	65999	1.84
494	ConS_348_0518	ConS_348_0518	66499	2.31295696417135
495	ConS_348_0518	ConS_348_0518	66999	2.33275028446592
496	ConS_348_0518	ConS_348_0518	67499	0.87
497	ConS_348_0518	ConS_348_0518	67999	0.26
498	ConS_348_0518	ConS_348_0518	68499	0.89
499	ConS_348_0518	ConS_348_0518	68999	1.14
500	ConS_348_0518	ConS_348_0518	69499	1.02
501	ConS_348_0518	ConS_348_0518	69999	0.93
502	ConS_348_0518	ConS_348_0518	70499	0.87
503	ConS_348_0518	ConS_348_0518	70999	1.03
504	ConS_348_0518	ConS_348_0518	71499	1.24
505	ConS_348_0518	ConS_348_0518	71999	0.61
506	ConS_348_0518	ConS_348_0518	72499	1.08
507	ConS_348_0518	ConS_348_0518	72999	1.12
508	ConS_348_0518	ConS_348_0518	73499	1.1
509	ConS_348_0518	ConS_348_0518	73999	1.12
510	ConS_348_0518	ConS_348_0518	74499	0.96
511	ConS_348_0518	ConS_348_0518	74999	0.99
512	ConS_348_0518	ConS_348_0518	75499	1.15
513	ConS_348_0518	ConS_348_0518	75999	0.87
514	ConS_348_0518	ConS_348_0518	76499	1.27
515	ConS_348_0518	ConS_348_0518	76999	0.93
516	ConS_348_0518	ConS_348_0518	77499	0.91
517	ConS_348_0518	ConS_348_0518	77999	1.01
518	ConS_348_0518	ConS_348_0518	78499	1.02
519	ConS_348_0518	ConS_348_0518	78999	1.21
520	ConS_348_0518	ConS_348_0518	79499	0.75
521	ConS_348_0518	ConS_348_0518	79999	1.19
522	ConS_348_0518	ConS_348_0518	80499	1.06
523	ConS_348_0518	ConS_348_0518	80999	0.83
524	ConS_348_0518	ConS_348_0518	81499	1.04
525	ConS_348_0518	ConS_348_0518	81999	0.95
526	ConS_348_0518	ConS_348_0518	82499	1.03
527	ConS_348_0518	ConS_348_0518	82999	0.81
528	ConS_348_0518	ConS_348_0518	83499	2.3054145556944
529	ConS_348_0518	ConS_348_0518	83999	1.03
530	ConS_348_0518	ConS_348_0518	84499	0.89
531	ConS_348_0518	ConS_348_0518	84999	1.02
532	ConS_348_0518	ConS_348_0518	85499	1
533	ConS_348_0518	ConS_348_0518	85999	1.09
534	ConS_348_0518	ConS_348_0518	86499	1.02
535	ConS_348_0518	ConS_348_0518	86999	0.9
536	ConS_348_0518	ConS_348_0518	87499	1.13
537	ConS_348_0518	ConS_348_0518	87999	0.91
538	ConS_348_0518	ConS_348_0518	88499	0.87
539	ConS_348_0518	ConS_348_0518	88999	0.88
540	ConS_348_0518	ConS_348_0518	89499	2.01288042806586
541	ConS_348_0518	ConS_348_0518	89999	0.06
542	ConS_371_0518	ConS_348_0518	498	1.01492537313433
543	ConS_371_0518	ConS_348_0518	998	0.970149253731343
544	ConS_371_0518	ConS_348_0518	1498	1.13432835820896
545	ConS_371_0518	ConS_348_0518	1998	0.835820895522388
546	ConS_371_0518	ConS_348_0518	2498	1.1044776119403
547	ConS_371_0518	ConS_348_0518	2998	0.925373134328358
548	ConS_371_0518	ConS_348_0518	3498	0.805970149253731
549	ConS_371_0518	ConS_348_0518	3998	0.895522388059702
550	ConS_371_0518	ConS_348_0518	4498	1.04477611940298
551	ConS_371_0518	ConS_348_0518	4998	1.38805970149254
552	ConS_371_0518	ConS_348_0518	5498	0.91044776119403
553	ConS_371_0518	ConS_348_0518	5998	1.1044776119403
554	ConS_371_0518	ConS_348_0518	6498	1.13432835820896
555	ConS_371_0518	ConS_348_0518	6998	0.970149253731343
556	ConS_371_0518	ConS_348_0518	7498	0.985074626865672
557	ConS_371_0518	ConS_348_0518	7998	1.28358208955224
558	ConS_371_0518	ConS_348_0518	8498	1.19402985074627
559	ConS_371_0518	ConS_348_0518	8998	1.16417910447761
560	ConS_371_0518	ConS_348_0518	9498	1.34328358208955
561	ConS_371_0518	ConS_348_0518	9998	1.02985074626866
562	ConS_371_0518	ConS_348_0518	10498	1.05970149253731
563	ConS_371_0518	ConS_348_0518	10998	0.925373134328358
564	ConS_371_0518	ConS_348_0518	11498	1.14925373134328
565	ConS_371_0518	ConS_348_0518	11998	0.865671641791045
566	ConS_371_0518	ConS_348_0518	12498	1.35820895522388
567	ConS_371_0518	ConS_348_0518	12998	1.04477611940298
568	ConS_371_0518	ConS_348_0518	13498	0.91044776119403
569	ConS_371_0518	ConS_348_0518	13998	1.17910447761194
570	ConS_371_0518	ConS_348_0518	14498	1.23880597014925
571	ConS_371_0518	ConS_348_0518	14998	1.11940298507463
572	ConS_371_0518	ConS_348_0518	15498	0.985074626865672
573	ConS_371_0518	ConS_348_0518	15998	1.04477611940298
574	ConS_371_0518	ConS_348_0518	16498	0.955223880597015
575	ConS_371_0518	ConS_348_0518	16998	1.01492537313433
576	ConS_371_0518	ConS_348_0518	17498	1.04477611940298
577	ConS_371_0518	ConS_348_0518	17998	1.2089552238806
578	ConS_371_0518	ConS_348_0518	18498	1.01492537313433
579	ConS_371_0518	ConS_348_0518	18998	0.91044776119403
580	ConS_371_0518	ConS_348_0518	19498	1.01492537313433
581	ConS_371_0518	ConS_348_0518	19998	1.35820895522388
582	ConS_371_0518	ConS_348_0518	20498	1.05878926131498
583	ConS_371_0518	ConS_348_0518	20998	0.627682746872746
584	ConS_371_0518	ConS_348_0518	21498	0.819855793622396
585	ConS_371_0518	ConS_348_0518	21998	1.28358208955224
586	ConS_371_0518	ConS_348_0518	22498	0.82089552238806
587	ConS_371_0518	ConS_348_0518	22998	0.835820895522388
588	ConS_371_0518	ConS_348_0518	23498	1.01393408702217
589	ConS_371_0518	ConS_348_0518	23998	1.71330209385546
590	ConS_371_0518	ConS_348_0518	24498	1.62283020620413
591	ConS_371_0518	ConS_348_0518	24998	1.44776119402985
592	ConS_371_0518	ConS_348_0518	25498	1.55223880597015
593	ConS_371_0518	ConS_348_0518	25998	1.16417910447761
594	ConS_371_0518	ConS_348_0518	26498	0.985074626865672
595	ConS_371_0518	ConS_348_0518	26998	0.835820895522388
596	ConS_371_0518	ConS_348_0518	27498	0.955223880597015
597	ConS_371_0518	ConS_348_0518	27998	1.6865671641791
598	ConS_371_0518	ConS_348_0518	28498	1.35820895522388
599	ConS_371_0518	ConS_348_0518	28998	0.835820895522388
600	ConS_371_0518	ConS_348_0518	29498	1.16417910447761
601	ConS_371_0518	ConS_348_0518	29998	0.761194029850746
602	ConS_371_0518	ConS_348_0518	30498	1.02985074626866
603	ConS_371_0518	ConS_348_0518	30998	1.1044776119403
604	ConS_371_0518	ConS_348_0518	31498	0.552238805970149
605	ConS_371_0518	ConS_348_0518	31998	1.08955223880597
606	ConS_371_0518	ConS_348_0518	32498	1.05970149253731
607	ConS_371_0518	ConS_348_0518	32998	1.08955223880597
608	ConS_371_0518	ConS_348_0518	33498	0
609	ConS_371_0518	ConS_348_0518	33998	0
610	ConS_371_0518	ConS_348_0518	34498	0
611	ConS_371_0518	ConS_348_0518	34998	0
612	ConS_371_0518	ConS_348_0518	35498	0
613	ConS_371_0518	ConS_348_0518	35998	0
614	ConS_371_0518	ConS_348_0518	36498	0
615	ConS_371_0518	ConS_348_0518	36998	0
616	ConS_371_0518	ConS_348_0518	37498	0
617	ConS_371_0518	ConS_348_0518	37998	0
618	ConS_371_0518	ConS_348_0518	38498	0
619	ConS_371_0518	ConS_348_0518	38998	0
620	ConS_371_0518	ConS_348_0518	39498	0
621	ConS_371_0518	ConS_348_0518	39998	0
622	ConS_371_0518	ConS_348_0518	40498	0
623	ConS_371_0518	ConS_348_0518	40998	0
624	ConS_371_0518	ConS_348_0518	41498	0
625	ConS_371_0518	ConS_348_0518	41998	0
626	ConS_371_0518	ConS_348_0518	42498	0
627	ConS_371_0518	ConS_348_0518	42998	0
628	ConS_371_0518	ConS_348_0518	43498	0
629	ConS_371_0518	ConS_348_0518	43998	0
630	ConS_371_0518	ConS_348_0518	44498	0
631	ConS_371_0518	ConS_348_0518	44998	0
632	ConS_371_0518	ConS_348_0518	45498	0
633	ConS_371_0518	ConS_348_0518	45998	0
634	ConS_371_0518	ConS_348_0518	46498	0
635	ConS_371_0518	ConS_348_0518	46998	0
636	ConS_371_0518	ConS_348_0518	47498	0
637	ConS_371_0518	ConS_348_0518	47998	0
638	ConS_371_0518	ConS_348_0518	48498	0
639	ConS_371_0518	ConS_348_0518	48998	0
640	ConS_371_0518	ConS_348_0518	49498	0
641	ConS_371_0518	ConS_348_0518	49998	0
642	ConS_371_0518	ConS_348_0518	50498	0
643	ConS_371_0518	ConS_348_0518	50998	0.940298507462687
644	ConS_371_0518	ConS_348_0518	51498	0.850746268656716
645	ConS_371_0518	ConS_348_0518	51998	1.16417910447761
646	ConS_371_0518	ConS_348_0518	52498	1.08955223880597
647	ConS_371_0518	ConS_348_0518	52998	1.29850746268657
648	ConS_371_0518	ConS_348_0518	53498	1.02985074626866
649	ConS_371_0518	ConS_348_0518	53998	1
650	ConS_371_0518	ConS_348_0518	54498	0.73134328358209
651	ConS_371_0518	ConS_348_0518	54998	0.985074626865672
652	ConS_371_0518	ConS_348_0518	55498	1.02985074626866
653	ConS_371_0518	ConS_348_0518	55998	0.925373134328358
654	ConS_371_0518	ConS_348_0518	56498	0.985074626865672
655	ConS_371_0518	ConS_348_0518	56998	0.761194029850746
656	ConS_371_0518	ConS_348_0518	57498	1.5797623764105
657	ConS_371_0518	ConS_348_0518	57998	1.07462686567164
658	ConS_371_0518	ConS_348_0518	58498	1.02985074626866
659	ConS_371_0518	ConS_348_0518	58998	0.850746268656716
660	ConS_371_0518	ConS_348_0518	59498	0.955223880597015
661	ConS_371_0518	ConS_348_0518	59998	1.35820895522388
662	ConS_371_0518	ConS_348_0518	60498	0.955223880597015
663	ConS_371_0518	ConS_348_0518	60998	1.04477611940298
664	ConS_371_0518	ConS_348_0518	61498	0.925373134328358
665	ConS_371_0518	ConS_348_0518	61998	0.955223880597015
666	ConS_371_0518	ConS_348_0518	62498	1.44776119402985
667	ConS_371_0518	ConS_348_0518	62998	1
668	ConS_371_0518	ConS_348_0518	63498	0.925373134328358
669	ConS_371_0518	ConS_348_0518	63998	1.26865671641791
670	ConS_371_0518	ConS_348_0518	64498	0.791044776119403
671	ConS_371_0518	ConS_348_0518	64998	0.850746268656716
672	ConS_371_0518	ConS_348_0518	65498	0.940298507462687
673	ConS_371_0518	ConS_348_0518	65998	1.72355615954955
674	ConS_371_0518	ConS_348_0518	66498	1.52381770966535
675	ConS_371_0518	ConS_348_0518	66998	1.557481370772
676	ConS_371_0518	ConS_348_0518	67498	0.985074626865672
677	ConS_371_0518	ConS_348_0518	67998	0.701492537313433
678	ConS_371_0518	ConS_348_0518	68498	1.40298507462687
679	ConS_371_0518	ConS_348_0518	68998	1.22388059701493
680	ConS_371_0518	ConS_348_0518	69498	1.13432835820896
681	ConS_371_0518	ConS_348_0518	69998	1.07462686567164
682	ConS_371_0518	ConS_348_0518	70498	0.925373134328358
683	ConS_371_0518	ConS_348_0518	70998	0.716417910447761
684	ConS_371_0518	ConS_348_0518	71498	1.19402985074627
685	ConS_371_0518	ConS_348_0518	71998	0.492537313432836
686	ConS_371_0518	ConS_348_0518	72498	0.761194029850746
687	ConS_371_0518	ConS_348_0518	72998	0.761194029850746
688	ConS_371_0518	ConS_348_0518	73498	1
689	ConS_371_0518	ConS_348_0518	73998	0.835820895522388
690	ConS_371_0518	ConS_348_0518	74498	1.22388059701493
691	ConS_371_0518	ConS_348_0518	74998	0.940298507462687
692	ConS_371_0518	ConS_348_0518	75498	0.656716417910448
693	ConS_371_0518	ConS_348_0518	75998	0.626865671641791
694	ConS_371_0518	ConS_348_0518	76498	1.28358208955224
695	ConS_371_0518	ConS_348_0518	76998	0.746268656716418
696	ConS_371_0518	ConS_348_0518	77498	1.07462686567164
697	ConS_371_0518	ConS_348_0518	77998	1.23880597014925
698	ConS_371_0518	ConS_348_0518	78498	1.17910447761194
699	ConS_371_0518	ConS_348_0518	78998	0.940298507462687
700	ConS_371_0518	ConS_348_0518	79498	0.91044776119403
701	ConS_371_0518	ConS_348_0518	79998	0.955223880597015
702	ConS_371_0518	ConS_348_0518	80498	1.05970149253731
703	ConS_371_0518	ConS_348_0518	80998	0.791044776119403
704	ConS_371_0518	ConS_348_0518	81498	1.07462686567164
705	ConS_371_0518	ConS_348_0518	81998	0.611940298507463
706	ConS_371_0518	ConS_348_0518	82498	1.22388059701493
707	ConS_371_0518	ConS_348_0518	82998	1.08955223880597
708	ConS_371_0518	ConS_348_0518	83498	1.70707932371104
709	ConS_371_0518	ConS_348_0518	83998	1.25373134328358
710	ConS_371_0518	ConS_348_0518	84498	1.07462686567164
711	ConS_371_0518	ConS_348_0518	84998	1.25373134328358
712	ConS_371_0518	ConS_348_0518	85498	1.13432835820896
713	ConS_371_0518	ConS_348_0518	85998	0.791044776119403
714	ConS_371_0518	ConS_348_0518	86498	0.985074626865672
715	ConS_371_0518	ConS_348_0518	86998	0.716417910447761
716	ConS_371_0518	ConS_348_0518	87498	0.970149253731343
717	ConS_371_0518	ConS_348_0518	87998	0.91044776119403
718	ConS_371_0518	ConS_348_0518	88498	0.805970149253731
719	ConS_371_0518	ConS_348_0518	88998	0.641791044776119
720	ConS_371_0518	ConS_348_0518	89498	2.31896729441532
721	ConS_371_0518	ConS_348_0518	89998	0.0597014925373134
722	ConS_372_0518	ConS_348_0518	497	0.933333333333333
723	ConS_372_0518	ConS_348_0518	997	0.366666666666667
724	ConS_372_0518	ConS_348_0518	1497	0.866666666666667
725	ConS_372_0518	ConS_348_0518	1997	0.9
726	ConS_372_0518	ConS_348_0518	2497	0.9
727	ConS_372_0518	ConS_348_0518	2997	1
728	ConS_372_0518	ConS_348_0518	3497	1.03333333333333
729	ConS_372_0518	ConS_348_0518	3997	0.666666666666667
730	ConS_372_0518	ConS_348_0518	4497	1.3
731	ConS_372_0518	ConS_348_0518	4997	1.03333333333333
732	ConS_372_0518	ConS_348_0518	5497	0.9
733	ConS_372_0518	ConS_348_0518	5997	1.1
734	ConS_372_0518	ConS_348_0518	6497	1.23333333333333
735	ConS_372_0518	ConS_348_0518	6997	1.13333333333333
736	ConS_372_0518	ConS_348_0518	7497	0.966666666666667
737	ConS_372_0518	ConS_348_0518	7997	1.46666666666667
738	ConS_372_0518	ConS_348_0518	8497	0.433333333333333
739	ConS_372_0518	ConS_348_0518	8997	0.766666666666667
740	ConS_372_0518	ConS_348_0518	9497	0.9
741	ConS_372_0518	ConS_348_0518	9997	0.733333333333333
742	ConS_372_0518	ConS_348_0518	10497	1.1
743	ConS_372_0518	ConS_348_0518	10997	0.933333333333333
744	ConS_372_0518	ConS_348_0518	11497	1.03333333333333
745	ConS_372_0518	ConS_348_0518	11997	1.16666666666667
746	ConS_372_0518	ConS_348_0518	12497	0.766666666666667
747	ConS_372_0518	ConS_348_0518	12997	0.9
748	ConS_372_0518	ConS_348_0518	13497	0.733333333333333
749	ConS_372_0518	ConS_348_0518	13997	0.8
750	ConS_372_0518	ConS_348_0518	14497	1.1
751	ConS_372_0518	ConS_348_0518	14997	1.33333333333333
752	ConS_372_0518	ConS_348_0518	15497	0.666666666666667
753	ConS_372_0518	ConS_348_0518	15997	0.966666666666667
754	ConS_372_0518	ConS_348_0518	16497	0.766666666666667
755	ConS_372_0518	ConS_348_0518	16997	1.06666666666667
756	ConS_372_0518	ConS_348_0518	17497	0.666666666666667
757	ConS_372_0518	ConS_348_0518	17997	0.966666666666667
758	ConS_372_0518	ConS_348_0518	18497	0.766666666666667
759	ConS_372_0518	ConS_348_0518	18997	0.666666666666667
760	ConS_372_0518	ConS_348_0518	19497	1.03333333333333
761	ConS_372_0518	ConS_348_0518	19997	0.9
762	ConS_372_0518	ConS_348_0518	20497	1.02518304718683
763	ConS_372_0518	ConS_348_0518	20997	0.608073223360544
764	ConS_372_0518	ConS_348_0518	21497	0.836916088494717
765	ConS_372_0518	ConS_348_0518	21997	1.1
766	ConS_372_0518	ConS_348_0518	22497	1.03333333333333
767	ConS_372_0518	ConS_348_0518	22997	0
768	ConS_372_0518	ConS_348_0518	23497	0
769	ConS_372_0518	ConS_348_0518	23997	0
770	ConS_372_0518	ConS_348_0518	24497	0
771	ConS_372_0518	ConS_348_0518	24997	0
772	ConS_372_0518	ConS_348_0518	25497	0
773	ConS_372_0518	ConS_348_0518	25997	0
774	ConS_372_0518	ConS_348_0518	26497	0
775	ConS_372_0518	ConS_348_0518	26997	0
776	ConS_372_0518	ConS_348_0518	27497	0
777	ConS_372_0518	ConS_348_0518	27997	0
778	ConS_372_0518	ConS_348_0518	28497	0
779	ConS_372_0518	ConS_348_0518	28997	0
780	ConS_372_0518	ConS_348_0518	29497	0
781	ConS_372_0518	ConS_348_0518	29997	0
782	ConS_372_0518	ConS_348_0518	30497	0
783	ConS_372_0518	ConS_348_0518	30997	0
784	ConS_372_0518	ConS_348_0518	31497	0
785	ConS_372_0518	ConS_348_0518	31997	0
786	ConS_372_0518	ConS_348_0518	32497	0
787	ConS_372_0518	ConS_348_0518	32997	0
788	ConS_372_0518	ConS_348_0518	33497	0
789	ConS_372_0518	ConS_348_0518	33997	0
790	ConS_372_0518	ConS_348_0518	34497	0
791	ConS_372_0518	ConS_348_0518	34997	0
792	ConS_372_0518	ConS_348_0518	35497	0
793	ConS_372_0518	ConS_348_0518	35997	0
794	ConS_372_0518	ConS_348_0518	36497	0
795	ConS_372_0518	ConS_348_0518	36997	0
796	ConS_372_0518	ConS_348_0518	37497	0
797	ConS_372_0518	ConS_348_0518	37997	0
798	ConS_372_0518	ConS_348_0518	38497	0
799	ConS_372_0518	ConS_348_0518	38997	0
800	ConS_372_0518	ConS_348_0518	39497	0
801	ConS_372_0518	ConS_348_0518	39997	0
802	ConS_372_0518	ConS_348_0518	40497	0
803	ConS_372_0518	ConS_348_0518	40997	0
804	ConS_372_0518	ConS_348_0518	41497	0
805	ConS_372_0518	ConS_348_0518	41997	0
806	ConS_372_0518	ConS_348_0518	42497	0
807	ConS_372_0518	ConS_348_0518	42997	0
808	ConS_372_0518	ConS_348_0518	43497	0
809	ConS_372_0518	ConS_348_0518	43997	0
810	ConS_372_0518	ConS_348_0518	44497	0
811	ConS_372_0518	ConS_348_0518	44997	0
812	ConS_372_0518	ConS_348_0518	45497	0
813	ConS_372_0518	ConS_348_0518	45997	0
814	ConS_372_0518	ConS_348_0518	46497	0
815	ConS_372_0518	ConS_348_0518	46997	0
816	ConS_372_0518	ConS_348_0518	47497	0
817	ConS_372_0518	ConS_348_0518	47997	0
818	ConS_372_0518	ConS_348_0518	48497	0
819	ConS_372_0518	ConS_348_0518	48997	0
820	ConS_372_0518	ConS_348_0518	49497	0
821	ConS_372_0518	ConS_348_0518	49997	0
822	ConS_372_0518	ConS_348_0518	50497	0
823	ConS_372_0518	ConS_348_0518	50997	0
824	ConS_372_0518	ConS_348_0518	51497	0
825	ConS_372_0518	ConS_348_0518	51997	0
826	ConS_372_0518	ConS_348_0518	52497	0
827	ConS_372_0518	ConS_348_0518	52997	0
828	ConS_372_0518	ConS_348_0518	53497	0
829	ConS_372_0518	ConS_348_0518	53997	0
830	ConS_372_0518	ConS_348_0518	54497	0
831	ConS_372_0518	ConS_348_0518	54997	0
832	ConS_372_0518	ConS_348_0518	55497	0
833	ConS_372_0518	ConS_348_0518	55997	0
834	ConS_372_0518	ConS_348_0518	56497	0
835	ConS_372_0518	ConS_348_0518	56997	0
836	ConS_372_0518	ConS_348_0518	57497	0
837	ConS_372_0518	ConS_348_0518	57997	0
838	ConS_372_0518	ConS_348_0518	58497	0
839	ConS_372_0518	ConS_348_0518	58997	0
840	ConS_372_0518	ConS_348_0518	59497	0
841	ConS_372_0518	ConS_348_0518	59997	0
842	ConS_372_0518	ConS_348_0518	60497	0
843	ConS_372_0518	ConS_348_0518	60997	0
844	ConS_372_0518	ConS_348_0518	61497	0
845	ConS_372_0518	ConS_348_0518	61997	0
846	ConS_372_0518	ConS_348_0518	62497	0
847	ConS_372_0518	ConS_348_0518	62997	0
848	ConS_372_0518	ConS_348_0518	63497	0
849	ConS_372_0518	ConS_348_0518	63997	0
850	ConS_372_0518	ConS_348_0518	64497	0
851	ConS_372_0518	ConS_348_0518	64997	0
852	ConS_372_0518	ConS_348_0518	65497	0
853	ConS_372_0518	ConS_348_0518	65997	0
854	ConS_372_0518	ConS_348_0518	66497	0
855	ConS_372_0518	ConS_348_0518	66997	0
856	ConS_372_0518	ConS_348_0518	67497	0
857	ConS_372_0518	ConS_348_0518	67997	0
858	ConS_372_0518	ConS_348_0518	68497	0
859	ConS_372_0518	ConS_348_0518	68997	0
860	ConS_372_0518	ConS_348_0518	69497	0
861	ConS_372_0518	ConS_348_0518	69997	0
862	ConS_372_0518	ConS_348_0518	70497	0
863	ConS_372_0518	ConS_348_0518	70997	0
864	ConS_372_0518	ConS_348_0518	71497	0
865	ConS_372_0518	ConS_348_0518	71997	0
866	ConS_372_0518	ConS_348_0518	72497	0
867	ConS_372_0518	ConS_348_0518	72997	0
868	ConS_372_0518	ConS_348_0518	73497	0
869	ConS_372_0518	ConS_348_0518	73997	0
870	ConS_372_0518	ConS_348_0518	74497	0
871	ConS_372_0518	ConS_348_0518	74997	1.16666666666667
872	ConS_372_0518	ConS_348_0518	75497	0.833333333333333
873	ConS_372_0518	ConS_348_0518	75997	1.06666666666667
874	ConS_372_0518	ConS_348_0518	76497	0.933333333333333
875	ConS_372_0518	ConS_348_0518	76997	1.16666666666667
876	ConS_372_0518	ConS_348_0518	77497	0.8
877	ConS_372_0518	ConS_348_0518	77997	0.966666666666667
878	ConS_372_0518	ConS_348_0518	78497	0.866666666666667
879	ConS_372_0518	ConS_348_0518	78997	1.3
880	ConS_372_0518	ConS_348_0518	79497	1.13333333333333
881	ConS_372_0518	ConS_348_0518	79997	1.33333333333333
882	ConS_372_0518	ConS_348_0518	80497	1.06666666666667
883	ConS_372_0518	ConS_348_0518	80997	0.866666666666667
884	ConS_372_0518	ConS_348_0518	81497	0.966666666666667
885	ConS_372_0518	ConS_348_0518	81997	1.03333333333333
886	ConS_372_0518	ConS_348_0518	82497	1.06666666666667
887	ConS_372_0518	ConS_348_0518	82997	0.666666666666667
888	ConS_372_0518	ConS_348_0518	83497	1.53333333333333
889	ConS_372_0518	ConS_348_0518	83997	1.2
890	ConS_372_0518	ConS_348_0518	84497	1
891	ConS_372_0518	ConS_348_0518	84997	0.833333333333333
892	ConS_372_0518	ConS_348_0518	85497	1.36666666666667
893	ConS_372_0518	ConS_348_0518	85997	0.733333333333333
894	ConS_372_0518	ConS_348_0518	86497	1.3
895	ConS_372_0518	ConS_348_0518	86997	1.03333333333333
896	ConS_372_0518	ConS_348_0518	87497	1.06666666666667
897	ConS_372_0518	ConS_348_0518	87997	0.833333333333333
898	ConS_372_0518	ConS_348_0518	88497	0.966666666666667
899	ConS_372_0518	ConS_348_0518	88997	0.766666666666667
900	ConS_372_0518	ConS_348_0518	89497	1.70560942635657
901	ConS_372_0518	ConS_348_0518	89997	0
902	ConS_185_1014	ConS_185_1014	1	0
903	ConS_185_1014	ConS_185_1014	501	1.12941176470588
904	ConS_185_1014	ConS_185_1014	1001	1.08235294117647
905	ConS_185_1014	ConS_185_1014	1501	0.458823529411765
906	ConS_185_1014	ConS_185_1014	2001	1.02352941176471
907	ConS_185_1014	ConS_185_1014	2501	1.28235294117647
908	ConS_185_1014	ConS_185_1014	3001	1.52941176470588
909	ConS_185_1014	ConS_185_1014	3501	1.72941176470588
910	ConS_185_1014	ConS_185_1014	4001	1.31764705882353
911	ConS_185_1014	ConS_185_1014	4501	1.18823529411765
912	ConS_185_1014	ConS_185_1014	5001	1.29411764705882
913	ConS_185_1014	ConS_185_1014	5501	1.47058823529412
914	ConS_185_1014	ConS_185_1014	6001	1.14117647058824
915	ConS_185_1014	ConS_185_1014	6501	1.63529411764706
916	ConS_185_1014	ConS_185_1014	7001	1.09411764705882
917	ConS_185_1014	ConS_185_1014	7501	1.94117647058824
918	ConS_185_1014	ConS_185_1014	8001	0.894117647058824
919	ConS_185_1014	ConS_185_1014	8501	1.34117647058824
920	ConS_185_1014	ConS_185_1014	9001	0.952941176470588
921	ConS_185_1014	ConS_185_1014	9501	0.529411764705882
922	ConS_185_1014	ConS_185_1014	10001	1.36470588235294
923	ConS_185_1014	ConS_185_1014	10501	0.941176470588235
924	ConS_185_1014	ConS_185_1014	11001	1.82352941176471
925	ConS_185_1014	ConS_185_1014	11501	0.517647058823529
926	ConS_185_1014	ConS_185_1014	12001	1.02352941176471
927	ConS_185_1014	ConS_185_1014	12501	0.976470588235294
928	ConS_185_1014	ConS_185_1014	13001	0.682352941176471
929	ConS_185_1014	ConS_185_1014	13501	1.51764705882353
930	ConS_185_1014	ConS_185_1014	14001	1.36470588235294
931	ConS_185_1014	ConS_185_1014	14501	1.34117647058824
932	ConS_185_1014	ConS_185_1014	15001	0.823529411764706
933	ConS_185_1014	ConS_185_1014	15501	1.10588235294118
934	ConS_185_1014	ConS_185_1014	16001	1.05882352941176
935	ConS_185_1014	ConS_185_1014	16501	1.15294117647059
936	ConS_185_1014	ConS_185_1014	17001	1.04705882352941
937	ConS_185_1014	ConS_185_1014	17501	1.35294117647059
938	ConS_185_1014	ConS_185_1014	18001	1.16470588235294
939	ConS_185_1014	ConS_185_1014	18501	1.11764705882353
940	ConS_185_1014	ConS_185_1014	19001	0.588235294117647
941	ConS_185_1014	ConS_185_1014	19501	0.941176470588235
942	ConS_185_1014	ConS_185_1014	20001	1.04705882352941
943	ConS_185_1014	ConS_185_1014	20501	0.447058823529412
944	ConS_185_1014	ConS_185_1014	21001	0.917647058823529
945	ConS_185_1014	ConS_185_1014	21501	1.23529411764706
946	ConS_185_1014	ConS_185_1014	22001	1.44705882352941
947	ConS_185_1014	ConS_185_1014	22501	1.22352941176471
948	ConS_185_1014	ConS_185_1014	23001	0.552941176470588
949	ConS_185_1014	ConS_185_1014	23501	1.17647058823529
950	ConS_185_1014	ConS_185_1014	24001	0.858823529411765
951	ConS_185_1014	ConS_185_1014	24501	1.54117647058824
952	ConS_185_1014	ConS_185_1014	25001	1.83529411764706
953	ConS_185_1014	ConS_185_1014	25501	1.88235294117647
954	ConS_185_1014	ConS_185_1014	26001	1.15294117647059
955	ConS_185_1014	ConS_185_1014	26501	1.48235294117647
956	ConS_185_1014	ConS_185_1014	27001	1.09411764705882
957	ConS_185_1014	ConS_185_1014	27501	1.44705882352941
958	ConS_185_1014	ConS_185_1014	28001	0.823529411764706
959	ConS_185_1014	ConS_185_1014	28501	1.55294117647059
960	ConS_185_1014	ConS_185_1014	29001	1.52941176470588
961	ConS_185_1014	ConS_185_1014	29501	0.176470588235294
962	ConS_185_1014	ConS_185_1014	30001	0.988235294117647
963	ConS_185_1014	ConS_185_1014	30501	1.54117647058824
964	ConS_185_1014	ConS_185_1014	31001	0.952941176470588
965	ConS_185_1014	ConS_185_1014	31501	1.05882352941176
966	ConS_185_1014	ConS_185_1014	32001	0.517647058823529
967	ConS_185_1014	ConS_185_1014	32501	0.988235294117647
968	ConS_185_1014	ConS_185_1014	33001	0.835294117647059
969	ConS_185_1014	ConS_185_1014	33501	0.411764705882353
970	ConS_185_1014	ConS_185_1014	34001	0.494117647058824
971	ConS_185_1014	ConS_185_1014	34501	1.04705882352941
972	ConS_185_1014	ConS_185_1014	35001	1.11764705882353
973	ConS_185_1014	ConS_185_1014	35501	1.15294117647059
974	ConS_185_1014	ConS_185_1014	36001	0.929411764705882
975	ConS_185_1014	ConS_185_1014	36501	1.42352941176471
976	ConS_185_1014	ConS_185_1014	37001	0.882352941176471
977	ConS_185_1014	ConS_185_1014	37501	1.52941176470588
978	ConS_185_1014	ConS_185_1014	38001	1.14117647058824
979	ConS_185_1014	ConS_185_1014	38501	1.41176470588235
980	ConS_185_1014	ConS_185_1014	39001	1.25882352941176
981	ConS_185_1014	ConS_185_1014	39501	1.31764705882353
982	ConS_185_1014	ConS_185_1014	40001	0.717647058823529
983	ConS_185_1014	ConS_185_1014	40501	0.835294117647059
984	ConS_185_1014	ConS_185_1014	41001	1.88235294117647
985	ConS_185_1014	ConS_185_1014	41501	1.02352941176471
986	ConS_185_1014	ConS_185_1014	42001	0.870588235294118
987	ConS_185_1014	ConS_185_1014	42501	1.17647058823529
988	ConS_185_1014	ConS_185_1014	43001	0.952941176470588
989	ConS_185_1014	ConS_185_1014	43501	0.635294117647059
990	ConS_185_1014	ConS_185_1014	44001	0.847058823529412
991	ConS_185_1014	ConS_185_1014	44501	0.988235294117647
992	ConS_185_1014	ConS_185_1014	45001	0.835294117647059
993	ConS_185_1014	ConS_185_1014	45501	1.37647058823529
994	ConS_185_1014	ConS_185_1014	46001	0.352941176470588
995	ConS_185_1014	ConS_185_1014	46501	0.705882352941177
996	ConS_185_1014	ConS_185_1014	47001	0.823529411764706
997	ConS_185_1014	ConS_185_1014	47501	0.141176470588235
998	ConS_185_1014	ConS_185_1014	48001	0.352941176470588
999	ConS_185_1014	ConS_185_1014	48501	0.588235294117647
1000	ConS_185_1014	ConS_185_1014	49001	0.705882352941177
1001	ConS_185_1014	ConS_185_1014	49501	0.650426717420783
1002	ConS_185_1014	ConS_185_1014	50001	0.765807623036629
1003	ConS_185_1014	ConS_185_1014	50501	1.17647058823529
1004	ConS_185_1014	ConS_185_1014	51001	0.894117647058824
1005	ConS_185_1014	ConS_185_1014	51501	0.647058823529412
1006	ConS_185_1014	ConS_185_1014	52001	0.811764705882353
1007	ConS_185_1014	ConS_185_1014	52501	1.17647058823529
1008	ConS_185_1014	ConS_185_1014	53001	1.41176470588235
1009	ConS_185_1014	ConS_185_1014	53501	0.729411764705882
1010	ConS_185_1014	ConS_185_1014	54001	1.22352941176471
1011	ConS_185_1014	ConS_185_1014	54501	0.941176470588235
1012	ConS_185_1014	ConS_185_1014	55001	0.705882352941177
1013	ConS_185_1014	ConS_185_1014	55501	1.77647058823529
1014	ConS_185_1014	ConS_185_1014	56001	1.11764705882353
1015	ConS_185_1014	ConS_185_1014	56501	1.07058823529412
1016	ConS_185_1014	ConS_185_1014	57001	0.858823529411765
1017	ConS_185_1014	ConS_185_1014	57501	1.05882352941176
1018	ConS_185_1014	ConS_185_1014	58001	1.47058823529412
1019	ConS_185_1014	ConS_185_1014	58501	0.752941176470588
1020	ConS_185_1014	ConS_185_1014	59001	1.04705882352941
1021	ConS_185_1014	ConS_185_1014	59501	1.18823529411765
1022	ConS_185_1014	ConS_185_1014	60001	1.51764705882353
1023	ConS_185_1014	ConS_185_1014	60501	1.17647058823529
1024	ConS_185_1014	ConS_185_1014	61001	0.611764705882353
1025	ConS_185_1014	ConS_185_1014	61501	0.894117647058824
1026	ConS_185_1014	ConS_185_1014	62001	0.705882352941177
1027	ConS_185_1014	ConS_185_1014	62501	1.09411764705882
1028	ConS_185_1014	ConS_185_1014	63001	0.4
1029	ConS_185_1014	ConS_185_1014	63501	0.905882352941176
1030	ConS_185_1014	ConS_185_1014	64001	1.48235294117647
1031	ConS_185_1014	ConS_185_1014	64501	0.894117647058824
1032	ConS_185_1014	ConS_185_1014	65001	0.811764705882353
1033	ConS_185_1014	ConS_185_1014	65501	0.858823529411765
1034	ConS_185_1014	ConS_185_1014	66001	0.752941176470588
1035	ConS_185_1014	ConS_185_1014	66501	0.482352941176471
1036	ConS_185_1014	ConS_185_1014	67001	1.08235294117647
1037	ConS_185_1014	ConS_185_1014	67501	1.18823529411765
1038	ConS_185_1014	ConS_185_1014	68001	1.08235294117647
1039	ConS_185_1014	ConS_185_1014	68501	0.352941176470588
1040	ConS_185_1014	ConS_185_1014	69001	0.564705882352941
1041	ConS_185_1014	ConS_185_1014	69501	1.55294117647059
1042	ConS_185_1014	ConS_185_1014	70001	1.43529411764706
1043	ConS_185_1014	ConS_185_1014	70501	0.764705882352941
1044	ConS_185_1014	ConS_185_1014	71001	1.02352941176471
1045	ConS_185_1014	ConS_185_1014	71501	0.682352941176471
1046	ConS_185_1014	ConS_185_1014	72001	0.505882352941176
1047	ConS_185_1014	ConS_185_1014	72501	0.188235294117647
1048	ConS_185_1014	ConS_185_1014	73001	0.505882352941176
1049	ConS_185_1014	ConS_185_1014	73501	1.05882352941176
1050	ConS_185_1014	ConS_185_1014	74001	1.48235294117647
1051	ConS_185_1014	ConS_185_1014	74501	1.15294117647059
1052	ConS_185_1014	ConS_185_1014	75001	1.18823529411765
1053	ConS_185_1014	ConS_185_1014	75501	1.25774311175091
1054	ConS_185_1014	ConS_185_1014	76001	1.69595784472891
1055	ConS_185_1014	ConS_185_1014	76501	1.11764705882353
1056	ConS_185_1014	ConS_185_1014	77001	0.811764705882353
1057	ConS_185_1014	ConS_185_1014	77501	0.811764705882353
1058	ConS_185_1014	ConS_185_1014	78001	0.529411764705882
1059	ConS_185_1014	ConS_185_1014	78501	0.352941176470588
1060	ConS_185_1014	ConS_185_1014	79001	1
1061	ConS_185_1014	ConS_185_1014	79501	0.588235294117647
1062	ConS_185_1014	ConS_185_1014	80001	0.552941176470588
1063	ConS_185_1014	ConS_185_1014	80501	0.658823529411765
1064	ConS_185_1014	ConS_185_1014	81001	0.552941176470588
1065	ConS_185_1014	ConS_185_1014	81501	0.670588235294118
1066	ConS_185_1014	ConS_185_1014	82001	0.741176470588235
1067	ConS_185_1014	ConS_185_1014	82501	0.764705882352941
1068	ConS_185_1014	ConS_185_1014	83001	0.764705882352941
1069	ConS_185_1014	ConS_185_1014	83501	0.329411764705882
1070	ConS_185_1014	ConS_185_1014	84001	1.54117647058824
1071	ConS_185_1014	ConS_185_1014	84501	0.941176470588235
1072	ConS_185_1014	ConS_185_1014	85001	0.811764705882353
1073	ConS_185_1014	ConS_185_1014	85501	0.223529411764706
1074	ConS_185_1014	ConS_185_1014	86001	0.294117647058824
1075	ConS_185_1014	ConS_185_1014	86501	0.458823529411765
1076	ConS_185_1014	ConS_185_1014	87001	0.729411764705882
1077	ConS_185_1014	ConS_185_1014	87501	0.541176470588235
1078	ConS_185_1014	ConS_185_1014	88001	1.25882352941176
1079	ConS_185_1014	ConS_185_1014	88501	1.4
1080	ConS_185_1014	ConS_185_1014	89001	0.941176470588235
1081	ConS_185_1014	ConS_185_1014	89501	1.48235294117647
1082	ConS_185_1014	ConS_185_1014	90001	0
1083	ConS_245_0119	ConS_185_1014	500	0.578947368421053
1084	ConS_245_0119	ConS_185_1014	1000	0.842105263157895
1085	ConS_245_0119	ConS_185_1014	1500	0.684210526315789
1086	ConS_245_0119	ConS_185_1014	2000	1.15789473684211
1087	ConS_245_0119	ConS_185_1014	2500	1.31578947368421
1088	ConS_245_0119	ConS_185_1014	3000	1.05263157894737
1089	ConS_245_0119	ConS_185_1014	3500	0.736842105263158
1090	ConS_245_0119	ConS_185_1014	4000	1.94736842105263
1091	ConS_245_0119	ConS_185_1014	4500	0.894736842105263
1092	ConS_245_0119	ConS_185_1014	5000	0.894736842105263
1093	ConS_245_0119	ConS_185_1014	5500	0.789473684210526
1094	ConS_245_0119	ConS_185_1014	6000	0.736842105263158
1095	ConS_245_0119	ConS_185_1014	6500	0.631578947368421
1096	ConS_245_0119	ConS_185_1014	7000	0.631578947368421
1097	ConS_245_0119	ConS_185_1014	7500	0.947368421052632
1098	ConS_245_0119	ConS_185_1014	8000	1.26315789473684
1099	ConS_245_0119	ConS_185_1014	8500	1.78947368421053
1100	ConS_245_0119	ConS_185_1014	9000	0.894736842105263
1101	ConS_245_0119	ConS_185_1014	9500	0.789473684210526
1102	ConS_245_0119	ConS_185_1014	10000	0.736842105263158
1103	ConS_245_0119	ConS_185_1014	10500	1.15789473684211
1104	ConS_245_0119	ConS_185_1014	11000	1
1105	ConS_245_0119	ConS_185_1014	11500	0.789473684210526
1106	ConS_245_0119	ConS_185_1014	12000	1.47368421052632
1107	ConS_245_0119	ConS_185_1014	12500	0.684210526315789
1108	ConS_245_0119	ConS_185_1014	13000	1.47368421052632
1109	ConS_245_0119	ConS_185_1014	13500	1
1110	ConS_245_0119	ConS_185_1014	14000	0.736842105263158
1111	ConS_245_0119	ConS_185_1014	14500	0.526315789473684
1112	ConS_245_0119	ConS_185_1014	15000	1.52631578947368
1113	ConS_245_0119	ConS_185_1014	15500	0.842105263157895
1114	ConS_245_0119	ConS_185_1014	16000	0.947368421052632
1115	ConS_245_0119	ConS_185_1014	16500	0.842105263157895
1116	ConS_245_0119	ConS_185_1014	17000	1.10526315789474
1117	ConS_245_0119	ConS_185_1014	17500	1.21052631578947
1118	ConS_245_0119	ConS_185_1014	18000	1
1119	ConS_245_0119	ConS_185_1014	18500	0.736842105263158
1120	ConS_245_0119	ConS_185_1014	19000	1.36842105263158
1121	ConS_245_0119	ConS_185_1014	19500	1
1122	ConS_245_0119	ConS_185_1014	20000	1.21052631578947
1123	ConS_245_0119	ConS_185_1014	20500	1.15789473684211
1124	ConS_245_0119	ConS_185_1014	21000	1.26315789473684
1125	ConS_245_0119	ConS_185_1014	21500	1.15789473684211
1126	ConS_245_0119	ConS_185_1014	22000	1.47368421052632
1127	ConS_245_0119	ConS_185_1014	22500	1
1128	ConS_245_0119	ConS_185_1014	23000	0.975857688087826
1129	ConS_245_0119	ConS_185_1014	23500	0.842105263157895
1130	ConS_245_0119	ConS_185_1014	24000	0.578947368421053
1131	ConS_245_0119	ConS_185_1014	24500	1.21052631578947
1132	ConS_245_0119	ConS_185_1014	25000	1.47368421052632
1133	ConS_245_0119	ConS_185_1014	25500	1
1134	ConS_245_0119	ConS_185_1014	26000	0.315789473684211
1135	ConS_245_0119	ConS_185_1014	26500	1.05263157894737
1136	ConS_245_0119	ConS_185_1014	27000	1.10526315789474
1137	ConS_245_0119	ConS_185_1014	27500	1.52631578947368
1138	ConS_245_0119	ConS_185_1014	28000	1.73684210526316
1139	ConS_245_0119	ConS_185_1014	28500	1.47368421052632
1140	ConS_245_0119	ConS_185_1014	29000	0.894736842105263
1141	ConS_245_0119	ConS_185_1014	29500	0.789473684210526
1142	ConS_245_0119	ConS_185_1014	30000	0.631578947368421
1143	ConS_245_0119	ConS_185_1014	30500	1.21052631578947
1144	ConS_245_0119	ConS_185_1014	31000	0.684210526315789
1145	ConS_245_0119	ConS_185_1014	31500	1.05263157894737
1146	ConS_245_0119	ConS_185_1014	32000	1.21052631578947
1147	ConS_245_0119	ConS_185_1014	32500	1.26315789473684
1148	ConS_245_0119	ConS_185_1014	33000	0.684210526315789
1149	ConS_245_0119	ConS_185_1014	33500	1.10526315789474
1150	ConS_245_0119	ConS_185_1014	34000	0.421052631578947
1151	ConS_245_0119	ConS_185_1014	34500	0.894736842105263
1152	ConS_245_0119	ConS_185_1014	35000	1
1153	ConS_245_0119	ConS_185_1014	35500	1.52631578947368
1154	ConS_245_0119	ConS_185_1014	36000	0.789473684210526
1155	ConS_245_0119	ConS_185_1014	36500	0.526315789473684
1156	ConS_245_0119	ConS_185_1014	37000	1.21052631578947
1157	ConS_245_0119	ConS_185_1014	37500	0.894736842105263
1158	ConS_245_0119	ConS_185_1014	38000	0.684210526315789
1159	ConS_245_0119	ConS_185_1014	38500	1.10526315789474
1160	ConS_245_0119	ConS_185_1014	39000	1
1161	ConS_245_0119	ConS_185_1014	39500	1.26315789473684
1162	ConS_245_0119	ConS_185_1014	40000	1.05263157894737
1163	ConS_245_0119	ConS_185_1014	40500	1
1164	ConS_245_0119	ConS_185_1014	41000	0.969507641606341
1165	ConS_245_0119	ConS_185_1014	41500	1.47368421052632
1166	ConS_245_0119	ConS_185_1014	42000	1.05263157894737
1167	ConS_245_0119	ConS_185_1014	42500	0.947368421052632
1168	ConS_245_0119	ConS_185_1014	43000	0.842105263157895
1169	ConS_245_0119	ConS_185_1014	43500	0.684210526315789
1170	ConS_245_0119	ConS_185_1014	44000	1.68421052631579
1171	ConS_245_0119	ConS_185_1014	44500	0.894736842105263
1172	ConS_245_0119	ConS_185_1014	45000	1.05263157894737
1173	ConS_245_0119	ConS_185_1014	45500	1.05263157894737
1174	ConS_245_0119	ConS_185_1014	46000	0.894736842105263
1175	ConS_245_0119	ConS_185_1014	46500	1.26315789473684
1176	ConS_245_0119	ConS_185_1014	47000	0.789473684210526
1177	ConS_245_0119	ConS_185_1014	47500	1.21052631578947
1178	ConS_245_0119	ConS_185_1014	48000	0.789473684210526
1179	ConS_245_0119	ConS_185_1014	48500	1.31578947368421
1180	ConS_245_0119	ConS_185_1014	49000	0.631578947368421
1181	ConS_245_0119	ConS_185_1014	49500	0.816539400762609
1182	ConS_245_0119	ConS_185_1014	50000	1.193650002414
1183	ConS_245_0119	ConS_185_1014	50500	1.26315789473684
1184	ConS_245_0119	ConS_185_1014	51000	0.526315789473684
1185	ConS_245_0119	ConS_185_1014	51500	0.421052631578947
1186	ConS_245_0119	ConS_185_1014	52000	0.894736842105263
1187	ConS_245_0119	ConS_185_1014	52500	0.842105263157895
1188	ConS_245_0119	ConS_185_1014	53000	1.05263157894737
1189	ConS_245_0119	ConS_185_1014	53500	1.26315789473684
1190	ConS_245_0119	ConS_185_1014	54000	0.894736842105263
1191	ConS_245_0119	ConS_185_1014	54500	0.736842105263158
1192	ConS_245_0119	ConS_185_1014	55000	1.05263157894737
1193	ConS_245_0119	ConS_185_1014	55500	0.736842105263158
1194	ConS_245_0119	ConS_185_1014	56000	0.526315789473684
1195	ConS_245_0119	ConS_185_1014	56500	1.10526315789474
1196	ConS_245_0119	ConS_185_1014	57000	0.736842105263158
1197	ConS_245_0119	ConS_185_1014	57500	0.842105263157895
1198	ConS_245_0119	ConS_185_1014	58000	1.21052631578947
1199	ConS_245_0119	ConS_185_1014	58500	1.47368421052632
1200	ConS_245_0119	ConS_185_1014	59000	1
1201	ConS_245_0119	ConS_185_1014	59500	0.789473684210526
1202	ConS_245_0119	ConS_185_1014	60000	0.947368421052632
1203	ConS_245_0119	ConS_185_1014	60500	0.789473684210526
1204	ConS_245_0119	ConS_185_1014	61000	0.789473684210526
1205	ConS_245_0119	ConS_185_1014	61500	1.15789473684211
1206	ConS_245_0119	ConS_185_1014	62000	1.10526315789474
1207	ConS_245_0119	ConS_185_1014	62500	1.31578947368421
1208	ConS_245_0119	ConS_185_1014	63000	0.526315789473684
1209	ConS_245_0119	ConS_185_1014	63500	0.947368421052632
1210	ConS_245_0119	ConS_185_1014	64000	0.578947368421053
1211	ConS_245_0119	ConS_185_1014	64500	0.894736842105263
1212	ConS_245_0119	ConS_185_1014	65000	0.684210526315789
1213	ConS_245_0119	ConS_185_1014	65500	0.894736842105263
1214	ConS_245_0119	ConS_185_1014	66000	0.526315789473684
1215	ConS_245_0119	ConS_185_1014	66500	0.894736842105263
1216	ConS_245_0119	ConS_185_1014	67000	1.05263157894737
1217	ConS_245_0119	ConS_185_1014	67500	0.789473684210526
1218	ConS_245_0119	ConS_185_1014	68000	1
1219	ConS_245_0119	ConS_185_1014	68500	0.736842105263158
1220	ConS_245_0119	ConS_185_1014	69000	0.842105263157895
1221	ConS_245_0119	ConS_185_1014	69500	1.15789473684211
1222	ConS_245_0119	ConS_185_1014	70000	1.21052631578947
1223	ConS_245_0119	ConS_185_1014	70500	0.842105263157895
1224	ConS_245_0119	ConS_185_1014	71000	0.947368421052632
1225	ConS_245_0119	ConS_185_1014	71500	0.684210526315789
1226	ConS_245_0119	ConS_185_1014	72000	0.894736842105263
1227	ConS_245_0119	ConS_185_1014	72500	1.10526315789474
1228	ConS_245_0119	ConS_185_1014	73000	0.684210526315789
1229	ConS_245_0119	ConS_185_1014	73500	0.157894736842105
1230	ConS_245_0119	ConS_185_1014	74000	0.736842105263158
1231	ConS_245_0119	ConS_185_1014	74500	0.473684210526316
1232	ConS_245_0119	ConS_185_1014	75000	0.789473684210526
1233	ConS_245_0119	ConS_185_1014	75500	1.69833091968173
1234	ConS_245_0119	ConS_185_1014	76000	1.49792616523042
1235	ConS_245_0119	ConS_185_1014	76500	0.315789473684211
1236	ConS_245_0119	ConS_185_1014	77000	0.157894736842105
1237	ConS_245_0119	ConS_185_1014	77500	0.105263157894737
1238	ConS_245_0119	ConS_185_1014	78000	0.578947368421053
1239	ConS_245_0119	ConS_185_1014	78500	1.10526315789474
1240	ConS_245_0119	ConS_185_1014	79000	0.789473684210526
1241	ConS_245_0119	ConS_185_1014	79500	1
1242	ConS_245_0119	ConS_185_1014	80000	0.947368421052632
1243	ConS_245_0119	ConS_185_1014	80500	1.26315789473684
1244	ConS_245_0119	ConS_185_1014	81000	1.10526315789474
1245	ConS_245_0119	ConS_185_1014	81500	1.15789473684211
1246	ConS_245_0119	ConS_185_1014	82000	1.52631578947368
1247	ConS_245_0119	ConS_185_1014	82500	1.68421052631579
1248	ConS_245_0119	ConS_185_1014	83000	1.42105263157895
1249	ConS_245_0119	ConS_185_1014	83500	1.7617737744867
1250	ConS_245_0119	ConS_185_1014	84000	1.78947368421053
1251	ConS_245_0119	ConS_185_1014	84500	0.526315789473684
1252	ConS_245_0119	ConS_185_1014	85000	0.631578947368421
1253	ConS_245_0119	ConS_185_1014	85500	0.947368421052632
1254	ConS_245_0119	ConS_185_1014	86000	1.36842105263158
1255	ConS_245_0119	ConS_185_1014	86500	1.15789473684211
1256	ConS_245_0119	ConS_185_1014	87000	1.10526315789474
1257	ConS_245_0119	ConS_185_1014	87500	1.31578947368421
1258	ConS_245_0119	ConS_185_1014	88000	1.10526315789474
1259	ConS_245_0119	ConS_185_1014	88500	2
1260	ConS_245_0119	ConS_185_1014	89000	1.15789473684211
1261	ConS_245_0119	ConS_185_1014	89500	1.26315789473684
1262	ConS_245_0119	ConS_185_1014	90000	0
1263	ConS_549_0518	ConS_185_1014	499	0.9
1264	ConS_549_0518	ConS_185_1014	999	1
1265	ConS_549_0518	ConS_185_1014	1499	1.13333333333333
1266	ConS_549_0518	ConS_185_1014	1999	1.03333333333333
1267	ConS_549_0518	ConS_185_1014	2499	1.1
1268	ConS_549_0518	ConS_185_1014	2999	1.06666666666667
1269	ConS_549_0518	ConS_185_1014	3499	0.9
1270	ConS_549_0518	ConS_185_1014	3999	1.2
1271	ConS_549_0518	ConS_185_1014	4499	0.8
1272	ConS_549_0518	ConS_185_1014	4999	0.7
1273	ConS_549_0518	ConS_185_1014	5499	0.666666666666667
1274	ConS_549_0518	ConS_185_1014	5999	0.8
1275	ConS_549_0518	ConS_185_1014	6499	1.03333333333333
1276	ConS_549_0518	ConS_185_1014	6999	1.23333333333333
1277	ConS_549_0518	ConS_185_1014	7499	0.666666666666667
1278	ConS_549_0518	ConS_185_1014	7999	0.866666666666667
1279	ConS_549_0518	ConS_185_1014	8499	1.4
1280	ConS_549_0518	ConS_185_1014	8999	1.03333333333333
1281	ConS_549_0518	ConS_185_1014	9499	1.13333333333333
1282	ConS_549_0518	ConS_185_1014	9999	0.866666666666667
1283	ConS_549_0518	ConS_185_1014	10499	0.533333333333333
1284	ConS_549_0518	ConS_185_1014	10999	0.733333333333333
1285	ConS_549_0518	ConS_185_1014	11499	0.966666666666667
1286	ConS_549_0518	ConS_185_1014	11999	0.566666666666667
1287	ConS_549_0518	ConS_185_1014	12499	0.933333333333333
1288	ConS_549_0518	ConS_185_1014	12999	1.46666666666667
1289	ConS_549_0518	ConS_185_1014	13499	1
1290	ConS_549_0518	ConS_185_1014	13999	1.06666666666667
1291	ConS_549_0518	ConS_185_1014	14499	0.6
1292	ConS_549_0518	ConS_185_1014	14999	1.06666666666667
1293	ConS_549_0518	ConS_185_1014	15499	1.33333333333333
1294	ConS_549_0518	ConS_185_1014	15999	1.06666666666667
1295	ConS_549_0518	ConS_185_1014	16499	1.06666666666667
1296	ConS_549_0518	ConS_185_1014	16999	1.53333333333333
1297	ConS_549_0518	ConS_185_1014	17499	0.633333333333333
1298	ConS_549_0518	ConS_185_1014	17999	0.833333333333333
1299	ConS_549_0518	ConS_185_1014	18499	0.933333333333333
1300	ConS_549_0518	ConS_185_1014	18999	1.63333333333333
1301	ConS_549_0518	ConS_185_1014	19499	0.833333333333333
1302	ConS_549_0518	ConS_185_1014	19999	0.6
1303	ConS_549_0518	ConS_185_1014	20499	0.9
1304	ConS_549_0518	ConS_185_1014	20999	0.466666666666667
1305	ConS_549_0518	ConS_185_1014	21499	0.666666666666667
1306	ConS_549_0518	ConS_185_1014	21999	1.03333333333333
1307	ConS_549_0518	ConS_185_1014	22499	0.466666666666667
1308	ConS_549_0518	ConS_185_1014	22999	1.4
1309	ConS_549_0518	ConS_185_1014	23499	0.666666666666667
1310	ConS_549_0518	ConS_185_1014	23999	0.966666666666667
1311	ConS_549_0518	ConS_185_1014	24499	0.666666666666667
1312	ConS_549_0518	ConS_185_1014	24999	0.933333333333333
1313	ConS_549_0518	ConS_185_1014	25499	1.3
1314	ConS_549_0518	ConS_185_1014	25999	1
1315	ConS_549_0518	ConS_185_1014	26499	0.966666666666667
1316	ConS_549_0518	ConS_185_1014	26999	1
1317	ConS_549_0518	ConS_185_1014	27499	1.06666666666667
1318	ConS_549_0518	ConS_185_1014	27999	1.53333333333333
1319	ConS_549_0518	ConS_185_1014	28499	0.766666666666667
1320	ConS_549_0518	ConS_185_1014	28999	1.03333333333333
1321	ConS_549_0518	ConS_185_1014	29499	0.733333333333333
1322	ConS_549_0518	ConS_185_1014	29999	1.3
1323	ConS_549_0518	ConS_185_1014	30499	0.8
1324	ConS_549_0518	ConS_185_1014	30999	0
1325	ConS_549_0518	ConS_185_1014	31499	0
1326	ConS_549_0518	ConS_185_1014	31999	0
1327	ConS_549_0518	ConS_185_1014	32499	0
1328	ConS_549_0518	ConS_185_1014	32999	0
1329	ConS_549_0518	ConS_185_1014	33499	0
1330	ConS_549_0518	ConS_185_1014	33999	0
1331	ConS_549_0518	ConS_185_1014	34499	0
1332	ConS_549_0518	ConS_185_1014	34999	0
1333	ConS_549_0518	ConS_185_1014	35499	0
1334	ConS_549_0518	ConS_185_1014	35999	0
1335	ConS_549_0518	ConS_185_1014	36499	0
1336	ConS_549_0518	ConS_185_1014	36999	0
1337	ConS_549_0518	ConS_185_1014	37499	0
1338	ConS_549_0518	ConS_185_1014	37999	0
1339	ConS_549_0518	ConS_185_1014	38499	0
1340	ConS_549_0518	ConS_185_1014	38999	0
1341	ConS_549_0518	ConS_185_1014	39499	0
1342	ConS_549_0518	ConS_185_1014	39999	0
1343	ConS_549_0518	ConS_185_1014	40499	0
1344	ConS_549_0518	ConS_185_1014	40999	0
1345	ConS_549_0518	ConS_185_1014	41499	0
1346	ConS_549_0518	ConS_185_1014	41999	0
1347	ConS_549_0518	ConS_185_1014	42499	0
1348	ConS_549_0518	ConS_185_1014	42999	0
1349	ConS_549_0518	ConS_185_1014	43499	0
1350	ConS_549_0518	ConS_185_1014	43999	0
1351	ConS_549_0518	ConS_185_1014	44499	0
1352	ConS_549_0518	ConS_185_1014	44999	0
1353	ConS_549_0518	ConS_185_1014	45499	0
1354	ConS_549_0518	ConS_185_1014	45999	0
1355	ConS_549_0518	ConS_185_1014	46499	0
1356	ConS_549_0518	ConS_185_1014	46999	0
1357	ConS_549_0518	ConS_185_1014	47499	0
1358	ConS_549_0518	ConS_185_1014	47999	0
1359	ConS_549_0518	ConS_185_1014	48499	0
1360	ConS_549_0518	ConS_185_1014	48999	0
1361	ConS_549_0518	ConS_185_1014	49499	0
1362	ConS_549_0518	ConS_185_1014	49999	0
1363	ConS_549_0518	ConS_185_1014	50499	0
1364	ConS_549_0518	ConS_185_1014	50999	0
1365	ConS_549_0518	ConS_185_1014	51499	0
1366	ConS_549_0518	ConS_185_1014	51999	0
1367	ConS_549_0518	ConS_185_1014	52499	0
1368	ConS_549_0518	ConS_185_1014	52999	0
1369	ConS_549_0518	ConS_185_1014	53499	0
1370	ConS_549_0518	ConS_185_1014	53999	0
1371	ConS_549_0518	ConS_185_1014	54499	0
1372	ConS_549_0518	ConS_185_1014	54999	0
1373	ConS_549_0518	ConS_185_1014	55499	0
1374	ConS_549_0518	ConS_185_1014	55999	0
1375	ConS_549_0518	ConS_185_1014	56499	0
1376	ConS_549_0518	ConS_185_1014	56999	0
1377	ConS_549_0518	ConS_185_1014	57499	0
1378	ConS_549_0518	ConS_185_1014	57999	0
1379	ConS_549_0518	ConS_185_1014	58499	0
1380	ConS_549_0518	ConS_185_1014	58999	0
1381	ConS_549_0518	ConS_185_1014	59499	0
1382	ConS_549_0518	ConS_185_1014	59999	0
1383	ConS_549_0518	ConS_185_1014	60499	0
1384	ConS_549_0518	ConS_185_1014	60999	0
1385	ConS_549_0518	ConS_185_1014	61499	0
1386	ConS_549_0518	ConS_185_1014	61999	0
1387	ConS_549_0518	ConS_185_1014	62499	0
1388	ConS_549_0518	ConS_185_1014	62999	0
1389	ConS_549_0518	ConS_185_1014	63499	0
1390	ConS_549_0518	ConS_185_1014	63999	0
1391	ConS_549_0518	ConS_185_1014	64499	0
1392	ConS_549_0518	ConS_185_1014	64999	0
1393	ConS_549_0518	ConS_185_1014	65499	0
1394	ConS_549_0518	ConS_185_1014	65999	0
1395	ConS_549_0518	ConS_185_1014	66499	0
1396	ConS_549_0518	ConS_185_1014	66999	0
1397	ConS_549_0518	ConS_185_1014	67499	0
1398	ConS_549_0518	ConS_185_1014	67999	0
1399	ConS_549_0518	ConS_185_1014	68499	0
1400	ConS_549_0518	ConS_185_1014	68999	0
1401	ConS_549_0518	ConS_185_1014	69499	0
1402	ConS_549_0518	ConS_185_1014	69999	0
1403	ConS_549_0518	ConS_185_1014	70499	0
1404	ConS_549_0518	ConS_185_1014	70999	0
1405	ConS_549_0518	ConS_185_1014	71499	0
1406	ConS_549_0518	ConS_185_1014	71999	0.0666666666666667
1407	ConS_549_0518	ConS_185_1014	72499	1.13333333333333
1408	ConS_549_0518	ConS_185_1014	72999	0.966666666666667
1409	ConS_549_0518	ConS_185_1014	73499	0.733333333333333
1410	ConS_549_0518	ConS_185_1014	73999	0.766666666666667
1411	ConS_549_0518	ConS_185_1014	74499	0.966666666666667
1412	ConS_549_0518	ConS_185_1014	74999	0.733333333333333
1413	ConS_549_0518	ConS_185_1014	75499	1.03854897805989
1414	ConS_549_0518	ConS_185_1014	75999	0.917627338928309
1415	ConS_549_0518	ConS_185_1014	76499	0.566666666666667
1416	ConS_549_0518	ConS_185_1014	76999	0.5
1417	ConS_549_0518	ConS_185_1014	77499	0.3
1418	ConS_549_0518	ConS_185_1014	77999	0.766666666666667
1419	ConS_549_0518	ConS_185_1014	78499	1.53333333333333
1420	ConS_549_0518	ConS_185_1014	78999	0.733333333333333
1421	ConS_549_0518	ConS_185_1014	79499	1.06666666666667
1422	ConS_549_0518	ConS_185_1014	79999	0.866666666666667
1423	ConS_549_0518	ConS_185_1014	80499	1.4
1424	ConS_549_0518	ConS_185_1014	80999	1.1
1425	ConS_549_0518	ConS_185_1014	81499	1.23333333333333
1426	ConS_549_0518	ConS_185_1014	81999	1.36666666666667
1427	ConS_549_0518	ConS_185_1014	82499	1.9
1428	ConS_549_0518	ConS_185_1014	82999	1.63333333333333
1429	ConS_549_0518	ConS_185_1014	83499	1.6
1430	ConS_549_0518	ConS_185_1014	83999	1
1431	ConS_549_0518	ConS_185_1014	84499	0.9
1432	ConS_549_0518	ConS_185_1014	84999	0.8
1433	ConS_549_0518	ConS_185_1014	85499	1.56666666666667
1434	ConS_549_0518	ConS_185_1014	85999	1.33333333333333
1435	ConS_549_0518	ConS_185_1014	86499	1.16666666666667
1436	ConS_549_0518	ConS_185_1014	86999	1.33333333333333
1437	ConS_549_0518	ConS_185_1014	87499	1.26666666666667
1438	ConS_549_0518	ConS_185_1014	87999	0.733333333333333
1439	ConS_549_0518	ConS_185_1014	88499	1.53333333333333
1440	ConS_549_0518	ConS_185_1014	88999	1.26666666666667
1441	ConS_549_0518	ConS_185_1014	89499	1.2
1442	ConS_549_0518	ConS_185_1014	89999	0.0333333333333333
1443	ConS_276_0119	ConS_185_1014	498	0.660714285714286
1444	ConS_276_0119	ConS_185_1014	998	0.875
1445	ConS_276_0119	ConS_185_1014	1498	0.767857142857143
1446	ConS_276_0119	ConS_185_1014	1998	0.839285714285714
1447	ConS_276_0119	ConS_185_1014	2498	1.41071428571429
1448	ConS_276_0119	ConS_185_1014	2998	1.08928571428571
1449	ConS_276_0119	ConS_185_1014	3498	0.928571428571429
1450	ConS_276_0119	ConS_185_1014	3998	1.35714285714286
1451	ConS_276_0119	ConS_185_1014	4498	0.892857142857143
1452	ConS_276_0119	ConS_185_1014	4998	0.839285714285714
1453	ConS_276_0119	ConS_185_1014	5498	1.01785714285714
1454	ConS_276_0119	ConS_185_1014	5998	1
1455	ConS_276_0119	ConS_185_1014	6498	1.48214285714286
1456	ConS_276_0119	ConS_185_1014	6998	1.03571428571429
1457	ConS_276_0119	ConS_185_1014	7498	0.839285714285714
1458	ConS_276_0119	ConS_185_1014	7998	1.03571428571429
1459	ConS_276_0119	ConS_185_1014	8498	1.5
1460	ConS_276_0119	ConS_185_1014	8998	1.14285714285714
1461	ConS_276_0119	ConS_185_1014	9498	1.17857142857143
1462	ConS_276_0119	ConS_185_1014	9998	0.660714285714286
1463	ConS_276_0119	ConS_185_1014	10498	0.964285714285714
1464	ConS_276_0119	ConS_185_1014	10998	0.767857142857143
1465	ConS_276_0119	ConS_185_1014	11498	1.125
1466	ConS_276_0119	ConS_185_1014	11998	1.25
1467	ConS_276_0119	ConS_185_1014	12498	1.17857142857143
1468	ConS_276_0119	ConS_185_1014	12998	1.10714285714286
1469	ConS_276_0119	ConS_185_1014	13498	1.14285714285714
1470	ConS_276_0119	ConS_185_1014	13998	0.839285714285714
1471	ConS_276_0119	ConS_185_1014	14498	0.660714285714286
1472	ConS_276_0119	ConS_185_1014	14998	1
1473	ConS_276_0119	ConS_185_1014	15498	1.23214285714286
1474	ConS_276_0119	ConS_185_1014	15998	0.785714285714286
1475	ConS_276_0119	ConS_185_1014	16498	1.03571428571429
1476	ConS_276_0119	ConS_185_1014	16998	1
1477	ConS_276_0119	ConS_185_1014	17498	0.678571428571429
1478	ConS_276_0119	ConS_185_1014	17998	1.14285714285714
1479	ConS_276_0119	ConS_185_1014	18498	0.767857142857143
1480	ConS_276_0119	ConS_185_1014	18998	1.48214285714286
1481	ConS_276_0119	ConS_185_1014	19498	1.30357142857143
1482	ConS_276_0119	ConS_185_1014	19998	1.08928571428571
1483	ConS_276_0119	ConS_185_1014	20498	1.23214285714286
1484	ConS_276_0119	ConS_185_1014	20998	0.910714285714286
1485	ConS_276_0119	ConS_185_1014	21498	1.26785714285714
1486	ConS_276_0119	ConS_185_1014	21998	0.946428571428571
1487	ConS_276_0119	ConS_185_1014	22498	0.821428571428571
1488	ConS_276_0119	ConS_185_1014	22998	1.19642857142857
1489	ConS_276_0119	ConS_185_1014	23498	0.839285714285714
1490	ConS_276_0119	ConS_185_1014	23998	0.75
1491	ConS_276_0119	ConS_185_1014	24498	0.928571428571429
1492	ConS_276_0119	ConS_185_1014	24998	0.964285714285714
1493	ConS_276_0119	ConS_185_1014	25498	1.26785714285714
1494	ConS_276_0119	ConS_185_1014	25998	0.714285714285714
1495	ConS_276_0119	ConS_185_1014	26498	1.26785714285714
1496	ConS_276_0119	ConS_185_1014	26998	0.857142857142857
1497	ConS_276_0119	ConS_185_1014	27498	0.892857142857143
1498	ConS_276_0119	ConS_185_1014	27998	1.25
1499	ConS_276_0119	ConS_185_1014	28498	1.03571428571429
1500	ConS_276_0119	ConS_185_1014	28998	1.33928571428571
1501	ConS_276_0119	ConS_185_1014	29498	0.660714285714286
1502	ConS_276_0119	ConS_185_1014	29998	1.28571428571429
1503	ConS_276_0119	ConS_185_1014	30498	0.910714285714286
1504	ConS_276_0119	ConS_185_1014	30998	0
1505	ConS_276_0119	ConS_185_1014	31498	0
1506	ConS_276_0119	ConS_185_1014	31998	0
1507	ConS_276_0119	ConS_185_1014	32498	0
1508	ConS_276_0119	ConS_185_1014	32998	0
1509	ConS_276_0119	ConS_185_1014	33498	0
1510	ConS_276_0119	ConS_185_1014	33998	0
1511	ConS_276_0119	ConS_185_1014	34498	0
1512	ConS_276_0119	ConS_185_1014	34998	0
1513	ConS_276_0119	ConS_185_1014	35498	0
1514	ConS_276_0119	ConS_185_1014	35998	0
1515	ConS_276_0119	ConS_185_1014	36498	0
1516	ConS_276_0119	ConS_185_1014	36998	0
1517	ConS_276_0119	ConS_185_1014	37498	0
1518	ConS_276_0119	ConS_185_1014	37998	0
1519	ConS_276_0119	ConS_185_1014	38498	0
1520	ConS_276_0119	ConS_185_1014	38998	0
1521	ConS_276_0119	ConS_185_1014	39498	0
1522	ConS_276_0119	ConS_185_1014	39998	0
1523	ConS_276_0119	ConS_185_1014	40498	0
1524	ConS_276_0119	ConS_185_1014	40998	0
1525	ConS_276_0119	ConS_185_1014	41498	0
1526	ConS_276_0119	ConS_185_1014	41998	0
1527	ConS_276_0119	ConS_185_1014	42498	0
1528	ConS_276_0119	ConS_185_1014	42998	0
1529	ConS_276_0119	ConS_185_1014	43498	0
1530	ConS_276_0119	ConS_185_1014	43998	0
1531	ConS_276_0119	ConS_185_1014	44498	0
1532	ConS_276_0119	ConS_185_1014	44998	0
1533	ConS_276_0119	ConS_185_1014	45498	0
1534	ConS_276_0119	ConS_185_1014	45998	0
1535	ConS_276_0119	ConS_185_1014	46498	0
1536	ConS_276_0119	ConS_185_1014	46998	0
1537	ConS_276_0119	ConS_185_1014	47498	0
1538	ConS_276_0119	ConS_185_1014	47998	0
1539	ConS_276_0119	ConS_185_1014	48498	0
1540	ConS_276_0119	ConS_185_1014	48998	0
1541	ConS_276_0119	ConS_185_1014	49498	0
1542	ConS_276_0119	ConS_185_1014	49998	0
1543	ConS_276_0119	ConS_185_1014	50498	0
1544	ConS_276_0119	ConS_185_1014	50998	0
1545	ConS_276_0119	ConS_185_1014	51498	0
1546	ConS_276_0119	ConS_185_1014	51998	0
1547	ConS_276_0119	ConS_185_1014	52498	0
1548	ConS_276_0119	ConS_185_1014	52998	0
1549	ConS_276_0119	ConS_185_1014	53498	0
1550	ConS_276_0119	ConS_185_1014	53998	0
1551	ConS_276_0119	ConS_185_1014	54498	0
1552	ConS_276_0119	ConS_185_1014	54998	0
1553	ConS_276_0119	ConS_185_1014	55498	0
1554	ConS_276_0119	ConS_185_1014	55998	0
1555	ConS_276_0119	ConS_185_1014	56498	0
1556	ConS_276_0119	ConS_185_1014	56998	0
1557	ConS_276_0119	ConS_185_1014	57498	0
1558	ConS_276_0119	ConS_185_1014	57998	0
1559	ConS_276_0119	ConS_185_1014	58498	0
1560	ConS_276_0119	ConS_185_1014	58998	0
1561	ConS_276_0119	ConS_185_1014	59498	0
1562	ConS_276_0119	ConS_185_1014	59998	0
1563	ConS_276_0119	ConS_185_1014	60498	0
1564	ConS_276_0119	ConS_185_1014	60998	0
1565	ConS_276_0119	ConS_185_1014	61498	0
1566	ConS_276_0119	ConS_185_1014	61998	0
1567	ConS_276_0119	ConS_185_1014	62498	0
1568	ConS_276_0119	ConS_185_1014	62998	0
1569	ConS_276_0119	ConS_185_1014	63498	0
1570	ConS_276_0119	ConS_185_1014	63998	0
1571	ConS_276_0119	ConS_185_1014	64498	0
1572	ConS_276_0119	ConS_185_1014	64998	0
1573	ConS_276_0119	ConS_185_1014	65498	0
1574	ConS_276_0119	ConS_185_1014	65998	0
1575	ConS_276_0119	ConS_185_1014	66498	0
1576	ConS_276_0119	ConS_185_1014	66998	0
1577	ConS_276_0119	ConS_185_1014	67498	0
1578	ConS_276_0119	ConS_185_1014	67998	0
1579	ConS_276_0119	ConS_185_1014	68498	0
1580	ConS_276_0119	ConS_185_1014	68998	0
1581	ConS_276_0119	ConS_185_1014	69498	0
1582	ConS_276_0119	ConS_185_1014	69998	0
1583	ConS_276_0119	ConS_185_1014	70498	0
1584	ConS_276_0119	ConS_185_1014	70998	0
1585	ConS_276_0119	ConS_185_1014	71498	0
1586	ConS_276_0119	ConS_185_1014	71998	0
1587	ConS_276_0119	ConS_185_1014	72498	0
1588	ConS_276_0119	ConS_185_1014	72998	0
1589	ConS_276_0119	ConS_185_1014	73498	0
1590	ConS_276_0119	ConS_185_1014	73998	0
1591	ConS_276_0119	ConS_185_1014	74498	0
1592	ConS_276_0119	ConS_185_1014	74998	0
1593	ConS_276_0119	ConS_185_1014	75498	0
1594	ConS_276_0119	ConS_185_1014	75998	0
1595	ConS_276_0119	ConS_185_1014	76498	0
1596	ConS_276_0119	ConS_185_1014	76998	0
1597	ConS_276_0119	ConS_185_1014	77498	0
1598	ConS_276_0119	ConS_185_1014	77998	0
1599	ConS_276_0119	ConS_185_1014	78498	0
1600	ConS_276_0119	ConS_185_1014	78998	0
1601	ConS_276_0119	ConS_185_1014	79498	0
1602	ConS_276_0119	ConS_185_1014	79998	0
1603	ConS_276_0119	ConS_185_1014	80498	0
1604	ConS_276_0119	ConS_185_1014	80998	0
1605	ConS_276_0119	ConS_185_1014	81498	0
1606	ConS_276_0119	ConS_185_1014	81998	0
1607	ConS_276_0119	ConS_185_1014	82498	0
1608	ConS_276_0119	ConS_185_1014	82998	0
1609	ConS_276_0119	ConS_185_1014	83498	0
1610	ConS_276_0119	ConS_185_1014	83998	0
1611	ConS_276_0119	ConS_185_1014	84498	0.964285714285714
1612	ConS_276_0119	ConS_185_1014	84998	0.803571428571429
1613	ConS_276_0119	ConS_185_1014	85498	1.10714285714286
1614	ConS_276_0119	ConS_185_1014	85998	1.19642857142857
1615	ConS_276_0119	ConS_185_1014	86498	1.17857142857143
1616	ConS_276_0119	ConS_185_1014	86998	1.05357142857143
1617	ConS_276_0119	ConS_185_1014	87498	1.07142857142857
1618	ConS_276_0119	ConS_185_1014	87998	1.14285714285714
1619	ConS_276_0119	ConS_185_1014	88498	1.41071428571429
1620	ConS_276_0119	ConS_185_1014	88998	1.44642857142857
1621	ConS_276_0119	ConS_185_1014	89498	0.857142857142857
1622	ConS_276_0119	ConS_185_1014	89998	0
1623	ConS_214_0119	ConS_185_1014	497	0.887096774193548
1624	ConS_214_0119	ConS_185_1014	997	0.82258064516129
1625	ConS_214_0119	ConS_185_1014	1497	0.82258064516129
1626	ConS_214_0119	ConS_185_1014	1997	0.919354838709677
1627	ConS_214_0119	ConS_185_1014	2497	1.19354838709677
1628	ConS_214_0119	ConS_185_1014	2997	0.919354838709677
1629	ConS_214_0119	ConS_185_1014	3497	1.38709677419355
1630	ConS_214_0119	ConS_185_1014	3997	1.59677419354839
1631	ConS_214_0119	ConS_185_1014	4497	0.870967741935484
1632	ConS_214_0119	ConS_185_1014	4997	0.887096774193548
1633	ConS_214_0119	ConS_185_1014	5497	0.82258064516129
1634	ConS_214_0119	ConS_185_1014	5997	1.06451612903226
1635	ConS_214_0119	ConS_185_1014	6497	1.16129032258065
1636	ConS_214_0119	ConS_185_1014	6997	0.774193548387097
1637	ConS_214_0119	ConS_185_1014	7497	0.854838709677419
1638	ConS_214_0119	ConS_185_1014	7997	1.04838709677419
1639	ConS_214_0119	ConS_185_1014	8497	1.11290322580645
1640	ConS_214_0119	ConS_185_1014	8997	1.11290322580645
1641	ConS_214_0119	ConS_185_1014	9497	1.04838709677419
1642	ConS_214_0119	ConS_185_1014	9997	0.854838709677419
1643	ConS_214_0119	ConS_185_1014	10497	0.758064516129032
1644	ConS_214_0119	ConS_185_1014	10997	0.903225806451613
1645	ConS_214_0119	ConS_185_1014	11497	0.903225806451613
1646	ConS_214_0119	ConS_185_1014	11997	0.919354838709677
1647	ConS_214_0119	ConS_185_1014	12497	0.919354838709677
1648	ConS_214_0119	ConS_185_1014	12997	1.33870967741935
1649	ConS_214_0119	ConS_185_1014	13497	1.03225806451613
1650	ConS_214_0119	ConS_185_1014	13997	0.82258064516129
1651	ConS_214_0119	ConS_185_1014	14497	0.903225806451613
1652	ConS_214_0119	ConS_185_1014	14997	1.33870967741935
1653	ConS_214_0119	ConS_185_1014	15497	0.935483870967742
1654	ConS_214_0119	ConS_185_1014	15997	0.693548387096774
1655	ConS_214_0119	ConS_185_1014	16497	1.16129032258065
1656	ConS_214_0119	ConS_185_1014	16997	0.967741935483871
1657	ConS_214_0119	ConS_185_1014	17497	0.887096774193548
1658	ConS_214_0119	ConS_185_1014	17997	1.19354838709677
1659	ConS_214_0119	ConS_185_1014	18497	0.903225806451613
1660	ConS_214_0119	ConS_185_1014	18997	1.24193548387097
1661	ConS_214_0119	ConS_185_1014	19497	1.2741935483871
1662	ConS_214_0119	ConS_185_1014	19997	0.919354838709677
1663	ConS_214_0119	ConS_185_1014	20497	1.16129032258065
1664	ConS_214_0119	ConS_185_1014	20997	0.693548387096774
1665	ConS_214_0119	ConS_185_1014	21497	1.24193548387097
1666	ConS_214_0119	ConS_185_1014	21997	1.03225806451613
1667	ConS_214_0119	ConS_185_1014	22497	0.758064516129032
1668	ConS_214_0119	ConS_185_1014	22997	1.46774193548387
1669	ConS_214_0119	ConS_185_1014	23497	0.774193548387097
1670	ConS_214_0119	ConS_185_1014	23997	0.951612903225806
1671	ConS_214_0119	ConS_185_1014	24497	1.09677419354839
1672	ConS_214_0119	ConS_185_1014	24997	1.35483870967742
1673	ConS_214_0119	ConS_185_1014	25497	1.08064516129032
1674	ConS_214_0119	ConS_185_1014	25997	0.741935483870968
1675	ConS_214_0119	ConS_185_1014	26497	1.04838709677419
1676	ConS_214_0119	ConS_185_1014	26997	0.790322580645161
1677	ConS_214_0119	ConS_185_1014	27497	1.32258064516129
1678	ConS_214_0119	ConS_185_1014	27997	1.37096774193548
1679	ConS_214_0119	ConS_185_1014	28497	1.17741935483871
1680	ConS_214_0119	ConS_185_1014	28997	1.16129032258065
1681	ConS_214_0119	ConS_185_1014	29497	0.935483870967742
1682	ConS_214_0119	ConS_185_1014	29997	0.758064516129032
1683	ConS_214_0119	ConS_185_1014	30497	1.06451612903226
1684	ConS_214_0119	ConS_185_1014	30997	0
1685	ConS_214_0119	ConS_185_1014	31497	0
1686	ConS_214_0119	ConS_185_1014	31997	0
1687	ConS_214_0119	ConS_185_1014	32497	0
1688	ConS_214_0119	ConS_185_1014	32997	0
1689	ConS_214_0119	ConS_185_1014	33497	0
1690	ConS_214_0119	ConS_185_1014	33997	0
1691	ConS_214_0119	ConS_185_1014	34497	0
1692	ConS_214_0119	ConS_185_1014	34997	0
1693	ConS_214_0119	ConS_185_1014	35497	0
1694	ConS_214_0119	ConS_185_1014	35997	0
1695	ConS_214_0119	ConS_185_1014	36497	0
1696	ConS_214_0119	ConS_185_1014	36997	0
1697	ConS_214_0119	ConS_185_1014	37497	0
1698	ConS_214_0119	ConS_185_1014	37997	0
1699	ConS_214_0119	ConS_185_1014	38497	0
1700	ConS_214_0119	ConS_185_1014	38997	0
1701	ConS_214_0119	ConS_185_1014	39497	0
1702	ConS_214_0119	ConS_185_1014	39997	0
1703	ConS_214_0119	ConS_185_1014	40497	0
1704	ConS_214_0119	ConS_185_1014	40997	0
1705	ConS_214_0119	ConS_185_1014	41497	0
1706	ConS_214_0119	ConS_185_1014	41997	0
1707	ConS_214_0119	ConS_185_1014	42497	0
1708	ConS_214_0119	ConS_185_1014	42997	0
1709	ConS_214_0119	ConS_185_1014	43497	0
1710	ConS_214_0119	ConS_185_1014	43997	0
1711	ConS_214_0119	ConS_185_1014	44497	0
1712	ConS_214_0119	ConS_185_1014	44997	0
1713	ConS_214_0119	ConS_185_1014	45497	0
1714	ConS_214_0119	ConS_185_1014	45997	0
1715	ConS_214_0119	ConS_185_1014	46497	0
1716	ConS_214_0119	ConS_185_1014	46997	0
1717	ConS_214_0119	ConS_185_1014	47497	0
1718	ConS_214_0119	ConS_185_1014	47997	0
1719	ConS_214_0119	ConS_185_1014	48497	0
1720	ConS_214_0119	ConS_185_1014	48997	0
1721	ConS_214_0119	ConS_185_1014	49497	0
1722	ConS_214_0119	ConS_185_1014	49997	0
1723	ConS_214_0119	ConS_185_1014	50497	0
1724	ConS_214_0119	ConS_185_1014	50997	0
1725	ConS_214_0119	ConS_185_1014	51497	0
1726	ConS_214_0119	ConS_185_1014	51997	0
1727	ConS_214_0119	ConS_185_1014	52497	0
1728	ConS_214_0119	ConS_185_1014	52997	0
1729	ConS_214_0119	ConS_185_1014	53497	0
1730	ConS_214_0119	ConS_185_1014	53997	0
1731	ConS_214_0119	ConS_185_1014	54497	0
1732	ConS_214_0119	ConS_185_1014	54997	0
1733	ConS_214_0119	ConS_185_1014	55497	0
1734	ConS_214_0119	ConS_185_1014	55997	0
1735	ConS_214_0119	ConS_185_1014	56497	0
1736	ConS_214_0119	ConS_185_1014	56997	0
1737	ConS_214_0119	ConS_185_1014	57497	0
1738	ConS_214_0119	ConS_185_1014	57997	0
1739	ConS_214_0119	ConS_185_1014	58497	0
1740	ConS_214_0119	ConS_185_1014	58997	0
1741	ConS_214_0119	ConS_185_1014	59497	0
1742	ConS_214_0119	ConS_185_1014	59997	0
1743	ConS_214_0119	ConS_185_1014	60497	0
1744	ConS_214_0119	ConS_185_1014	60997	0
1745	ConS_214_0119	ConS_185_1014	61497	0
1746	ConS_214_0119	ConS_185_1014	61997	0
1747	ConS_214_0119	ConS_185_1014	62497	0
1748	ConS_214_0119	ConS_185_1014	62997	0
1749	ConS_214_0119	ConS_185_1014	63497	0
1750	ConS_214_0119	ConS_185_1014	63997	0
1751	ConS_214_0119	ConS_185_1014	64497	0
1752	ConS_214_0119	ConS_185_1014	64997	0
1753	ConS_214_0119	ConS_185_1014	65497	0
1754	ConS_214_0119	ConS_185_1014	65997	0
1755	ConS_214_0119	ConS_185_1014	66497	0
1756	ConS_214_0119	ConS_185_1014	66997	0
1757	ConS_214_0119	ConS_185_1014	67497	0
1758	ConS_214_0119	ConS_185_1014	67997	0
1759	ConS_214_0119	ConS_185_1014	68497	0
1760	ConS_214_0119	ConS_185_1014	68997	0
1761	ConS_214_0119	ConS_185_1014	69497	0
1762	ConS_214_0119	ConS_185_1014	69997	0
1763	ConS_214_0119	ConS_185_1014	70497	0
1764	ConS_214_0119	ConS_185_1014	70997	0
1765	ConS_214_0119	ConS_185_1014	71497	0
1766	ConS_214_0119	ConS_185_1014	71997	0
1767	ConS_214_0119	ConS_185_1014	72497	0
1768	ConS_214_0119	ConS_185_1014	72997	0
1769	ConS_214_0119	ConS_185_1014	73497	0
1770	ConS_214_0119	ConS_185_1014	73997	0
1771	ConS_214_0119	ConS_185_1014	74497	0
1772	ConS_214_0119	ConS_185_1014	74997	0
1773	ConS_214_0119	ConS_185_1014	75497	0
1774	ConS_214_0119	ConS_185_1014	75997	0
1775	ConS_214_0119	ConS_185_1014	76497	0
1776	ConS_214_0119	ConS_185_1014	76997	0
1777	ConS_214_0119	ConS_185_1014	77497	0
1778	ConS_214_0119	ConS_185_1014	77997	0
1779	ConS_214_0119	ConS_185_1014	78497	0
1780	ConS_214_0119	ConS_185_1014	78997	0
1781	ConS_214_0119	ConS_185_1014	79497	0
1782	ConS_214_0119	ConS_185_1014	79997	0
1783	ConS_214_0119	ConS_185_1014	80497	0
1784	ConS_214_0119	ConS_185_1014	80997	0
1785	ConS_214_0119	ConS_185_1014	81497	0
1786	ConS_214_0119	ConS_185_1014	81997	0
1787	ConS_214_0119	ConS_185_1014	82497	0
1788	ConS_214_0119	ConS_185_1014	82997	0
1789	ConS_214_0119	ConS_185_1014	83497	0
1790	ConS_214_0119	ConS_185_1014	83997	0
1791	ConS_214_0119	ConS_185_1014	84497	0.935483870967742
1792	ConS_214_0119	ConS_185_1014	84997	1
1793	ConS_214_0119	ConS_185_1014	85497	0.709677419354839
1794	ConS_214_0119	ConS_185_1014	85997	1.01612903225806
1795	ConS_214_0119	ConS_185_1014	86497	0.758064516129032
1796	ConS_214_0119	ConS_185_1014	86997	1.16129032258065
1797	ConS_214_0119	ConS_185_1014	87497	1.2741935483871
1798	ConS_214_0119	ConS_185_1014	87997	0.774193548387097
1799	ConS_214_0119	ConS_185_1014	88497	1.06451612903226
1800	ConS_214_0119	ConS_185_1014	88997	1.20967741935484
1801	ConS_214_0119	ConS_185_1014	89497	1.03225806451613
1802	ConS_214_0119	ConS_185_1014	89997	0.032258064516129
1803	ConS_431_0518	ConS_424_0518	1	0.0434782608695652
1804	ConS_431_0518	ConS_424_0518	501	0.811594202898551
1805	ConS_431_0518	ConS_424_0518	1001	0.695652173913043
1806	ConS_431_0518	ConS_424_0518	1501	0.753623188405797
1807	ConS_431_0518	ConS_424_0518	2001	0.985507246376812
1808	ConS_431_0518	ConS_424_0518	2501	1.17391304347826
1809	ConS_431_0518	ConS_424_0518	3001	0.695652173913043
1810	ConS_431_0518	ConS_424_0518	3501	1.01449275362319
1811	ConS_431_0518	ConS_424_0518	4001	0.985507246376812
1812	ConS_431_0518	ConS_424_0518	4501	1.04347826086957
1813	ConS_431_0518	ConS_424_0518	5001	0.956521739130435
1814	ConS_431_0518	ConS_424_0518	5501	1.04347826086957
1815	ConS_431_0518	ConS_424_0518	6001	0.884057971014493
1816	ConS_431_0518	ConS_424_0518	6501	0.956521739130435
1817	ConS_431_0518	ConS_424_0518	7001	0.768115942028985
1818	ConS_431_0518	ConS_424_0518	7501	0.985507246376812
1819	ConS_431_0518	ConS_424_0518	8001	1.15942028985507
1820	ConS_431_0518	ConS_424_0518	8501	0.782608695652174
1821	ConS_431_0518	ConS_424_0518	9001	1.2463768115942
1822	ConS_431_0518	ConS_424_0518	9501	0.956521739130435
1823	ConS_431_0518	ConS_424_0518	10001	1.04347826086957
1824	ConS_431_0518	ConS_424_0518	10501	0.927536231884058
1825	ConS_431_0518	ConS_424_0518	11001	1.04347826086957
1826	ConS_431_0518	ConS_424_0518	11501	0.942028985507246
1827	ConS_431_0518	ConS_424_0518	12001	1.05797101449275
1828	ConS_431_0518	ConS_424_0518	12501	1.05797101449275
1829	ConS_431_0518	ConS_424_0518	13001	0.666666666666667
1830	ConS_431_0518	ConS_424_0518	13501	0.884057971014493
1831	ConS_431_0518	ConS_424_0518	14001	1.05797101449275
1832	ConS_431_0518	ConS_424_0518	14501	1.01449275362319
1833	ConS_431_0518	ConS_424_0518	15001	0.72463768115942
1834	ConS_431_0518	ConS_424_0518	15501	1.10144927536232
1835	ConS_431_0518	ConS_424_0518	16001	0.826086956521739
1836	ConS_431_0518	ConS_424_0518	16501	1.26086956521739
1837	ConS_431_0518	ConS_424_0518	17001	1.1304347826087
1838	ConS_431_0518	ConS_424_0518	17501	1
1839	ConS_431_0518	ConS_424_0518	18001	0.91304347826087
1840	ConS_431_0518	ConS_424_0518	18501	1.04347826086957
1841	ConS_431_0518	ConS_424_0518	19001	0.695652173913043
1842	ConS_431_0518	ConS_424_0518	19501	0.942028985507246
1843	ConS_431_0518	ConS_424_0518	20001	0.884057971014493
1844	ConS_431_0518	ConS_424_0518	20501	0.971014492753623
1845	ConS_431_0518	ConS_424_0518	21001	0.855072463768116
1846	ConS_431_0518	ConS_424_0518	21501	0.956521739130435
1847	ConS_431_0518	ConS_424_0518	22001	0.826086956521739
1848	ConS_431_0518	ConS_424_0518	22501	0.72463768115942
1849	ConS_431_0518	ConS_424_0518	23001	0.855072463768116
1850	ConS_431_0518	ConS_424_0518	23501	1.2463768115942
1851	ConS_431_0518	ConS_424_0518	24001	0.971014492753623
1852	ConS_431_0518	ConS_424_0518	24501	0.869565217391304
1853	ConS_431_0518	ConS_424_0518	25001	1.01449275362319
1854	ConS_431_0518	ConS_424_0518	25501	0.985507246376812
1855	ConS_431_0518	ConS_424_0518	26001	0.811594202898551
1856	ConS_431_0518	ConS_424_0518	26501	1.11594202898551
1857	ConS_431_0518	ConS_424_0518	27001	1.46376811594203
1858	ConS_431_0518	ConS_424_0518	27501	1.36231884057971
1859	ConS_431_0518	ConS_424_0518	28001	0.72463768115942
1860	ConS_431_0518	ConS_424_0518	28501	0.855072463768116
1861	ConS_431_0518	ConS_424_0518	29001	1.02898550724638
1862	ConS_431_0518	ConS_424_0518	29501	1.05797101449275
1863	ConS_431_0518	ConS_424_0518	30001	0.884057971014493
1864	ConS_431_0518	ConS_424_0518	30501	0.811594202898551
1865	ConS_431_0518	ConS_424_0518	31001	0.681159420289855
1866	ConS_431_0518	ConS_424_0518	31501	1.07246376811594
1867	ConS_431_0518	ConS_424_0518	32001	1.01449275362319
1868	ConS_431_0518	ConS_424_0518	32501	0.956521739130435
1869	ConS_431_0518	ConS_424_0518	33001	0.971014492753623
1870	ConS_431_0518	ConS_424_0518	33501	1.02898550724638
1871	ConS_431_0518	ConS_424_0518	34001	0.768115942028985
1872	ConS_431_0518	ConS_424_0518	34501	1.00292999666221
1873	ConS_431_0518	ConS_424_0518	35001	1
1874	ConS_431_0518	ConS_424_0518	35501	1.05797101449275
1875	ConS_431_0518	ConS_424_0518	36001	1
1876	ConS_431_0518	ConS_424_0518	36501	1.33333333333333
1877	ConS_431_0518	ConS_424_0518	37001	1.2463768115942
1878	ConS_431_0518	ConS_424_0518	37501	1.23188405797101
1879	ConS_431_0518	ConS_424_0518	38001	0.797101449275362
1880	ConS_431_0518	ConS_424_0518	38501	1.11594202898551
1881	ConS_431_0518	ConS_424_0518	39001	1.14492753623188
1882	ConS_431_0518	ConS_424_0518	39501	1.04347826086957
1883	ConS_431_0518	ConS_424_0518	40001	0.956521739130435
1884	ConS_431_0518	ConS_424_0518	40501	1.07246376811594
1885	ConS_431_0518	ConS_424_0518	41001	0.811594202898551
1886	ConS_431_0518	ConS_424_0518	41501	0.971014492753623
1887	ConS_431_0518	ConS_424_0518	42001	1.1304347826087
1888	ConS_431_0518	ConS_424_0518	42501	0.971014492753623
1889	ConS_431_0518	ConS_424_0518	43001	1.06729705145191
1890	ConS_431_0518	ConS_424_0518	43501	1.01449275362319
1891	ConS_431_0518	ConS_424_0518	44001	0.72463768115942
1892	ConS_431_0518	ConS_424_0518	44501	1.16602054136698
1893	ConS_431_0518	ConS_424_0518	45001	1.05797101449275
1894	ConS_431_0518	ConS_424_0518	45501	0.91304347826087
1895	ConS_431_0518	ConS_424_0518	46001	1.08695652173913
1896	ConS_431_0518	ConS_424_0518	46501	1.14492753623188
1897	ConS_431_0518	ConS_424_0518	47001	1.2463768115942
1898	ConS_431_0518	ConS_424_0518	47501	1.2463768115942
1899	ConS_431_0518	ConS_424_0518	48001	0.627159133281446
1900	ConS_431_0518	ConS_424_0518	48501	0.91304347826087
1901	ConS_431_0518	ConS_424_0518	49001	1.28985507246377
1902	ConS_431_0518	ConS_424_0518	49501	0.884057971014493
1903	ConS_431_0518	ConS_424_0518	50001	0.884057971014493
1904	ConS_431_0518	ConS_424_0518	50501	1.17391304347826
1905	ConS_431_0518	ConS_424_0518	51001	0.91304347826087
1906	ConS_431_0518	ConS_424_0518	51501	1.01449275362319
1907	ConS_431_0518	ConS_424_0518	52001	0.898550724637681
1908	ConS_431_0518	ConS_424_0518	52501	1
1909	ConS_431_0518	ConS_424_0518	53001	0.985507246376812
1910	ConS_431_0518	ConS_424_0518	53501	1.27536231884058
1911	ConS_431_0518	ConS_424_0518	54001	1.05797101449275
1912	ConS_431_0518	ConS_424_0518	54501	1.10144927536232
1913	ConS_431_0518	ConS_424_0518	55001	1.08695652173913
1914	ConS_431_0518	ConS_424_0518	55501	0.869565217391304
1915	ConS_431_0518	ConS_424_0518	56001	0.942028985507246
1916	ConS_431_0518	ConS_424_0518	56501	1.23188405797101
1917	ConS_431_0518	ConS_424_0518	57001	1.23188405797101
1918	ConS_431_0518	ConS_424_0518	57501	0.666666666666667
1919	ConS_431_0518	ConS_424_0518	58001	0.91304347826087
1920	ConS_431_0518	ConS_424_0518	58501	0.91304347826087
1921	ConS_431_0518	ConS_424_0518	59001	1.17391304347826
1922	ConS_431_0518	ConS_424_0518	59501	1.07246376811594
1923	ConS_431_0518	ConS_424_0518	60001	0.811594202898551
1924	ConS_431_0518	ConS_424_0518	60501	0.884057971014493
1925	ConS_431_0518	ConS_424_0518	61001	0.956521739130435
1926	ConS_431_0518	ConS_424_0518	61501	1.01449275362319
1927	ConS_431_0518	ConS_424_0518	62001	0.869565217391304
1928	ConS_431_0518	ConS_424_0518	62501	1.07246376811594
1929	ConS_431_0518	ConS_424_0518	63001	0.72463768115942
1930	ConS_431_0518	ConS_424_0518	63501	0.971014492753623
1931	ConS_431_0518	ConS_424_0518	64001	0.63768115942029
1932	ConS_431_0518	ConS_424_0518	64501	0.811594202898551
1933	ConS_431_0518	ConS_424_0518	65001	1.20289855072464
1934	ConS_431_0518	ConS_424_0518	65501	0.927536231884058
1935	ConS_431_0518	ConS_424_0518	66001	0.782608695652174
1936	ConS_431_0518	ConS_424_0518	66501	1.08695652173913
1937	ConS_431_0518	ConS_424_0518	67001	1.08695652173913
1938	ConS_431_0518	ConS_424_0518	67501	0.898550724637681
1939	ConS_431_0518	ConS_424_0518	68001	1.08695652173913
1940	ConS_431_0518	ConS_424_0518	68501	0.826086956521739
1941	ConS_431_0518	ConS_424_0518	69001	0.91304347826087
1942	ConS_431_0518	ConS_424_0518	69501	0.985507246376812
1943	ConS_431_0518	ConS_424_0518	70001	1.18840579710145
1944	ConS_431_0518	ConS_424_0518	70501	0.72463768115942
1945	ConS_431_0518	ConS_424_0518	71001	1.26086956521739
1946	ConS_431_0518	ConS_424_0518	71501	1.2463768115942
1947	ConS_431_0518	ConS_424_0518	72001	1.18840579710145
1948	ConS_431_0518	ConS_424_0518	72501	1.21739130434783
1949	ConS_431_0518	ConS_424_0518	73001	0.840579710144927
1950	ConS_431_0518	ConS_424_0518	73501	0.942028985507246
1951	ConS_431_0518	ConS_424_0518	74001	1.18840579710145
1952	ConS_431_0518	ConS_424_0518	74501	0.884057971014493
1953	ConS_431_0518	ConS_424_0518	75001	0.840579710144927
1954	ConS_431_0518	ConS_424_0518	75501	1.33333333333333
1955	ConS_431_0518	ConS_424_0518	76001	1.15942028985507
1956	ConS_431_0518	ConS_424_0518	76501	1.26086956521739
1957	ConS_431_0518	ConS_424_0518	77001	0.623195454233051
1958	ConS_431_0518	ConS_424_0518	77501	0.985507246376812
1959	ConS_431_0518	ConS_424_0518	78001	0.492753623188406
1960	ConS_431_0518	ConS_424_0518	78501	0.966432907664793
1961	ConS_431_0518	ConS_424_0518	79001	1.34782608695652
1962	ConS_431_0518	ConS_424_0518	79501	0.956521739130435
1963	ConS_431_0518	ConS_424_0518	80001	0.927536231884058
1964	ConS_431_0518	ConS_424_0518	80501	1.11594202898551
1965	ConS_431_0518	ConS_424_0518	81001	1.21739130434783
1966	ConS_431_0518	ConS_424_0518	81501	1.23188405797101
1967	ConS_431_0518	ConS_424_0518	82001	1.00089648084336
1968	ConS_431_0518	ConS_424_0518	82501	0.971014492753623
1969	ConS_431_0518	ConS_424_0518	83001	1.43478260869565
1970	ConS_431_0518	ConS_424_0518	83501	0.942028985507246
1971	ConS_431_0518	ConS_424_0518	84001	1.15942028985507
1972	ConS_431_0518	ConS_424_0518	84501	0.91304347826087
1973	ConS_431_0518	ConS_424_0518	85001	0.956521739130435
1974	ConS_431_0518	ConS_424_0518	85501	0.91304347826087
1975	ConS_431_0518	ConS_424_0518	86001	1.31884057971015
1976	ConS_431_0518	ConS_424_0518	86501	1.04347826086957
1977	ConS_431_0518	ConS_424_0518	87001	0.884057971014493
1978	ConS_431_0518	ConS_424_0518	87501	1.01449275362319
1979	ConS_431_0518	ConS_424_0518	88001	0.753623188405797
1980	ConS_431_0518	ConS_424_0518	88501	1.02898550724638
1981	ConS_431_0518	ConS_424_0518	89001	0.63768115942029
1982	ConS_431_0518	ConS_424_0518	89501	1.10144927536232
1983	ConS_431_0518	ConS_424_0518	90001	0.0289855072463768
1984	ConS_432_0518	ConS_424_0518	500	0.736842105263158
1985	ConS_432_0518	ConS_424_0518	1000	0.736842105263158
1986	ConS_432_0518	ConS_424_0518	1500	0.947368421052632
1987	ConS_432_0518	ConS_424_0518	2000	0.719298245614035
1988	ConS_432_0518	ConS_424_0518	2500	0.982456140350877
1989	ConS_432_0518	ConS_424_0518	3000	0.929824561403509
1990	ConS_432_0518	ConS_424_0518	3500	1.28070175438596
1991	ConS_432_0518	ConS_424_0518	4000	1.15789473684211
1992	ConS_432_0518	ConS_424_0518	4500	1.36842105263158
1993	ConS_432_0518	ConS_424_0518	5000	0.964912280701754
1994	ConS_432_0518	ConS_424_0518	5500	1
1995	ConS_432_0518	ConS_424_0518	6000	1.07017543859649
1996	ConS_432_0518	ConS_424_0518	6500	0.87719298245614
1997	ConS_432_0518	ConS_424_0518	7000	0.894736842105263
1998	ConS_432_0518	ConS_424_0518	7500	0.87719298245614
1999	ConS_432_0518	ConS_424_0518	8000	1.03508771929825
[truncated: 2,146 more rows]
