# Supplementary material for: Rapid methicillin resistance diversification in Staphylococcus epidermidis colonizing human neonates
Source: Nat Commun. 2021 Oct 18;12:6062. doi: 10.1038/s41467-021-26392-8 (PMC8523572; doi:10.1038/s41467-021-26392-8)
Supplement: Supplementary file 3 — Source Data [file 41467_2021_26392_MOESM3_ESM.zip › ConS_Data/Fig4B.txt]

Strain	Drug	Normalized MIC
ConS_013_0119	Tazocin	0
ConS_002_0518	Tazocin	-3
ConS_143_0119	Tazocin	-3
ConS_104_1014	Tazocin	0
ConS_116_1014	Tazocin	0
ConS_146_1014	Tazocin	-1
ConS_147_1014	Tazocin	-1
ConS_171_1014	Tazocin	-1
I05	Tazocin	-1
ConS_431_0518	Tazocin	0
ConS_432_0518	Tazocin	-1
ConS_468_0518	Tazocin	0
ConS_424_0518	Tazocin	0
ConS_185_1014	Tazocin	0
ConS_245_0119	Tazocin	1
ConS_549_0518	Tazocin	-1
ConS_276_0119	Tazocin	-1
ConS_214_0119	Tazocin	-1
ConS_086_0518	Tazocin	-1
ConS_087_0518	Tazocin	-2
ConS_348_0518	Tazocin	0
ConS_371_0518	Tazocin	-2
ConS_372_0518	Tazocin	-1
ConS_013_0119	Oxacillin	0
ConS_002_0518	Oxacillin	-5
ConS_143_0119	Oxacillin	-6
ConS_104_1014	Oxacillin	0
ConS_116_1014	Oxacillin	0
ConS_146_1014	Oxacillin	-2
ConS_147_1014	Oxacillin	-2
ConS_171_1014	Oxacillin	-2
I05	Oxacillin	-2
ConS_431_0518	Oxacillin	0
ConS_432_0518	Oxacillin	-3
ConS_468_0518	Oxacillin	0
ConS_424_0518	Oxacillin	0
ConS_185_1014	Oxacillin	0
ConS_245_0119	Oxacillin	0
ConS_549_0518	Oxacillin	-3
ConS_276_0119	Oxacillin	-3
ConS_214_0119	Oxacillin	-3
ConS_086_0518	Oxacillin	0
ConS_087_0518	Oxacillin	-3
ConS_348_0518	Oxacillin	0
ConS_371_0518	Oxacillin	-3
ConS_372_0518	Oxacillin	-3
ConS_013_0119	Vancomycin	0
ConS_002_0518	Vancomycin	0
ConS_143_0119	Vancomycin	0
ConS_104_1014	Vancomycin	0
ConS_116_1014	Vancomycin	0
ConS_146_1014	Vancomycin	0
ConS_147_1014	Vancomycin	0
ConS_171_1014	Vancomycin	0
I05	Vancomycin	0
ConS_431_0518	Vancomycin	0
ConS_432_0518	Vancomycin	0
ConS_468_0518	Vancomycin	0
ConS_424_0518	Vancomycin	0
ConS_185_1014	Vancomycin	0
ConS_245_0119	Vancomycin	1
ConS_549_0518	Vancomycin	0
ConS_276_0119	Vancomycin	0
ConS_214_0119	Vancomycin	0
ConS_086_0518	Vancomycin	0
ConS_087_0518	Vancomycin	0
ConS_348_0518	Vancomycin	0
ConS_371_0518	Vancomycin	0
ConS_372_0518	Vancomycin	0
