# Supplementary material for: Rapid methicillin resistance diversification in Staphylococcus epidermidis colonizing human neonates
Source: Nat Commun. 2021 Oct 18;12:6062. doi: 10.1038/s41467-021-26392-8 (PMC8523572; doi:10.1038/s41467-021-26392-8)
Supplement: Supplementary file 3 — Source Data [file 41467_2021_26392_MOESM3_ESM.zip › ConS_Data/Fig4A.txt]

(((((((ConS_086_0518:8.6223e-06,ConS_372_0518:3.53795e-05):4.74971e-05,ConS_348_0518:2.7359e-06):0.0005235782,(ConS_087_0518:2.8741e-06,ConS_371_0518:7.37061e-05):3.3402e-06):0.0093731666,((ConS_245_0119:1.90207e-05,(ConS_214_0119:3.54985e-05,ConS_276_0119:7.80664e-05):0.0002996975):5.20894e-05,(ConS_549_0518:5.17338e-05,ConS_185_1014:2.8741e-06):5.91446e-05):0.007467264):0.2633555666,(((ConS_424_0518:2.4369e-06,ConS_432_0518:0.0020932025):7.1237e-06,ConS_431_0518:2.4448e-06):5.1247e-06,ConS_468_0518:2.6253e-06):0.0940153012):0.068582311,(((ConS_116_1014:0.0001859291,ConS_104_1014:2.8741e-06):4.9561e-05,((ConS_146_1014:2.8741e-06,I05:5.95832e-05):1.445e-06,ConS_147_1014:2.8741e-06):9.0375e-06):1.70007e-05,ConS_171_1014:2.8741e-06):0.1091447993):0.0280011318,((ConS_002_0518:2.9211e-06,ConS_013_0119:3.67228e-05):0.0003678336,ConS_143_0119:0.0003371359):0.1459738855);
