# Supplementary material for: Rapid methicillin resistance diversification in Staphylococcus epidermidis colonizing human neonates
Source: Nat Commun. 2021 Oct 18;12:6062. doi: 10.1038/s41467-021-26392-8 (PMC8523572; doi:10.1038/s41467-021-26392-8)
Supplement: Supplementary file 3 — Source Data [file 41467_2021_26392_MOESM3_ESM.zip › ConS_Data/Fig4D/ConS_424_0518/ConS_424_0518_nanopore.gff]

##gff-version 3
##sequence-region 1 1 2483879
##sequence-region 2 1 20540
1	Prodigal:2.6	CDS	1	1356	.	+	0	ID=POJFAOPC_00001;Name=dnaA;gene=dnaA;inference=ab initio prediction:Prodigal:2.6,similar to AA sequence:UniProtKB:P68866;locus_tag=POJFAOPC_00001;product=Chromosomal replication initiator protein DnaA
1	Prodigal:2.6	CDS	1665	2798	.	+	0	ID=POJFAOPC_00002;Name=dnaN;gene=dnaN;inference=ab initio prediction:Prodigal:2.6,similar to AA sequence:UniProtKB:P99103;locus_tag=POJFAOPC_00002;product=Beta sliding clamp
1	Prodigal:2.6	CDS	3231	3467	.	+	0	ID=POJFAOPC_00003;inference=ab initio prediction:Prodigal:2.6;locus_tag=POJFAOPC_00003;product=hypothetical protein
1	Prodigal:2.6	CDS	3464	4579	.	+	0	ID=POJFAOPC_00004;Name=recF;dbxref=COG:COG1195;gene=recF;inference=ab initio prediction:Prodigal:2.6,similar to AA sequence:UniProtKB:P9WHI9;locus_tag=POJFAOPC_00004;product=DNA replication and repair protein RecF
1	Prodigal:2.6	CDS	4590	6521	.	+	0	ID=POJFAOPC_00005;eC_number=5.99.1.3;Name=gyrB;gene=gyrB;inference=ab initio prediction:Prodigal:2.6,similar to AA sequence:UniProtKB:Q6GKU0;locus_tag=POJFAOPC_00005;product=DNA gyrase subunit B
1	Prodigal:2.6	CDS	6558	9239	.	+	0	ID=POJFAOPC_00006;eC_number=5.99.1.3;Name=gyrA;gene=gyrA;inference=ab initio prediction:Prodigal:2.6,similar to AA sequence:UniProtKB:Q99XG5;locus_tag=POJFAOPC_00006;product=DNA gyrase subunit A
1	Prodigal:2.6	CDS	9632	10447	.	-	0	ID=POJFAOPC_00007;eC_number=4.2.1.136;Name=nnrD;dbxref=COG:COG0063;gene=nnrD;inference=ab initio prediction:Prodigal:2.6,similar to AA sequence:UniProtKB:Q833Y3;locus_tag=POJFAOPC_00007;product=ADP-dependent (S)-NAD(P)H-hydrate dehydratase
1	Prodigal:2.6	CDS	11292	12578	.	+	0	ID=POJFAOPC_00008;eC_number=6.1.1.11;Name=serS;gene=serS;inference=ab initio prediction:Prodigal:2.6,similar to AA sequence:UniProtKB:P99178;locus_tag=POJFAOPC_00008;product=Serine--tRNA ligase
1	Prodigal:2.6	CDS	13109	14092	.	-	0	ID=POJFAOPC_00009;eC_number=3.1.4.12;Name=smcL;gene=smcL;inference=ab initio prediction:Prodigal:2.6,similar to AA sequence:UniProtKB:Q9RLV9;locus_tag=POJFAOPC_00009;product=Sphingomyelinase C
1	Prodigal:2.6	CDS	14476	15015	.	+	0	ID=POJFAOPC_00010;Name=ygaZ;dbxref=COG:COG1296;gene=ygaZ;inference=ab initio prediction:Prodigal:2.6,similar to AA sequence:UniProtKB:P76630;locus_tag=POJFAOPC_00010;product=Inner membrane protein YgaZ
1	Prodigal:2.6	CDS	15166	15495	.	+	0	ID=POJFAOPC_00011;inference=ab initio prediction:Prodigal:2.6;locus_tag=POJFAOPC_00011;product=hypothetical protein
1	Prodigal:2.6	CDS	15785	16753	.	+	0	ID=POJFAOPC_00012;eC_number=2.3.1.31;Name=metXA;dbxref=COG:COG2021;gene=metXA;inference=ab initio prediction:Prodigal:2.6,similar to AA sequence:UniProtKB:K4ICC9;locus_tag=POJFAOPC_00012;product=Homoserine O-acetyltransferase
1	Prodigal:2.6	CDS	17001	17927	.	+	0	ID=POJFAOPC_00013;inference=ab initio prediction:Prodigal:2.6;locus_tag=POJFAOPC_00013;product=hypothetical protein
1	Prodigal:2.6	CDS	17956	19923	.	+	0	ID=POJFAOPC_00014;eC_number=3.1.4.-;Name=gdpP;dbxref=COG:COG3887;gene=gdpP;inference=ab initio prediction:Prodigal:2.6,similar to AA sequence:UniProtKB:P37484;locus_tag=POJFAOPC_00014;product=Cyclic-di-AMP phosphodiesterase GdpP
1	Prodigal:2.6	CDS	19920	20366	.	+	0	ID=POJFAOPC_00015;Name=rplI;gene=rplI;inference=ab initio prediction:Prodigal:2.6,similar to AA sequence:UniProtKB:P66318;locus_tag=POJFAOPC_00015;product=50S ribosomal protein L9
1	Prodigal:2.6	CDS	20537	21937	.	+	0	ID=POJFAOPC_00016;eC_number=3.6.4.12;Name=dnaC;dbxref=COG:COG0305;gene=dnaC;inference=ab initio prediction:Prodigal:2.6,similar to AA sequence:UniProtKB:P37469;locus_tag=POJFAOPC_00016;product=Replicative DNA helicase
1	Prodigal:2.6	CDS	22216	23499	.	+	0	ID=POJFAOPC_00017;eC_number=6.3.4.4;Name=purA;gene=purA;inference=ab initio prediction:Prodigal:2.6,similar to AA sequence:UniProtKB:P99099;locus_tag=POJFAOPC_00017;product=Adenylosuccinate synthetase
1	Aragorn:1.2	tRNA	23923	23997	.	+	.	ID=POJFAOPC_00018;inference=COORDINATES:profile:Aragorn:1.2;locus_tag=POJFAOPC_00018;product=tRNA-Glu(ttc)
1	Aragorn:1.2	tRNA	24003	24075	.	+	.	ID=POJFAOPC_00019;inference=COORDINATES:profile:Aragorn:1.2;locus_tag=POJFAOPC_00019;product=tRNA-Asp(gtc)
1	Prodigal:2.6	CDS	24552	25253	.	+	0	ID=POJFAOPC_00020;Name=walR;dbxref=COG:COG0745;gene=walR;inference=ab initio prediction:Prodigal:2.6,similar to AA sequence:UniProtKB:Q2G2U6;locus_tag=POJFAOPC_00020;product=Transcriptional regulatory protein WalR
1	Prodigal:2.6	CDS	25266	27098	.	+	0	ID=POJFAOPC_00021;eC_number=2.7.13.3;Name=walK;gene=walK;inference=ab initio prediction:Prodigal:2.6,similar to AA sequence:UniProtKB:Q5HK19;locus_tag=POJFAOPC_00021;product=Sensor protein kinase WalK
1	Prodigal:2.6	CDS	27091	28428	.	+	0	ID=POJFAOPC_00022;Name=yycH;dbxref=COG:COG4863;gene=yycH;inference=ab initio prediction:Prodigal:2.6,similar to AA sequence:UniProtKB:Q794W0;locus_tag=POJFAOPC_00022;product=Two-component system WalR/WalK regulatory protein YycH
1	Prodigal:2.6	CDS	28429	29220	.	+	0	ID=POJFAOPC_00023;Name=yycI;dbxref=COG:COG4853;gene=yycI;inference=ab initio prediction:Prodigal:2.6,similar to AA sequence:UniProtKB:Q45612;locus_tag=POJFAOPC_00023;product=Two-component system WalR/WalK regulatory protein YycI
1	Prodigal:2.6	CDS	29840	30640	.	+	0	ID=POJFAOPC_00024;eC_number=3.-.-.-;Name=yycJ;dbxref=COG:COG1235;gene=yycJ;inference=ab initio prediction:Prodigal:2.6,similar to AA sequence:UniProtKB:C0SP91;locus_tag=POJFAOPC_00024;product=Putative metallo-hydrolase YycJ
1	Prodigal:2.6	CDS	31682	32161	.	+	0	ID=POJFAOPC_00025;eC_number=2.1.1.177;Name=rlmH;dbxref=COG:COG1576;gene=rlmH;inference=ab initio prediction:Prodigal:2.6,similar to AA sequence:UniProtKB:P0C1V0;locus_tag=POJFAOPC_00025;product=Ribosomal RNA large subunit methyltransferase H
1	Prodigal:2.6	CDS	32483	33739	.	+	0	ID=POJFAOPC_00026;inference=ab initio prediction:Prodigal:2.6;locus_tag=POJFAOPC_00026;product=hypothetical protein
1	Prodigal:2.6	CDS	34154	34393	.	+	0	ID=POJFAOPC_00027;inference=ab initio prediction:Prodigal:2.6;locus_tag=POJFAOPC_00027;product=hypothetical protein
1	Prodigal:2.6	CDS	34425	35099	.	-	0	ID=POJFAOPC_00028;inference=ab initio prediction:Prodigal:2.6;locus_tag=POJFAOPC_00028;product=hypothetical protein
1	Prodigal:2.6	CDS	35357	35524	.	+	0	ID=POJFAOPC_00029;inference=ab initio prediction:Prodigal:2.6;locus_tag=POJFAOPC_00029;product=hypothetical protein
1	Prodigal:2.6	CDS	36241	36984	.	+	0	ID=POJFAOPC_00030;eC_number=3.1.4.46;Name=ugpQ;dbxref=COG:COG0584;gene=ugpQ;inference=ab initio prediction:Prodigal:2.6,similar to AA sequence:UniProtKB:P10908;locus_tag=POJFAOPC_00030;product=Glycerophosphodiester phosphodiesterase%2C cytoplasmic
1	Prodigal:2.6	CDS	37081	37509	.	+	0	ID=POJFAOPC_00031;Name=paaZ;dbxref=COG:COG2030;gene=paaZ;inference=ab initio prediction:Prodigal:2.6,similar to AA sequence:UniProtKB:P77455;locus_tag=POJFAOPC_00031;product=Bifunctional protein PaaZ
1	Prodigal:2.6	CDS	37555	39561	.	-	0	ID=POJFAOPC_00032;Name=pbp;dbxref=COG:COG0768;gene=pbp;inference=ab initio prediction:Prodigal:2.6,similar to AA sequence:UniProtKB:P07944;locus_tag=POJFAOPC_00032;product=Beta-lactam-inducible penicillin-binding protein
1	Prodigal:2.6	CDS	39661	40647	.	+	0	ID=POJFAOPC_00033;Name=mecR1;gene=mecR1;inference=ab initio prediction:Prodigal:2.6,similar to AA sequence:UniProtKB:P0A0B0;locus_tag=POJFAOPC_00033;product=Methicillin resistance mecR1 protein
1	Prodigal:2.6	CDS	40619	40879	.	+	0	ID=POJFAOPC_00034;inference=ab initio prediction:Prodigal:2.6;locus_tag=POJFAOPC_00034;product=hypothetical protein
1	Prodigal:2.6	CDS	40870	42393	.	-	0	ID=POJFAOPC_00035;inference=ab initio prediction:Prodigal:2.6;locus_tag=POJFAOPC_00035;product=hypothetical protein
1	Prodigal:2.6	CDS	42529	43035	.	-	0	ID=POJFAOPC_00036;inference=ab initio prediction:Prodigal:2.6;locus_tag=POJFAOPC_00036;product=hypothetical protein
1	Prodigal:2.6	CDS	43050	43361	.	-	0	ID=POJFAOPC_00037;inference=ab initio prediction:Prodigal:2.6;locus_tag=POJFAOPC_00037;product=hypothetical protein
1	Prodigal:2.6	CDS	43363	43455	.	-	0	ID=POJFAOPC_00038;inference=ab initio prediction:Prodigal:2.6;locus_tag=POJFAOPC_00038;product=hypothetical protein
1	Prodigal:2.6	CDS	43448	43798	.	-	0	ID=POJFAOPC_00039;inference=ab initio prediction:Prodigal:2.6;locus_tag=POJFAOPC_00039;product=hypothetical protein
1	Prodigal:2.6	CDS	44320	45948	.	-	0	ID=POJFAOPC_00040;Name=hin_1;dbxref=COG:COG1961;gene=hin_1;inference=ab initio prediction:Prodigal:2.6,similar to AA sequence:UniProtKB:P03013;locus_tag=POJFAOPC_00040;product=DNA-invertase hin
1	Prodigal:2.6	CDS	45970	47319	.	-	0	ID=POJFAOPC_00041;Name=hin_2;dbxref=COG:COG1961;gene=hin_2;inference=ab initio prediction:Prodigal:2.6,similar to AA sequence:UniProtKB:P03013;locus_tag=POJFAOPC_00041;product=DNA-invertase hin
1	Prodigal:2.6	CDS	47553	49346	.	-	0	ID=POJFAOPC_00042;inference=ab initio prediction:Prodigal:2.6;locus_tag=POJFAOPC_00042;product=hypothetical protein
1	Prodigal:2.6	CDS	49346	49639	.	-	0	ID=POJFAOPC_00043;inference=ab initio prediction:Prodigal:2.6;locus_tag=POJFAOPC_00043;product=hypothetical protein
1	Prodigal:2.6	CDS	49795	50862	.	+	0	ID=POJFAOPC_00044;inference=ab initio prediction:Prodigal:2.6;locus_tag=POJFAOPC_00044;product=hypothetical protein
1	Prodigal:2.6	CDS	50880	52394	.	+	0	ID=POJFAOPC_00045;eC_number=2.7.11.1;Name=stkP;dbxref=COG:COG0515;gene=stkP;inference=ab initio prediction:Prodigal:2.6,similar to AA sequence:UniProtKB:Q8KY50;locus_tag=POJFAOPC_00045;product=Serine/threonine-protein kinase StkP
1	Prodigal:2.6	CDS	52394	52543	.	+	0	ID=POJFAOPC_00046;inference=ab initio prediction:Prodigal:2.6;locus_tag=POJFAOPC_00046;product=hypothetical protein
1	Prodigal:2.6	CDS	52845	54716	.	+	0	ID=POJFAOPC_00047;inference=ab initio prediction:Prodigal:2.6;locus_tag=POJFAOPC_00047;product=hypothetical protein
1	Prodigal:2.6	CDS	54709	56340	.	+	0	ID=POJFAOPC_00048;inference=ab initio prediction:Prodigal:2.6;locus_tag=POJFAOPC_00048;product=hypothetical protein
1	Prodigal:2.6	CDS	56640	57401	.	+	0	ID=POJFAOPC_00049;inference=ab initio prediction:Prodigal:2.6;locus_tag=POJFAOPC_00049;product=hypothetical protein
1	Prodigal:2.6	CDS	57473	58348	.	+	0	ID=POJFAOPC_00050;inference=ab initio prediction:Prodigal:2.6;locus_tag=POJFAOPC_00050;product=hypothetical protein
1	Prodigal:2.6	CDS	58489	61281	.	+	0	ID=POJFAOPC_00051;eC_number=3.1.21.3;Name=hsdR_1;gene=hsdR_1;inference=ab initio prediction:Prodigal:2.6,similar to AA sequence:UniProtKB:Q7A801;locus_tag=POJFAOPC_00051;product=Type-1 restriction enzyme R protein
1	Prodigal:2.6	CDS	61372	61953	.	+	0	ID=POJFAOPC_00052;inference=ab initio prediction:Prodigal:2.6;locus_tag=POJFAOPC_00052;product=hypothetical protein
1	Prodigal:2.6	CDS	61954	63510	.	+	0	ID=POJFAOPC_00053;eC_number=2.1.1.72;dbxref=COG:COG0286;inference=ab initio prediction:Prodigal:2.6,similar to AA sequence:UniProtKB:Q89Z59;locus_tag=POJFAOPC_00053;product=putative type I restriction enzymeP M protein
1	Prodigal:2.6	CDS	63503	64753	.	+	0	ID=POJFAOPC_00054;inference=ab initio prediction:Prodigal:2.6;locus_tag=POJFAOPC_00054;product=hypothetical protein
1	Prodigal:2.6	CDS	64823	67789	.	+	0	ID=POJFAOPC_00055;eC_number=2.7.7.6;Name=rpoA_1;gene=rpoA_1;inference=ab initio prediction:Prodigal:2.6,protein motif:HAMAP:MF_00059;locus_tag=POJFAOPC_00055;product=DNA-directed RNA polymerase subunit alpha
1	Prodigal:2.6	CDS	67789	69021	.	+	0	ID=POJFAOPC_00056;inference=ab initio prediction:Prodigal:2.6;locus_tag=POJFAOPC_00056;product=hypothetical protein
1	Prodigal:2.6	CDS	68996	70867	.	+	0	ID=POJFAOPC_00057;eC_number=3.6.4.13;Name=rhlB;gene=rhlB;inference=ab initio prediction:Prodigal:2.6,protein motif:HAMAP:MF_00661;locus_tag=POJFAOPC_00057;product=ATP-dependent RNA helicase RhlB
1	Prodigal:2.6	CDS	71393	72355	.	+	0	ID=POJFAOPC_00058;inference=ab initio prediction:Prodigal:2.6;locus_tag=POJFAOPC_00058;product=hypothetical protein
1	Prodigal:2.6	CDS	72888	73031	.	+	0	ID=POJFAOPC_00059;eC_number=3.1.21.3;Name=hsdR_2;gene=hsdR_2;inference=ab initio prediction:Prodigal:2.6,similar to AA sequence:UniProtKB:Q7A801;locus_tag=POJFAOPC_00059;product=Type-1 restriction enzyme R protein
1	Prodigal:2.6	CDS	73024	74226	.	+	0	ID=POJFAOPC_00060;inference=ab initio prediction:Prodigal:2.6;locus_tag=POJFAOPC_00060;product=hypothetical protein
1	Prodigal:2.6	CDS	74536	75033	.	-	0	ID=POJFAOPC_00061;eC_number=2.3.1.57;Name=speG_1;gene=speG_1;inference=ab initio prediction:Prodigal:2.6,similar to AA sequence:UniProtKB:Q9KL03;locus_tag=POJFAOPC_00061;product=Spermidine N(1)-acetyltransferase
1	Prodigal:2.6	CDS	75705	76115	.	-	0	ID=POJFAOPC_00062;inference=ab initio prediction:Prodigal:2.6;locus_tag=POJFAOPC_00062;product=hypothetical protein
1	Prodigal:2.6	CDS	76278	76499	.	-	0	ID=POJFAOPC_00063;inference=ab initio prediction:Prodigal:2.6;locus_tag=POJFAOPC_00063;product=hypothetical protein
1	Prodigal:2.6	CDS	76513	77016	.	-	0	ID=POJFAOPC_00064;inference=ab initio prediction:Prodigal:2.6;locus_tag=POJFAOPC_00064;product=hypothetical protein
1	Prodigal:2.6	CDS	77031	77345	.	-	0	ID=POJFAOPC_00065;inference=ab initio prediction:Prodigal:2.6;locus_tag=POJFAOPC_00065;product=hypothetical protein
1	Prodigal:2.6	CDS	77347	77439	.	-	0	ID=POJFAOPC_00066;inference=ab initio prediction:Prodigal:2.6;locus_tag=POJFAOPC_00066;product=hypothetical protein
1	Prodigal:2.6	CDS	77432	77782	.	-	0	ID=POJFAOPC_00067;inference=ab initio prediction:Prodigal:2.6;locus_tag=POJFAOPC_00067;product=hypothetical protein
1	Prodigal:2.6	CDS	78306	79934	.	-	0	ID=POJFAOPC_00068;Name=hin_3;dbxref=COG:COG1961;gene=hin_3;inference=ab initio prediction:Prodigal:2.6,similar to AA sequence:UniProtKB:P03013;locus_tag=POJFAOPC_00068;product=DNA-invertase hin
1	Prodigal:2.6	CDS	79956	81305	.	-	0	ID=POJFAOPC_00069;Name=hin_4;dbxref=COG:COG1961;gene=hin_4;inference=ab initio prediction:Prodigal:2.6,similar to AA sequence:UniProtKB:P03013;locus_tag=POJFAOPC_00069;product=DNA-invertase hin
1	Prodigal:2.6	CDS	81539	83332	.	-	0	ID=POJFAOPC_00070;inference=ab initio prediction:Prodigal:2.6;locus_tag=POJFAOPC_00070;product=hypothetical protein
1	Prodigal:2.6	CDS	83332	83628	.	-	0	ID=POJFAOPC_00071;inference=ab initio prediction:Prodigal:2.6;locus_tag=POJFAOPC_00071;product=hypothetical protein
1	Prodigal:2.6	CDS	83801	85378	.	+	0	ID=POJFAOPC_00072;inference=ab initio prediction:Prodigal:2.6;locus_tag=POJFAOPC_00072;product=hypothetical protein
1	Prodigal:2.6	CDS	85465	85713	.	-	0	ID=POJFAOPC_00073;inference=ab initio prediction:Prodigal:2.6;locus_tag=POJFAOPC_00073;product=hypothetical protein
1	Prodigal:2.6	CDS	85714	86613	.	-	0	ID=POJFAOPC_00074;inference=ab initio prediction:Prodigal:2.6;locus_tag=POJFAOPC_00074;product=hypothetical protein
1	Prodigal:2.6	CDS	87364	88059	.	-	0	ID=POJFAOPC_00075;Name=kdpE;dbxref=COG:COG0745;gene=kdpE;inference=ab initio prediction:Prodigal:2.6,similar to AA sequence:UniProtKB:P21866;locus_tag=POJFAOPC_00075;product=KDP operon transcriptional regulatory protein KdpE
1	Prodigal:2.6	CDS	88034	90703	.	-	0	ID=POJFAOPC_00076;eC_number=2.7.13.3;Name=kdpD;dbxref=COG:COG2205;gene=kdpD;inference=ab initio prediction:Prodigal:2.6,similar to AA sequence:UniProtKB:P21865;locus_tag=POJFAOPC_00076;product=Sensor protein KdpD
1	Prodigal:2.6	CDS	90971	92647	.	+	0	ID=POJFAOPC_00077;Name=kdpA;dbxref=COG:COG2060;gene=kdpA;inference=ab initio prediction:Prodigal:2.6,similar to AA sequence:UniProtKB:O32327;locus_tag=POJFAOPC_00077;product=Potassium-transporting ATPase potassium-binding subunit
1	Prodigal:2.6	CDS	92666	94687	.	+	0	ID=POJFAOPC_00078;eC_number=3.6.3.12;Name=kdpB;dbxref=COG:COG2216;gene=kdpB;inference=ab initio prediction:Prodigal:2.6,similar to AA sequence:UniProtKB:P03960;locus_tag=POJFAOPC_00078;product=Potassium-transporting ATPase ATP-binding subunit
1	Prodigal:2.6	CDS	94703	95260	.	+	0	ID=POJFAOPC_00079;Name=kdpC;dbxref=COG:COG2156;gene=kdpC;inference=ab initio prediction:Prodigal:2.6,similar to AA sequence:UniProtKB:P9WKF1;locus_tag=POJFAOPC_00079;product=Potassium-transporting ATPase KdpC subunit
1	Prodigal:2.6	CDS	95288	95446	.	+	0	ID=POJFAOPC_00080;inference=ab initio prediction:Prodigal:2.6;locus_tag=POJFAOPC_00080;product=hypothetical protein
1	Prodigal:2.6	CDS	95554	96189	.	+	0	ID=POJFAOPC_00081;inference=ab initio prediction:Prodigal:2.6;locus_tag=POJFAOPC_00081;product=hypothetical protein
1	Prodigal:2.6	CDS	96306	96620	.	+	0	ID=POJFAOPC_00082;inference=ab initio prediction:Prodigal:2.6;locus_tag=POJFAOPC_00082;product=hypothetical protein
1	Prodigal:2.6	CDS	96605	97447	.	+	0	ID=POJFAOPC_00083;inference=ab initio prediction:Prodigal:2.6;locus_tag=POJFAOPC_00083;product=hypothetical protein
1	Prodigal:2.6	CDS	97547	98476	.	-	0	ID=POJFAOPC_00084;eC_number=2.7.2.2;Name=arcC1_1;gene=arcC1_1;inference=ab initio prediction:Prodigal:2.6,similar to AA sequence:UniProtKB:Q7A627;locus_tag=POJFAOPC_00084;product=Carbamate kinase 1
1	Prodigal:2.6	CDS	98496	99494	.	-	0	ID=POJFAOPC_00085;eC_number=2.1.3.3;Name=argF_1;gene=argF_1;inference=ab initio prediction:Prodigal:2.6,similar to AA sequence:UniProtKB:P99073;locus_tag=POJFAOPC_00085;product=Ornithine carbamoyltransferase
1	Prodigal:2.6	CDS	99532	100221	.	-	0	ID=POJFAOPC_00086;Name=arcR_1;gene=arcR_1;inference=ab initio prediction:Prodigal:2.6,similar to AA sequence:UniProtKB:Q7A381;locus_tag=POJFAOPC_00086;product=HTH-type transcriptional regulator ArcR
1	Prodigal:2.6	CDS	100263	101684	.	-	0	ID=POJFAOPC_00087;Name=arcD_1;dbxref=COG:COG0531;gene=arcD_1;inference=ab initio prediction:Prodigal:2.6,similar to AA sequence:UniProtKB:P18275;locus_tag=POJFAOPC_00087;product=Arginine/ornithine antiporter
1	Prodigal:2.6	CDS	101770	103005	.	-	0	ID=POJFAOPC_00088;eC_number=3.5.3.6;Name=arcA_1;gene=arcA_1;inference=ab initio prediction:Prodigal:2.6,similar to AA sequence:UniProtKB:P63554;locus_tag=POJFAOPC_00088;product=Arginine deiminase
1	Prodigal:2.6	CDS	103274	103720	.	-	0	ID=POJFAOPC_00089;Name=argR_1;gene=argR_1;inference=ab initio prediction:Prodigal:2.6,similar to AA sequence:UniProtKB:P63580;locus_tag=POJFAOPC_00089;product=Arginine repressor
1	Prodigal:2.6	CDS	105246	105677	.	-	0	ID=POJFAOPC_00090;inference=ab initio prediction:Prodigal:2.6;locus_tag=POJFAOPC_00090;product=hypothetical protein
1	Prodigal:2.6	CDS	106572	106835	.	-	0	ID=POJFAOPC_00091;inference=ab initio prediction:Prodigal:2.6;locus_tag=POJFAOPC_00091;product=hypothetical protein
1	Prodigal:2.6	CDS	106946	108370	.	-	0	ID=POJFAOPC_00092;eC_number=4.1.1.86;Name=ddc;dbxref=COG:COG0076;gene=ddc;inference=ab initio prediction:Prodigal:2.6,similar to AA sequence:UniProtKB:P71362;locus_tag=POJFAOPC_00092;product=L-2%2C4-diaminobutyrate decarboxylase
1	Prodigal:2.6	CDS	109797	110612	.	+	0	ID=POJFAOPC_00093;inference=ab initio prediction:Prodigal:2.6,similar to AA sequence:UniProtKB:Q2G1Q0;locus_tag=POJFAOPC_00093;product=putative lipoprotein
1	Prodigal:2.6	CDS	110873	111418	.	-	0	ID=POJFAOPC_00094;eC_number=1.21.98.-;Name=albA;dbxref=COG:COG0535;gene=albA;inference=ab initio prediction:Prodigal:2.6,similar to AA sequence:UniProtKB:P71011;locus_tag=POJFAOPC_00094;product=Antilisterial bacteriocin subtilosin biosynthesis protein AlbA
1	Prodigal:2.6	CDS	111580	112446	.	+	0	ID=POJFAOPC_00095;eC_number=3.6.3.-;Name=yxlF_1;dbxref=COG:COG1131;gene=yxlF_1;inference=ab initio prediction:Prodigal:2.6,similar to AA sequence:UniProtKB:P94374;locus_tag=POJFAOPC_00095;product=putative ABC transporter ATP-binding protein YxlF
1	Prodigal:2.6	CDS	112460	113581	.	+	0	ID=POJFAOPC_00096;inference=ab initio prediction:Prodigal:2.6;locus_tag=POJFAOPC_00096;product=hypothetical protein
1	Prodigal:2.6	CDS	113547	114158	.	+	0	ID=POJFAOPC_00097;inference=ab initio prediction:Prodigal:2.6;locus_tag=POJFAOPC_00097;product=hypothetical protein
1	Prodigal:2.6	CDS	114239	114904	.	+	0	ID=POJFAOPC_00098;Name=arlR_1;dbxref=COG:COG0745;gene=arlR_1;inference=ab initio prediction:Prodigal:2.6,similar to AA sequence:UniProtKB:Q9KJN4;locus_tag=POJFAOPC_00098;product=Response regulator ArlR
1	Prodigal:2.6	CDS	114892	115983	.	+	0	ID=POJFAOPC_00099;eC_number=2.7.13.3;Name=cpxA;gene=cpxA;inference=ab initio prediction:Prodigal:2.6,similar to AA sequence:UniProtKB:P0AE82;locus_tag=POJFAOPC_00099;product=Sensor histidine kinase CpxA
1	Prodigal:2.6	CDS	116823	118184	.	+	0	ID=POJFAOPC_00100;inference=ab initio prediction:Prodigal:2.6;locus_tag=POJFAOPC_00100;product=hypothetical protein
1	Prodigal:2.6	CDS	118729	119214	.	+	0	ID=POJFAOPC_00101;Name=isaB_1;gene=isaB_1;inference=ab initio prediction:Prodigal:2.6,similar to AA sequence:UniProtKB:Q2FUX3;locus_tag=POJFAOPC_00101;product=Immunodominant staphylococcal antigen B
1	Prodigal:2.6	CDS	119613	120686	.	+	0	ID=POJFAOPC_00102;inference=ab initio prediction:Prodigal:2.6;locus_tag=POJFAOPC_00102;product=hypothetical protein
1	Prodigal:2.6	CDS	121197	123260	.	+	0	ID=POJFAOPC_00103;eC_number=3.6.3.54;Name=copB;gene=copB;inference=ab initio prediction:Prodigal:2.6,similar to AA sequence:UniProtKB:P05425;locus_tag=POJFAOPC_00103;product=Copper-exporting P-type ATPase B
1	Prodigal:2.6	CDS	123278	123823	.	+	0	ID=POJFAOPC_00104;Name=ydhK;gene=ydhK;inference=ab initio prediction:Prodigal:2.6,similar to AA sequence:UniProtKB:O05503;locus_tag=POJFAOPC_00104;product=putative protein YdhK
1	Prodigal:2.6	CDS	124295	125623	.	-	0	ID=POJFAOPC_00105;eC_number=3.1.2.6;Name=gloC;dbxref=COG:COG0491;gene=gloC;inference=ab initio prediction:Prodigal:2.6,similar to AA sequence:UniProtKB:P75849;locus_tag=POJFAOPC_00105;product=Hydroxyacylglutathione hydrolase GloC
1	Prodigal:2.6	CDS	125642	126712	.	-	0	ID=POJFAOPC_00106;Name=dsrE2;dbxref=COG:COG2210;gene=dsrE2;inference=ab initio prediction:Prodigal:2.6,similar to AA sequence:UniProtKB:D3RPC1;locus_tag=POJFAOPC_00106;product=Sulfur carrier protein DsrE2
1	Prodigal:2.6	CDS	126851	127111	.	+	0	ID=POJFAOPC_00107;Name=ricR_1;dbxref=COG:COG1937;gene=ricR_1;inference=ab initio prediction:Prodigal:2.6,similar to AA sequence:UniProtKB:O07434;locus_tag=POJFAOPC_00107;product=Copper-sensing transcriptional repressor RicR
1	Prodigal:2.6	CDS	127108	127866	.	+	0	ID=POJFAOPC_00108;inference=ab initio prediction:Prodigal:2.6;locus_tag=POJFAOPC_00108;product=hypothetical protein
1	Prodigal:2.6	CDS	127927	128322	.	-	0	ID=POJFAOPC_00109;eC_number=1.20.4.4;Name=arsC;gene=arsC;inference=ab initio prediction:Prodigal:2.6,similar to AA sequence:UniProtKB:P0A005;locus_tag=POJFAOPC_00109;product=Arsenate reductase
1	Prodigal:2.6	CDS	128341	129630	.	-	0	ID=POJFAOPC_00110;Name=arsB_1;dbxref=COG:COG1055;gene=arsB_1;inference=ab initio prediction:Prodigal:2.6,similar to AA sequence:UniProtKB:P0AB93;locus_tag=POJFAOPC_00110;product=Arsenical pump membrane protein
1	Prodigal:2.6	CDS	129633	129947	.	-	0	ID=POJFAOPC_00111;Name=sdpR;dbxref=COG:COG0640;gene=sdpR;inference=ab initio prediction:Prodigal:2.6,similar to AA sequence:UniProtKB:O32242;locus_tag=POJFAOPC_00111;product=Transcriptional repressor SdpR
1	Prodigal:2.6	CDS	130097	131827	.	-	0	ID=POJFAOPC_00112;eC_number=3.6.3.16;Name=arsA;gene=arsA;inference=ab initio prediction:Prodigal:2.6,similar to AA sequence:UniProtKB:P08690;locus_tag=POJFAOPC_00112;product=Arsenical pump-driving ATPase
1	Prodigal:2.6	CDS	131808	132155	.	-	0	ID=POJFAOPC_00113;Name=arsD;gene=arsD;inference=ab initio prediction:Prodigal:2.6,similar to AA sequence:UniProtKB:P46003;locus_tag=POJFAOPC_00113;product=Arsenical resistance operon trans-acting repressor ArsD
1	Prodigal:2.6	CDS	132676	132996	.	+	0	ID=POJFAOPC_00114;Name=arsR;dbxref=COG:COG0640;gene=arsR;inference=ab initio prediction:Prodigal:2.6,similar to AA sequence:UniProtKB:P45949;locus_tag=POJFAOPC_00114;product=Arsenical resistance operon repressor
1	Prodigal:2.6	CDS	133084	133968	.	+	0	ID=POJFAOPC_00115;dbxref=COG:COG0701;inference=ab initio prediction:Prodigal:2.6,similar to AA sequence:UniProtKB:Q8DUY3;locus_tag=POJFAOPC_00115;product=Putative two-component membrane permease complex subunit SMU_747c
1	Prodigal:2.6	CDS	133982	134110	.	+	0	ID=POJFAOPC_00116;inference=ab initio prediction:Prodigal:2.6;locus_tag=POJFAOPC_00116;product=hypothetical protein
1	Prodigal:2.6	CDS	134463	135242	.	+	0	ID=POJFAOPC_00117;inference=ab initio prediction:Prodigal:2.6,similar to AA sequence:UniProtKB:Q2FVD0;locus_tag=POJFAOPC_00117;product=putative protein
1	Prodigal:2.6	CDS	135605	136492	.	+	0	ID=POJFAOPC_00118;Name=mscS_1;dbxref=COG:COG0668;gene=mscS_1;inference=ab initio prediction:Prodigal:2.6,similar to AA sequence:UniProtKB:Q8R6L9;locus_tag=POJFAOPC_00118;product=Small-conductance mechanosensitive channel
1	Prodigal:2.6	CDS	136857	137669	.	+	0	ID=POJFAOPC_00119;eC_number=3.-.-.-;inference=ab initio prediction:Prodigal:2.6,similar to AA sequence:UniProtKB:Q7A484;locus_tag=POJFAOPC_00119;product=putative hydrolase
1	Prodigal:2.6	CDS	137934	138557	.	-	0	ID=POJFAOPC_00120;inference=ab initio prediction:Prodigal:2.6;locus_tag=POJFAOPC_00120;product=hypothetical protein
1	Prodigal:2.6	CDS	138943	139845	.	+	0	ID=POJFAOPC_00121;inference=ab initio prediction:Prodigal:2.6;locus_tag=POJFAOPC_00121;product=hypothetical protein
1	Prodigal:2.6	CDS	140157	140342	.	+	0	ID=POJFAOPC_00122;inference=ab initio prediction:Prodigal:2.6;locus_tag=POJFAOPC_00122;product=hypothetical protein
1	Prodigal:2.6	CDS	140591	140785	.	-	0	ID=POJFAOPC_00123;inference=ab initio prediction:Prodigal:2.6;locus_tag=POJFAOPC_00123;product=hypothetical protein
1	Prodigal:2.6	CDS	140797	140994	.	-	0	ID=POJFAOPC_00124;inference=ab initio prediction:Prodigal:2.6;locus_tag=POJFAOPC_00124;product=hypothetical protein
1	Prodigal:2.6	CDS	141536	141895	.	-	0	ID=POJFAOPC_00125;inference=ab initio prediction:Prodigal:2.6;locus_tag=POJFAOPC_00125;product=hypothetical protein
1	Prodigal:2.6	CDS	142213	143193	.	-	0	ID=POJFAOPC_00126;eC_number=1.3.1.-;Name=dus;gene=dus;inference=ab initio prediction:Prodigal:2.6,similar to AA sequence:UniProtKB:P67717;locus_tag=POJFAOPC_00126;product=putative tRNA-dihydrouridine synthase
1	Prodigal:2.6	CDS	143392	144876	.	+	0	ID=POJFAOPC_00127;eC_number=1.1.5.4;Name=mqo2_1;gene=mqo2_1;inference=ab initio prediction:Prodigal:2.6,similar to AA sequence:UniProtKB:P99115;locus_tag=POJFAOPC_00127;product=putative malate:quinone oxidoreductase 2
1	Prodigal:2.6	CDS	145649	146416	.	+	0	ID=POJFAOPC_00128;eC_number=1.1.1.6;Name=golD;gene=golD;inference=ab initio prediction:Prodigal:2.6,similar to AA sequence:UniProtKB:Q92EU6;locus_tag=POJFAOPC_00128;product=NAD-dependent glycerol dehydrogenase
1	Prodigal:2.6	CDS	147063	147905	.	-	0	ID=POJFAOPC_00129;inference=ab initio prediction:Prodigal:2.6;locus_tag=POJFAOPC_00129;product=hypothetical protein
1	Prodigal:2.6	CDS	147890	148204	.	-	0	ID=POJFAOPC_00130;inference=ab initio prediction:Prodigal:2.6;locus_tag=POJFAOPC_00130;product=hypothetical protein
1	Prodigal:2.6	CDS	148321	148815	.	-	0	ID=POJFAOPC_00131;inference=ab initio prediction:Prodigal:2.6;locus_tag=POJFAOPC_00131;product=hypothetical protein
1	Prodigal:2.6	CDS	149051	150430	.	+	0	ID=POJFAOPC_00132;Name=uhpT;dbxref=COG:COG2271;gene=uhpT;inference=ab initio prediction:Prodigal:2.6,similar to AA sequence:UniProtKB:P0AGC0;locus_tag=POJFAOPC_00132;product=Hexose-6-phosphate:phosphate antiporter
1	Prodigal:2.6	CDS	150510	151265	.	-	0	ID=POJFAOPC_00133;dbxref=COG:COG4753;inference=ab initio prediction:Prodigal:2.6,similar to AA sequence:UniProtKB:Q5HJF7;locus_tag=POJFAOPC_00133;product=putative response regulatory protein
1	Prodigal:2.6	CDS	151277	152815	.	-	0	ID=POJFAOPC_00134;eC_number=2.7.13.3;dbxref=COG:COG2972;inference=ab initio prediction:Prodigal:2.6,similar to AA sequence:UniProtKB:Q5HJF6;locus_tag=POJFAOPC_00134;product=putative sensor-like histidine kinase
1	Prodigal:2.6	CDS	152812	153786	.	-	0	ID=POJFAOPC_00135;dbxref=COG:COG1840;inference=ab initio prediction:Prodigal:2.6,similar to AA sequence:UniProtKB:P43951;locus_tag=POJFAOPC_00135;product=putative protein
1	Prodigal:2.6	CDS	153979	154320	.	-	0	ID=POJFAOPC_00136;inference=ab initio prediction:Prodigal:2.6;locus_tag=POJFAOPC_00136;product=hypothetical protein
1	Prodigal:2.6	CDS	154883	155734	.	+	0	ID=POJFAOPC_00137;eC_number=3.4.21.-;Name=splF;dbxref=COG:COG3591;gene=splF;inference=ab initio prediction:Prodigal:2.6,similar to AA sequence:UniProtKB:Q2FXC8;locus_tag=POJFAOPC_00137;product=Serine protease SplF
1	Prodigal:2.6	CDS	155940	156092	.	+	0	ID=POJFAOPC_00138;inference=ab initio prediction:Prodigal:2.6;locus_tag=POJFAOPC_00138;product=hypothetical protein
1	Prodigal:2.6	CDS	156511	163158	.	+	0	ID=POJFAOPC_00139;Name=sasG;gene=sasG;inference=ab initio prediction:Prodigal:2.6,similar to AA sequence:UniProtKB:Q2G2B2;locus_tag=POJFAOPC_00139;product=Surface protein G
1	Prodigal:2.6	CDS	163415	163567	.	+	0	ID=POJFAOPC_00140;inference=ab initio prediction:Prodigal:2.6;locus_tag=POJFAOPC_00140;product=hypothetical protein
1	Prodigal:2.6	CDS	163906	164577	.	+	0	ID=POJFAOPC_00141;eC_number=6.3.3.3;Name=bioD1;dbxref=COG:COG0132;gene=bioD1;inference=ab initio prediction:Prodigal:2.6,similar to AA sequence:UniProtKB:P13000;locus_tag=POJFAOPC_00141;product=ATP-dependent dethiobiotin synthetase BioD 1
1	Prodigal:2.6	CDS	164570	165925	.	+	0	ID=POJFAOPC_00142;eC_number=2.6.1.105;Name=bioK;dbxref=COG:COG0161;gene=bioK;inference=ab initio prediction:Prodigal:2.6,similar to AA sequence:UniProtKB:P53555;locus_tag=POJFAOPC_00142;product=L-Lysine--8-amino-7-oxononanoate transaminase
1	Prodigal:2.6	CDS	165936	167069	.	+	0	ID=POJFAOPC_00143;eC_number=2.3.1.47;Name=bioF;gene=bioF;inference=ab initio prediction:Prodigal:2.6,similar to AA sequence:UniProtKB:P22806;locus_tag=POJFAOPC_00143;product=8-amino-7-oxononanoate synthase
1	Prodigal:2.6	CDS	167062	167748	.	+	0	ID=POJFAOPC_00144;eC_number=6.2.1.14;Name=bioW;dbxref=COG:COG1424;gene=bioW;inference=ab initio prediction:Prodigal:2.6,similar to AA sequence:UniProtKB:P53559;locus_tag=POJFAOPC_00144;product=6-carboxyhexanoate--CoA ligase
1	Prodigal:2.6	CDS	167857	168174	.	-	0	ID=POJFAOPC_00145;inference=ab initio prediction:Prodigal:2.6;locus_tag=POJFAOPC_00145;product=hypothetical protein
1	Prodigal:2.6	CDS	168192	169379	.	-	0	ID=POJFAOPC_00146;eC_number=3.4.22.48;Name=sspP;gene=sspP;inference=ab initio prediction:Prodigal:2.6,similar to AA sequence:UniProtKB:P81297;locus_tag=POJFAOPC_00146;product=Staphopain A
1	Prodigal:2.6	CDS	169919	171802	.	+	0	ID=POJFAOPC_00147;eC_number=3.1.1.3;Name=lip2_1;gene=lip2_1;inference=ab initio prediction:Prodigal:2.6,similar to AA sequence:UniProtKB:Q7A7P2;locus_tag=POJFAOPC_00147;product=Lipase 2
1	Prodigal:2.6	CDS	172093	172803	.	+	0	ID=POJFAOPC_00148;inference=ab initio prediction:Prodigal:2.6,similar to AA sequence:UniProtKB:Q7A3L3;locus_tag=POJFAOPC_00148;product=putative lipoprotein
1	Prodigal:2.6	CDS	172948	173829	.	-	0	ID=POJFAOPC_00149;eC_number=3.6.-.-;Name=yeiR;dbxref=COG:COG0523;gene=yeiR;inference=ab initio prediction:Prodigal:2.6,similar to AA sequence:UniProtKB:P33030;locus_tag=POJFAOPC_00149;product=Zinc-binding GTPase YeiR
1	Prodigal:2.6	CDS	173799	175181	.	-	0	ID=POJFAOPC_00150;inference=ab initio prediction:Prodigal:2.6;locus_tag=POJFAOPC_00150;product=hypothetical protein
1	Prodigal:2.6	CDS	175175	176278	.	-	0	ID=POJFAOPC_00151;eC_number=1.14.13.-;dbxref=COG:COG0492;inference=ab initio prediction:Prodigal:2.6,similar to AA sequence:UniProtKB:Q99R54;locus_tag=POJFAOPC_00151;product=Baeyer-Villiger flavin-containing monooxygenase
1	Prodigal:2.6	CDS	176535	177530	.	+	0	ID=POJFAOPC_00152;Name=znuA_1;dbxref=COG:COG0803;gene=znuA_1;inference=ab initio prediction:Prodigal:2.6,similar to AA sequence:UniProtKB:O34966;locus_tag=POJFAOPC_00152;product=High-affinity zinc uptake system binding-protein ZnuA
1	Prodigal:2.6	CDS	177932	178849	.	+	0	ID=POJFAOPC_00153;eC_number=2.7.1.180;Name=apbE;dbxref=COG:COG1477;gene=apbE;inference=ab initio prediction:Prodigal:2.6,similar to AA sequence:UniProtKB:O83774;locus_tag=POJFAOPC_00153;product=FAD:protein FMN transferase
1	Prodigal:2.6	CDS	178932	181949	.	+	0	ID=POJFAOPC_00154;eC_number=1.3.99.33;Name=urdA;dbxref=COG:COG1053;gene=urdA;inference=ab initio prediction:Prodigal:2.6,similar to AA sequence:UniProtKB:Q8CVD0;locus_tag=POJFAOPC_00154;product=Urocanate reductase
1	Prodigal:2.6	CDS	181978	183354	.	+	0	ID=POJFAOPC_00155;Name=norB_1;gene=norB_1;inference=ab initio prediction:Prodigal:2.6,similar to AA sequence:UniProtKB:Q8NWQ5;locus_tag=POJFAOPC_00155;product=Quinolone resistance protein NorB
1	Prodigal:2.6	CDS	183523	184296	.	+	0	ID=POJFAOPC_00156;eC_number=1.1.1.304;Name=budC;gene=budC;inference=ab initio prediction:Prodigal:2.6,similar to AA sequence:UniProtKB:Q48436;locus_tag=POJFAOPC_00156;product=Diacetyl reductase [(S)-acetoin forming]
1	Prodigal:2.6	CDS	184424	185113	.	-	0	ID=POJFAOPC_00157;eC_number=3.6.3.-;Name=glnQ_1;dbxref=COG:COG1126;gene=glnQ_1;inference=ab initio prediction:Prodigal:2.6,similar to AA sequence:UniProtKB:O34677;locus_tag=POJFAOPC_00157;product=Glutamine transport ATP-binding protein GlnQ
1	Prodigal:2.6	CDS	185128	185574	.	-	0	ID=POJFAOPC_00158;inference=ab initio prediction:Prodigal:2.6;locus_tag=POJFAOPC_00158;product=hypothetical protein
1	Prodigal:2.6	CDS	185762	186601	.	+	0	ID=POJFAOPC_00159;eC_number=5.1.1.7;Name=dapF;gene=dapF;inference=ab initio prediction:Prodigal:2.6,protein motif:HAMAP:MF_00197;locus_tag=POJFAOPC_00159;product=Diaminopimelate epimerase
1	Prodigal:2.6	CDS	186598	187413	.	+	0	ID=POJFAOPC_00160;inference=ab initio prediction:Prodigal:2.6;locus_tag=POJFAOPC_00160;product=hypothetical protein
1	Prodigal:2.6	CDS	187406	188698	.	+	0	ID=POJFAOPC_00161;inference=ab initio prediction:Prodigal:2.6;locus_tag=POJFAOPC_00161;product=hypothetical protein
1	Prodigal:2.6	CDS	188749	190347	.	+	0	ID=POJFAOPC_00162;Name=nikA;dbxref=COG:COG0747;gene=nikA;inference=ab initio prediction:Prodigal:2.6,similar to AA sequence:UniProtKB:P33590;locus_tag=POJFAOPC_00162;product=Nickel-binding periplasmic protein
1	Prodigal:2.6	CDS	190360	191295	.	+	0	ID=POJFAOPC_00163;Name=nikB;dbxref=COG:COG0601;gene=nikB;inference=ab initio prediction:Prodigal:2.6,similar to AA sequence:UniProtKB:P33591;locus_tag=POJFAOPC_00163;product=Nickel transport system permease protein NikB
1	Prodigal:2.6	CDS	191292	192170	.	+	0	ID=POJFAOPC_00164;Name=gsiD;dbxref=COG:COG1173;gene=gsiD;inference=ab initio prediction:Prodigal:2.6,similar to AA sequence:UniProtKB:P75799;locus_tag=POJFAOPC_00164;product=Glutathione transport system permease protein GsiD
1	Prodigal:2.6	CDS	192157	192972	.	+	0	ID=POJFAOPC_00165;Name=oppD_1;dbxref=COG:COG0444;gene=oppD_1;inference=ab initio prediction:Prodigal:2.6,similar to AA sequence:UniProtKB:P24136;locus_tag=POJFAOPC_00165;product=Oligopeptide transport ATP-binding protein OppD
1	Prodigal:2.6	CDS	192965	193714	.	+	0	ID=POJFAOPC_00166;Name=sapF;dbxref=COG:COG4167;gene=sapF;inference=ab initio prediction:Prodigal:2.6,similar to AA sequence:UniProtKB:P0AAH8;locus_tag=POJFAOPC_00166;product=Putrescine export system ATP-binding protein SapF
1	Prodigal:2.6	CDS	193726	194916	.	+	0	ID=POJFAOPC_00167;Name=yhhS_1;gene=yhhS_1;inference=ab initio prediction:Prodigal:2.6,similar to AA sequence:UniProtKB:P37621;locus_tag=POJFAOPC_00167;product=putative MFS-type transporter YhhS
1	Prodigal:2.6	CDS	195628	196323	.	+	0	ID=POJFAOPC_00168;Name=ecsA_1;dbxref=COG:COG1131;gene=ecsA_1;inference=ab initio prediction:Prodigal:2.6,similar to AA sequence:UniProtKB:P55339;locus_tag=POJFAOPC_00168;product=ABC-type transporter ATP-binding protein EcsA
1	Prodigal:2.6	CDS	196325	197098	.	+	0	ID=POJFAOPC_00169;inference=ab initio prediction:Prodigal:2.6;locus_tag=POJFAOPC_00169;product=hypothetical protein
1	Prodigal:2.6	CDS	197563	199809	.	+	0	ID=POJFAOPC_00170;eC_number=2.3.1.54;Name=pflB;dbxref=COG:COG1882;gene=pflB;inference=ab initio prediction:Prodigal:2.6,similar to AA sequence:UniProtKB:Q5HJF4;locus_tag=POJFAOPC_00170;product=Formate acetyltransferase
1	Prodigal:2.6	CDS	199831	200586	.	+	0	ID=POJFAOPC_00171;eC_number=1.97.1.4;Name=pflA;gene=pflA;inference=ab initio prediction:Prodigal:2.6,similar to AA sequence:UniProtKB:Q7A7X5;locus_tag=POJFAOPC_00171;product=Pyruvate formate-lyase-activating enzyme
1	Prodigal:2.6	CDS	200725	201942	.	-	0	ID=POJFAOPC_00172;eC_number=3.5.1.18;Name=dapE_1;gene=dapE_1;inference=ab initio prediction:Prodigal:2.6,similar to AA sequence:UniProtKB:Q99SN6;locus_tag=POJFAOPC_00172;product=putative succinyl-diaminopimelate desuccinylase
1	Prodigal:2.6	CDS	202293	203654	.	+	0	ID=POJFAOPC_00173;Name=brnQ_1;dbxref=COG:COG1114;gene=brnQ_1;inference=ab initio prediction:Prodigal:2.6,similar to AA sequence:UniProtKB:P0AD99;locus_tag=POJFAOPC_00173;product=Branched-chain amino acid transport system 2 carrier protein
1	Prodigal:2.6	CDS	204120	204659	.	+	0	ID=POJFAOPC_00174;Name=kstR2;gene=kstR2;inference=ab initio prediction:Prodigal:2.6,similar to AA sequence:UniProtKB:P9WMB9;locus_tag=POJFAOPC_00174;product=HTH-type transcriptional repressor KstR2
1	Prodigal:2.6	CDS	204795	205691	.	+	0	ID=POJFAOPC_00175;eC_number=2.3.1.247;Name=kce;dbxref=COG:COG3246;gene=kce;inference=ab initio prediction:Prodigal:2.6,similar to AA sequence:UniProtKB:Q8RHX2;locus_tag=POJFAOPC_00175;product=3-keto-5-aminohexanoate cleavage enzyme
1	Prodigal:2.6	CDS	205691	206656	.	+	0	ID=POJFAOPC_00176;eC_number=1.1.1.108;Name=lcdH_1;gene=lcdH_1;inference=ab initio prediction:Prodigal:2.6,similar to AA sequence:UniProtKB:D7URM0;locus_tag=POJFAOPC_00176;product=L-carnitine dehydrogenase
1	Prodigal:2.6	CDS	206653	207141	.	+	0	ID=POJFAOPC_00177;eC_number=1.1.1.108;Name=lcdH_2;gene=lcdH_2;inference=ab initio prediction:Prodigal:2.6,similar to AA sequence:UniProtKB:D7UNT2;locus_tag=POJFAOPC_00177;product=L-carnitine dehydrogenase
1	Prodigal:2.6	CDS	207276	208463	.	+	0	ID=POJFAOPC_00178;eC_number=3.6.3.32;Name=opuCA_1;gene=opuCA_1;inference=ab initio prediction:Prodigal:2.6,similar to AA sequence:UniProtKB:G2JZ44;locus_tag=POJFAOPC_00178;product=Carnitine transport ATP-binding protein OpuCA
1	Prodigal:2.6	CDS	208460	209095	.	+	0	ID=POJFAOPC_00179;Name=opuCB_1;gene=opuCB_1;inference=ab initio prediction:Prodigal:2.6,similar to AA sequence:UniProtKB:G2JZ43;locus_tag=POJFAOPC_00179;product=Carnitine transport permease protein OpuCB
1	Prodigal:2.6	CDS	209114	210073	.	+	0	ID=POJFAOPC_00180;Name=opuCC;gene=opuCC;inference=ab initio prediction:Prodigal:2.6,similar to AA sequence:UniProtKB:G2JZ42;locus_tag=POJFAOPC_00180;product=Carnitine transport binding protein OpuCC
1	Prodigal:2.6	CDS	210076	210723	.	+	0	ID=POJFAOPC_00181;Name=opuCD_1;gene=opuCD_1;inference=ab initio prediction:Prodigal:2.6,similar to AA sequence:UniProtKB:G2JZ41;locus_tag=POJFAOPC_00181;product=Carnitine transport permease protein OpuCD
1	Prodigal:2.6	CDS	210764	210970	.	+	0	ID=POJFAOPC_00182;inference=ab initio prediction:Prodigal:2.6;locus_tag=POJFAOPC_00182;product=hypothetical protein
1	Prodigal:2.6	CDS	210983	211531	.	+	0	ID=POJFAOPC_00183;inference=ab initio prediction:Prodigal:2.6;locus_tag=POJFAOPC_00183;product=hypothetical protein
1	Prodigal:2.6	CDS	211802	213358	.	-	0	ID=POJFAOPC_00184;inference=ab initio prediction:Prodigal:2.6;locus_tag=POJFAOPC_00184;product=hypothetical protein
1	Prodigal:2.6	CDS	213532	214464	.	-	0	ID=POJFAOPC_00185;eC_number=2.7.2.2;Name=arcC1_2;gene=arcC1_2;inference=ab initio prediction:Prodigal:2.6,similar to AA sequence:UniProtKB:Q7A627;locus_tag=POJFAOPC_00185;product=Carbamate kinase 1
1	Prodigal:2.6	CDS	214487	215488	.	-	0	ID=POJFAOPC_00186;eC_number=2.1.3.3;Name=argF_2;gene=argF_2;inference=ab initio prediction:Prodigal:2.6,similar to AA sequence:UniProtKB:P99073;locus_tag=POJFAOPC_00186;product=Ornithine carbamoyltransferase
1	Prodigal:2.6	CDS	215973	216119	.	+	0	ID=POJFAOPC_00187;inference=ab initio prediction:Prodigal:2.6;locus_tag=POJFAOPC_00187;product=hypothetical protein
1	Prodigal:2.6	CDS	216301	216729	.	+	0	ID=POJFAOPC_00188;eC_number=2.5.1.-;Name=fosB;dbxref=COG:COG0346;gene=fosB;inference=ab initio prediction:Prodigal:2.6,similar to AA sequence:UniProtKB:O31817;locus_tag=POJFAOPC_00188;product=Metallothiol transferase FosB
1	Prodigal:2.6	CDS	216837	216986	.	+	0	ID=POJFAOPC_00189;inference=ab initio prediction:Prodigal:2.6;locus_tag=POJFAOPC_00189;product=hypothetical protein
1	Prodigal:2.6	CDS	216996	217712	.	+	0	ID=POJFAOPC_00190;Name=hel;dbxref=COG:COG2503;gene=hel;inference=ab initio prediction:Prodigal:2.6,similar to AA sequence:UniProtKB:P26093;locus_tag=POJFAOPC_00190;product=Lipoprotein E
1	Prodigal:2.6	CDS	218001	218966	.	+	0	ID=POJFAOPC_00191;eC_number=2.8.1.6;Name=bioB_1;gene=bioB_1;inference=ab initio prediction:Prodigal:2.6,similar to AA sequence:UniProtKB:Q7A3R9;locus_tag=POJFAOPC_00191;product=Biotin synthase
1	Prodigal:2.6	CDS	219271	220374	.	+	0	ID=POJFAOPC_00192;eC_number=1.1.1.6;Name=gldA;gene=gldA;inference=ab initio prediction:Prodigal:2.6,similar to AA sequence:UniProtKB:P32816;locus_tag=POJFAOPC_00192;product=Glycerol dehydrogenase
1	Prodigal:2.6	CDS	220390	221352	.	+	0	ID=POJFAOPC_00193;eC_number=2.7.1.121;Name=dhaK;dbxref=COG:COG2376;gene=dhaK;inference=ab initio prediction:Prodigal:2.6,similar to AA sequence:UniProtKB:Q9CIV8;locus_tag=POJFAOPC_00193;product=PTS-dependent dihydroxyacetone kinase%2C dihydroxyacetone-binding subunit DhaK
1	Prodigal:2.6	CDS	221407	221982	.	+	0	ID=POJFAOPC_00194;eC_number=2.7.1.121;Name=dhaL;dbxref=COG:COG2376;gene=dhaL;inference=ab initio prediction:Prodigal:2.6,similar to AA sequence:UniProtKB:Q9CIV7;locus_tag=POJFAOPC_00194;product=PTS-dependent dihydroxyacetone kinase%2C ADP-binding subunit DhaL
1	Prodigal:2.6	CDS	221986	222360	.	+	0	ID=POJFAOPC_00195;eC_number=2.7.1.121;Name=dhaM;dbxref=COG:COG3412;gene=dhaM;inference=ab initio prediction:Prodigal:2.6,similar to AA sequence:UniProtKB:Q9CIV6;locus_tag=POJFAOPC_00195;product=PTS-dependent dihydroxyacetone kinase%2C phosphotransferase subunit DhaM
1	Prodigal:2.6	CDS	222440	223918	.	-	0	ID=POJFAOPC_00196;Name=efpA;gene=efpA;inference=ab initio prediction:Prodigal:2.6,similar to AA sequence:UniProtKB:P9WJY5;locus_tag=POJFAOPC_00196;product=putative MFS-type transporter EfpA
1	Prodigal:2.6	CDS	224220	224468	.	+	0	ID=POJFAOPC_00197;inference=ab initio prediction:Prodigal:2.6;locus_tag=POJFAOPC_00197;product=hypothetical protein
1	Prodigal:2.6	CDS	225040	226458	.	+	0	ID=POJFAOPC_00198;Name=ribZ;gene=ribZ;inference=ab initio prediction:Prodigal:2.6,similar to AA sequence:UniProtKB:Q180E3;locus_tag=POJFAOPC_00198;product=Riboflavin transporter RibZ
1	Prodigal:2.6	CDS	226981	228222	.	+	0	ID=POJFAOPC_00199;inference=ab initio prediction:Prodigal:2.6;locus_tag=POJFAOPC_00199;product=hypothetical protein
1	Prodigal:2.6	CDS	228420	235583	.	+	0	ID=POJFAOPC_00200;Name=tycC;gene=tycC;inference=ab initio prediction:Prodigal:2.6,similar to AA sequence:UniProtKB:O30409;locus_tag=POJFAOPC_00200;product=Tyrocidine synthase 3
1	Prodigal:2.6	CDS	235593	236216	.	+	0	ID=POJFAOPC_00201;eC_number=2.7.8.7;Name=sfp;dbxref=COG:COG2091;gene=sfp;inference=ab initio prediction:Prodigal:2.6,similar to AA sequence:UniProtKB:P39135;locus_tag=POJFAOPC_00201;product=4'-phosphopantetheinyl transferase Sfp
1	Prodigal:2.6	CDS	236587	238773	.	+	0	ID=POJFAOPC_00202;eC_number=3.1.1.3;Name=lip_1;dbxref=COG:COG1075;gene=lip_1;inference=ab initio prediction:Prodigal:2.6,similar to AA sequence:UniProtKB:P0C0R3;locus_tag=POJFAOPC_00202;product=Lipase
1	Prodigal:2.6	CDS	239052	240392	.	+	0	ID=POJFAOPC_00203;Name=csbC;gene=csbC;inference=ab initio prediction:Prodigal:2.6,similar to AA sequence:UniProtKB:P46333;locus_tag=POJFAOPC_00203;product=putative metabolite transport protein CsbC
1	Prodigal:2.6	CDS	240547	242250	.	+	0	ID=POJFAOPC_00204;inference=ab initio prediction:Prodigal:2.6;locus_tag=POJFAOPC_00204;product=hypothetical protein
1	Prodigal:2.6	CDS	242345	242842	.	+	0	ID=POJFAOPC_00205;inference=ab initio prediction:Prodigal:2.6;locus_tag=POJFAOPC_00205;product=hypothetical protein
1	Prodigal:2.6	CDS	242974	243879	.	+	0	ID=POJFAOPC_00206;Name=rarD;dbxref=COG:COG2962;gene=rarD;inference=ab initio prediction:Prodigal:2.6,similar to AA sequence:UniProtKB:P27844;locus_tag=POJFAOPC_00206;product=Protein RarD
1	Prodigal:2.6	CDS	243987	244898	.	-	0	ID=POJFAOPC_00207;dbxref=COG:COG0715;inference=ab initio prediction:Prodigal:2.6,similar to AA sequence:UniProtKB:P44658;locus_tag=POJFAOPC_00207;product=Putative thiamine biosynthesis protein
1	Prodigal:2.6	CDS	245226	246644	.	-	0	ID=POJFAOPC_00208;Name=yflS;dbxref=COG:COG0471;gene=yflS;inference=ab initio prediction:Prodigal:2.6,similar to AA sequence:UniProtKB:O34726;locus_tag=POJFAOPC_00208;product=Putative malate transporter YflS
1	Prodigal:2.6	CDS	246969	248321	.	+	0	ID=POJFAOPC_00209;eC_number=1.8.1.4;Name=lpd;dbxref=COG:COG1249;gene=lpd;inference=ab initio prediction:Prodigal:2.6,similar to AA sequence:UniProtKB:P85207;locus_tag=POJFAOPC_00209;product=Dihydrolipoyl dehydrogenase
1	Prodigal:2.6	CDS	248363	249316	.	+	0	ID=POJFAOPC_00210;eC_number=1.1.1.-;Name=acoA;dbxref=COG:COG1071;gene=acoA;inference=ab initio prediction:Prodigal:2.6,similar to AA sequence:UniProtKB:O31404;locus_tag=POJFAOPC_00210;product=Acetoin:2%2C6-dichlorophenolindophenol oxidoreductase subunit alpha
1	Prodigal:2.6	CDS	249387	250427	.	+	0	ID=POJFAOPC_00211;eC_number=1.1.1.-;Name=acoB;dbxref=COG:COG0022;gene=acoB;inference=ab initio prediction:Prodigal:2.6,similar to AA sequence:UniProtKB:P27746;locus_tag=POJFAOPC_00211;product=Acetoin:2%2C6-dichlorophenolindophenol oxidoreductase subunit beta
1	Prodigal:2.6	CDS	250441	251718	.	+	0	ID=POJFAOPC_00212;eC_number=2.3.1.12;Name=pdhC_1;gene=pdhC_1;inference=ab initio prediction:Prodigal:2.6,similar to AA sequence:UniProtKB:P65636;locus_tag=POJFAOPC_00212;product=Dihydrolipoyllysine-residue acetyltransferase component of pyruvate dehydrogenase complex
1	Prodigal:2.6	CDS	251970	252125	.	+	0	ID=POJFAOPC_00213;inference=ab initio prediction:Prodigal:2.6;locus_tag=POJFAOPC_00213;product=hypothetical protein
1	Prodigal:2.6	CDS	252401	252913	.	+	0	ID=POJFAOPC_00214;Name=isaB_2;gene=isaB_2;inference=ab initio prediction:Prodigal:2.6,similar to AA sequence:UniProtKB:Q2FUX3;locus_tag=POJFAOPC_00214;product=Immunodominant staphylococcal antigen B
1	Prodigal:2.6	CDS	253078	254688	.	-	0	ID=POJFAOPC_00215;Name=ectT;gene=ectT;inference=ab initio prediction:Prodigal:2.6,similar to AA sequence:UniProtKB:Q93AK1;locus_tag=POJFAOPC_00215;product=Ectoine/hydroxyectoine transporter
1	Prodigal:2.6	CDS	254851	255411	.	+	0	ID=POJFAOPC_00216;inference=ab initio prediction:Prodigal:2.6;locus_tag=POJFAOPC_00216;product=hypothetical protein
1	Prodigal:2.6	CDS	255444	256082	.	-	0	ID=POJFAOPC_00217;eC_number=3.4.19.3;Name=pcp;dbxref=COG:COG2039;gene=pcp;inference=ab initio prediction:Prodigal:2.6,similar to AA sequence:UniProtKB:Q5HCK7;locus_tag=POJFAOPC_00217;product=Pyrrolidone-carboxylate peptidase
1	Prodigal:2.6	CDS	256276	257238	.	-	0	ID=POJFAOPC_00218;inference=ab initio prediction:Prodigal:2.6,similar to AA sequence:UniProtKB:P67330;locus_tag=POJFAOPC_00218;note=UPF0176 protein SP_0095;product=hypothetical protein
1	Prodigal:2.6	CDS	257520	258497	.	+	0	ID=POJFAOPC_00219;eC_number=3.1.1.-;dbxref=COG:COG3386;inference=ab initio prediction:Prodigal:2.6,similar to AA sequence:UniProtKB:Q99QV3;locus_tag=POJFAOPC_00219;product=Lactonase drp35
1	Prodigal:2.6	CDS	258757	259272	.	-	0	ID=POJFAOPC_00220;inference=ab initio prediction:Prodigal:2.6,similar to AA sequence:UniProtKB:Q7A339;locus_tag=POJFAOPC_00220;note=UPF0312 protein SA2479;product=hypothetical protein
1	Prodigal:2.6	CDS	260490	261986	.	-	0	ID=POJFAOPC_00221;eC_number=1.1.5.4;Name=mqo2_2;gene=mqo2_2;inference=ab initio prediction:Prodigal:2.6,similar to AA sequence:UniProtKB:P99115;locus_tag=POJFAOPC_00221;product=putative malate:quinone oxidoreductase 2
1	Prodigal:2.6	CDS	262337	262855	.	+	0	ID=POJFAOPC_00222;inference=ab initio prediction:Prodigal:2.6;locus_tag=POJFAOPC_00222;product=hypothetical protein
1	Prodigal:2.6	CDS	263020	263409	.	-	0	ID=POJFAOPC_00223;Name=yjdF;gene=yjdF;inference=ab initio prediction:Prodigal:2.6,similar to AA sequence:UniProtKB:O31647;locus_tag=POJFAOPC_00223;product=putative protein YjdF
1	Prodigal:2.6	CDS	263572	263982	.	-	0	ID=POJFAOPC_00224;Name=lrpC;dbxref=COG:COG1522;gene=lrpC;inference=ab initio prediction:Prodigal:2.6,similar to AA sequence:UniProtKB:P96582;locus_tag=POJFAOPC_00224;product=HTH-type transcriptional regulator LrpC
1	Prodigal:2.6	CDS	264085	264501	.	+	0	ID=POJFAOPC_00225;inference=ab initio prediction:Prodigal:2.6;locus_tag=POJFAOPC_00225;product=hypothetical protein
1	Prodigal:2.6	CDS	264738	265550	.	+	0	ID=POJFAOPC_00226;Name=hisZ;gene=hisZ;inference=ab initio prediction:Prodigal:2.6,protein motif:HAMAP:MF_00125;locus_tag=POJFAOPC_00226;product=ATP phosphoribosyltransferase regulatory subunit
1	Prodigal:2.6	CDS	265575	266189	.	+	0	ID=POJFAOPC_00227;eC_number=2.4.2.17;Name=hisG;dbxref=COG:COG0040;gene=hisG;inference=ab initio prediction:Prodigal:2.6,similar to AA sequence:UniProtKB:O34520;locus_tag=POJFAOPC_00227;product=ATP phosphoribosyltransferase
1	Prodigal:2.6	CDS	266182	267426	.	+	0	ID=POJFAOPC_00228;eC_number=1.1.1.23;Name=hisD;dbxref=COG:COG0141;gene=hisD;inference=ab initio prediction:Prodigal:2.6,similar to AA sequence:UniProtKB:Q606Q2;locus_tag=POJFAOPC_00228;product=Histidinol dehydrogenase
1	Prodigal:2.6	CDS	267542	268120	.	+	0	ID=POJFAOPC_00229;eC_number=4.2.1.19;Name=hisB;gene=hisB;inference=ab initio prediction:Prodigal:2.6,similar to AA sequence:UniProtKB:P64373;locus_tag=POJFAOPC_00229;product=Imidazoleglycerol-phosphate dehydratase
1	Prodigal:2.6	CDS	268117	268695	.	+	0	ID=POJFAOPC_00230;eC_number=2.4.2.-;Name=hisH;dbxref=COG:COG0118;gene=hisH;inference=ab initio prediction:Prodigal:2.6,similar to AA sequence:UniProtKB:Q9KSX0;locus_tag=POJFAOPC_00230;product=Imidazole glycerol phosphate synthase subunit HisH
1	Prodigal:2.6	CDS	268688	269392	.	+	0	ID=POJFAOPC_00231;eC_number=5.3.1.16;Name=hisA;dbxref=COG:COG0106;gene=hisA;inference=ab initio prediction:Prodigal:2.6,similar to AA sequence:UniProtKB:A1R562;locus_tag=POJFAOPC_00231;product=1-(5-phosphoribosyl)-5-[(5-phosphoribosylamino)methylideneamino] imidazole-4-carboxamide isomerase
1	Prodigal:2.6	CDS	269389	270147	.	+	0	ID=POJFAOPC_00232;eC_number=4.1.3.-;Name=hisF;dbxref=COG:COG0107;gene=hisF;inference=ab initio prediction:Prodigal:2.6,similar to AA sequence:UniProtKB:P60664;locus_tag=POJFAOPC_00232;product=Imidazole glycerol phosphate synthase subunit HisF
1	Prodigal:2.6	CDS	270144	270779	.	+	0	ID=POJFAOPC_00233;eC_number=3.5.4.19;Name=hisI;dbxref=COG:COG0139;gene=hisI;inference=ab initio prediction:Prodigal:2.6,similar to AA sequence:UniProtKB:P9WMM7;locus_tag=POJFAOPC_00233;product=Phosphoribosyl-AMP cyclohydrolase
1	Prodigal:2.6	CDS	270888	271673	.	-	0	ID=POJFAOPC_00234;eC_number=2.3.1.5;Name=nat;dbxref=COG:COG2162;gene=nat;inference=ab initio prediction:Prodigal:2.6,similar to AA sequence:UniProtKB:P9WJI5;locus_tag=POJFAOPC_00234;product=Arylamine N-acetyltransferase
1	Prodigal:2.6	CDS	272079	274145	.	+	0	ID=POJFAOPC_00235;eC_number=3.1.1.3;Name=lip_2;dbxref=COG:COG1075;gene=lip_2;inference=ab initio prediction:Prodigal:2.6,similar to AA sequence:UniProtKB:P0C0R3;locus_tag=POJFAOPC_00235;product=Lipase
1	Prodigal:2.6	CDS	274341	275408	.	-	0	ID=POJFAOPC_00236;Name=icaC;dbxref=COG:COG3936;gene=icaC;inference=ab initio prediction:Prodigal:2.6,similar to AA sequence:UniProtKB:Q5HKP7;locus_tag=POJFAOPC_00236;product=putative poly-beta-1%2C6-N-acetyl-D-glucosamine export protein
1	Prodigal:2.6	CDS	275395	276264	.	-	0	ID=POJFAOPC_00237;eC_number=3.5.1.-;Name=icaB;dbxref=COG:COG0726;gene=icaB;inference=ab initio prediction:Prodigal:2.6,similar to AA sequence:UniProtKB:Q6TYB1;locus_tag=POJFAOPC_00237;product=Poly-beta-1%2C6-N-acetyl-D-glucosamine N-deacetylase
1	Prodigal:2.6	CDS	276261	276566	.	-	0	ID=POJFAOPC_00238;Name=icaD;gene=icaD;inference=ab initio prediction:Prodigal:2.6,similar to AA sequence:UniProtKB:Q5HKP9;locus_tag=POJFAOPC_00238;product=Poly-beta-1%2C6-N-acetyl-D-glucosamine synthesis protein IcaD
1	Prodigal:2.6	CDS	276530	277768	.	-	0	ID=POJFAOPC_00239;eC_number=2.4.1.-;Name=icaA;dbxref=COG:COG1215;gene=icaA;inference=ab initio prediction:Prodigal:2.6,similar to AA sequence:UniProtKB:Q5HKQ0;locus_tag=POJFAOPC_00239;product=Poly-beta-1%2C6-N-acetyl-D-glucosamine synthase
1	Prodigal:2.6	CDS	277933	278490	.	+	0	ID=POJFAOPC_00240;Name=icaR;dbxref=COG:COG1309;gene=icaR;inference=ab initio prediction:Prodigal:2.6,similar to AA sequence:UniProtKB:Q5HKQ1;locus_tag=POJFAOPC_00240;product=Biofilm operon icaADBC HTH-type negative transcriptional regulator IcaR
1	Aragorn:1.2	tRNA	279251	279341	.	-	.	ID=POJFAOPC_00241;inference=COORDINATES:profile:Aragorn:1.2;locus_tag=POJFAOPC_00241;product=tRNA-Thr(cgt)
1	Prodigal:2.6	CDS	279925	281100	.	+	0	ID=POJFAOPC_00242;Name=ydhP;dbxref=COG:COG2814;gene=ydhP;inference=ab initio prediction:Prodigal:2.6,similar to AA sequence:UniProtKB:P77389;locus_tag=POJFAOPC_00242;product=Inner membrane transport protein YdhP
1	Prodigal:2.6	CDS	281200	282735	.	-	0	ID=POJFAOPC_00243;eC_number=3.1.3.6;Name=cpdB_1;dbxref=COG:COG0737;gene=cpdB_1;inference=ab initio prediction:Prodigal:2.6,similar to AA sequence:UniProtKB:P08331;locus_tag=POJFAOPC_00243;product=2'%2C3'-cyclic-nucleotide 2'-phosphodiesterase/3'-nucleotidase
1	Prodigal:2.6	CDS	282832	284382	.	-	0	ID=POJFAOPC_00244;inference=ab initio prediction:Prodigal:2.6;locus_tag=POJFAOPC_00244;product=hypothetical protein
1	Prodigal:2.6	CDS	284617	285573	.	+	0	ID=POJFAOPC_00245;Name=ptxB;gene=ptxB;inference=ab initio prediction:Prodigal:2.6,similar to AA sequence:UniProtKB:O69052;locus_tag=POJFAOPC_00245;product=putative phosphite transport system-binding protein PtxB
1	Prodigal:2.6	CDS	285687	286460	.	+	0	ID=POJFAOPC_00246;eC_number=3.6.3.-;Name=glnQ_2;dbxref=COG:COG1126;gene=glnQ_2;inference=ab initio prediction:Prodigal:2.6,similar to AA sequence:UniProtKB:O34677;locus_tag=POJFAOPC_00246;product=Glutamine transport ATP-binding protein GlnQ
1	Prodigal:2.6	CDS	286462	287262	.	+	0	ID=POJFAOPC_00247;Name=phnE_1;dbxref=COG:COG3639;gene=phnE_1;inference=ab initio prediction:Prodigal:2.6,similar to AA sequence:UniProtKB:A0QQ68;locus_tag=POJFAOPC_00247;product=Phosphate-import permease protein PhnE
1	Prodigal:2.6	CDS	287259	288074	.	+	0	ID=POJFAOPC_00248;Name=phnE_2;dbxref=COG:COG3639;gene=phnE_2;inference=ab initio prediction:Prodigal:2.6,similar to AA sequence:UniProtKB:A0QQ68;locus_tag=POJFAOPC_00248;product=Phosphate-import permease protein PhnE
1	Prodigal:2.6	CDS	288350	289651	.	+	0	ID=POJFAOPC_00249;inference=ab initio prediction:Prodigal:2.6;locus_tag=POJFAOPC_00249;product=hypothetical protein
1	Prodigal:2.6	CDS	290072	296722	.	+	0	ID=POJFAOPC_00250;Name=sraP;gene=sraP;inference=ab initio prediction:Prodigal:2.6,similar to AA sequence:UniProtKB:Q7A362;locus_tag=POJFAOPC_00250;product=Serine-rich adhesin for platelets
1	Prodigal:2.6	CDS	296865	298064	.	+	0	ID=POJFAOPC_00251;Name=secY_1;dbxref=COG:COG0201;gene=secY_1;inference=ab initio prediction:Prodigal:2.6,similar to AA sequence:UniProtKB:O66491;locus_tag=POJFAOPC_00251;product=Protein translocase subunit SecY
1	Prodigal:2.6	CDS	298082	299638	.	+	0	ID=POJFAOPC_00252;inference=ab initio prediction:Prodigal:2.6;locus_tag=POJFAOPC_00252;product=hypothetical protein
1	Prodigal:2.6	CDS	299628	301187	.	+	0	ID=POJFAOPC_00253;Name=asp2;gene=asp2;inference=ab initio prediction:Prodigal:2.6,similar to AA sequence:UniProtKB:Q9AET8;locus_tag=POJFAOPC_00253;product=Accessory Sec system protein Asp2
1	Prodigal:2.6	CDS	301174	301746	.	+	0	ID=POJFAOPC_00254;Name=asp3;gene=asp3;inference=ab initio prediction:Prodigal:2.6,similar to AA sequence:UniProtKB:Q9AET7;locus_tag=POJFAOPC_00254;product=Accessory Sec system protein Asp3
1	Prodigal:2.6	CDS	301739	304129	.	+	0	ID=POJFAOPC_00255;Name=secA;dbxref=COG:COG0653;gene=secA;inference=ab initio prediction:Prodigal:2.6,similar to AA sequence:UniProtKB:P47994;locus_tag=POJFAOPC_00255;product=Protein translocase subunit SecA
1	Prodigal:2.6	CDS	304147	305655	.	+	0	ID=POJFAOPC_00256;eC_number=2.4.1.-;Name=gtf1_1;dbxref=COG:COG0438;gene=gtf1_1;inference=ab initio prediction:Prodigal:2.6,similar to AA sequence:UniProtKB:Q9AET5;locus_tag=POJFAOPC_00256;product=Glycosyltransferase Gtf1
1	Prodigal:2.6	CDS	305648	306988	.	+	0	ID=POJFAOPC_00257;Name=gtf2;gene=gtf2;inference=ab initio prediction:Prodigal:2.6,similar to AA sequence:UniProtKB:Q79T00;locus_tag=POJFAOPC_00257;product=Glycosyltransferase-stabilizing protein Gtf2
1	Prodigal:2.6	CDS	307094	307441	.	+	0	ID=POJFAOPC_00258;inference=ab initio prediction:Prodigal:2.6;locus_tag=POJFAOPC_00258;product=hypothetical protein
1	Prodigal:2.6	CDS	307611	308090	.	+	0	ID=POJFAOPC_00259;Name=msrAB;gene=msrAB;inference=ab initio prediction:Prodigal:2.6,similar to AA sequence:UniProtKB:P86890;locus_tag=POJFAOPC_00259;product=Peptide methionine sulfoxide reductase msrA/msrB
1	Prodigal:2.6	CDS	308238	308594	.	-	0	ID=POJFAOPC_00260;inference=ab initio prediction:Prodigal:2.6;locus_tag=POJFAOPC_00260;product=hypothetical protein
1	Prodigal:2.6	CDS	308935	310107	.	+	0	ID=POJFAOPC_00261;Name=ynfM;gene=ynfM;inference=ab initio prediction:Prodigal:2.6,similar to AA sequence:UniProtKB:P43531;locus_tag=POJFAOPC_00261;product=Inner membrane transport protein YnfM
1	Prodigal:2.6	CDS	310269	310958	.	+	0	ID=POJFAOPC_00262;inference=ab initio prediction:Prodigal:2.6;locus_tag=POJFAOPC_00262;product=hypothetical protein
1	Prodigal:2.6	CDS	311352	311507	.	+	0	ID=POJFAOPC_00263;inference=ab initio prediction:Prodigal:2.6;locus_tag=POJFAOPC_00263;product=hypothetical protein
1	Prodigal:2.6	CDS	311706	311882	.	-	0	ID=POJFAOPC_00264;inference=ab initio prediction:Prodigal:2.6;locus_tag=POJFAOPC_00264;product=hypothetical protein
1	Prodigal:2.6	CDS	312196	312624	.	-	0	ID=POJFAOPC_00265;inference=ab initio prediction:Prodigal:2.6,similar to AA sequence:UniProtKB:Q7A6M9;locus_tag=POJFAOPC_00265;product=Organic hydroperoxide resistance protein-like protein
1	Prodigal:2.6	CDS	312874	314904	.	+	0	ID=POJFAOPC_00266;inference=ab initio prediction:Prodigal:2.6;locus_tag=POJFAOPC_00266;product=hypothetical protein
1	Prodigal:2.6	CDS	315272	317239	.	-	0	ID=POJFAOPC_00267;dbxref=COG:COG1705;inference=ab initio prediction:Prodigal:2.6,similar to AA sequence:UniProtKB:Q2G222;locus_tag=POJFAOPC_00267;product=N-acetylmuramoyl-L-alanine amidase domain-containing protein
1	Prodigal:2.6	CDS	317527	320385	.	+	0	ID=POJFAOPC_00268;Name=yueB;dbxref=COG:COG1511;gene=yueB;inference=ab initio prediction:Prodigal:2.6,similar to AA sequence:UniProtKB:O32101;locus_tag=POJFAOPC_00268;product=ESX secretion system protein YueB
1	Prodigal:2.6	CDS	320696	321646	.	-	0	ID=POJFAOPC_00269;eC_number=5.3.1.8;Name=manA;dbxref=COG:COG1482;gene=manA;inference=ab initio prediction:Prodigal:2.6,similar to AA sequence:UniProtKB:O31646;locus_tag=POJFAOPC_00269;product=Mannose-6-phosphate isomerase ManA
1	Prodigal:2.6	CDS	321662	323602	.	-	0	ID=POJFAOPC_00270;Name=manP;dbxref=COG:COG1299;gene=manP;inference=ab initio prediction:Prodigal:2.6,similar to AA sequence:UniProtKB:O31645;locus_tag=POJFAOPC_00270;product=PTS system mannose-specific EIIBCA component
1	Prodigal:2.6	CDS	323687	325558	.	-	0	ID=POJFAOPC_00271;Name=manR;dbxref=COG:COG1762;gene=manR;inference=ab initio prediction:Prodigal:2.6,similar to AA sequence:UniProtKB:O31644;locus_tag=POJFAOPC_00271;product=Transcriptional regulator ManR
1	Prodigal:2.6	CDS	325876	326010	.	-	0	ID=POJFAOPC_00272;inference=ab initio prediction:Prodigal:2.6,similar to AA sequence:UniProtKB:P85219;locus_tag=POJFAOPC_00272;product=Hemolysin H1C
1	Prodigal:2.6	CDS	326306	327088	.	+	0	ID=POJFAOPC_00273;eC_number=1.1.1.304;Name=butA;gene=butA;inference=ab initio prediction:Prodigal:2.6,similar to AA sequence:UniProtKB:P99120;locus_tag=POJFAOPC_00273;product=Diacetyl reductase [(S)-acetoin forming]
1	Prodigal:2.6	CDS	327552	327722	.	-	0	ID=POJFAOPC_00274;inference=ab initio prediction:Prodigal:2.6;locus_tag=POJFAOPC_00274;product=hypothetical protein
1	Prodigal:2.6	CDS	327703	328605	.	-	0	ID=POJFAOPC_00275;inference=ab initio prediction:Prodigal:2.6;locus_tag=POJFAOPC_00275;product=hypothetical protein
1	Prodigal:2.6	CDS	328709	329623	.	-	0	ID=POJFAOPC_00276;inference=ab initio prediction:Prodigal:2.6;locus_tag=POJFAOPC_00276;product=hypothetical protein
1	Prodigal:2.6	CDS	329828	330265	.	-	0	ID=POJFAOPC_00277;inference=ab initio prediction:Prodigal:2.6;locus_tag=POJFAOPC_00277;product=hypothetical protein
1	Prodigal:2.6	CDS	330668	331912	.	+	0	ID=POJFAOPC_00278;eC_number=3.5.1.18;Name=dapE_2;gene=dapE_2;inference=ab initio prediction:Prodigal:2.6,similar to AA sequence:UniProtKB:Q99SN6;locus_tag=POJFAOPC_00278;product=putative succinyl-diaminopimelate desuccinylase
1	Prodigal:2.6	CDS	332345	333868	.	+	0	ID=POJFAOPC_00279;eC_number=3.4.24.-;Name=sepA_1;dbxref=COG:COG3227;gene=sepA_1;inference=ab initio prediction:Prodigal:2.6,similar to AA sequence:UniProtKB:P0C0Q3;locus_tag=POJFAOPC_00279;product=Extracellular elastase
1	Prodigal:2.6	CDS	334382	334843	.	+	0	ID=POJFAOPC_00280;Name=argR_2;gene=argR_2;inference=ab initio prediction:Prodigal:2.6,similar to AA sequence:UniProtKB:P63580;locus_tag=POJFAOPC_00280;product=Arginine repressor
1	Prodigal:2.6	CDS	335182	336417	.	+	0	ID=POJFAOPC_00281;eC_number=3.5.3.6;Name=arcA_2;gene=arcA_2;inference=ab initio prediction:Prodigal:2.6,similar to AA sequence:UniProtKB:P63554;locus_tag=POJFAOPC_00281;product=Arginine deiminase
1	Prodigal:2.6	CDS	336522	337529	.	+	0	ID=POJFAOPC_00282;eC_number=2.1.3.3;Name=arcB_1;gene=arcB_1;inference=ab initio prediction:Prodigal:2.6,similar to AA sequence:UniProtKB:P65602;locus_tag=POJFAOPC_00282;product=Ornithine carbamoyltransferase%2C catabolic
1	Prodigal:2.6	CDS	337793	339196	.	+	0	ID=POJFAOPC_00283;Name=arcD_2;dbxref=COG:COG0531;gene=arcD_2;inference=ab initio prediction:Prodigal:2.6,similar to AA sequence:UniProtKB:P18275;locus_tag=POJFAOPC_00283;product=Arginine/ornithine antiporter
1	Prodigal:2.6	CDS	339415	340101	.	+	0	ID=POJFAOPC_00284;Name=arcR_2;gene=arcR_2;inference=ab initio prediction:Prodigal:2.6,similar to AA sequence:UniProtKB:Q7A381;locus_tag=POJFAOPC_00284;product=HTH-type transcriptional regulator ArcR
1	Prodigal:2.6	CDS	340394	341152	.	+	0	ID=POJFAOPC_00285;eC_number=3.1.2.12;dbxref=COG:COG0627;inference=ab initio prediction:Prodigal:2.6,similar to AA sequence:UniProtKB:P44556;locus_tag=POJFAOPC_00285;product=S-formylglutathione hydrolase
1	Prodigal:2.6	CDS	341406	342572	.	+	0	ID=POJFAOPC_00286;Name=capA_1;gene=capA_1;inference=ab initio prediction:Prodigal:2.6,similar to AA sequence:UniProtKB:P19579;locus_tag=POJFAOPC_00286;product=Capsule biosynthesis protein CapA
1	Prodigal:2.6	CDS	342919	344568	.	-	0	ID=POJFAOPC_00287;eC_number=4.1.1.74;Name=ipdC;dbxref=COG:COG3961;gene=ipdC;inference=ab initio prediction:Prodigal:2.6,similar to AA sequence:UniProtKB:P23234;locus_tag=POJFAOPC_00287;product=Indole-3-pyruvate decarboxylase
1	Prodigal:2.6	CDS	344740	345186	.	+	0	ID=POJFAOPC_00288;Name=slyA_1;gene=slyA_1;inference=ab initio prediction:Prodigal:2.6,protein motif:HAMAP:MF_01819;locus_tag=POJFAOPC_00288;product=Transcriptional regulator SlyA
1	Prodigal:2.6	CDS	345402	345884	.	+	0	ID=POJFAOPC_00289;inference=ab initio prediction:Prodigal:2.6;locus_tag=POJFAOPC_00289;product=hypothetical protein
1	Prodigal:2.6	CDS	346094	346432	.	+	0	ID=POJFAOPC_00290;Name=essD;gene=essD;inference=ab initio prediction:Prodigal:2.6,similar to AA sequence:UniProtKB:A0A0H3KDT7;locus_tag=POJFAOPC_00290;product=ESAT-6 secretion machinery protein EssD
1	Prodigal:2.6	CDS	347042	347620	.	-	0	ID=POJFAOPC_00291;Name=hin_5;dbxref=COG:COG1961;gene=hin_5;inference=ab initio prediction:Prodigal:2.6,similar to AA sequence:UniProtKB:P03013;locus_tag=POJFAOPC_00291;product=DNA-invertase hin
1	Prodigal:2.6	CDS	348088	348630	.	-	0	ID=POJFAOPC_00292;eC_number=3.1.22.-;Name=pinR;dbxref=COG:COG1961;gene=pinR;inference=ab initio prediction:Prodigal:2.6,similar to AA sequence:UniProtKB:P0ADI0;locus_tag=POJFAOPC_00292;product=Serine recombinase PinR
1	Prodigal:2.6	CDS	348744	350195	.	+	0	ID=POJFAOPC_00293;Name=dauA;dbxref=COG:COG0659;gene=dauA;inference=ab initio prediction:Prodigal:2.6,similar to AA sequence:UniProtKB:P0AFR2;locus_tag=POJFAOPC_00293;product=C4-dicarboxylic acid transporter DauA
1	Prodigal:2.6	CDS	350208	350621	.	+	0	ID=POJFAOPC_00294;Name=nhaX;dbxref=COG:COG0589;gene=nhaX;inference=ab initio prediction:Prodigal:2.6,similar to AA sequence:UniProtKB:O07552;locus_tag=POJFAOPC_00294;product=Stress response protein NhaX
1	Prodigal:2.6	CDS	350837	351436	.	-	0	ID=POJFAOPC_00295;inference=ab initio prediction:Prodigal:2.6;locus_tag=POJFAOPC_00295;product=hypothetical protein
1	Prodigal:2.6	CDS	351841	352572	.	-	0	ID=POJFAOPC_00296;inference=ab initio prediction:Prodigal:2.6;locus_tag=POJFAOPC_00296;product=hypothetical protein
1	Prodigal:2.6	CDS	353099	353920	.	-	0	ID=POJFAOPC_00297;Name=oxyR_1;gene=oxyR_1;inference=ab initio prediction:Prodigal:2.6,similar to AA sequence:UniProtKB:P0ACQ4;locus_tag=POJFAOPC_00297;product=Hydrogen peroxide-inducible genes activator
1	Prodigal:2.6	CDS	354073	355212	.	+	0	ID=POJFAOPC_00298;Name=pbuE_1;dbxref=COG:COG2814;gene=pbuE_1;inference=ab initio prediction:Prodigal:2.6,similar to AA sequence:UniProtKB:Q0GQS6;locus_tag=POJFAOPC_00298;product=Purine efflux pump PbuE
1	Prodigal:2.6	CDS	355745	355990	.	-	0	ID=POJFAOPC_00299;inference=ab initio prediction:Prodigal:2.6;locus_tag=POJFAOPC_00299;product=hypothetical protein
1	Prodigal:2.6	CDS	356400	356492	.	+	0	ID=POJFAOPC_00300;inference=ab initio prediction:Prodigal:2.6;locus_tag=POJFAOPC_00300;product=hypothetical protein
1	Prodigal:2.6	CDS	356738	356968	.	+	0	ID=POJFAOPC_00301;inference=ab initio prediction:Prodigal:2.6;locus_tag=POJFAOPC_00301;product=hypothetical protein
1	Prodigal:2.6	CDS	356999	357166	.	+	0	ID=POJFAOPC_00302;inference=ab initio prediction:Prodigal:2.6;locus_tag=POJFAOPC_00302;product=hypothetical protein
1	Prodigal:2.6	CDS	357734	357943	.	+	0	ID=POJFAOPC_00303;Name=copZ_1;gene=copZ_1;inference=ab initio prediction:Prodigal:2.6,similar to AA sequence:UniProtKB:O32221;locus_tag=POJFAOPC_00303;product=Copper chaperone CopZ
1	Prodigal:2.6	CDS	358028	359977	.	+	0	ID=POJFAOPC_00304;eC_number=3.6.3.3;Name=cadA;gene=cadA;inference=ab initio prediction:Prodigal:2.6,similar to AA sequence:UniProtKB:P20021;locus_tag=POJFAOPC_00304;product=Cadmium-transporting ATPase
1	Prodigal:2.6	CDS	360049	360393	.	+	0	ID=POJFAOPC_00305;Name=nmtR;gene=nmtR;inference=ab initio prediction:Prodigal:2.6,similar to AA sequence:UniProtKB:O69711;locus_tag=POJFAOPC_00305;product=HTH-type transcriptional regulator NmtR
1	Prodigal:2.6	CDS	360410	360559	.	+	0	ID=POJFAOPC_00306;inference=ab initio prediction:Prodigal:2.6;locus_tag=POJFAOPC_00306;product=hypothetical protein
1	Prodigal:2.6	CDS	360757	360858	.	+	0	ID=POJFAOPC_00307;inference=ab initio prediction:Prodigal:2.6;locus_tag=POJFAOPC_00307;product=hypothetical protein
1	Prodigal:2.6	CDS	361395	361742	.	-	0	ID=POJFAOPC_00308;Name=cadC;gene=cadC;inference=ab initio prediction:Prodigal:2.6,similar to AA sequence:UniProtKB:P20047;locus_tag=POJFAOPC_00308;product=Cadmium resistance transcriptional regulatory protein CadC
1	Prodigal:2.6	CDS	361761	362378	.	-	0	ID=POJFAOPC_00309;inference=ab initio prediction:Prodigal:2.6;locus_tag=POJFAOPC_00309;product=hypothetical protein
1	Prodigal:2.6	CDS	362738	363169	.	-	0	ID=POJFAOPC_00310;inference=ab initio prediction:Prodigal:2.6;locus_tag=POJFAOPC_00310;product=hypothetical protein
1	Prodigal:2.6	CDS	363302	363793	.	-	0	ID=POJFAOPC_00311;inference=ab initio prediction:Prodigal:2.6;locus_tag=POJFAOPC_00311;product=hypothetical protein
1	Prodigal:2.6	CDS	364163	365149	.	+	0	ID=POJFAOPC_00312;inference=ab initio prediction:Prodigal:2.6;locus_tag=POJFAOPC_00312;product=hypothetical protein
1	Prodigal:2.6	CDS	365168	366502	.	+	0	ID=POJFAOPC_00313;inference=ab initio prediction:Prodigal:2.6;locus_tag=POJFAOPC_00313;product=hypothetical protein
1	Prodigal:2.6	CDS	366499	367437	.	+	0	ID=POJFAOPC_00314;eC_number=2.7.1.-;Name=ydjH;dbxref=COG:COG0524;gene=ydjH;inference=ab initio prediction:Prodigal:2.6,similar to AA sequence:UniProtKB:P77493;locus_tag=POJFAOPC_00314;product=putative sugar kinase YdjH
1	Prodigal:2.6	CDS	367630	367815	.	-	0	ID=POJFAOPC_00315;inference=ab initio prediction:Prodigal:2.6;locus_tag=POJFAOPC_00315;product=hypothetical protein
1	Prodigal:2.6	CDS	368540	368671	.	-	0	ID=POJFAOPC_00316;inference=ab initio prediction:Prodigal:2.6;locus_tag=POJFAOPC_00316;product=hypothetical protein
1	Prodigal:2.6	CDS	369950	371287	.	+	0	ID=POJFAOPC_00317;inference=ab initio prediction:Prodigal:2.6,similar to AA sequence:UniProtKB:O31815;locus_tag=POJFAOPC_00317;note=UPF0714 protein YndL;product=hypothetical protein
1	Prodigal:2.6	CDS	371693	371794	.	+	0	ID=POJFAOPC_00318;inference=ab initio prediction:Prodigal:2.6,similar to AA sequence:UniProtKB:P60876;locus_tag=POJFAOPC_00318;product=putative protein.1
1	Prodigal:2.6	CDS	371992	373836	.	+	0	ID=POJFAOPC_00319;eC_number=2.7.8.12;Name=tagF_1;dbxref=COG:COG1887;gene=tagF_1;inference=ab initio prediction:Prodigal:2.6,similar to AA sequence:UniProtKB:P13485;locus_tag=POJFAOPC_00319;product=Teichoic acid poly(glycerol phosphate) polymerase
1	Prodigal:2.6	CDS	373883	374326	.	+	0	ID=POJFAOPC_00320;eC_number=2.7.8.12;Name=tagF_2;dbxref=COG:COG1887;gene=tagF_2;inference=ab initio prediction:Prodigal:2.6,similar to AA sequence:UniProtKB:P13485;locus_tag=POJFAOPC_00320;product=Teichoic acid poly(glycerol phosphate) polymerase
1	Prodigal:2.6	CDS	374517	376061	.	+	0	ID=POJFAOPC_00321;inference=ab initio prediction:Prodigal:2.6;locus_tag=POJFAOPC_00321;product=hypothetical protein
1	Prodigal:2.6	CDS	376184	377653	.	-	0	ID=POJFAOPC_00322;eC_number=3.1.3.1;Name=phoB;dbxref=COG:COG1785;gene=phoB;inference=ab initio prediction:Prodigal:2.6,similar to AA sequence:UniProtKB:P19405;locus_tag=POJFAOPC_00322;product=Alkaline phosphatase 3
1	Prodigal:2.6	CDS	377951	378130	.	+	0	ID=POJFAOPC_00323;inference=ab initio prediction:Prodigal:2.6;locus_tag=POJFAOPC_00323;product=hypothetical protein
1	Prodigal:2.6	CDS	378161	378826	.	+	0	ID=POJFAOPC_00324;Name=graR_1;dbxref=COG:COG0745;gene=graR_1;inference=ab initio prediction:Prodigal:2.6,similar to AA sequence:UniProtKB:Q932F1;locus_tag=POJFAOPC_00324;product=Response regulator protein GraR
1	Prodigal:2.6	CDS	378832	379728	.	+	0	ID=POJFAOPC_00325;eC_number=2.7.13.3;Name=graS_1;dbxref=COG:COG0642;gene=graS_1;inference=ab initio prediction:Prodigal:2.6,similar to AA sequence:UniProtKB:Q2G0D9;locus_tag=POJFAOPC_00325;product=Sensor histidine kinase GraS
1	Prodigal:2.6	CDS	379839	380588	.	+	0	ID=POJFAOPC_00326;Name=yxdL;dbxref=COG:COG1136;gene=yxdL;inference=ab initio prediction:Prodigal:2.6,similar to AA sequence:UniProtKB:P42423;locus_tag=POJFAOPC_00326;product=ABC transporter ATP-binding protein YxdL
1	Prodigal:2.6	CDS	380590	382602	.	+	0	ID=POJFAOPC_00327;Name=bceB_1;dbxref=COG:COG0577;gene=bceB_1;inference=ab initio prediction:Prodigal:2.6,similar to AA sequence:UniProtKB:O34741;locus_tag=POJFAOPC_00327;product=Bacitracin export permease protein BceB
1	Prodigal:2.6	CDS	382706	383296	.	+	0	ID=POJFAOPC_00328;inference=ab initio prediction:Prodigal:2.6;locus_tag=POJFAOPC_00328;product=hypothetical protein
1	Prodigal:2.6	CDS	383818	385410	.	+	0	ID=POJFAOPC_00329;Name=yidK;dbxref=COG:COG4146;gene=yidK;inference=ab initio prediction:Prodigal:2.6,similar to AA sequence:UniProtKB:P31448;locus_tag=POJFAOPC_00329;product=putative symporter YidK
1	Prodigal:2.6	CDS	385540	386724	.	+	0	ID=POJFAOPC_00330;inference=ab initio prediction:Prodigal:2.6;locus_tag=POJFAOPC_00330;product=hypothetical protein
1	Prodigal:2.6	CDS	386721	387830	.	+	0	ID=POJFAOPC_00331;inference=ab initio prediction:Prodigal:2.6;locus_tag=POJFAOPC_00331;product=hypothetical protein
1	Prodigal:2.6	CDS	387975	389300	.	+	0	ID=POJFAOPC_00332;inference=ab initio prediction:Prodigal:2.6;locus_tag=POJFAOPC_00332;product=hypothetical protein
1	Prodigal:2.6	CDS	389306	390055	.	+	0	ID=POJFAOPC_00333;inference=ab initio prediction:Prodigal:2.6;locus_tag=POJFAOPC_00333;product=hypothetical protein
1	Prodigal:2.6	CDS	390197	390715	.	+	0	ID=POJFAOPC_00334;Name=ohrR;gene=ohrR;inference=ab initio prediction:Prodigal:2.6,similar to AA sequence:UniProtKB:O34777;locus_tag=POJFAOPC_00334;product=Organic hydroperoxide resistance transcriptional regulator
1	Prodigal:2.6	CDS	390732	392075	.	+	0	ID=POJFAOPC_00335;eC_number=1.8.1.4;Name=pdhD_1;gene=pdhD_1;inference=ab initio prediction:Prodigal:2.6,similar to AA sequence:UniProtKB:P11959;locus_tag=POJFAOPC_00335;product=Dihydrolipoyl dehydrogenase
1	Prodigal:2.6	CDS	392088	392564	.	+	0	ID=POJFAOPC_00336;Name=bsaA_1;gene=bsaA_1;inference=ab initio prediction:Prodigal:2.6,similar to AA sequence:UniProtKB:P99097;locus_tag=POJFAOPC_00336;product=Glutathione peroxidase BsaA
1	Prodigal:2.6	CDS	392877	393608	.	+	0	ID=POJFAOPC_00337;eC_number=1.8.4.8;Name=cysH;dbxref=COG:COG0175;gene=cysH;inference=ab initio prediction:Prodigal:2.6,similar to AA sequence:UniProtKB:P94498;locus_tag=POJFAOPC_00337;product=Phosphoadenosine phosphosulfate reductase
1	Prodigal:2.6	CDS	393906	395750	.	+	0	ID=POJFAOPC_00338;eC_number=1.8.1.2;Name=cysJ;dbxref=COG:COG0369;gene=cysJ;inference=ab initio prediction:Prodigal:2.6,similar to AA sequence:UniProtKB:O32214;locus_tag=POJFAOPC_00338;product=Sulfite reductase [NADPH] flavoprotein alpha-component
1	Prodigal:2.6	CDS	395770	397488	.	+	0	ID=POJFAOPC_00339;eC_number=1.8.1.2;Name=cysI;dbxref=COG:COG0155;gene=cysI;inference=ab initio prediction:Prodigal:2.6,similar to AA sequence:UniProtKB:O32213;locus_tag=POJFAOPC_00339;product=Sulfite reductase [NADPH] hemoprotein beta-component
1	Prodigal:2.6	CDS	397510	398289	.	+	0	ID=POJFAOPC_00340;eC_number=2.1.1.107;Name=sumT_1;dbxref=COG:COG0007;gene=sumT_1;inference=ab initio prediction:Prodigal:2.6,similar to AA sequence:UniProtKB:O34744;locus_tag=POJFAOPC_00340;product=Uroporphyrinogen-III C-methyltransferase
1	Prodigal:2.6	CDS	398364	398975	.	+	0	ID=POJFAOPC_00341;eC_number=1.3.1.76;Name=sirC;dbxref=COG:COG1648;gene=sirC;inference=ab initio prediction:Prodigal:2.6,similar to AA sequence:UniProtKB:P61818;locus_tag=POJFAOPC_00341;product=Precorrin-2 dehydrogenase
1	Prodigal:2.6	CDS	398996	399895	.	+	0	ID=POJFAOPC_00342;inference=ab initio prediction:Prodigal:2.6;locus_tag=POJFAOPC_00342;product=hypothetical protein
1	Prodigal:2.6	CDS	399919	401097	.	+	0	ID=POJFAOPC_00343;eC_number=2.7.7.4;Name=sat;dbxref=COG:COG2046;gene=sat;inference=ab initio prediction:Prodigal:2.6,similar to AA sequence:UniProtKB:O34764;locus_tag=POJFAOPC_00343;product=Sulfate adenylyltransferase
1	Prodigal:2.6	CDS	401113	401712	.	+	0	ID=POJFAOPC_00344;eC_number=2.7.1.25;Name=cysC;dbxref=COG:COG0529;gene=cysC;inference=ab initio prediction:Prodigal:2.6,similar to AA sequence:UniProtKB:O34577;locus_tag=POJFAOPC_00344;product=putative adenylyl-sulfate kinase
1	Prodigal:2.6	CDS	402036	402341	.	+	0	ID=POJFAOPC_00345;Name=zipA;gene=zipA;inference=ab initio prediction:Prodigal:2.6,protein motif:HAMAP:MF_00509;locus_tag=POJFAOPC_00345;product=Cell division protein ZipA
1	Prodigal:2.6	CDS	402660	404510	.	+	0	ID=POJFAOPC_00346;eC_number=1.1.98.6;Name=nrdD;dbxref=COG:COG1328;gene=nrdD;inference=ab initio prediction:Prodigal:2.6,similar to AA sequence:UniProtKB:P28903;locus_tag=POJFAOPC_00346;product=Anaerobic ribonucleoside-triphosphate reductase
1	Prodigal:2.6	CDS	404507	405043	.	+	0	ID=POJFAOPC_00347;eC_number=1.97.1.-;Name=nrdG;dbxref=COG:COG0602;gene=nrdG;inference=ab initio prediction:Prodigal:2.6,similar to AA sequence:UniProtKB:P0A9N8;locus_tag=POJFAOPC_00347;product=Anaerobic ribonucleoside-triphosphate reductase-activating protein
1	Prodigal:2.6	CDS	405407	406705	.	+	0	ID=POJFAOPC_00348;Name=dcuA;dbxref=COG:COG2704;gene=dcuA;inference=ab initio prediction:Prodigal:2.6,similar to AA sequence:UniProtKB:P0ABN5;locus_tag=POJFAOPC_00348;product=Anaerobic C4-dicarboxylate transporter DcuA
1	Prodigal:2.6	CDS	407126	408748	.	+	0	ID=POJFAOPC_00349;Name=betL;dbxref=COG:COG1292;gene=betL;inference=ab initio prediction:Prodigal:2.6,similar to AA sequence:UniProtKB:Q9X4A5;locus_tag=POJFAOPC_00349;product=Glycine betaine transporter BetL
1	Prodigal:2.6	CDS	408795	409358	.	-	0	ID=POJFAOPC_00350;Name=opcR;dbxref=COG:COG1510;gene=opcR;inference=ab initio prediction:Prodigal:2.6,similar to AA sequence:UniProtKB:O34709;locus_tag=POJFAOPC_00350;product=HTH-type transcriptional repressor OpcR
1	Prodigal:2.6	CDS	409830	411320	.	+	0	ID=POJFAOPC_00351;eC_number=1.2.1.8;Name=gbsA;dbxref=COG:COG1012;gene=gbsA;inference=ab initio prediction:Prodigal:2.6,similar to AA sequence:UniProtKB:P71016;locus_tag=POJFAOPC_00351;product=Betaine aldehyde dehydrogenase
1	Prodigal:2.6	CDS	411480	413198	.	+	0	ID=POJFAOPC_00352;eC_number=1.1.99.1;Name=betA;gene=betA;inference=ab initio prediction:Prodigal:2.6,similar to AA sequence:UniProtKB:P60337;locus_tag=POJFAOPC_00352;product=Oxygen-dependent choline dehydrogenase
1	Prodigal:2.6	CDS	413520	414695	.	+	0	ID=POJFAOPC_00353;eC_number=3.-.-.-;Name=yxeP_1;dbxref=COG:COG1473;gene=yxeP_1;inference=ab initio prediction:Prodigal:2.6,similar to AA sequence:UniProtKB:P54955;locus_tag=POJFAOPC_00353;product=putative hydrolase YxeP
1	Prodigal:2.6	CDS	415142	415360	.	+	0	ID=POJFAOPC_00354;inference=ab initio prediction:Prodigal:2.6;locus_tag=POJFAOPC_00354;product=hypothetical protein
1	Prodigal:2.6	CDS	415388	415834	.	+	0	ID=POJFAOPC_00355;eC_number=1.14.14.18;Name=hmoB;dbxref=COG:COG2329;gene=hmoB;inference=ab initio prediction:Prodigal:2.6,similar to AA sequence:UniProtKB:P38049;locus_tag=POJFAOPC_00355;product=Heme-degrading monooxygenase HmoB
1	Prodigal:2.6	CDS	416171	417766	.	+	0	ID=POJFAOPC_00356;eC_number=6.2.1.1;Name=acsA;dbxref=COG:COG0365;gene=acsA;inference=ab initio prediction:Prodigal:2.6,similar to AA sequence:UniProtKB:P39062;locus_tag=POJFAOPC_00356;product=Acetyl-coenzyme A synthetase
1	Prodigal:2.6	CDS	418114	420741	.	+	0	ID=POJFAOPC_00357;eC_number=2.7.9.1;Name=ppdK;dbxref=COG:COG0574;gene=ppdK;inference=ab initio prediction:Prodigal:2.6,similar to AA sequence:UniProtKB:P22983;locus_tag=POJFAOPC_00357;product=Pyruvate%2C phosphate dikinase
1	Prodigal:2.6	CDS	420743	421561	.	+	0	ID=POJFAOPC_00358;eC_number=2.7.11.32;Name=yqfL_1;dbxref=COG:COG1806;gene=yqfL_1;inference=ab initio prediction:Prodigal:2.6,similar to AA sequence:UniProtKB:P54470;locus_tag=POJFAOPC_00358;product=Putative pyruvate%2C phosphate dikinase regulatory protein
1	Prodigal:2.6	CDS	421770	423269	.	+	0	ID=POJFAOPC_00359;eC_number=1.1.5.4;Name=mqo2_3;gene=mqo2_3;inference=ab initio prediction:Prodigal:2.6,similar to AA sequence:UniProtKB:P99115;locus_tag=POJFAOPC_00359;product=putative malate:quinone oxidoreductase 2
1	Prodigal:2.6	CDS	423664	424587	.	+	0	ID=POJFAOPC_00360;inference=ab initio prediction:Prodigal:2.6;locus_tag=POJFAOPC_00360;product=hypothetical protein
1	Prodigal:2.6	CDS	424720	425610	.	-	0	ID=POJFAOPC_00361;eC_number=4.1.2.13;Name=fda;gene=fda;inference=ab initio prediction:Prodigal:2.6,similar to AA sequence:UniProtKB:P99117;locus_tag=POJFAOPC_00361;product=Fructose-bisphosphate aldolase class 1
1	Prodigal:2.6	CDS	425915	427276	.	-	0	ID=POJFAOPC_00362;eC_number=1.11.1.1;Name=npr;dbxref=COG:COG0446;gene=npr;inference=ab initio prediction:Prodigal:2.6,similar to AA sequence:UniProtKB:P37062;locus_tag=POJFAOPC_00362;product=NADH peroxidase
1	Prodigal:2.6	CDS	427897	428085	.	+	0	ID=POJFAOPC_00363;inference=ab initio prediction:Prodigal:2.6;locus_tag=POJFAOPC_00363;product=hypothetical protein
1	Prodigal:2.6	CDS	428080	428670	.	-	0	ID=POJFAOPC_00364;inference=ab initio prediction:Prodigal:2.6;locus_tag=POJFAOPC_00364;product=hypothetical protein
1	Prodigal:2.6	CDS	428992	429870	.	+	0	ID=POJFAOPC_00365;inference=ab initio prediction:Prodigal:2.6;locus_tag=POJFAOPC_00365;product=hypothetical protein
1	Prodigal:2.6	CDS	429974	430405	.	-	0	ID=POJFAOPC_00366;inference=ab initio prediction:Prodigal:2.6;locus_tag=POJFAOPC_00366;product=hypothetical protein
1	Prodigal:2.6	CDS	430672	432009	.	+	0	ID=POJFAOPC_00367;eC_number=5.1.1.21;dbxref=COG:COG0160;inference=ab initio prediction:Prodigal:2.6,similar to AA sequence:UniProtKB:M1GRN3;locus_tag=POJFAOPC_00367;product=Isoleucine 2-epimerase
1	Prodigal:2.6	CDS	432136	433404	.	-	0	ID=POJFAOPC_00368;Name=yhdG_1;dbxref=COG:COG0531;gene=yhdG_1;inference=ab initio prediction:Prodigal:2.6,similar to AA sequence:UniProtKB:O07576;locus_tag=POJFAOPC_00368;product=putative amino acid permease YhdG
1	Prodigal:2.6	CDS	434131	435012	.	+	0	ID=POJFAOPC_00369;Name=gltC_1;gene=gltC_1;inference=ab initio prediction:Prodigal:2.6,similar to AA sequence:UniProtKB:P20668;locus_tag=POJFAOPC_00369;product=HTH-type transcriptional regulator GltC
1	Prodigal:2.6	CDS	435834	436784	.	+	0	ID=POJFAOPC_00370;eC_number=1.1.1.27;Name=ldh2;dbxref=COG:COG0039;gene=ldh2;inference=ab initio prediction:Prodigal:2.6,similar to AA sequence:UniProtKB:Q5HCV0;locus_tag=POJFAOPC_00370;product=L-lactate dehydrogenase 2
1	Prodigal:2.6	CDS	436847	438511	.	+	0	ID=POJFAOPC_00371;eC_number=2.2.1.6;Name=alsS;dbxref=COG:COG0028;gene=alsS;inference=ab initio prediction:Prodigal:2.6,similar to AA sequence:UniProtKB:Q04789;locus_tag=POJFAOPC_00371;product=Acetolactate synthase
1	Prodigal:2.6	CDS	438623	439327	.	+	0	ID=POJFAOPC_00372;eC_number=4.1.1.5;Name=aldC;dbxref=COG:COG3527;gene=aldC;inference=ab initio prediction:Prodigal:2.6,similar to AA sequence:UniProtKB:Q8L208;locus_tag=POJFAOPC_00372;product=Alpha-acetolactate decarboxylase
1	Prodigal:2.6	CDS	439726	440595	.	-	0	ID=POJFAOPC_00373;eC_number=1.1.1.169;dbxref=COG:COG1893;inference=ab initio prediction:Prodigal:2.6,similar to AA sequence:UniProtKB:P9WIL1;locus_tag=POJFAOPC_00373;product=Putative 2-dehydropantoate 2-reductase
1	Prodigal:2.6	CDS	440671	441489	.	+	0	ID=POJFAOPC_00374;eC_number=2.1.2.11;Name=panB;gene=panB;inference=ab initio prediction:Prodigal:2.6,similar to AA sequence:UniProtKB:P65656;locus_tag=POJFAOPC_00374;product=3-methyl-2-oxobutanoate hydroxymethyltransferase
1	Prodigal:2.6	CDS	441482	442342	.	+	0	ID=POJFAOPC_00375;eC_number=6.3.2.1;Name=panC;gene=panC;inference=ab initio prediction:Prodigal:2.6,similar to AA sequence:UniProtKB:Q6GDK5;locus_tag=POJFAOPC_00375;product=Pantothenate synthetase
1	Prodigal:2.6	CDS	442335	442721	.	+	0	ID=POJFAOPC_00376;eC_number=4.1.1.11;Name=panD;dbxref=COG:COG0853;gene=panD;inference=ab initio prediction:Prodigal:2.6,similar to AA sequence:UniProtKB:Q2FV23;locus_tag=POJFAOPC_00376;product=Aspartate 1-decarboxylase
1	Prodigal:2.6	CDS	443145	444155	.	+	0	ID=POJFAOPC_00377;inference=ab initio prediction:Prodigal:2.6;locus_tag=POJFAOPC_00377;product=hypothetical protein
1	Prodigal:2.6	CDS	444159	445490	.	+	0	ID=POJFAOPC_00378;Name=tcaA_1;gene=tcaA_1;inference=ab initio prediction:Prodigal:2.6,similar to AA sequence:UniProtKB:A6U483;locus_tag=POJFAOPC_00378;product=Membrane-associated protein TcaA
1	Prodigal:2.6	CDS	445767	446483	.	+	0	ID=POJFAOPC_00379;eC_number=1.17.99.6;Name=queH;gene=queH;inference=ab initio prediction:Prodigal:2.6,similar to AA sequence:UniProtKB:A0A0H2VKG8;locus_tag=POJFAOPC_00379;product=Epoxyqueuosine reductase QueH
1	Prodigal:2.6	CDS	446766	446921	.	+	0	ID=POJFAOPC_00380;inference=ab initio prediction:Prodigal:2.6;locus_tag=POJFAOPC_00380;product=hypothetical protein
1	Prodigal:2.6	CDS	447052	447321	.	-	0	ID=POJFAOPC_00381;inference=ab initio prediction:Prodigal:2.6;locus_tag=POJFAOPC_00381;product=hypothetical protein
1	Prodigal:2.6	CDS	447415	448479	.	-	0	ID=POJFAOPC_00382;eC_number=1.3.5.2;Name=pyrD;dbxref=COG:COG0167;gene=pyrD;inference=ab initio prediction:Prodigal:2.6,similar to AA sequence:UniProtKB:P9WHL1;locus_tag=POJFAOPC_00382;product=Dihydroorotate dehydrogenase (quinone)
1	Prodigal:2.6	CDS	448703	449560	.	+	0	ID=POJFAOPC_00383;inference=ab initio prediction:Prodigal:2.6;locus_tag=POJFAOPC_00383;product=hypothetical protein
1	Prodigal:2.6	CDS	449767	451146	.	+	0	ID=POJFAOPC_00384;Name=cycA_1;dbxref=COG:COG1113;gene=cycA_1;inference=ab initio prediction:Prodigal:2.6,similar to AA sequence:UniProtKB:P0AAE0;locus_tag=POJFAOPC_00384;product=D-serine/D-alanine/glycine transporter
1	Prodigal:2.6	CDS	451448	452506	.	+	0	ID=POJFAOPC_00385;inference=ab initio prediction:Prodigal:2.6;locus_tag=POJFAOPC_00385;product=hypothetical protein
1	Prodigal:2.6	CDS	452607	454031	.	+	0	ID=POJFAOPC_00386;eC_number=2.7.4.-;Name=pap;dbxref=COG:COG2326;gene=pap;inference=ab initio prediction:Prodigal:2.6,similar to AA sequence:UniProtKB:Q83XD3;locus_tag=POJFAOPC_00386;product=Polyphosphate:AMP phosphotransferase
1	Prodigal:2.6	CDS	454061	454165	.	+	0	ID=POJFAOPC_00387;inference=ab initio prediction:Prodigal:2.6;locus_tag=POJFAOPC_00387;product=hypothetical protein
1	Prodigal:2.6	CDS	454687	455394	.	+	0	ID=POJFAOPC_00388;eC_number=3.2.-.-;Name=isaA;gene=isaA;inference=ab initio prediction:Prodigal:2.6,similar to AA sequence:UniProtKB:Q2FV52;locus_tag=POJFAOPC_00388;product=putative transglycosylase IsaA
1	Prodigal:2.6	CDS	455899	457707	.	+	0	ID=POJFAOPC_00389;eC_number=2.3.1.-;Name=oatA_1;gene=oatA_1;inference=ab initio prediction:Prodigal:2.6,similar to AA sequence:UniProtKB:Q7A3D6;locus_tag=POJFAOPC_00389;product=O-acetyltransferase OatA
1	Prodigal:2.6	CDS	458306	459079	.	+	0	ID=POJFAOPC_00390;Name=ssaA_1;dbxref=COG:COG3942;gene=ssaA_1;inference=ab initio prediction:Prodigal:2.6,similar to AA sequence:UniProtKB:Q2FV55;locus_tag=POJFAOPC_00390;product=Staphylococcal secretory antigen SsaA
1	Prodigal:2.6	CDS	459406	460566	.	+	0	ID=POJFAOPC_00391;eC_number=2.6.1.-;Name=bacF;dbxref=COG:COG0436;gene=bacF;inference=ab initio prediction:Prodigal:2.6,similar to AA sequence:UniProtKB:P39643;locus_tag=POJFAOPC_00391;product=Transaminase BacF
1	Prodigal:2.6	CDS	460579	460671	.	+	0	ID=POJFAOPC_00392;inference=ab initio prediction:Prodigal:2.6;locus_tag=POJFAOPC_00392;product=hypothetical protein
1	Prodigal:2.6	CDS	460729	461577	.	+	0	ID=POJFAOPC_00393;eC_number=1.1.1.28;Name=ldhD_1;dbxref=COG:COG1052;gene=ldhD_1;inference=ab initio prediction:Prodigal:2.6,similar to AA sequence:UniProtKB:P72357;locus_tag=POJFAOPC_00393;product=D-lactate dehydrogenase
1	Prodigal:2.6	CDS	461631	461837	.	-	0	ID=POJFAOPC_00394;Name=copZ_2;dbxref=COG:COG2608;gene=copZ_2;inference=ab initio prediction:Prodigal:2.6,similar to AA sequence:UniProtKB:Q2FV63;locus_tag=POJFAOPC_00394;product=Copper chaperone CopZ
1	Prodigal:2.6	CDS	461969	464353	.	-	0	ID=POJFAOPC_00395;eC_number=3.6.3.54;Name=copA_1;dbxref=COG:COG2217;gene=copA_1;inference=ab initio prediction:Prodigal:2.6,similar to AA sequence:UniProtKB:Q2FV64;locus_tag=POJFAOPC_00395;product=Copper-exporting P-type ATPase
1	Prodigal:2.6	CDS	464590	464796	.	-	0	ID=POJFAOPC_00396;inference=ab initio prediction:Prodigal:2.6;locus_tag=POJFAOPC_00396;product=hypothetical protein
1	Prodigal:2.6	CDS	464999	465868	.	+	0	ID=POJFAOPC_00397;eC_number=1.-.-.-;Name=ydaD;gene=ydaD;inference=ab initio prediction:Prodigal:2.6,similar to AA sequence:UniProtKB:P80873;locus_tag=POJFAOPC_00397;product=General stress protein 39
1	Prodigal:2.6	CDS	466370	467914	.	+	0	ID=POJFAOPC_00398;eC_number=1.2.1.88;Name=rocA;gene=rocA;inference=ab initio prediction:Prodigal:2.6,similar to AA sequence:UniProtKB:P99076;locus_tag=POJFAOPC_00398;product=1-pyrroline-5-carboxylate dehydrogenase
1	Prodigal:2.6	CDS	468209	468436	.	+	0	ID=POJFAOPC_00399;inference=ab initio prediction:Prodigal:2.6;locus_tag=POJFAOPC_00399;product=hypothetical protein
1	Prodigal:2.6	CDS	468442	470436	.	+	0	ID=POJFAOPC_00400;Name=feoB;dbxref=COG:COG0370;gene=feoB;inference=ab initio prediction:Prodigal:2.6,similar to AA sequence:UniProtKB:Q8GNS3;locus_tag=POJFAOPC_00400;product=Fe(2+) transporter FeoB
1	Prodigal:2.6	CDS	470451	470633	.	+	0	ID=POJFAOPC_00401;inference=ab initio prediction:Prodigal:2.6;locus_tag=POJFAOPC_00401;product=hypothetical protein
1	Prodigal:2.6	CDS	470816	471280	.	+	0	ID=POJFAOPC_00402;inference=ab initio prediction:Prodigal:2.6;locus_tag=POJFAOPC_00402;product=hypothetical protein
1	Prodigal:2.6	CDS	471585	472103	.	+	0	ID=POJFAOPC_00403;eC_number=2.1.1.63;Name=ogt;dbxref=COG:COG0350;gene=ogt;inference=ab initio prediction:Prodigal:2.6,similar to AA sequence:UniProtKB:P9WJW5;locus_tag=POJFAOPC_00403;product=Methylated-DNA--protein-cysteine methyltransferase
1	Prodigal:2.6	CDS	472354	473520	.	-	0	ID=POJFAOPC_00404;eC_number=2.3.3.10;Name=mvaS;dbxref=COG:COG3425;gene=mvaS;inference=ab initio prediction:Prodigal:2.6,similar to AA sequence:UniProtKB:Q9FD71;locus_tag=POJFAOPC_00404;product=Hydroxymethylglutaryl-CoA synthase
1	Prodigal:2.6	CDS	473765	475042	.	+	0	ID=POJFAOPC_00405;eC_number=1.1.1.88;Name=mvaA;gene=mvaA;inference=ab initio prediction:Prodigal:2.6,similar to AA sequence:UniProtKB:P13702;locus_tag=POJFAOPC_00405;product=3-hydroxy-3-methylglutaryl-coenzyme A reductase
1	Prodigal:2.6	CDS	475119	475550	.	-	0	ID=POJFAOPC_00406;Name=ssaA_2;dbxref=COG:COG3942;gene=ssaA_2;inference=ab initio prediction:Prodigal:2.6,similar to AA sequence:UniProtKB:Q2FV55;locus_tag=POJFAOPC_00406;product=Staphylococcal secretory antigen SsaA
1	Prodigal:2.6	CDS	475807	476022	.	-	0	ID=POJFAOPC_00407;inference=ab initio prediction:Prodigal:2.6;locus_tag=POJFAOPC_00407;product=hypothetical protein
1	Prodigal:2.6	CDS	476210	477094	.	+	0	ID=POJFAOPC_00408;Name=cynR;gene=cynR;inference=ab initio prediction:Prodigal:2.6,similar to AA sequence:UniProtKB:P27111;locus_tag=POJFAOPC_00408;product=HTH-type transcriptional regulator CynR
1	Prodigal:2.6	CDS	477406	477798	.	+	0	ID=POJFAOPC_00409;Name=cidA;dbxref=COG:COG1380;gene=cidA;inference=ab initio prediction:Prodigal:2.6,similar to AA sequence:UniProtKB:P60647;locus_tag=POJFAOPC_00409;product=Holin-like protein CidA
1	Prodigal:2.6	CDS	477795	478484	.	+	0	ID=POJFAOPC_00410;Name=cidB;dbxref=COG:COG1346;gene=cidB;inference=ab initio prediction:Prodigal:2.6,similar to AA sequence:UniProtKB:P60639;locus_tag=POJFAOPC_00410;product=Holin-like protein CidB
1	Prodigal:2.6	CDS	478534	480273	.	+	0	ID=POJFAOPC_00411;Name=ydaP;dbxref=COG:COG0028;gene=ydaP;inference=ab initio prediction:Prodigal:2.6,similar to AA sequence:UniProtKB:P96591;locus_tag=POJFAOPC_00411;product=Putative thiamine pyrophosphate-containing protein YdaP
1	Prodigal:2.6	CDS	480517	482544	.	+	0	ID=POJFAOPC_00412;eC_number=2.7.1.199;Name=ptsG;gene=ptsG;inference=ab initio prediction:Prodigal:2.6,similar to AA sequence:UniProtKB:Q7A807;locus_tag=POJFAOPC_00412;product=PTS system glucose-specific EIICBA component
1	Prodigal:2.6	CDS	482564	482830	.	+	0	ID=POJFAOPC_00413;inference=ab initio prediction:Prodigal:2.6;locus_tag=POJFAOPC_00413;product=hypothetical protein
1	Prodigal:2.6	CDS	482901	483659	.	+	0	ID=POJFAOPC_00414;inference=ab initio prediction:Prodigal:2.6;locus_tag=POJFAOPC_00414;product=hypothetical protein
1	Prodigal:2.6	CDS	483724	484776	.	-	0	ID=POJFAOPC_00415;eC_number=1.1.1.1;Name=adh_1;dbxref=COG:COG1063;gene=adh_1;inference=ab initio prediction:Prodigal:2.6,similar to AA sequence:UniProtKB:Q0KDL6;locus_tag=POJFAOPC_00415;product=Alcohol dehydrogenase
1	Prodigal:2.6	CDS	484999	485325	.	+	0	ID=POJFAOPC_00416;inference=ab initio prediction:Prodigal:2.6;locus_tag=POJFAOPC_00416;product=hypothetical protein
1	Prodigal:2.6	CDS	485508	486356	.	+	0	ID=POJFAOPC_00417;inference=ab initio prediction:Prodigal:2.6;locus_tag=POJFAOPC_00417;product=hypothetical protein
1	Prodigal:2.6	CDS	486439	487419	.	+	0	ID=POJFAOPC_00418;eC_number=3.1.1.-;Name=lipR;dbxref=COG:COG0657;gene=lipR;inference=ab initio prediction:Prodigal:2.6,similar to AA sequence:UniProtKB:P9WK85;locus_tag=POJFAOPC_00418;product=Putative acetyl-hydrolase LipR
1	Prodigal:2.6	CDS	487491	487808	.	-	0	ID=POJFAOPC_00419;inference=ab initio prediction:Prodigal:2.6;locus_tag=POJFAOPC_00419;product=hypothetical protein
1	Prodigal:2.6	CDS	488257	489414	.	+	0	ID=POJFAOPC_00420;Name=capB;gene=capB;inference=ab initio prediction:Prodigal:2.6,similar to AA sequence:UniProtKB:P19580;locus_tag=POJFAOPC_00420;product=Capsule biosynthesis protein CapB
1	Prodigal:2.6	CDS	489416	489868	.	+	0	ID=POJFAOPC_00421;Name=capC;gene=capC;inference=ab initio prediction:Prodigal:2.6,similar to AA sequence:UniProtKB:P19581;locus_tag=POJFAOPC_00421;product=Capsule biosynthesis protein CapC
1	Prodigal:2.6	CDS	489892	490965	.	+	0	ID=POJFAOPC_00422;Name=capA_2;gene=capA_2;inference=ab initio prediction:Prodigal:2.6,similar to AA sequence:UniProtKB:P19579;locus_tag=POJFAOPC_00422;product=Capsule biosynthesis protein CapA
1	Prodigal:2.6	CDS	490955	491116	.	+	0	ID=POJFAOPC_00423;inference=ab initio prediction:Prodigal:2.6;locus_tag=POJFAOPC_00423;product=hypothetical protein
1	Prodigal:2.6	CDS	491119	492723	.	+	0	ID=POJFAOPC_00424;eC_number=2.3.2.-;Name=capD;gene=capD;inference=ab initio prediction:Prodigal:2.6,similar to AA sequence:UniProtKB:Q51693;locus_tag=POJFAOPC_00424;product=Capsule biosynthesis protein CapD proenzyme
1	Prodigal:2.6	CDS	492979	493860	.	+	0	ID=POJFAOPC_00425;Name=glcU_1;dbxref=COG:COG4975;gene=glcU_1;inference=ab initio prediction:Prodigal:2.6,similar to AA sequence:UniProtKB:P40419;locus_tag=POJFAOPC_00425;product=putative glucose uptake protein GlcU
1	Prodigal:2.6	CDS	493882	494286	.	+	0	ID=POJFAOPC_00426;eC_number=5.4.99.62;Name=rbsD;dbxref=COG:COG1869;gene=rbsD;inference=ab initio prediction:Prodigal:2.6,similar to AA sequence:UniProtKB:Q2G1A5;locus_tag=POJFAOPC_00426;product=D-ribose pyranase
1	Prodigal:2.6	CDS	494340	495263	.	+	0	ID=POJFAOPC_00427;Name=rbsK/rbiA;gene=rbsK/rbiA;inference=ab initio prediction:Prodigal:2.6,similar to AA sequence:UniProtKB:P83534;locus_tag=POJFAOPC_00427;product=Bifunctional ribokinase/ribose-5-phosphate isomerase A
1	Prodigal:2.6	CDS	495554	497044	.	+	0	ID=POJFAOPC_00428;eC_number=2.7.1.17;Name=xylB_1;dbxref=COG:COG1070;gene=xylB_1;inference=ab initio prediction:Prodigal:2.6,similar to AA sequence:UniProtKB:P35850;locus_tag=POJFAOPC_00428;product=Xylulose kinase
1	Prodigal:2.6	CDS	497319	498104	.	+	0	ID=POJFAOPC_00429;inference=ab initio prediction:Prodigal:2.6;locus_tag=POJFAOPC_00429;product=hypothetical protein
1	Prodigal:2.6	CDS	498757	499800	.	+	0	ID=POJFAOPC_00430;inference=ab initio prediction:Prodigal:2.6;locus_tag=POJFAOPC_00430;product=hypothetical protein
1	Prodigal:2.6	CDS	499800	500483	.	+	0	ID=POJFAOPC_00431;eC_number=4.3.1.17;Name=sdhB;gene=sdhB;inference=ab initio prediction:Prodigal:2.6,similar to AA sequence:UniProtKB:P33074;locus_tag=POJFAOPC_00431;product=L-serine dehydratase%2C beta chain
1	Prodigal:2.6	CDS	500496	501395	.	+	0	ID=POJFAOPC_00432;eC_number=4.3.1.17;Name=sdhA;gene=sdhA;inference=ab initio prediction:Prodigal:2.6,similar to AA sequence:UniProtKB:P33073;locus_tag=POJFAOPC_00432;product=L-serine dehydratase%2C alpha chain
1	Prodigal:2.6	CDS	501628	501783	.	-	0	ID=POJFAOPC_00433;inference=ab initio prediction:Prodigal:2.6;locus_tag=POJFAOPC_00433;product=hypothetical protein
1	Prodigal:2.6	CDS	502348	502842	.	-	0	ID=POJFAOPC_00434;eC_number=2.3.1.-;Name=pitA_1;dbxref=COG:COG1247;gene=pitA_1;inference=ab initio prediction:Prodigal:2.6,similar to AA sequence:UniProtKB:Q9HUU7;locus_tag=POJFAOPC_00434;product=L-methionine sulfoximine/L-methionine sulfone acetyltransferase
1	Prodigal:2.6	CDS	503018	503629	.	+	0	ID=POJFAOPC_00435;inference=ab initio prediction:Prodigal:2.6;locus_tag=POJFAOPC_00435;product=hypothetical protein
1	Prodigal:2.6	CDS	503974	504783	.	+	0	ID=POJFAOPC_00436;eC_number=3.1.3.23;Name=ybiV;dbxref=COG:COG0561;gene=ybiV;inference=ab initio prediction:Prodigal:2.6,similar to AA sequence:UniProtKB:P75792;locus_tag=POJFAOPC_00436;product=Sugar phosphatase YbiV
1	Prodigal:2.6	CDS	504970	505962	.	-	0	ID=POJFAOPC_00437;eC_number=1.1.1.28;Name=ldhD_2;dbxref=COG:COG1052;gene=ldhD_2;inference=ab initio prediction:Prodigal:2.6,similar to AA sequence:UniProtKB:P72357;locus_tag=POJFAOPC_00437;product=D-lactate dehydrogenase
1	Prodigal:2.6	CDS	506203	506871	.	+	0	ID=POJFAOPC_00438;eC_number=1.-.-.-;inference=ab initio prediction:Prodigal:2.6,similar to AA sequence:UniProtKB:Q7A3H8;locus_tag=POJFAOPC_00438;product=Putative NAD(P)H nitroreductase
1	Prodigal:2.6	CDS	507249	508742	.	+	0	ID=POJFAOPC_00439;eC_number=1.2.1.3;Name=aldA_1;gene=aldA_1;inference=ab initio prediction:Prodigal:2.6,similar to AA sequence:UniProtKB:Q7A825;locus_tag=POJFAOPC_00439;product=Putative aldehyde dehydrogenase AldA
1	Prodigal:2.6	CDS	508764	508871	.	+	0	ID=POJFAOPC_00440;inference=ab initio prediction:Prodigal:2.6;locus_tag=POJFAOPC_00440;product=hypothetical protein
1	Prodigal:2.6	CDS	509571	510368	.	-	0	ID=POJFAOPC_00441;eC_number=1.13.11.2;Name=catE_1;dbxref=COG:COG2514;gene=catE_1;inference=ab initio prediction:Prodigal:2.6,similar to AA sequence:UniProtKB:P54721;locus_tag=POJFAOPC_00441;product=Catechol-2%2C3-dioxygenase
1	Prodigal:2.6	CDS	510630	510911	.	-	0	ID=POJFAOPC_00442;Name=yjdJ;dbxref=COG:COG2388;gene=yjdJ;inference=ab initio prediction:Prodigal:2.6,similar to AA sequence:UniProtKB:P39274;locus_tag=POJFAOPC_00442;product=putative protein YjdJ
1	Prodigal:2.6	CDS	511078	512025	.	+	0	ID=POJFAOPC_00443;Name=znuA_2;dbxref=COG:COG0803;gene=znuA_2;inference=ab initio prediction:Prodigal:2.6,similar to AA sequence:UniProtKB:O34966;locus_tag=POJFAOPC_00443;product=High-affinity zinc uptake system binding-protein ZnuA
1	Prodigal:2.6	CDS	512096	513520	.	-	0	ID=POJFAOPC_00444;eC_number=1.2.1.22;Name=aldA_2;dbxref=COG:COG1012;gene=aldA_2;inference=ab initio prediction:Prodigal:2.6,similar to AA sequence:UniProtKB:P25553;locus_tag=POJFAOPC_00444;product=Lactaldehyde dehydrogenase
1	Prodigal:2.6	CDS	513769	514818	.	-	0	ID=POJFAOPC_00445;inference=ab initio prediction:Prodigal:2.6;locus_tag=POJFAOPC_00445;product=hypothetical protein
1	Prodigal:2.6	CDS	515166	516953	.	+	0	ID=POJFAOPC_00446;Name=nhaP2;dbxref=COG:COG3263;gene=nhaP2;inference=ab initio prediction:Prodigal:2.6,similar to AA sequence:UniProtKB:Q87KV8;locus_tag=POJFAOPC_00446;product=K(+)/H(+) antiporter NhaP2
1	Prodigal:2.6	CDS	517182	519146	.	-	0	ID=POJFAOPC_00447;eC_number=3.1.3.11;Name=fbp;gene=fbp;inference=ab initio prediction:Prodigal:2.6,similar to AA sequence:UniProtKB:Q7A3I5;locus_tag=POJFAOPC_00447;product=Fructose-1%2C6-bisphosphatase class 3
1	Prodigal:2.6	CDS	519320	519934	.	-	0	ID=POJFAOPC_00448;dbxref=COG:COG0586;inference=ab initio prediction:Prodigal:2.6,similar to AA sequence:UniProtKB:P9WP09;locus_tag=POJFAOPC_00448;product=putative membrane protein
1	Prodigal:2.6	CDS	520042	521040	.	-	0	ID=POJFAOPC_00449;eC_number=2.7.7.80;Name=moeB_1;dbxref=COG:COG0476;gene=moeB_1;inference=ab initio prediction:Prodigal:2.6,similar to AA sequence:UniProtKB:P12282;locus_tag=POJFAOPC_00449;product=Molybdopterin-synthase adenylyltransferase
1	Prodigal:2.6	CDS	521042	521809	.	-	0	ID=POJFAOPC_00450;eC_number=2.8.1.10;Name=thiG;dbxref=COG:COG2022;gene=thiG;inference=ab initio prediction:Prodigal:2.6,similar to AA sequence:UniProtKB:O31618;locus_tag=POJFAOPC_00450;product=Thiazole synthase
1	Prodigal:2.6	CDS	521811	522011	.	-	0	ID=POJFAOPC_00451;Name=thiS;dbxref=COG:COG2104;gene=thiS;inference=ab initio prediction:Prodigal:2.6,similar to AA sequence:UniProtKB:O31617;locus_tag=POJFAOPC_00451;product=Sulfur carrier protein ThiS
1	Prodigal:2.6	CDS	521995	523113	.	-	0	ID=POJFAOPC_00452;eC_number=1.4.3.19;Name=thiO;dbxref=COG:COG0665;gene=thiO;inference=ab initio prediction:Prodigal:2.6,similar to AA sequence:UniProtKB:Q5L2C2;locus_tag=POJFAOPC_00452;product=Glycine oxidase
1	Prodigal:2.6	CDS	523106	523588	.	-	0	ID=POJFAOPC_00453;eC_number=2.5.1.3;Name=thiE_1;dbxref=COG:COG0352;gene=thiE_1;inference=ab initio prediction:Prodigal:2.6,similar to AA sequence:UniProtKB:P39594;locus_tag=POJFAOPC_00453;product=Thiamine-phosphate synthase
1	Prodigal:2.6	CDS	524377	525651	.	+	0	ID=POJFAOPC_00454;Name=garP;gene=garP;inference=ab initio prediction:Prodigal:2.6,similar to AA sequence:UniProtKB:P0AA80;locus_tag=POJFAOPC_00454;product=putative galactarate transporter
1	Prodigal:2.6	CDS	525804	526094	.	+	0	ID=POJFAOPC_00455;eC_number=1.-.-.-;Name=ycnE;dbxref=COG:COG1359;gene=ycnE;inference=ab initio prediction:Prodigal:2.6,similar to AA sequence:UniProtKB:P94425;locus_tag=POJFAOPC_00455;product=Putative monooxygenase YcnE
1	Prodigal:2.6	CDS	526256	528172	.	+	0	ID=POJFAOPC_00456;Name=yccS;dbxref=COG:COG1289;gene=yccS;inference=ab initio prediction:Prodigal:2.6,similar to AA sequence:UniProtKB:P75870;locus_tag=POJFAOPC_00456;product=Inner membrane protein YccS
1	Prodigal:2.6	CDS	528246	528659	.	+	0	ID=POJFAOPC_00457;inference=ab initio prediction:Prodigal:2.6;locus_tag=POJFAOPC_00457;product=hypothetical protein
1	Prodigal:2.6	CDS	528923	529624	.	+	0	ID=POJFAOPC_00458;eC_number=2.7.6.5;Name=ywaC;dbxref=COG:COG2357;gene=ywaC;inference=ab initio prediction:Prodigal:2.6,similar to AA sequence:UniProtKB:P39583;locus_tag=POJFAOPC_00458;product=GTP pyrophosphokinase YwaC
1	Prodigal:2.6	CDS	529787	530623	.	-	0	ID=POJFAOPC_00459;inference=ab initio prediction:Prodigal:2.6;locus_tag=POJFAOPC_00459;product=hypothetical protein
1	Prodigal:2.6	CDS	530929	531804	.	+	0	ID=POJFAOPC_00460;eC_number=3.1.1.2;inference=ab initio prediction:Prodigal:2.6,similar to AA sequence:UniProtKB:P22862;locus_tag=POJFAOPC_00460;product=Arylesterase
1	Prodigal:2.6	CDS	531773	532606	.	+	0	ID=POJFAOPC_00461;Name=merR1;gene=merR1;inference=ab initio prediction:Prodigal:2.6,similar to AA sequence:UniProtKB:P22853;locus_tag=POJFAOPC_00461;product=Mercuric resistance operon regulatory protein
1	Prodigal:2.6	CDS	532764	534122	.	-	0	ID=POJFAOPC_00462;Name=glpT;dbxref=COG:COG2271;gene=glpT;inference=ab initio prediction:Prodigal:2.6,similar to AA sequence:UniProtKB:P08194;locus_tag=POJFAOPC_00462;product=Glycerol-3-phosphate transporter
1	Prodigal:2.6	CDS	534489	535169	.	+	0	ID=POJFAOPC_00463;Name=rspR;dbxref=COG:COG1802;gene=rspR;inference=ab initio prediction:Prodigal:2.6,similar to AA sequence:UniProtKB:P0ACM2;locus_tag=POJFAOPC_00463;product=HTH-type transcriptional repressor RspR
1	Prodigal:2.6	CDS	535193	536734	.	+	0	ID=POJFAOPC_00464;eC_number=2.7.1.17;Name=xylB_2;dbxref=COG:COG1070;gene=xylB_2;inference=ab initio prediction:Prodigal:2.6,similar to AA sequence:UniProtKB:P35850;locus_tag=POJFAOPC_00464;product=Xylulose kinase
1	Prodigal:2.6	CDS	536784	538142	.	+	0	ID=POJFAOPC_00465;Name=gntT;dbxref=COG:COG2610;gene=gntT;inference=ab initio prediction:Prodigal:2.6,similar to AA sequence:UniProtKB:P39835;locus_tag=POJFAOPC_00465;product=High-affinity gluconate transporter
1	Prodigal:2.6	CDS	538390	539256	.	+	0	ID=POJFAOPC_00466;eC_number=2.7.7.9;Name=gtaB;dbxref=COG:COG1210;gene=gtaB;inference=ab initio prediction:Prodigal:2.6,similar to AA sequence:UniProtKB:Q2G1T6;locus_tag=POJFAOPC_00466;product=UTP--glucose-1-phosphate uridylyltransferase
1	Prodigal:2.6	CDS	539470	541110	.	-	0	ID=POJFAOPC_00467;eC_number=5.4.2.2;Name=pgcA;dbxref=COG:COG1109;gene=pgcA;inference=ab initio prediction:Prodigal:2.6,similar to AA sequence:UniProtKB:Q2FVC1;locus_tag=POJFAOPC_00467;product=Phosphoglucomutase
1	Prodigal:2.6	CDS	541328	542818	.	+	0	ID=POJFAOPC_00468;eC_number=2.4.1.52;Name=tagE_1;dbxref=COG:COG0438;gene=tagE_1;inference=ab initio prediction:Prodigal:2.6,similar to AA sequence:UniProtKB:P13484;locus_tag=POJFAOPC_00468;product=Poly(glycerol-phosphate) alpha-glucosyltransferase
1	Prodigal:2.6	CDS	543092	543484	.	+	0	ID=POJFAOPC_00469;eC_number=3.6.1.55;Name=mutT2;dbxref=COG:COG0494;gene=mutT2;inference=ab initio prediction:Prodigal:2.6,similar to AA sequence:UniProtKB:P9WIY1;locus_tag=POJFAOPC_00469;product=Putative 8-oxo-dGTP diphosphatase 2
1	Prodigal:2.6	CDS	543486	546344	.	+	0	ID=POJFAOPC_00470;eC_number=3.6.4.12;Name=radD;dbxref=COG:COG1061;gene=radD;inference=ab initio prediction:Prodigal:2.6,similar to AA sequence:UniProtKB:P33919;locus_tag=POJFAOPC_00470;product=Putative DNA repair helicase RadD
1	Prodigal:2.6	CDS	546495	546686	.	+	0	ID=POJFAOPC_00471;inference=ab initio prediction:Prodigal:2.6;locus_tag=POJFAOPC_00471;product=hypothetical protein
1	Prodigal:2.6	CDS	547160	547267	.	-	0	ID=POJFAOPC_00472;inference=ab initio prediction:Prodigal:2.6;locus_tag=POJFAOPC_00472;product=hypothetical protein
1	Prodigal:2.6	CDS	547456	548148	.	+	0	ID=POJFAOPC_00473;eC_number=1.-.-.-;inference=ab initio prediction:Prodigal:2.6,similar to AA sequence:UniProtKB:Q7A3L9;locus_tag=POJFAOPC_00473;product=putative oxidoreductase
1	Prodigal:2.6	CDS	548249	549493	.	+	0	ID=POJFAOPC_00474;eC_number=3.5.1.-;Name=ylmB;dbxref=COG:COG0624;gene=ylmB;inference=ab initio prediction:Prodigal:2.6,similar to AA sequence:UniProtKB:Q9K9G9;locus_tag=POJFAOPC_00474;product=N-formyl-4-amino-5-aminomethyl-2-methylpyrimidine deformylase
1	Prodigal:2.6	CDS	549660	551825	.	-	0	ID=POJFAOPC_00475;eC_number=2.7.4.1;Name=ppk;dbxref=COG:COG0855;gene=ppk;inference=ab initio prediction:Prodigal:2.6,similar to AA sequence:UniProtKB:P0DP44;locus_tag=POJFAOPC_00475;product=Polyphosphate kinase
1	Prodigal:2.6	CDS	551888	553420	.	-	0	ID=POJFAOPC_00476;eC_number=3.6.1.40;Name=gppA;dbxref=COG:COG0248;gene=gppA;inference=ab initio prediction:Prodigal:2.6,similar to AA sequence:UniProtKB:P25552;locus_tag=POJFAOPC_00476;product=Guanosine-5'-triphosphate%2C3'-diphosphate pyrophosphatase
1	Prodigal:2.6	CDS	553733	554551	.	+	0	ID=POJFAOPC_00477;eC_number=1.1.1.-;Name=lvr;gene=lvr;inference=ab initio prediction:Prodigal:2.6,similar to AA sequence:UniProtKB:Q9LBG2;locus_tag=POJFAOPC_00477;product=Levodione reductase
1	Prodigal:2.6	CDS	554714	554902	.	-	0	ID=POJFAOPC_00478;inference=ab initio prediction:Prodigal:2.6;locus_tag=POJFAOPC_00478;product=hypothetical protein
1	Prodigal:2.6	CDS	554919	555995	.	-	0	ID=POJFAOPC_00479;eC_number=3.4.11.-;Name=ysdC;dbxref=COG:COG1363;gene=ysdC;inference=ab initio prediction:Prodigal:2.6,similar to AA sequence:UniProtKB:P94521;locus_tag=POJFAOPC_00479;product=Putative aminopeptidase YsdC
1	Prodigal:2.6	CDS	556179	556646	.	+	0	ID=POJFAOPC_00480;Name=yehR;dbxref=COG:COG4808;gene=yehR;inference=ab initio prediction:Prodigal:2.6,similar to AA sequence:UniProtKB:P33354;locus_tag=POJFAOPC_00480;product=putative lipoprotein YehR
1	Prodigal:2.6	CDS	556699	558276	.	-	0	ID=POJFAOPC_00481;eC_number=1.4.1.13;Name=gltB_1;gene=gltB_1;inference=ab initio prediction:Prodigal:2.6,similar to AA sequence:UniProtKB:Q05755;locus_tag=POJFAOPC_00481;product=Glutamate synthase [NADPH] large chain
1	Prodigal:2.6	CDS	558421	559203	.	+	0	ID=POJFAOPC_00482;inference=ab initio prediction:Prodigal:2.6;locus_tag=POJFAOPC_00482;product=hypothetical protein
1	Prodigal:2.6	CDS	559810	560472	.	+	0	ID=POJFAOPC_00483;eC_number=3.6.3.-;Name=fetA;dbxref=COG:COG4619;gene=fetA;inference=ab initio prediction:Prodigal:2.6,similar to AA sequence:UniProtKB:P77279;locus_tag=POJFAOPC_00483;product=putative iron export ATP-binding protein FetA
1	Prodigal:2.6	CDS	560465	561241	.	+	0	ID=POJFAOPC_00484;Name=fetB;dbxref=COG:COG0390;gene=fetB;inference=ab initio prediction:Prodigal:2.6,similar to AA sequence:UniProtKB:P77307;locus_tag=POJFAOPC_00484;product=putative iron export permease protein FetB
1	Prodigal:2.6	CDS	561380	562558	.	+	0	ID=POJFAOPC_00485;Name=pbuE_2;dbxref=COG:COG2814;gene=pbuE_2;inference=ab initio prediction:Prodigal:2.6,similar to AA sequence:UniProtKB:Q797E3;locus_tag=POJFAOPC_00485;product=Purine efflux pump PbuE
1	Prodigal:2.6	CDS	562641	563996	.	-	0	ID=POJFAOPC_00486;eC_number=3.1.1.-;Name=pnbA;dbxref=COG:COG2272;gene=pnbA;inference=ab initio prediction:Prodigal:2.6,similar to AA sequence:UniProtKB:P37967;locus_tag=POJFAOPC_00486;product=Para-nitrobenzyl esterase
1	Prodigal:2.6	CDS	564313	565992	.	-	0	ID=POJFAOPC_00487;Name=yveA;dbxref=COG:COG0531;gene=yveA;inference=ab initio prediction:Prodigal:2.6,similar to AA sequence:UniProtKB:O07002;locus_tag=POJFAOPC_00487;product=Aspartate-proton symporter
1	Prodigal:2.6	CDS	566592	567644	.	-	0	ID=POJFAOPC_00488;eC_number=1.-.-.-;Name=ydjJ;dbxref=COG:COG1063;gene=ydjJ;inference=ab initio prediction:Prodigal:2.6,similar to AA sequence:UniProtKB:P77280;locus_tag=POJFAOPC_00488;product=putative zinc-type alcohol dehydrogenase-like protein YdjJ
1	Prodigal:2.6	CDS	568134	569390	.	+	0	ID=POJFAOPC_00489;eC_number=3.6.3.32;Name=opuCA_2;gene=opuCA_2;inference=ab initio prediction:Prodigal:2.6,similar to AA sequence:UniProtKB:G2JZ44;locus_tag=POJFAOPC_00489;product=Carnitine transport ATP-binding protein OpuCA
1	Prodigal:2.6	CDS	569393	570028	.	+	0	ID=POJFAOPC_00490;Name=opuCB_2;gene=opuCB_2;inference=ab initio prediction:Prodigal:2.6,similar to AA sequence:UniProtKB:G2JZ43;locus_tag=POJFAOPC_00490;product=Carnitine transport permease protein OpuCB
1	Prodigal:2.6	CDS	570045	570989	.	+	0	ID=POJFAOPC_00491;Name=opuBC;dbxref=COG:COG1732;gene=opuBC;inference=ab initio prediction:Prodigal:2.6,similar to AA sequence:UniProtKB:Q45462;locus_tag=POJFAOPC_00491;product=Choline-binding protein
1	Prodigal:2.6	CDS	570989	571684	.	+	0	ID=POJFAOPC_00492;Name=opuCD_2;dbxref=COG:COG1174;gene=opuCD_2;inference=ab initio prediction:Prodigal:2.6,similar to AA sequence:UniProtKB:O34742;locus_tag=POJFAOPC_00492;product=Glycine betaine/carnitine/choline transport system permease protein OpuCD
1	Prodigal:2.6	CDS	571866	572567	.	-	0	ID=POJFAOPC_00493;Name=lrgB;dbxref=COG:COG1346;gene=lrgB;inference=ab initio prediction:Prodigal:2.6,similar to AA sequence:UniProtKB:P60643;locus_tag=POJFAOPC_00493;product=Antiholin-like protein LrgB
1	Prodigal:2.6	CDS	572571	573020	.	-	0	ID=POJFAOPC_00494;Name=lrgA;dbxref=COG:COG1380;gene=lrgA;inference=ab initio prediction:Prodigal:2.6,similar to AA sequence:UniProtKB:P72358;locus_tag=POJFAOPC_00494;product=Antiholin-like protein LrgA
1	Prodigal:2.6	CDS	573164	573922	.	-	0	ID=POJFAOPC_00495;Name=lytR;dbxref=COG:COG3279;gene=lytR;inference=ab initio prediction:Prodigal:2.6,similar to AA sequence:UniProtKB:P60611;locus_tag=POJFAOPC_00495;product=Sensory transduction protein LytR
1	Prodigal:2.6	CDS	573903	575678	.	-	0	ID=POJFAOPC_00496;eC_number=2.7.13.3;Name=ypdA;dbxref=COG:COG3275;gene=ypdA;inference=ab initio prediction:Prodigal:2.6,similar to AA sequence:UniProtKB:P0AA93;locus_tag=POJFAOPC_00496;product=Sensor histidine kinase YpdA
1	Prodigal:2.6	CDS	576102	577502	.	+	0	ID=POJFAOPC_00497;Name=norB_2;dbxref=COG:COG0477;gene=norB_2;inference=ab initio prediction:Prodigal:2.6,similar to AA sequence:UniProtKB:Q2FYJ5;locus_tag=POJFAOPC_00497;product=Quinolone resistance protein NorB
1	Prodigal:2.6	CDS	577926	578858	.	+	0	ID=POJFAOPC_00498;eC_number=1.1.1.169;Name=panE;dbxref=COG:COG1893;gene=panE;inference=ab initio prediction:Prodigal:2.6,similar to AA sequence:UniProtKB:P0A9J4;locus_tag=POJFAOPC_00498;product=2-dehydropantoate 2-reductase
1	Prodigal:2.6	CDS	578981	579817	.	-	0	ID=POJFAOPC_00499;Name=yidC_1;gene=yidC_1;inference=ab initio prediction:Prodigal:2.6,similar to AA sequence:UniProtKB:P65629;locus_tag=POJFAOPC_00499;product=Membrane protein insertase YidC
1	Prodigal:2.6	CDS	579978	581495	.	-	0	ID=POJFAOPC_00500;Name=flp;gene=flp;inference=ab initio prediction:Prodigal:2.6,similar to AA sequence:UniProtKB:Q7A3Q5;locus_tag=POJFAOPC_00500;product=Protein flp
1	Prodigal:2.6	CDS	581782	583611	.	+	0	ID=POJFAOPC_00501;inference=ab initio prediction:Prodigal:2.6;locus_tag=POJFAOPC_00501;product=hypothetical protein
1	Prodigal:2.6	CDS	583759	585135	.	-	0	ID=POJFAOPC_00502;Name=cycA_2;dbxref=COG:COG1113;gene=cycA_2;inference=ab initio prediction:Prodigal:2.6,similar to AA sequence:UniProtKB:P0AAE0;locus_tag=POJFAOPC_00502;product=D-serine/D-alanine/glycine transporter
1	Prodigal:2.6	CDS	585453	586262	.	+	0	ID=POJFAOPC_00503;eC_number=3.1.4.53;Name=cpdA_1;gene=cpdA_1;inference=ab initio prediction:Prodigal:2.6,protein motif:HAMAP:MF_00905;locus_tag=POJFAOPC_00503;product=3'%2C5'-cyclic adenosine monophosphate phosphodiesterase CpdA
1	Prodigal:2.6	CDS	586325	586933	.	-	0	ID=POJFAOPC_00504;inference=ab initio prediction:Prodigal:2.6;locus_tag=POJFAOPC_00504;product=hypothetical protein
1	Prodigal:2.6	CDS	587240	588439	.	-	0	ID=POJFAOPC_00505;Name=bcr_1;gene=bcr_1;inference=ab initio prediction:Prodigal:2.6,similar to AA sequence:UniProtKB:P28246;locus_tag=POJFAOPC_00505;product=Bicyclomycin resistance protein
1	Prodigal:2.6	CDS	588703	589404	.	-	0	ID=POJFAOPC_00506;inference=ab initio prediction:Prodigal:2.6;locus_tag=POJFAOPC_00506;product=hypothetical protein
1	Prodigal:2.6	CDS	589435	590586	.	-	0	ID=POJFAOPC_00507;eC_number=2.7.1.165;Name=garK_1;dbxref=COG:COG1929;gene=garK_1;inference=ab initio prediction:Prodigal:2.6,similar to AA sequence:UniProtKB:P23524;locus_tag=POJFAOPC_00507;product=Glycerate 2-kinase
1	Prodigal:2.6	CDS	590870	592342	.	+	0	ID=POJFAOPC_00508;inference=ab initio prediction:Prodigal:2.6;locus_tag=POJFAOPC_00508;product=hypothetical protein
1	Prodigal:2.6	CDS	592363	592749	.	+	0	ID=POJFAOPC_00509;inference=ab initio prediction:Prodigal:2.6;locus_tag=POJFAOPC_00509;product=hypothetical protein
1	Prodigal:2.6	CDS	593040	593921	.	+	0	ID=POJFAOPC_00510;Name=fieF;dbxref=COG:COG0053;gene=fieF;inference=ab initio prediction:Prodigal:2.6,similar to AA sequence:UniProtKB:P69380;locus_tag=POJFAOPC_00510;product=Ferrous-iron efflux pump FieF
1	Prodigal:2.6	CDS	594197	594883	.	+	0	ID=POJFAOPC_00511;eC_number=5.4.2.11;Name=gpmA_1;gene=gpmA_1;inference=ab initio prediction:Prodigal:2.6,similar to AA sequence:UniProtKB:P99153;locus_tag=POJFAOPC_00511;product=2%2C3-bisphosphoglycerate-dependent phosphoglycerate mutase
1	Prodigal:2.6	CDS	595388	596176	.	+	0	ID=POJFAOPC_00512;Name=tcyA;dbxref=COG:COG0834;gene=tcyA;inference=ab initio prediction:Prodigal:2.6,similar to AA sequence:UniProtKB:P42199;locus_tag=POJFAOPC_00512;product=L-cystine-binding protein TcyA
1	Prodigal:2.6	CDS	596157	596876	.	+	0	ID=POJFAOPC_00513;Name=tcyB;dbxref=COG:COG0765;gene=tcyB;inference=ab initio prediction:Prodigal:2.6,similar to AA sequence:UniProtKB:P42200;locus_tag=POJFAOPC_00513;product=L-cystine transport system permease protein TcyB
1	Prodigal:2.6	CDS	596873	597604	.	+	0	ID=POJFAOPC_00514;eC_number=3.6.3.-;Name=tcyC;dbxref=COG:COG1126;gene=tcyC;inference=ab initio prediction:Prodigal:2.6,similar to AA sequence:UniProtKB:P39456;locus_tag=POJFAOPC_00514;product=L-cystine import ATP-binding protein TcyC
1	Prodigal:2.6	CDS	597748	597903	.	-	0	ID=POJFAOPC_00515;inference=ab initio prediction:Prodigal:2.6;locus_tag=POJFAOPC_00515;product=hypothetical protein
1	Prodigal:2.6	CDS	598290	599537	.	-	0	ID=POJFAOPC_00516;eC_number=2.3.2.17;Name=femA_1;gene=femA_1;inference=ab initio prediction:Prodigal:2.6,similar to AA sequence:UniProtKB:Q7A5R3;locus_tag=POJFAOPC_00516;product=Aminoacyltransferase FemA
1	Prodigal:2.6	CDS	599897	600259	.	+	0	ID=POJFAOPC_00517;inference=ab initio prediction:Prodigal:2.6;locus_tag=POJFAOPC_00517;product=hypothetical protein
1	Prodigal:2.6	CDS	600283	600879	.	+	0	ID=POJFAOPC_00518;Name=bdbD;dbxref=COG:COG1651;gene=bdbD;inference=ab initio prediction:Prodigal:2.6,similar to AA sequence:UniProtKB:O32218;locus_tag=POJFAOPC_00518;product=Disulfide bond formation protein D
1	Prodigal:2.6	CDS	601161	601631	.	+	0	ID=POJFAOPC_00519;inference=ab initio prediction:Prodigal:2.6;locus_tag=POJFAOPC_00519;product=hypothetical protein
1	Prodigal:2.6	CDS	601866	602687	.	+	0	ID=POJFAOPC_00520;Name=nirC;dbxref=COG:COG2116;gene=nirC;inference=ab initio prediction:Prodigal:2.6,similar to AA sequence:UniProtKB:P0AC26;locus_tag=POJFAOPC_00520;product=Nitrite transporter NirC
1	Prodigal:2.6	CDS	603130	603666	.	+	0	ID=POJFAOPC_00521;eC_number=2.3.1.-;Name=ytmI;gene=ytmI;inference=ab initio prediction:Prodigal:2.6,similar to AA sequence:UniProtKB:O34350;locus_tag=POJFAOPC_00521;product=putative N-acetyltransferase YtmI
1	Prodigal:2.6	CDS	603966	604121	.	-	0	ID=POJFAOPC_00522;inference=ab initio prediction:Prodigal:2.6;locus_tag=POJFAOPC_00522;product=hypothetical protein
1	Prodigal:2.6	CDS	604402	605877	.	-	0	ID=POJFAOPC_00523;Name=gsiB;dbxref=COG:COG0747;gene=gsiB;inference=ab initio prediction:Prodigal:2.6,similar to AA sequence:UniProtKB:P75797;locus_tag=POJFAOPC_00523;product=Glutathione-binding protein GsiB
1	Prodigal:2.6	CDS	606127	606846	.	+	0	ID=POJFAOPC_00524;eC_number=4.99.1.4;Name=sirB;dbxref=COG:COG2138;gene=sirB;inference=ab initio prediction:Prodigal:2.6,similar to AA sequence:UniProtKB:O34632;locus_tag=POJFAOPC_00524;product=Sirohydrochlorin ferrochelatase
1	Prodigal:2.6	CDS	607284	609689	.	+	0	ID=POJFAOPC_00525;eC_number=1.7.1.4;Name=nasD;dbxref=COG:COG1251;gene=nasD;inference=ab initio prediction:Prodigal:2.6,similar to AA sequence:UniProtKB:P42435;locus_tag=POJFAOPC_00525;product=Nitrite reductase [NAD(P)H]
1	Prodigal:2.6	CDS	609692	610006	.	+	0	ID=POJFAOPC_00526;eC_number=1.7.1.4;Name=nasE;dbxref=COG:COG2146;gene=nasE;inference=ab initio prediction:Prodigal:2.6,similar to AA sequence:UniProtKB:P42436;locus_tag=POJFAOPC_00526;product=Assimilatory nitrite reductase [NAD(P)H] small subunit
1	Prodigal:2.6	CDS	609997	610932	.	+	0	ID=POJFAOPC_00527;eC_number=2.1.1.107;Name=sumT_2;dbxref=COG:COG0007;gene=sumT_2;inference=ab initio prediction:Prodigal:2.6,similar to AA sequence:UniProtKB:O34744;locus_tag=POJFAOPC_00527;product=Uroporphyrinogen-III C-methyltransferase
1	Prodigal:2.6	CDS	611112	614795	.	+	0	ID=POJFAOPC_00528;eC_number=1.7.99.4;Name=narG;dbxref=COG:COG5013;gene=narG;inference=ab initio prediction:Prodigal:2.6,similar to AA sequence:UniProtKB:P09152;locus_tag=POJFAOPC_00528;product=Respiratory nitrate reductase 1 alpha chain
1	Prodigal:2.6	CDS	614785	616338	.	+	0	ID=POJFAOPC_00529;eC_number=1.7.99.4;Name=narH;dbxref=COG:COG1140;gene=narH;inference=ab initio prediction:Prodigal:2.6,similar to AA sequence:UniProtKB:P11349;locus_tag=POJFAOPC_00529;product=Respiratory nitrate reductase 1 beta chain
1	Prodigal:2.6	CDS	616331	616906	.	+	0	ID=POJFAOPC_00530;eC_number=1.7.99.4;Name=narX_1;gene=narX_1;inference=ab initio prediction:Prodigal:2.6,similar to AA sequence:UniProtKB:P9WJQ0;locus_tag=POJFAOPC_00530;product=Nitrate reductase-like protein NarX
1	Prodigal:2.6	CDS	616899	617576	.	+	0	ID=POJFAOPC_00531;eC_number=1.7.99.4;Name=narX_2;gene=narX_2;inference=ab initio prediction:Prodigal:2.6,similar to AA sequence:UniProtKB:P9WJQ0;locus_tag=POJFAOPC_00531;product=Nitrate reductase-like protein NarX
1	Prodigal:2.6	CDS	617596	618048	.	+	0	ID=POJFAOPC_00532;inference=ab initio prediction:Prodigal:2.6;locus_tag=POJFAOPC_00532;product=hypothetical protein
1	Prodigal:2.6	CDS	618058	619092	.	+	0	ID=POJFAOPC_00533;eC_number=2.7.13.3;Name=nreB;gene=nreB;inference=ab initio prediction:Prodigal:2.6,similar to AA sequence:UniProtKB:Q7WZY5;locus_tag=POJFAOPC_00533;product=Oxygen sensor histidine kinase NreB
1	Prodigal:2.6	CDS	619121	619777	.	+	0	ID=POJFAOPC_00534;Name=nreC;dbxref=COG:COG2197;gene=nreC;inference=ab initio prediction:Prodigal:2.6,similar to AA sequence:UniProtKB:Q7WZY4;locus_tag=POJFAOPC_00534;product=Oxygen regulatory protein NreC
1	Prodigal:2.6	CDS	620034	621197	.	+	0	ID=POJFAOPC_00535;Name=narT;dbxref=COG:COG2223;gene=narT;inference=ab initio prediction:Prodigal:2.6,similar to AA sequence:UniProtKB:O33854;locus_tag=POJFAOPC_00535;product=putative nitrate transporter NarT
1	Prodigal:2.6	CDS	621902	622348	.	-	0	ID=POJFAOPC_00536;Name=sarZ;gene=sarZ;inference=ab initio prediction:Prodigal:2.6,similar to AA sequence:UniProtKB:Q2FVN3;locus_tag=POJFAOPC_00536;product=HTH-type transcriptional regulator SarZ
1	Prodigal:2.6	CDS	622512	623141	.	+	0	ID=POJFAOPC_00537;eC_number=1.-.-.-;Name=yodC;dbxref=COG:COG0778;gene=yodC;inference=ab initio prediction:Prodigal:2.6,similar to AA sequence:UniProtKB:P81102;locus_tag=POJFAOPC_00537;product=Putative NAD(P)H nitroreductase YodC
1	Prodigal:2.6	CDS	623265	623630	.	+	0	ID=POJFAOPC_00538;inference=ab initio prediction:Prodigal:2.6;locus_tag=POJFAOPC_00538;product=hypothetical protein
1	Prodigal:2.6	CDS	623795	625075	.	+	0	ID=POJFAOPC_00539;Name=gltT;gene=gltT;inference=ab initio prediction:Prodigal:2.6,similar to AA sequence:UniProtKB:P24943;locus_tag=POJFAOPC_00539;product=Proton/sodium-glutamate symport protein
1	Prodigal:2.6	CDS	625358	625708	.	-	0	ID=POJFAOPC_00540;inference=ab initio prediction:Prodigal:2.6;locus_tag=POJFAOPC_00540;product=hypothetical protein
1	Prodigal:2.6	CDS	625899	626321	.	-	0	ID=POJFAOPC_00541;Name=ydaG;dbxref=COG:COG3871;gene=ydaG;inference=ab initio prediction:Prodigal:2.6,similar to AA sequence:UniProtKB:P80238;locus_tag=POJFAOPC_00541;product=General stress protein 26
1	Prodigal:2.6	CDS	626394	628499	.	-	0	ID=POJFAOPC_00542;Name=melR;gene=melR;inference=ab initio prediction:Prodigal:2.6,similar to AA sequence:UniProtKB:P0ACH8;locus_tag=POJFAOPC_00542;product=Melibiose operon regulatory protein
1	Prodigal:2.6	CDS	629662	630039	.	-	0	ID=POJFAOPC_00543;inference=ab initio prediction:Prodigal:2.6;locus_tag=POJFAOPC_00543;product=hypothetical protein
1	Prodigal:2.6	CDS	630193	631638	.	+	0	ID=POJFAOPC_00544;Name=treP;dbxref=COG:COG1263;gene=treP;inference=ab initio prediction:Prodigal:2.6,similar to AA sequence:UniProtKB:P39794;locus_tag=POJFAOPC_00544;product=PTS system trehalose-specific EIIBC component
1	Prodigal:2.6	CDS	631728	632675	.	-	0	ID=POJFAOPC_00545;inference=ab initio prediction:Prodigal:2.6;locus_tag=POJFAOPC_00545;product=hypothetical protein
1	Prodigal:2.6	CDS	633270	633686	.	+	0	ID=POJFAOPC_00546;Name=yobA;dbxref=COG:COG2372;gene=yobA;inference=ab initio prediction:Prodigal:2.6,similar to AA sequence:UniProtKB:P0AA57;locus_tag=POJFAOPC_00546;product=Protein YobA
1	Prodigal:2.6	CDS	633860	634531	.	+	0	ID=POJFAOPC_00547;inference=ab initio prediction:Prodigal:2.6;locus_tag=POJFAOPC_00547;product=hypothetical protein
1	Prodigal:2.6	CDS	634871	635134	.	+	0	ID=POJFAOPC_00548;Name=ycnI;dbxref=COG:COG4549;gene=ycnI;inference=ab initio prediction:Prodigal:2.6,similar to AA sequence:UniProtKB:P94431;locus_tag=POJFAOPC_00548;product=putative protein YcnI
1	Prodigal:2.6	CDS	635348	635764	.	+	0	ID=POJFAOPC_00549;inference=ab initio prediction:Prodigal:2.6;locus_tag=POJFAOPC_00549;product=hypothetical protein
1	Prodigal:2.6	CDS	635833	636234	.	+	0	ID=POJFAOPC_00550;inference=ab initio prediction:Prodigal:2.6;locus_tag=POJFAOPC_00550;product=hypothetical protein
1	Prodigal:2.6	CDS	636291	637283	.	-	0	ID=POJFAOPC_00551;eC_number=1.6.5.-;Name=yhfP;dbxref=COG:COG0604;gene=yhfP;inference=ab initio prediction:Prodigal:2.6,similar to AA sequence:UniProtKB:O07615;locus_tag=POJFAOPC_00551;product=Putative quinone oxidoreductase YhfP
1	Prodigal:2.6	CDS	637524	638063	.	+	0	ID=POJFAOPC_00552;eC_number=2.3.1.57;Name=paiA;dbxref=COG:COG0454;gene=paiA;inference=ab initio prediction:Prodigal:2.6,similar to AA sequence:UniProtKB:P21340;locus_tag=POJFAOPC_00552;product=Spermidine/spermine N(1)-acetyltransferase
1	Prodigal:2.6	CDS	638335	640500	.	+	0	ID=POJFAOPC_00553;eC_number=2.7.8.12;Name=tagF_3;dbxref=COG:COG1887;gene=tagF_3;inference=ab initio prediction:Prodigal:2.6,similar to AA sequence:UniProtKB:Q5HLM5;locus_tag=POJFAOPC_00553;product=Teichoic acid poly(glycerol phosphate) polymerase
1	Prodigal:2.6	CDS	640629	641276	.	+	0	ID=POJFAOPC_00554;inference=ab initio prediction:Prodigal:2.6,similar to AA sequence:UniProtKB:Q7A3W5;locus_tag=POJFAOPC_00554;product=putative lipoprotein
1	Prodigal:2.6	CDS	641408	643087	.	-	0	ID=POJFAOPC_00555;eC_number=2.7.8.12;Name=tagF_4;dbxref=COG:COG1887;gene=tagF_4;inference=ab initio prediction:Prodigal:2.6,similar to AA sequence:UniProtKB:Q5HLM5;locus_tag=POJFAOPC_00555;product=Teichoic acid poly(glycerol phosphate) polymerase
1	Prodigal:2.6	CDS	643437	645038	.	+	0	ID=POJFAOPC_00556;Name=lctP;dbxref=COG:COG1620;gene=lctP;inference=ab initio prediction:Prodigal:2.6,similar to AA sequence:UniProtKB:P55910;locus_tag=POJFAOPC_00556;product=L-lactate permease
1	Prodigal:2.6	CDS	645243	646388	.	-	0	ID=POJFAOPC_00557;eC_number=2.4.1.-;Name=gtf1_2;gene=gtf1_2;inference=ab initio prediction:Prodigal:2.6,similar to AA sequence:UniProtKB:A1C3L9;locus_tag=POJFAOPC_00557;product=Glycosyltransferase Gtf1
1	Prodigal:2.6	CDS	646720	648198	.	+	0	ID=POJFAOPC_00558;eC_number=1.1.5.4;Name=mqo1;gene=mqo1;inference=ab initio prediction:Prodigal:2.6,similar to AA sequence:UniProtKB:P65422;locus_tag=POJFAOPC_00558;product=putative malate:quinone oxidoreductase 1
1	Prodigal:2.6	CDS	648342	649697	.	-	0	ID=POJFAOPC_00559;eC_number=2.7.13.3;Name=hssS;gene=hssS;inference=ab initio prediction:Prodigal:2.6,similar to AA sequence:UniProtKB:A6QJK4;locus_tag=POJFAOPC_00559;product=Heme sensor protein HssS
1	Prodigal:2.6	CDS	649690	650364	.	-	0	ID=POJFAOPC_00560;Name=hssR;gene=hssR;inference=ab initio prediction:Prodigal:2.6,similar to AA sequence:UniProtKB:A6QJK3;locus_tag=POJFAOPC_00560;product=Heme response regulator HssR
1	Prodigal:2.6	CDS	650496	651548	.	+	0	ID=POJFAOPC_00561;dbxref=COG:COG0577;inference=ab initio prediction:Prodigal:2.6,similar to AA sequence:UniProtKB:P9WG17;locus_tag=POJFAOPC_00561;product=putative ABC transporter permease
1	Prodigal:2.6	CDS	651548	652216	.	+	0	ID=POJFAOPC_00562;eC_number=3.6.3.-;Name=hrtA;dbxref=COG:COG1136;gene=hrtA;inference=ab initio prediction:Prodigal:2.6,similar to AA sequence:UniProtKB:Q99RR8;locus_tag=POJFAOPC_00562;product=Putative hemin import ATP-binding protein HrtA
1	Prodigal:2.6	CDS	652497	653453	.	-	0	ID=POJFAOPC_00563;inference=ab initio prediction:Prodigal:2.6;locus_tag=POJFAOPC_00563;product=hypothetical protein
1	Prodigal:2.6	CDS	653641	654096	.	+	0	ID=POJFAOPC_00564;Name=tcaR;gene=tcaR;inference=ab initio prediction:Prodigal:2.6,similar to AA sequence:UniProtKB:A6QJJ8;locus_tag=POJFAOPC_00564;product=HTH-type transcriptional regulator TcaR
1	Prodigal:2.6	CDS	654376	655764	.	+	0	ID=POJFAOPC_00565;Name=tcaA_2;gene=tcaA_2;inference=ab initio prediction:Prodigal:2.6,similar to AA sequence:UniProtKB:A6U483;locus_tag=POJFAOPC_00565;product=Membrane-associated protein TcaA
1	Prodigal:2.6	CDS	655822	657033	.	+	0	ID=POJFAOPC_00566;Name=bcr_2;gene=bcr_2;inference=ab initio prediction:Prodigal:2.6,similar to AA sequence:UniProtKB:P28246;locus_tag=POJFAOPC_00566;product=Bicyclomycin resistance protein
1	Prodigal:2.6	CDS	657070	657621	.	-	0	ID=POJFAOPC_00567;inference=ab initio prediction:Prodigal:2.6;locus_tag=POJFAOPC_00567;product=hypothetical protein
1	Prodigal:2.6	CDS	657762	658409	.	+	0	ID=POJFAOPC_00568;Name=emrK;dbxref=COG:COG1566;gene=emrK;inference=ab initio prediction:Prodigal:2.6,similar to AA sequence:UniProtKB:P52599;locus_tag=POJFAOPC_00568;product=putative multidrug resistance protein EmrK
1	Prodigal:2.6	CDS	658422	660398	.	+	0	ID=POJFAOPC_00569;Name=emrB_1;gene=emrB_1;inference=ab initio prediction:Prodigal:2.6,similar to AA sequence:UniProtKB:P0AEJ0;locus_tag=POJFAOPC_00569;product=Multidrug export protein EmrB
1	Prodigal:2.6	CDS	660578	661210	.	-	0	ID=POJFAOPC_00570;inference=ab initio prediction:Prodigal:2.6;locus_tag=POJFAOPC_00570;product=hypothetical protein
1	Prodigal:2.6	CDS	661428	662327	.	+	0	ID=POJFAOPC_00571;eC_number=3.1.1.3;Name=lipY;gene=lipY;inference=ab initio prediction:Prodigal:2.6,similar to AA sequence:UniProtKB:I6Y2J4;locus_tag=POJFAOPC_00571;product=Triacylglycerol lipase
1	Prodigal:2.6	CDS	662463	662852	.	-	0	ID=POJFAOPC_00572;inference=ab initio prediction:Prodigal:2.6;locus_tag=POJFAOPC_00572;product=hypothetical protein
1	Prodigal:2.6	CDS	662855	663331	.	-	0	ID=POJFAOPC_00573;eC_number=1.1.1.108;Name=lcdH_3;gene=lcdH_3;inference=ab initio prediction:Prodigal:2.6,similar to AA sequence:UniProtKB:D7UNT2;locus_tag=POJFAOPC_00573;product=L-carnitine dehydrogenase
1	Prodigal:2.6	CDS	663438	664385	.	+	0	ID=POJFAOPC_00574;Name=corA;dbxref=COG:COG0598;gene=corA;inference=ab initio prediction:Prodigal:2.6,similar to AA sequence:UniProtKB:Q9WZ31;locus_tag=POJFAOPC_00574;product=Cobalt/magnesium transport protein CorA
1	Prodigal:2.6	CDS	664425	665474	.	+	0	ID=POJFAOPC_00575;eC_number=5.3.3.2;Name=fni;gene=fni;inference=ab initio prediction:Prodigal:2.6,similar to AA sequence:UniProtKB:P99172;locus_tag=POJFAOPC_00575;product=Isopentenyl-diphosphate delta-isomerase
1	Prodigal:2.6	CDS	665629	666837	.	-	0	ID=POJFAOPC_00576;Name=gltS;dbxref=COG:COG0786;gene=gltS;inference=ab initio prediction:Prodigal:2.6,similar to AA sequence:UniProtKB:P0AER8;locus_tag=POJFAOPC_00576;product=Sodium/glutamate symporter
1	Prodigal:2.6	CDS	667154	667474	.	+	0	ID=POJFAOPC_00577;inference=ab initio prediction:Prodigal:2.6;locus_tag=POJFAOPC_00577;product=hypothetical protein
1	Prodigal:2.6	CDS	667471	668031	.	+	0	ID=POJFAOPC_00578;inference=ab initio prediction:Prodigal:2.6;locus_tag=POJFAOPC_00578;product=hypothetical protein
1	Prodigal:2.6	CDS	668028	668831	.	+	0	ID=POJFAOPC_00579;inference=ab initio prediction:Prodigal:2.6;locus_tag=POJFAOPC_00579;product=hypothetical protein
1	Prodigal:2.6	CDS	668986	669594	.	-	0	ID=POJFAOPC_00580;eC_number=3.2.2.-;inference=ab initio prediction:Prodigal:2.6,protein motif:HAMAP:MF_00527;locus_tag=POJFAOPC_00580;product=Putative 3-methyladenine DNA glycosylase
1	Prodigal:2.6	CDS	669800	669892	.	+	0	ID=POJFAOPC_00581;inference=ab initio prediction:Prodigal:2.6;locus_tag=POJFAOPC_00581;product=hypothetical protein
1	Prodigal:2.6	CDS	669899	670372	.	+	0	ID=POJFAOPC_00582;inference=ab initio prediction:Prodigal:2.6;locus_tag=POJFAOPC_00582;product=hypothetical protein
1	Prodigal:2.6	CDS	670945	672555	.	-	0	ID=POJFAOPC_00583;eC_number=2.7.1.16;Name=araB;dbxref=COG:COG1069;gene=araB;inference=ab initio prediction:Prodigal:2.6,similar to AA sequence:UniProtKB:Q9KBQ3;locus_tag=POJFAOPC_00583;product=Ribulokinase
1	Prodigal:2.6	CDS	673143	674153	.	+	0	ID=POJFAOPC_00584;eC_number=5.1.3.3;Name=mro;dbxref=COG:COG2017;gene=mro;inference=ab initio prediction:Prodigal:2.6,similar to AA sequence:UniProtKB:P05149;locus_tag=POJFAOPC_00584;product=Aldose 1-epimerase
1	Prodigal:2.6	CDS	674226	674906	.	-	0	ID=POJFAOPC_00585;Name=yiiM;dbxref=COG:COG2258;gene=yiiM;inference=ab initio prediction:Prodigal:2.6,similar to AA sequence:UniProtKB:P32157;locus_tag=POJFAOPC_00585;product=Protein YiiM
1	Prodigal:2.6	CDS	675072	675764	.	+	0	ID=POJFAOPC_00586;eC_number=5.3.1.6;Name=rpiA;dbxref=COG:COG0120;gene=rpiA;inference=ab initio prediction:Prodigal:2.6,similar to AA sequence:UniProtKB:Q8DTT9;locus_tag=POJFAOPC_00586;product=Ribose-5-phosphate isomerase A
1	Prodigal:2.6	CDS	676166	676345	.	+	0	ID=POJFAOPC_00587;inference=ab initio prediction:Prodigal:2.6;locus_tag=POJFAOPC_00587;product=hypothetical protein
1	Prodigal:2.6	CDS	676750	677898	.	-	0	ID=POJFAOPC_00588;Name=lyrA;gene=lyrA;inference=ab initio prediction:Prodigal:2.6,similar to AA sequence:UniProtKB:Q2FVT1;locus_tag=POJFAOPC_00588;product=Lysostaphin resistance protein A
1	Prodigal:2.6	CDS	678146	679081	.	+	0	ID=POJFAOPC_00589;eC_number=3.5.3.8;Name=hutG;gene=hutG;inference=ab initio prediction:Prodigal:2.6,similar to AA sequence:UniProtKB:P99158;locus_tag=POJFAOPC_00589;product=Formimidoylglutamase
1	Prodigal:2.6	CDS	679551	680669	.	+	0	ID=POJFAOPC_00590;eC_number=3.-.-.-;Name=yxeP_2;dbxref=COG:COG1473;gene=yxeP_2;inference=ab initio prediction:Prodigal:2.6,similar to AA sequence:UniProtKB:P54955;locus_tag=POJFAOPC_00590;product=putative hydrolase YxeP
1	Prodigal:2.6	CDS	680766	681647	.	+	0	ID=POJFAOPC_00591;eC_number=1.-.-.-;Name=yghA;gene=yghA;inference=ab initio prediction:Prodigal:2.6,similar to AA sequence:UniProtKB:P0AG84;locus_tag=POJFAOPC_00591;product=putative oxidoreductase YghA
1	Prodigal:2.6	CDS	681934	682545	.	+	0	ID=POJFAOPC_00592;inference=ab initio prediction:Prodigal:2.6;locus_tag=POJFAOPC_00592;product=hypothetical protein
1	Prodigal:2.6	CDS	682589	683176	.	+	0	ID=POJFAOPC_00593;inference=ab initio prediction:Prodigal:2.6;locus_tag=POJFAOPC_00593;product=hypothetical protein
1	Prodigal:2.6	CDS	683482	684783	.	+	0	ID=POJFAOPC_00594;Name=mleN_1;dbxref=COG:COG1757;gene=mleN_1;inference=ab initio prediction:Prodigal:2.6,similar to AA sequence:UniProtKB:P54571;locus_tag=POJFAOPC_00594;product=Malate-2H(+)/Na(+)-lactate antiporter
1	Prodigal:2.6	CDS	685080	685592	.	+	0	ID=POJFAOPC_00595;inference=ab initio prediction:Prodigal:2.6;locus_tag=POJFAOPC_00595;product=hypothetical protein
1	Prodigal:2.6	CDS	685977	687050	.	+	0	ID=POJFAOPC_00596;inference=ab initio prediction:Prodigal:2.6;locus_tag=POJFAOPC_00596;product=hypothetical protein
1	Prodigal:2.6	CDS	687430	687585	.	+	0	ID=POJFAOPC_00597;inference=ab initio prediction:Prodigal:2.6;locus_tag=POJFAOPC_00597;product=hypothetical protein
1	Prodigal:2.6	CDS	687809	688570	.	-	0	ID=POJFAOPC_00598;Name=glvR;dbxref=COG:COG1737;gene=glvR;inference=ab initio prediction:Prodigal:2.6,similar to AA sequence:UniProtKB:P54717;locus_tag=POJFAOPC_00598;product=HTH-type transcriptional regulator GlvR
1	Prodigal:2.6	CDS	688768	690357	.	+	0	ID=POJFAOPC_00599;Name=malP;dbxref=COG:COG1263;gene=malP;inference=ab initio prediction:Prodigal:2.6,similar to AA sequence:UniProtKB:P54715;locus_tag=POJFAOPC_00599;product=PTS system maltose-specific EIICB component
1	Prodigal:2.6	CDS	690462	690992	.	-	0	ID=POJFAOPC_00600;inference=ab initio prediction:Prodigal:2.6;locus_tag=POJFAOPC_00600;product=hypothetical protein
1	Prodigal:2.6	CDS	691293	691928	.	+	0	ID=POJFAOPC_00601;eC_number=3.1.3.-;dbxref=COG:COG0637;inference=ab initio prediction:Prodigal:2.6,similar to AA sequence:UniProtKB:Q9X0Y1;locus_tag=POJFAOPC_00601;product=Phosphorylated carbohydrates phosphatase
1	Prodigal:2.6	CDS	691946	692134	.	+	0	ID=POJFAOPC_00602;inference=ab initio prediction:Prodigal:2.6;locus_tag=POJFAOPC_00602;product=hypothetical protein
1	Prodigal:2.6	CDS	692453	692638	.	-	0	ID=POJFAOPC_00603;inference=ab initio prediction:Prodigal:2.6;locus_tag=POJFAOPC_00603;product=hypothetical protein
1	Prodigal:2.6	CDS	692635	692991	.	-	0	ID=POJFAOPC_00604;inference=ab initio prediction:Prodigal:2.6;locus_tag=POJFAOPC_00604;product=hypothetical protein
1	Prodigal:2.6	CDS	693390	694016	.	+	0	ID=POJFAOPC_00605;Name=yifK_1;dbxref=COG:COG1113;gene=yifK_1;inference=ab initio prediction:Prodigal:2.6,similar to AA sequence:UniProtKB:P27837;locus_tag=POJFAOPC_00605;product=putative transport protein YifK
1	Prodigal:2.6	CDS	694035	694766	.	+	0	ID=POJFAOPC_00606;Name=yifK_2;dbxref=COG:COG1113;gene=yifK_2;inference=ab initio prediction:Prodigal:2.6,similar to AA sequence:UniProtKB:P27837;locus_tag=POJFAOPC_00606;product=putative transport protein YifK
1	Prodigal:2.6	CDS	694889	695761	.	-	0	ID=POJFAOPC_00607;Name=ybbH;dbxref=COG:COG1737;gene=ybbH;inference=ab initio prediction:Prodigal:2.6,similar to AA sequence:UniProtKB:Q45581;locus_tag=POJFAOPC_00607;product=putative HTH-type transcriptional regulator YbbH
1	Prodigal:2.6	CDS	695775	697199	.	-	0	ID=POJFAOPC_00608;inference=ab initio prediction:Prodigal:2.6,similar to AA sequence:UniProtKB:Q7A804;locus_tag=POJFAOPC_00608;product=PTS system EIIBC component
1	Prodigal:2.6	CDS	697212	698099	.	-	0	ID=POJFAOPC_00609;eC_number=4.2.1.126;Name=murQ;dbxref=COG:COG2103;gene=murQ;inference=ab initio prediction:Prodigal:2.6,similar to AA sequence:UniProtKB:Q45582;locus_tag=POJFAOPC_00609;product=N-acetylmuramic acid 6-phosphate etherase
1	Prodigal:2.6	CDS	698096	699148	.	-	0	ID=POJFAOPC_00610;inference=ab initio prediction:Prodigal:2.6;locus_tag=POJFAOPC_00610;product=hypothetical protein
1	Prodigal:2.6	CDS	699328	699663	.	-	0	ID=POJFAOPC_00611;inference=ab initio prediction:Prodigal:2.6;locus_tag=POJFAOPC_00611;product=hypothetical protein
1	Prodigal:2.6	CDS	699715	700461	.	+	0	ID=POJFAOPC_00612;inference=ab initio prediction:Prodigal:2.6;locus_tag=POJFAOPC_00612;product=hypothetical protein
1	Prodigal:2.6	CDS	700640	701329	.	-	0	ID=POJFAOPC_00613;inference=ab initio prediction:Prodigal:2.6;locus_tag=POJFAOPC_00613;product=hypothetical protein
1	Prodigal:2.6	CDS	701757	702572	.	+	0	ID=POJFAOPC_00614;eC_number=3.1.3.25;Name=suhB_1;dbxref=COG:COG0483;gene=suhB_1;inference=ab initio prediction:Prodigal:2.6,similar to AA sequence:UniProtKB:P0ADG4;locus_tag=POJFAOPC_00614;product=Inositol-1-monophosphatase
1	Prodigal:2.6	CDS	702761	703711	.	+	0	ID=POJFAOPC_00615;eC_number=2.7.8.-;Name=tagU;dbxref=COG:COG1316;gene=tagU;inference=ab initio prediction:Prodigal:2.6,similar to AA sequence:UniProtKB:Q02115;locus_tag=POJFAOPC_00615;product=Polyisoprenyl-teichoic acid--peptidoglycan teichoic acid transferase TagU
1	Prodigal:2.6	CDS	704345	704620	.	+	0	ID=POJFAOPC_00616;inference=ab initio prediction:Prodigal:2.6;locus_tag=POJFAOPC_00616;product=hypothetical protein
1	Prodigal:2.6	CDS	704642	705418	.	+	0	ID=POJFAOPC_00617;Name=atl_1;dbxref=COG:COG4193;gene=atl_1;inference=ab initio prediction:Prodigal:2.6,similar to AA sequence:UniProtKB:O33635;locus_tag=POJFAOPC_00617;product=Bifunctional autolysin
1	Prodigal:2.6	CDS	705801	706925	.	+	0	ID=POJFAOPC_00618;eC_number=1.14.13.222;Name=auaG;gene=auaG;inference=ab initio prediction:Prodigal:2.6,similar to AA sequence:UniProtKB:H1ZZA4;locus_tag=POJFAOPC_00618;product=Aurachin C monooxygenase/isomerase
1	Prodigal:2.6	CDS	707066	708019	.	-	0	ID=POJFAOPC_00619;eC_number=1.1.1.-;inference=ab initio prediction:Prodigal:2.6,similar to AA sequence:UniProtKB:Q7A417;locus_tag=POJFAOPC_00619;product=Putative 2-hydroxyacid dehydrogenase
1	Prodigal:2.6	CDS	708097	708414	.	-	0	ID=POJFAOPC_00620;Name=ykkD;dbxref=COG:COG2076;gene=ykkD;inference=ab initio prediction:Prodigal:2.6,similar to AA sequence:UniProtKB:P49857;locus_tag=POJFAOPC_00620;product=Multidrug resistance protein YkkD
1	Prodigal:2.6	CDS	708420	708746	.	-	0	ID=POJFAOPC_00621;Name=ykkC;dbxref=COG:COG2076;gene=ykkC;inference=ab initio prediction:Prodigal:2.6,similar to AA sequence:UniProtKB:P49856;locus_tag=POJFAOPC_00621;product=Multidrug resistance protein YkkC
1	Prodigal:2.6	CDS	708899	709372	.	-	0	ID=POJFAOPC_00622;Name=ssaA2_1;dbxref=COG:COG3942;gene=ssaA2_1;inference=ab initio prediction:Prodigal:2.6,similar to AA sequence:UniProtKB:Q2G2J2;locus_tag=POJFAOPC_00622;product=Staphylococcal secretory antigen ssaA2
1	Prodigal:2.6	CDS	709694	710188	.	-	0	ID=POJFAOPC_00623;inference=ab initio prediction:Prodigal:2.6;locus_tag=POJFAOPC_00623;product=hypothetical protein
1	Prodigal:2.6	CDS	710570	711640	.	+	0	ID=POJFAOPC_00624;eC_number=1.5.1.28;Name=odh;gene=odh;inference=ab initio prediction:Prodigal:2.6,similar to AA sequence:UniProtKB:Q44297;locus_tag=POJFAOPC_00624;product=Opine dehydrogenase
1	Prodigal:2.6	CDS	711705	713102	.	+	0	ID=POJFAOPC_00625;Name=mleN_2;dbxref=COG:COG1757;gene=mleN_2;inference=ab initio prediction:Prodigal:2.6,similar to AA sequence:UniProtKB:P54571;locus_tag=POJFAOPC_00625;product=Malate-2H(+)/Na(+)-lactate antiporter
1	Prodigal:2.6	CDS	713551	714324	.	-	0	ID=POJFAOPC_00626;Name=ssaA_3;dbxref=COG:COG3942;gene=ssaA_3;inference=ab initio prediction:Prodigal:2.6,similar to AA sequence:UniProtKB:Q2FV55;locus_tag=POJFAOPC_00626;product=Staphylococcal secretory antigen SsaA
1	Prodigal:2.6	CDS	714896	716869	.	+	0	ID=POJFAOPC_00627;Name=soxS;gene=soxS;inference=ab initio prediction:Prodigal:2.6,similar to AA sequence:UniProtKB:P0A9E2;locus_tag=POJFAOPC_00627;product=Regulatory protein SoxS
1	Prodigal:2.6	CDS	716908	717636	.	+	0	ID=POJFAOPC_00628;Name=sarU;gene=sarU;inference=ab initio prediction:Prodigal:2.6,similar to AA sequence:UniProtKB:Q2G1T7;locus_tag=POJFAOPC_00628;product=HTH-type transcriptional regulator SarU
1	Prodigal:2.6	CDS	717672	717995	.	+	0	ID=POJFAOPC_00629;inference=ab initio prediction:Prodigal:2.6;locus_tag=POJFAOPC_00629;product=hypothetical protein
1	Prodigal:2.6	CDS	718400	718744	.	+	0	ID=POJFAOPC_00630;Name=sarR;gene=sarR;inference=ab initio prediction:Prodigal:2.6,similar to AA sequence:UniProtKB:Q9F0R1;locus_tag=POJFAOPC_00630;product=HTH-type transcriptional regulator SarR
1	Prodigal:2.6	CDS	718849	719685	.	-	0	ID=POJFAOPC_00631;Name=ureD1;dbxref=COG:COG0829;gene=ureD1;inference=ab initio prediction:Prodigal:2.6,similar to AA sequence:UniProtKB:Q79VJ0;locus_tag=POJFAOPC_00631;product=Urease accessory protein UreD
1	Prodigal:2.6	CDS	719685	720299	.	-	0	ID=POJFAOPC_00632;Name=ureG;gene=ureG;inference=ab initio prediction:Prodigal:2.6,similar to AA sequence:UniProtKB:Q7A427;locus_tag=POJFAOPC_00632;product=Urease accessory protein UreG
1	Prodigal:2.6	CDS	720312	721001	.	-	0	ID=POJFAOPC_00633;Name=ureF;dbxref=COG:COG0830;gene=ureF;inference=ab initio prediction:Prodigal:2.6,similar to AA sequence:UniProtKB:Q79VJ2;locus_tag=POJFAOPC_00633;product=Urease accessory protein UreF
1	Prodigal:2.6	CDS	720994	721446	.	-	0	ID=POJFAOPC_00634;Name=ureE;gene=ureE;inference=ab initio prediction:Prodigal:2.6,similar to AA sequence:UniProtKB:Q7A429;locus_tag=POJFAOPC_00634;product=Urease accessory protein UreE
1	Prodigal:2.6	CDS	721460	723175	.	-	0	ID=POJFAOPC_00635;eC_number=3.5.1.5;Name=ureC;gene=ureC;inference=ab initio prediction:Prodigal:2.6,similar to AA sequence:UniProtKB:P67404;locus_tag=POJFAOPC_00635;product=Urease subunit alpha
1	Prodigal:2.6	CDS	723178	723579	.	-	0	ID=POJFAOPC_00636;eC_number=3.5.1.5;Name=ureB;dbxref=COG:COG0832;gene=ureB;inference=ab initio prediction:Prodigal:2.6,similar to AA sequence:UniProtKB:Q4A0J4;locus_tag=POJFAOPC_00636;product=Urease subunit beta
1	Prodigal:2.6	CDS	723593	723895	.	-	0	ID=POJFAOPC_00637;eC_number=3.5.1.5;Name=ureA;dbxref=COG:COG0831;gene=ureA;inference=ab initio prediction:Prodigal:2.6,similar to AA sequence:UniProtKB:Q4A0J3;locus_tag=POJFAOPC_00637;product=Urease subunit gamma
1	Prodigal:2.6	CDS	724163	725065	.	+	0	ID=POJFAOPC_00638;dbxref=COG:COG4413;inference=ab initio prediction:Prodigal:2.6,similar to AA sequence:UniProtKB:Q72CX3;locus_tag=POJFAOPC_00638;product=Urea transporter
1	Prodigal:2.6	CDS	725498	726640	.	+	0	ID=POJFAOPC_00639;eC_number=1.3.99.-;Name=ydbM;gene=ydbM;inference=ab initio prediction:Prodigal:2.6,similar to AA sequence:UniProtKB:P96608;locus_tag=POJFAOPC_00639;product=Putative acyl-CoA dehydrogenase YdbM
1	Prodigal:2.6	CDS	726959	727900	.	+	0	ID=POJFAOPC_00640;eC_number=3.2.2.8;Name=rihB;dbxref=COG:COG1957;gene=rihB;inference=ab initio prediction:Prodigal:2.6,similar to AA sequence:UniProtKB:P33022;locus_tag=POJFAOPC_00640;product=Pyrimidine-specific ribonucleoside hydrolase RihB
1	Prodigal:2.6	CDS	728010	728558	.	+	0	ID=POJFAOPC_00641;Name=bioY;dbxref=COG:COG1268;gene=bioY;inference=ab initio prediction:Prodigal:2.6,similar to AA sequence:UniProtKB:Q2KBP7;locus_tag=POJFAOPC_00641;product=Biotin transporter BioY
1	Prodigal:2.6	CDS	728595	729350	.	+	0	ID=POJFAOPC_00642;inference=ab initio prediction:Prodigal:2.6;locus_tag=POJFAOPC_00642;product=hypothetical protein
1	Prodigal:2.6	CDS	729863	730252	.	-	0	ID=POJFAOPC_00643;Name=fdhD;gene=fdhD;inference=ab initio prediction:Prodigal:2.6,protein motif:HAMAP:MF_00187;locus_tag=POJFAOPC_00643;product=Protein FdhD
1	Prodigal:2.6	CDS	730471	731256	.	+	0	ID=POJFAOPC_00644;Name=modA;dbxref=COG:COG0725;gene=modA;inference=ab initio prediction:Prodigal:2.6,similar to AA sequence:UniProtKB:P45323;locus_tag=POJFAOPC_00644;product=Molybdate-binding protein ModA
1	Prodigal:2.6	CDS	731270	731941	.	+	0	ID=POJFAOPC_00645;Name=modB;dbxref=COG:COG4149;gene=modB;inference=ab initio prediction:Prodigal:2.6,similar to AA sequence:UniProtKB:P0AF01;locus_tag=POJFAOPC_00645;product=Molybdenum transport system permease protein ModB
1	Prodigal:2.6	CDS	731942	732562	.	+	0	ID=POJFAOPC_00646;eC_number=3.6.3.25;Name=cysA_1;dbxref=COG:COG1118;gene=cysA_1;inference=ab initio prediction:Prodigal:2.6,similar to AA sequence:UniProtKB:P16676;locus_tag=POJFAOPC_00646;product=Sulfate/thiosulfate import ATP-binding protein CysA
1	Prodigal:2.6	CDS	732638	733639	.	+	0	ID=POJFAOPC_00647;eC_number=2.7.7.80;Name=moeB_2;dbxref=COG:COG0476;gene=moeB_2;inference=ab initio prediction:Prodigal:2.6,similar to AA sequence:UniProtKB:P12282;locus_tag=POJFAOPC_00647;product=Molybdopterin-synthase adenylyltransferase
1	Prodigal:2.6	CDS	733660	734190	.	+	0	ID=POJFAOPC_00648;Name=moaB;gene=moaB;inference=ab initio prediction:Prodigal:2.6,similar to AA sequence:UniProtKB:P99137;locus_tag=POJFAOPC_00648;product=Molybdenum cofactor biosynthesis protein B
1	Prodigal:2.6	CDS	734251	734739	.	-	0	ID=POJFAOPC_00649;eC_number=4.6.1.17;Name=moaC;dbxref=COG:COG0315;gene=moaC;inference=ab initio prediction:Prodigal:2.6,similar to AA sequence:UniProtKB:Q2FVX9;locus_tag=POJFAOPC_00649;product=Cyclic pyranopterin monophosphate synthase
1	Prodigal:2.6	CDS	734801	736060	.	+	0	ID=POJFAOPC_00650;eC_number=2.10.1.1;Name=moeA;gene=moeA;inference=ab initio prediction:Prodigal:2.6,similar to AA sequence:UniProtKB:P99139;locus_tag=POJFAOPC_00650;product=Molybdopterin molybdenumtransferase
1	Prodigal:2.6	CDS	736057	736533	.	+	0	ID=POJFAOPC_00651;Name=mobB;dbxref=COG:COG1763;gene=mobB;inference=ab initio prediction:Prodigal:2.6,similar to AA sequence:UniProtKB:P44902;locus_tag=POJFAOPC_00651;product=Molybdopterin-guanine dinucleotide biosynthesis adapter protein
1	Prodigal:2.6	CDS	736534	736986	.	+	0	ID=POJFAOPC_00652;eC_number=2.8.1.12;Name=moaE;gene=moaE;inference=ab initio prediction:Prodigal:2.6,similar to AA sequence:UniProtKB:P65401;locus_tag=POJFAOPC_00652;product=Molybdopterin synthase catalytic subunit
1	Prodigal:2.6	CDS	736983	737216	.	+	0	ID=POJFAOPC_00653;Name=moaD;gene=moaD;inference=ab initio prediction:Prodigal:2.6,similar to AA sequence:UniProtKB:Q7A441;locus_tag=POJFAOPC_00653;product=Molybdopterin synthase sulfur carrier subunit
1	Prodigal:2.6	CDS	737222	737827	.	+	0	ID=POJFAOPC_00654;eC_number=2.7.7.77;Name=mobA;gene=mobA;inference=ab initio prediction:Prodigal:2.6,similar to AA sequence:UniProtKB:P65405;locus_tag=POJFAOPC_00654;product=putative molybdenum cofactor guanylyltransferase
1	Prodigal:2.6	CDS	737840	738862	.	+	0	ID=POJFAOPC_00655;eC_number=4.1.99.22;Name=moaA;dbxref=COG:COG2896;gene=moaA;inference=ab initio prediction:Prodigal:2.6,similar to AA sequence:UniProtKB:P69848;locus_tag=POJFAOPC_00655;product=GTP 3'%2C8-cyclase
1	Prodigal:2.6	CDS	739264	739614	.	+	0	ID=POJFAOPC_00656;Name=sarV;gene=sarV;inference=ab initio prediction:Prodigal:2.6,similar to AA sequence:UniProtKB:Q2FVY9;locus_tag=POJFAOPC_00656;product=HTH-type transcriptional regulator SarV
1	Prodigal:2.6	CDS	740455	741648	.	-	0	ID=POJFAOPC_00657;Name=yhhS_2;gene=yhhS_2;inference=ab initio prediction:Prodigal:2.6,similar to AA sequence:UniProtKB:P37621;locus_tag=POJFAOPC_00657;product=putative MFS-type transporter YhhS
1	Prodigal:2.6	CDS	741648	742088	.	-	0	ID=POJFAOPC_00658;inference=ab initio prediction:Prodigal:2.6,similar to AA sequence:UniProtKB:Q6GEG9;locus_tag=POJFAOPC_00658;product=putative HTH-type transcriptional regulator
1	Prodigal:2.6	CDS	742251	743012	.	+	0	ID=POJFAOPC_00659;inference=ab initio prediction:Prodigal:2.6;locus_tag=POJFAOPC_00659;product=hypothetical protein
1	Prodigal:2.6	CDS	743009	743260	.	-	0	ID=POJFAOPC_00660;inference=ab initio prediction:Prodigal:2.6;locus_tag=POJFAOPC_00660;product=hypothetical protein
1	Prodigal:2.6	CDS	743412	744662	.	+	0	ID=POJFAOPC_00661;eC_number=2.3.2.16;Name=femX;dbxref=COG:COG2348;gene=femX;inference=ab initio prediction:Prodigal:2.6,similar to AA sequence:UniProtKB:Q2FVZ4;locus_tag=POJFAOPC_00661;product=Lipid II:glycine glycyltransferase
1	Prodigal:2.6	CDS	744739	747894	.	+	0	ID=POJFAOPC_00662;Name=swrC;dbxref=COG:COG0841;gene=swrC;inference=ab initio prediction:Prodigal:2.6,similar to AA sequence:UniProtKB:O31501;locus_tag=POJFAOPC_00662;product=Swarming motility protein SwrC
1	Prodigal:2.6	CDS	747945	748262	.	-	0	ID=POJFAOPC_00663;inference=ab initio prediction:Prodigal:2.6;locus_tag=POJFAOPC_00663;product=hypothetical protein
1	Prodigal:2.6	CDS	748554	748724	.	-	0	ID=POJFAOPC_00664;inference=ab initio prediction:Prodigal:2.6;locus_tag=POJFAOPC_00664;product=hypothetical protein
1	Prodigal:2.6	CDS	748866	749774	.	+	0	ID=POJFAOPC_00665;inference=ab initio prediction:Prodigal:2.6;locus_tag=POJFAOPC_00665;product=hypothetical protein
1	Prodigal:2.6	CDS	749969	750760	.	-	0	ID=POJFAOPC_00666;eC_number=1.1.1.47;Name=gdh;dbxref=COG:COG1028;gene=gdh;inference=ab initio prediction:Prodigal:2.6,similar to AA sequence:UniProtKB:P12310;locus_tag=POJFAOPC_00666;product=Glucose 1-dehydrogenase
1	Prodigal:2.6	CDS	750788	751651	.	-	0	ID=POJFAOPC_00667;Name=glcU_2;dbxref=COG:COG4975;gene=glcU_2;inference=ab initio prediction:Prodigal:2.6,similar to AA sequence:UniProtKB:P40419;locus_tag=POJFAOPC_00667;product=putative glucose uptake protein GlcU
1	Prodigal:2.6	CDS	751942	754077	.	+	0	ID=POJFAOPC_00668;eC_number=5.99.1.2;Name=topB;dbxref=COG:COG0550;gene=topB;inference=ab initio prediction:Prodigal:2.6,similar to AA sequence:UniProtKB:P14294;locus_tag=POJFAOPC_00668;product=DNA topoisomerase 3
1	Prodigal:2.6	CDS	754190	755524	.	+	0	ID=POJFAOPC_00669;Name=pbuG;dbxref=COG:COG2252;gene=pbuG;inference=ab initio prediction:Prodigal:2.6,similar to AA sequence:UniProtKB:O34987;locus_tag=POJFAOPC_00669;product=Guanine/hypoxanthine permease PbuG
1	Prodigal:2.6	CDS	755581	755979	.	-	0	ID=POJFAOPC_00670;inference=ab initio prediction:Prodigal:2.6;locus_tag=POJFAOPC_00670;product=hypothetical protein
1	Prodigal:2.6	CDS	756335	756643	.	+	0	ID=POJFAOPC_00671;Name=rpsJ;gene=rpsJ;inference=ab initio prediction:Prodigal:2.6,similar to AA sequence:UniProtKB:Q2YYP5;locus_tag=POJFAOPC_00671;product=30S ribosomal protein S10
1	Prodigal:2.6	CDS	756671	757333	.	+	0	ID=POJFAOPC_00672;Name=rplC;dbxref=COG:COG0087;gene=rplC;inference=ab initio prediction:Prodigal:2.6,similar to AA sequence:UniProtKB:Q2FW06;locus_tag=POJFAOPC_00672;product=50S ribosomal protein L3
1	Prodigal:2.6	CDS	757362	757985	.	+	0	ID=POJFAOPC_00673;Name=rplD;dbxref=COG:COG0088;gene=rplD;inference=ab initio prediction:Prodigal:2.6,similar to AA sequence:UniProtKB:Q2FW07;locus_tag=POJFAOPC_00673;product=50S ribosomal protein L4
1	Prodigal:2.6	CDS	757985	758260	.	+	0	ID=POJFAOPC_00674;Name=rplW;dbxref=COG:COG0089;gene=rplW;inference=ab initio prediction:Prodigal:2.6,similar to AA sequence:UniProtKB:Q2FW08;locus_tag=POJFAOPC_00674;product=50S ribosomal protein L23
1	Prodigal:2.6	CDS	758289	759122	.	+	0	ID=POJFAOPC_00675;Name=rplB;dbxref=COG:COG0090;gene=rplB;inference=ab initio prediction:Prodigal:2.6,similar to AA sequence:UniProtKB:P60430;locus_tag=POJFAOPC_00675;product=50S ribosomal protein L2
1	Prodigal:2.6	CDS	759189	759467	.	+	0	ID=POJFAOPC_00676;Name=rpsS;dbxref=COG:COG0185;gene=rpsS;inference=ab initio prediction:Prodigal:2.6,similar to AA sequence:UniProtKB:Q2FW10;locus_tag=POJFAOPC_00676;product=30S ribosomal protein S19
1	Prodigal:2.6	CDS	759495	759848	.	+	0	ID=POJFAOPC_00677;Name=rplV;dbxref=COG:COG0091;gene=rplV;inference=ab initio prediction:Prodigal:2.6,similar to AA sequence:UniProtKB:Q2FW11;locus_tag=POJFAOPC_00677;product=50S ribosomal protein L22
1	Prodigal:2.6	CDS	759872	760525	.	+	0	ID=POJFAOPC_00678;Name=rpsC;dbxref=COG:COG0092;gene=rpsC;inference=ab initio prediction:Prodigal:2.6,similar to AA sequence:UniProtKB:Q2FW12;locus_tag=POJFAOPC_00678;product=30S ribosomal protein S3
1	Prodigal:2.6	CDS	760528	760962	.	+	0	ID=POJFAOPC_00679;Name=rplP;dbxref=COG:COG0197;gene=rplP;inference=ab initio prediction:Prodigal:2.6,similar to AA sequence:UniProtKB:Q2FW13;locus_tag=POJFAOPC_00679;product=50S ribosomal protein L16
1	Prodigal:2.6	CDS	760952	761161	.	+	0	ID=POJFAOPC_00680;Name=rpmC;dbxref=COG:COG0255;gene=rpmC;inference=ab initio prediction:Prodigal:2.6,similar to AA sequence:UniProtKB:Q2FW14;locus_tag=POJFAOPC_00680;product=50S ribosomal protein L29
1	Prodigal:2.6	CDS	761186	761449	.	+	0	ID=POJFAOPC_00681;Name=rpsQ;dbxref=COG:COG0186;gene=rpsQ;inference=ab initio prediction:Prodigal:2.6,similar to AA sequence:UniProtKB:Q2FW15;locus_tag=POJFAOPC_00681;product=30S ribosomal protein S17
1	Prodigal:2.6	CDS	761480	761848	.	+	0	ID=POJFAOPC_00682;Name=rplN;dbxref=COG:COG0093;gene=rplN;inference=ab initio prediction:Prodigal:2.6,similar to AA sequence:UniProtKB:Q2FW16;locus_tag=POJFAOPC_00682;product=50S ribosomal protein L14
1	Prodigal:2.6	CDS	761890	762207	.	+	0	ID=POJFAOPC_00683;Name=rplX;dbxref=COG:COG0198;gene=rplX;inference=ab initio prediction:Prodigal:2.6,similar to AA sequence:UniProtKB:Q2FW17;locus_tag=POJFAOPC_00683;product=50S ribosomal protein L24
1	Prodigal:2.6	CDS	762233	762772	.	+	0	ID=POJFAOPC_00684;Name=rplE;dbxref=COG:COG0094;gene=rplE;inference=ab initio prediction:Prodigal:2.6,similar to AA sequence:UniProtKB:Q2FW18;locus_tag=POJFAOPC_00684;product=50S ribosomal protein L5
1	Prodigal:2.6	CDS	762795	762980	.	+	0	ID=POJFAOPC_00685;Name=rpsZ;dbxref=COG:COG0199;gene=rpsZ;inference=ab initio prediction:Prodigal:2.6,similar to AA sequence:UniProtKB:Q2FW19;locus_tag=POJFAOPC_00685;product=30S ribosomal protein S14 type Z
1	Prodigal:2.6	CDS	763011	763409	.	+	0	ID=POJFAOPC_00686;Name=rpsH;dbxref=COG:COG0096;gene=rpsH;inference=ab initio prediction:Prodigal:2.6,similar to AA sequence:UniProtKB:Q2FW20;locus_tag=POJFAOPC_00686;product=30S ribosomal protein S8
1	Prodigal:2.6	CDS	763434	763970	.	+	0	ID=POJFAOPC_00687;Name=rplF;dbxref=COG:COG0097;gene=rplF;inference=ab initio prediction:Prodigal:2.6,similar to AA sequence:UniProtKB:Q2FW21;locus_tag=POJFAOPC_00687;product=50S ribosomal protein L6
1	Prodigal:2.6	CDS	764002	764364	.	+	0	ID=POJFAOPC_00688;Name=rplR;dbxref=COG:COG0256;gene=rplR;inference=ab initio prediction:Prodigal:2.6,similar to AA sequence:UniProtKB:Q2FW22;locus_tag=POJFAOPC_00688;product=50S ribosomal protein L18
1	Prodigal:2.6	CDS	764384	764884	.	+	0	ID=POJFAOPC_00689;Name=rpsE;dbxref=COG:COG0098;gene=rpsE;inference=ab initio prediction:Prodigal:2.6,similar to AA sequence:UniProtKB:Q2FW23;locus_tag=POJFAOPC_00689;product=30S ribosomal protein S5
1	Prodigal:2.6	CDS	764901	765083	.	+	0	ID=POJFAOPC_00690;Name=rpmD;dbxref=COG:COG1841;gene=rpmD;inference=ab initio prediction:Prodigal:2.6,similar to AA sequence:UniProtKB:P0A0G2;locus_tag=POJFAOPC_00690;product=50S ribosomal protein L30
1	Prodigal:2.6	CDS	765100	765540	.	+	0	ID=POJFAOPC_00691;Name=rplO;dbxref=COG:COG0200;gene=rplO;inference=ab initio prediction:Prodigal:2.6,similar to AA sequence:UniProtKB:P0A0F8;locus_tag=POJFAOPC_00691;product=50S ribosomal protein L15
1	Prodigal:2.6	CDS	765540	766832	.	+	0	ID=POJFAOPC_00692;Name=secY_2;gene=secY_2;inference=ab initio prediction:Prodigal:2.6,similar to AA sequence:UniProtKB:Q7A468;locus_tag=POJFAOPC_00692;product=Protein translocase subunit SecY
1	Prodigal:2.6	CDS	766850	767497	.	+	0	ID=POJFAOPC_00693;eC_number=2.7.4.3;Name=adk;gene=adk;inference=ab initio prediction:Prodigal:2.6,similar to AA sequence:UniProtKB:P99062;locus_tag=POJFAOPC_00693;product=Adenylate kinase
1	Prodigal:2.6	CDS	767685	767903	.	+	0	ID=POJFAOPC_00694;Name=infA;dbxref=COG:COG0361;gene=infA;inference=ab initio prediction:Prodigal:2.6,similar to AA sequence:UniProtKB:Q2FW28;locus_tag=POJFAOPC_00694;product=Translation initiation factor IF-1
1	Prodigal:2.6	CDS	767935	768048	.	+	0	ID=POJFAOPC_00695;Name=rpmJ;dbxref=COG:COG0257;gene=rpmJ;inference=ab initio prediction:Prodigal:2.6,similar to AA sequence:UniProtKB:Q2FW29;locus_tag=POJFAOPC_00695;product=50S ribosomal protein L36
1	Prodigal:2.6	CDS	768071	768436	.	+	0	ID=POJFAOPC_00696;Name=rpsM;dbxref=COG:COG0099;gene=rpsM;inference=ab initio prediction:Prodigal:2.6,similar to AA sequence:UniProtKB:Q2FW30;locus_tag=POJFAOPC_00696;product=30S ribosomal protein S13
1	Prodigal:2.6	CDS	768459	768848	.	+	0	ID=POJFAOPC_00697;Name=rpsK;dbxref=COG:COG0100;gene=rpsK;inference=ab initio prediction:Prodigal:2.6,similar to AA sequence:UniProtKB:Q2FW31;locus_tag=POJFAOPC_00697;product=30S ribosomal protein S11
1	Prodigal:2.6	CDS	768925	769869	.	+	0	ID=POJFAOPC_00698;eC_number=2.7.7.6;Name=rpoA_2;gene=rpoA_2;inference=ab initio prediction:Prodigal:2.6,similar to AA sequence:UniProtKB:P66706;locus_tag=POJFAOPC_00698;product=DNA-directed RNA polymerase subunit alpha
1	Prodigal:2.6	CDS	769886	770254	.	+	0	ID=POJFAOPC_00699;Name=rplQ;dbxref=COG:COG0203;gene=rplQ;inference=ab initio prediction:Prodigal:2.6,similar to AA sequence:UniProtKB:Q2FW33;locus_tag=POJFAOPC_00699;product=50S ribosomal protein L17
1	Prodigal:2.6	CDS	770585	771394	.	+	0	ID=POJFAOPC_00700;eC_number=3.6.3.-;Name=ecfA1;dbxref=COG:COG1122;gene=ecfA1;inference=ab initio prediction:Prodigal:2.6,similar to AA sequence:UniProtKB:Q1GBJ0;locus_tag=POJFAOPC_00700;product=Energy-coupling factor transporter ATP-binding protein EcfA1
1	Prodigal:2.6	CDS	771391	772251	.	+	0	ID=POJFAOPC_00701;eC_number=3.6.3.-;Name=ecfA2;gene=ecfA2;inference=ab initio prediction:Prodigal:2.6,similar to AA sequence:UniProtKB:Q7A471;locus_tag=POJFAOPC_00701;product=Energy-coupling factor transporter ATP-binding protein EcfA2
1	Prodigal:2.6	CDS	772241	773047	.	+	0	ID=POJFAOPC_00702;Name=ecfT;dbxref=COG:COG0619;gene=ecfT;inference=ab initio prediction:Prodigal:2.6,similar to AA sequence:UniProtKB:P70972;locus_tag=POJFAOPC_00702;product=Energy-coupling factor transporter transmembrane protein EcfT
1	Prodigal:2.6	CDS	773051	773854	.	+	0	ID=POJFAOPC_00703;eC_number=5.4.99.12;Name=truA;dbxref=COG:COG0101;gene=truA;inference=ab initio prediction:Prodigal:2.6,similar to AA sequence:UniProtKB:Q72DL8;locus_tag=POJFAOPC_00703;product=tRNA pseudouridine synthase A
1	Prodigal:2.6	CDS	774115	774552	.	+	0	ID=POJFAOPC_00704;Name=rplM;dbxref=COG:COG0102;gene=rplM;inference=ab initio prediction:Prodigal:2.6,similar to AA sequence:UniProtKB:Q2FW38;locus_tag=POJFAOPC_00704;product=50S ribosomal protein L13
1	Prodigal:2.6	CDS	774572	774964	.	+	0	ID=POJFAOPC_00705;Name=rpsI;gene=rpsI;inference=ab initio prediction:Prodigal:2.6,similar to AA sequence:UniProtKB:P66646;locus_tag=POJFAOPC_00705;product=30S ribosomal protein S9
1	Prodigal:2.6	CDS	775227	775967	.	-	0	ID=POJFAOPC_00706;eC_number=3.5.1.-;Name=cobB;dbxref=COG:COG0846;gene=cobB;inference=ab initio prediction:Prodigal:2.6,similar to AA sequence:UniProtKB:P66815;locus_tag=POJFAOPC_00706;product=NAD-dependent protein deacetylase
1	Prodigal:2.6	CDS	776267	777022	.	+	0	ID=POJFAOPC_00707;Name=lacR;gene=lacR;inference=ab initio prediction:Prodigal:2.6,similar to AA sequence:UniProtKB:P67744;locus_tag=POJFAOPC_00707;product=Lactose phosphotransferase system repressor
1	Prodigal:2.6	CDS	777393	777821	.	+	0	ID=POJFAOPC_00708;eC_number=5.3.1.26;Name=lacA;gene=lacA;inference=ab initio prediction:Prodigal:2.6,similar to AA sequence:UniProtKB:P23494;locus_tag=POJFAOPC_00708;product=Galactose-6-phosphate isomerase subunit LacA
1	Prodigal:2.6	CDS	777836	778351	.	+	0	ID=POJFAOPC_00709;eC_number=5.3.1.26;Name=lacB;gene=lacB;inference=ab initio prediction:Prodigal:2.6,similar to AA sequence:UniProtKB:P65647;locus_tag=POJFAOPC_00709;product=Galactose-6-phosphate isomerase subunit LacB
1	Prodigal:2.6	CDS	778364	779296	.	+	0	ID=POJFAOPC_00710;eC_number=2.7.1.144;Name=lacC_1;dbxref=COG:COG1105;gene=lacC_1;inference=ab initio prediction:Prodigal:2.6,similar to AA sequence:UniProtKB:P0A0B9;locus_tag=POJFAOPC_00710;product=Tagatose-6-phosphate kinase
1	Prodigal:2.6	CDS	779300	780277	.	+	0	ID=POJFAOPC_00711;eC_number=4.1.2.40;Name=lacD;dbxref=COG:COG3684;gene=lacD;inference=ab initio prediction:Prodigal:2.6,similar to AA sequence:UniProtKB:P0A011;locus_tag=POJFAOPC_00711;product=Tagatose 1%2C6-diphosphate aldolase
1	Prodigal:2.6	CDS	780297	780611	.	+	0	ID=POJFAOPC_00712;Name=lacF;dbxref=COG:COG1447;gene=lacF;inference=ab initio prediction:Prodigal:2.6,similar to AA sequence:UniProtKB:P0A0D6;locus_tag=POJFAOPC_00712;product=PTS system lactose-specific EIIA component
1	Prodigal:2.6	CDS	780617	782365	.	+	0	ID=POJFAOPC_00713;Name=lacE;dbxref=COG:COG1455;gene=lacE;inference=ab initio prediction:Prodigal:2.6,similar to AA sequence:UniProtKB:P11162;locus_tag=POJFAOPC_00713;product=PTS system lactose-specific EIICB component
1	Prodigal:2.6	CDS	782381	783793	.	+	0	ID=POJFAOPC_00714;eC_number=3.2.1.85;Name=lacG;gene=lacG;inference=ab initio prediction:Prodigal:2.6,similar to AA sequence:UniProtKB:P67768;locus_tag=POJFAOPC_00714;product=6-phospho-beta-galactosidase
1	Prodigal:2.6	CDS	784064	784930	.	+	0	ID=POJFAOPC_00715;inference=ab initio prediction:Prodigal:2.6;locus_tag=POJFAOPC_00715;product=hypothetical protein
1	Prodigal:2.6	CDS	785007	786032	.	-	0	ID=POJFAOPC_00716;eC_number=1.14.13.107;Name=limB;gene=limB;inference=ab initio prediction:Prodigal:2.6,similar to AA sequence:UniProtKB:Q9EUT9;locus_tag=POJFAOPC_00716;product=Limonene 1%2C2-monooxygenase
1	Prodigal:2.6	CDS	786165	787169	.	+	0	ID=POJFAOPC_00717;eC_number=1.-.-.-;Name=yfmJ;dbxref=COG:COG2130;gene=yfmJ;inference=ab initio prediction:Prodigal:2.6,similar to AA sequence:UniProtKB:O34812;locus_tag=POJFAOPC_00717;product=Putative NADP-dependent oxidoreductase YfmJ
1	Prodigal:2.6	CDS	787268	788278	.	+	0	ID=POJFAOPC_00718;inference=ab initio prediction:Prodigal:2.6,similar to AA sequence:UniProtKB:P99173;locus_tag=POJFAOPC_00718;product=Zinc-type alcohol dehydrogenase-like protein
1	Prodigal:2.6	CDS	789074	789610	.	+	0	ID=POJFAOPC_00719;inference=ab initio prediction:Prodigal:2.6;locus_tag=POJFAOPC_00719;product=hypothetical protein
1	Prodigal:2.6	CDS	789623	789862	.	+	0	ID=POJFAOPC_00720;inference=ab initio prediction:Prodigal:2.6;locus_tag=POJFAOPC_00720;product=hypothetical protein
1	Prodigal:2.6	CDS	789936	790436	.	+	0	ID=POJFAOPC_00721;inference=ab initio prediction:Prodigal:2.6,similar to AA sequence:UniProtKB:P99157;locus_tag=POJFAOPC_00721;product=Alkaline shock protein 23
1	Prodigal:2.6	CDS	790497	792458	.	-	0	ID=POJFAOPC_00722;eC_number=6.3.2.39;Name=iucC_1;dbxref=COG:COG4264;gene=iucC_1;inference=ab initio prediction:Prodigal:2.6,similar to AA sequence:UniProtKB:Q47318;locus_tag=POJFAOPC_00722;product=Aerobactin synthase
1	Prodigal:2.6	CDS	792561	793742	.	+	0	ID=POJFAOPC_00723;inference=ab initio prediction:Prodigal:2.6;locus_tag=POJFAOPC_00723;product=hypothetical protein
1	Prodigal:2.6	CDS	793732	795489	.	+	0	ID=POJFAOPC_00724;eC_number=6.3.2.39;Name=iucC_2;dbxref=COG:COG4264;gene=iucC_2;inference=ab initio prediction:Prodigal:2.6,similar to AA sequence:UniProtKB:Q47318;locus_tag=POJFAOPC_00724;product=Aerobactin synthase
1	Prodigal:2.6	CDS	795493	796554	.	+	0	ID=POJFAOPC_00725;eC_number=5.1.1.12;Name=orr;dbxref=COG:COG3457;gene=orr;inference=ab initio prediction:Prodigal:2.6,similar to AA sequence:UniProtKB:C1FW08;locus_tag=POJFAOPC_00725;product=Ornithine racemase
1	Prodigal:2.6	CDS	796756	797751	.	+	0	ID=POJFAOPC_00726;Name=yfmC;dbxref=COG:COG4594;gene=yfmC;inference=ab initio prediction:Prodigal:2.6,similar to AA sequence:UniProtKB:O34348;locus_tag=POJFAOPC_00726;product=Fe(3+)-citrate-binding protein YfmC
1	Prodigal:2.6	CDS	797763	798794	.	+	0	ID=POJFAOPC_00727;Name=yfiZ;dbxref=COG:COG0609;gene=yfiZ;inference=ab initio prediction:Prodigal:2.6,similar to AA sequence:UniProtKB:O31568;locus_tag=POJFAOPC_00727;product=putative siderophore transport system permease protein YfiZ
1	Prodigal:2.6	CDS	798791	799756	.	+	0	ID=POJFAOPC_00728;Name=fecD;dbxref=COG:COG0609;gene=fecD;inference=ab initio prediction:Prodigal:2.6,similar to AA sequence:UniProtKB:P15029;locus_tag=POJFAOPC_00728;product=Fe(3+) dicitrate transport system permease protein FecD
1	Prodigal:2.6	CDS	800053	801426	.	+	0	ID=POJFAOPC_00729;inference=ab initio prediction:Prodigal:2.6;locus_tag=POJFAOPC_00729;product=hypothetical protein
1	Prodigal:2.6	CDS	801605	801919	.	-	0	ID=POJFAOPC_00730;eC_number=1.14.99.48;Name=isdI;dbxref=COG:COG2329;gene=isdI;inference=ab initio prediction:Prodigal:2.6,similar to AA sequence:UniProtKB:Q2G1J2;locus_tag=POJFAOPC_00730;product=Heme oxygenase (staphylobilin-producing) 2
1	Prodigal:2.6	CDS	802072	802332	.	-	0	ID=POJFAOPC_00731;inference=ab initio prediction:Prodigal:2.6,similar to AA sequence:UniProtKB:Q99S93;locus_tag=POJFAOPC_00731;note=UPF0457 protein SA1975.1;product=hypothetical protein
1	Prodigal:2.6	CDS	802509	803018	.	+	0	ID=POJFAOPC_00732;Name=ydjM;dbxref=COG:COG1988;gene=ydjM;inference=ab initio prediction:Prodigal:2.6,similar to AA sequence:UniProtKB:P64481;locus_tag=POJFAOPC_00732;product=Inner membrane protein YdjM
1	Prodigal:2.6	CDS	803073	804260	.	+	0	ID=POJFAOPC_00733;eC_number=2.7.7.-;inference=ab initio prediction:Prodigal:2.6,similar to AA sequence:UniProtKB:Q7A4A4;locus_tag=POJFAOPC_00733;product=putative uridylyltransferase
1	Prodigal:2.6	CDS	804279	804962	.	+	0	ID=POJFAOPC_00734;inference=ab initio prediction:Prodigal:2.6,similar to AA sequence:UniProtKB:P67153;locus_tag=POJFAOPC_00734;note=UPF0073 inner membrane protein YqfA;product=hypothetical protein
1	Prodigal:2.6	CDS	805201	806538	.	+	0	ID=POJFAOPC_00735;Name=sdrM;gene=sdrM;inference=ab initio prediction:Prodigal:2.6,similar to AA sequence:UniProtKB:Q99S97;locus_tag=POJFAOPC_00735;product=Multidrug efflux pump SdrM
1	Prodigal:2.6	CDS	806729	807196	.	+	0	ID=POJFAOPC_00736;Name=sepA_2;gene=sepA_2;inference=ab initio prediction:Prodigal:2.6,similar to AA sequence:UniProtKB:Q99S98;locus_tag=POJFAOPC_00736;product=Multidrug resistance efflux pump SepA
1	Prodigal:2.6	CDS	807466	808905	.	+	0	ID=POJFAOPC_00737;Name=emrB_2;gene=emrB_2;inference=ab initio prediction:Prodigal:2.6,similar to AA sequence:UniProtKB:P0AEJ0;locus_tag=POJFAOPC_00737;product=Multidrug export protein EmrB
1	Prodigal:2.6	CDS	809054	810121	.	+	0	ID=POJFAOPC_00738;Name=salA;dbxref=COG:COG0489;gene=salA;inference=ab initio prediction:Prodigal:2.6,similar to AA sequence:UniProtKB:P50863;locus_tag=POJFAOPC_00738;product=Iron-sulfur cluster carrier protein
1	Aragorn:1.2	tRNA	815512	815586	.	+	.	ID=POJFAOPC_00739;inference=COORDINATES:profile:Aragorn:1.2;locus_tag=POJFAOPC_00739;product=tRNA-Asn(gtt)
1	Aragorn:1.2	tRNA	815587	815660	.	+	.	ID=POJFAOPC_00740;inference=COORDINATES:profile:Aragorn:1.2;locus_tag=POJFAOPC_00740;product=tRNA-Glu(ttc)
1	Aragorn:1.2	tRNA	815666	815741	.	+	.	ID=POJFAOPC_00741;inference=COORDINATES:profile:Aragorn:1.2;locus_tag=POJFAOPC_00741;product=tRNA-Val(tac)
1	Aragorn:1.2	tRNA	815758	815841	.	+	.	ID=POJFAOPC_00742;inference=COORDINATES:profile:Aragorn:1.2;locus_tag=POJFAOPC_00742;product=tRNA-Tyr(gta)
1	Aragorn:1.2	tRNA	815846	815920	.	+	.	ID=POJFAOPC_00743;inference=COORDINATES:profile:Aragorn:1.2;locus_tag=POJFAOPC_00743;product=tRNA-Gln(ttg)
1	Aragorn:1.2	tRNA	815924	815997	.	+	.	ID=POJFAOPC_00744;inference=COORDINATES:profile:Aragorn:1.2;locus_tag=POJFAOPC_00744;product=tRNA-Lys(ttt)
1	Prodigal:2.6	CDS	816163	816972	.	+	0	ID=POJFAOPC_00745;eC_number=2.7.7.85;Name=cdaA;dbxref=COG:COG1624;gene=cdaA;inference=ab initio prediction:Prodigal:2.6,similar to AA sequence:UniProtKB:Q45589;locus_tag=POJFAOPC_00745;product=Cyclic di-AMP synthase CdaA
1	Prodigal:2.6	CDS	816973	817908	.	+	0	ID=POJFAOPC_00746;Name=cdaR;dbxref=COG:COG4856;gene=cdaR;inference=ab initio prediction:Prodigal:2.6,similar to AA sequence:UniProtKB:O34659;locus_tag=POJFAOPC_00746;product=CdaA regulatory protein CdaR
1	Prodigal:2.6	CDS	817933	819288	.	+	0	ID=POJFAOPC_00747;eC_number=5.4.2.10;Name=glmM;gene=glmM;inference=ab initio prediction:Prodigal:2.6,similar to AA sequence:UniProtKB:P99087;locus_tag=POJFAOPC_00747;product=Phosphoglucosamine mutase
1	Prodigal:2.6	CDS	819836	821725	.	+	0	ID=POJFAOPC_00748;eC_number=2.6.1.16;Name=glmS;gene=glmS;inference=ab initio prediction:Prodigal:2.6,similar to AA sequence:UniProtKB:P64228;locus_tag=POJFAOPC_00748;product=Glutamine--fructose-6-phosphate aminotransferase [isomerizing]
1	Prodigal:2.6	CDS	822220	823077	.	+	0	ID=POJFAOPC_00749;eC_number=3.1.3.104;Name=ywtE_1;dbxref=COG:COG0561;gene=ywtE_1;inference=ab initio prediction:Prodigal:2.6,similar to AA sequence:UniProtKB:P96741;locus_tag=POJFAOPC_00749;product=5-amino-6-(5-phospho-D-ribitylamino)uracil phosphatase YwtE
1	Prodigal:2.6	CDS	823382	824533	.	-	0	ID=POJFAOPC_00750;inference=ab initio prediction:Prodigal:2.6;locus_tag=POJFAOPC_00750;product=hypothetical protein
1	Prodigal:2.6	CDS	824621	825397	.	+	0	ID=POJFAOPC_00751;eC_number=3.6.1.41;Name=apaH;gene=apaH;inference=ab initio prediction:Prodigal:2.6,protein motif:HAMAP:MF_00199;locus_tag=POJFAOPC_00751;product=Bis(5'-nucleosyl)-tetraphosphatase%2C symmetrical
1	Prodigal:2.6	CDS	825658	826611	.	-	0	ID=POJFAOPC_00752;Name=czcD_1;dbxref=COG:COG1230;gene=czcD_1;inference=ab initio prediction:Prodigal:2.6,similar to AA sequence:UniProtKB:O07084;locus_tag=POJFAOPC_00752;product=Cadmium%2C cobalt and zinc/H(+)-K(+) antiporter
1	Prodigal:2.6	CDS	826598	826939	.	-	0	ID=POJFAOPC_00753;Name=czrA;dbxref=COG:COG0640;gene=czrA;inference=ab initio prediction:Prodigal:2.6,similar to AA sequence:UniProtKB:O31844;locus_tag=POJFAOPC_00753;product=HTH-type transcriptional repressor CzrA
1	Prodigal:2.6	CDS	827084	827740	.	+	0	ID=POJFAOPC_00754;eC_number=4.-.-.-;Name=yhfK;dbxref=COG:COG0702;gene=yhfK;inference=ab initio prediction:Prodigal:2.6,similar to AA sequence:UniProtKB:O07609;locus_tag=POJFAOPC_00754;product=putative sugar epimerase YhfK
1	Prodigal:2.6	CDS	828382	829320	.	+	0	ID=POJFAOPC_00755;eC_number=5.3.1.8;Name=gmuF;dbxref=COG:COG1482;gene=gmuF;inference=ab initio prediction:Prodigal:2.6,similar to AA sequence:UniProtKB:O05511;locus_tag=POJFAOPC_00755;product=putative mannose-6-phosphate isomerase GmuF
1	Prodigal:2.6	CDS	829375	829602	.	+	0	ID=POJFAOPC_00756;inference=ab initio prediction:Prodigal:2.6;locus_tag=POJFAOPC_00756;product=hypothetical protein
1	Prodigal:2.6	CDS	829835	831211	.	+	0	ID=POJFAOPC_00757;inference=ab initio prediction:Prodigal:2.6;locus_tag=POJFAOPC_00757;product=hypothetical protein
1	Prodigal:2.6	CDS	831392	831802	.	+	0	ID=POJFAOPC_00758;inference=ab initio prediction:Prodigal:2.6;locus_tag=POJFAOPC_00758;product=hypothetical protein
1	Prodigal:2.6	CDS	831990	832436	.	+	0	ID=POJFAOPC_00759;eC_number=1.16.-.-;Name=dps1;dbxref=COG:COG0783;gene=dps1;inference=ab initio prediction:Prodigal:2.6,similar to AA sequence:UniProtKB:Q8RPQ1;locus_tag=POJFAOPC_00759;product=DNA protection during starvation protein 1
1	Prodigal:2.6	CDS	832560	833270	.	-	0	ID=POJFAOPC_00760;eC_number=2.4.2.1;Name=deoD;dbxref=COG:COG0813;gene=deoD;inference=ab initio prediction:Prodigal:2.6,similar to AA sequence:UniProtKB:O34925;locus_tag=POJFAOPC_00760;product=Purine nucleoside phosphorylase DeoD-type
1	Prodigal:2.6	CDS	833477	834139	.	+	0	ID=POJFAOPC_00761;eC_number=4.1.2.4;Name=deoC2;gene=deoC2;inference=ab initio prediction:Prodigal:2.6,similar to AA sequence:UniProtKB:P99174;locus_tag=POJFAOPC_00761;product=Deoxyribose-phosphate aldolase 2
1	Prodigal:2.6	CDS	834172	835473	.	+	0	ID=POJFAOPC_00762;eC_number=2.4.2.2;Name=pdp;gene=pdp;inference=ab initio prediction:Prodigal:2.6,similar to AA sequence:UniProtKB:Q7A4D0;locus_tag=POJFAOPC_00762;product=Pyrimidine-nucleoside phosphorylase
1	Prodigal:2.6	CDS	835486	836676	.	+	0	ID=POJFAOPC_00763;eC_number=5.4.2.7;Name=deoB;gene=deoB;inference=ab initio prediction:Prodigal:2.6,similar to AA sequence:UniProtKB:P99100;locus_tag=POJFAOPC_00763;product=Phosphopentomutase
1	Prodigal:2.6	CDS	836673	837023	.	+	0	ID=POJFAOPC_00764;inference=ab initio prediction:Prodigal:2.6;locus_tag=POJFAOPC_00764;product=hypothetical protein
1	Prodigal:2.6	CDS	837175	837645	.	-	0	ID=POJFAOPC_00765;eC_number=4.4.1.21;Name=luxS;gene=luxS;inference=ab initio prediction:Prodigal:2.6,similar to AA sequence:UniProtKB:P65330;locus_tag=POJFAOPC_00765;product=S-ribosylhomocysteine lyase
1	Prodigal:2.6	CDS	837873	839057	.	+	0	ID=POJFAOPC_00766;eC_number=3.5.1.-;Name=abgB;dbxref=COG:COG1473;gene=abgB;inference=ab initio prediction:Prodigal:2.6,similar to AA sequence:UniProtKB:P76052;locus_tag=POJFAOPC_00766;product=p-aminobenzoyl-glutamate hydrolase subunit B
1	Prodigal:2.6	CDS	839057	840247	.	+	0	ID=POJFAOPC_00767;inference=ab initio prediction:Prodigal:2.6;locus_tag=POJFAOPC_00767;product=hypothetical protein
1	Prodigal:2.6	CDS	840421	841086	.	+	0	ID=POJFAOPC_00768;inference=ab initio prediction:Prodigal:2.6;locus_tag=POJFAOPC_00768;product=hypothetical protein
1	Prodigal:2.6	CDS	841307	842104	.	-	0	ID=POJFAOPC_00769;eC_number=2.7.1.33;Name=coaW;dbxref=COG:COG5146;gene=coaW;inference=ab initio prediction:Prodigal:2.6,similar to AA sequence:UniProtKB:Q2FWC7;locus_tag=POJFAOPC_00769;product=Type II pantothenate kinase
1	Prodigal:2.6	CDS	842407	843267	.	+	0	ID=POJFAOPC_00770;eC_number=2.3.1.57;Name=bltD;dbxref=COG:COG0454;gene=bltD;inference=ab initio prediction:Prodigal:2.6,similar to AA sequence:UniProtKB:P39909;locus_tag=POJFAOPC_00770;product=Spermine/spermidine acetyltransferase
1	Prodigal:2.6	CDS	843378	843914	.	+	0	ID=POJFAOPC_00771;Name=rpoE;gene=rpoE;inference=ab initio prediction:Prodigal:2.6,similar to AA sequence:UniProtKB:P66715;locus_tag=POJFAOPC_00771;product=putative DNA-directed RNA polymerase subunit delta
1	Prodigal:2.6	CDS	844251	845858	.	+	0	ID=POJFAOPC_00772;eC_number=6.3.4.2;Name=pyrG;gene=pyrG;inference=ab initio prediction:Prodigal:2.6,similar to AA sequence:UniProtKB:P99072;locus_tag=POJFAOPC_00772;product=CTP synthase
1	Prodigal:2.6	CDS	846085	846606	.	-	0	ID=POJFAOPC_00773;inference=ab initio prediction:Prodigal:2.6;locus_tag=POJFAOPC_00773;product=hypothetical protein
1	Prodigal:2.6	CDS	846826	847686	.	+	0	ID=POJFAOPC_00774;eC_number=4.1.2.13;Name=fba;gene=fba;inference=ab initio prediction:Prodigal:2.6,similar to AA sequence:UniProtKB:P99075;locus_tag=POJFAOPC_00774;product=Fructose-bisphosphate aldolase
1	Prodigal:2.6	CDS	848047	849306	.	+	0	ID=POJFAOPC_00775;eC_number=2.5.1.7;Name=murA2;gene=murA2;inference=ab initio prediction:Prodigal:2.6,similar to AA sequence:UniProtKB:P65457;locus_tag=POJFAOPC_00775;product=UDP-N-acetylglucosamine 1-carboxyvinyltransferase 2
1	Prodigal:2.6	CDS	849732	851159	.	+	0	ID=POJFAOPC_00776;eC_number=1.2.1.3;dbxref=COG:COG1012;inference=ab initio prediction:Prodigal:2.6,similar to AA sequence:UniProtKB:Q99SD6;locus_tag=POJFAOPC_00776;product=Putative aldehyde dehydrogenase
1	Prodigal:2.6	CDS	851463	852779	.	+	0	ID=POJFAOPC_00777;eC_number=3.6.4.-;Name=rho;dbxref=COG:COG1158;gene=rho;inference=ab initio prediction:Prodigal:2.6,similar to AA sequence:UniProtKB:P0AG30;locus_tag=POJFAOPC_00777;product=Transcription termination factor Rho
1	Prodigal:2.6	CDS	852896	853153	.	+	0	ID=POJFAOPC_00778;Name=rpmE2;dbxref=COG:COG0254;gene=rpmE2;inference=ab initio prediction:Prodigal:2.6,similar to AA sequence:UniProtKB:Q2FWD8;locus_tag=POJFAOPC_00778;product=50S ribosomal protein L31 type B
1	Prodigal:2.6	CDS	853440	854039	.	+	0	ID=POJFAOPC_00779;eC_number=2.7.1.21;Name=tdk;gene=tdk;inference=ab initio prediction:Prodigal:2.6,similar to AA sequence:UniProtKB:P65231;locus_tag=POJFAOPC_00779;product=Thymidine kinase
1	Prodigal:2.6	CDS	854039	855115	.	+	0	ID=POJFAOPC_00780;Name=prfA;dbxref=COG:COG0216;gene=prfA;inference=ab initio prediction:Prodigal:2.6,similar to AA sequence:UniProtKB:Q8DU64;locus_tag=POJFAOPC_00780;product=Peptide chain release factor 1
1	Prodigal:2.6	CDS	855102	855938	.	+	0	ID=POJFAOPC_00781;eC_number=2.1.1.297;Name=prmC;dbxref=COG:COG2890;gene=prmC;inference=ab initio prediction:Prodigal:2.6,similar to AA sequence:UniProtKB:P0ACC1;locus_tag=POJFAOPC_00781;product=Release factor glutamine methyltransferase
1	Prodigal:2.6	CDS	856103	857146	.	+	0	ID=POJFAOPC_00782;eC_number=2.7.7.87;Name=ywlC;dbxref=COG:COG0009;gene=ywlC;inference=ab initio prediction:Prodigal:2.6,similar to AA sequence:UniProtKB:P39153;locus_tag=POJFAOPC_00782;product=Threonylcarbamoyl-AMP synthase
1	Prodigal:2.6	CDS	857143	857562	.	+	0	ID=POJFAOPC_00783;eC_number=3.1.3.48;Name=ptpB;dbxref=COG:COG0394;gene=ptpB;inference=ab initio prediction:Prodigal:2.6,similar to AA sequence:UniProtKB:P0C5D3;locus_tag=POJFAOPC_00783;product=Low molecular weight protein-tyrosine-phosphatase PtpB
1	Prodigal:2.6	CDS	857672	858196	.	+	0	ID=POJFAOPC_00784;inference=ab initio prediction:Prodigal:2.6,similar to AA sequence:UniProtKB:P39157;locus_tag=POJFAOPC_00784;note=UPF0340 protein YwlG;product=hypothetical protein
1	Prodigal:2.6	CDS	858221	859459	.	+	0	ID=POJFAOPC_00785;eC_number=2.1.2.1;Name=glyA;dbxref=COG:COG0112;gene=glyA;inference=ab initio prediction:Prodigal:2.6,similar to AA sequence:UniProtKB:Q5HE87;locus_tag=POJFAOPC_00785;product=Serine hydroxymethyltransferase
1	Prodigal:2.6	CDS	859488	860117	.	+	0	ID=POJFAOPC_00786;eC_number=2.4.2.9;Name=upp;gene=upp;inference=ab initio prediction:Prodigal:2.6,similar to AA sequence:UniProtKB:P67396;locus_tag=POJFAOPC_00786;product=Uracil phosphoribosyltransferase
1	Prodigal:2.6	CDS	860139	861287	.	+	0	ID=POJFAOPC_00787;eC_number=5.1.3.14;Name=mnaA;dbxref=COG:COG0381;gene=mnaA;inference=ab initio prediction:Prodigal:2.6,similar to AA sequence:UniProtKB:P39131;locus_tag=POJFAOPC_00787;product=UDP-N-acetylglucosamine 2-epimerase
1	Prodigal:2.6	CDS	861440	861790	.	+	0	ID=POJFAOPC_00788;inference=ab initio prediction:Prodigal:2.6;locus_tag=POJFAOPC_00788;product=hypothetical protein
1	Prodigal:2.6	CDS	861816	862544	.	+	0	ID=POJFAOPC_00789;Name=atpB;gene=atpB;inference=ab initio prediction:Prodigal:2.6,similar to AA sequence:UniProtKB:P09218;locus_tag=POJFAOPC_00789;product=ATP synthase subunit a
1	Prodigal:2.6	CDS	862587	862799	.	+	0	ID=POJFAOPC_00790;Name=atpE;gene=atpE;inference=ab initio prediction:Prodigal:2.6,similar to AA sequence:UniProtKB:P00845;locus_tag=POJFAOPC_00790;product=ATP synthase subunit c
1	Prodigal:2.6	CDS	862897	863412	.	+	0	ID=POJFAOPC_00791;Name=atpF;gene=atpF;inference=ab initio prediction:Prodigal:2.6,similar to AA sequence:UniProtKB:Q7A4E7;locus_tag=POJFAOPC_00791;product=ATP synthase subunit b
1	Prodigal:2.6	CDS	863412	863951	.	+	0	ID=POJFAOPC_00792;Name=atpH;gene=atpH;inference=ab initio prediction:Prodigal:2.6,similar to AA sequence:UniProtKB:P99109;locus_tag=POJFAOPC_00792;product=ATP synthase subunit delta
1	Prodigal:2.6	CDS	863974	865485	.	+	0	ID=POJFAOPC_00793;eC_number=3.6.3.14;Name=atpA;gene=atpA;inference=ab initio prediction:Prodigal:2.6,similar to AA sequence:UniProtKB:P99111;locus_tag=POJFAOPC_00793;product=ATP synthase subunit alpha
1	Prodigal:2.6	CDS	865570	866436	.	+	0	ID=POJFAOPC_00794;Name=atpG;gene=atpG;inference=ab initio prediction:Prodigal:2.6,similar to AA sequence:UniProtKB:Q7A4E8;locus_tag=POJFAOPC_00794;product=ATP synthase gamma chain
1	Prodigal:2.6	CDS	866458	867870	.	+	0	ID=POJFAOPC_00795;eC_number=3.6.3.14;Name=atpD;gene=atpD;inference=ab initio prediction:Prodigal:2.6,similar to AA sequence:UniProtKB:P99112;locus_tag=POJFAOPC_00795;product=ATP synthase subunit beta
1	Prodigal:2.6	CDS	867890	868294	.	+	0	ID=POJFAOPC_00796;Name=atpC;gene=atpC;inference=ab initio prediction:Prodigal:2.6,similar to AA sequence:UniProtKB:P63665;locus_tag=POJFAOPC_00796;product=ATP synthase epsilon chain
1	Prodigal:2.6	CDS	868443	868676	.	+	0	ID=POJFAOPC_00797;inference=ab initio prediction:Prodigal:2.6;locus_tag=POJFAOPC_00797;product=hypothetical protein
1	Prodigal:2.6	CDS	868786	870051	.	+	0	ID=POJFAOPC_00798;eC_number=2.5.1.7;Name=murA1;gene=murA1;inference=ab initio prediction:Prodigal:2.6,similar to AA sequence:UniProtKB:P84058;locus_tag=POJFAOPC_00798;product=UDP-N-acetylglucosamine 1-carboxyvinyltransferase 1
1	Prodigal:2.6	CDS	870085	870522	.	+	0	ID=POJFAOPC_00799;eC_number=4.2.1.59;Name=fabZ;dbxref=COG:COG0764;gene=fabZ;inference=ab initio prediction:Prodigal:2.6,similar to AA sequence:UniProtKB:Q9HXY7;locus_tag=POJFAOPC_00799;product=3-hydroxyacyl-[acyl-carrier-protein] dehydratase FabZ
1	Prodigal:2.6	CDS	870840	871280	.	-	0	ID=POJFAOPC_00800;inference=ab initio prediction:Prodigal:2.6;locus_tag=POJFAOPC_00800;product=hypothetical protein
1	Prodigal:2.6	CDS	871471	871866	.	+	0	ID=POJFAOPC_00801;Name=ssbA_1;dbxref=COG:COG0629;gene=ssbA_1;inference=ab initio prediction:Prodigal:2.6,similar to AA sequence:UniProtKB:P37455;locus_tag=POJFAOPC_00801;product=Single-stranded DNA-binding protein A
1	Prodigal:2.6	CDS	872254	872913	.	+	0	ID=POJFAOPC_00802;eC_number=3.2.-.-;Name=sceD;gene=sceD;inference=ab initio prediction:Prodigal:2.6,similar to AA sequence:UniProtKB:Q99SG2;locus_tag=POJFAOPC_00802;product=putative transglycosylase SceD
1	Prodigal:2.6	CDS	873198	873887	.	+	0	ID=POJFAOPC_00803;eC_number=3.5.99.2;Name=tenA;dbxref=COG:COG0819;gene=tenA;inference=ab initio prediction:Prodigal:2.6,similar to AA sequence:UniProtKB:Q8CNK1;locus_tag=POJFAOPC_00803;product=Aminopyrimidine aminohydrolase
1	Prodigal:2.6	CDS	873880	874701	.	+	0	ID=POJFAOPC_00804;eC_number=2.7.1.49;Name=thiD;gene=thiD;inference=ab initio prediction:Prodigal:2.6,similar to AA sequence:UniProtKB:P99124;locus_tag=POJFAOPC_00804;product=Hydroxymethylpyrimidine/phosphomethylpyrimidine kinase
1	Prodigal:2.6	CDS	874691	875482	.	+	0	ID=POJFAOPC_00805;eC_number=2.7.1.50;Name=thiM;gene=thiM;inference=ab initio prediction:Prodigal:2.6,similar to AA sequence:UniProtKB:P66923;locus_tag=POJFAOPC_00805;product=Hydroxyethylthiazole kinase
1	Prodigal:2.6	CDS	875485	876126	.	+	0	ID=POJFAOPC_00806;eC_number=2.5.1.3;Name=thiE_2;gene=thiE_2;inference=ab initio prediction:Prodigal:2.6,similar to AA sequence:UniProtKB:P66919;locus_tag=POJFAOPC_00806;product=Thiamine-phosphate synthase
1	Prodigal:2.6	CDS	876215	877087	.	+	0	ID=POJFAOPC_00807;Name=yidC_2;gene=yidC_2;inference=ab initio prediction:Prodigal:2.6,similar to AA sequence:UniProtKB:P65629;locus_tag=POJFAOPC_00807;product=Membrane protein insertase YidC
1	Prodigal:2.6	CDS	877193	877846	.	-	0	ID=POJFAOPC_00808;Name=yedJ;dbxref=COG:COG1418;gene=yedJ;inference=ab initio prediction:Prodigal:2.6,similar to AA sequence:UniProtKB:P46144;locus_tag=POJFAOPC_00808;product=putative protein YedJ
1	Prodigal:2.6	CDS	878028	879512	.	-	0	ID=POJFAOPC_00809;eC_number=2.7.8.-;Name=cls_1;gene=cls_1;inference=ab initio prediction:Prodigal:2.6,similar to AA sequence:UniProtKB:P63801;locus_tag=POJFAOPC_00809;product=Cardiolipin synthase
1	Prodigal:2.6	CDS	879686	879979	.	+	0	ID=POJFAOPC_00810;Name=ricR_2;dbxref=COG:COG1937;gene=ricR_2;inference=ab initio prediction:Prodigal:2.6,similar to AA sequence:UniProtKB:O07434;locus_tag=POJFAOPC_00810;product=Copper-sensing transcriptional repressor RicR
1	Prodigal:2.6	CDS	879992	880195	.	+	0	ID=POJFAOPC_00811;inference=ab initio prediction:Prodigal:2.6;locus_tag=POJFAOPC_00811;product=hypothetical protein
1	Prodigal:2.6	CDS	880338	880475	.	+	0	ID=POJFAOPC_00812;inference=ab initio prediction:Prodigal:2.6;locus_tag=POJFAOPC_00812;product=hypothetical protein
1	Prodigal:2.6	CDS	880574	881785	.	-	0	ID=POJFAOPC_00813;eC_number=2.4.1.129;Name=rodA;dbxref=COG:COG0772;gene=rodA;inference=ab initio prediction:Prodigal:2.6,similar to AA sequence:UniProtKB:P39604;locus_tag=POJFAOPC_00813;product=Peptidoglycan glycosyltransferase RodA
1	Prodigal:2.6	CDS	882176	883249	.	+	0	ID=POJFAOPC_00814;eC_number=6.3.2.4;Name=ddl;dbxref=COG:COG1181;gene=ddl;inference=ab initio prediction:Prodigal:2.6,similar to AA sequence:UniProtKB:Q5HEB7;locus_tag=POJFAOPC_00814;product=D-alanine--D-alanine ligase
1	Prodigal:2.6	CDS	883261	884616	.	+	0	ID=POJFAOPC_00815;eC_number=6.3.2.10;Name=murF_1;dbxref=COG:COG0770;gene=murF_1;inference=ab initio prediction:Prodigal:2.6,similar to AA sequence:UniProtKB:P11880;locus_tag=POJFAOPC_00815;product=UDP-N-acetylmuramoyl-tripeptide--D-alanyl-D-alanine ligase
1	Prodigal:2.6	CDS	884916	886445	.	+	0	ID=POJFAOPC_00816;eC_number=3.6.4.13;Name=cshA;dbxref=COG:COG0513;gene=cshA;inference=ab initio prediction:Prodigal:2.6,similar to AA sequence:UniProtKB:Q2FWH5;locus_tag=POJFAOPC_00816;product=DEAD-box ATP-dependent RNA helicase CshA
1	Prodigal:2.6	CDS	886695	887174	.	+	0	ID=POJFAOPC_00817;inference=ab initio prediction:Prodigal:2.6;locus_tag=POJFAOPC_00817;product=hypothetical protein
1	Prodigal:2.6	CDS	887161	888672	.	+	0	ID=POJFAOPC_00818;inference=ab initio prediction:Prodigal:2.6;locus_tag=POJFAOPC_00818;product=hypothetical protein
1	Prodigal:2.6	CDS	888659	889168	.	+	0	ID=POJFAOPC_00819;inference=ab initio prediction:Prodigal:2.6;locus_tag=POJFAOPC_00819;product=hypothetical protein
1	Prodigal:2.6	CDS	889216	889569	.	+	0	ID=POJFAOPC_00820;eC_number=2.7.8.7;Name=acpS;dbxref=COG:COG0736;gene=acpS;inference=ab initio prediction:Prodigal:2.6,similar to AA sequence:UniProtKB:Q5HED0;locus_tag=POJFAOPC_00820;product=Holo-[acyl-carrier-protein] synthase
1	Prodigal:2.6	CDS	889636	890784	.	+	0	ID=POJFAOPC_00821;eC_number=5.1.1.1;Name=alr1;dbxref=COG:COG0787;gene=alr1;inference=ab initio prediction:Prodigal:2.6,similar to AA sequence:UniProtKB:P63479;locus_tag=POJFAOPC_00821;product=Alanine racemase 1
1	Prodigal:2.6	CDS	890871	891041	.	+	0	ID=POJFAOPC_00822;Name=mazE;gene=mazE;inference=ab initio prediction:Prodigal:2.6,similar to AA sequence:UniProtKB:P0C7B4;locus_tag=POJFAOPC_00822;product=Antitoxin MazE
1	Prodigal:2.6	CDS	891038	891400	.	+	0	ID=POJFAOPC_00823;eC_number=3.1.-.-;Name=mazF;dbxref=COG:COG2337;gene=mazF;inference=ab initio prediction:Prodigal:2.6,similar to AA sequence:UniProtKB:Q2FWI8;locus_tag=POJFAOPC_00823;product=Endoribonuclease MazF
1	Prodigal:2.6	CDS	891745	892746	.	+	0	ID=POJFAOPC_00824;eC_number=3.1.3.3;Name=rsbU;dbxref=COG:COG2208;gene=rsbU;inference=ab initio prediction:Prodigal:2.6,similar to AA sequence:UniProtKB:P40399;locus_tag=POJFAOPC_00824;product=Phosphoserine phosphatase RsbU
1	Prodigal:2.6	CDS	892846	893172	.	+	0	ID=POJFAOPC_00825;Name=rsbV;gene=rsbV;inference=ab initio prediction:Prodigal:2.6,similar to AA sequence:UniProtKB:P66838;locus_tag=POJFAOPC_00825;product=Anti-sigma-B factor antagonist
1	Prodigal:2.6	CDS	893174	893653	.	+	0	ID=POJFAOPC_00826;eC_number=2.7.11.1;Name=rsbW;gene=rsbW;inference=ab initio prediction:Prodigal:2.6,similar to AA sequence:UniProtKB:P0A0H7;locus_tag=POJFAOPC_00826;product=Serine-protein kinase RsbW
1	Prodigal:2.6	CDS	893628	894398	.	+	0	ID=POJFAOPC_00827;Name=sigB;dbxref=COG:COG1191;gene=sigB;inference=ab initio prediction:Prodigal:2.6,similar to AA sequence:UniProtKB:P06574;locus_tag=POJFAOPC_00827;product=RNA polymerase sigma-B factor
1	Prodigal:2.6	CDS	894686	896836	.	+	0	ID=POJFAOPC_00828;Name=yhgF;dbxref=COG:COG2183;gene=yhgF;inference=ab initio prediction:Prodigal:2.6,similar to AA sequence:UniProtKB:P46837;locus_tag=POJFAOPC_00828;product=Protein YhgF
1	Prodigal:2.6	CDS	896829	897284	.	+	0	ID=POJFAOPC_00829;inference=ab initio prediction:Prodigal:2.6,protein motif:HAMAP:MF_00745;locus_tag=POJFAOPC_00829;product=Protein SprT-like protein
1	Aragorn:1.2	tRNA	898042	898128	.	+	.	ID=POJFAOPC_00830;inference=COORDINATES:profile:Aragorn:1.2;locus_tag=POJFAOPC_00830;product=tRNA-Leu(gag)
1	Aragorn:1.2	tRNA	898151	898224	.	+	.	ID=POJFAOPC_00831;inference=COORDINATES:profile:Aragorn:1.2;locus_tag=POJFAOPC_00831;product=tRNA-Gly(tcc)
1	Prodigal:2.6	CDS	903415	903504	.	+	0	ID=POJFAOPC_00832;inference=ab initio prediction:Prodigal:2.6;locus_tag=POJFAOPC_00832;product=hypothetical protein
1	Prodigal:2.6	CDS	903602	904870	.	-	0	ID=POJFAOPC_00833;eC_number=4.3.1.19;Name=ilvA;dbxref=COG:COG1171;gene=ilvA;inference=ab initio prediction:Prodigal:2.6,similar to AA sequence:UniProtKB:P9WG95;locus_tag=POJFAOPC_00833;product=L-threonine dehydratase biosynthetic IlvA
1	Prodigal:2.6	CDS	904885	905454	.	-	0	ID=POJFAOPC_00834;eC_number=4.2.1.33;Name=leuD;dbxref=COG:COG0066;gene=leuD;inference=ab initio prediction:Prodigal:2.6,similar to AA sequence:UniProtKB:Q8DTG5;locus_tag=POJFAOPC_00834;product=3-isopropylmalate dehydratase small subunit
1	Prodigal:2.6	CDS	905455	906825	.	-	0	ID=POJFAOPC_00835;eC_number=4.2.1.33;Name=leuC;dbxref=COG:COG0065;gene=leuC;inference=ab initio prediction:Prodigal:2.6,similar to AA sequence:UniProtKB:P80858;locus_tag=POJFAOPC_00835;product=3-isopropylmalate dehydratase large subunit
1	Prodigal:2.6	CDS	906841	907884	.	-	0	ID=POJFAOPC_00836;eC_number=1.1.1.85;Name=leuB;dbxref=COG:COG0473;gene=leuB;inference=ab initio prediction:Prodigal:2.6,similar to AA sequence:UniProtKB:P12010;locus_tag=POJFAOPC_00836;product=3-isopropylmalate dehydrogenase
1	Prodigal:2.6	CDS	907881	909416	.	-	0	ID=POJFAOPC_00837;eC_number=2.3.3.13;Name=leuA;gene=leuA;inference=ab initio prediction:Prodigal:2.6,similar to AA sequence:UniProtKB:Q71Y35;locus_tag=POJFAOPC_00837;product=2-isopropylmalate synthase
1	Prodigal:2.6	CDS	909439	910443	.	-	0	ID=POJFAOPC_00838;eC_number=1.1.1.86;Name=ilvC;dbxref=COG:COG0059;gene=ilvC;inference=ab initio prediction:Prodigal:2.6,similar to AA sequence:UniProtKB:Q2FWK4;locus_tag=POJFAOPC_00838;product=Ketol-acid reductoisomerase (NADP(+))
1	Prodigal:2.6	CDS	910561	910794	.	-	0	ID=POJFAOPC_00839;inference=ab initio prediction:Prodigal:2.6;locus_tag=POJFAOPC_00839;product=hypothetical protein
1	Prodigal:2.6	CDS	910794	912536	.	-	0	ID=POJFAOPC_00840;eC_number=2.2.1.6;Name=ilvB;dbxref=COG:COG0028;gene=ilvB;inference=ab initio prediction:Prodigal:2.6,similar to AA sequence:UniProtKB:P37251;locus_tag=POJFAOPC_00840;product=Acetolactate synthase large subunit
1	Prodigal:2.6	CDS	912553	914241	.	-	0	ID=POJFAOPC_00841;eC_number=4.2.1.9;Name=ilvD;dbxref=COG:COG0129;gene=ilvD;inference=ab initio prediction:Prodigal:2.6,similar to AA sequence:UniProtKB:P51785;locus_tag=POJFAOPC_00841;product=Dihydroxy-acid dehydratase
1	Prodigal:2.6	CDS	914720	915181	.	+	0	ID=POJFAOPC_00842;Name=tsaE;dbxref=COG:COG0802;gene=tsaE;inference=ab initio prediction:Prodigal:2.6,similar to AA sequence:UniProtKB:O05515;locus_tag=POJFAOPC_00842;product=tRNA threonylcarbamoyladenosine biosynthesis protein TsaE
1	Prodigal:2.6	CDS	915162	915824	.	+	0	ID=POJFAOPC_00843;Name=tsaB;dbxref=COG:COG1214;gene=tsaB;inference=ab initio prediction:Prodigal:2.6,similar to AA sequence:UniProtKB:O05516;locus_tag=POJFAOPC_00843;product=tRNA threonylcarbamoyladenosine biosynthesis protein TsaB
1	Prodigal:2.6	CDS	915797	916258	.	+	0	ID=POJFAOPC_00844;eC_number=2.3.1.255;Name=rimI;dbxref=COG:COG0456;gene=rimI;inference=ab initio prediction:Prodigal:2.6,similar to AA sequence:UniProtKB:I6YG32;locus_tag=POJFAOPC_00844;product=N-alpha-acetyltransferase RimI
1	Prodigal:2.6	CDS	916240	917277	.	+	0	ID=POJFAOPC_00845;eC_number=2.3.1.234;Name=tsaD;gene=tsaD;inference=ab initio prediction:Prodigal:2.6,similar to AA sequence:UniProtKB:Q7A4H8;locus_tag=POJFAOPC_00845;product=tRNA N6-adenosine threonylcarbamoyltransferase
1	Prodigal:2.6	CDS	917360	918976	.	-	0	ID=POJFAOPC_00846;Name=mutS_1;dbxref=COG:COG0249;gene=mutS_1;inference=ab initio prediction:Prodigal:2.6,similar to AA sequence:UniProtKB:Q56215;locus_tag=POJFAOPC_00846;product=DNA mismatch repair protein MutS
1	Prodigal:2.6	CDS	919319	921253	.	-	0	ID=POJFAOPC_00847;Name=yheS;dbxref=COG:COG0488;gene=yheS;inference=ab initio prediction:Prodigal:2.6,similar to AA sequence:UniProtKB:P63389;locus_tag=POJFAOPC_00847;product=putative ABC transporter ATP-binding protein YheS
1	Prodigal:2.6	CDS	921601	922236	.	+	0	ID=POJFAOPC_00848;Name=rex;dbxref=COG:COG2344;gene=rex;inference=ab initio prediction:Prodigal:2.6,similar to AA sequence:UniProtKB:O05521;locus_tag=POJFAOPC_00848;product=Redox-sensing transcriptional repressor Rex
1	Prodigal:2.6	CDS	922382	922663	.	+	0	ID=POJFAOPC_00849;inference=ab initio prediction:Prodigal:2.6;locus_tag=POJFAOPC_00849;product=hypothetical protein
1	Prodigal:2.6	CDS	922749	923801	.	+	0	ID=POJFAOPC_00850;inference=ab initio prediction:Prodigal:2.6,similar to AA sequence:UniProtKB:P33015;locus_tag=POJFAOPC_00850;note=UPF0394 inner membrane protein YeeE;product=hypothetical protein
1	Prodigal:2.6	CDS	923853	924077	.	+	0	ID=POJFAOPC_00851;Name=yeeD;dbxref=COG:COG0425;gene=yeeD;inference=ab initio prediction:Prodigal:2.6,similar to AA sequence:UniProtKB:P33014;locus_tag=POJFAOPC_00851;product=Putative sulfur carrier protein YeeD
1	Prodigal:2.6	CDS	924497	925747	.	+	0	ID=POJFAOPC_00852;Name=nrgA;gene=nrgA;inference=ab initio prediction:Prodigal:2.6,similar to AA sequence:UniProtKB:Q07429;locus_tag=POJFAOPC_00852;product=Ammonium transporter
1	Prodigal:2.6	CDS	925882	926835	.	+	0	ID=POJFAOPC_00853;Name=treR;dbxref=COG:COG1609;gene=treR;inference=ab initio prediction:Prodigal:2.6,similar to AA sequence:UniProtKB:P36673;locus_tag=POJFAOPC_00853;product=HTH-type transcriptional regulator TreR
1	Prodigal:2.6	CDS	927095	928567	.	+	0	ID=POJFAOPC_00854;eC_number=3.2.1.26;Name=scrB;dbxref=COG:COG1621;gene=scrB;inference=ab initio prediction:Prodigal:2.6,similar to AA sequence:UniProtKB:P13394;locus_tag=POJFAOPC_00854;product=Sucrose-6-phosphate hydrolase
1	Prodigal:2.6	CDS	928574	929533	.	+	0	ID=POJFAOPC_00855;eC_number=2.7.1.4;Name=scrK;dbxref=COG:COG0524;gene=scrK;inference=ab initio prediction:Prodigal:2.6,similar to AA sequence:UniProtKB:P26420;locus_tag=POJFAOPC_00855;product=Fructokinase
1	Prodigal:2.6	CDS	929601	930314	.	-	0	ID=POJFAOPC_00856;Name=agrA;dbxref=COG:COG3279;gene=agrA;inference=ab initio prediction:Prodigal:2.6,similar to AA sequence:UniProtKB:Q5HEG2;locus_tag=POJFAOPC_00856;product=Accessory gene regulator A
1	Prodigal:2.6	CDS	930331	931620	.	-	0	ID=POJFAOPC_00857;inference=ab initio prediction:Prodigal:2.6;locus_tag=POJFAOPC_00857;product=hypothetical protein
1	Prodigal:2.6	CDS	931647	931787	.	-	0	ID=POJFAOPC_00858;inference=ab initio prediction:Prodigal:2.6;locus_tag=POJFAOPC_00858;product=hypothetical protein
1	Prodigal:2.6	CDS	931771	932355	.	-	0	ID=POJFAOPC_00859;eC_number=3.4.-.-;Name=agrB;dbxref=COG:COG4512;gene=agrB;inference=ab initio prediction:Prodigal:2.6,similar to AA sequence:UniProtKB:P0C1P7;locus_tag=POJFAOPC_00859;product=Accessory gene regulator protein B
1	Prodigal:2.6	CDS	933130	933915	.	-	0	ID=POJFAOPC_00860;eC_number=3.5.1.3;Name=yafV;gene=yafV;inference=ab initio prediction:Prodigal:2.6,similar to AA sequence:UniProtKB:P0DP65;locus_tag=POJFAOPC_00860;product=Omega-amidase YafV
1	Prodigal:2.6	CDS	934267	935748	.	+	0	ID=POJFAOPC_00861;inference=ab initio prediction:Prodigal:2.6;locus_tag=POJFAOPC_00861;product=hypothetical protein
1	Prodigal:2.6	CDS	935808	936548	.	-	0	ID=POJFAOPC_00862;inference=ab initio prediction:Prodigal:2.6;locus_tag=POJFAOPC_00862;product=hypothetical protein
1	Prodigal:2.6	CDS	936723	937007	.	+	0	ID=POJFAOPC_00863;Name=groS;gene=groS;inference=ab initio prediction:Prodigal:2.6,similar to AA sequence:UniProtKB:P99104;locus_tag=POJFAOPC_00863;product=10 kDa chaperonin
1	Prodigal:2.6	CDS	937063	938682	.	+	0	ID=POJFAOPC_00864;Name=groL;gene=groL;inference=ab initio prediction:Prodigal:2.6,similar to AA sequence:UniProtKB:P99083;locus_tag=POJFAOPC_00864;product=60 kDa chaperonin
1	Prodigal:2.6	CDS	939100	940059	.	+	0	ID=POJFAOPC_00865;inference=ab initio prediction:Prodigal:2.6;locus_tag=POJFAOPC_00865;product=hypothetical protein
1	Prodigal:2.6	CDS	940496	941785	.	-	0	ID=POJFAOPC_00866;eC_number=2.6.1.1;Name=aspC;dbxref=COG:COG0436;gene=aspC;inference=ab initio prediction:Prodigal:2.6,similar to AA sequence:UniProtKB:Q56232;locus_tag=POJFAOPC_00866;product=Aspartate aminotransferase
1	Prodigal:2.6	CDS	942258	942428	.	+	0	ID=POJFAOPC_00867;inference=ab initio prediction:Prodigal:2.6;locus_tag=POJFAOPC_00867;product=hypothetical protein
1	Prodigal:2.6	CDS	942745	943122	.	+	0	ID=POJFAOPC_00868;Name=ytrA;dbxref=COG:COG1725;gene=ytrA;inference=ab initio prediction:Prodigal:2.6,similar to AA sequence:UniProtKB:O34712;locus_tag=POJFAOPC_00868;product=HTH-type transcriptional repressor YtrA
1	Prodigal:2.6	CDS	943122	944036	.	+	0	ID=POJFAOPC_00869;Name=ytrB;dbxref=COG:COG1131;gene=ytrB;inference=ab initio prediction:Prodigal:2.6,similar to AA sequence:UniProtKB:O34641;locus_tag=POJFAOPC_00869;product=ABC transporter ATP-binding protein YtrB
1	Prodigal:2.6	CDS	944017	944676	.	+	0	ID=POJFAOPC_00870;inference=ab initio prediction:Prodigal:2.6;locus_tag=POJFAOPC_00870;product=hypothetical protein
1	Prodigal:2.6	CDS	944697	945569	.	+	0	ID=POJFAOPC_00871;eC_number=3.6.3.-;Name=yxlF_2;dbxref=COG:COG1131;gene=yxlF_2;inference=ab initio prediction:Prodigal:2.6,similar to AA sequence:UniProtKB:P94374;locus_tag=POJFAOPC_00871;product=putative ABC transporter ATP-binding protein YxlF
1	Prodigal:2.6	CDS	945569	946300	.	+	0	ID=POJFAOPC_00872;inference=ab initio prediction:Prodigal:2.6;locus_tag=POJFAOPC_00872;product=hypothetical protein
1	Prodigal:2.6	CDS	946431	946760	.	-	0	ID=POJFAOPC_00873;inference=ab initio prediction:Prodigal:2.6;locus_tag=POJFAOPC_00873;product=hypothetical protein
1	Prodigal:2.6	CDS	947031	947576	.	+	0	ID=POJFAOPC_00874;inference=ab initio prediction:Prodigal:2.6;locus_tag=POJFAOPC_00874;product=hypothetical protein
1	Prodigal:2.6	CDS	947629	948186	.	+	0	ID=POJFAOPC_00875;inference=ab initio prediction:Prodigal:2.6;locus_tag=POJFAOPC_00875;product=hypothetical protein
1	Prodigal:2.6	CDS	948183	949019	.	+	0	ID=POJFAOPC_00876;inference=ab initio prediction:Prodigal:2.6;locus_tag=POJFAOPC_00876;product=hypothetical protein
1	Prodigal:2.6	CDS	949073	950113	.	-	0	ID=POJFAOPC_00877;inference=ab initio prediction:Prodigal:2.6;locus_tag=POJFAOPC_00877;product=hypothetical protein
1	Prodigal:2.6	CDS	950495	950665	.	+	0	ID=POJFAOPC_00878;inference=ab initio prediction:Prodigal:2.6;locus_tag=POJFAOPC_00878;product=hypothetical protein
1	Prodigal:2.6	CDS	950879	951106	.	-	0	ID=POJFAOPC_00879;inference=ab initio prediction:Prodigal:2.6;locus_tag=POJFAOPC_00879;product=hypothetical protein
1	Prodigal:2.6	CDS	951365	952477	.	+	0	ID=POJFAOPC_00880;Name=xerC_1;dbxref=COG:COG4974;gene=xerC_1;inference=ab initio prediction:Prodigal:2.6,similar to AA sequence:UniProtKB:P39776;locus_tag=POJFAOPC_00880;product=Tyrosine recombinase XerC
1	Prodigal:2.6	CDS	952474	954543	.	+	0	ID=POJFAOPC_00881;Name=xerC_2;dbxref=COG:COG4974;gene=xerC_2;inference=ab initio prediction:Prodigal:2.6,similar to AA sequence:UniProtKB:P39776;locus_tag=POJFAOPC_00881;product=Tyrosine recombinase XerC
1	Prodigal:2.6	CDS	954552	954917	.	+	0	ID=POJFAOPC_00882;inference=ab initio prediction:Prodigal:2.6;locus_tag=POJFAOPC_00882;product=hypothetical protein
1	Prodigal:2.6	CDS	954922	956292	.	+	0	ID=POJFAOPC_00883;inference=ab initio prediction:Prodigal:2.6;locus_tag=POJFAOPC_00883;product=hypothetical protein
1	Prodigal:2.6	CDS	956335	956745	.	-	0	ID=POJFAOPC_00884;inference=ab initio prediction:Prodigal:2.6;locus_tag=POJFAOPC_00884;product=hypothetical protein
1	Prodigal:2.6	CDS	957059	957904	.	-	0	ID=POJFAOPC_00885;eC_number=3.5.2.6;Name=blaZ_1;gene=blaZ_1;inference=ab initio prediction:Prodigal:2.6,similar to AA sequence:UniProtKB:P00807;locus_tag=POJFAOPC_00885;product=Beta-lactamase
1	Prodigal:2.6	CDS	958011	959768	.	+	0	ID=POJFAOPC_00886;Name=blaR1_1;gene=blaR1_1;inference=ab initio prediction:Prodigal:2.6,similar to AA sequence:UniProtKB:P18357;locus_tag=POJFAOPC_00886;product=Regulatory protein BlaR1
1	Prodigal:2.6	CDS	959758	960138	.	+	0	ID=POJFAOPC_00887;Name=blaI_1;gene=blaI_1;inference=ab initio prediction:Prodigal:2.6,similar to AA sequence:UniProtKB:P0A042;locus_tag=POJFAOPC_00887;product=Penicillinase repressor
1	Prodigal:2.6	CDS	960190	960327	.	-	0	ID=POJFAOPC_00888;inference=ab initio prediction:Prodigal:2.6;locus_tag=POJFAOPC_00888;product=hypothetical protein
1	Prodigal:2.6	CDS	960563	961591	.	+	0	ID=POJFAOPC_00889;inference=ab initio prediction:Prodigal:2.6,similar to AA sequence:UniProtKB:Q7A4P4;locus_tag=POJFAOPC_00889;product=putative protein
1	Prodigal:2.6	CDS	961703	963082	.	-	0	ID=POJFAOPC_00890;eC_number=1.2.1.3;Name=alkH;gene=alkH;inference=ab initio prediction:Prodigal:2.6,similar to AA sequence:UniProtKB:P12693;locus_tag=POJFAOPC_00890;product=Aldehyde dehydrogenase
1	Prodigal:2.6	CDS	963382	964311	.	-	0	ID=POJFAOPC_00891;eC_number=3.6.1.1;Name=ppaC;dbxref=COG:COG1227;gene=ppaC;inference=ab initio prediction:Prodigal:2.6,similar to AA sequence:UniProtKB:P65752;locus_tag=POJFAOPC_00891;product=putative manganese-dependent inorganic pyrophosphatase
1	Prodigal:2.6	CDS	964366	964920	.	-	0	ID=POJFAOPC_00892;eC_number=3.5.1.19;Name=pncA;dbxref=COG:COG1335;gene=pncA;inference=ab initio prediction:Prodigal:2.6,similar to AA sequence:UniProtKB:I6XD65;locus_tag=POJFAOPC_00892;product=Nicotinamidase/pyrazinamidase
1	Prodigal:2.6	CDS	965112	966209	.	+	0	ID=POJFAOPC_00893;Name=pfbA;dbxref=COG:COG5434;gene=pfbA;inference=ab initio prediction:Prodigal:2.6,similar to AA sequence:UniProtKB:Q8CYC9;locus_tag=POJFAOPC_00893;product=Plasmin and fibronectin-binding protein A
1	Prodigal:2.6	CDS	966662	967465	.	-	0	ID=POJFAOPC_00894;Name=pheA;dbxref=COG:COG0077;gene=pheA;inference=ab initio prediction:Prodigal:2.6,similar to AA sequence:UniProtKB:P0A9J8;locus_tag=POJFAOPC_00894;product=P-protein
1	Prodigal:2.6	CDS	967484	968551	.	-	0	ID=POJFAOPC_00895;eC_number=1.14.14.47;Name=nos;gene=nos;inference=ab initio prediction:Prodigal:2.6,similar to AA sequence:UniProtKB:P0A093;locus_tag=POJFAOPC_00895;product=Nitric oxide synthase oxygenase
1	Prodigal:2.6	CDS	968743	970212	.	+	0	ID=POJFAOPC_00896;eC_number=6.3.4.21;Name=pncB2;gene=pncB2;inference=ab initio prediction:Prodigal:2.6,similar to AA sequence:UniProtKB:P9WJI6;locus_tag=POJFAOPC_00896;product=Nicotinate phosphoribosyltransferase pncB2
1	Prodigal:2.6	CDS	970205	971032	.	+	0	ID=POJFAOPC_00897;eC_number=6.3.1.5;Name=nadE;gene=nadE;inference=ab initio prediction:Prodigal:2.6,similar to AA sequence:UniProtKB:P99150;locus_tag=POJFAOPC_00897;product=NH(3)-dependent NAD(+) synthetase
1	Prodigal:2.6	CDS	971106	971732	.	+	0	ID=POJFAOPC_00898;inference=ab initio prediction:Prodigal:2.6,similar to AA sequence:UniProtKB:P61544;locus_tag=POJFAOPC_00898;note=UPF0316 protein SA1727;product=hypothetical protein
1	Prodigal:2.6	CDS	971716	971895	.	+	0	ID=POJFAOPC_00899;inference=ab initio prediction:Prodigal:2.6;locus_tag=POJFAOPC_00899;product=hypothetical protein
1	Prodigal:2.6	CDS	972307	973602	.	+	0	ID=POJFAOPC_00900;eC_number=4.3.2.2;Name=purB;gene=purB;inference=ab initio prediction:Prodigal:2.6,similar to AA sequence:UniProtKB:Q7A4Q3;locus_tag=POJFAOPC_00900;product=Adenylosuccinate lyase
1	Prodigal:2.6	CDS	973727	974029	.	+	0	ID=POJFAOPC_00901;inference=ab initio prediction:Prodigal:2.6;locus_tag=POJFAOPC_00901;product=hypothetical protein
1	Prodigal:2.6	CDS	974353	975045	.	+	0	ID=POJFAOPC_00902;eC_number=2.5.1.-;Name=pcrB;dbxref=COG:COG1646;gene=pcrB;inference=ab initio prediction:Prodigal:2.6,similar to AA sequence:UniProtKB:Q53726;locus_tag=POJFAOPC_00902;product=Heptaprenylglyceryl phosphate synthase
1	Prodigal:2.6	CDS	975042	977231	.	+	0	ID=POJFAOPC_00903;eC_number=3.6.4.12;Name=pcrA;gene=pcrA;inference=ab initio prediction:Prodigal:2.6,similar to AA sequence:UniProtKB:P64319;locus_tag=POJFAOPC_00903;product=ATP-dependent DNA helicase PcrA
1	Prodigal:2.6	CDS	977235	979232	.	+	0	ID=POJFAOPC_00904;eC_number=6.5.1.2;Name=ligA;dbxref=COG:COG0272;gene=ligA;inference=ab initio prediction:Prodigal:2.6,similar to AA sequence:UniProtKB:Q9AIU7;locus_tag=POJFAOPC_00904;product=DNA ligase
1	Prodigal:2.6	CDS	979252	980460	.	+	0	ID=POJFAOPC_00905;inference=ab initio prediction:Prodigal:2.6;locus_tag=POJFAOPC_00905;product=hypothetical protein
1	Prodigal:2.6	CDS	980788	982323	.	-	0	ID=POJFAOPC_00906;Name=putP;dbxref=COG:COG0591;gene=putP;inference=ab initio prediction:Prodigal:2.6,similar to AA sequence:UniProtKB:Q2FWY7;locus_tag=POJFAOPC_00906;product=Sodium/proline symporter
1	Prodigal:2.6	CDS	982701	983003	.	+	0	ID=POJFAOPC_00907;eC_number=6.3.5.-;Name=gatC;dbxref=COG:COG0721;gene=gatC;inference=ab initio prediction:Prodigal:2.6,similar to AA sequence:UniProtKB:P68807;locus_tag=POJFAOPC_00907;product=Aspartyl/glutamyl-tRNA(Asn/Gln) amidotransferase subunit C
1	Prodigal:2.6	CDS	983005	984462	.	+	0	ID=POJFAOPC_00908;eC_number=6.3.5.7;Name=gatA;dbxref=COG:COG0154;gene=gatA;inference=ab initio prediction:Prodigal:2.6,similar to AA sequence:UniProtKB:P63488;locus_tag=POJFAOPC_00908;product=Glutamyl-tRNA(Gln) amidotransferase subunit A
1	Prodigal:2.6	CDS	984475	985902	.	+	0	ID=POJFAOPC_00909;eC_number=6.3.5.-;Name=gatB;dbxref=COG:COG0064;gene=gatB;inference=ab initio prediction:Prodigal:2.6,similar to AA sequence:UniProtKB:P64201;locus_tag=POJFAOPC_00909;product=Aspartyl/glutamyl-tRNA(Asn/Gln) amidotransferase subunit B
1	Prodigal:2.6	CDS	986127	987077	.	+	0	ID=POJFAOPC_00910;eC_number=2.7.1.107;Name=dagK;gene=dagK;inference=ab initio prediction:Prodigal:2.6,similar to AA sequence:UniProtKB:Q6GFF9;locus_tag=POJFAOPC_00910;product=Diacylglycerol kinase
1	Prodigal:2.6	CDS	987109	988527	.	+	0	ID=POJFAOPC_00911;eC_number=2.1.1.189;Name=rlmCD;dbxref=COG:COG2265;gene=rlmCD;inference=ab initio prediction:Prodigal:2.6,similar to AA sequence:UniProtKB:O31503;locus_tag=POJFAOPC_00911;product=23S rRNA (uracil-C(5))-methyltransferase RlmCD
1	Prodigal:2.6	CDS	988671	989213	.	+	0	ID=POJFAOPC_00912;inference=ab initio prediction:Prodigal:2.6;locus_tag=POJFAOPC_00912;product=hypothetical protein
1	Prodigal:2.6	CDS	989523	990593	.	+	0	ID=POJFAOPC_00913;eC_number=2.7.7.7;Name=dinB;dbxref=COG:COG0389;gene=dinB;inference=ab initio prediction:Prodigal:2.6,similar to AA sequence:UniProtKB:Q47155;locus_tag=POJFAOPC_00913;product=DNA polymerase IV
1	Prodigal:2.6	CDS	990624	991178	.	-	0	ID=POJFAOPC_00914;eC_number=3.1.-.-;dbxref=COG:COG0322;inference=ab initio prediction:Prodigal:2.6,similar to AA sequence:UniProtKB:P9WLJ1;locus_tag=POJFAOPC_00914;product=Putative bifunctional exonuclease/endonuclease protein
1	Prodigal:2.6	CDS	991367	991867	.	-	0	ID=POJFAOPC_00915;eC_number=1.16.3.2;Name=ftnA;dbxref=COG:COG1528;gene=ftnA;inference=ab initio prediction:Prodigal:2.6,similar to AA sequence:UniProtKB:Q2FWZ8;locus_tag=POJFAOPC_00915;product=Bacterial non-heme ferritin
1	Prodigal:2.6	CDS	992089	993402	.	+	0	ID=POJFAOPC_00916;eC_number=6.3.2.10;Name=murF_2;gene=murF_2;inference=ab initio prediction:Prodigal:2.6,protein motif:HAMAP:MF_02019;locus_tag=POJFAOPC_00916;product=UDP-N-acetylmuramoyl-tripeptide--D-alanyl-D-alanine ligase
1	Prodigal:2.6	CDS	993404	994129	.	+	0	ID=POJFAOPC_00917;Name=cobQ;gene=cobQ;inference=ab initio prediction:Prodigal:2.6,protein motif:HAMAP:MF_00028;locus_tag=POJFAOPC_00917;product=Cobyric acid synthase
1	Prodigal:2.6	CDS	994570	995106	.	+	0	ID=POJFAOPC_00918;inference=ab initio prediction:Prodigal:2.6;locus_tag=POJFAOPC_00918;product=hypothetical protein
1	Prodigal:2.6	CDS	995257	996243	.	-	0	ID=POJFAOPC_00919;inference=ab initio prediction:Prodigal:2.6;locus_tag=POJFAOPC_00919;product=hypothetical protein
1	Prodigal:2.6	CDS	996417	997172	.	+	0	ID=POJFAOPC_00920;eC_number=3.4.11.18;Name=map;dbxref=COG:COG0024;gene=map;inference=ab initio prediction:Prodigal:2.6,similar to AA sequence:UniProtKB:P0A078;locus_tag=POJFAOPC_00920;product=Methionine aminopeptidase
1	Prodigal:2.6	CDS	997330	997716	.	+	0	ID=POJFAOPC_00921;inference=ab initio prediction:Prodigal:2.6;locus_tag=POJFAOPC_00921;product=hypothetical protein
1	Prodigal:2.6	CDS	997731	998432	.	+	0	ID=POJFAOPC_00922;Name=liaF;dbxref=COG:COG4758;gene=liaF;inference=ab initio prediction:Prodigal:2.6,similar to AA sequence:UniProtKB:O32199;locus_tag=POJFAOPC_00922;product=Protein LiaF
1	Prodigal:2.6	CDS	998429	999475	.	+	0	ID=POJFAOPC_00923;eC_number=2.7.13.3;Name=vraS;gene=vraS;inference=ab initio prediction:Prodigal:2.6,similar to AA sequence:UniProtKB:Q99SZ7;locus_tag=POJFAOPC_00923;product=Sensor protein VraS
1	Prodigal:2.6	CDS	999465	1000094	.	+	0	ID=POJFAOPC_00924;Name=vraR_1;dbxref=COG:COG2197;gene=vraR_1;inference=ab initio prediction:Prodigal:2.6,similar to AA sequence:UniProtKB:Q7A2Q1;locus_tag=POJFAOPC_00924;product=Response regulator protein VraR
1	Prodigal:2.6	CDS	1000151	1001329	.	-	0	ID=POJFAOPC_00925;inference=ab initio prediction:Prodigal:2.6,similar to AA sequence:UniProtKB:P0A8K8;locus_tag=POJFAOPC_00925;note=UPF0761 membrane protein YihY;product=hypothetical protein
1	Prodigal:2.6	CDS	1001736	1002020	.	-	0	ID=POJFAOPC_00926;inference=ab initio prediction:Prodigal:2.6;locus_tag=POJFAOPC_00926;product=hypothetical protein
1	Prodigal:2.6	CDS	1002028	1002492	.	-	0	ID=POJFAOPC_00927;eC_number=3.1.3.48;Name=ptpA;gene=ptpA;inference=ab initio prediction:Prodigal:2.6,similar to AA sequence:UniProtKB:Q7A4S1;locus_tag=POJFAOPC_00927;product=Low molecular weight protein-tyrosine-phosphatase PtpA
1	Prodigal:2.6	CDS	1002633	1002848	.	+	0	ID=POJFAOPC_00928;inference=ab initio prediction:Prodigal:2.6,similar to AA sequence:UniProtKB:Q7A4S2;locus_tag=POJFAOPC_00928;note=UPF0435 protein SA1696;product=hypothetical protein
1	Prodigal:2.6	CDS	1002850	1004091	.	+	0	ID=POJFAOPC_00929;eC_number=3.4.11.-;Name=pepS;dbxref=COG:COG2309;gene=pepS;inference=ab initio prediction:Prodigal:2.6,similar to AA sequence:UniProtKB:Q9X4A7;locus_tag=POJFAOPC_00929;product=Aminopeptidase PepS
1	Prodigal:2.6	CDS	1004171	1004701	.	+	0	ID=POJFAOPC_00930;eC_number=3.1.2.-;dbxref=COG:COG1607;inference=ab initio prediction:Prodigal:2.6,similar to AA sequence:UniProtKB:P44886;locus_tag=POJFAOPC_00930;product=putative acyl-CoA thioester hydrolase
1	Prodigal:2.6	CDS	1004838	1005980	.	-	0	ID=POJFAOPC_00931;eC_number=4.3.99.3;Name=queE_1;gene=queE_1;inference=ab initio prediction:Prodigal:2.6,protein motif:HAMAP:MF_00917;locus_tag=POJFAOPC_00931;product=7-carboxy-7-deazaguanine synthase
1	Prodigal:2.6	CDS	1006139	1006300	.	+	0	ID=POJFAOPC_00932;inference=ab initio prediction:Prodigal:2.6;locus_tag=POJFAOPC_00932;product=hypothetical protein
1	Prodigal:2.6	CDS	1006600	1007118	.	+	0	ID=POJFAOPC_00933;dbxref=COG:COG0693;inference=ab initio prediction:Prodigal:2.6,similar to AA sequence:UniProtKB:P0A0K0;locus_tag=POJFAOPC_00933;product=putative protein
1	Prodigal:2.6	CDS	1007439	1008248	.	+	0	ID=POJFAOPC_00934;eC_number=2.4.1.129;Name=mgt;dbxref=COG:COG0744;gene=mgt;inference=ab initio prediction:Prodigal:2.6,similar to AA sequence:UniProtKB:Q93Q23;locus_tag=POJFAOPC_00934;product=Monofunctional glycosyltransferase
1	Prodigal:2.6	CDS	1008526	1009329	.	+	0	ID=POJFAOPC_00935;Name=recX;gene=recX;inference=ab initio prediction:Prodigal:2.6,similar to AA sequence:UniProtKB:P66003;locus_tag=POJFAOPC_00935;product=Regulatory protein RecX
1	Prodigal:2.6	CDS	1009322	1009636	.	+	0	ID=POJFAOPC_00936;Name=yfhH;gene=yfhH;inference=ab initio prediction:Prodigal:2.6,similar to AA sequence:UniProtKB:O31576;locus_tag=POJFAOPC_00936;product=putative protein YfhH
1	Prodigal:2.6	CDS	1009652	1011169	.	+	0	ID=POJFAOPC_00937;eC_number=3.6.3.40;Name=tagH_1;gene=tagH_1;inference=ab initio prediction:Prodigal:2.6,similar to AA sequence:UniProtKB:Q7A713;locus_tag=POJFAOPC_00937;product=Teichoic acids export ATP-binding protein TagH
1	Prodigal:2.6	CDS	1011178	1012008	.	+	0	ID=POJFAOPC_00938;inference=ab initio prediction:Prodigal:2.6;locus_tag=POJFAOPC_00938;product=hypothetical protein
1	Prodigal:2.6	CDS	1012194	1013168	.	-	0	ID=POJFAOPC_00939;Name=yfhP;dbxref=COG:COG1988;gene=yfhP;inference=ab initio prediction:Prodigal:2.6,similar to AA sequence:UniProtKB:O31583;locus_tag=POJFAOPC_00939;product=putative protein YfhP
1	Prodigal:2.6	CDS	1013349	1014392	.	+	0	ID=POJFAOPC_00940;eC_number=3.2.2.-;Name=mutY;gene=mutY;inference=ab initio prediction:Prodigal:2.6,similar to AA sequence:UniProtKB:P83847;locus_tag=POJFAOPC_00940;product=Adenine DNA glycosylase
1	Prodigal:2.6	CDS	1014499	1015041	.	+	0	ID=POJFAOPC_00941;inference=ab initio prediction:Prodigal:2.6,similar to AA sequence:UniProtKB:Q97NV6;locus_tag=POJFAOPC_00941;note=UPF0374 protein SP_1903;product=hypothetical protein
1	Prodigal:2.6	CDS	1015283	1017019	.	+	0	ID=POJFAOPC_00942;eC_number=3.6.3.-;inference=ab initio prediction:Prodigal:2.6,similar to AA sequence:UniProtKB:Q7A4T3;locus_tag=POJFAOPC_00942;product=Putative multidrug export ATP-binding/permease protein
1	Prodigal:2.6	CDS	1017179	1018273	.	-	0	ID=POJFAOPC_00943;inference=ab initio prediction:Prodigal:2.6;locus_tag=POJFAOPC_00943;product=hypothetical protein
1	Prodigal:2.6	CDS	1018580	1019869	.	-	0	ID=POJFAOPC_00944;eC_number=5.4.3.8;Name=hemL2;gene=hemL2;inference=ab initio prediction:Prodigal:2.6,similar to AA sequence:UniProtKB:Q7A4T5;locus_tag=POJFAOPC_00944;product=Glutamate-1-semialdehyde 2%2C1-aminomutase 2
1	Prodigal:2.6	CDS	1019950	1020408	.	+	0	ID=POJFAOPC_00945;eC_number=1.11.1.15;Name=bcp;dbxref=COG:COG1225;gene=bcp;inference=ab initio prediction:Prodigal:2.6,similar to AA sequence:UniProtKB:Q83CY8;locus_tag=POJFAOPC_00945;product=Putative peroxiredoxin bcp
1	Prodigal:2.6	CDS	1020411	1021361	.	+	0	ID=POJFAOPC_00946;eC_number=1.1.1.310;Name=slcC;dbxref=COG:COG0111;gene=slcC;inference=ab initio prediction:Prodigal:2.6,similar to AA sequence:UniProtKB:Q1QWN6;locus_tag=POJFAOPC_00946;product=(S)-sulfolactate dehydrogenase
1	Prodigal:2.6	CDS	1021457	1021909	.	+	0	ID=POJFAOPC_00947;Name=perR;dbxref=COG:COG0735;gene=perR;inference=ab initio prediction:Prodigal:2.6,similar to AA sequence:UniProtKB:Q2G282;locus_tag=POJFAOPC_00947;product=Peroxide-responsive repressor PerR
1	Aragorn:1.2	tRNA	1024206	1024282	.	+	.	ID=POJFAOPC_00948;inference=COORDINATES:profile:Aragorn:1.2;locus_tag=POJFAOPC_00948;product=tRNA-Ile(gat)
1	Aragorn:1.2	tRNA	1024303	1024378	.	+	.	ID=POJFAOPC_00949;inference=COORDINATES:profile:Aragorn:1.2;locus_tag=POJFAOPC_00949;product=tRNA-Ala(tgc)
1	Aragorn:1.2	tRNA	1027681	1027756	.	+	.	ID=POJFAOPC_00950;inference=COORDINATES:profile:Aragorn:1.2;locus_tag=POJFAOPC_00950;product=tRNA-Val(tac)
1	Aragorn:1.2	tRNA	1027763	1027838	.	+	.	ID=POJFAOPC_00951;inference=COORDINATES:profile:Aragorn:1.2;locus_tag=POJFAOPC_00951;product=tRNA-Thr(tgt)
1	Aragorn:1.2	tRNA	1027844	1027918	.	+	.	ID=POJFAOPC_00952;inference=COORDINATES:profile:Aragorn:1.2;locus_tag=POJFAOPC_00952;product=tRNA-Lys(ttt)
1	Aragorn:1.2	tRNA	1027936	1028010	.	+	.	ID=POJFAOPC_00953;inference=COORDINATES:profile:Aragorn:1.2;locus_tag=POJFAOPC_00953;product=tRNA-Gly(gcc)
1	Aragorn:1.2	tRNA	1028022	1028110	.	+	.	ID=POJFAOPC_00954;inference=COORDINATES:profile:Aragorn:1.2;locus_tag=POJFAOPC_00954;product=tRNA-Leu(taa)
1	Aragorn:1.2	tRNA	1028123	1028197	.	+	.	ID=POJFAOPC_00955;inference=COORDINATES:profile:Aragorn:1.2;locus_tag=POJFAOPC_00955;product=tRNA-Arg(acg)
1	Aragorn:1.2	tRNA	1028206	1028279	.	+	.	ID=POJFAOPC_00956;inference=COORDINATES:profile:Aragorn:1.2;locus_tag=POJFAOPC_00956;product=tRNA-Pro(tgg)
1	Aragorn:1.2	tRNA	1028296	1028371	.	+	.	ID=POJFAOPC_00957;inference=COORDINATES:profile:Aragorn:1.2;locus_tag=POJFAOPC_00957;product=tRNA-Ala(tgc)
1	Aragorn:1.2	tRNA	1028396	1028470	.	+	.	ID=POJFAOPC_00958;inference=COORDINATES:profile:Aragorn:1.2;locus_tag=POJFAOPC_00958;product=tRNA-Met(cat)
1	Aragorn:1.2	tRNA	1028497	1028570	.	+	.	ID=POJFAOPC_00959;inference=COORDINATES:profile:Aragorn:1.2;locus_tag=POJFAOPC_00959;product=tRNA-Met(cat)
1	Aragorn:1.2	tRNA	1028579	1028670	.	+	.	ID=POJFAOPC_00960;inference=COORDINATES:profile:Aragorn:1.2;locus_tag=POJFAOPC_00960;product=tRNA-Ser(tga)
1	Aragorn:1.2	tRNA	1028677	1028752	.	+	.	ID=POJFAOPC_00961;inference=COORDINATES:profile:Aragorn:1.2;locus_tag=POJFAOPC_00961;product=tRNA-Asp(gtc)
1	Aragorn:1.2	tRNA	1028790	1028882	.	+	.	ID=POJFAOPC_00962;inference=COORDINATES:profile:Aragorn:1.2;locus_tag=POJFAOPC_00962;product=tRNA-Ser(tga)
1	Aragorn:1.2	tRNA	1028894	1028967	.	+	.	ID=POJFAOPC_00963;inference=COORDINATES:profile:Aragorn:1.2;locus_tag=POJFAOPC_00963;product=tRNA-Met(cat)
1	Aragorn:1.2	tRNA	1029071	1029145	.	+	.	ID=POJFAOPC_00964;inference=COORDINATES:profile:Aragorn:1.2;locus_tag=POJFAOPC_00964;product=tRNA-Phe(gaa)
1	Aragorn:1.2	tRNA	1029153	1029228	.	+	.	ID=POJFAOPC_00965;inference=COORDINATES:profile:Aragorn:1.2;locus_tag=POJFAOPC_00965;product=tRNA-Thr(tgt)
1	Aragorn:1.2	tRNA	1029233	1029316	.	+	.	ID=POJFAOPC_00966;inference=COORDINATES:profile:Aragorn:1.2;locus_tag=POJFAOPC_00966;product=tRNA-Tyr(gta)
1	Aragorn:1.2	tRNA	1029325	1029398	.	+	.	ID=POJFAOPC_00967;inference=COORDINATES:profile:Aragorn:1.2;locus_tag=POJFAOPC_00967;product=tRNA-Trp(cca)
1	Aragorn:1.2	tRNA	1029401	1029474	.	+	.	ID=POJFAOPC_00968;inference=COORDINATES:profile:Aragorn:1.2;locus_tag=POJFAOPC_00968;product=tRNA-His(gtg)
1	Aragorn:1.2	tRNA	1029485	1029556	.	+	.	ID=POJFAOPC_00969;inference=COORDINATES:profile:Aragorn:1.2;locus_tag=POJFAOPC_00969;product=tRNA-Gln(ttg)
1	Aragorn:1.2	tRNA	1029562	1029635	.	+	.	ID=POJFAOPC_00970;inference=COORDINATES:profile:Aragorn:1.2;locus_tag=POJFAOPC_00970;product=tRNA-Cys(gca)
1	Aragorn:1.2	tRNA	1029645	1029719	.	+	.	ID=POJFAOPC_00971;inference=COORDINATES:profile:Aragorn:1.2;locus_tag=POJFAOPC_00971;product=tRNA-Gly(tcc)
1	Aragorn:1.2	tRNA	1029734	1029808	.	+	.	ID=POJFAOPC_00972;inference=COORDINATES:profile:Aragorn:1.2;locus_tag=POJFAOPC_00972;product=tRNA-Gly(tcc)
1	Aragorn:1.2	tRNA	1029935	1030018	.	+	.	ID=POJFAOPC_00973;inference=COORDINATES:profile:Aragorn:1.2;locus_tag=POJFAOPC_00973;product=tRNA-Leu(caa)
1	Prodigal:2.6	CDS	1030336	1031184	.	+	0	ID=POJFAOPC_00974;eC_number=3.4.21.19;Name=gseA;dbxref=COG:COG3591;gene=gseA;inference=ab initio prediction:Prodigal:2.6,similar to AA sequence:UniProtKB:P0C0Q1;locus_tag=POJFAOPC_00974;product=Glutamyl endopeptidase
1	Prodigal:2.6	CDS	1031410	1032468	.	+	0	ID=POJFAOPC_00975;inference=ab initio prediction:Prodigal:2.6;locus_tag=POJFAOPC_00975;product=hypothetical protein
1	Prodigal:2.6	CDS	1032707	1034164	.	+	0	ID=POJFAOPC_00976;Name=artQ;dbxref=COG:COG0765;gene=artQ;inference=ab initio prediction:Prodigal:2.6,similar to AA sequence:UniProtKB:P54536;locus_tag=POJFAOPC_00976;product=Arginine transport system permease protein ArtQ
1	Prodigal:2.6	CDS	1034151	1034879	.	+	0	ID=POJFAOPC_00977;Name=artM;dbxref=COG:COG1126;gene=artM;inference=ab initio prediction:Prodigal:2.6,similar to AA sequence:UniProtKB:P54537;locus_tag=POJFAOPC_00977;product=Arginine transport ATP-binding protein ArtM
1	Prodigal:2.6	CDS	1035376	1035531	.	+	0	ID=POJFAOPC_00978;inference=ab initio prediction:Prodigal:2.6;locus_tag=POJFAOPC_00978;product=hypothetical protein
1	Prodigal:2.6	CDS	1035741	1036871	.	+	0	ID=POJFAOPC_00979;eC_number=1.17.99.6;Name=queG;dbxref=COG:COG1600;gene=queG;inference=ab initio prediction:Prodigal:2.6,similar to AA sequence:UniProtKB:P97030;locus_tag=POJFAOPC_00979;product=Epoxyqueuosine reductase
1	Prodigal:2.6	CDS	1036868	1037338	.	+	0	ID=POJFAOPC_00980;eC_number=2.1.1.207;Name=trmL;dbxref=COG:COG0219;gene=trmL;inference=ab initio prediction:Prodigal:2.6,similar to AA sequence:UniProtKB:Q74Y93;locus_tag=POJFAOPC_00980;product=tRNA (cytidine(34)-2'-O)-methyltransferase
1	Prodigal:2.6	CDS	1037496	1038095	.	+	0	ID=POJFAOPC_00981;eC_number=3.5.99.6;Name=nagB_1;gene=nagB_1;inference=ab initio prediction:Prodigal:2.6,protein motif:HAMAP:MF_01241;locus_tag=POJFAOPC_00981;product=Glucosamine-6-phosphate deaminase
1	Prodigal:2.6	CDS	1038116	1038298	.	+	0	ID=POJFAOPC_00982;inference=ab initio prediction:Prodigal:2.6;locus_tag=POJFAOPC_00982;product=hypothetical protein
1	Prodigal:2.6	CDS	1038454	1038858	.	+	0	ID=POJFAOPC_00983;inference=ab initio prediction:Prodigal:2.6;locus_tag=POJFAOPC_00983;product=hypothetical protein
1	Prodigal:2.6	CDS	1039042	1040427	.	+	0	ID=POJFAOPC_00984;eC_number=4.2.1.2;Name=fumC;gene=fumC;inference=ab initio prediction:Prodigal:2.6,similar to AA sequence:UniProtKB:P64173;locus_tag=POJFAOPC_00984;product=Fumarate hydratase class II
1	Prodigal:2.6	CDS	1040788	1041612	.	-	0	ID=POJFAOPC_00985;eC_number=5.4.99.23;Name=rluD_1;dbxref=COG:COG0564;gene=rluD_1;inference=ab initio prediction:Prodigal:2.6,similar to AA sequence:UniProtKB:P33643;locus_tag=POJFAOPC_00985;product=Ribosomal large subunit pseudouridine synthase D
1	Prodigal:2.6	CDS	1041771	1042904	.	+	0	ID=POJFAOPC_00986;eC_number=2.7.13.3;Name=liaS;dbxref=COG:COG4585;gene=liaS;inference=ab initio prediction:Prodigal:2.6,similar to AA sequence:UniProtKB:O32198;locus_tag=POJFAOPC_00986;product=Sensor histidine kinase LiaS
1	Prodigal:2.6	CDS	1042897	1043520	.	+	0	ID=POJFAOPC_00987;Name=vraR_2;dbxref=COG:COG2197;gene=vraR_2;inference=ab initio prediction:Prodigal:2.6,similar to AA sequence:UniProtKB:Q7A2Q1;locus_tag=POJFAOPC_00987;product=Response regulator protein VraR
1	Prodigal:2.6	CDS	1043791	1044255	.	+	0	ID=POJFAOPC_00988;inference=ab initio prediction:Prodigal:2.6;locus_tag=POJFAOPC_00988;product=hypothetical protein
1	Prodigal:2.6	CDS	1044437	1045567	.	+	0	ID=POJFAOPC_00989;inference=ab initio prediction:Prodigal:2.6,similar to AA sequence:UniProtKB:Q7A4V2;locus_tag=POJFAOPC_00989;note=UPF0754 membrane protein SA1664;product=hypothetical protein
1	Prodigal:2.6	CDS	1045640	1045984	.	+	0	ID=POJFAOPC_00990;inference=ab initio prediction:Prodigal:2.6,similar to AA sequence:UniProtKB:Q7A4V3;locus_tag=POJFAOPC_00990;note=UPF0342 protein SA1663;product=hypothetical protein
1	Prodigal:2.6	CDS	1046255	1047451	.	+	0	ID=POJFAOPC_00991;Name=yhaO;dbxref=COG:COG0420;gene=yhaO;inference=ab initio prediction:Prodigal:2.6,similar to AA sequence:UniProtKB:O07522;locus_tag=POJFAOPC_00991;product=putative metallophosphoesterase YhaO
1	Prodigal:2.6	CDS	1047441	1050380	.	+	0	ID=POJFAOPC_00992;Name=yhaN;dbxref=COG:COG4717;gene=yhaN;inference=ab initio prediction:Prodigal:2.6,similar to AA sequence:UniProtKB:O08455;locus_tag=POJFAOPC_00992;product=putative protein YhaN
1	Prodigal:2.6	CDS	1050377	1051318	.	+	0	ID=POJFAOPC_00993;eC_number=3.1.-.-;Name=yhaM;dbxref=COG:COG3481;gene=yhaM;inference=ab initio prediction:Prodigal:2.6,similar to AA sequence:UniProtKB:O07521;locus_tag=POJFAOPC_00993;product=3'-5' exoribonuclease YhaM
1	Prodigal:2.6	CDS	1051744	1052721	.	-	0	ID=POJFAOPC_00994;eC_number=5.2.1.8;Name=prsA;dbxref=COG:COG0760;gene=prsA;inference=ab initio prediction:Prodigal:2.6,similar to AA sequence:UniProtKB:P60747;locus_tag=POJFAOPC_00994;product=Foldase protein PrsA
1	Prodigal:2.6	CDS	1052924	1053484	.	-	0	ID=POJFAOPC_00995;inference=ab initio prediction:Prodigal:2.6;locus_tag=POJFAOPC_00995;product=hypothetical protein
1	Prodigal:2.6	CDS	1053650	1054021	.	-	0	ID=POJFAOPC_00996;inference=ab initio prediction:Prodigal:2.6;locus_tag=POJFAOPC_00996;product=hypothetical protein
1	Prodigal:2.6	CDS	1054098	1054523	.	-	0	ID=POJFAOPC_00997;Name=hit;dbxref=COG:COG0537;gene=hit;inference=ab initio prediction:Prodigal:2.6,similar to AA sequence:UniProtKB:O07513;locus_tag=POJFAOPC_00997;product=Protein hit
1	Prodigal:2.6	CDS	1054653	1055393	.	+	0	ID=POJFAOPC_00998;Name=ecsA_2;dbxref=COG:COG1131;gene=ecsA_2;inference=ab initio prediction:Prodigal:2.6,similar to AA sequence:UniProtKB:P55339;locus_tag=POJFAOPC_00998;product=ABC-type transporter ATP-binding protein EcsA
1	Prodigal:2.6	CDS	1055386	1056609	.	+	0	ID=POJFAOPC_00999;inference=ab initio prediction:Prodigal:2.6;locus_tag=POJFAOPC_00999;product=hypothetical protein
1	Prodigal:2.6	CDS	1056668	1057285	.	+	0	ID=POJFAOPC_01000;inference=ab initio prediction:Prodigal:2.6;locus_tag=POJFAOPC_01000;product=hypothetical protein
1	Prodigal:2.6	CDS	1057847	1058350	.	-	0	ID=POJFAOPC_01001;Name=traP;dbxref=COG:COG2329;gene=traP;inference=ab initio prediction:Prodigal:2.6,similar to AA sequence:UniProtKB:Q8GQQ1;locus_tag=POJFAOPC_01001;product=Signal transduction protein TRAP
1	Prodigal:2.6	CDS	1058670	1059704	.	+	0	ID=POJFAOPC_01002;eC_number=4.1.1.37;Name=hemE;gene=hemE;inference=ab initio prediction:Prodigal:2.6,similar to AA sequence:UniProtKB:P67420;locus_tag=POJFAOPC_01002;product=Uroporphyrinogen decarboxylase
1	Prodigal:2.6	CDS	1059781	1060704	.	+	0	ID=POJFAOPC_01003;eC_number=4.99.1.1;Name=hemH;gene=hemH;inference=ab initio prediction:Prodigal:2.6,similar to AA sequence:UniProtKB:P64125;locus_tag=POJFAOPC_01003;product=Ferrochelatase
1	Prodigal:2.6	CDS	1060797	1062245	.	+	0	ID=POJFAOPC_01004;eC_number=1.3.3.4;Name=hemY;dbxref=COG:COG1232;gene=hemY;inference=ab initio prediction:Prodigal:2.6,similar to AA sequence:UniProtKB:P32397;locus_tag=POJFAOPC_01004;product=Protoporphyrinogen oxidase
1	Prodigal:2.6	CDS	1062381	1062935	.	+	0	ID=POJFAOPC_01005;eC_number=3.-.-.-;Name=ydeN;dbxref=COG:COG3545;gene=ydeN;inference=ab initio prediction:Prodigal:2.6,similar to AA sequence:UniProtKB:P96671;locus_tag=POJFAOPC_01005;product=Putative hydrolase YdeN
1	Aragorn:1.2	tRNA	1063250	1063323	.	+	.	ID=POJFAOPC_01006;inference=COORDINATES:profile:Aragorn:1.2;locus_tag=POJFAOPC_01006;product=tRNA-Met(cat)
1	Aragorn:1.2	tRNA	1063338	1063413	.	+	.	ID=POJFAOPC_01007;inference=COORDINATES:profile:Aragorn:1.2;locus_tag=POJFAOPC_01007;product=tRNA-Asp(gtc)
1	Aragorn:1.2	tRNA	1063423	1063497	.	+	.	ID=POJFAOPC_01008;inference=COORDINATES:profile:Aragorn:1.2;locus_tag=POJFAOPC_01008;product=tRNA-Phe(gaa)
1	Aragorn:1.2	tRNA	1063510	1063585	.	+	.	ID=POJFAOPC_01009;inference=COORDINATES:profile:Aragorn:1.2;locus_tag=POJFAOPC_01009;product=tRNA-His(gtg)
1	Aragorn:1.2	tRNA	1063603	1063676	.	+	.	ID=POJFAOPC_01010;inference=COORDINATES:profile:Aragorn:1.2;locus_tag=POJFAOPC_01010;product=tRNA-Gly(tcc)
1	Aragorn:1.2	tRNA	1063686	1063760	.	+	.	ID=POJFAOPC_01011;inference=COORDINATES:profile:Aragorn:1.2;locus_tag=POJFAOPC_01011;product=tRNA-Asn(gtt)
1	Aragorn:1.2	tRNA	1063761	1063834	.	+	.	ID=POJFAOPC_01012;inference=COORDINATES:profile:Aragorn:1.2;locus_tag=POJFAOPC_01012;product=tRNA-Glu(ttc)
1	Aragorn:1.2	tRNA	1063886	1063976	.	+	.	ID=POJFAOPC_01013;inference=COORDINATES:profile:Aragorn:1.2;locus_tag=POJFAOPC_01013;product=tRNA-Ser(gga)
1	Prodigal:2.6	CDS	1064577	1065149	.	-	0	ID=POJFAOPC_01014;inference=ab initio prediction:Prodigal:2.6;locus_tag=POJFAOPC_01014;product=hypothetical protein
1	Prodigal:2.6	CDS	1065163	1065468	.	-	0	ID=POJFAOPC_01015;inference=ab initio prediction:Prodigal:2.6;locus_tag=POJFAOPC_01015;product=hypothetical protein
1	Prodigal:2.6	CDS	1065437	1065688	.	-	0	ID=POJFAOPC_01016;inference=ab initio prediction:Prodigal:2.6;locus_tag=POJFAOPC_01016;product=hypothetical protein
1	Prodigal:2.6	CDS	1066331	1067755	.	+	0	ID=POJFAOPC_01017;eC_number=6.2.1.26;Name=menE;gene=menE;inference=ab initio prediction:Prodigal:2.6,similar to AA sequence:UniProtKB:P63526;locus_tag=POJFAOPC_01017;product=2-succinylbenzoate--CoA ligase
1	Prodigal:2.6	CDS	1067745	1068746	.	+	0	ID=POJFAOPC_01018;eC_number=4.2.1.113;Name=menC;dbxref=COG:COG4948;gene=menC;inference=ab initio prediction:Prodigal:2.6,similar to AA sequence:UniProtKB:O34514;locus_tag=POJFAOPC_01018;product=o-succinylbenzoate synthase
1	Prodigal:2.6	CDS	1068743	1068994	.	-	0	ID=POJFAOPC_01019;dbxref=COG:COG0759;inference=ab initio prediction:Prodigal:2.6,similar to AA sequence:UniProtKB:Q97NX8;locus_tag=POJFAOPC_01019;product=Putative membrane protein insertion efficiency factor
1	Prodigal:2.6	CDS	1069062	1069529	.	+	0	ID=POJFAOPC_01020;eC_number=3.6.1.55;Name=ytkD;dbxref=COG:COG0494;gene=ytkD;inference=ab initio prediction:Prodigal:2.6,similar to AA sequence:UniProtKB:O35013;locus_tag=POJFAOPC_01020;product=Putative 8-oxo-dGTP diphosphatase YtkD
1	Prodigal:2.6	CDS	1069540	1070301	.	+	0	ID=POJFAOPC_01021;inference=ab initio prediction:Prodigal:2.6;locus_tag=POJFAOPC_01021;product=hypothetical protein
1	Prodigal:2.6	CDS	1070532	1072124	.	-	0	ID=POJFAOPC_01022;eC_number=4.1.1.49;Name=pckA;gene=pckA;inference=ab initio prediction:Prodigal:2.6,similar to AA sequence:UniProtKB:P99128;locus_tag=POJFAOPC_01022;product=Phosphoenolpyruvate carboxykinase (ATP)
1	Prodigal:2.6	CDS	1072494	1073693	.	+	0	ID=POJFAOPC_01023;eC_number=2.5.1.6;Name=metK;gene=metK;inference=ab initio prediction:Prodigal:2.6,similar to AA sequence:UniProtKB:P66767;locus_tag=POJFAOPC_01023;product=S-adenosylmethionine synthase
1	Prodigal:2.6	CDS	1073796	1074704	.	+	0	ID=POJFAOPC_01024;inference=ab initio prediction:Prodigal:2.6;locus_tag=POJFAOPC_01024;product=hypothetical protein
1	Prodigal:2.6	CDS	1074884	1075720	.	+	0	ID=POJFAOPC_01025;eC_number=1.1.1.-;Name=yvgN;dbxref=COG:COG0656;gene=yvgN;inference=ab initio prediction:Prodigal:2.6,similar to AA sequence:UniProtKB:O32210;locus_tag=POJFAOPC_01025;product=Glyoxal reductase
1	Prodigal:2.6	CDS	1076005	1076160	.	+	0	ID=POJFAOPC_01026;inference=ab initio prediction:Prodigal:2.6;locus_tag=POJFAOPC_01026;product=hypothetical protein
1	Prodigal:2.6	CDS	1076390	1077463	.	-	0	ID=POJFAOPC_01027;inference=ab initio prediction:Prodigal:2.6;locus_tag=POJFAOPC_01027;product=hypothetical protein
1	Prodigal:2.6	CDS	1078046	1078399	.	-	0	ID=POJFAOPC_01028;Name=crcB_1;dbxref=COG:COG0239;gene=crcB_1;inference=ab initio prediction:Prodigal:2.6,similar to AA sequence:UniProtKB:Q7VYU0;locus_tag=POJFAOPC_01028;product=Putative fluoride ion transporter CrcB
1	Prodigal:2.6	CDS	1078396	1078761	.	-	0	ID=POJFAOPC_01029;Name=crcB_2;dbxref=COG:COG0239;gene=crcB_2;inference=ab initio prediction:Prodigal:2.6,similar to AA sequence:UniProtKB:Q7VYU0;locus_tag=POJFAOPC_01029;product=Putative fluoride ion transporter CrcB
1	Prodigal:2.6	CDS	1078800	1079108	.	-	0	ID=POJFAOPC_01030;inference=ab initio prediction:Prodigal:2.6;locus_tag=POJFAOPC_01030;product=hypothetical protein
1	Prodigal:2.6	CDS	1079385	1080098	.	+	0	ID=POJFAOPC_01031;eC_number=2.2.1.2;Name=tal;dbxref=COG:COG0176;gene=tal;inference=ab initio prediction:Prodigal:2.6,similar to AA sequence:UniProtKB:Q9WYD1;locus_tag=POJFAOPC_01031;product=Transaldolase
1	Prodigal:2.6	CDS	1080238	1080681	.	+	0	ID=POJFAOPC_01032;inference=ab initio prediction:Prodigal:2.6;locus_tag=POJFAOPC_01032;product=hypothetical protein
1	Prodigal:2.6	CDS	1080668	1081111	.	-	0	ID=POJFAOPC_01033;inference=ab initio prediction:Prodigal:2.6;locus_tag=POJFAOPC_01033;product=hypothetical protein
1	Prodigal:2.6	CDS	1081117	1081596	.	-	0	ID=POJFAOPC_01034;Name=sigS;dbxref=COG:COG1595;gene=sigS;inference=ab initio prediction:Prodigal:2.6,similar to AA sequence:UniProtKB:Q2FXF2;locus_tag=POJFAOPC_01034;product=RNA polymerase sigma factor SigS
1	Prodigal:2.6	CDS	1081804	1082019	.	+	0	ID=POJFAOPC_01035;inference=ab initio prediction:Prodigal:2.6;locus_tag=POJFAOPC_01035;product=hypothetical protein
1	Prodigal:2.6	CDS	1082397	1083248	.	+	0	ID=POJFAOPC_01036;Name=atl_2;dbxref=COG:COG4193;gene=atl_2;inference=ab initio prediction:Prodigal:2.6,similar to AA sequence:UniProtKB:P0C5Z8;locus_tag=POJFAOPC_01036;product=Bifunctional autolysin
1	Prodigal:2.6	CDS	1083596	1085080	.	+	0	ID=POJFAOPC_01037;inference=ab initio prediction:Prodigal:2.6;locus_tag=POJFAOPC_01037;product=hypothetical protein
1	Prodigal:2.6	CDS	1085517	1086560	.	+	0	ID=POJFAOPC_01038;Name=ribD;dbxref=COG:COG0117;gene=ribD;inference=ab initio prediction:Prodigal:2.6,similar to AA sequence:UniProtKB:P17618;locus_tag=POJFAOPC_01038;product=Riboflavin biosynthesis protein RibD
1	Prodigal:2.6	CDS	1086567	1087199	.	+	0	ID=POJFAOPC_01039;eC_number=2.5.1.9;Name=ribE;dbxref=COG:COG0307;gene=ribE;inference=ab initio prediction:Prodigal:2.6,similar to AA sequence:UniProtKB:P16440;locus_tag=POJFAOPC_01039;product=Riboflavin synthase
1	Prodigal:2.6	CDS	1087212	1088393	.	+	0	ID=POJFAOPC_01040;Name=ribBA;dbxref=COG:COG0108;gene=ribBA;inference=ab initio prediction:Prodigal:2.6,similar to AA sequence:UniProtKB:A5U2B7;locus_tag=POJFAOPC_01040;product=Riboflavin biosynthesis protein RibBA
1	Prodigal:2.6	CDS	1088406	1088867	.	+	0	ID=POJFAOPC_01041;eC_number=2.5.1.78;Name=ribH;gene=ribH;inference=ab initio prediction:Prodigal:2.6,similar to AA sequence:UniProtKB:P99141;locus_tag=POJFAOPC_01041;product=6%2C7-dimethyl-8-ribityllumazine synthase
1	Prodigal:2.6	CDS	1088914	1089915	.	-	0	ID=POJFAOPC_01042;eC_number=1.5.5.2;Name=putB;dbxref=COG:COG0506;gene=putB;inference=ab initio prediction:Prodigal:2.6,similar to AA sequence:UniProtKB:P94390;locus_tag=POJFAOPC_01042;product=Proline dehydrogenase 2
1	Prodigal:2.6	CDS	1090158	1090985	.	+	0	ID=POJFAOPC_01043;eC_number=3.1.1.-;Name=ytpA;dbxref=COG:COG2267;gene=ytpA;inference=ab initio prediction:Prodigal:2.6,similar to AA sequence:UniProtKB:O34705;locus_tag=POJFAOPC_01043;product=Phospholipase YtpA
1	Prodigal:2.6	CDS	1091475	1091876	.	+	0	ID=POJFAOPC_01044;Name=rot;gene=rot;inference=ab initio prediction:Prodigal:2.6,similar to AA sequence:UniProtKB:Q7A514;locus_tag=POJFAOPC_01044;product=HTH-type transcriptional regulator rot
1	Prodigal:2.6	CDS	1092113	1092676	.	-	0	ID=POJFAOPC_01045;eC_number=2.1.1.199;Name=rsmH_1;gene=rsmH_1;inference=ab initio prediction:Prodigal:2.6,protein motif:HAMAP:MF_01007;locus_tag=POJFAOPC_01045;product=Ribosomal RNA small subunit methyltransferase H
1	Prodigal:2.6	CDS	1092673	1093626	.	-	0	ID=POJFAOPC_01046;eC_number=2.8.1.6;Name=bioB_2;gene=bioB_2;inference=ab initio prediction:Prodigal:2.6,protein motif:HAMAP:MF_01694;locus_tag=POJFAOPC_01046;product=Biotin synthase
1	Prodigal:2.6	CDS	1093733	1094947	.	+	0	ID=POJFAOPC_01047;Name=mdtH;gene=mdtH;inference=ab initio prediction:Prodigal:2.6,similar to AA sequence:UniProtKB:P69367;locus_tag=POJFAOPC_01047;product=Multidrug resistance protein MdtH
1	Prodigal:2.6	CDS	1095236	1097653	.	+	0	ID=POJFAOPC_01048;eC_number=6.1.1.4;Name=leuS;gene=leuS;inference=ab initio prediction:Prodigal:2.6,similar to AA sequence:UniProtKB:P67513;locus_tag=POJFAOPC_01048;product=Leucine--tRNA ligase
1	Prodigal:2.6	CDS	1097679	1097990	.	+	0	ID=POJFAOPC_01049;eC_number=2.8.1.-;dbxref=COG:COG0607;inference=ab initio prediction:Prodigal:2.6,similar to AA sequence:UniProtKB:D3RPB9;locus_tag=POJFAOPC_01049;product=Sulfurtransferase
1	Prodigal:2.6	CDS	1098394	1109472	.	+	0	ID=POJFAOPC_01050;Name=ebh_1;gene=ebh_1;inference=ab initio prediction:Prodigal:2.6,similar to AA sequence:UniProtKB:Q8NWQ6;locus_tag=POJFAOPC_01050;product=Extracellular matrix-binding protein ebh
1	Prodigal:2.6	CDS	1109844	1111106	.	-	0	ID=POJFAOPC_01051;dbxref=COG:COG2081;inference=ab initio prediction:Prodigal:2.6,similar to AA sequence:UniProtKB:P44941;locus_tag=POJFAOPC_01051;product=putative protein
1	Prodigal:2.6	CDS	1111379	1113040	.	+	0	ID=POJFAOPC_01052;Name=murJ_1;dbxref=COG:COG2244;gene=murJ_1;inference=ab initio prediction:Prodigal:2.6,similar to AA sequence:UniProtKB:O34674;locus_tag=POJFAOPC_01052;product=Lipid II flippase MurJ
1	Prodigal:2.6	CDS	1113037	1113729	.	+	0	ID=POJFAOPC_01053;eC_number=5.4.99.19;Name=rsuA;dbxref=COG:COG1187;gene=rsuA;inference=ab initio prediction:Prodigal:2.6,similar to AA sequence:UniProtKB:P45124;locus_tag=POJFAOPC_01053;product=Ribosomal small subunit pseudouridine synthase A
1	Prodigal:2.6	CDS	1113747	1114175	.	+	0	ID=POJFAOPC_01054;inference=ab initio prediction:Prodigal:2.6;locus_tag=POJFAOPC_01054;product=hypothetical protein
1	Prodigal:2.6	CDS	1114483	1115892	.	+	0	ID=POJFAOPC_01055;eC_number=3.4.13.-;dbxref=COG:COG0624;inference=ab initio prediction:Prodigal:2.6,similar to AA sequence:UniProtKB:Q5HF23;locus_tag=POJFAOPC_01055;product=Putative dipeptidase
1	Prodigal:2.6	CDS	1115896	1116744	.	+	0	ID=POJFAOPC_01056;eC_number=2.6.1.21;Name=dat;gene=dat;inference=ab initio prediction:Prodigal:2.6,similar to AA sequence:UniProtKB:P99090;locus_tag=POJFAOPC_01056;product=D-alanine aminotransferase
1	Prodigal:2.6	CDS	1117128	1117922	.	+	0	ID=POJFAOPC_01057;inference=ab initio prediction:Prodigal:2.6;locus_tag=POJFAOPC_01057;product=hypothetical protein
1	Prodigal:2.6	CDS	1117933	1118583	.	+	0	ID=POJFAOPC_01058;eC_number=2.1.1.33;Name=trmB;dbxref=COG:COG0220;gene=trmB;inference=ab initio prediction:Prodigal:2.6,similar to AA sequence:UniProtKB:P67506;locus_tag=POJFAOPC_01058;product=tRNA (guanine-N(7)-)-methyltransferase
1	Prodigal:2.6	CDS	1118745	1119059	.	-	0	ID=POJFAOPC_01059;inference=ab initio prediction:Prodigal:2.6;locus_tag=POJFAOPC_01059;product=hypothetical protein
1	Prodigal:2.6	CDS	1119144	1120229	.	+	0	ID=POJFAOPC_01060;eC_number=3.4.11.7;Name=pepA_1;dbxref=COG:COG1363;gene=pepA_1;inference=ab initio prediction:Prodigal:2.6,similar to AA sequence:UniProtKB:Q48677;locus_tag=POJFAOPC_01060;product=Glutamyl aminopeptidase
1	Prodigal:2.6	CDS	1120235	1120546	.	+	0	ID=POJFAOPC_01061;Name=ytpP;gene=ytpP;inference=ab initio prediction:Prodigal:2.6,similar to AA sequence:UniProtKB:O34357;locus_tag=POJFAOPC_01061;product=Thioredoxin-like protein YtpP
1	Prodigal:2.6	CDS	1120684	1121538	.	+	0	ID=POJFAOPC_01062;inference=ab initio prediction:Prodigal:2.6,similar to AA sequence:UniProtKB:Q7A528;locus_tag=POJFAOPC_01062;note=UPF0354 protein SA1564;product=hypothetical protein
1	Prodigal:2.6	CDS	1121561	1122157	.	+	0	ID=POJFAOPC_01063;eC_number=6.1.1.20;Name=pheT_1;dbxref=COG:COG0072;gene=pheT_1;inference=ab initio prediction:Prodigal:2.6,similar to AA sequence:UniProtKB:Q4L5E4;locus_tag=POJFAOPC_01063;product=Phenylalanine--tRNA ligase beta subunit
1	Prodigal:2.6	CDS	1122178	1125687	.	+	0	ID=POJFAOPC_01064;Name=sftA;gene=sftA;inference=ab initio prediction:Prodigal:2.6,similar to AA sequence:UniProtKB:C0SP86;locus_tag=POJFAOPC_01064;product=DNA translocase SftA
1	Prodigal:2.6	CDS	1125708	1127021	.	+	0	ID=POJFAOPC_01065;eC_number=6.3.2.8;Name=murC;gene=murC;inference=ab initio prediction:Prodigal:2.6,similar to AA sequence:UniProtKB:P65475;locus_tag=POJFAOPC_01065;product=UDP-N-acetylmuramate--L-alanine ligase
1	Prodigal:2.6	CDS	1127096	1127587	.	+	0	ID=POJFAOPC_01066;inference=ab initio prediction:Prodigal:2.6,similar to AA sequence:UniProtKB:Q7A531;locus_tag=POJFAOPC_01066;note=UPF0478 protein SA1560;product=hypothetical protein
1	Prodigal:2.6	CDS	1127665	1128888	.	+	0	ID=POJFAOPC_01067;inference=ab initio prediction:Prodigal:2.6;locus_tag=POJFAOPC_01067;product=hypothetical protein
1	Prodigal:2.6	CDS	1129323	1130414	.	+	0	ID=POJFAOPC_01068;Name=aroA_1;dbxref=COG:COG1605;gene=aroA_1;inference=ab initio prediction:Prodigal:2.6,similar to AA sequence:UniProtKB:P39912;locus_tag=POJFAOPC_01068;product=Protein AroA(G)
1	Prodigal:2.6	CDS	1130670	1131659	.	+	0	ID=POJFAOPC_01069;Name=ccpA;gene=ccpA;inference=ab initio prediction:Prodigal:2.6,similar to AA sequence:UniProtKB:P99175;locus_tag=POJFAOPC_01069;product=Catabolite control protein A
1	Prodigal:2.6	CDS	1132079	1133746	.	+	0	ID=POJFAOPC_01070;eC_number=6.3.4.3;Name=fhs;gene=fhs;inference=ab initio prediction:Prodigal:2.6,similar to AA sequence:UniProtKB:Q7A535;locus_tag=POJFAOPC_01070;product=Formate--tetrahydrofolate ligase
1	Prodigal:2.6	CDS	1133836	1134741	.	-	0	ID=POJFAOPC_01071;Name=mrcA;dbxref=COG:COG5009;gene=mrcA;inference=ab initio prediction:Prodigal:2.6,similar to AA sequence:UniProtKB:Q07806;locus_tag=POJFAOPC_01071;product=Penicillin-binding protein 1A
1	Prodigal:2.6	CDS	1135145	1136410	.	+	0	ID=POJFAOPC_01072;eC_number=6.1.1.1;Name=tyrS;gene=tyrS;inference=ab initio prediction:Prodigal:2.6,similar to AA sequence:UniProtKB:A6QHR2;locus_tag=POJFAOPC_01072;product=Tyrosine--tRNA ligase
1	Prodigal:2.6	CDS	1136601	1137839	.	-	0	ID=POJFAOPC_01073;eC_number=3.4.21.107;Name=htrA;dbxref=COG:COG0265;gene=htrA;inference=ab initio prediction:Prodigal:2.6,similar to AA sequence:UniProtKB:O34358;locus_tag=POJFAOPC_01073;product=Serine protease Do-like HtrA
1	Prodigal:2.6	CDS	1138119	1138742	.	+	0	ID=POJFAOPC_01074;eC_number=2.3.1.-;Name=plsC;dbxref=COG:COG0204;gene=plsC;inference=ab initio prediction:Prodigal:2.6,similar to AA sequence:UniProtKB:O07584;locus_tag=POJFAOPC_01074;product=1-acyl-sn-glycerol-3-phosphate acyltransferase
1	Prodigal:2.6	CDS	1138988	1140424	.	+	0	ID=POJFAOPC_01075;Name=nagE;dbxref=COG:COG1263;gene=nagE;inference=ab initio prediction:Prodigal:2.6,similar to AA sequence:UniProtKB:P09323;locus_tag=POJFAOPC_01075;product=PTS system N-acetylglucosamine-specific EIICBA component
1	Prodigal:2.6	CDS	1140520	1141644	.	+	0	ID=POJFAOPC_01076;eC_number=3.1.3.18;Name=gph;gene=gph;inference=ab initio prediction:Prodigal:2.6,protein motif:HAMAP:MF_00495;locus_tag=POJFAOPC_01076;product=Phosphoglycolate phosphatase
1	Prodigal:2.6	CDS	1141724	1143319	.	-	0	ID=POJFAOPC_01077;eC_number=1.1.1.95;Name=serA;dbxref=COG:COG0111;gene=serA;inference=ab initio prediction:Prodigal:2.6,similar to AA sequence:UniProtKB:P9WNX3;locus_tag=POJFAOPC_01077;product=D-3-phosphoglycerate dehydrogenase
1	Prodigal:2.6	CDS	1143309	1144472	.	-	0	ID=POJFAOPC_01078;eC_number=1.12.-.-;inference=ab initio prediction:Prodigal:2.6,similar to AA sequence:UniProtKB:P16421;locus_tag=POJFAOPC_01078;product=Soluble hydrogenase 42 kDa subunit
1	Prodigal:2.6	CDS	1144599	1145039	.	-	0	ID=POJFAOPC_01079;inference=ab initio prediction:Prodigal:2.6;locus_tag=POJFAOPC_01079;product=hypothetical protein
1	Prodigal:2.6	CDS	1145117	1145863	.	+	0	ID=POJFAOPC_01080;eC_number=3.1.4.46;Name=glpQ_1;dbxref=COG:COG0584;gene=glpQ_1;inference=ab initio prediction:Prodigal:2.6,similar to AA sequence:UniProtKB:P37965;locus_tag=POJFAOPC_01080;product=Glycerophosphodiester phosphodiesterase
1	Prodigal:2.6	CDS	1146133	1146735	.	-	0	ID=POJFAOPC_01081;Name=rpsD;dbxref=COG:COG0522;gene=rpsD;inference=ab initio prediction:Prodigal:2.6,similar to AA sequence:UniProtKB:Q2FXK6;locus_tag=POJFAOPC_01081;product=30S ribosomal protein S4
1	Prodigal:2.6	CDS	1146956	1147426	.	-	0	ID=POJFAOPC_01082;eC_number=1.8.4.14;Name=msrC;dbxref=COG:COG1956;gene=msrC;inference=ab initio prediction:Prodigal:2.6,similar to AA sequence:UniProtKB:P76270;locus_tag=POJFAOPC_01082;product=Free methionine-R-sulfoxide reductase
1	Prodigal:2.6	CDS	1147561	1149255	.	+	0	ID=POJFAOPC_01083;Name=ezrA;gene=ezrA;inference=ab initio prediction:Prodigal:2.6,similar to AA sequence:UniProtKB:A7X3E7;locus_tag=POJFAOPC_01083;product=Septation ring formation regulator EzrA
1	Prodigal:2.6	CDS	1149585	1150724	.	+	0	ID=POJFAOPC_01084;eC_number=2.8.1.7;Name=nifS;dbxref=COG:COG1104;gene=nifS;inference=ab initio prediction:Prodigal:2.6,similar to AA sequence:UniProtKB:P05341;locus_tag=POJFAOPC_01084;product=Cysteine desulfurase NifS
1	Prodigal:2.6	CDS	1150724	1151947	.	+	0	ID=POJFAOPC_01085;eC_number=2.8.1.4;Name=thiI;dbxref=COG:COG0301;gene=thiI;inference=ab initio prediction:Prodigal:2.6,similar to AA sequence:UniProtKB:Q81KU0;locus_tag=POJFAOPC_01085;product=putative tRNA sulfurtransferase
1	Prodigal:2.6	CDS	1151987	1152751	.	+	0	ID=POJFAOPC_01086;Name=yfcA;dbxref=COG:COG0730;gene=yfcA;inference=ab initio prediction:Prodigal:2.6,similar to AA sequence:UniProtKB:P0AD30;locus_tag=POJFAOPC_01086;product=putative membrane transporter protein YfcA
1	Prodigal:2.6	CDS	1152994	1153488	.	+	0	ID=POJFAOPC_01087;eC_number=1.11.1.15;Name=tpx;gene=tpx;inference=ab initio prediction:Prodigal:2.6,similar to AA sequence:UniProtKB:P99146;locus_tag=POJFAOPC_01087;product=Thiol peroxidase
1	Prodigal:2.6	CDS	1153617	1154564	.	+	0	ID=POJFAOPC_01088;inference=ab initio prediction:Prodigal:2.6;locus_tag=POJFAOPC_01088;product=hypothetical protein
1	Prodigal:2.6	CDS	1154653	1155906	.	+	0	ID=POJFAOPC_01089;eC_number=2.7.2.1;Name=ackA;gene=ackA;inference=ab initio prediction:Prodigal:2.6,similar to AA sequence:UniProtKB:Q99TF2;locus_tag=POJFAOPC_01089;product=Acetate kinase
1	Prodigal:2.6	CDS	1156102	1156257	.	-	0	ID=POJFAOPC_01090;inference=ab initio prediction:Prodigal:2.6;locus_tag=POJFAOPC_01090;product=hypothetical protein
1	Prodigal:2.6	CDS	1156552	1157055	.	-	0	ID=POJFAOPC_01091;inference=ab initio prediction:Prodigal:2.6,similar to AA sequence:UniProtKB:Q7A551;locus_tag=POJFAOPC_01091;product=Putative universal stress protein
1	Prodigal:2.6	CDS	1157200	1158315	.	+	0	ID=POJFAOPC_01092;eC_number=1.4.1.1;Name=ald2;gene=ald2;inference=ab initio prediction:Prodigal:2.6,similar to AA sequence:UniProtKB:Q99TF4;locus_tag=POJFAOPC_01092;product=Alanine dehydrogenase 2
1	Prodigal:2.6	CDS	1158379	1159434	.	-	0	ID=POJFAOPC_01093;eC_number=3.4.-.-;inference=ab initio prediction:Prodigal:2.6,similar to AA sequence:UniProtKB:Q7A552;locus_tag=POJFAOPC_01093;product=putative peptidase
1	Prodigal:2.6	CDS	1159606	1160295	.	+	0	ID=POJFAOPC_01094;inference=ab initio prediction:Prodigal:2.6,similar to AA sequence:UniProtKB:P99149;locus_tag=POJFAOPC_01094;note=UPF0173 metal-dependent hydrolase SA1529;product=hypothetical protein
1	Prodigal:2.6	CDS	1160596	1161009	.	-	0	ID=POJFAOPC_01095;inference=ab initio prediction:Prodigal:2.6;locus_tag=POJFAOPC_01095;product=hypothetical protein
1	Prodigal:2.6	CDS	1161207	1162505	.	+	0	ID=POJFAOPC_01096;eC_number=3.6.1.1;inference=ab initio prediction:Prodigal:2.6,similar to AA sequence:UniProtKB:Q8XIQ9;locus_tag=POJFAOPC_01096;product=Cobalt-dependent inorganic pyrophosphatase
1	Prodigal:2.6	CDS	1162539	1163477	.	+	0	ID=POJFAOPC_01097;eC_number=3.1.-.-;Name=nrnA;dbxref=COG:COG0618;gene=nrnA;inference=ab initio prediction:Prodigal:2.6,similar to AA sequence:UniProtKB:O34600;locus_tag=POJFAOPC_01097;product=Bifunctional oligoribonuclease and PAP phosphatase NrnA
1	Prodigal:2.6	CDS	1163501	1166698	.	+	0	ID=POJFAOPC_01098;eC_number=2.7.7.7;Name=dnaE;dbxref=COG:COG0587;gene=dnaE;inference=ab initio prediction:Prodigal:2.6,similar to AA sequence:UniProtKB:Q9XDH5;locus_tag=POJFAOPC_01098;product=DNA polymerase III subunit alpha
1	Prodigal:2.6	CDS	1167002	1168231	.	+	0	ID=POJFAOPC_01099;eC_number=1.1.1.38;inference=ab initio prediction:Prodigal:2.6,similar to AA sequence:UniProtKB:P16468;locus_tag=POJFAOPC_01099;product=NAD-dependent malic enzyme
1	Prodigal:2.6	CDS	1168330	1169187	.	+	0	ID=POJFAOPC_01100;eC_number=6.4.1.2;Name=accD;dbxref=COG:COG0777;gene=accD;inference=ab initio prediction:Prodigal:2.6,similar to AA sequence:UniProtKB:Q2FXM6;locus_tag=POJFAOPC_01100;product=Acetyl-coenzyme A carboxylase carboxyl transferase subunit beta
1	Prodigal:2.6	CDS	1169187	1170131	.	+	0	ID=POJFAOPC_01101;eC_number=6.4.1.2;Name=accA;gene=accA;inference=ab initio prediction:Prodigal:2.6,similar to AA sequence:UniProtKB:Q7A558;locus_tag=POJFAOPC_01101;product=Acetyl-coenzyme A carboxylase carboxyl transferase subunit alpha
1	Prodigal:2.6	CDS	1170309	1171277	.	+	0	ID=POJFAOPC_01102;eC_number=2.7.1.11;Name=pfkA;dbxref=COG:COG0205;gene=pfkA;inference=ab initio prediction:Prodigal:2.6,similar to AA sequence:UniProtKB:Q2FXM8;locus_tag=POJFAOPC_01102;product=ATP-dependent 6-phosphofructokinase
1	Prodigal:2.6	CDS	1171301	1173058	.	+	0	ID=POJFAOPC_01103;eC_number=2.7.1.40;Name=pyk;gene=pyk;inference=ab initio prediction:Prodigal:2.6,similar to AA sequence:UniProtKB:Q7A559;locus_tag=POJFAOPC_01103;product=Pyruvate kinase
1	Prodigal:2.6	CDS	1173501	1174859	.	-	0	ID=POJFAOPC_01104;Name=cycA_3;dbxref=COG:COG1113;gene=cycA_3;inference=ab initio prediction:Prodigal:2.6,similar to AA sequence:UniProtKB:P0AAE0;locus_tag=POJFAOPC_01104;product=D-serine/D-alanine/glycine transporter
1	Prodigal:2.6	CDS	1175207	1176328	.	+	0	ID=POJFAOPC_01105;eC_number=2.3.3.16;Name=citZ;dbxref=COG:COG0372;gene=citZ;inference=ab initio prediction:Prodigal:2.6,similar to AA sequence:UniProtKB:P39120;locus_tag=POJFAOPC_01105;product=Citrate synthase 2
1	Prodigal:2.6	CDS	1176371	1177639	.	+	0	ID=POJFAOPC_01106;eC_number=1.1.1.42;Name=icd;gene=icd;inference=ab initio prediction:Prodigal:2.6,similar to AA sequence:UniProtKB:P99167;locus_tag=POJFAOPC_01106;product=Isocitrate dehydrogenase [NADP]
1	Prodigal:2.6	CDS	1177955	1178665	.	+	0	ID=POJFAOPC_01107;Name=phoP;dbxref=COG:COG0745;gene=phoP;inference=ab initio prediction:Prodigal:2.6,similar to AA sequence:UniProtKB:P13792;locus_tag=POJFAOPC_01107;product=Alkaline phosphatase synthesis transcriptional regulatory protein PhoP
1	Prodigal:2.6	CDS	1178665	1180362	.	+	0	ID=POJFAOPC_01108;eC_number=2.7.13.3;Name=phoR;dbxref=COG:COG0642;gene=phoR;inference=ab initio prediction:Prodigal:2.6,similar to AA sequence:UniProtKB:P23545;locus_tag=POJFAOPC_01108;product=Alkaline phosphatase synthesis sensor protein PhoR
1	Prodigal:2.6	CDS	1180657	1183287	.	+	0	ID=POJFAOPC_01109;eC_number=2.7.7.7;Name=polA;gene=polA;inference=ab initio prediction:Prodigal:2.6,similar to AA sequence:UniProtKB:Q04957;locus_tag=POJFAOPC_01109;product=DNA polymerase I
1	Prodigal:2.6	CDS	1183303	1184175	.	+	0	ID=POJFAOPC_01110;eC_number=3.2.2.23;Name=mutM;dbxref=COG:COG0266;gene=mutM;inference=ab initio prediction:Prodigal:2.6,similar to AA sequence:UniProtKB:O50606;locus_tag=POJFAOPC_01110;product=Formamidopyrimidine-DNA glycosylase
1	Prodigal:2.6	CDS	1184191	1184802	.	+	0	ID=POJFAOPC_01111;eC_number=2.7.1.24;Name=coaE;gene=coaE;inference=ab initio prediction:Prodigal:2.6,similar to AA sequence:UniProtKB:P63831;locus_tag=POJFAOPC_01111;product=Dephospho-CoA kinase
1	Prodigal:2.6	CDS	1185157	1185273	.	+	0	ID=POJFAOPC_01112;inference=ab initio prediction:Prodigal:2.6;locus_tag=POJFAOPC_01112;product=hypothetical protein
1	Prodigal:2.6	CDS	1185646	1186671	.	+	0	ID=POJFAOPC_01113;eC_number=1.2.1.12;Name=gapA2;gene=gapA2;inference=ab initio prediction:Prodigal:2.6,similar to AA sequence:UniProtKB:P99067;locus_tag=POJFAOPC_01113;product=Glyceraldehyde-3-phosphate dehydrogenase 2
1	Prodigal:2.6	CDS	1187191	1187661	.	+	0	ID=POJFAOPC_01114;Name=nrdR;dbxref=COG:COG1327;gene=nrdR;inference=ab initio prediction:Prodigal:2.6,similar to AA sequence:UniProtKB:P67318;locus_tag=POJFAOPC_01114;product=Transcriptional repressor NrdR
1	Prodigal:2.6	CDS	1187662	1189032	.	+	0	ID=POJFAOPC_01115;Name=dnaB;dbxref=COG:COG3611;gene=dnaB;inference=ab initio prediction:Prodigal:2.6,similar to AA sequence:UniProtKB:P07908;locus_tag=POJFAOPC_01115;product=Replication initiation and membrane attachment protein
1	Prodigal:2.6	CDS	1189032	1189952	.	+	0	ID=POJFAOPC_01116;Name=dnaI;dbxref=COG:COG1484;gene=dnaI;inference=ab initio prediction:Prodigal:2.6,similar to AA sequence:UniProtKB:P06567;locus_tag=POJFAOPC_01116;product=Primosomal protein DnaI
1	Prodigal:2.6	CDS	1190305	1192242	.	+	0	ID=POJFAOPC_01117;eC_number=6.1.1.3;Name=thrS;gene=thrS;inference=ab initio prediction:Prodigal:2.6,similar to AA sequence:UniProtKB:Q8NW68;locus_tag=POJFAOPC_01117;product=Threonine--tRNA ligase
1	Prodigal:2.6	CDS	1192671	1194173	.	+	0	ID=POJFAOPC_01118;Name=lysP_1;dbxref=COG:COG0833;gene=lysP_1;inference=ab initio prediction:Prodigal:2.6,similar to AA sequence:UniProtKB:P25737;locus_tag=POJFAOPC_01118;product=Lysine-specific permease
1	Prodigal:2.6	CDS	1194381	1194908	.	+	0	ID=POJFAOPC_01119;Name=infC;gene=infC;inference=ab initio prediction:Prodigal:2.6,similar to AA sequence:UniProtKB:P65140;locus_tag=POJFAOPC_01119;product=Translation initiation factor IF-3
1	Prodigal:2.6	CDS	1194936	1195136	.	+	0	ID=POJFAOPC_01120;Name=rpmI;dbxref=COG:COG0291;gene=rpmI;inference=ab initio prediction:Prodigal:2.6,similar to AA sequence:UniProtKB:Q2FXQ0;locus_tag=POJFAOPC_01120;product=50S ribosomal protein L35
1	Prodigal:2.6	CDS	1195188	1195544	.	+	0	ID=POJFAOPC_01121;Name=rplT;dbxref=COG:COG0292;gene=rplT;inference=ab initio prediction:Prodigal:2.6,similar to AA sequence:UniProtKB:Q2FXQ1;locus_tag=POJFAOPC_01121;product=50S ribosomal protein L20
1	Prodigal:2.6	CDS	1195962	1196573	.	+	0	ID=POJFAOPC_01122;inference=ab initio prediction:Prodigal:2.6;locus_tag=POJFAOPC_01122;product=hypothetical protein
1	Prodigal:2.6	CDS	1196590	1197513	.	+	0	ID=POJFAOPC_01123;inference=ab initio prediction:Prodigal:2.6;locus_tag=POJFAOPC_01123;product=hypothetical protein
1	Prodigal:2.6	CDS	1197674	1198975	.	+	0	ID=POJFAOPC_01124;eC_number=5.2.1.8;Name=tig;gene=tig;inference=ab initio prediction:Prodigal:2.6,similar to AA sequence:UniProtKB:P99080;locus_tag=POJFAOPC_01124;product=Trigger factor
1	Prodigal:2.6	CDS	1199262	1200524	.	+	0	ID=POJFAOPC_01125;Name=clpX;gene=clpX;inference=ab initio prediction:Prodigal:2.6,similar to AA sequence:UniProtKB:P63790;locus_tag=POJFAOPC_01125;product=ATP-dependent Clp protease ATP-binding subunit ClpX
1	Prodigal:2.6	CDS	1200636	1201223	.	+	0	ID=POJFAOPC_01126;Name=engB;gene=engB;inference=ab initio prediction:Prodigal:2.6,similar to AA sequence:UniProtKB:P64071;locus_tag=POJFAOPC_01126;product=putative GTP-binding protein EngB
1	Prodigal:2.6	CDS	1201393	1202739	.	+	0	ID=POJFAOPC_01127;eC_number=1.2.1.70;Name=hemA;dbxref=COG:COG0373;gene=hemA;inference=ab initio prediction:Prodigal:2.6,similar to AA sequence:UniProtKB:P16618;locus_tag=POJFAOPC_01127;product=Glutamyl-tRNA reductase
1	Prodigal:2.6	CDS	1202761	1203573	.	+	0	ID=POJFAOPC_01128;inference=ab initio prediction:Prodigal:2.6;locus_tag=POJFAOPC_01128;product=hypothetical protein
1	Prodigal:2.6	CDS	1203627	1204553	.	+	0	ID=POJFAOPC_01129;eC_number=2.5.1.61;Name=hemC;gene=hemC;inference=ab initio prediction:Prodigal:2.6,similar to AA sequence:UniProtKB:P64341;locus_tag=POJFAOPC_01129;product=Porphobilinogen deaminase
1	Prodigal:2.6	CDS	1204587	1205267	.	+	0	ID=POJFAOPC_01130;inference=ab initio prediction:Prodigal:2.6;locus_tag=POJFAOPC_01130;product=hypothetical protein
1	Prodigal:2.6	CDS	1205257	1206231	.	+	0	ID=POJFAOPC_01131;eC_number=4.2.1.24;Name=hemB;gene=hemB;inference=ab initio prediction:Prodigal:2.6,similar to AA sequence:UniProtKB:P64334;locus_tag=POJFAOPC_01131;product=Delta-aminolevulinic acid dehydratase
1	Prodigal:2.6	CDS	1206252	1207538	.	+	0	ID=POJFAOPC_01132;eC_number=5.4.3.8;Name=hemL1;gene=hemL1;inference=ab initio prediction:Prodigal:2.6,similar to AA sequence:UniProtKB:P99096;locus_tag=POJFAOPC_01132;product=Glutamate-1-semialdehyde 2%2C1-aminomutase 1
1	Prodigal:2.6	CDS	1207945	1209018	.	+	0	ID=POJFAOPC_01133;inference=ab initio prediction:Prodigal:2.6;locus_tag=POJFAOPC_01133;product=hypothetical protein
1	Prodigal:2.6	CDS	1209569	1210468	.	+	0	ID=POJFAOPC_01134;inference=ab initio prediction:Prodigal:2.6;locus_tag=POJFAOPC_01134;product=hypothetical protein
1	Prodigal:2.6	CDS	1210635	1211195	.	-	0	ID=POJFAOPC_01135;eC_number=3.2.2.20;Name=tag;dbxref=COG:COG2818;gene=tag;inference=ab initio prediction:Prodigal:2.6,similar to AA sequence:UniProtKB:P05100;locus_tag=POJFAOPC_01135;product=DNA-3-methyladenine glycosylase 1
1	Prodigal:2.6	CDS	1211538	1214168	.	+	0	ID=POJFAOPC_01136;eC_number=6.1.1.9;Name=valS;gene=valS;inference=ab initio prediction:Prodigal:2.6,similar to AA sequence:UniProtKB:Q99TJ8;locus_tag=POJFAOPC_01136;product=Valine--tRNA ligase
1	Prodigal:2.6	CDS	1214179	1215444	.	+	0	ID=POJFAOPC_01137;eC_number=6.3.2.17;Name=fpgS;gene=fpgS;inference=ab initio prediction:Prodigal:2.6,similar to AA sequence:UniProtKB:P15925;locus_tag=POJFAOPC_01137;product=Folylpolyglutamate synthase
1	Prodigal:2.6	CDS	1215628	1216338	.	+	0	ID=POJFAOPC_01138;Name=comC;gene=comC;inference=ab initio prediction:Prodigal:2.6,similar to AA sequence:UniProtKB:P15378;locus_tag=POJFAOPC_01138;product=Type 4 prepilin-like proteins leader peptide-processing enzyme
1	Prodigal:2.6	CDS	1216335	1217015	.	+	0	ID=POJFAOPC_01139;inference=ab initio prediction:Prodigal:2.6,similar to AA sequence:UniProtKB:Q02170;locus_tag=POJFAOPC_01139;note=UPF0758 protein YsxA;product=hypothetical protein
1	Prodigal:2.6	CDS	1217079	1217258	.	-	0	ID=POJFAOPC_01140;inference=ab initio prediction:Prodigal:2.6;locus_tag=POJFAOPC_01140;product=hypothetical protein
1	Prodigal:2.6	CDS	1217423	1217908	.	+	0	ID=POJFAOPC_01141;inference=ab initio prediction:Prodigal:2.6;locus_tag=POJFAOPC_01141;product=hypothetical protein
1	Prodigal:2.6	CDS	1217992	1218132	.	+	0	ID=POJFAOPC_01142;inference=ab initio prediction:Prodigal:2.6;locus_tag=POJFAOPC_01142;product=hypothetical protein
1	Prodigal:2.6	CDS	1218539	1219378	.	+	0	ID=POJFAOPC_01143;Name=mreC;dbxref=COG:COG1792;gene=mreC;inference=ab initio prediction:Prodigal:2.6,similar to AA sequence:UniProtKB:Q8Y6Y4;locus_tag=POJFAOPC_01143;product=Cell shape-determining protein MreC
1	Prodigal:2.6	CDS	1219378	1219899	.	+	0	ID=POJFAOPC_01144;Name=mreD;dbxref=COG:COG2891;gene=mreD;inference=ab initio prediction:Prodigal:2.6,similar to AA sequence:UniProtKB:Q01467;locus_tag=POJFAOPC_01144;product=Rod shape-determining protein MreD
1	Prodigal:2.6	CDS	1220021	1220329	.	+	0	ID=POJFAOPC_01145;Name=rplU;dbxref=COG:COG0261;gene=rplU;inference=ab initio prediction:Prodigal:2.6,similar to AA sequence:UniProtKB:Q2FXS8;locus_tag=POJFAOPC_01145;product=50S ribosomal protein L21
1	Prodigal:2.6	CDS	1220334	1220654	.	+	0	ID=POJFAOPC_01146;inference=ab initio prediction:Prodigal:2.6;locus_tag=POJFAOPC_01146;product=hypothetical protein
1	Prodigal:2.6	CDS	1220666	1220950	.	+	0	ID=POJFAOPC_01147;Name=rpmA;dbxref=COG:COG0211;gene=rpmA;inference=ab initio prediction:Prodigal:2.6,similar to AA sequence:UniProtKB:Q2FXT0;locus_tag=POJFAOPC_01147;product=50S ribosomal protein L27
1	Prodigal:2.6	CDS	1221096	1222388	.	+	0	ID=POJFAOPC_01148;eC_number=3.6.5.-;Name=obg;gene=obg;inference=ab initio prediction:Prodigal:2.6,similar to AA sequence:UniProtKB:Q7A584;locus_tag=POJFAOPC_01148;product=GTPase Obg
1	Prodigal:2.6	CDS	1222400	1222855	.	+	0	ID=POJFAOPC_01149;inference=ab initio prediction:Prodigal:2.6;locus_tag=POJFAOPC_01149;product=hypothetical protein
1	Prodigal:2.6	CDS	1222868	1223470	.	+	0	ID=POJFAOPC_01150;eC_number=3.6.4.12;Name=ruvA;dbxref=COG:COG0632;gene=ruvA;inference=ab initio prediction:Prodigal:2.6,similar to AA sequence:UniProtKB:P0A809;locus_tag=POJFAOPC_01150;product=Holliday junction ATP-dependent DNA helicase RuvA
1	Prodigal:2.6	CDS	1223484	1224488	.	+	0	ID=POJFAOPC_01151;eC_number=3.6.4.12;Name=ruvB;gene=ruvB;inference=ab initio prediction:Prodigal:2.6,similar to AA sequence:UniProtKB:P66758;locus_tag=POJFAOPC_01151;product=Holliday junction ATP-dependent DNA helicase RuvB
1	Prodigal:2.6	CDS	1224490	1225515	.	+	0	ID=POJFAOPC_01152;eC_number=2.4.99.17;Name=queA;gene=queA;inference=ab initio prediction:Prodigal:2.6,similar to AA sequence:UniProtKB:P65951;locus_tag=POJFAOPC_01152;product=S-adenosylmethionine:tRNA ribosyltransferase-isomerase
1	Prodigal:2.6	CDS	1225536	1226675	.	+	0	ID=POJFAOPC_01153;eC_number=2.4.2.29;Name=tgt;gene=tgt;inference=ab initio prediction:Prodigal:2.6,similar to AA sequence:UniProtKB:P66905;locus_tag=POJFAOPC_01153;product=Queuine tRNA-ribosyltransferase
1	Prodigal:2.6	CDS	1226691	1226951	.	+	0	ID=POJFAOPC_01154;Name=yajC;dbxref=COG:COG1862;gene=yajC;inference=ab initio prediction:Prodigal:2.6,similar to AA sequence:UniProtKB:P0ADZ7;locus_tag=POJFAOPC_01154;product=Sec translocon accessory complex subunit YajC
1	Prodigal:2.6	CDS	1227290	1229581	.	+	0	ID=POJFAOPC_01155;Name=secDF;dbxref=COG:COG0341;gene=secDF;inference=ab initio prediction:Prodigal:2.6,similar to AA sequence:UniProtKB:O32047;locus_tag=POJFAOPC_01155;product=Protein translocase subunit SecDF
1	Prodigal:2.6	CDS	1230326	1232599	.	+	0	ID=POJFAOPC_01156;eC_number=3.1.-.-;Name=recJ;dbxref=COG:COG0608;gene=recJ;inference=ab initio prediction:Prodigal:2.6,similar to AA sequence:UniProtKB:P21893;locus_tag=POJFAOPC_01156;product=Single-stranded-DNA-specific exonuclease RecJ
1	Prodigal:2.6	CDS	1232618	1233136	.	+	0	ID=POJFAOPC_01157;eC_number=2.4.2.7;Name=apt;gene=apt;inference=ab initio prediction:Prodigal:2.6,similar to AA sequence:UniProtKB:P68779;locus_tag=POJFAOPC_01157;product=Adenine phosphoribosyltransferase
1	Prodigal:2.6	CDS	1233655	1235844	.	+	0	ID=POJFAOPC_01158;eC_number=2.7.6.5;Name=relA;gene=relA;inference=ab initio prediction:Prodigal:2.6,similar to AA sequence:UniProtKB:Q99TL8;locus_tag=POJFAOPC_01158;product=GTP pyrophosphokinase
1	Prodigal:2.6	CDS	1235858	1236310	.	+	0	ID=POJFAOPC_01159;eC_number=3.1.1.96;Name=dtd;gene=dtd;inference=ab initio prediction:Prodigal:2.6,similar to AA sequence:UniProtKB:P0A026;locus_tag=POJFAOPC_01159;product=D-aminoacyl-tRNA deacylase
1	Prodigal:2.6	CDS	1236307	1237182	.	+	0	ID=POJFAOPC_01160;eC_number=3.5.1.28;Name=lytC;dbxref=COG:COG0860;gene=lytC;inference=ab initio prediction:Prodigal:2.6,similar to AA sequence:UniProtKB:Q02114;locus_tag=POJFAOPC_01160;product=N-acetylmuramoyl-L-alanine amidase LytC
1	Prodigal:2.6	CDS	1237554	1238828	.	+	0	ID=POJFAOPC_01161;eC_number=6.1.1.21;Name=hisS;gene=hisS;inference=ab initio prediction:Prodigal:2.6,similar to AA sequence:UniProtKB:P60910;locus_tag=POJFAOPC_01161;product=Histidine--tRNA ligase
1	Prodigal:2.6	CDS	1238831	1240597	.	+	0	ID=POJFAOPC_01162;eC_number=6.1.1.12;Name=aspS;gene=aspS;inference=ab initio prediction:Prodigal:2.6,similar to AA sequence:UniProtKB:P67015;locus_tag=POJFAOPC_01162;product=Aspartate--tRNA ligase
1	Prodigal:2.6	CDS	1241153	1241929	.	+	0	ID=POJFAOPC_01163;eC_number=6.1.-.-;Name=tcdA;dbxref=COG:COG1179;gene=tcdA;inference=ab initio prediction:Prodigal:2.6,similar to AA sequence:UniProtKB:Q46927;locus_tag=POJFAOPC_01163;product=tRNA threonylcarbamoyladenosine dehydratase
1	Prodigal:2.6	CDS	1242123	1243394	.	-	0	ID=POJFAOPC_01164;dbxref=COG:COG2256;inference=ab initio prediction:Prodigal:2.6,similar to AA sequence:UniProtKB:P9WQN1;locus_tag=POJFAOPC_01164;product=putative AAA domain-containing protein
1	Prodigal:2.6	CDS	1243480	1243902	.	+	0	ID=POJFAOPC_01165;Name=cymR;gene=cymR;inference=ab initio prediction:Prodigal:2.6,similar to AA sequence:UniProtKB:O34527;locus_tag=POJFAOPC_01165;product=HTH-type transcriptional regulator CymR
1	Prodigal:2.6	CDS	1244088	1244231	.	+	0	ID=POJFAOPC_01166;inference=ab initio prediction:Prodigal:2.6;locus_tag=POJFAOPC_01166;product=hypothetical protein
1	Prodigal:2.6	CDS	1244431	1245426	.	-	0	ID=POJFAOPC_01167;eC_number=1.14.14.3;Name=luxB;gene=luxB;inference=ab initio prediction:Prodigal:2.6,similar to AA sequence:UniProtKB:P29239;locus_tag=POJFAOPC_01167;product=Alkanal monooxygenase beta chain
1	Prodigal:2.6	CDS	1245669	1246811	.	+	0	ID=POJFAOPC_01168;eC_number=2.8.1.7;Name=iscS;gene=iscS;inference=ab initio prediction:Prodigal:2.6,similar to AA sequence:UniProtKB:O54055;locus_tag=POJFAOPC_01168;product=Cysteine desulfurase IscS
1	Prodigal:2.6	CDS	1246811	1247929	.	+	0	ID=POJFAOPC_01169;eC_number=2.8.1.13;Name=mnmA;gene=mnmA;inference=ab initio prediction:Prodigal:2.6,similar to AA sequence:UniProtKB:Q99TM8;locus_tag=POJFAOPC_01169;product=tRNA-specific 2-thiouridylase MnmA
1	Prodigal:2.6	CDS	1248092	1248760	.	+	0	ID=POJFAOPC_01170;Name=yrrB;gene=yrrB;inference=ab initio prediction:Prodigal:2.6,similar to AA sequence:UniProtKB:O34452;locus_tag=POJFAOPC_01170;product=TPR repeat-containing protein YrrB
1	Prodigal:2.6	CDS	1248762	1251194	.	+	0	ID=POJFAOPC_01171;eC_number=3.6.4.12;Name=recD2;dbxref=COG:COG0507;gene=recD2;inference=ab initio prediction:Prodigal:2.6,similar to AA sequence:UniProtKB:Q9RT63;locus_tag=POJFAOPC_01171;product=ATP-dependent RecD-like DNA helicase
1	Prodigal:2.6	CDS	1251523	1254153	.	+	0	ID=POJFAOPC_01172;eC_number=6.1.1.7;Name=alaS;gene=alaS;inference=ab initio prediction:Prodigal:2.6,similar to AA sequence:UniProtKB:P67011;locus_tag=POJFAOPC_01172;product=Alanine--tRNA ligase
1	Prodigal:2.6	CDS	1254217	1254477	.	+	0	ID=POJFAOPC_01173;inference=ab initio prediction:Prodigal:2.6,similar to AA sequence:UniProtKB:P60359;locus_tag=POJFAOPC_01173;note=UPF0297 protein SA1445;product=hypothetical protein
1	Prodigal:2.6	CDS	1254479	1254907	.	+	0	ID=POJFAOPC_01174;eC_number=3.1.-.-;Name=yrrK;dbxref=COG:COG0816;gene=yrrK;inference=ab initio prediction:Prodigal:2.6,similar to AA sequence:UniProtKB:O34634;locus_tag=POJFAOPC_01174;product=Putative pre-16S rRNA nuclease
1	Prodigal:2.6	CDS	1254922	1255230	.	+	0	ID=POJFAOPC_01175;inference=ab initio prediction:Prodigal:2.6,similar to AA sequence:UniProtKB:Q7A598;locus_tag=POJFAOPC_01175;note=UPF0473 protein SA1443;product=hypothetical protein
1	Prodigal:2.6	CDS	1255659	1256294	.	+	0	ID=POJFAOPC_01176;eC_number=2.1.1.-;dbxref=COG:COG4122;inference=ab initio prediction:Prodigal:2.6,similar to AA sequence:UniProtKB:A0R2D5;locus_tag=POJFAOPC_01176;product=Putative O-methyltransferase/MSMEI_4947
1	Prodigal:2.6	CDS	1256297	1257220	.	+	0	ID=POJFAOPC_01177;eC_number=3.4.-.-;Name=ydcP_1;dbxref=COG:COG0826;gene=ydcP_1;inference=ab initio prediction:Prodigal:2.6,similar to AA sequence:UniProtKB:P76104;locus_tag=POJFAOPC_01177;product=putative protease YdcP
1	Prodigal:2.6	CDS	1257238	1258506	.	+	0	ID=POJFAOPC_01178;eC_number=3.4.-.-;Name=ydcP_2;dbxref=COG:COG0826;gene=ydcP_2;inference=ab initio prediction:Prodigal:2.6,similar to AA sequence:UniProtKB:P76104;locus_tag=POJFAOPC_01178;product=putative protease YdcP
1	Prodigal:2.6	CDS	1258506	1259129	.	+	0	ID=POJFAOPC_01179;eC_number=2.7.1.48;Name=udk;gene=udk;inference=ab initio prediction:Prodigal:2.6,similar to AA sequence:UniProtKB:P67411;locus_tag=POJFAOPC_01179;product=Uridine kinase
1	Prodigal:2.6	CDS	1259160	1259636	.	+	0	ID=POJFAOPC_01180;Name=greA;gene=greA;inference=ab initio prediction:Prodigal:2.6,similar to AA sequence:UniProtKB:P99156;locus_tag=POJFAOPC_01180;product=Transcription elongation factor GreA
1	Prodigal:2.6	CDS	1259934	1260416	.	+	0	ID=POJFAOPC_01181;inference=ab initio prediction:Prodigal:2.6;locus_tag=POJFAOPC_01181;product=hypothetical protein
1	Prodigal:2.6	CDS	1260936	1261667	.	+	0	ID=POJFAOPC_01182;Name=kipI_1;dbxref=COG:COG2049;gene=kipI_1;inference=ab initio prediction:Prodigal:2.6,similar to AA sequence:UniProtKB:P60495;locus_tag=POJFAOPC_01182;product=Kinase A inhibitor
1	Prodigal:2.6	CDS	1261657	1262661	.	+	0	ID=POJFAOPC_01183;Name=kipA_1;dbxref=COG:COG1984;gene=kipA_1;inference=ab initio prediction:Prodigal:2.6,similar to AA sequence:UniProtKB:Q7WY77;locus_tag=POJFAOPC_01183;product=KipI antagonist
1	Prodigal:2.6	CDS	1262662	1263102	.	+	0	ID=POJFAOPC_01184;Name=accB_1;dbxref=COG:COG0511;gene=accB_1;inference=ab initio prediction:Prodigal:2.6,similar to AA sequence:UniProtKB:Q06881;locus_tag=POJFAOPC_01184;product=Biotin carboxyl carrier protein of acetyl-CoA carboxylase
1	Prodigal:2.6	CDS	1263113	1264474	.	+	0	ID=POJFAOPC_01185;eC_number=6.3.4.14;Name=accC;dbxref=COG:COG0439;gene=accC;inference=ab initio prediction:Prodigal:2.6,similar to AA sequence:UniProtKB:P37798;locus_tag=POJFAOPC_01185;product=Biotin carboxylase
1	Prodigal:2.6	CDS	1264477	1265229	.	+	0	ID=POJFAOPC_01186;inference=ab initio prediction:Prodigal:2.6,similar to AA sequence:UniProtKB:Q53WG6;locus_tag=POJFAOPC_01186;note=UPF0271 protein TTHB195;product=hypothetical protein
1	Prodigal:2.6	CDS	1265241	1266485	.	+	0	ID=POJFAOPC_01187;Name=mntH_1;gene=mntH_1;inference=ab initio prediction:Prodigal:2.6,protein motif:HAMAP:MF_00221;locus_tag=POJFAOPC_01187;product=Divalent metal cation transporter MntH
1	Prodigal:2.6	CDS	1266684	1267370	.	+	0	ID=POJFAOPC_01188;eC_number=3.2.2.9;Name=mtnN;dbxref=COG:COG0775;gene=mtnN;inference=ab initio prediction:Prodigal:2.6,similar to AA sequence:UniProtKB:Q99TQ0;locus_tag=POJFAOPC_01188;product=5'-methylthioadenosine/S-adenosylhomocysteine nucleosidase
1	Prodigal:2.6	CDS	1267390	1267917	.	+	0	ID=POJFAOPC_01189;inference=ab initio prediction:Prodigal:2.6;locus_tag=POJFAOPC_01189;product=hypothetical protein
1	Prodigal:2.6	CDS	1267918	1269018	.	+	0	ID=POJFAOPC_01190;Name=yqeH;dbxref=COG:COG1161;gene=yqeH;inference=ab initio prediction:Prodigal:2.6,similar to AA sequence:UniProtKB:P54453;locus_tag=POJFAOPC_01190;product=putative protein YqeH
1	Prodigal:2.6	CDS	1269034	1269843	.	+	0	ID=POJFAOPC_01191;eC_number=1.1.1.25;Name=aroE;dbxref=COG:COG0169;gene=aroE;inference=ab initio prediction:Prodigal:2.6,similar to AA sequence:UniProtKB:Q5HNV1;locus_tag=POJFAOPC_01191;product=Shikimate dehydrogenase (NADP(+))
1	Prodigal:2.6	CDS	1269843	1270136	.	+	0	ID=POJFAOPC_01192;dbxref=COG:COG1534;inference=ab initio prediction:Prodigal:2.6,similar to AA sequence:UniProtKB:P71376;locus_tag=POJFAOPC_01192;product=RNA-binding protein
1	Prodigal:2.6	CDS	1270133	1270708	.	+	0	ID=POJFAOPC_01193;eC_number=2.7.7.18;Name=nadD;dbxref=COG:COG1057;gene=nadD;inference=ab initio prediction:Prodigal:2.6,similar to AA sequence:UniProtKB:Q5HFG7;locus_tag=POJFAOPC_01193;product=putative nicotinate-nucleotide adenylyltransferase
1	Prodigal:2.6	CDS	1270695	1271279	.	+	0	ID=POJFAOPC_01194;inference=ab initio prediction:Prodigal:2.6;locus_tag=POJFAOPC_01194;product=hypothetical protein
1	Prodigal:2.6	CDS	1271280	1271633	.	+	0	ID=POJFAOPC_01195;Name=rsfS;dbxref=COG:COG0799;gene=rsfS;inference=ab initio prediction:Prodigal:2.6,similar to AA sequence:UniProtKB:Q9KD89;locus_tag=POJFAOPC_01195;product=Ribosomal silencing factor RsfS
1	Prodigal:2.6	CDS	1271636	1272355	.	+	0	ID=POJFAOPC_01196;eC_number=2.1.1.235;Name=tylM1;gene=tylM1;inference=ab initio prediction:Prodigal:2.6,similar to AA sequence:UniProtKB:P95748;locus_tag=POJFAOPC_01196;product=dTDP-3-amino-3%2C6-dideoxy-alpha-D-glucopyranose N%2CN-dimethyltransferase
1	Prodigal:2.6	CDS	1272414	1273088	.	+	0	ID=POJFAOPC_01197;Name=comEA;dbxref=COG:COG1555;gene=comEA;inference=ab initio prediction:Prodigal:2.6,similar to AA sequence:UniProtKB:P39694;locus_tag=POJFAOPC_01197;product=ComE operon protein 1
1	Prodigal:2.6	CDS	1273168	1273629	.	+	0	ID=POJFAOPC_01198;eC_number=3.5.4.33;Name=tadA_1;dbxref=COG:COG0590;gene=tadA_1;inference=ab initio prediction:Prodigal:2.6,similar to AA sequence:UniProtKB:P68398;locus_tag=POJFAOPC_01198;product=tRNA-specific adenosine deaminase
1	Prodigal:2.6	CDS	1273765	1275849	.	+	0	ID=POJFAOPC_01199;Name=comEC;dbxref=COG:COG0658;gene=comEC;inference=ab initio prediction:Prodigal:2.6,similar to AA sequence:UniProtKB:P39695;locus_tag=POJFAOPC_01199;product=ComE operon protein 3
1	Prodigal:2.6	CDS	1275894	1276868	.	+	0	ID=POJFAOPC_01200;Name=yqeN;dbxref=COG:COG1466;gene=yqeN;inference=ab initio prediction:Prodigal:2.6,similar to AA sequence:UniProtKB:P54459;locus_tag=POJFAOPC_01200;product=putative protein YqeN
1	Prodigal:2.6	CDS	1276986	1277237	.	-	0	ID=POJFAOPC_01201;Name=rpsT;dbxref=COG:COG0268;gene=rpsT;inference=ab initio prediction:Prodigal:2.6,similar to AA sequence:UniProtKB:Q2FXY6;locus_tag=POJFAOPC_01201;product=30S ribosomal protein S20
1	Prodigal:2.6	CDS	1277530	1279353	.	+	0	ID=POJFAOPC_01202;eC_number=3.6.5.-;Name=lepA;gene=lepA;inference=ab initio prediction:Prodigal:2.6,similar to AA sequence:UniProtKB:P65272;locus_tag=POJFAOPC_01202;product=Elongation factor 4
1	Prodigal:2.6	CDS	1279472	1280596	.	+	0	ID=POJFAOPC_01203;eC_number=1.3.99.-;Name=hemN;dbxref=COG:COG0635;gene=hemN;inference=ab initio prediction:Prodigal:2.6,similar to AA sequence:UniProtKB:P54304;locus_tag=POJFAOPC_01203;product=Oxygen-independent coproporphyrinogen-III oxidase-like protein YqeR
1	Prodigal:2.6	CDS	1280696	1281673	.	+	0	ID=POJFAOPC_01204;Name=hrcA;dbxref=COG:COG1420;gene=hrcA;inference=ab initio prediction:Prodigal:2.6,similar to AA sequence:UniProtKB:P68792;locus_tag=POJFAOPC_01204;product=Heat-inducible transcription repressor HrcA
1	Prodigal:2.6	CDS	1281702	1282334	.	+	0	ID=POJFAOPC_01205;Name=grpE;gene=grpE;inference=ab initio prediction:Prodigal:2.6,similar to AA sequence:UniProtKB:P99086;locus_tag=POJFAOPC_01205;product=Protein GrpE
1	Prodigal:2.6	CDS	1282390	1284219	.	+	0	ID=POJFAOPC_01206;Name=dnaK;gene=dnaK;inference=ab initio prediction:Prodigal:2.6,similar to AA sequence:UniProtKB:P99110;locus_tag=POJFAOPC_01206;product=Chaperone protein DnaK
1	Prodigal:2.6	CDS	1284364	1285485	.	+	0	ID=POJFAOPC_01207;Name=dnaJ;gene=dnaJ;inference=ab initio prediction:Prodigal:2.6,similar to AA sequence:UniProtKB:P63971;locus_tag=POJFAOPC_01207;product=Chaperone protein DnaJ
1	Prodigal:2.6	CDS	1285489	1286427	.	+	0	ID=POJFAOPC_01208;eC_number=2.1.1.-;Name=prmA;dbxref=COG:COG2264;gene=prmA;inference=ab initio prediction:Prodigal:2.6,similar to AA sequence:UniProtKB:P0A0P5;locus_tag=POJFAOPC_01208;product=Ribosomal protein L11 methyltransferase
1	Prodigal:2.6	CDS	1286429	1287181	.	+	0	ID=POJFAOPC_01209;eC_number=2.1.1.193;Name=rsmE;dbxref=COG:COG1385;gene=rsmE;inference=ab initio prediction:Prodigal:2.6,similar to AA sequence:UniProtKB:P54461;locus_tag=POJFAOPC_01209;product=Ribosomal RNA small subunit methyltransferase E
1	Prodigal:2.6	CDS	1287178	1288533	.	+	0	ID=POJFAOPC_01210;eC_number=2.8.4.5;Name=mtaB;dbxref=COG:COG0621;gene=mtaB;inference=ab initio prediction:Prodigal:2.6,similar to AA sequence:UniProtKB:P54462;locus_tag=POJFAOPC_01210;product=Threonylcarbamoyladenosine tRNA methylthiotransferase MtaB
1	Prodigal:2.6	CDS	1288659	1288835	.	+	0	ID=POJFAOPC_01211;Name=rpsU;dbxref=COG:COG0828;gene=rpsU;inference=ab initio prediction:Prodigal:2.6,similar to AA sequence:UniProtKB:Q2FXZ7;locus_tag=POJFAOPC_01211;product=30S ribosomal protein S21
1	Prodigal:2.6	CDS	1289681	1290391	.	+	0	ID=POJFAOPC_01212;inference=ab initio prediction:Prodigal:2.6;locus_tag=POJFAOPC_01212;product=hypothetical protein
1	Prodigal:2.6	CDS	1290406	1291395	.	+	0	ID=POJFAOPC_01213;inference=ab initio prediction:Prodigal:2.6,similar to AA sequence:UniProtKB:Q7A5C5;locus_tag=POJFAOPC_01213;note=UPF0365 protein SA1402;product=hypothetical protein
1	Prodigal:2.6	CDS	1291411	1292094	.	+	0	ID=POJFAOPC_01214;inference=ab initio prediction:Prodigal:2.6;locus_tag=POJFAOPC_01214;product=hypothetical protein
1	Prodigal:2.6	CDS	1292380	1293327	.	+	0	ID=POJFAOPC_01215;dbxref=COG:COG1702;inference=ab initio prediction:Prodigal:2.6,similar to AA sequence:UniProtKB:P9WIA3;locus_tag=POJFAOPC_01215;product=PhoH-like protein
1	Prodigal:2.6	CDS	1293328	1293795	.	+	0	ID=POJFAOPC_01216;eC_number=3.1.-.-;Name=ybeY;dbxref=COG:COG0319;gene=ybeY;inference=ab initio prediction:Prodigal:2.6,similar to AA sequence:UniProtKB:A0R0T0;locus_tag=POJFAOPC_01216;product=Endoribonuclease YbeY
1	Prodigal:2.6	CDS	1293797	1294153	.	+	0	ID=POJFAOPC_01217;eC_number=2.7.1.66;Name=dgkA;dbxref=COG:COG0818;gene=dgkA;inference=ab initio prediction:Prodigal:2.6,similar to AA sequence:UniProtKB:Q05888;locus_tag=POJFAOPC_01217;product=Undecaprenol kinase
1	Prodigal:2.6	CDS	1294153	1294557	.	+	0	ID=POJFAOPC_01218;eC_number=3.5.4.5;Name=cdd;dbxref=COG:COG0295;gene=cdd;inference=ab initio prediction:Prodigal:2.6,similar to AA sequence:UniProtKB:P19079;locus_tag=POJFAOPC_01218;product=Cytidine deaminase
1	Prodigal:2.6	CDS	1294557	1295456	.	+	0	ID=POJFAOPC_01219;Name=era;gene=era;inference=ab initio prediction:Prodigal:2.6,similar to AA sequence:UniProtKB:P64085;locus_tag=POJFAOPC_01219;product=GTPase Era
1	Prodigal:2.6	CDS	1295482	1296243	.	+	0	ID=POJFAOPC_01220;Name=recO;dbxref=COG:COG1381;gene=recO;inference=ab initio prediction:Prodigal:2.6,similar to AA sequence:UniProtKB:P42095;locus_tag=POJFAOPC_01220;product=DNA repair protein RecO
1	Prodigal:2.6	CDS	1296373	1297764	.	-	0	ID=POJFAOPC_01221;eC_number=6.1.1.14;Name=glyQS;gene=glyQS;inference=ab initio prediction:Prodigal:2.6,similar to AA sequence:UniProtKB:P99129;locus_tag=POJFAOPC_01221;product=Glycine--tRNA ligase
1	Prodigal:2.6	CDS	1298232	1298723	.	+	0	ID=POJFAOPC_01222;Name=ccpN;dbxref=COG:COG0517;gene=ccpN;inference=ab initio prediction:Prodigal:2.6,similar to AA sequence:UniProtKB:O34994;locus_tag=POJFAOPC_01222;product=Transcriptional repressor CcpN
1	Prodigal:2.6	CDS	1298735	1299553	.	+	0	ID=POJFAOPC_01223;eC_number=2.7.11.32;Name=yqfL_2;dbxref=COG:COG1806;gene=yqfL_2;inference=ab initio prediction:Prodigal:2.6,similar to AA sequence:UniProtKB:P54470;locus_tag=POJFAOPC_01223;product=Putative pyruvate%2C phosphate dikinase regulatory protein
1	Prodigal:2.6	CDS	1299727	1301523	.	+	0	ID=POJFAOPC_01224;eC_number=2.7.7.-;Name=dnaG;dbxref=COG:COG0358;gene=dnaG;inference=ab initio prediction:Prodigal:2.6,similar to AA sequence:UniProtKB:P63964;locus_tag=POJFAOPC_01224;product=DNA primase
1	Prodigal:2.6	CDS	1301794	1302900	.	+	0	ID=POJFAOPC_01225;Name=sigA;dbxref=COG:COG0568;gene=sigA;inference=ab initio prediction:Prodigal:2.6,similar to AA sequence:UniProtKB:P0A0J0;locus_tag=POJFAOPC_01225;product=RNA polymerase sigma factor SigA
1	Prodigal:2.6	CDS	1303055	1303744	.	+	0	ID=POJFAOPC_01226;eC_number=2.1.1.217;Name=trmK;dbxref=COG:COG2384;gene=trmK;inference=ab initio prediction:Prodigal:2.6,similar to AA sequence:UniProtKB:P54471;locus_tag=POJFAOPC_01226;product=tRNA (adenine(22)-N(1))-methyltransferase
1	Prodigal:2.6	CDS	1303734	1304834	.	+	0	ID=POJFAOPC_01227;dbxref=COG:COG0327;inference=ab initio prediction:Prodigal:2.6,similar to AA sequence:UniProtKB:P67272;locus_tag=POJFAOPC_01227;product=GTP cyclohydrolase 1 type 2
1	Prodigal:2.6	CDS	1304869	1306215	.	+	0	ID=POJFAOPC_01228;eC_number=3.6.4.13;Name=cshB;dbxref=COG:COG0513;gene=cshB;inference=ab initio prediction:Prodigal:2.6,similar to AA sequence:UniProtKB:Q818H2;locus_tag=POJFAOPC_01228;product=DEAD-box ATP-dependent RNA helicase CshB
1	Prodigal:2.6	CDS	1306225	1307115	.	+	0	ID=POJFAOPC_01229;eC_number=3.1.21.2;Name=nfo;gene=nfo;inference=ab initio prediction:Prodigal:2.6,similar to AA sequence:UniProtKB:P63538;locus_tag=POJFAOPC_01229;product=putative endonuclease 4
1	Prodigal:2.6	CDS	1307333	1308115	.	+	0	ID=POJFAOPC_01230;eC_number=3.6.3.-;Name=znuC_1;dbxref=COG:COG1121;gene=znuC_1;inference=ab initio prediction:Prodigal:2.6,similar to AA sequence:UniProtKB:O34946;locus_tag=POJFAOPC_01230;product=High-affinity zinc uptake system ATP-binding protein ZnuC
1	Prodigal:2.6	CDS	1308149	1308997	.	+	0	ID=POJFAOPC_01231;Name=znuB;dbxref=COG:COG1108;gene=znuB;inference=ab initio prediction:Prodigal:2.6,similar to AA sequence:UniProtKB:O34610;locus_tag=POJFAOPC_01231;product=High-affinity zinc uptake system membrane protein ZnuB
1	Prodigal:2.6	CDS	1309000	1309419	.	+	0	ID=POJFAOPC_01232;Name=zur;dbxref=COG:COG0735;gene=zur;inference=ab initio prediction:Prodigal:2.6,similar to AA sequence:UniProtKB:P54479;locus_tag=POJFAOPC_01232;product=Zinc-specific metallo-regulatory protein
1	Prodigal:2.6	CDS	1309832	1310431	.	+	0	ID=POJFAOPC_01233;eC_number=1.15.1.1;Name=sodA;dbxref=COG:COG0605;gene=sodA;inference=ab initio prediction:Prodigal:2.6,similar to AA sequence:UniProtKB:P0C0Q6;locus_tag=POJFAOPC_01233;product=Superoxide dismutase [Mn/Fe]
1	Prodigal:2.6	CDS	1310832	1312922	.	+	0	ID=POJFAOPC_01234;Name=pbpH;dbxref=COG:COG0768;gene=pbpH;inference=ab initio prediction:Prodigal:2.6,similar to AA sequence:UniProtKB:Q796K8;locus_tag=POJFAOPC_01234;product=Penicillin-binding protein H
1	Prodigal:2.6	CDS	1313027	1313176	.	+	0	ID=POJFAOPC_01235;Name=rpmG2;dbxref=COG:COG0267;gene=rpmG2;inference=ab initio prediction:Prodigal:2.6,similar to AA sequence:UniProtKB:Q2FY22;locus_tag=POJFAOPC_01235;product=50S ribosomal protein L33 2
1	Prodigal:2.6	CDS	1313359	1313910	.	+	0	ID=POJFAOPC_01236;Name=yqgN;dbxref=COG:COG0212;gene=yqgN;inference=ab initio prediction:Prodigal:2.6,similar to AA sequence:UniProtKB:P54491;locus_tag=POJFAOPC_01236;product=putative protein YqgN
1	Prodigal:2.6	CDS	1313911	1315371	.	+	0	ID=POJFAOPC_01237;eC_number=3.4.21.105;Name=gluP;dbxref=COG:COG0705;gene=gluP;inference=ab initio prediction:Prodigal:2.6,similar to AA sequence:UniProtKB:P54493;locus_tag=POJFAOPC_01237;product=Rhomboid protease GluP
1	Prodigal:2.6	CDS	1315355	1315555	.	+	0	ID=POJFAOPC_01238;Name=yqgQ;dbxref=COG:COG4483;gene=yqgQ;inference=ab initio prediction:Prodigal:2.6,similar to AA sequence:UniProtKB:P54494;locus_tag=POJFAOPC_01238;product=putative protein YqgQ
1	Prodigal:2.6	CDS	1315555	1316541	.	+	0	ID=POJFAOPC_01239;eC_number=2.7.1.2;Name=glcK;dbxref=COG:COG1940;gene=glcK;inference=ab initio prediction:Prodigal:2.6,similar to AA sequence:UniProtKB:P54495;locus_tag=POJFAOPC_01239;product=Glucokinase
1	Prodigal:2.6	CDS	1316541	1316867	.	+	0	ID=POJFAOPC_01240;inference=ab initio prediction:Prodigal:2.6;locus_tag=POJFAOPC_01240;product=hypothetical protein
1	Prodigal:2.6	CDS	1316867	1317490	.	+	0	ID=POJFAOPC_01241;eC_number=3.-.-.-;inference=ab initio prediction:Prodigal:2.6,similar to AA sequence:UniProtKB:Q5XD24;locus_tag=POJFAOPC_01241;product=putative metallo-hydrolase
1	Prodigal:2.6	CDS	1317547	1318521	.	+	0	ID=POJFAOPC_01242;Name=comGA;dbxref=COG:COG2804;gene=comGA;inference=ab initio prediction:Prodigal:2.6,similar to AA sequence:UniProtKB:P25953;locus_tag=POJFAOPC_01242;product=ComG operon protein 1
1	Prodigal:2.6	CDS	1318493	1319560	.	+	0	ID=POJFAOPC_01243;inference=ab initio prediction:Prodigal:2.6;locus_tag=POJFAOPC_01243;product=hypothetical protein
1	Prodigal:2.6	CDS	1319578	1319895	.	+	0	ID=POJFAOPC_01244;Name=comGC;dbxref=COG:COG4537;gene=comGC;inference=ab initio prediction:Prodigal:2.6,similar to AA sequence:UniProtKB:P25955;locus_tag=POJFAOPC_01244;product=ComG operon protein 3
1	Prodigal:2.6	CDS	1319885	1320322	.	+	0	ID=POJFAOPC_01245;inference=ab initio prediction:Prodigal:2.6;locus_tag=POJFAOPC_01245;product=hypothetical protein
1	Prodigal:2.6	CDS	1320309	1320602	.	+	0	ID=POJFAOPC_01246;inference=ab initio prediction:Prodigal:2.6;locus_tag=POJFAOPC_01246;product=hypothetical protein
1	Prodigal:2.6	CDS	1320556	1321017	.	+	0	ID=POJFAOPC_01247;inference=ab initio prediction:Prodigal:2.6;locus_tag=POJFAOPC_01247;product=hypothetical protein
1	Prodigal:2.6	CDS	1320989	1321180	.	+	0	ID=POJFAOPC_01248;inference=ab initio prediction:Prodigal:2.6;locus_tag=POJFAOPC_01248;product=hypothetical protein
1	Prodigal:2.6	CDS	1321182	1321694	.	+	0	ID=POJFAOPC_01249;eC_number=2.7.1.71;Name=aroK;dbxref=COG:COG0703;gene=aroK;inference=ab initio prediction:Prodigal:2.6,similar to AA sequence:UniProtKB:O67925;locus_tag=POJFAOPC_01249;product=Shikimate kinase
1	Prodigal:2.6	CDS	1321912	1323003	.	+	0	ID=POJFAOPC_01250;eC_number=2.1.2.10;Name=gcvT;gene=gcvT;inference=ab initio prediction:Prodigal:2.6,similar to AA sequence:UniProtKB:P64225;locus_tag=POJFAOPC_01250;product=Aminomethyltransferase
1	Prodigal:2.6	CDS	1323023	1324369	.	+	0	ID=POJFAOPC_01251;eC_number=1.4.4.2;Name=gcvPA;gene=gcvPA;inference=ab initio prediction:Prodigal:2.6,similar to AA sequence:UniProtKB:P64218;locus_tag=POJFAOPC_01251;product=putative glycine dehydrogenase (decarboxylating) subunit 1
1	Prodigal:2.6	CDS	1324362	1325870	.	+	0	ID=POJFAOPC_01252;eC_number=1.4.4.2;Name=gcvPB;gene=gcvPB;inference=ab initio prediction:Prodigal:2.6,similar to AA sequence:UniProtKB:P99168;locus_tag=POJFAOPC_01252;product=putative glycine dehydrogenase (decarboxylating) subunit 2
1	Prodigal:2.6	CDS	1326762	1327148	.	-	0	ID=POJFAOPC_01253;Name=yibN;dbxref=COG:COG0607;gene=yibN;inference=ab initio prediction:Prodigal:2.6,similar to AA sequence:UniProtKB:P0AG27;locus_tag=POJFAOPC_01253;product=putative protein YibN
1	Prodigal:2.6	CDS	1327308	1328138	.	+	0	ID=POJFAOPC_01254;eC_number=2.3.1.181;Name=lipM;dbxref=COG:COG0095;gene=lipM;inference=ab initio prediction:Prodigal:2.6,similar to AA sequence:UniProtKB:P54511;locus_tag=POJFAOPC_01254;product=Octanoyltransferase LipM
1	Prodigal:2.6	CDS	1328179	1328397	.	-	0	ID=POJFAOPC_01255;inference=ab initio prediction:Prodigal:2.6;locus_tag=POJFAOPC_01255;product=hypothetical protein
1	Prodigal:2.6	CDS	1328411	1328989	.	-	0	ID=POJFAOPC_01256;inference=ab initio prediction:Prodigal:2.6;locus_tag=POJFAOPC_01256;product=hypothetical protein
1	Prodigal:2.6	CDS	1329092	1330153	.	+	0	ID=POJFAOPC_01257;eC_number=3.4.11.-;Name=ypdF;dbxref=COG:COG0006;gene=ypdF;inference=ab initio prediction:Prodigal:2.6,similar to AA sequence:UniProtKB:P76524;locus_tag=POJFAOPC_01257;product=Aminopeptidase YpdF
1	Prodigal:2.6	CDS	1330180	1330737	.	+	0	ID=POJFAOPC_01258;Name=efp;gene=efp;inference=ab initio prediction:Prodigal:2.6,similar to AA sequence:UniProtKB:P99066;locus_tag=POJFAOPC_01258;product=Elongation factor P
1	Prodigal:2.6	CDS	1330887	1331912	.	+	0	ID=POJFAOPC_01259;eC_number=1.2.1.38;Name=argC;gene=argC;inference=ab initio prediction:Prodigal:2.6,similar to AA sequence:UniProtKB:Q07906;locus_tag=POJFAOPC_01259;product=N-acetyl-gamma-glutamyl-phosphate reductase
1	Prodigal:2.6	CDS	1331930	1333123	.	+	0	ID=POJFAOPC_01260;Name=argJ;dbxref=COG:COG1364;gene=argJ;inference=ab initio prediction:Prodigal:2.6,similar to AA sequence:UniProtKB:Q9K8V3;locus_tag=POJFAOPC_01260;product=Arginine biosynthesis bifunctional protein ArgJ
1	Prodigal:2.6	CDS	1333133	1333870	.	+	0	ID=POJFAOPC_01261;eC_number=2.7.2.8;Name=argB;dbxref=COG:COG0548;gene=argB;inference=ab initio prediction:Prodigal:2.6,similar to AA sequence:UniProtKB:Q8DV44;locus_tag=POJFAOPC_01261;product=Acetylglutamate kinase
1	Prodigal:2.6	CDS	1333873	1335000	.	+	0	ID=POJFAOPC_01262;eC_number=2.6.1.11;Name=argD;dbxref=COG:COG4992;gene=argD;inference=ab initio prediction:Prodigal:2.6,similar to AA sequence:UniProtKB:O66442;locus_tag=POJFAOPC_01262;product=Acetylornithine aminotransferase
1	Prodigal:2.6	CDS	1335258	1335725	.	+	0	ID=POJFAOPC_01263;Name=accB_2;dbxref=COG:COG0511;gene=accB_2;inference=ab initio prediction:Prodigal:2.6,similar to AA sequence:UniProtKB:P49786;locus_tag=POJFAOPC_01263;product=Biotin carboxyl carrier protein of acetyl-CoA carboxylase
1	Prodigal:2.6	CDS	1335725	1337083	.	+	0	ID=POJFAOPC_01264;eC_number=6.4.1.7;Name=cfiB_1;dbxref=COG:COG0439;gene=cfiB_1;inference=ab initio prediction:Prodigal:2.6,similar to AA sequence:UniProtKB:D3DJ42;locus_tag=POJFAOPC_01264;product=2-oxoglutarate carboxylase small subunit
1	Prodigal:2.6	CDS	1337095	1337457	.	+	0	ID=POJFAOPC_01265;inference=ab initio prediction:Prodigal:2.6,similar to AA sequence:UniProtKB:Q5XA93;locus_tag=POJFAOPC_01265;product=putative protein
1	Prodigal:2.6	CDS	1337533	1337922	.	+	0	ID=POJFAOPC_01266;Name=nusB;gene=nusB;inference=ab initio prediction:Prodigal:2.6,similar to AA sequence:UniProtKB:P65578;locus_tag=POJFAOPC_01266;product=Transcription antitermination protein NusB
1	Prodigal:2.6	CDS	1337937	1339274	.	+	0	ID=POJFAOPC_01267;eC_number=3.1.11.6;Name=xseA;dbxref=COG:COG1570;gene=xseA;inference=ab initio prediction:Prodigal:2.6,similar to AA sequence:UniProtKB:P04994;locus_tag=POJFAOPC_01267;product=Exodeoxyribonuclease 7 large subunit
1	Prodigal:2.6	CDS	1339267	1339497	.	+	0	ID=POJFAOPC_01268;eC_number=3.1.11.6;Name=xseB;dbxref=COG:COG1722;gene=xseB;inference=ab initio prediction:Prodigal:2.6,similar to AA sequence:UniProtKB:Q7VV85;locus_tag=POJFAOPC_01268;product=Exodeoxyribonuclease 7 small subunit
1	Prodigal:2.6	CDS	1339475	1340356	.	+	0	ID=POJFAOPC_01269;eC_number=2.5.1.10;inference=ab initio prediction:Prodigal:2.6,similar to AA sequence:UniProtKB:Q08291;locus_tag=POJFAOPC_01269;product=Farnesyl diphosphate synthase
1	Prodigal:2.6	CDS	1340671	1341123	.	+	0	ID=POJFAOPC_01270;Name=argR_3;gene=argR_3;inference=ab initio prediction:Prodigal:2.6,similar to AA sequence:UniProtKB:P63580;locus_tag=POJFAOPC_01270;product=Arginine repressor
1	Prodigal:2.6	CDS	1341139	1342815	.	+	0	ID=POJFAOPC_01271;Name=recN;dbxref=COG:COG0497;gene=recN;inference=ab initio prediction:Prodigal:2.6,similar to AA sequence:UniProtKB:P05824;locus_tag=POJFAOPC_01271;product=DNA repair protein RecN
1	Prodigal:2.6	CDS	1343075	1344496	.	+	0	ID=POJFAOPC_01272;eC_number=1.8.1.4;dbxref=COG:COG1249;inference=ab initio prediction:Prodigal:2.6,similar to AA sequence:UniProtKB:P18925;locus_tag=POJFAOPC_01272;product=Dihydrolipoyl dehydrogenase
1	Prodigal:2.6	CDS	1344511	1345509	.	+	0	ID=POJFAOPC_01273;eC_number=1.2.4.4;Name=bfmBAA;dbxref=COG:COG1071;gene=bfmBAA;inference=ab initio prediction:Prodigal:2.6,similar to AA sequence:UniProtKB:P37940;locus_tag=POJFAOPC_01273;product=2-oxoisovalerate dehydrogenase subunit alpha
1	Prodigal:2.6	CDS	1345502	1346485	.	+	0	ID=POJFAOPC_01274;eC_number=1.2.4.4;Name=bfmBAB;dbxref=COG:COG0022;gene=bfmBAB;inference=ab initio prediction:Prodigal:2.6,similar to AA sequence:UniProtKB:P37941;locus_tag=POJFAOPC_01274;product=2-oxoisovalerate dehydrogenase subunit beta
1	Prodigal:2.6	CDS	1346498	1347817	.	+	0	ID=POJFAOPC_01275;eC_number=2.3.1.12;Name=pdhC_2;dbxref=COG:COG0508;gene=pdhC_2;inference=ab initio prediction:Prodigal:2.6,similar to AA sequence:UniProtKB:P21883;locus_tag=POJFAOPC_01275;product=Dihydrolipoyllysine-residue acetyltransferase component of pyruvate dehydrogenase complex
1	Prodigal:2.6	CDS	1348022	1348459	.	+	0	ID=POJFAOPC_01276;inference=ab initio prediction:Prodigal:2.6,similar to AA sequence:UniProtKB:Q7A5G0;locus_tag=POJFAOPC_01276;note=UPF0403 protein SA1345;product=hypothetical protein
1	Prodigal:2.6	CDS	1348472	1349449	.	+	0	ID=POJFAOPC_01277;inference=ab initio prediction:Prodigal:2.6;locus_tag=POJFAOPC_01277;product=hypothetical protein
1	Prodigal:2.6	CDS	1349827	1350951	.	+	0	ID=POJFAOPC_01278;eC_number=3.4.11.4;Name=pepT_1;dbxref=COG:COG2195;gene=pepT_1;inference=ab initio prediction:Prodigal:2.6,similar to AA sequence:UniProtKB:P29745;locus_tag=POJFAOPC_01278;product=Peptidase T
1	Prodigal:2.6	CDS	1351031	1352437	.	+	0	ID=POJFAOPC_01279;eC_number=1.1.1.44;Name=gnd;gene=gnd;inference=ab initio prediction:Prodigal:2.6,similar to AA sequence:UniProtKB:P63334;locus_tag=POJFAOPC_01279;product=6-phosphogluconate dehydrogenase%2C decarboxylating
1	Prodigal:2.6	CDS	1352607	1354262	.	+	0	ID=POJFAOPC_01280;eC_number=3.2.1.10;Name=malL;dbxref=COG:COG0366;gene=malL;inference=ab initio prediction:Prodigal:2.6,similar to AA sequence:UniProtKB:P29094;locus_tag=POJFAOPC_01280;product=Oligo-1%2C6-glucosidase
1	Prodigal:2.6	CDS	1354525	1355406	.	-	0	ID=POJFAOPC_01281;Name=marA;gene=marA;inference=ab initio prediction:Prodigal:2.6,similar to AA sequence:UniProtKB:P0ACH5;locus_tag=POJFAOPC_01281;product=Multiple antibiotic resistance protein MarA
1	Prodigal:2.6	CDS	1355607	1357091	.	-	0	ID=POJFAOPC_01282;eC_number=1.1.1.49;Name=zwf_1;dbxref=COG:COG0364;gene=zwf_1;inference=ab initio prediction:Prodigal:2.6,similar to AA sequence:UniProtKB:P54547;locus_tag=POJFAOPC_01282;product=Glucose-6-phosphate 1-dehydrogenase
1	Prodigal:2.6	CDS	1357515	1358435	.	+	0	ID=POJFAOPC_01283;eC_number=3.1.26.11;Name=rnz;dbxref=COG:COG1234;gene=rnz;inference=ab initio prediction:Prodigal:2.6,similar to AA sequence:UniProtKB:P54548;locus_tag=POJFAOPC_01283;product=Ribonuclease Z
1	Prodigal:2.6	CDS	1358485	1359300	.	-	0	ID=POJFAOPC_01284;eC_number=1.5.1.2;Name=proC;gene=proC;inference=ab initio prediction:Prodigal:2.6,similar to AA sequence:UniProtKB:Q7A5G8;locus_tag=POJFAOPC_01284;product=Pyrroline-5-carboxylate reductase
1	Prodigal:2.6	CDS	1359461	1360219	.	+	0	ID=POJFAOPC_01285;eC_number=1.-.-.-;inference=ab initio prediction:Prodigal:2.6,similar to AA sequence:UniProtKB:Q7A3L9;locus_tag=POJFAOPC_01285;product=putative oxidoreductase
1	Prodigal:2.6	CDS	1360442	1361350	.	-	0	ID=POJFAOPC_01286;eC_number=1.1.1.-;Name=yhdN;dbxref=COG:COG0667;gene=yhdN;inference=ab initio prediction:Prodigal:2.6,similar to AA sequence:UniProtKB:P80874;locus_tag=POJFAOPC_01286;product=Aldo-keto reductase YhdN
1	Prodigal:2.6	CDS	1361433	1361975	.	+	0	ID=POJFAOPC_01287;eC_number=3.6.1.13;Name=nudF;dbxref=COG:COG0494;gene=nudF;inference=ab initio prediction:Prodigal:2.6,similar to AA sequence:UniProtKB:P54570;locus_tag=POJFAOPC_01287;product=ADP-ribose pyrophosphatase
1	Prodigal:2.6	CDS	1362080	1362529	.	+	0	ID=POJFAOPC_01288;Name=fur;dbxref=COG:COG0735;gene=fur;inference=ab initio prediction:Prodigal:2.6,similar to AA sequence:UniProtKB:P54574;locus_tag=POJFAOPC_01288;product=Ferric uptake regulation protein
1	Prodigal:2.6	CDS	1362572	1363459	.	+	0	ID=POJFAOPC_01289;Name=xerD_1;gene=xerD_1;inference=ab initio prediction:Prodigal:2.6,similar to AA sequence:UniProtKB:P0A0P0;locus_tag=POJFAOPC_01289;product=Tyrosine recombinase XerD
1	Prodigal:2.6	CDS	1363512	1364021	.	-	0	ID=POJFAOPC_01290;inference=ab initio prediction:Prodigal:2.6;locus_tag=POJFAOPC_01290;product=hypothetical protein
1	Prodigal:2.6	CDS	1364134	1364865	.	+	0	ID=POJFAOPC_01291;Name=scpA;dbxref=COG:COG1354;gene=scpA;inference=ab initio prediction:Prodigal:2.6,similar to AA sequence:UniProtKB:P35154;locus_tag=POJFAOPC_01291;product=Segregation and condensation protein A
1	Prodigal:2.6	CDS	1364858	1365400	.	+	0	ID=POJFAOPC_01292;Name=scpB;dbxref=COG:COG1386;gene=scpB;inference=ab initio prediction:Prodigal:2.6,similar to AA sequence:UniProtKB:P35155;locus_tag=POJFAOPC_01292;product=Segregation and condensation protein B
1	Prodigal:2.6	CDS	1365393	1366130	.	+	0	ID=POJFAOPC_01293;eC_number=5.4.99.22;Name=rluB;dbxref=COG:COG1187;gene=rluB;inference=ab initio prediction:Prodigal:2.6,similar to AA sequence:UniProtKB:P35159;locus_tag=POJFAOPC_01293;product=Ribosomal large subunit pseudouridine synthase B
1	Prodigal:2.6	CDS	1366264	1366989	.	+	0	ID=POJFAOPC_01294;Name=srrA;dbxref=COG:COG0745;gene=srrA;inference=ab initio prediction:Prodigal:2.6,similar to AA sequence:UniProtKB:Q5HFT0;locus_tag=POJFAOPC_01294;product=Transcriptional regulatory protein SrrA
1	Prodigal:2.6	CDS	1366973	1368739	.	+	0	ID=POJFAOPC_01295;eC_number=2.7.13.3;Name=srrB;gene=srrB;inference=ab initio prediction:Prodigal:2.6,similar to AA sequence:UniProtKB:Q9L523;locus_tag=POJFAOPC_01295;product=Sensor protein SrrB
1	Prodigal:2.6	CDS	1369331	1369870	.	+	0	ID=POJFAOPC_01296;Name=ribU;gene=ribU;inference=ab initio prediction:Prodigal:2.6,similar to AA sequence:UniProtKB:E5QVT2;locus_tag=POJFAOPC_01296;product=Riboflavin transporter RibU
1	Prodigal:2.6	CDS	1370275	1370523	.	-	0	ID=POJFAOPC_01297;inference=ab initio prediction:Prodigal:2.6,similar to AA sequence:UniProtKB:P10245;locus_tag=POJFAOPC_01297;product=Ferredoxin
1	Prodigal:2.6	CDS	1370632	1371594	.	+	0	ID=POJFAOPC_01298;inference=ab initio prediction:Prodigal:2.6;locus_tag=POJFAOPC_01298;product=hypothetical protein
1	Prodigal:2.6	CDS	1371581	1372960	.	+	0	ID=POJFAOPC_01299;eC_number=3.6.4.12;Name=recQ_1;dbxref=COG:COG0514;gene=recQ_1;inference=ab initio prediction:Prodigal:2.6,similar to AA sequence:UniProtKB:P15043;locus_tag=POJFAOPC_01299;product=ATP-dependent DNA helicase RecQ
1	Prodigal:2.6	CDS	1373081	1374499	.	+	0	ID=POJFAOPC_01300;Name=ebpS;gene=ebpS;inference=ab initio prediction:Prodigal:2.6,similar to AA sequence:UniProtKB:Q7A5I6;locus_tag=POJFAOPC_01300;product=Elastin-binding protein EbpS
1	Prodigal:2.6	CDS	1374632	1375618	.	+	0	ID=POJFAOPC_01301;eC_number=4.3.1.9;dbxref=COG:COG0492;inference=ab initio prediction:Prodigal:2.6,similar to AA sequence:UniProtKB:Q93HX6;locus_tag=POJFAOPC_01301;product=Glucosaminate ammonia-lyase
1	Prodigal:2.6	CDS	1375830	1376798	.	-	0	ID=POJFAOPC_01302;eC_number=3.5.1.1;Name=ansB;gene=ansB;inference=ab initio prediction:Prodigal:2.6,similar to AA sequence:UniProtKB:P06608;locus_tag=POJFAOPC_01302;product=L-asparaginase
1	Prodigal:2.6	CDS	1376877	1377524	.	+	0	ID=POJFAOPC_01303;eC_number=2.7.4.25;Name=cmk;gene=cmk;inference=ab initio prediction:Prodigal:2.6,similar to AA sequence:UniProtKB:P63807;locus_tag=POJFAOPC_01303;product=Cytidylate kinase
1	Prodigal:2.6	CDS	1378008	1379186	.	+	0	ID=POJFAOPC_01304;Name=rpsA;gene=rpsA;inference=ab initio prediction:Prodigal:2.6,similar to AA sequence:UniProtKB:Q7A5J0;locus_tag=POJFAOPC_01304;product=30S ribosomal protein S1
1	Prodigal:2.6	CDS	1379402	1380712	.	+	0	ID=POJFAOPC_01305;Name=der;gene=der;inference=ab initio prediction:Prodigal:2.6,similar to AA sequence:UniProtKB:P64060;locus_tag=POJFAOPC_01305;product=GTPase Der
1	Prodigal:2.6	CDS	1380733	1381731	.	+	0	ID=POJFAOPC_01306;eC_number=1.1.1.94;Name=gpsA;gene=gpsA;inference=ab initio prediction:Prodigal:2.6,similar to AA sequence:UniProtKB:P64191;locus_tag=POJFAOPC_01306;product=Glycerol-3-phosphate dehydrogenase [NAD(P)+]
1	Prodigal:2.6	CDS	1381902	1382174	.	+	0	ID=POJFAOPC_01307;Name=hup;dbxref=COG:COG0776;gene=hup;inference=ab initio prediction:Prodigal:2.6,similar to AA sequence:UniProtKB:Q99U17;locus_tag=POJFAOPC_01307;product=DNA-binding protein HU
1	Prodigal:2.6	CDS	1382644	1383222	.	+	0	ID=POJFAOPC_01308;inference=ab initio prediction:Prodigal:2.6;locus_tag=POJFAOPC_01308;product=hypothetical protein
1	Prodigal:2.6	CDS	1383215	1383940	.	+	0	ID=POJFAOPC_01309;eC_number=2.1.1.163;Name=menG;gene=menG;inference=ab initio prediction:Prodigal:2.6,similar to AA sequence:UniProtKB:P67062;locus_tag=POJFAOPC_01309;product=Demethylmenaquinone methyltransferase
1	Prodigal:2.6	CDS	1383942	1384901	.	+	0	ID=POJFAOPC_01310;eC_number=2.5.1.30;Name=hepT;dbxref=COG:COG0142;gene=hepT;inference=ab initio prediction:Prodigal:2.6,similar to AA sequence:UniProtKB:P31114;locus_tag=POJFAOPC_01310;product=Heptaprenyl diphosphate synthase component 2
1	Prodigal:2.6	CDS	1385041	1385490	.	+	0	ID=POJFAOPC_01311;eC_number=2.7.4.6;Name=ndk;dbxref=COG:COG0105;gene=ndk;inference=ab initio prediction:Prodigal:2.6,similar to AA sequence:UniProtKB:Q5HFV4;locus_tag=POJFAOPC_01311;product=Nucleoside diphosphate kinase
1	Prodigal:2.6	CDS	1385971	1387137	.	+	0	ID=POJFAOPC_01312;eC_number=4.2.3.5;Name=aroC;dbxref=COG:COG0082;gene=aroC;inference=ab initio prediction:Prodigal:2.6,similar to AA sequence:UniProtKB:Q59803;locus_tag=POJFAOPC_01312;product=Chorismate synthase
1	Prodigal:2.6	CDS	1387165	1388229	.	+	0	ID=POJFAOPC_01313;eC_number=4.2.3.4;Name=aroB;gene=aroB;inference=ab initio prediction:Prodigal:2.6,similar to AA sequence:UniProtKB:Q6GGU4;locus_tag=POJFAOPC_01313;product=3-dehydroquinate synthase
1	Prodigal:2.6	CDS	1388239	1389540	.	+	0	ID=POJFAOPC_01314;eC_number=2.5.1.19;Name=aroA_2;gene=aroA_2;inference=ab initio prediction:Prodigal:2.6,similar to AA sequence:UniProtKB:P63585;locus_tag=POJFAOPC_01314;product=3-phosphoshikimate 1-carboxyvinyltransferase
1	Prodigal:2.6	CDS	1389544	1390788	.	+	0	ID=POJFAOPC_01315;Name=lapB;gene=lapB;inference=ab initio prediction:Prodigal:2.6,protein motif:HAMAP:MF_00994;locus_tag=POJFAOPC_01315;product=Lipopolysaccharide assembly protein B
1	Prodigal:2.6	CDS	1390802	1391365	.	+	0	ID=POJFAOPC_01316;inference=ab initio prediction:Prodigal:2.6;locus_tag=POJFAOPC_01316;product=hypothetical protein
1	Prodigal:2.6	CDS	1391377	1391970	.	+	0	ID=POJFAOPC_01317;inference=ab initio prediction:Prodigal:2.6;locus_tag=POJFAOPC_01317;product=hypothetical protein
1	Prodigal:2.6	CDS	1392015	1392710	.	+	0	ID=POJFAOPC_01318;inference=ab initio prediction:Prodigal:2.6;locus_tag=POJFAOPC_01318;product=hypothetical protein
1	Prodigal:2.6	CDS	1392891	1393208	.	+	0	ID=POJFAOPC_01319;Name=ypjD;dbxref=COG:COG1694;gene=ypjD;inference=ab initio prediction:Prodigal:2.6,similar to AA sequence:UniProtKB:P42979;locus_tag=POJFAOPC_01319;product=putative protein YpjD
1	Prodigal:2.6	CDS	1393230	1394372	.	+	0	ID=POJFAOPC_01320;eC_number=2.4.1.-;Name=bshA;dbxref=COG:COG0438;gene=bshA;inference=ab initio prediction:Prodigal:2.6,similar to AA sequence:UniProtKB:Q81ST7;locus_tag=POJFAOPC_01320;product=N-acetyl-alpha-D-glucosaminyl L-malate synthase
1	Prodigal:2.6	CDS	1394362	1395564	.	+	0	ID=POJFAOPC_01321;eC_number=2.7.7.72;Name=cca;gene=cca;inference=ab initio prediction:Prodigal:2.6,similar to AA sequence:UniProtKB:Q7SIB1;locus_tag=POJFAOPC_01321;product=CCA-adding enzyme
1	Prodigal:2.6	CDS	1395551	1396522	.	+	0	ID=POJFAOPC_01322;eC_number=6.3.4.15;Name=birA;dbxref=COG:COG0340;gene=birA;inference=ab initio prediction:Prodigal:2.6,similar to AA sequence:UniProtKB:P0CI75;locus_tag=POJFAOPC_01322;product=Bifunctional ligase/repressor BirA
1	Prodigal:2.6	CDS	1396547	1399255	.	+	0	ID=POJFAOPC_01323;eC_number=3.6.4.12;Name=dinG;dbxref=COG:COG0847;gene=dinG;inference=ab initio prediction:Prodigal:2.6,similar to AA sequence:UniProtKB:Q2FYH5;locus_tag=POJFAOPC_01323;product=putative ATP-dependent helicase DinG
1	Prodigal:2.6	CDS	1399376	1400668	.	+	0	ID=POJFAOPC_01324;eC_number=6.1.1.22;Name=asnS;gene=asnS;inference=ab initio prediction:Prodigal:2.6,similar to AA sequence:UniProtKB:P67572;locus_tag=POJFAOPC_01324;product=Asparagine--tRNA ligase
1	Prodigal:2.6	CDS	1400761	1401447	.	+	0	ID=POJFAOPC_01325;Name=dnaD;dbxref=COG:COG3935;gene=dnaD;inference=ab initio prediction:Prodigal:2.6,similar to AA sequence:UniProtKB:P39787;locus_tag=POJFAOPC_01325;product=DNA replication protein DnaD
1	Prodigal:2.6	CDS	1401437	1402096	.	+	0	ID=POJFAOPC_01326;eC_number=4.2.99.18;Name=nth;dbxref=COG:COG0177;gene=nth;inference=ab initio prediction:Prodigal:2.6,similar to AA sequence:UniProtKB:P0AB83;locus_tag=POJFAOPC_01326;product=Endonuclease III
1	Prodigal:2.6	CDS	1402101	1402433	.	+	0	ID=POJFAOPC_01327;inference=ab initio prediction:Prodigal:2.6;locus_tag=POJFAOPC_01327;product=hypothetical protein
1	Prodigal:2.6	CDS	1402623	1404854	.	-	0	ID=POJFAOPC_01328;Name=ponA;dbxref=COG:COG0744;gene=ponA;inference=ab initio prediction:Prodigal:2.6,similar to AA sequence:UniProtKB:P39793;locus_tag=POJFAOPC_01328;product=Penicillin-binding protein 1A/1B
1	Prodigal:2.6	CDS	1404851	1405480	.	-	0	ID=POJFAOPC_01329;eC_number=3.1.22.-;Name=recU;gene=recU;inference=ab initio prediction:Prodigal:2.6,similar to AA sequence:UniProtKB:P68817;locus_tag=POJFAOPC_01329;product=Holliday junction resolvase RecU
1	Prodigal:2.6	CDS	1405821	1406153	.	+	0	ID=POJFAOPC_01330;inference=ab initio prediction:Prodigal:2.6;locus_tag=POJFAOPC_01330;product=hypothetical protein
1	Prodigal:2.6	CDS	1406165	1406731	.	+	0	ID=POJFAOPC_01331;inference=ab initio prediction:Prodigal:2.6,similar to AA sequence:UniProtKB:P50838;locus_tag=POJFAOPC_01331;note=UPF0398 protein YpsA;product=hypothetical protein
1	Prodigal:2.6	CDS	1406745	1407083	.	+	0	ID=POJFAOPC_01332;Name=gpsB;gene=gpsB;inference=ab initio prediction:Prodigal:2.6,similar to AA sequence:UniProtKB:Q7A5L1;locus_tag=POJFAOPC_01332;product=Cell cycle protein GpsB
1	Prodigal:2.6	CDS	1407726	1408862	.	+	0	ID=POJFAOPC_01333;eC_number=2.1.1.173;Name=rlmL;dbxref=COG:COG0116;gene=rlmL;inference=ab initio prediction:Prodigal:2.6,similar to AA sequence:UniProtKB:Q9K0V4;locus_tag=POJFAOPC_01333;product=Ribosomal RNA large subunit methyltransferase L
1	Prodigal:2.6	CDS	1409030	1409668	.	+	0	ID=POJFAOPC_01334;inference=ab initio prediction:Prodigal:2.6;locus_tag=POJFAOPC_01334;product=hypothetical protein
1	Prodigal:2.6	CDS	1410045	1413482	.	+	0	ID=POJFAOPC_01335;eC_number=3.6.5.5;dbxref=COG:COG0699;inference=ab initio prediction:Prodigal:2.6,similar to AA sequence:UniProtKB:B2IZD3;locus_tag=POJFAOPC_01335;product=Bacterial dynamin-like protein
1	Prodigal:2.6	CDS	1413501	1414379	.	+	0	ID=POJFAOPC_01336;eC_number=3.1.11.-;Name=ypcP;dbxref=COG:COG0258;gene=ypcP;inference=ab initio prediction:Prodigal:2.6,similar to AA sequence:UniProtKB:P54161;locus_tag=POJFAOPC_01336;product=5'-3' exonuclease
1	Prodigal:2.6	CDS	1414621	1445172	.	+	0	ID=POJFAOPC_01337;Name=ebh_2;gene=ebh_2;inference=ab initio prediction:Prodigal:2.6,similar to AA sequence:UniProtKB:Q8NWQ6;locus_tag=POJFAOPC_01337;product=Extracellular matrix-binding protein ebh
1	Prodigal:2.6	CDS	1445344	1445739	.	-	0	ID=POJFAOPC_01338;Name=rnhA;dbxref=COG:COG0328;gene=rnhA;inference=ab initio prediction:Prodigal:2.6,similar to AA sequence:UniProtKB:P54162;locus_tag=POJFAOPC_01338;product=14.7 kDa ribonuclease H-like protein
1	Prodigal:2.6	CDS	1446064	1446768	.	-	0	ID=POJFAOPC_01339;Name=yhhQ;dbxref=COG:COG1738;gene=yhhQ;inference=ab initio prediction:Prodigal:2.6,similar to AA sequence:UniProtKB:P37619;locus_tag=POJFAOPC_01339;product=Queuosine precursor transporter
1	Prodigal:2.6	CDS	1447225	1447485	.	+	0	ID=POJFAOPC_01340;inference=ab initio prediction:Prodigal:2.6;locus_tag=POJFAOPC_01340;product=hypothetical protein
1	Prodigal:2.6	CDS	1447534	1447974	.	+	0	ID=POJFAOPC_01341;inference=ab initio prediction:Prodigal:2.6,similar to AA sequence:UniProtKB:Q7A5M6;locus_tag=POJFAOPC_01341;note=UPF0403 protein SA1261;product=hypothetical protein
1	Prodigal:2.6	CDS	1448186	1449235	.	+	0	ID=POJFAOPC_01342;dbxref=COG:COG0577;inference=ab initio prediction:Prodigal:2.6,similar to AA sequence:UniProtKB:P9WG17;locus_tag=POJFAOPC_01342;product=putative ABC transporter permease
1	Prodigal:2.6	CDS	1449251	1449913	.	+	0	ID=POJFAOPC_01343;Name=ytrE;dbxref=COG:COG1136;gene=ytrE;inference=ab initio prediction:Prodigal:2.6,similar to AA sequence:UniProtKB:O34392;locus_tag=POJFAOPC_01343;product=ABC transporter ATP-binding protein YtrE
1	Prodigal:2.6	CDS	1450227	1451183	.	+	0	ID=POJFAOPC_01344;eC_number=2.1.1.45;Name=thyA;dbxref=COG:COG0207;gene=thyA;inference=ab initio prediction:Prodigal:2.6,similar to AA sequence:UniProtKB:P67046;locus_tag=POJFAOPC_01344;product=Thymidylate synthase
1	Prodigal:2.6	CDS	1451225	1451710	.	+	0	ID=POJFAOPC_01345;eC_number=1.5.1.3;Name=folA;dbxref=COG:COG0262;gene=folA;inference=ab initio prediction:Prodigal:2.6,similar to AA sequence:UniProtKB:P0C0P0;locus_tag=POJFAOPC_01345;product=Dihydrofolate reductase
1	Prodigal:2.6	CDS	1451720	1452568	.	+	0	ID=POJFAOPC_01346;inference=ab initio prediction:Prodigal:2.6,similar to AA sequence:UniProtKB:Q8NWR0;locus_tag=POJFAOPC_01346;product=DegV domain-containing protein
1	Prodigal:2.6	CDS	1452671	1453195	.	+	0	ID=POJFAOPC_01347;eC_number=1.8.4.11;Name=msrA2;dbxref=COG:COG0225;gene=msrA2;inference=ab initio prediction:Prodigal:2.6,similar to AA sequence:UniProtKB:P0A086;locus_tag=POJFAOPC_01347;product=Peptide methionine sulfoxide reductase MsrA 2
1	Prodigal:2.6	CDS	1453192	1453620	.	+	0	ID=POJFAOPC_01348;eC_number=1.8.4.12;Name=msrB;gene=msrB;inference=ab initio prediction:Prodigal:2.6,similar to AA sequence:UniProtKB:P99065;locus_tag=POJFAOPC_01348;product=Peptide methionine sulfoxide reductase MsrB
1	Prodigal:2.6	CDS	1453633	1454133	.	+	0	ID=POJFAOPC_01349;Name=crr;gene=crr;inference=ab initio prediction:Prodigal:2.6,similar to AA sequence:UniProtKB:P60857;locus_tag=POJFAOPC_01349;product=PTS system glucose-specific EIIA component
1	Prodigal:2.6	CDS	1454133	1454357	.	+	0	ID=POJFAOPC_01350;inference=ab initio prediction:Prodigal:2.6,similar to AA sequence:UniProtKB:Q7A0W3;locus_tag=POJFAOPC_01350;note=UPF0346 protein MW1311;product=hypothetical protein
1	Prodigal:2.6	CDS	1454702	1456177	.	+	0	ID=POJFAOPC_01351;eC_number=3.4.21.-;inference=ab initio prediction:Prodigal:2.6,similar to AA sequence:UniProtKB:Q7A5M9;locus_tag=POJFAOPC_01351;product=putative CtpA-like serine protease
1	Prodigal:2.6	CDS	1456513	1457016	.	+	0	ID=POJFAOPC_01352;inference=ab initio prediction:Prodigal:2.6;locus_tag=POJFAOPC_01352;product=hypothetical protein
1	Prodigal:2.6	CDS	1457034	1458107	.	+	0	ID=POJFAOPC_01353;eC_number=2.4.1.227;Name=murG;gene=murG;inference=ab initio prediction:Prodigal:2.6,similar to AA sequence:UniProtKB:P65482;locus_tag=POJFAOPC_01353;product=UDP-N-acetylglucosamine--N-acetylmuramyl-(pentapeptide) pyrophosphoryl-undecaprenol N-acetylglucosamine transferase
1	Prodigal:2.6	CDS	1458120	1458734	.	+	0	ID=POJFAOPC_01354;eC_number=3.1.3.27;Name=pgpB_1;dbxref=COG:COG0671;gene=pgpB_1;inference=ab initio prediction:Prodigal:2.6,similar to AA sequence:UniProtKB:O34349;locus_tag=POJFAOPC_01354;product=Phosphatidylglycerophosphatase B
1	Prodigal:2.6	CDS	1459085	1460176	.	+	0	ID=POJFAOPC_01355;eC_number=3.6.3.20;Name=ugpC;dbxref=COG:COG3839;gene=ugpC;inference=ab initio prediction:Prodigal:2.6,similar to AA sequence:UniProtKB:P10907;locus_tag=POJFAOPC_01355;product=sn-glycerol-3-phosphate import ATP-binding protein UgpC
1	Prodigal:2.6	CDS	1460173	1461129	.	+	0	ID=POJFAOPC_01356;Name=yteP;dbxref=COG:COG4209;gene=yteP;inference=ab initio prediction:Prodigal:2.6,similar to AA sequence:UniProtKB:C0SPB3;locus_tag=POJFAOPC_01356;product=putative multiple-sugar transport system permease YteP
1	Prodigal:2.6	CDS	1461141	1462829	.	+	0	ID=POJFAOPC_01357;Name=lipO;dbxref=COG:COG1653;gene=lipO;inference=ab initio prediction:Prodigal:2.6,similar to AA sequence:UniProtKB:P37966;locus_tag=POJFAOPC_01357;product=Lipoprotein LipO
1	Prodigal:2.6	CDS	1462845	1463741	.	+	0	ID=POJFAOPC_01358;Name=araQ;dbxref=COG:COG0395;gene=araQ;inference=ab initio prediction:Prodigal:2.6,similar to AA sequence:UniProtKB:P94530;locus_tag=POJFAOPC_01358;product=L-arabinose transport system permease protein AraQ
1	Prodigal:2.6	CDS	1463755	1464609	.	+	0	ID=POJFAOPC_01359;eC_number=3.1.4.53;Name=cpdA_2;gene=cpdA_2;inference=ab initio prediction:Prodigal:2.6,protein motif:HAMAP:MF_00905;locus_tag=POJFAOPC_01359;product=3'%2C5'-cyclic adenosine monophosphate phosphodiesterase CpdA
1	Prodigal:2.6	CDS	1464596	1465921	.	+	0	ID=POJFAOPC_01360;Name=yeeO;dbxref=COG:COG0534;gene=yeeO;inference=ab initio prediction:Prodigal:2.6,similar to AA sequence:UniProtKB:P76352;locus_tag=POJFAOPC_01360;product=putative FMN/FAD exporter YeeO
1	Prodigal:2.6	CDS	1465928	1466695	.	+	0	ID=POJFAOPC_01361;Name=glpR;dbxref=COG:COG1349;gene=glpR;inference=ab initio prediction:Prodigal:2.6,similar to AA sequence:UniProtKB:P0ACL0;locus_tag=POJFAOPC_01361;product=Glycerol-3-phosphate regulon repressor
1	Prodigal:2.6	CDS	1467254	1467913	.	+	0	ID=POJFAOPC_01362;Name=arlR_2;dbxref=COG:COG0745;gene=arlR_2;inference=ab initio prediction:Prodigal:2.6,similar to AA sequence:UniProtKB:Q9KJN4;locus_tag=POJFAOPC_01362;product=Response regulator ArlR
1	Prodigal:2.6	CDS	1467910	1469280	.	+	0	ID=POJFAOPC_01363;eC_number=2.7.13.3;Name=arlS;dbxref=COG:COG0642;gene=arlS;inference=ab initio prediction:Prodigal:2.6,similar to AA sequence:UniProtKB:Q9KJN3;locus_tag=POJFAOPC_01363;product=Signal transduction histidine-protein kinase ArlS
1	Prodigal:2.6	CDS	1469695	1472499	.	+	0	ID=POJFAOPC_01364;eC_number=1.2.4.2;Name=odhA;gene=odhA;inference=ab initio prediction:Prodigal:2.6,similar to AA sequence:UniProtKB:Q99U74;locus_tag=POJFAOPC_01364;product=2-oxoglutarate dehydrogenase E1 component
1	Prodigal:2.6	CDS	1472518	1473780	.	+	0	ID=POJFAOPC_01365;eC_number=2.3.1.61;Name=odhB;gene=odhB;inference=ab initio prediction:Prodigal:2.6,similar to AA sequence:UniProtKB:Q7A5N4;locus_tag=POJFAOPC_01365;product=Dihydrolipoyllysine-residue succinyltransferase component of 2-oxoglutarate dehydrogenase complex
1	Prodigal:2.6	CDS	1473937	1474110	.	-	0	ID=POJFAOPC_01366;inference=ab initio prediction:Prodigal:2.6;locus_tag=POJFAOPC_01366;product=hypothetical protein
1	Prodigal:2.6	CDS	1474311	1475120	.	+	0	ID=POJFAOPC_01367;eC_number=1.13.11.-;Name=mhqA;dbxref=COG:COG0346;gene=mhqA;inference=ab initio prediction:Prodigal:2.6,similar to AA sequence:UniProtKB:O34689;locus_tag=POJFAOPC_01367;product=Putative ring-cleaving dioxygenase MhqA
1	Prodigal:2.6	CDS	1475145	1475348	.	+	0	ID=POJFAOPC_01368;inference=ab initio prediction:Prodigal:2.6;locus_tag=POJFAOPC_01368;product=hypothetical protein
1	Prodigal:2.6	CDS	1475526	1476317	.	+	0	ID=POJFAOPC_01369;Name=nirQ;dbxref=COG:COG0714;gene=nirQ;inference=ab initio prediction:Prodigal:2.6,similar to AA sequence:UniProtKB:Q02441;locus_tag=POJFAOPC_01369;product=Denitrification regulatory protein NirQ
1	Prodigal:2.6	CDS	1476330	1478219	.	+	0	ID=POJFAOPC_01370;eC_number=6.6.1.2;Name=cobT;gene=cobT;inference=ab initio prediction:Prodigal:2.6,similar to AA sequence:UniProtKB:P29934;locus_tag=POJFAOPC_01370;product=Aerobic cobaltochelatase subunit CobT
1	Prodigal:2.6	CDS	1478406	1479749	.	+	0	ID=POJFAOPC_01371;Name=brnQ_2;dbxref=COG:COG1114;gene=brnQ_2;inference=ab initio prediction:Prodigal:2.6,similar to AA sequence:UniProtKB:P0AD99;locus_tag=POJFAOPC_01371;product=Branched-chain amino acid transport system 2 carrier protein
1	Prodigal:2.6	CDS	1479825	1480955	.	-	0	ID=POJFAOPC_01372;inference=ab initio prediction:Prodigal:2.6,similar to AA sequence:UniProtKB:P60108;locus_tag=POJFAOPC_01372;product=TelA-like protein
1	Prodigal:2.6	CDS	1480978	1481604	.	-	0	ID=POJFAOPC_01373;inference=ab initio prediction:Prodigal:2.6;locus_tag=POJFAOPC_01373;product=hypothetical protein
1	Prodigal:2.6	CDS	1481644	1481913	.	-	0	ID=POJFAOPC_01374;eC_number=3.6.1.7;Name=acyP;dbxref=COG:COG1254;gene=acyP;inference=ab initio prediction:Prodigal:2.6,similar to AA sequence:UniProtKB:O35031;locus_tag=POJFAOPC_01374;product=Acylphosphatase
1	Prodigal:2.6	CDS	1482072	1482380	.	+	0	ID=POJFAOPC_01375;inference=ab initio prediction:Prodigal:2.6;locus_tag=POJFAOPC_01375;product=hypothetical protein
1	Prodigal:2.6	CDS	1482561	1482761	.	+	0	ID=POJFAOPC_01376;Name=cspA_1;dbxref=COG:COG1278;gene=cspA_1;inference=ab initio prediction:Prodigal:2.6,similar to AA sequence:UniProtKB:Q2FYN2;locus_tag=POJFAOPC_01376;product=Cold shock protein CspA
1	Prodigal:2.6	CDS	1483707	1484117	.	+	0	ID=POJFAOPC_01377;inference=ab initio prediction:Prodigal:2.6;locus_tag=POJFAOPC_01377;product=hypothetical protein
1	Prodigal:2.6	CDS	1484104	1484967	.	+	0	ID=POJFAOPC_01378;eC_number=3.6.3.-;Name=thiQ;dbxref=COG:COG3840;gene=thiQ;inference=ab initio prediction:Prodigal:2.6,similar to AA sequence:UniProtKB:P44986;locus_tag=POJFAOPC_01378;product=Thiamine import ATP-binding protein ThiQ
1	Prodigal:2.6	CDS	1484976	1485725	.	+	0	ID=POJFAOPC_01379;inference=ab initio prediction:Prodigal:2.6;locus_tag=POJFAOPC_01379;product=hypothetical protein
1	Prodigal:2.6	CDS	1485857	1487122	.	-	0	ID=POJFAOPC_01380;eC_number=4.1.1.20;Name=lysA;dbxref=COG:COG0019;gene=lysA;inference=ab initio prediction:Prodigal:2.6,similar to AA sequence:UniProtKB:P9WIU7;locus_tag=POJFAOPC_01380;product=Diaminopimelate decarboxylase
1	Prodigal:2.6	CDS	1487123	1488196	.	-	0	ID=POJFAOPC_01381;eC_number=5.1.1.1;Name=alr;gene=alr;inference=ab initio prediction:Prodigal:2.6,similar to AA sequence:UniProtKB:Q9S5V6;locus_tag=POJFAOPC_01381;product=Alanine racemase
1	Prodigal:2.6	CDS	1488202	1489353	.	-	0	ID=POJFAOPC_01382;eC_number=3.-.-.-;Name=yxeP_3;dbxref=COG:COG1473;gene=yxeP_3;inference=ab initio prediction:Prodigal:2.6,similar to AA sequence:UniProtKB:P54955;locus_tag=POJFAOPC_01382;product=putative hydrolase YxeP
1	Prodigal:2.6	CDS	1489511	1490233	.	-	0	ID=POJFAOPC_01383;eC_number=2.3.1.89;Name=dapH;dbxref=COG:COG2171;gene=dapH;inference=ab initio prediction:Prodigal:2.6,similar to AA sequence:UniProtKB:Q7A2S0;locus_tag=POJFAOPC_01383;product=2%2C3%2C4%2C5-tetrahydropyridine-2%2C6-dicarboxylate N-acetyltransferase
1	Prodigal:2.6	CDS	1490255	1490977	.	-	0	ID=POJFAOPC_01384;eC_number=1.17.1.8;Name=dapB;dbxref=COG:COG0289;gene=dapB;inference=ab initio prediction:Prodigal:2.6,similar to AA sequence:UniProtKB:Q5HG24;locus_tag=POJFAOPC_01384;product=4-hydroxy-tetrahydrodipicolinate reductase
1	Prodigal:2.6	CDS	1490977	1491861	.	-	0	ID=POJFAOPC_01385;eC_number=4.3.3.7;Name=dapA;gene=dapA;inference=ab initio prediction:Prodigal:2.6,similar to AA sequence:UniProtKB:Q6GH13;locus_tag=POJFAOPC_01385;product=4-hydroxy-tetrahydrodipicolinate synthase
1	Prodigal:2.6	CDS	1491863	1492852	.	-	0	ID=POJFAOPC_01386;eC_number=1.2.1.11;Name=asd;dbxref=COG:COG0136;gene=asd;inference=ab initio prediction:Prodigal:2.6,similar to AA sequence:UniProtKB:Q04797;locus_tag=POJFAOPC_01386;product=Aspartate-semialdehyde dehydrogenase
1	Prodigal:2.6	CDS	1492923	1494125	.	-	0	ID=POJFAOPC_01387;eC_number=2.7.2.4;Name=lysC;dbxref=COG:COG0527;gene=lysC;inference=ab initio prediction:Prodigal:2.6,similar to AA sequence:UniProtKB:P08495;locus_tag=POJFAOPC_01387;product=Aspartokinase 2
1	Prodigal:2.6	CDS	1494732	1496339	.	-	0	ID=POJFAOPC_01388;Name=ybiT;dbxref=COG:COG0488;gene=ybiT;inference=ab initio prediction:Prodigal:2.6,similar to AA sequence:UniProtKB:P0A9U3;locus_tag=POJFAOPC_01388;product=putative ABC transporter ATP-binding protein YbiT
1	Prodigal:2.6	CDS	1496554	1497450	.	+	0	ID=POJFAOPC_01389;Name=cvfB;gene=cvfB;inference=ab initio prediction:Prodigal:2.6,similar to AA sequence:UniProtKB:Q7A5Q1;locus_tag=POJFAOPC_01389;product=Conserved virulence factor B
1	Prodigal:2.6	CDS	1498054	1499031	.	+	0	ID=POJFAOPC_01390;Name=pstS;gene=pstS;inference=ab initio prediction:Prodigal:2.6,similar to AA sequence:UniProtKB:Q7A5Q2;locus_tag=POJFAOPC_01390;product=Phosphate-binding protein PstS
1	Prodigal:2.6	CDS	1499239	1500165	.	+	0	ID=POJFAOPC_01391;Name=pstC1;dbxref=COG:COG0573;gene=pstC1;inference=ab initio prediction:Prodigal:2.6,similar to AA sequence:UniProtKB:P9WG07;locus_tag=POJFAOPC_01391;product=Phosphate transport system permease protein PstC 1
1	Prodigal:2.6	CDS	1500167	1501072	.	+	0	ID=POJFAOPC_01392;Name=pstA;dbxref=COG:COG0581;gene=pstA;inference=ab initio prediction:Prodigal:2.6,similar to AA sequence:UniProtKB:P07654;locus_tag=POJFAOPC_01392;product=Phosphate transport system permease protein PstA
1	Prodigal:2.6	CDS	1501165	1502040	.	+	0	ID=POJFAOPC_01393;eC_number=3.6.3.27;Name=pstB3;dbxref=COG:COG1117;gene=pstB3;inference=ab initio prediction:Prodigal:2.6,similar to AA sequence:UniProtKB:P0A2V9;locus_tag=POJFAOPC_01393;product=Phosphate import ATP-binding protein PstB 3
1	Prodigal:2.6	CDS	1502047	1502694	.	+	0	ID=POJFAOPC_01394;Name=phoU;dbxref=COG:COG0704;gene=phoU;inference=ab initio prediction:Prodigal:2.6,similar to AA sequence:UniProtKB:Q83WB2;locus_tag=POJFAOPC_01394;product=Phosphate-specific transport system accessory protein PhoU
1	Prodigal:2.6	CDS	1502788	1504599	.	-	0	ID=POJFAOPC_01395;eC_number=3.4.24.-;Name=pepF1_1;gene=pepF1_1;inference=ab initio prediction:Prodigal:2.6,similar to AA sequence:UniProtKB:P54124;locus_tag=POJFAOPC_01395;product=Oligoendopeptidase F%2C plasmid
1	Prodigal:2.6	CDS	1504847	1505182	.	+	0	ID=POJFAOPC_01396;inference=ab initio prediction:Prodigal:2.6;locus_tag=POJFAOPC_01396;product=hypothetical protein
1	Prodigal:2.6	CDS	1505361	1506362	.	+	0	ID=POJFAOPC_01397;Name=gsiC;dbxref=COG:COG0601;gene=gsiC;inference=ab initio prediction:Prodigal:2.6,similar to AA sequence:UniProtKB:P75798;locus_tag=POJFAOPC_01397;product=Glutathione transport system permease protein GsiC
1	Prodigal:2.6	CDS	1506352	1507206	.	+	0	ID=POJFAOPC_01398;Name=ddpC;dbxref=COG:COG1173;gene=ddpC;inference=ab initio prediction:Prodigal:2.6,similar to AA sequence:UniProtKB:P77463;locus_tag=POJFAOPC_01398;product=putative D%2CD-dipeptide transport system permease protein DdpC
1	Prodigal:2.6	CDS	1507169	1507945	.	+	0	ID=POJFAOPC_01399;Name=oppD_2;dbxref=COG:COG0444;gene=oppD_2;inference=ab initio prediction:Prodigal:2.6,similar to AA sequence:UniProtKB:P24136;locus_tag=POJFAOPC_01399;product=Oligopeptide transport ATP-binding protein OppD
1	Prodigal:2.6	CDS	1507948	1508646	.	+	0	ID=POJFAOPC_01400;Name=ddpF;dbxref=COG:COG1124;gene=ddpF;inference=ab initio prediction:Prodigal:2.6,similar to AA sequence:UniProtKB:P77622;locus_tag=POJFAOPC_01400;product=putative D%2CD-dipeptide transport ATP-binding protein DdpF
1	Prodigal:2.6	CDS	1508877	1509641	.	-	0	ID=POJFAOPC_01401;eC_number=3.6.1.-;Name=cof;gene=cof;inference=ab initio prediction:Prodigal:2.6,protein motif:HAMAP:MF_01847;locus_tag=POJFAOPC_01401;product=HMP-PP phosphatase
1	Prodigal:2.6	CDS	1510662	1511915	.	-	0	ID=POJFAOPC_01402;eC_number=2.3.2.18;Name=femB;dbxref=COG:COG2348;gene=femB;inference=ab initio prediction:Prodigal:2.6,similar to AA sequence:UniProtKB:Q2FYR1;locus_tag=POJFAOPC_01402;product=Aminoacyltransferase FemB
1	Prodigal:2.6	CDS	1511941	1513194	.	-	0	ID=POJFAOPC_01403;eC_number=2.3.2.17;Name=femA_2;dbxref=COG:COG2348;gene=femA_2;inference=ab initio prediction:Prodigal:2.6,similar to AA sequence:UniProtKB:Q2FYR2;locus_tag=POJFAOPC_01403;product=Aminoacyltransferase FemA
1	Prodigal:2.6	CDS	1513467	1514126	.	-	0	ID=POJFAOPC_01404;eC_number=3.1.2.-;Name=hchA;dbxref=COG:COG0693;gene=hchA;inference=ab initio prediction:Prodigal:2.6,similar to AA sequence:UniProtKB:Q2G0M7;locus_tag=POJFAOPC_01404;product=Protein/nucleic acid deglycase HchA
1	Prodigal:2.6	CDS	1514317	1515048	.	-	0	ID=POJFAOPC_01405;eC_number=4.2.1.20;Name=trpA;dbxref=COG:COG0159;gene=trpA;inference=ab initio prediction:Prodigal:2.6,similar to AA sequence:UniProtKB:Q97P33;locus_tag=POJFAOPC_01405;product=Tryptophan synthase alpha chain
1	Prodigal:2.6	CDS	1515041	1516249	.	-	0	ID=POJFAOPC_01406;eC_number=4.2.1.20;Name=trpB;dbxref=COG:COG0133;gene=trpB;inference=ab initio prediction:Prodigal:2.6,similar to AA sequence:UniProtKB:Q81TL8;locus_tag=POJFAOPC_01406;product=Tryptophan synthase beta chain
1	Prodigal:2.6	CDS	1516253	1516876	.	-	0	ID=POJFAOPC_01407;eC_number=5.3.1.24;Name=trpF;dbxref=COG:COG0135;gene=trpF;inference=ab initio prediction:Prodigal:2.6,similar to AA sequence:UniProtKB:Q56320;locus_tag=POJFAOPC_01407;product=N-(5'-phosphoribosyl)anthranilate isomerase
1	Prodigal:2.6	CDS	1516866	1517654	.	-	0	ID=POJFAOPC_01408;eC_number=4.1.1.48;Name=trpC;gene=trpC;inference=ab initio prediction:Prodigal:2.6,similar to AA sequence:UniProtKB:Q2YRR4;locus_tag=POJFAOPC_01408;product=Indole-3-glycerol phosphate synthase
1	Prodigal:2.6	CDS	1517658	1518653	.	-	0	ID=POJFAOPC_01409;eC_number=2.4.2.18;Name=trpD2;dbxref=COG:COG0547;gene=trpD2;inference=ab initio prediction:Prodigal:2.6,similar to AA sequence:UniProtKB:Q8YXQ9;locus_tag=POJFAOPC_01409;product=Anthranilate phosphoribosyltransferase 2
1	Prodigal:2.6	CDS	1518656	1519222	.	-	0	ID=POJFAOPC_01410;eC_number=4.1.3.27;Name=trpG;dbxref=COG:COG0512;gene=trpG;inference=ab initio prediction:Prodigal:2.6,similar to AA sequence:UniProtKB:P26922;locus_tag=POJFAOPC_01410;product=Anthranilate synthase component 2
1	Prodigal:2.6	CDS	1519219	1520625	.	-	0	ID=POJFAOPC_01411;eC_number=4.1.3.27;Name=trpE;dbxref=COG:COG0147;gene=trpE;inference=ab initio prediction:Prodigal:2.6,similar to AA sequence:UniProtKB:P20580;locus_tag=POJFAOPC_01411;product=Anthranilate synthase component 1
1	Prodigal:2.6	CDS	1521284	1522372	.	+	0	ID=POJFAOPC_01412;eC_number=1.3.1.43;Name=tyrC;gene=tyrC;inference=ab initio prediction:Prodigal:2.6,similar to AA sequence:UniProtKB:Q04983;locus_tag=POJFAOPC_01412;product=Cyclohexadienyl dehydrogenase
1	Prodigal:2.6	CDS	1522444	1523706	.	-	0	ID=POJFAOPC_01413;Name=umuC;dbxref=COG:COG0389;gene=umuC;inference=ab initio prediction:Prodigal:2.6,similar to AA sequence:UniProtKB:P04152;locus_tag=POJFAOPC_01413;product=Protein UmuC
1	Prodigal:2.6	CDS	1523850	1524035	.	+	0	ID=POJFAOPC_01414;eC_number=5.3.2.-;inference=ab initio prediction:Prodigal:2.6,similar to AA sequence:UniProtKB:P99132;locus_tag=POJFAOPC_01414;product=putative tautomerase.1
1	Prodigal:2.6	CDS	1524576	1525565	.	-	0	ID=POJFAOPC_01415;Name=msrR;dbxref=COG:COG1316;gene=msrR;inference=ab initio prediction:Prodigal:2.6,similar to AA sequence:UniProtKB:Q7BHL7;locus_tag=POJFAOPC_01415;product=Regulatory protein MsrR
1	Prodigal:2.6	CDS	1525701	1526216	.	+	0	ID=POJFAOPC_01416;eC_number=1.8.4.11;Name=msrA1;dbxref=COG:COG0225;gene=msrA1;inference=ab initio prediction:Prodigal:2.6,similar to AA sequence:UniProtKB:P0A081;locus_tag=POJFAOPC_01416;product=Peptide methionine sulfoxide reductase MsrA 1
1	Prodigal:2.6	CDS	1526410	1528932	.	-	0	ID=POJFAOPC_01417;eC_number=2.3.2.3;Name=mprF;gene=mprF;inference=ab initio prediction:Prodigal:2.6,similar to AA sequence:UniProtKB:Q7A5R9;locus_tag=POJFAOPC_01417;product=Phosphatidylglycerol lysyltransferase
1	Prodigal:2.6	CDS	1529186	1530403	.	-	0	ID=POJFAOPC_01418;dbxref=COG:COG0628;inference=ab initio prediction:Prodigal:2.6,similar to AA sequence:UniProtKB:P9WFM5;locus_tag=POJFAOPC_01418;product=Putative transport protein
1	Prodigal:2.6	CDS	1530549	1531550	.	-	0	ID=POJFAOPC_01419;Name=glcT;dbxref=COG:COG3711;gene=glcT;inference=ab initio prediction:Prodigal:2.6,similar to AA sequence:UniProtKB:O33618;locus_tag=POJFAOPC_01419;product=GlcA/glcB genes antiterminator
1	Prodigal:2.6	CDS	1531592	1533049	.	-	0	ID=POJFAOPC_01420;Name=alsT;dbxref=COG:COG1115;gene=alsT;inference=ab initio prediction:Prodigal:2.6,similar to AA sequence:UniProtKB:Q45068;locus_tag=POJFAOPC_01420;product=Amino-acid carrier protein AlsT
1	Prodigal:2.6	CDS	1533261	1535663	.	-	0	ID=POJFAOPC_01421;eC_number=5.99.1.3;Name=parC;dbxref=COG:COG0188;gene=parC;inference=ab initio prediction:Prodigal:2.6,similar to AA sequence:UniProtKB:Q2FYS4;locus_tag=POJFAOPC_01421;product=DNA topoisomerase 4 subunit A
1	Prodigal:2.6	CDS	1535660	1537660	.	-	0	ID=POJFAOPC_01422;eC_number=5.99.1.3;Name=parE;gene=parE;inference=ab initio prediction:Prodigal:2.6,similar to AA sequence:UniProtKB:P66939;locus_tag=POJFAOPC_01422;product=DNA topoisomerase 4 subunit B
1	Prodigal:2.6	CDS	1537864	1538472	.	+	0	ID=POJFAOPC_01423;eC_number=2.3.1.-;Name=plsY;dbxref=COG:COG0344;gene=plsY;inference=ab initio prediction:Prodigal:2.6,similar to AA sequence:UniProtKB:Q45064;locus_tag=POJFAOPC_01423;product=Glycerol-3-phosphate acyltransferase
1	Prodigal:2.6	CDS	1538716	1539012	.	+	0	ID=POJFAOPC_01424;inference=ab initio prediction:Prodigal:2.6,similar to AA sequence:UniProtKB:Q7A5S4;locus_tag=POJFAOPC_01424;product=putative protein
1	Prodigal:2.6	CDS	1539063	1539530	.	-	0	ID=POJFAOPC_01425;eC_number=3.1.-.-;dbxref=COG:COG0824;inference=ab initio prediction:Prodigal:2.6,similar to AA sequence:UniProtKB:O67466;locus_tag=POJFAOPC_01425;product=Putative esterase
1	Prodigal:2.6	CDS	1539653	1542358	.	-	0	ID=POJFAOPC_01426;eC_number=4.2.1.3;Name=acnA;gene=acnA;inference=ab initio prediction:Prodigal:2.6,similar to AA sequence:UniProtKB:P99148;locus_tag=POJFAOPC_01426;product=Aconitate hydratase A
1	Prodigal:2.6	CDS	1542779	1544419	.	-	0	ID=POJFAOPC_01427;Name=opuD;dbxref=COG:COG1292;gene=opuD;inference=ab initio prediction:Prodigal:2.6,similar to AA sequence:UniProtKB:P54417;locus_tag=POJFAOPC_01427;product=Glycine betaine transporter OpuD
1	Prodigal:2.6	CDS	1544631	1544981	.	+	0	ID=POJFAOPC_01428;Name=mscL;gene=mscL;inference=ab initio prediction:Prodigal:2.6,similar to AA sequence:UniProtKB:P68805;locus_tag=POJFAOPC_01428;product=Large-conductance mechanosensitive channel
1	Prodigal:2.6	CDS	1545099	1548128	.	-	0	ID=POJFAOPC_01429;Name=sbcC;gene=sbcC;inference=ab initio prediction:Prodigal:2.6,similar to AA sequence:UniProtKB:A6QGP8;locus_tag=POJFAOPC_01429;product=Nuclease SbcCD subunit C
1	Prodigal:2.6	CDS	1548132	1549256	.	-	0	ID=POJFAOPC_01430;Name=sbcD;dbxref=COG:COG0420;gene=sbcD;inference=ab initio prediction:Prodigal:2.6,similar to AA sequence:UniProtKB:Q2FYT4;locus_tag=POJFAOPC_01430;product=Nuclease SbcCD subunit D
1	Prodigal:2.6	CDS	1549364	1549831	.	-	0	ID=POJFAOPC_01431;inference=ab initio prediction:Prodigal:2.6;locus_tag=POJFAOPC_01431;product=hypothetical protein
1	Prodigal:2.6	CDS	1550063	1550290	.	-	0	ID=POJFAOPC_01432;inference=ab initio prediction:Prodigal:2.6,similar to AA sequence:UniProtKB:P67291;locus_tag=POJFAOPC_01432;note=UPF0154 protein SA1178;product=hypothetical protein
1	Prodigal:2.6	CDS	1550497	1552485	.	-	0	ID=POJFAOPC_01433;eC_number=2.2.1.1;Name=tkt;gene=tkt;inference=ab initio prediction:Prodigal:2.6,similar to AA sequence:UniProtKB:P99161;locus_tag=POJFAOPC_01433;product=Transketolase
1	Prodigal:2.6	CDS	1552717	1552953	.	-	0	ID=POJFAOPC_01434;inference=ab initio prediction:Prodigal:2.6,similar to AA sequence:UniProtKB:P60076;locus_tag=POJFAOPC_01434;note=UPF0291 protein SA1176;product=hypothetical protein
1	Prodigal:2.6	CDS	1553114	1553347	.	-	0	ID=POJFAOPC_01435;inference=ab initio prediction:Prodigal:2.6;locus_tag=POJFAOPC_01435;product=hypothetical protein
1	Prodigal:2.6	CDS	1553491	1554111	.	+	0	ID=POJFAOPC_01436;eC_number=3.4.21.88;Name=lexA;dbxref=COG:COG1974;gene=lexA;inference=ab initio prediction:Prodigal:2.6,similar to AA sequence:UniProtKB:P31080;locus_tag=POJFAOPC_01436;product=LexA repressor
1	Prodigal:2.6	CDS	1554309	1554410	.	-	0	ID=POJFAOPC_01437;inference=ab initio prediction:Prodigal:2.6;locus_tag=POJFAOPC_01437;product=hypothetical protein
1	Prodigal:2.6	CDS	1554465	1555490	.	-	0	ID=POJFAOPC_01438;inference=ab initio prediction:Prodigal:2.6;locus_tag=POJFAOPC_01438;product=hypothetical protein
1	Prodigal:2.6	CDS	1555504	1556481	.	-	0	ID=POJFAOPC_01439;eC_number=1.7.1.7;Name=guaC;gene=guaC;inference=ab initio prediction:Prodigal:2.6,similar to AA sequence:UniProtKB:P60563;locus_tag=POJFAOPC_01439;product=GMP reductase
1	Prodigal:2.6	CDS	1556635	1556904	.	-	0	ID=POJFAOPC_01440;Name=rpsN2;dbxref=COG:COG0199;gene=rpsN2;inference=ab initio prediction:Prodigal:2.6,similar to AA sequence:UniProtKB:O31587;locus_tag=POJFAOPC_01440;product=Alternate 30S ribosomal protein S14
1	Prodigal:2.6	CDS	1557070	1557219	.	-	0	ID=POJFAOPC_01441;Name=rpmG1;dbxref=COG:COG0267;gene=rpmG1;inference=ab initio prediction:Prodigal:2.6,similar to AA sequence:UniProtKB:Q2FYU6;locus_tag=POJFAOPC_01441;product=50S ribosomal protein L33 1
1	Prodigal:2.6	CDS	1557309	1558823	.	-	0	ID=POJFAOPC_01442;eC_number=1.11.1.6;Name=katA;dbxref=COG:COG0753;gene=katA;inference=ab initio prediction:Prodigal:2.6,similar to AA sequence:UniProtKB:Q2FYU7;locus_tag=POJFAOPC_01442;product=Catalase
1	Prodigal:2.6	CDS	1559054	1560502	.	+	0	ID=POJFAOPC_01443;Name=lysP_2;dbxref=COG:COG0833;gene=lysP_2;inference=ab initio prediction:Prodigal:2.6,similar to AA sequence:UniProtKB:P25737;locus_tag=POJFAOPC_01443;product=Lysine-specific permease
1	Prodigal:2.6	CDS	1560808	1561122	.	+	0	ID=POJFAOPC_01444;inference=ab initio prediction:Prodigal:2.6;locus_tag=POJFAOPC_01444;product=hypothetical protein
1	Prodigal:2.6	CDS	1561454	1562260	.	-	0	ID=POJFAOPC_01445;eC_number=3.1.3.-;inference=ab initio prediction:Prodigal:2.6,similar to AA sequence:UniProtKB:Q5XD45;locus_tag=POJFAOPC_01445;product=Putative phosphatase
1	Prodigal:2.6	CDS	1562323	1563243	.	-	0	ID=POJFAOPC_01446;eC_number=2.7.1.39;Name=thrB_1;dbxref=COG:COG0083;gene=thrB_1;inference=ab initio prediction:Prodigal:2.6,similar to AA sequence:UniProtKB:Q8Y4A6;locus_tag=POJFAOPC_01446;product=Homoserine kinase
1	Prodigal:2.6	CDS	1563245	1564309	.	-	0	ID=POJFAOPC_01447;eC_number=4.2.3.1;Name=thrC;dbxref=COG:COG0498;gene=thrC;inference=ab initio prediction:Prodigal:2.6,similar to AA sequence:UniProtKB:A0R220;locus_tag=POJFAOPC_01447;product=Threonine synthase
1	Prodigal:2.6	CDS	1564315	1565595	.	-	0	ID=POJFAOPC_01448;eC_number=1.1.1.3;Name=hom;dbxref=COG:COG0460;gene=hom;inference=ab initio prediction:Prodigal:2.6,similar to AA sequence:UniProtKB:P19582;locus_tag=POJFAOPC_01448;product=Homoserine dehydrogenase
1	Prodigal:2.6	CDS	1565784	1567160	.	+	0	ID=POJFAOPC_01449;eC_number=2.7.2.4;Name=yclM;dbxref=COG:COG0527;gene=yclM;inference=ab initio prediction:Prodigal:2.6,similar to AA sequence:UniProtKB:P94417;locus_tag=POJFAOPC_01449;product=Aspartokinase 3
1	Prodigal:2.6	CDS	1567238	1567837	.	-	0	ID=POJFAOPC_01450;inference=ab initio prediction:Prodigal:2.6;locus_tag=POJFAOPC_01450;product=hypothetical protein
1	Prodigal:2.6	CDS	1568164	1569036	.	+	0	ID=POJFAOPC_01451;inference=ab initio prediction:Prodigal:2.6;locus_tag=POJFAOPC_01451;product=hypothetical protein
1	Prodigal:2.6	CDS	1569772	1570308	.	-	0	ID=POJFAOPC_01452;eC_number=3.1.31.1;Name=nucH;gene=nucH;inference=ab initio prediction:Prodigal:2.6,similar to AA sequence:UniProtKB:P43270;locus_tag=POJFAOPC_01452;product=Thermonuclease
1	Prodigal:2.6	CDS	1570473	1570661	.	+	0	ID=POJFAOPC_01453;inference=ab initio prediction:Prodigal:2.6;locus_tag=POJFAOPC_01453;product=hypothetical protein
1	Prodigal:2.6	CDS	1570830	1571432	.	-	0	ID=POJFAOPC_01454;Name=desR;dbxref=COG:COG2197;gene=desR;inference=ab initio prediction:Prodigal:2.6,similar to AA sequence:UniProtKB:O34723;locus_tag=POJFAOPC_01454;product=Transcriptional regulatory protein DesR
1	Prodigal:2.6	CDS	1571429	1572523	.	-	0	ID=POJFAOPC_01455;eC_number=2.7.13.3;Name=desK;dbxref=COG:COG4585;gene=desK;inference=ab initio prediction:Prodigal:2.6,similar to AA sequence:UniProtKB:O34757;locus_tag=POJFAOPC_01455;product=Sensor histidine kinase DesK
1	Prodigal:2.6	CDS	1572523	1573254	.	-	0	ID=POJFAOPC_01456;inference=ab initio prediction:Prodigal:2.6;locus_tag=POJFAOPC_01456;product=hypothetical protein
1	Prodigal:2.6	CDS	1573251	1574126	.	-	0	ID=POJFAOPC_01457;eC_number=3.6.3.25;Name=cysA_2;dbxref=COG:COG1118;gene=cysA_2;inference=ab initio prediction:Prodigal:2.6,similar to AA sequence:UniProtKB:P16676;locus_tag=POJFAOPC_01457;product=Sulfate/thiosulfate import ATP-binding protein CysA
1	Prodigal:2.6	CDS	1574304	1575566	.	-	0	ID=POJFAOPC_01458;eC_number=2.7.8.-;Name=cls_2;gene=cls_2;inference=ab initio prediction:Prodigal:2.6,similar to AA sequence:UniProtKB:P63801;locus_tag=POJFAOPC_01458;product=Cardiolipin synthase
1	Prodigal:2.6	CDS	1575590	1575775	.	-	0	ID=POJFAOPC_01459;eC_number=2.7.8.-;Name=clsA;dbxref=COG:COG1502;gene=clsA;inference=ab initio prediction:Prodigal:2.6,similar to AA sequence:UniProtKB:P71040;locus_tag=POJFAOPC_01459;product=Major cardiolipin synthase ClsA
1	Prodigal:2.6	CDS	1575833	1576030	.	-	0	ID=POJFAOPC_01460;inference=ab initio prediction:Prodigal:2.6;locus_tag=POJFAOPC_01460;product=hypothetical protein
1	Prodigal:2.6	CDS	1576344	1577369	.	+	0	ID=POJFAOPC_01461;eC_number=4.1.2.48;Name=ltaE;gene=ltaE;inference=ab initio prediction:Prodigal:2.6,similar to AA sequence:UniProtKB:O50584;locus_tag=POJFAOPC_01461;product=Low specificity L-threonine aldolase
1	Prodigal:2.6	CDS	1577439	1578122	.	+	0	ID=POJFAOPC_01462;inference=ab initio prediction:Prodigal:2.6;locus_tag=POJFAOPC_01462;product=hypothetical protein
1	Prodigal:2.6	CDS	1578373	1578756	.	-	0	ID=POJFAOPC_01463;inference=ab initio prediction:Prodigal:2.6;locus_tag=POJFAOPC_01463;product=hypothetical protein
1	Prodigal:2.6	CDS	1578753	1578920	.	-	0	ID=POJFAOPC_01464;inference=ab initio prediction:Prodigal:2.6;locus_tag=POJFAOPC_01464;product=hypothetical protein
1	Prodigal:2.6	CDS	1579081	1579275	.	-	0	ID=POJFAOPC_01465;inference=ab initio prediction:Prodigal:2.6;locus_tag=POJFAOPC_01465;product=hypothetical protein
1	Prodigal:2.6	CDS	1579277	1579630	.	-	0	ID=POJFAOPC_01466;inference=ab initio prediction:Prodigal:2.6;locus_tag=POJFAOPC_01466;product=hypothetical protein
1	Prodigal:2.6	CDS	1579673	1580320	.	-	0	ID=POJFAOPC_01467;inference=ab initio prediction:Prodigal:2.6;locus_tag=POJFAOPC_01467;product=hypothetical protein
1	Prodigal:2.6	CDS	1580584	1581924	.	-	0	ID=POJFAOPC_01468;eC_number=6.3.1.2;Name=glnA;gene=glnA;inference=ab initio prediction:Prodigal:2.6,similar to AA sequence:UniProtKB:P99095;locus_tag=POJFAOPC_01468;product=Glutamine synthetase
1	Prodigal:2.6	CDS	1581943	1582308	.	-	0	ID=POJFAOPC_01469;Name=glnR;dbxref=COG:COG0789;gene=glnR;inference=ab initio prediction:Prodigal:2.6,similar to AA sequence:UniProtKB:P37582;locus_tag=POJFAOPC_01469;product=HTH-type transcriptional regulator GlnR
1	Prodigal:2.6	CDS	1582790	1584028	.	-	0	ID=POJFAOPC_01470;inference=ab initio prediction:Prodigal:2.6;locus_tag=POJFAOPC_01470;product=hypothetical protein
1	Prodigal:2.6	CDS	1584044	1585285	.	-	0	ID=POJFAOPC_01471;Name=hflX;dbxref=COG:COG2262;gene=hflX;inference=ab initio prediction:Prodigal:2.6,similar to AA sequence:UniProtKB:P25519;locus_tag=POJFAOPC_01471;product=GTPase HflX
1	Prodigal:2.6	CDS	1585395	1585871	.	+	0	ID=POJFAOPC_01472;Name=bsaA_2;gene=bsaA_2;inference=ab initio prediction:Prodigal:2.6,similar to AA sequence:UniProtKB:P99097;locus_tag=POJFAOPC_01472;product=Glutathione peroxidase BsaA
1	Prodigal:2.6	CDS	1586093	1586332	.	-	0	ID=POJFAOPC_01473;Name=hfq;dbxref=COG:COG1923;gene=hfq;inference=ab initio prediction:Prodigal:2.6,similar to AA sequence:UniProtKB:O31796;locus_tag=POJFAOPC_01473;product=RNA-binding protein Hfq
1	Prodigal:2.6	CDS	1586286	1587284	.	-	0	ID=POJFAOPC_01474;eC_number=2.5.1.75;Name=miaA;dbxref=COG:COG0324;gene=miaA;inference=ab initio prediction:Prodigal:2.6,similar to AA sequence:UniProtKB:Q8CQL3;locus_tag=POJFAOPC_01474;product=tRNA dimethylallyltransferase
1	Prodigal:2.6	CDS	1587296	1588222	.	-	0	ID=POJFAOPC_01475;eC_number=3.1.1.23;dbxref=COG:COG2267;inference=ab initio prediction:Prodigal:2.6,similar to AA sequence:UniProtKB:A0QNZ7;locus_tag=POJFAOPC_01475;product=Monoacylglycerol lipase
1	Prodigal:2.6	CDS	1588446	1590119	.	-	0	ID=POJFAOPC_01476;eC_number=1.1.5.3;Name=glpD;gene=glpD;inference=ab initio prediction:Prodigal:2.6,similar to AA sequence:UniProtKB:Q7A5V7;locus_tag=POJFAOPC_01476;product=Aerobic glycerol-3-phosphate dehydrogenase
1	Prodigal:2.6	CDS	1590296	1591795	.	-	0	ID=POJFAOPC_01477;eC_number=2.7.1.30;Name=glpK;dbxref=COG:COG0554;gene=glpK;inference=ab initio prediction:Prodigal:2.6,similar to AA sequence:UniProtKB:Q5HGD2;locus_tag=POJFAOPC_01477;product=Glycerol kinase
1	Prodigal:2.6	CDS	1591949	1592773	.	-	0	ID=POJFAOPC_01478;Name=glpF;dbxref=COG:COG0580;gene=glpF;inference=ab initio prediction:Prodigal:2.6,similar to AA sequence:UniProtKB:P18156;locus_tag=POJFAOPC_01478;product=Glycerol uptake facilitator protein
1	Prodigal:2.6	CDS	1593148	1593681	.	-	0	ID=POJFAOPC_01479;Name=glpP;dbxref=COG:COG1954;gene=glpP;inference=ab initio prediction:Prodigal:2.6,similar to AA sequence:UniProtKB:P30300;locus_tag=POJFAOPC_01479;product=Glycerol uptake operon antiterminator regulatory protein
1	Prodigal:2.6	CDS	1593695	1595632	.	-	0	ID=POJFAOPC_01480;Name=mutL;gene=mutL;inference=ab initio prediction:Prodigal:2.6,similar to AA sequence:UniProtKB:P65492;locus_tag=POJFAOPC_01480;product=DNA mismatch repair protein MutL
1	Prodigal:2.6	CDS	1595647	1598268	.	-	0	ID=POJFAOPC_01481;Name=mutS_2;dbxref=COG:COG0249;gene=mutS_2;inference=ab initio prediction:Prodigal:2.6,similar to AA sequence:UniProtKB:P0A1Y0;locus_tag=POJFAOPC_01481;product=DNA mismatch repair protein MutS
1	Prodigal:2.6	CDS	1598466	1598960	.	-	0	ID=POJFAOPC_01482;inference=ab initio prediction:Prodigal:2.6;locus_tag=POJFAOPC_01482;product=hypothetical protein
1	Prodigal:2.6	CDS	1598984	1599349	.	-	0	ID=POJFAOPC_01483;Name=ymcA;dbxref=COG:COG4550;gene=ymcA;inference=ab initio prediction:Prodigal:2.6,similar to AA sequence:UniProtKB:O31779;locus_tag=POJFAOPC_01483;product=putative protein YmcA
1	Prodigal:2.6	CDS	1599351	1600895	.	-	0	ID=POJFAOPC_01484;eC_number=2.8.4.3;Name=miaB;gene=miaB;inference=ab initio prediction:Prodigal:2.6,similar to AA sequence:UniProtKB:Q7A5W3;locus_tag=POJFAOPC_01484;product=tRNA-2-methylthio-N(6)-dimethylallyladenosine synthase
1	Prodigal:2.6	CDS	1601238	1601528	.	-	0	ID=POJFAOPC_01485;inference=ab initio prediction:Prodigal:2.6;locus_tag=POJFAOPC_01485;product=hypothetical protein
1	Prodigal:2.6	CDS	1601585	1602202	.	-	0	ID=POJFAOPC_01486;inference=ab initio prediction:Prodigal:2.6,similar to AA sequence:UniProtKB:O31815;locus_tag=POJFAOPC_01486;note=UPF0714 protein YndL;product=hypothetical protein
1	Prodigal:2.6	CDS	1602788	1603654	.	-	0	ID=POJFAOPC_01487;eC_number=1.2.7.3;Name=korB;dbxref=COG:COG1013;gene=korB;inference=ab initio prediction:Prodigal:2.6,similar to AA sequence:UniProtKB:O53181;locus_tag=POJFAOPC_01487;product=2-oxoglutarate oxidoreductase subunit KorB
1	Prodigal:2.6	CDS	1603655	1605415	.	-	0	ID=POJFAOPC_01488;eC_number=1.2.7.3;Name=korA;dbxref=COG:COG0674;gene=korA;inference=ab initio prediction:Prodigal:2.6,similar to AA sequence:UniProtKB:O53182;locus_tag=POJFAOPC_01488;product=2-oxoglutarate oxidoreductase subunit KorA
1	Prodigal:2.6	CDS	1605528	1606322	.	-	0	ID=POJFAOPC_01489;eC_number=3.1.4.16;Name=ymdB;dbxref=COG:COG1692;gene=ymdB;inference=ab initio prediction:Prodigal:2.6,similar to AA sequence:UniProtKB:O31775;locus_tag=POJFAOPC_01489;product=2'%2C3'-cyclic-nucleotide 2'-phosphodiesterase
1	Prodigal:2.6	CDS	1606486	1606701	.	+	0	ID=POJFAOPC_01490;inference=ab initio prediction:Prodigal:2.6;locus_tag=POJFAOPC_01490;product=hypothetical protein
1	Prodigal:2.6	CDS	1606790	1608349	.	-	0	ID=POJFAOPC_01491;eC_number=3.1.-.-;Name=rny;dbxref=COG:COG1418;gene=rny;inference=ab initio prediction:Prodigal:2.6,similar to AA sequence:UniProtKB:Q2FZ08;locus_tag=POJFAOPC_01491;product=Ribonuclease Y
1	Prodigal:2.6	CDS	1608575	1609624	.	-	0	ID=POJFAOPC_01492;Name=recA;gene=recA;inference=ab initio prediction:Prodigal:2.6,similar to AA sequence:UniProtKB:P68844;locus_tag=POJFAOPC_01492;product=Protein RecA
1	Prodigal:2.6	CDS	1609795	1610940	.	-	0	ID=POJFAOPC_01493;Name=cinA;dbxref=COG:COG1058;gene=cinA;inference=ab initio prediction:Prodigal:2.6,similar to AA sequence:UniProtKB:P54184;locus_tag=POJFAOPC_01493;product=Putative competence-damage inducible protein
1	Prodigal:2.6	CDS	1611388	1611969	.	-	0	ID=POJFAOPC_01494;eC_number=2.7.8.5;Name=pgsA;gene=pgsA;inference=ab initio prediction:Prodigal:2.6,similar to AA sequence:UniProtKB:P63756;locus_tag=POJFAOPC_01494;product=CDP-diacylglycerol--glycerol-3-phosphate 3-phosphatidyltransferase
1	Prodigal:2.6	CDS	1611998	1612390	.	-	0	ID=POJFAOPC_01495;Name=rodZ;dbxref=COG:COG1426;gene=rodZ;inference=ab initio prediction:Prodigal:2.6,similar to AA sequence:UniProtKB:P27434;locus_tag=POJFAOPC_01495;product=Cytoskeleton protein RodZ
1	Prodigal:2.6	CDS	1612409	1613236	.	-	0	ID=POJFAOPC_01496;inference=ab initio prediction:Prodigal:2.6;locus_tag=POJFAOPC_01496;product=hypothetical protein
1	Prodigal:2.6	CDS	1613389	1614093	.	-	0	ID=POJFAOPC_01497;eC_number=1.1.1.100;Name=fabG_1;gene=fabG_1;inference=ab initio prediction:Prodigal:2.6,similar to AA sequence:UniProtKB:P0AEK2;locus_tag=POJFAOPC_01497;product=3-oxoacyl-[acyl-carrier-protein] reductase FabG
1	Prodigal:2.6	CDS	1614090	1615379	.	-	0	ID=POJFAOPC_01498;eC_number=3.4.24.-;Name=albF;dbxref=COG:COG0612;gene=albF;inference=ab initio prediction:Prodigal:2.6,similar to AA sequence:UniProtKB:P71006;locus_tag=POJFAOPC_01498;product=Putative zinc protease AlbF
1	Prodigal:2.6	CDS	1615379	1616650	.	-	0	ID=POJFAOPC_01499;eC_number=3.4.24.-;dbxref=COG:COG0612;inference=ab initio prediction:Prodigal:2.6,similar to AA sequence:UniProtKB:P9WHT5;locus_tag=POJFAOPC_01499;product=putative zinc protease
1	Prodigal:2.6	CDS	1616681	1617394	.	-	0	ID=POJFAOPC_01500;inference=ab initio prediction:Prodigal:2.6;locus_tag=POJFAOPC_01500;product=hypothetical protein
1	Prodigal:2.6	CDS	1617397	1619790	.	-	0	ID=POJFAOPC_01501;Name=ftsK;gene=ftsK;inference=ab initio prediction:Prodigal:2.6,similar to AA sequence:UniProtKB:P64165;locus_tag=POJFAOPC_01501;product=DNA translocase FtsK
1	Prodigal:2.6	CDS	1620056	1621762	.	-	0	ID=POJFAOPC_01502;eC_number=3.1.-.-;Name=rnj2;gene=rnj2;inference=ab initio prediction:Prodigal:2.6,similar to AA sequence:UniProtKB:Q6GHG0;locus_tag=POJFAOPC_01502;product=Ribonuclease J 2
1	Prodigal:2.6	CDS	1622097	1624202	.	-	0	ID=POJFAOPC_01503;eC_number=2.7.7.8;Name=pnp;dbxref=COG:COG1185;gene=pnp;inference=ab initio prediction:Prodigal:2.6,similar to AA sequence:UniProtKB:Q2FZ20;locus_tag=POJFAOPC_01503;product=Polyribonucleotide nucleotidyltransferase
1	Prodigal:2.6	CDS	1624334	1624603	.	-	0	ID=POJFAOPC_01504;Name=rpsO;dbxref=COG:COG0184;gene=rpsO;inference=ab initio prediction:Prodigal:2.6,similar to AA sequence:UniProtKB:Q2G2Q1;locus_tag=POJFAOPC_01504;product=30S ribosomal protein S15
1	Prodigal:2.6	CDS	1624723	1625694	.	-	0	ID=POJFAOPC_01505;Name=ribF;dbxref=COG:COG0196;gene=ribF;inference=ab initio prediction:Prodigal:2.6,similar to AA sequence:UniProtKB:P0AG40;locus_tag=POJFAOPC_01505;product=Riboflavin biosynthesis protein RibF
1	Prodigal:2.6	CDS	1625710	1626627	.	-	0	ID=POJFAOPC_01506;eC_number=5.4.99.25;Name=truB;gene=truB;inference=ab initio prediction:Prodigal:2.6,similar to AA sequence:UniProtKB:P65855;locus_tag=POJFAOPC_01506;product=tRNA pseudouridine synthase B
1	Prodigal:2.6	CDS	1626765	1627115	.	-	0	ID=POJFAOPC_01507;Name=rbfA;gene=rbfA;inference=ab initio prediction:Prodigal:2.6,similar to AA sequence:UniProtKB:P65967;locus_tag=POJFAOPC_01507;product=Ribosome-binding factor A
1	Prodigal:2.6	CDS	1627418	1629580	.	-	0	ID=POJFAOPC_01508;Name=infB;gene=infB;inference=ab initio prediction:Prodigal:2.6,similar to AA sequence:UniProtKB:P65134;locus_tag=POJFAOPC_01508;product=Translation initiation factor IF-2
1	Prodigal:2.6	CDS	1629585	1629902	.	-	0	ID=POJFAOPC_01509;Name=rplGA;dbxref=COG:COG1358;gene=rplGA;inference=ab initio prediction:Prodigal:2.6,similar to AA sequence:UniProtKB:P32729;locus_tag=POJFAOPC_01509;product=putative ribosomal protein YlxQ
1	Prodigal:2.6	CDS	1629902	1630186	.	-	0	ID=POJFAOPC_01510;inference=ab initio prediction:Prodigal:2.6;locus_tag=POJFAOPC_01510;product=hypothetical protein
1	Prodigal:2.6	CDS	1630204	1631427	.	-	0	ID=POJFAOPC_01511;Name=nusA;dbxref=COG:COG0195;gene=nusA;inference=ab initio prediction:Prodigal:2.6,similar to AA sequence:UniProtKB:P32727;locus_tag=POJFAOPC_01511;product=Transcription termination/antitermination protein NusA
1	Prodigal:2.6	CDS	1631448	1631915	.	-	0	ID=POJFAOPC_01512;Name=rimP;dbxref=COG:COG0779;gene=rimP;inference=ab initio prediction:Prodigal:2.6,similar to AA sequence:UniProtKB:Q97S61;locus_tag=POJFAOPC_01512;product=Ribosome maturation factor RimP
1	Prodigal:2.6	CDS	1632094	1636410	.	-	0	ID=POJFAOPC_01513;eC_number=2.7.7.7;Name=polC;gene=polC;inference=ab initio prediction:Prodigal:2.6,similar to AA sequence:UniProtKB:P63982;locus_tag=POJFAOPC_01513;product=DNA polymerase III PolC-type
1	Prodigal:2.6	CDS	1636654	1638357	.	-	0	ID=POJFAOPC_01514;eC_number=6.1.1.15;Name=proS;gene=proS;inference=ab initio prediction:Prodigal:2.6,similar to AA sequence:UniProtKB:Q7A5Y3;locus_tag=POJFAOPC_01514;product=Proline--tRNA ligase
1	Prodigal:2.6	CDS	1638376	1639662	.	-	0	ID=POJFAOPC_01515;eC_number=3.4.24.-;inference=ab initio prediction:Prodigal:2.6,similar to AA sequence:UniProtKB:P63333;locus_tag=POJFAOPC_01515;product=Putative zinc metalloprotease
1	Prodigal:2.6	CDS	1639896	1640678	.	-	0	ID=POJFAOPC_01516;eC_number=2.7.7.41;Name=cdsA;dbxref=COG:COG0575;gene=cdsA;inference=ab initio prediction:Prodigal:2.6,similar to AA sequence:UniProtKB:P0ABG1;locus_tag=POJFAOPC_01516;product=Phosphatidate cytidylyltransferase
1	Prodigal:2.6	CDS	1640682	1641452	.	-	0	ID=POJFAOPC_01517;eC_number=2.5.1.-;Name=uppS;gene=uppS;inference=ab initio prediction:Prodigal:2.6,similar to AA sequence:UniProtKB:P60477;locus_tag=POJFAOPC_01517;product=Isoprenyl transferase
1	Prodigal:2.6	CDS	1641673	1642227	.	-	0	ID=POJFAOPC_01518;Name=frr;gene=frr;inference=ab initio prediction:Prodigal:2.6,similar to AA sequence:UniProtKB:P99130;locus_tag=POJFAOPC_01518;product=Ribosome-recycling factor
1	Prodigal:2.6	CDS	1642244	1642966	.	-	0	ID=POJFAOPC_01519;eC_number=2.7.4.22;Name=pyrH;dbxref=COG:COG0528;gene=pyrH;inference=ab initio prediction:Prodigal:2.6,similar to AA sequence:UniProtKB:Q2FZ22;locus_tag=POJFAOPC_01519;product=Uridylate kinase
1	Prodigal:2.6	CDS	1643107	1643985	.	-	0	ID=POJFAOPC_01520;Name=tsf;gene=tsf;inference=ab initio prediction:Prodigal:2.6,similar to AA sequence:UniProtKB:P99171;locus_tag=POJFAOPC_01520;product=Elongation factor Ts
1	Prodigal:2.6	CDS	1644137	1644925	.	-	0	ID=POJFAOPC_01521;Name=rpsB;dbxref=COG:COG0052;gene=rpsB;inference=ab initio prediction:Prodigal:2.6,similar to AA sequence:UniProtKB:Q2FZ25;locus_tag=POJFAOPC_01521;product=30S ribosomal protein S2
1	Prodigal:2.6	CDS	1645288	1646058	.	-	0	ID=POJFAOPC_01522;Name=codY;dbxref=COG:COG4465;gene=codY;inference=ab initio prediction:Prodigal:2.6,similar to AA sequence:UniProtKB:Q2FZ27;locus_tag=POJFAOPC_01522;product=GTP-sensing transcriptional pleiotropic repressor CodY
1	Prodigal:2.6	CDS	1646082	1647485	.	-	0	ID=POJFAOPC_01523;Name=hslU;gene=hslU;inference=ab initio prediction:Prodigal:2.6,similar to AA sequence:UniProtKB:P63797;locus_tag=POJFAOPC_01523;product=ATP-dependent protease ATPase subunit HslU
1	Prodigal:2.6	CDS	1647554	1648096	.	-	0	ID=POJFAOPC_01524;eC_number=3.4.25.2;Name=hslV;gene=hslV;inference=ab initio prediction:Prodigal:2.6,similar to AA sequence:UniProtKB:P65797;locus_tag=POJFAOPC_01524;product=ATP-dependent protease subunit HslV
1	Prodigal:2.6	CDS	1648100	1648990	.	-	0	ID=POJFAOPC_01525;Name=xerC_3;dbxref=COG:COG4974;gene=xerC_3;inference=ab initio prediction:Prodigal:2.6,similar to AA sequence:UniProtKB:P39776;locus_tag=POJFAOPC_01525;product=Tyrosine recombinase XerC
1	Prodigal:2.6	CDS	1649215	1650522	.	-	0	ID=POJFAOPC_01526;eC_number=2.1.1.74;Name=trmFO;gene=trmFO;inference=ab initio prediction:Prodigal:2.6,similar to AA sequence:UniProtKB:P64235;locus_tag=POJFAOPC_01526;product=Methylenetetrahydrofolate--tRNA-(uracil-5-)-methyltransferase TrmFO
1	Prodigal:2.6	CDS	1650547	1652616	.	-	0	ID=POJFAOPC_01527;eC_number=5.99.1.2;Name=topA;gene=topA;inference=ab initio prediction:Prodigal:2.6,similar to AA sequence:UniProtKB:Q7A5Y5;locus_tag=POJFAOPC_01527;product=DNA topoisomerase 1
1	Prodigal:2.6	CDS	1652799	1653671	.	-	0	ID=POJFAOPC_01528;Name=dprA;dbxref=COG:COG0758;gene=dprA;inference=ab initio prediction:Prodigal:2.6,similar to AA sequence:UniProtKB:Q8DPI7;locus_tag=POJFAOPC_01528;product=DNA processing protein DprA
1	Prodigal:2.6	CDS	1654476	1655384	.	-	0	ID=POJFAOPC_01529;eC_number=6.2.1.5;Name=sucD;gene=sucD;inference=ab initio prediction:Prodigal:2.6,similar to AA sequence:UniProtKB:P99070;locus_tag=POJFAOPC_01529;product=Succinate--CoA ligase [ADP-forming] subunit alpha
1	Prodigal:2.6	CDS	1655406	1656572	.	-	0	ID=POJFAOPC_01530;eC_number=6.2.1.5;Name=sucC;gene=sucC;inference=ab initio prediction:Prodigal:2.6,similar to AA sequence:UniProtKB:P99071;locus_tag=POJFAOPC_01530;product=Succinate--CoA ligase [ADP-forming] subunit beta
1	Prodigal:2.6	CDS	1656680	1657450	.	-	0	ID=POJFAOPC_01531;eC_number=3.1.26.4;Name=rnhB;dbxref=COG:COG0164;gene=rnhB;inference=ab initio prediction:Prodigal:2.6,similar to AA sequence:UniProtKB:O31744;locus_tag=POJFAOPC_01531;product=Ribonuclease HII
1	Prodigal:2.6	CDS	1657455	1658318	.	-	0	ID=POJFAOPC_01532;Name=rbgA;dbxref=COG:COG1161;gene=rbgA;inference=ab initio prediction:Prodigal:2.6,similar to AA sequence:UniProtKB:O31743;locus_tag=POJFAOPC_01532;product=Ribosome biogenesis GTPase A
1	Prodigal:2.6	CDS	1658647	1661247	.	+	0	ID=POJFAOPC_01533;inference=ab initio prediction:Prodigal:2.6;locus_tag=POJFAOPC_01533;product=hypothetical protein
1	Prodigal:2.6	CDS	1661240	1663843	.	+	0	ID=POJFAOPC_01534;inference=ab initio prediction:Prodigal:2.6;locus_tag=POJFAOPC_01534;product=hypothetical protein
1	Prodigal:2.6	CDS	1664373	1664723	.	-	0	ID=POJFAOPC_01535;Name=rplS;dbxref=COG:COG0335;gene=rplS;inference=ab initio prediction:Prodigal:2.6,similar to AA sequence:UniProtKB:Q2FZ42;locus_tag=POJFAOPC_01535;product=50S ribosomal protein L19
1	Prodigal:2.6	CDS	1664829	1665566	.	-	0	ID=POJFAOPC_01536;eC_number=2.1.1.228;Name=trmD;gene=trmD;inference=ab initio prediction:Prodigal:2.6,similar to AA sequence:UniProtKB:Q6GHJ5;locus_tag=POJFAOPC_01536;product=tRNA (guanine-N(1)-)-methyltransferase
1	Prodigal:2.6	CDS	1665566	1666069	.	-	0	ID=POJFAOPC_01537;Name=rimM;gene=rimM;inference=ab initio prediction:Prodigal:2.6,similar to AA sequence:UniProtKB:P66656;locus_tag=POJFAOPC_01537;product=Ribosome maturation factor RimM
1	Prodigal:2.6	CDS	1666196	1666471	.	-	0	ID=POJFAOPC_01538;Name=rpsP;dbxref=COG:COG0228;gene=rpsP;inference=ab initio prediction:Prodigal:2.6,similar to AA sequence:UniProtKB:Q2FZ45;locus_tag=POJFAOPC_01538;product=30S ribosomal protein S16
1	Prodigal:2.6	CDS	1666779	1668146	.	-	0	ID=POJFAOPC_01539;Name=ffh;dbxref=COG:COG0541;gene=ffh;inference=ab initio prediction:Prodigal:2.6,similar to AA sequence:UniProtKB:P37105;locus_tag=POJFAOPC_01539;product=Signal recognition particle protein
1	Prodigal:2.6	CDS	1668177	1668509	.	-	0	ID=POJFAOPC_01540;inference=ab initio prediction:Prodigal:2.6,similar to AA sequence:UniProtKB:P67248;locus_tag=POJFAOPC_01540;note=UPF0122 protein SAV1236;product=hypothetical protein
1	Prodigal:2.6	CDS	1668511	1669737	.	-	0	ID=POJFAOPC_01541;Name=ftsY;dbxref=COG:COG0552;gene=ftsY;inference=ab initio prediction:Prodigal:2.6,similar to AA sequence:UniProtKB:P51835;locus_tag=POJFAOPC_01541;product=Signal recognition particle receptor FtsY
1	Prodigal:2.6	CDS	1669734	1673303	.	-	0	ID=POJFAOPC_01542;Name=smc;dbxref=COG:COG1196;gene=smc;inference=ab initio prediction:Prodigal:2.6,similar to AA sequence:UniProtKB:P51834;locus_tag=POJFAOPC_01542;product=Chromosome partition protein Smc
1	Prodigal:2.6	CDS	1673430	1674167	.	-	0	ID=POJFAOPC_01543;eC_number=3.1.26.3;Name=rnc;gene=rnc;inference=ab initio prediction:Prodigal:2.6,similar to AA sequence:UniProtKB:P66668;locus_tag=POJFAOPC_01543;product=Ribonuclease 3
1	Prodigal:2.6	CDS	1674282	1674515	.	-	0	ID=POJFAOPC_01544;Name=acpP;dbxref=COG:COG0236;gene=acpP;inference=ab initio prediction:Prodigal:2.6,similar to AA sequence:UniProtKB:Q2FZ51;locus_tag=POJFAOPC_01544;product=Acyl carrier protein
1	Prodigal:2.6	CDS	1674743	1675477	.	-	0	ID=POJFAOPC_01545;eC_number=1.1.1.100;Name=fabG_2;gene=fabG_2;inference=ab initio prediction:Prodigal:2.6,similar to AA sequence:UniProtKB:P0A0H9;locus_tag=POJFAOPC_01545;product=3-oxoacyl-[acyl-carrier-protein] reductase FabG
1	Prodigal:2.6	CDS	1675470	1676396	.	-	0	ID=POJFAOPC_01546;eC_number=2.3.1.39;Name=fabD;dbxref=COG:COG0331;gene=fabD;inference=ab initio prediction:Prodigal:2.6,similar to AA sequence:UniProtKB:Q99UN8;locus_tag=POJFAOPC_01546;product=Malonyl CoA-acyl carrier protein transacylase
1	Prodigal:2.6	CDS	1676398	1677375	.	-	0	ID=POJFAOPC_01547;eC_number=2.3.1.-;Name=plsX;gene=plsX;inference=ab initio prediction:Prodigal:2.6,similar to AA sequence:UniProtKB:P65739;locus_tag=POJFAOPC_01547;product=Phosphate acyltransferase
1	Prodigal:2.6	CDS	1677377	1677937	.	-	0	ID=POJFAOPC_01548;Name=fapR;dbxref=COG:COG2050;gene=fapR;inference=ab initio prediction:Prodigal:2.6,similar to AA sequence:UniProtKB:O34835;locus_tag=POJFAOPC_01548;product=Transcription factor FapR
1	Prodigal:2.6	CDS	1678096	1680144	.	-	0	ID=POJFAOPC_01549;eC_number=3.6.4.12;Name=recG;gene=recG;inference=ab initio prediction:Prodigal:2.6,similar to AA sequence:UniProtKB:P64325;locus_tag=POJFAOPC_01549;product=ATP-dependent DNA helicase RecG
1	Prodigal:2.6	CDS	1680348	1682006	.	-	0	ID=POJFAOPC_01550;inference=ab initio prediction:Prodigal:2.6,similar to AA sequence:UniProtKB:Q7A5Z4;locus_tag=POJFAOPC_01550;product=putative protein
1	Prodigal:2.6	CDS	1682021	1682395	.	-	0	ID=POJFAOPC_01551;inference=ab initio prediction:Prodigal:2.6,similar to AA sequence:UniProtKB:Q5XA14;locus_tag=POJFAOPC_01551;product=putative protein
1	Prodigal:2.6	CDS	1682753	1682941	.	+	0	ID=POJFAOPC_01552;Name=rpmB;dbxref=COG:COG0227;gene=rpmB;inference=ab initio prediction:Prodigal:2.6,similar to AA sequence:UniProtKB:Q2FZ60;locus_tag=POJFAOPC_01552;product=50S ribosomal protein L28
1	Prodigal:2.6	CDS	1683024	1683659	.	-	0	ID=POJFAOPC_01553;eC_number=2.7.6.2;Name=thiN;dbxref=COG:COG1564;gene=thiN;inference=ab initio prediction:Prodigal:2.6,similar to AA sequence:UniProtKB:O34664;locus_tag=POJFAOPC_01553;product=Thiamine pyrophosphokinase
1	Prodigal:2.6	CDS	1683664	1684308	.	-	0	ID=POJFAOPC_01554;eC_number=5.1.3.1;Name=rpe;gene=rpe;inference=ab initio prediction:Prodigal:2.6,similar to AA sequence:UniProtKB:P74061;locus_tag=POJFAOPC_01554;product=Ribulose-phosphate 3-epimerase
1	Prodigal:2.6	CDS	1684309	1685184	.	-	0	ID=POJFAOPC_01555;eC_number=3.6.1.-;Name=rsgA;gene=rsgA;inference=ab initio prediction:Prodigal:2.6,similar to AA sequence:UniProtKB:P67682;locus_tag=POJFAOPC_01555;product=Small ribosomal subunit biogenesis GTPase RsgA
1	Prodigal:2.6	CDS	1685493	1687499	.	-	0	ID=POJFAOPC_01556;eC_number=2.7.11.1;Name=prkC;gene=prkC;inference=ab initio prediction:Prodigal:2.6,similar to AA sequence:UniProtKB:A6QGC0;locus_tag=POJFAOPC_01556;product=Serine/threonine-protein kinase PrkC
1	Prodigal:2.6	CDS	1687496	1688239	.	-	0	ID=POJFAOPC_01557;eC_number=3.1.3.16;Name=stp;dbxref=COG:COG0631;gene=stp;inference=ab initio prediction:Prodigal:2.6,similar to AA sequence:UniProtKB:Q8Y678;locus_tag=POJFAOPC_01557;product=Serine/threonine phosphatase stp
1	Prodigal:2.6	CDS	1688246	1689340	.	-	0	ID=POJFAOPC_01558;eC_number=2.1.1.192;Name=rlmN;gene=rlmN;inference=ab initio prediction:Prodigal:2.6,similar to AA sequence:UniProtKB:A6QGB8;locus_tag=POJFAOPC_01558;product=putative dual-specificity RNA methyltransferase RlmN
1	Prodigal:2.6	CDS	1689343	1690650	.	-	0	ID=POJFAOPC_01559;eC_number=2.1.1.176;Name=rsmB;dbxref=COG:COG0144;gene=rsmB;inference=ab initio prediction:Prodigal:2.6,similar to AA sequence:UniProtKB:P36929;locus_tag=POJFAOPC_01559;product=Ribosomal RNA small subunit methyltransferase B
1	Prodigal:2.6	CDS	1690647	1691579	.	-	0	ID=POJFAOPC_01560;eC_number=2.1.2.9;Name=fmt;gene=fmt;inference=ab initio prediction:Prodigal:2.6,similar to AA sequence:UniProtKB:P99127;locus_tag=POJFAOPC_01560;product=Methionyl-tRNA formyltransferase
1	Prodigal:2.6	CDS	1691572	1692060	.	-	0	ID=POJFAOPC_01561;eC_number=3.5.1.88;Name=def1;dbxref=COG:COG0242;gene=def1;inference=ab initio prediction:Prodigal:2.6,similar to AA sequence:UniProtKB:Q819U0;locus_tag=POJFAOPC_01561;product=Peptide deformylase 1
1	Prodigal:2.6	CDS	1692282	1692485	.	+	0	ID=POJFAOPC_01562;inference=ab initio prediction:Prodigal:2.6;locus_tag=POJFAOPC_01562;product=hypothetical protein
1	Prodigal:2.6	CDS	1692593	1695001	.	-	0	ID=POJFAOPC_01563;eC_number=3.6.4.-;Name=priA;dbxref=COG:COG1198;gene=priA;inference=ab initio prediction:Prodigal:2.6,similar to AA sequence:UniProtKB:P17888;locus_tag=POJFAOPC_01563;product=Primosomal protein N'
1	Prodigal:2.6	CDS	1695001	1696200	.	-	0	ID=POJFAOPC_01564;Name=coaBC;dbxref=COG:COG0452;gene=coaBC;inference=ab initio prediction:Prodigal:2.6,similar to AA sequence:UniProtKB:P0ABQ0;locus_tag=POJFAOPC_01564;product=Coenzyme A biosynthesis bifunctional protein CoaBC
1	Prodigal:2.6	CDS	1696738	1696950	.	-	0	ID=POJFAOPC_01565;eC_number=2.7.7.6;Name=rpoZ;gene=rpoZ;inference=ab initio prediction:Prodigal:2.6,similar to AA sequence:UniProtKB:P66726;locus_tag=POJFAOPC_01565;product=DNA-directed RNA polymerase subunit omega
1	Prodigal:2.6	CDS	1696950	1697573	.	-	0	ID=POJFAOPC_01566;eC_number=2.7.4.8;Name=gmk;gene=gmk;inference=ab initio prediction:Prodigal:2.6,similar to AA sequence:UniProtKB:P99176;locus_tag=POJFAOPC_01566;product=Guanylate kinase
1	Prodigal:2.6	CDS	1697843	1699540	.	+	0	ID=POJFAOPC_01567;Name=yloA;dbxref=COG:COG1293;gene=yloA;inference=ab initio prediction:Prodigal:2.6,similar to AA sequence:UniProtKB:O34693;locus_tag=POJFAOPC_01567;product=putative protein YloA
1	Prodigal:2.6	CDS	1699602	1700009	.	-	0	ID=POJFAOPC_01568;inference=ab initio prediction:Prodigal:2.6;locus_tag=POJFAOPC_01568;product=hypothetical protein
1	Prodigal:2.6	CDS	1700547	1700753	.	-	0	ID=POJFAOPC_01569;inference=ab initio prediction:Prodigal:2.6;locus_tag=POJFAOPC_01569;product=hypothetical protein
1	Prodigal:2.6	CDS	1700779	1701390	.	-	0	ID=POJFAOPC_01570;eC_number=2.4.2.10;Name=pyrE;gene=pyrE;inference=ab initio prediction:Prodigal:2.6,similar to AA sequence:UniProtKB:P99144;locus_tag=POJFAOPC_01570;product=Orotate phosphoribosyltransferase
1	Prodigal:2.6	CDS	1701391	1702083	.	-	0	ID=POJFAOPC_01571;eC_number=4.1.1.23;Name=pyrF;gene=pyrF;inference=ab initio prediction:Prodigal:2.6,similar to AA sequence:UniProtKB:P99145;locus_tag=POJFAOPC_01571;product=Orotidine 5'-phosphate decarboxylase
1	Prodigal:2.6	CDS	1702118	1705291	.	-	0	ID=POJFAOPC_01572;eC_number=6.3.5.5;Name=carB;gene=carB;inference=ab initio prediction:Prodigal:2.6,similar to AA sequence:UniProtKB:P63740;locus_tag=POJFAOPC_01572;product=Carbamoyl-phosphate synthase large chain
1	Prodigal:2.6	CDS	1705284	1706384	.	-	0	ID=POJFAOPC_01573;eC_number=6.3.5.5;Name=carA;gene=carA;inference=ab initio prediction:Prodigal:2.6,similar to AA sequence:UniProtKB:P99147;locus_tag=POJFAOPC_01573;product=Carbamoyl-phosphate synthase small chain
1	Prodigal:2.6	CDS	1706385	1707662	.	-	0	ID=POJFAOPC_01574;eC_number=3.5.2.3;Name=pyrC;dbxref=COG:COG0044;gene=pyrC;inference=ab initio prediction:Prodigal:2.6,similar to AA sequence:UniProtKB:Q5HGN1;locus_tag=POJFAOPC_01574;product=Dihydroorotase
1	Prodigal:2.6	CDS	1707680	1708561	.	-	0	ID=POJFAOPC_01575;eC_number=2.1.3.2;Name=pyrB;gene=pyrB;inference=ab initio prediction:Prodigal:2.6,similar to AA sequence:UniProtKB:P65618;locus_tag=POJFAOPC_01575;product=Aspartate carbamoyltransferase
1	Prodigal:2.6	CDS	1708587	1709894	.	-	0	ID=POJFAOPC_01576;Name=pyrP;gene=pyrP;inference=ab initio prediction:Prodigal:2.6,similar to AA sequence:UniProtKB:P39766;locus_tag=POJFAOPC_01576;product=Uracil permease
1	Prodigal:2.6	CDS	1710127	1710654	.	-	0	ID=POJFAOPC_01577;Name=pyrR;gene=pyrR;inference=ab initio prediction:Prodigal:2.6,similar to AA sequence:UniProtKB:P65944;locus_tag=POJFAOPC_01577;product=Bifunctional protein PyrR
1	Prodigal:2.6	CDS	1710957	1711874	.	-	0	ID=POJFAOPC_01578;eC_number=5.4.99.23;Name=rluD_2;dbxref=COG:COG0564;gene=rluD_2;inference=ab initio prediction:Prodigal:2.6,similar to AA sequence:UniProtKB:P33643;locus_tag=POJFAOPC_01578;product=Ribosomal large subunit pseudouridine synthase D
1	Prodigal:2.6	CDS	1711877	1712410	.	-	0	ID=POJFAOPC_01579;eC_number=3.4.23.36;Name=lspA;dbxref=COG:COG0597;gene=lspA;inference=ab initio prediction:Prodigal:2.6,similar to AA sequence:UniProtKB:P00804;locus_tag=POJFAOPC_01579;product=Lipoprotein signal peptidase
1	Prodigal:2.6	CDS	1712451	1712921	.	-	0	ID=POJFAOPC_01580;Name=ssaA2_2;dbxref=COG:COG3942;gene=ssaA2_2;inference=ab initio prediction:Prodigal:2.6,similar to AA sequence:UniProtKB:Q2G2J2;locus_tag=POJFAOPC_01580;product=Staphylococcal secretory antigen ssaA2
1	Prodigal:2.6	CDS	1712926	1713723	.	-	0	ID=POJFAOPC_01581;eC_number=1.13.11.2;Name=catE_2;dbxref=COG:COG2514;gene=catE_2;inference=ab initio prediction:Prodigal:2.6,similar to AA sequence:UniProtKB:P54721;locus_tag=POJFAOPC_01581;product=Catechol-2%2C3-dioxygenase
1	Prodigal:2.6	CDS	1714512	1717262	.	-	0	ID=POJFAOPC_01582;eC_number=6.1.1.5;Name=ileS;gene=ileS;inference=ab initio prediction:Prodigal:2.6,similar to AA sequence:UniProtKB:P67509;locus_tag=POJFAOPC_01582;product=Isoleucine--tRNA ligase
1	Prodigal:2.6	CDS	1717577	1718233	.	-	0	ID=POJFAOPC_01583;Name=divIVA;dbxref=COG:COG3599;gene=divIVA;inference=ab initio prediction:Prodigal:2.6,similar to AA sequence:UniProtKB:P71021;locus_tag=POJFAOPC_01583;product=Septum site-determining protein DivIVA
1	Prodigal:2.6	CDS	1718256	1718918	.	-	0	ID=POJFAOPC_01584;inference=ab initio prediction:Prodigal:2.6;locus_tag=POJFAOPC_01584;product=hypothetical protein
1	Prodigal:2.6	CDS	1719173	1719463	.	-	0	ID=POJFAOPC_01585;inference=ab initio prediction:Prodigal:2.6;locus_tag=POJFAOPC_01585;product=hypothetical protein
1	Prodigal:2.6	CDS	1719475	1720068	.	-	0	ID=POJFAOPC_01586;Name=sepF;gene=sepF;inference=ab initio prediction:Prodigal:2.6,similar to AA sequence:UniProtKB:Q7A615;locus_tag=POJFAOPC_01586;product=Cell division protein SepF
1	Prodigal:2.6	CDS	1720082	1720750	.	-	0	ID=POJFAOPC_01587;dbxref=COG:COG0325;inference=ab initio prediction:Prodigal:2.6,similar to AA sequence:UniProtKB:P44506;locus_tag=POJFAOPC_01587;product=Pyridoxal phosphate homeostasis protein
1	Prodigal:2.6	CDS	1720776	1721567	.	-	0	ID=POJFAOPC_01588;eC_number=1.10.3.-;dbxref=COG:COG1496;inference=ab initio prediction:Prodigal:2.6,similar to AA sequence:UniProtKB:Q89ZI8;locus_tag=POJFAOPC_01588;product=Polyphenol oxidase
1	Prodigal:2.6	CDS	1721987	1723171	.	-	0	ID=POJFAOPC_01589;Name=ftsZ;dbxref=COG:COG0206;gene=ftsZ;inference=ab initio prediction:Prodigal:2.6,similar to AA sequence:UniProtKB:Q5HQ06;locus_tag=POJFAOPC_01589;product=Cell division protein FtsZ
1	Prodigal:2.6	CDS	1723204	1724598	.	-	0	ID=POJFAOPC_01590;Name=ftsA;gene=ftsA;inference=ab initio prediction:Prodigal:2.6,similar to AA sequence:UniProtKB:Q6GHQ0;locus_tag=POJFAOPC_01590;product=Cell division protein FtsA
1	Prodigal:2.6	CDS	1724704	1726101	.	-	0	ID=POJFAOPC_01591;Name=divIB;dbxref=COG:COG1589;gene=divIB;inference=ab initio prediction:Prodigal:2.6,similar to AA sequence:UniProtKB:Q5L0X5;locus_tag=POJFAOPC_01591;product=Cell division protein DivIB
1	Prodigal:2.6	CDS	1726111	1727460	.	-	0	ID=POJFAOPC_01592;eC_number=6.3.2.9;Name=murD;gene=murD;inference=ab initio prediction:Prodigal:2.6,similar to AA sequence:UniProtKB:P0A090;locus_tag=POJFAOPC_01592;product=UDP-N-acetylmuramoylalanine--D-glutamate ligase
1	Prodigal:2.6	CDS	1727462	1728427	.	-	0	ID=POJFAOPC_01593;eC_number=2.7.8.13;Name=mraY;dbxref=COG:COG0472;gene=mraY;inference=ab initio prediction:Prodigal:2.6,similar to AA sequence:UniProtKB:Q2FZ93;locus_tag=POJFAOPC_01593;product=Phospho-N-acetylmuramoyl-pentapeptide-transferase
1	Prodigal:2.6	CDS	1728616	1730943	.	-	0	ID=POJFAOPC_01594;Name=pbpB;dbxref=COG:COG0768;gene=pbpB;inference=ab initio prediction:Prodigal:2.6,similar to AA sequence:UniProtKB:Q07868;locus_tag=POJFAOPC_01594;product=Penicillin-binding protein 2B
1	Prodigal:2.6	CDS	1730924	1731325	.	-	0	ID=POJFAOPC_01595;Name=ftsL;gene=ftsL;inference=ab initio prediction:Prodigal:2.6,protein motif:HAMAP:MF_00910;locus_tag=POJFAOPC_01595;product=Cell division protein FtsL
1	Prodigal:2.6	CDS	1731338	1732273	.	-	0	ID=POJFAOPC_01596;eC_number=2.1.1.199;Name=rsmH_2;gene=rsmH_2;inference=ab initio prediction:Prodigal:2.6,similar to AA sequence:UniProtKB:P60392;locus_tag=POJFAOPC_01596;product=Ribosomal RNA small subunit methyltransferase H
1	Prodigal:2.6	CDS	1732288	1732719	.	-	0	ID=POJFAOPC_01597;Name=mraZ;gene=mraZ;inference=ab initio prediction:Prodigal:2.6,similar to AA sequence:UniProtKB:P65439;locus_tag=POJFAOPC_01597;product=Transcriptional regulator MraZ
1	Prodigal:2.6	CDS	1732862	1734475	.	-	0	ID=POJFAOPC_01598;eC_number=6.-.-.-;Name=bshC;dbxref=COG:COG4365;gene=bshC;inference=ab initio prediction:Prodigal:2.6,similar to AA sequence:UniProtKB:P55342;locus_tag=POJFAOPC_01598;product=Putative cysteine ligase BshC
1	Prodigal:2.6	CDS	1734659	1735099	.	+	0	ID=POJFAOPC_01599;eC_number=2.3.1.-;inference=ab initio prediction:Prodigal:2.6,similar to AA sequence:UniProtKB:Q99UT4;locus_tag=POJFAOPC_01599;product=putative N-acetyltransferase
1	Prodigal:2.6	CDS	1735208	1735894	.	-	0	ID=POJFAOPC_01600;eC_number=3.-.-.-;Name=yfnB;dbxref=COG:COG1011;gene=yfnB;inference=ab initio prediction:Prodigal:2.6,similar to AA sequence:UniProtKB:O06480;locus_tag=POJFAOPC_01600;product=Putative HAD-hydrolase YfnB
1	Prodigal:2.6	CDS	1736002	1736136	.	-	0	ID=POJFAOPC_01601;inference=ab initio prediction:Prodigal:2.6,similar to AA sequence:UniProtKB:P11699;locus_tag=POJFAOPC_01601;product=Antibacterial protein 3
1	Prodigal:2.6	CDS	1736192	1736326	.	-	0	ID=POJFAOPC_01602;inference=ab initio prediction:Prodigal:2.6,similar to AA sequence:UniProtKB:P11699;locus_tag=POJFAOPC_01602;product=Antibacterial protein 3
1	Prodigal:2.6	CDS	1736378	1736512	.	-	0	ID=POJFAOPC_01603;inference=ab initio prediction:Prodigal:2.6,similar to AA sequence:UniProtKB:P11698;locus_tag=POJFAOPC_01603;product=Antibacterial protein 2
1	Prodigal:2.6	CDS	1736568	1736699	.	-	0	ID=POJFAOPC_01604;inference=ab initio prediction:Prodigal:2.6;locus_tag=POJFAOPC_01604;product=hypothetical protein
1	Aragorn:1.2	tRNA	1737050	1737124	.	+	.	ID=POJFAOPC_01605;inference=COORDINATES:profile:Aragorn:1.2;locus_tag=POJFAOPC_01605;product=tRNA-Arg(tct)
1	Prodigal:2.6	CDS	1737363	1737872	.	-	0	ID=POJFAOPC_01606;eC_number=3.1.4.-;inference=ab initio prediction:Prodigal:2.6,similar to AA sequence:UniProtKB:P75349;locus_tag=POJFAOPC_01606;product=Putative metallophosphoesterase MG207
1	Prodigal:2.6	CDS	1737865	1738452	.	-	0	ID=POJFAOPC_01607;eC_number=3.6.1.66;inference=ab initio prediction:Prodigal:2.6,similar to AA sequence:UniProtKB:P99094;locus_tag=POJFAOPC_01607;product=dITP/XTP pyrophosphatase
1	Prodigal:2.6	CDS	1738467	1739270	.	-	0	ID=POJFAOPC_01608;eC_number=5.1.1.3;Name=murI;gene=murI;inference=ab initio prediction:Prodigal:2.6,similar to AA sequence:UniProtKB:Q6GHT5;locus_tag=POJFAOPC_01608;product=Glutamate racemase
1	Prodigal:2.6	CDS	1739433	1740275	.	-	0	ID=POJFAOPC_01609;eC_number=1.3.5.1;Name=frdB;dbxref=COG:COG0479;gene=frdB;inference=ab initio prediction:Prodigal:2.6,similar to AA sequence:UniProtKB:P17596;locus_tag=POJFAOPC_01609;product=Fumarate reductase iron-sulfur subunit
1	Prodigal:2.6	CDS	1740275	1742041	.	-	0	ID=POJFAOPC_01610;eC_number=1.3.5.4;Name=frdA;gene=frdA;inference=ab initio prediction:Prodigal:2.6,similar to AA sequence:UniProtKB:V3TQ67;locus_tag=POJFAOPC_01610;product=Fumarate reductase flavoprotein subunit
1	Prodigal:2.6	CDS	1742194	1742808	.	-	0	ID=POJFAOPC_01611;Name=sdhC;dbxref=COG:COG2009;gene=sdhC;inference=ab initio prediction:Prodigal:2.6,similar to AA sequence:UniProtKB:P08064;locus_tag=POJFAOPC_01611;product=Succinate dehydrogenase cytochrome b558 subunit
1	Prodigal:2.6	CDS	1743175	1744959	.	-	0	ID=POJFAOPC_01612;Name=uvrC;dbxref=COG:COG0322;gene=uvrC;inference=ab initio prediction:Prodigal:2.6,similar to AA sequence:UniProtKB:Q5KWH6;locus_tag=POJFAOPC_01612;product=UvrABC system protein C
1	Prodigal:2.6	CDS	1745057	1745371	.	-	0	ID=POJFAOPC_01613;Name=trxA_1;dbxref=COG:COG0526;gene=trxA_1;inference=ab initio prediction:Prodigal:2.6,similar to AA sequence:UniProtKB:Q2FZD2;locus_tag=POJFAOPC_01613;product=Thioredoxin
1	Prodigal:2.6	CDS	1745630	1747978	.	-	0	ID=POJFAOPC_01614;eC_number=3.1.-.-;Name=mutS2;gene=mutS2;inference=ab initio prediction:Prodigal:2.6,similar to AA sequence:UniProtKB:P65496;locus_tag=POJFAOPC_01614;product=Endonuclease MutS2
1	Prodigal:2.6	CDS	1747988	1749697	.	-	0	ID=POJFAOPC_01615;Name=polX;dbxref=COG:COG1387;gene=polX;inference=ab initio prediction:Prodigal:2.6,similar to AA sequence:UniProtKB:P94544;locus_tag=POJFAOPC_01615;product=DNA polymerase/3'-5' exonuclease PolX
1	Prodigal:2.6	CDS	1749772	1750293	.	-	0	ID=POJFAOPC_01616;inference=ab initio prediction:Prodigal:2.6;locus_tag=POJFAOPC_01616;product=hypothetical protein
1	Prodigal:2.6	CDS	1750294	1750560	.	-	0	ID=POJFAOPC_01617;Name=zapA;dbxref=COG:COG3027;gene=zapA;inference=ab initio prediction:Prodigal:2.6,similar to AA sequence:UniProtKB:P94542;locus_tag=POJFAOPC_01617;product=Cell division protein ZapA
1	Prodigal:2.6	CDS	1750820	1751746	.	+	0	ID=POJFAOPC_01618;eC_number=3.1.26.4;Name=rnhC;dbxref=COG:COG1039;gene=rnhC;inference=ab initio prediction:Prodigal:2.6,similar to AA sequence:UniProtKB:P94541;locus_tag=POJFAOPC_01618;product=Ribonuclease HIII
1	Prodigal:2.6	CDS	1751798	1754200	.	-	0	ID=POJFAOPC_01619;eC_number=6.1.1.20;Name=pheT_2;dbxref=COG:COG0072;gene=pheT_2;inference=ab initio prediction:Prodigal:2.6,similar to AA sequence:UniProtKB:Q4L5E4;locus_tag=POJFAOPC_01619;product=Phenylalanine--tRNA ligase beta subunit
1	Prodigal:2.6	CDS	1754200	1755258	.	-	0	ID=POJFAOPC_01620;eC_number=6.1.1.20;Name=pheS;dbxref=COG:COG0016;gene=pheS;inference=ab initio prediction:Prodigal:2.6,similar to AA sequence:UniProtKB:Q4L5E3;locus_tag=POJFAOPC_01620;product=Phenylalanine--tRNA ligase alpha subunit
1	Prodigal:2.6	CDS	1755627	1756367	.	-	0	ID=POJFAOPC_01621;eC_number=2.1.1.-;inference=ab initio prediction:Prodigal:2.6,similar to AA sequence:UniProtKB:Q7A794;locus_tag=POJFAOPC_01621;product=Putative TrmH family tRNA/rRNA methyltransferase
1	Prodigal:2.6	CDS	1756706	1759153	.	+	0	ID=POJFAOPC_01622;Name=pls;gene=pls;inference=ab initio prediction:Prodigal:2.6,similar to AA sequence:UniProtKB:P80544;locus_tag=POJFAOPC_01622;product=Surface protein
1	Prodigal:2.6	CDS	1759633	1759806	.	-	0	ID=POJFAOPC_01623;Name=rpmF;gene=rpmF;inference=ab initio prediction:Prodigal:2.6,similar to AA sequence:UniProtKB:P66210;locus_tag=POJFAOPC_01623;product=50S ribosomal protein L32
1	Prodigal:2.6	CDS	1759884	1760438	.	-	0	ID=POJFAOPC_01624;inference=ab initio prediction:Prodigal:2.6;locus_tag=POJFAOPC_01624;product=hypothetical protein
1	Prodigal:2.6	CDS	1760565	1761698	.	+	0	ID=POJFAOPC_01625;inference=ab initio prediction:Prodigal:2.6,similar to AA sequence:UniProtKB:Q97P99;locus_tag=POJFAOPC_01625;note=UPF0348 protein SP_1742;product=hypothetical protein
1	Prodigal:2.6	CDS	1762102	1762587	.	-	0	ID=POJFAOPC_01626;eC_number=2.7.7.3;Name=coaD;gene=coaD;inference=ab initio prediction:Prodigal:2.6,similar to AA sequence:UniProtKB:P63819;locus_tag=POJFAOPC_01626;product=Phosphopantetheine adenylyltransferase
1	Prodigal:2.6	CDS	1762589	1763131	.	-	0	ID=POJFAOPC_01627;eC_number=2.1.1.171;Name=rsmD;dbxref=COG:COG0742;gene=rsmD;inference=ab initio prediction:Prodigal:2.6,similar to AA sequence:UniProtKB:P44869;locus_tag=POJFAOPC_01627;product=Ribosomal RNA small subunit methyltransferase D
1	Prodigal:2.6	CDS	1763198	1763587	.	+	0	ID=POJFAOPC_01628;inference=ab initio prediction:Prodigal:2.6;locus_tag=POJFAOPC_01628;product=hypothetical protein
1	Prodigal:2.6	CDS	1763597	1763848	.	-	0	ID=POJFAOPC_01629;inference=ab initio prediction:Prodigal:2.6;locus_tag=POJFAOPC_01629;product=hypothetical protein
1	Prodigal:2.6	CDS	1764069	1764995	.	+	0	ID=POJFAOPC_01630;eC_number=3.1.4.46;Name=glpQ_2;dbxref=COG:COG0584;gene=glpQ_2;inference=ab initio prediction:Prodigal:2.6,similar to AA sequence:UniProtKB:P37965;locus_tag=POJFAOPC_01630;product=Glycerophosphodiester phosphodiesterase
1	Prodigal:2.6	CDS	1765510	1765944	.	-	0	ID=POJFAOPC_01631;inference=ab initio prediction:Prodigal:2.6;locus_tag=POJFAOPC_01631;product=hypothetical protein
1	Prodigal:2.6	CDS	1765965	1767017	.	-	0	ID=POJFAOPC_01632;inference=ab initio prediction:Prodigal:2.6;locus_tag=POJFAOPC_01632;product=hypothetical protein
1	Prodigal:2.6	CDS	1767459	1767920	.	-	0	ID=POJFAOPC_01633;inference=ab initio prediction:Prodigal:2.6;locus_tag=POJFAOPC_01633;product=hypothetical protein
1	Prodigal:2.6	CDS	1767946	1768857	.	-	0	ID=POJFAOPC_01634;eC_number=2.5.1.-;Name=ctaB2;dbxref=COG:COG0109;gene=ctaB2;inference=ab initio prediction:Prodigal:2.6,similar to AA sequence:UniProtKB:P24009;locus_tag=POJFAOPC_01634;product=Protoheme IX farnesyltransferase 2
1	Prodigal:2.6	CDS	1769143	1770066	.	+	0	ID=POJFAOPC_01635;eC_number=1.3.-.-;Name=ctaA;gene=ctaA;inference=ab initio prediction:Prodigal:2.6,similar to AA sequence:UniProtKB:P94346;locus_tag=POJFAOPC_01635;product=Heme A synthase
1	Prodigal:2.6	CDS	1770215	1773658	.	-	0	ID=POJFAOPC_01636;eC_number=6.4.1.7;Name=cfiB_2;dbxref=COG:COG0439;gene=cfiB_2;inference=ab initio prediction:Prodigal:2.6,similar to AA sequence:UniProtKB:D3DJ42;locus_tag=POJFAOPC_01636;product=2-oxoglutarate carboxylase small subunit
1	Prodigal:2.6	CDS	1774060	1775283	.	-	0	ID=POJFAOPC_01637;eC_number=2.4.1.129;Name=ftsW;dbxref=COG:COG0772;gene=ftsW;inference=ab initio prediction:Prodigal:2.6,similar to AA sequence:UniProtKB:O07639;locus_tag=POJFAOPC_01637;product=putative peptidoglycan glycosyltransferase FtsW
1	Prodigal:2.6	CDS	1775685	1775960	.	-	0	ID=POJFAOPC_01638;inference=ab initio prediction:Prodigal:2.6,similar to AA sequence:UniProtKB:Q7A161;locus_tag=POJFAOPC_01638;note=UPF0358 protein MW0995;product=hypothetical protein
1	Prodigal:2.6	CDS	1776105	1776587	.	+	0	ID=POJFAOPC_01639;inference=ab initio prediction:Prodigal:2.6;locus_tag=POJFAOPC_01639;product=hypothetical protein
1	Prodigal:2.6	CDS	1776589	1776744	.	+	0	ID=POJFAOPC_01640;inference=ab initio prediction:Prodigal:2.6;locus_tag=POJFAOPC_01640;product=hypothetical protein
1	Prodigal:2.6	CDS	1776768	1776920	.	-	0	ID=POJFAOPC_01641;inference=ab initio prediction:Prodigal:2.6;locus_tag=POJFAOPC_01641;product=hypothetical protein
1	Prodigal:2.6	CDS	1777214	1777432	.	-	0	ID=POJFAOPC_01642;inference=ab initio prediction:Prodigal:2.6;locus_tag=POJFAOPC_01642;product=hypothetical protein
1	Prodigal:2.6	CDS	1777813	1778886	.	-	0	ID=POJFAOPC_01643;inference=ab initio prediction:Prodigal:2.6;locus_tag=POJFAOPC_01643;product=hypothetical protein
1	Prodigal:2.6	CDS	1779280	1781127	.	-	0	ID=POJFAOPC_01644;Name=typA;dbxref=COG:COG1217;gene=typA;inference=ab initio prediction:Prodigal:2.6,similar to AA sequence:UniProtKB:P32132;locus_tag=POJFAOPC_01644;product=GTP-binding protein TypA/BipA
1	Prodigal:2.6	CDS	1781226	1781417	.	+	0	ID=POJFAOPC_01645;inference=ab initio prediction:Prodigal:2.6;locus_tag=POJFAOPC_01645;product=hypothetical protein
1	Prodigal:2.6	CDS	1781971	1782792	.	-	0	ID=POJFAOPC_01646;eC_number=3.1.3.25;Name=suhB_2;dbxref=COG:COG0483;gene=suhB_2;inference=ab initio prediction:Prodigal:2.6,similar to AA sequence:UniProtKB:P0ADG4;locus_tag=POJFAOPC_01646;product=Inositol-1-monophosphatase
1	Prodigal:2.6	CDS	1782969	1783580	.	+	0	ID=POJFAOPC_01647;inference=ab initio prediction:Prodigal:2.6,similar to AA sequence:UniProtKB:Q99UZ6;locus_tag=POJFAOPC_01647;note=UPF0637 protein SA0957;product=hypothetical protein
1	Prodigal:2.6	CDS	1783710	1785056	.	+	0	ID=POJFAOPC_01648;Name=mntH_2;gene=mntH_2;inference=ab initio prediction:Prodigal:2.6,similar to AA sequence:UniProtKB:Q99UZ7;locus_tag=POJFAOPC_01648;product=Divalent metal cation transporter MntH
1	Prodigal:2.6	CDS	1785269	1785805	.	-	0	ID=POJFAOPC_01649;inference=ab initio prediction:Prodigal:2.6;locus_tag=POJFAOPC_01649;product=hypothetical protein
1	Prodigal:2.6	CDS	1786110	1787261	.	-	0	ID=POJFAOPC_01650;inference=ab initio prediction:Prodigal:2.6;locus_tag=POJFAOPC_01650;product=hypothetical protein
1	Prodigal:2.6	CDS	1787330	1788403	.	-	0	ID=POJFAOPC_01651;Name=potD;dbxref=COG:COG0687;gene=potD;inference=ab initio prediction:Prodigal:2.6,similar to AA sequence:UniProtKB:P0AFK9;locus_tag=POJFAOPC_01651;product=Spermidine/putrescine-binding periplasmic protein
1	Prodigal:2.6	CDS	1788400	1789212	.	-	0	ID=POJFAOPC_01652;Name=ydcV;gene=ydcV;inference=ab initio prediction:Prodigal:2.6,similar to AA sequence:UniProtKB:P0AFR9;locus_tag=POJFAOPC_01652;product=Inner membrane ABC transporter permease protein YdcV
1	Prodigal:2.6	CDS	1789218	1790021	.	-	0	ID=POJFAOPC_01653;Name=potB;dbxref=COG:COG1176;gene=potB;inference=ab initio prediction:Prodigal:2.6,similar to AA sequence:UniProtKB:P0AFK4;locus_tag=POJFAOPC_01653;product=Spermidine/putrescine transport system permease protein PotB
1	Prodigal:2.6	CDS	1790014	1791108	.	-	0	ID=POJFAOPC_01654;eC_number=3.6.3.31;Name=potA;gene=potA;inference=ab initio prediction:Prodigal:2.6,similar to AA sequence:UniProtKB:Q7A679;locus_tag=POJFAOPC_01654;product=Spermidine/putrescine import ATP-binding protein PotA
1	Prodigal:2.6	CDS	1791120	1791659	.	-	0	ID=POJFAOPC_01655;Name=puuR;gene=puuR;inference=ab initio prediction:Prodigal:2.6,similar to AA sequence:UniProtKB:P0A9U6;locus_tag=POJFAOPC_01655;product=HTH-type transcriptional regulator PuuR
1	Prodigal:2.6	CDS	1791798	1792076	.	-	0	ID=POJFAOPC_01656;inference=ab initio prediction:Prodigal:2.6,similar to AA sequence:UniProtKB:Q9K9K7;locus_tag=POJFAOPC_01656;note=UPF0223 protein BH2638;product=hypothetical protein
1	Prodigal:2.6	CDS	1792378	1793784	.	-	0	ID=POJFAOPC_01657;eC_number=1.8.1.4;Name=pdhD_2;gene=pdhD_2;inference=ab initio prediction:Prodigal:2.6,similar to AA sequence:UniProtKB:P99084;locus_tag=POJFAOPC_01657;product=Dihydrolipoyl dehydrogenase
1	Prodigal:2.6	CDS	1793789	1795090	.	-	0	ID=POJFAOPC_01658;eC_number=2.3.1.12;Name=pdhC_3;gene=pdhC_3;inference=ab initio prediction:Prodigal:2.6,similar to AA sequence:UniProtKB:P65636;locus_tag=POJFAOPC_01658;product=Dihydrolipoyllysine-residue acetyltransferase component of pyruvate dehydrogenase complex
1	Prodigal:2.6	CDS	1795221	1796198	.	-	0	ID=POJFAOPC_01659;eC_number=1.2.4.1;Name=pdhB;gene=pdhB;inference=ab initio prediction:Prodigal:2.6,similar to AA sequence:UniProtKB:P99063;locus_tag=POJFAOPC_01659;product=Pyruvate dehydrogenase E1 component subunit beta
1	Prodigal:2.6	CDS	1796202	1797314	.	-	0	ID=POJFAOPC_01660;eC_number=1.2.4.1;Name=pdhA;gene=pdhA;inference=ab initio prediction:Prodigal:2.6,similar to AA sequence:UniProtKB:Q820A6;locus_tag=POJFAOPC_01660;product=Pyruvate dehydrogenase E1 component subunit alpha
1	Prodigal:2.6	CDS	1797485	1798111	.	-	0	ID=POJFAOPC_01661;inference=ab initio prediction:Prodigal:2.6;locus_tag=POJFAOPC_01661;product=hypothetical protein
1	Prodigal:2.6	CDS	1798294	1798845	.	+	0	ID=POJFAOPC_01662;eC_number=3.5.1.88;Name=def;gene=def;inference=ab initio prediction:Prodigal:2.6,similar to AA sequence:UniProtKB:P99077;locus_tag=POJFAOPC_01662;product=Peptide deformylase
1	Prodigal:2.6	CDS	1799277	1799495	.	+	0	ID=POJFAOPC_01663;inference=ab initio prediction:Prodigal:2.6,similar to AA sequence:UniProtKB:Q5XA23;locus_tag=POJFAOPC_01663;note=UPF0356 protein M6_Spy1605;product=hypothetical protein
1	Prodigal:2.6	CDS	1799495	1801177	.	+	0	ID=POJFAOPC_01664;eC_number=3.1.-.-;Name=rnj1;dbxref=COG:COG0595;gene=rnj1;inference=ab initio prediction:Prodigal:2.6,similar to AA sequence:UniProtKB:Q2FZG9;locus_tag=POJFAOPC_01664;product=Ribonuclease J 1
1	Prodigal:2.6	CDS	1802159	1802818	.	-	0	ID=POJFAOPC_01665;Name=ktrA;dbxref=COG:COG0569;gene=ktrA;inference=ab initio prediction:Prodigal:2.6,similar to AA sequence:UniProtKB:O32080;locus_tag=POJFAOPC_01665;product=Ktr system potassium uptake protein A
1	Prodigal:2.6	CDS	1802874	1803890	.	-	0	ID=POJFAOPC_01666;Name=ythB;dbxref=COG:COG1294;gene=ythB;inference=ab initio prediction:Prodigal:2.6,similar to AA sequence:UniProtKB:O34505;locus_tag=POJFAOPC_01666;product=Putative cytochrome bd menaquinol oxidase subunit II
1	Prodigal:2.6	CDS	1803887	1805242	.	-	0	ID=POJFAOPC_01667;eC_number=1.10.3.-;Name=ythA;dbxref=COG:COG1271;gene=ythA;inference=ab initio prediction:Prodigal:2.6,similar to AA sequence:UniProtKB:C0SP90;locus_tag=POJFAOPC_01667;product=Putative cytochrome bd menaquinol oxidase subunit I
1	Prodigal:2.6	CDS	1805443	1805679	.	+	0	ID=POJFAOPC_01668;inference=ab initio prediction:Prodigal:2.6;locus_tag=POJFAOPC_01668;product=hypothetical protein
1	Prodigal:2.6	CDS	1805954	1807672	.	-	0	ID=POJFAOPC_01669;eC_number=2.7.3.9;Name=ptsI;dbxref=COG:COG1080;gene=ptsI;inference=ab initio prediction:Prodigal:2.6,similar to AA sequence:UniProtKB:P51183;locus_tag=POJFAOPC_01669;product=Phosphoenolpyruvate-protein phosphotransferase
1	Prodigal:2.6	CDS	1807675	1807941	.	-	0	ID=POJFAOPC_01670;Name=ptsH;gene=ptsH;inference=ab initio prediction:Prodigal:2.6,similar to AA sequence:UniProtKB:Q9EYQ9;locus_tag=POJFAOPC_01670;product=Phosphocarrier protein HPr
1	Prodigal:2.6	CDS	1808097	1808636	.	-	0	ID=POJFAOPC_01671;inference=ab initio prediction:Prodigal:2.6;locus_tag=POJFAOPC_01671;product=hypothetical protein
1	Prodigal:2.6	CDS	1808696	1809868	.	-	0	ID=POJFAOPC_01672;eC_number=2.1.1.191;Name=rlmI;dbxref=COG:COG1092;gene=rlmI;inference=ab initio prediction:Prodigal:2.6,similar to AA sequence:UniProtKB:P75876;locus_tag=POJFAOPC_01672;product=Ribosomal RNA large subunit methyltransferase I
1	Prodigal:2.6	CDS	1810174	1811466	.	-	0	ID=POJFAOPC_01673;inference=ab initio prediction:Prodigal:2.6;locus_tag=POJFAOPC_01673;product=hypothetical protein
1	Prodigal:2.6	CDS	1811618	1811752	.	+	0	ID=POJFAOPC_01674;inference=ab initio prediction:Prodigal:2.6;locus_tag=POJFAOPC_01674;product=hypothetical protein
1	Prodigal:2.6	CDS	1812164	1813939	.	-	0	ID=POJFAOPC_01675;eC_number=4.2.1.53;dbxref=COG:COG4716;inference=ab initio prediction:Prodigal:2.6,similar to AA sequence:UniProtKB:B9E972;locus_tag=POJFAOPC_01675;product=Oleate hydratase
1	Prodigal:2.6	CDS	1814462	1815037	.	+	0	ID=POJFAOPC_01676;Name=ykoE;dbxref=COG:COG4721;gene=ykoE;inference=ab initio prediction:Prodigal:2.6,similar to AA sequence:UniProtKB:O34738;locus_tag=POJFAOPC_01676;product=Putative HMP/thiamine permease protein YkoE
1	Prodigal:2.6	CDS	1815051	1816454	.	+	0	ID=POJFAOPC_01677;eC_number=3.6.3.-;Name=ykoD;dbxref=COG:COG1122;gene=ykoD;inference=ab initio prediction:Prodigal:2.6,similar to AA sequence:UniProtKB:O34362;locus_tag=POJFAOPC_01677;product=Putative HMP/thiamine import ATP-binding protein YkoD
1	Prodigal:2.6	CDS	1816447	1817253	.	+	0	ID=POJFAOPC_01678;Name=ykoC;gene=ykoC;inference=ab initio prediction:Prodigal:2.6,similar to AA sequence:UniProtKB:O34572;locus_tag=POJFAOPC_01678;product=Putative HMP/thiamine permease protein YkoC
1	Prodigal:2.6	CDS	1817386	1818627	.	-	0	ID=POJFAOPC_01679;eC_number=6.3.4.13;Name=purD;gene=purD;inference=ab initio prediction:Prodigal:2.6,similar to AA sequence:UniProtKB:P65896;locus_tag=POJFAOPC_01679;product=Phosphoribosylamine--glycine ligase
1	Prodigal:2.6	CDS	1818653	1820131	.	-	0	ID=POJFAOPC_01680;Name=purH;gene=purH;inference=ab initio prediction:Prodigal:2.6,similar to AA sequence:UniProtKB:P67544;locus_tag=POJFAOPC_01680;product=Bifunctional purine biosynthesis protein PurH
1	Prodigal:2.6	CDS	1820148	1820714	.	-	0	ID=POJFAOPC_01681;eC_number=2.1.2.2;Name=purN;gene=purN;inference=ab initio prediction:Prodigal:2.6,similar to AA sequence:UniProtKB:P99162;locus_tag=POJFAOPC_01681;product=Phosphoribosylglycinamide formyltransferase
1	Prodigal:2.6	CDS	1820714	1821745	.	-	0	ID=POJFAOPC_01682;eC_number=6.3.3.1;Name=purM;gene=purM;inference=ab initio prediction:Prodigal:2.6,similar to AA sequence:UniProtKB:P99163;locus_tag=POJFAOPC_01682;product=Phosphoribosylformylglycinamidine cyclo-ligase
1	Prodigal:2.6	CDS	1821738	1823222	.	-	0	ID=POJFAOPC_01683;eC_number=2.4.2.14;Name=purF;gene=purF;inference=ab initio prediction:Prodigal:2.6,similar to AA sequence:UniProtKB:P99164;locus_tag=POJFAOPC_01683;product=Amidophosphoribosyltransferase
1	Prodigal:2.6	CDS	1823201	1825390	.	-	0	ID=POJFAOPC_01684;eC_number=6.3.5.3;Name=purL;gene=purL;inference=ab initio prediction:Prodigal:2.6,similar to AA sequence:UniProtKB:P65901;locus_tag=POJFAOPC_01684;product=Phosphoribosylformylglycinamidine synthase subunit PurL
1	Prodigal:2.6	CDS	1825383	1826054	.	-	0	ID=POJFAOPC_01685;eC_number=6.3.5.3;Name=purQ;gene=purQ;inference=ab initio prediction:Prodigal:2.6,similar to AA sequence:UniProtKB:P99166;locus_tag=POJFAOPC_01685;product=Phosphoribosylformylglycinamidine synthase subunit PurQ
1	Prodigal:2.6	CDS	1826056	1826316	.	-	0	ID=POJFAOPC_01686;eC_number=6.3.5.3;Name=purS;dbxref=COG:COG1828;gene=purS;inference=ab initio prediction:Prodigal:2.6,similar to AA sequence:UniProtKB:P12049;locus_tag=POJFAOPC_01686;product=Phosphoribosylformylglycinamidine synthase subunit PurS
1	Prodigal:2.6	CDS	1826316	1827020	.	-	0	ID=POJFAOPC_01687;eC_number=6.3.2.6;Name=purC;gene=purC;inference=ab initio prediction:Prodigal:2.6,similar to AA sequence:UniProtKB:P99064;locus_tag=POJFAOPC_01687;product=Phosphoribosylaminoimidazole-succinocarboxamide synthase
1	Prodigal:2.6	CDS	1827021	1828148	.	-	0	ID=POJFAOPC_01688;eC_number=6.3.4.18;Name=purK;gene=purK;inference=ab initio prediction:Prodigal:2.6,similar to AA sequence:UniProtKB:Q7A695;locus_tag=POJFAOPC_01688;product=N5-carboxyaminoimidazole ribonucleotide synthase
1	Prodigal:2.6	CDS	1828135	1828617	.	-	0	ID=POJFAOPC_01689;eC_number=5.4.99.18;Name=purE;dbxref=COG:COG0041;gene=purE;inference=ab initio prediction:Prodigal:2.6,similar to AA sequence:UniProtKB:Q9WYS7;locus_tag=POJFAOPC_01689;product=N5-carboxyaminoimidazole ribonucleotide mutase
1	Prodigal:2.6	CDS	1828822	1829682	.	+	0	ID=POJFAOPC_01690;Name=folD;gene=folD;inference=ab initio prediction:Prodigal:2.6,similar to AA sequence:UniProtKB:Q7A697;locus_tag=POJFAOPC_01690;product=Bifunctional protein FolD protein
1	Prodigal:2.6	CDS	1830055	1830372	.	+	0	ID=POJFAOPC_01691;inference=ab initio prediction:Prodigal:2.6,similar to AA sequence:UniProtKB:P56957;locus_tag=POJFAOPC_01691;product=Pesticidal crystal protein Cry22Aa
1	Prodigal:2.6	CDS	1830911	1832035	.	+	0	ID=POJFAOPC_01692;eC_number=1.10.3.-;Name=qoxA;gene=qoxA;inference=ab initio prediction:Prodigal:2.6,similar to AA sequence:UniProtKB:Q7A698;locus_tag=POJFAOPC_01692;product=putative quinol oxidase subunit 2
1	Prodigal:2.6	CDS	1832035	1834023	.	+	0	ID=POJFAOPC_01693;eC_number=1.10.3.-;Name=qoxB;gene=qoxB;inference=ab initio prediction:Prodigal:2.6,similar to AA sequence:UniProtKB:Q7A699;locus_tag=POJFAOPC_01693;product=putative quinol oxidase subunit 1
1	Prodigal:2.6	CDS	1834013	1834618	.	+	0	ID=POJFAOPC_01694;eC_number=1.10.3.-;Name=qoxC;gene=qoxC;inference=ab initio prediction:Prodigal:2.6,similar to AA sequence:UniProtKB:E0TW65;locus_tag=POJFAOPC_01694;product=Quinol oxidase subunit 3
1	Prodigal:2.6	CDS	1834615	1834905	.	+	0	ID=POJFAOPC_01695;eC_number=1.10.3.-;Name=qoxD;gene=qoxD;inference=ab initio prediction:Prodigal:2.6,similar to AA sequence:UniProtKB:E0TW64;locus_tag=POJFAOPC_01695;product=Quinol oxidase subunit 4
1	Prodigal:2.6	CDS	1835092	1836000	.	+	0	ID=POJFAOPC_01696;eC_number=3.2.-.-;Name=rihC;dbxref=COG:COG1957;gene=rihC;inference=ab initio prediction:Prodigal:2.6,similar to AA sequence:UniProtKB:P22564;locus_tag=POJFAOPC_01696;product=Non-specific ribonucleoside hydrolase RihC
1	Prodigal:2.6	CDS	1836157	1837359	.	-	0	ID=POJFAOPC_01697;Name=fmtA;gene=fmtA;inference=ab initio prediction:Prodigal:2.6,similar to AA sequence:UniProtKB:Q7A6A2;locus_tag=POJFAOPC_01697;product=Protein FmtA
1	Prodigal:2.6	CDS	1838166	1839404	.	+	0	ID=POJFAOPC_01698;eC_number=2.7.8.-;Name=tagT;dbxref=COG:COG1316;gene=tagT;inference=ab initio prediction:Prodigal:2.6,similar to AA sequence:UniProtKB:Q7WY78;locus_tag=POJFAOPC_01698;product=Polyisoprenyl-teichoic acid--peptidoglycan teichoic acid transferase TagT
1	Prodigal:2.6	CDS	1839452	1839922	.	+	0	ID=POJFAOPC_01699;inference=ab initio prediction:Prodigal:2.6;locus_tag=POJFAOPC_01699;product=hypothetical protein
1	Prodigal:2.6	CDS	1840496	1840918	.	+	0	ID=POJFAOPC_01700;eC_number=2.3.1.-;inference=ab initio prediction:Prodigal:2.6,similar to AA sequence:UniProtKB:Q5HH30;locus_tag=POJFAOPC_01700;product=Acetyltransferase
1	Prodigal:2.6	CDS	1841159	1845166	.	+	0	ID=POJFAOPC_01701;Name=atl_3;dbxref=COG:COG4193;gene=atl_3;inference=ab initio prediction:Prodigal:2.6,similar to AA sequence:UniProtKB:O33635;locus_tag=POJFAOPC_01701;product=Bifunctional autolysin
1	Prodigal:2.6	CDS	1845406	1845825	.	-	0	ID=POJFAOPC_01702;Name=slyA_2;gene=slyA_2;inference=ab initio prediction:Prodigal:2.6,similar to AA sequence:UniProtKB:P69989;locus_tag=POJFAOPC_01702;product=Transcriptional regulator SlyA
1	Prodigal:2.6	CDS	1845979	1846986	.	+	0	ID=POJFAOPC_01703;inference=ab initio prediction:Prodigal:2.6;locus_tag=POJFAOPC_01703;product=hypothetical protein
1	Prodigal:2.6	CDS	1847129	1848313	.	+	0	ID=POJFAOPC_01704;eC_number=2.6.1.-;Name=patA_1;dbxref=COG:COG0436;gene=patA_1;inference=ab initio prediction:Prodigal:2.6,similar to AA sequence:UniProtKB:P16524;locus_tag=POJFAOPC_01704;product=Putative N-acetyl-LL-diaminopimelate aminotransferase
1	Prodigal:2.6	CDS	1848658	1849476	.	-	0	ID=POJFAOPC_01705;eC_number=4.1.3.36;Name=menB;dbxref=COG:COG0447;gene=menB;inference=ab initio prediction:Prodigal:2.6,similar to AA sequence:UniProtKB:Q5HH38;locus_tag=POJFAOPC_01705;product=1%2C4-dihydroxy-2-naphthoyl-CoA synthase
1	Prodigal:2.6	CDS	1849469	1850272	.	-	0	ID=POJFAOPC_01706;eC_number=4.2.99.20;Name=menH;dbxref=COG:COG0596;gene=menH;inference=ab initio prediction:Prodigal:2.6,similar to AA sequence:UniProtKB:P37355;locus_tag=POJFAOPC_01706;product=2-succinyl-6-hydroxy-2%2C4-cyclohexadiene-1-carboxylate synthase
1	Prodigal:2.6	CDS	1850259	1851932	.	-	0	ID=POJFAOPC_01707;eC_number=2.2.1.9;Name=menD;gene=menD;inference=ab initio prediction:Prodigal:2.6,similar to AA sequence:UniProtKB:Q71YZ2;locus_tag=POJFAOPC_01707;product=2-succinyl-5-enolpyruvyl-6-hydroxy-3-cyclohexene-1-carboxylate synthase
1	Prodigal:2.6	CDS	1851919	1853289	.	-	0	ID=POJFAOPC_01708;eC_number=5.4.4.2;Name=pchA;dbxref=COG:COG1169;gene=pchA;inference=ab initio prediction:Prodigal:2.6,similar to AA sequence:UniProtKB:Q51508;locus_tag=POJFAOPC_01708;product=Salicylate biosynthesis isochorismate synthase
1	Prodigal:2.6	CDS	1853459	1854397	.	+	0	ID=POJFAOPC_01709;eC_number=2.5.1.74;Name=menA;dbxref=COG:COG1575;gene=menA;inference=ab initio prediction:Prodigal:2.6,similar to AA sequence:UniProtKB:P9WIP3;locus_tag=POJFAOPC_01709;product=1%2C4-dihydroxy-2-naphthoate octaprenyltransferase
1	Prodigal:2.6	CDS	1855044	1855601	.	-	0	ID=POJFAOPC_01710;inference=ab initio prediction:Prodigal:2.6;locus_tag=POJFAOPC_01710;product=hypothetical protein
1	Prodigal:2.6	CDS	1855832	1856047	.	+	0	ID=POJFAOPC_01711;inference=ab initio prediction:Prodigal:2.6;locus_tag=POJFAOPC_01711;product=hypothetical protein
1	Prodigal:2.6	CDS	1856926	1857294	.	-	0	ID=POJFAOPC_01712;Name=argO_1;gene=argO_1;inference=ab initio prediction:Prodigal:2.6,protein motif:HAMAP:MF_01901;locus_tag=POJFAOPC_01712;product=Arginine exporter protein ArgO
1	Prodigal:2.6	CDS	1857417	1857542	.	-	0	ID=POJFAOPC_01713;Name=argO_2;gene=argO_2;inference=ab initio prediction:Prodigal:2.6,protein motif:HAMAP:MF_01901;locus_tag=POJFAOPC_01713;product=Arginine exporter protein ArgO
1	Prodigal:2.6	CDS	1857546	1857887	.	-	0	ID=POJFAOPC_01714;inference=ab initio prediction:Prodigal:2.6;locus_tag=POJFAOPC_01714;product=hypothetical protein
1	Prodigal:2.6	CDS	1858100	1858336	.	-	0	ID=POJFAOPC_01715;inference=ab initio prediction:Prodigal:2.6;locus_tag=POJFAOPC_01715;product=hypothetical protein
1	Prodigal:2.6	CDS	1858538	1858789	.	-	0	ID=POJFAOPC_01716;inference=ab initio prediction:Prodigal:2.6;locus_tag=POJFAOPC_01716;product=hypothetical protein
1	Aragorn:1.2	tRNA	1859787	1859877	.	-	.	ID=POJFAOPC_01717;inference=COORDINATES:profile:Aragorn:1.2;locus_tag=POJFAOPC_01717;product=tRNA-Ser(gct)
1	Aragorn:1.2	tRNA	1859880	1859954	.	-	.	ID=POJFAOPC_01718;inference=COORDINATES:profile:Aragorn:1.2;locus_tag=POJFAOPC_01718;product=tRNA-Asn(gtt)
1	Prodigal:2.6	CDS	1860136	1860711	.	-	0	ID=POJFAOPC_01719;Name=comK;dbxref=COG:COG4903;gene=comK;inference=ab initio prediction:Prodigal:2.6,similar to AA sequence:UniProtKB:P40396;locus_tag=POJFAOPC_01719;product=Competence transcription factor
1	Prodigal:2.6	CDS	1860926	1861144	.	+	0	ID=POJFAOPC_01720;inference=ab initio prediction:Prodigal:2.6;locus_tag=POJFAOPC_01720;product=hypothetical protein
1	Prodigal:2.6	CDS	1861222	1862208	.	-	0	ID=POJFAOPC_01721;eC_number=6.3.1.20;inference=ab initio prediction:Prodigal:2.6,similar to AA sequence:UniProtKB:A0A0H3JR16;locus_tag=POJFAOPC_01721;product=Lipoate--protein ligase 1
1	Prodigal:2.6	CDS	1862413	1862598	.	+	0	ID=POJFAOPC_01722;inference=ab initio prediction:Prodigal:2.6;locus_tag=POJFAOPC_01722;product=hypothetical protein
1	Prodigal:2.6	CDS	1862604	1863206	.	+	0	ID=POJFAOPC_01723;inference=ab initio prediction:Prodigal:2.6;locus_tag=POJFAOPC_01723;product=hypothetical protein
1	Prodigal:2.6	CDS	1863309	1864814	.	-	0	ID=POJFAOPC_01724;eC_number=3.1.3.6;Name=cpdB_2;dbxref=COG:COG0737;gene=cpdB_2;inference=ab initio prediction:Prodigal:2.6,similar to AA sequence:UniProtKB:P08331;locus_tag=POJFAOPC_01724;product=2'%2C3'-cyclic-nucleotide 2'-phosphodiesterase/3'-nucleotidase
1	Prodigal:2.6	CDS	1864953	1866311	.	-	0	ID=POJFAOPC_01725;Name=ktrB_1;dbxref=COG:COG0168;gene=ktrB_1;inference=ab initio prediction:Prodigal:2.6,similar to AA sequence:UniProtKB:O32081;locus_tag=POJFAOPC_01725;product=Ktr system potassium uptake protein B
1	Prodigal:2.6	CDS	1866329	1868086	.	-	0	ID=POJFAOPC_01726;eC_number=3.4.21.-;inference=ab initio prediction:Prodigal:2.6,similar to AA sequence:UniProtKB:Q7A6C9;locus_tag=POJFAOPC_01726;product=Serine protease HtrA-like protein
1	Prodigal:2.6	CDS	1868297	1869103	.	-	0	ID=POJFAOPC_01727;inference=ab initio prediction:Prodigal:2.6,similar to AA sequence:UniProtKB:P0AEC0;locus_tag=POJFAOPC_01727;note=UPF0053 inner membrane protein YoaE;product=hypothetical protein
1	Prodigal:2.6	CDS	1869412	1870974	.	-	0	ID=POJFAOPC_01728;Name=prfC;gene=prfC;inference=ab initio prediction:Prodigal:2.6,similar to AA sequence:UniProtKB:Q99V72;locus_tag=POJFAOPC_01728;product=Peptide chain release factor 3
1	Prodigal:2.6	CDS	1870978	1871187	.	-	0	ID=POJFAOPC_01729;inference=ab initio prediction:Prodigal:2.6;locus_tag=POJFAOPC_01729;product=hypothetical protein
1	Prodigal:2.6	CDS	1871213	1872697	.	-	0	ID=POJFAOPC_01730;eC_number=6.3.2.7;Name=murE;gene=murE;inference=ab initio prediction:Prodigal:2.6,similar to AA sequence:UniProtKB:P65480;locus_tag=POJFAOPC_01730;product=UDP-N-acetylmuramoyl-L-alanyl-D-glutamate--L-lysine ligase
1	Prodigal:2.6	CDS	1873218	1874393	.	+	0	ID=POJFAOPC_01731;eC_number=2.4.1.315;Name=ugtP;dbxref=COG:COG0707;gene=ugtP;inference=ab initio prediction:Prodigal:2.6,similar to AA sequence:UniProtKB:Q2FZP7;locus_tag=POJFAOPC_01731;product=Processive diacylglycerol beta-glucosyltransferase
1	Prodigal:2.6	CDS	1874371	1875564	.	+	0	ID=POJFAOPC_01732;Name=ltaA;gene=ltaA;inference=ab initio prediction:Prodigal:2.6,similar to AA sequence:UniProtKB:Q2FZP8;locus_tag=POJFAOPC_01732;product=putative glycolipid permease LtaA
1	Prodigal:2.6	CDS	1875828	1876337	.	-	0	ID=POJFAOPC_01733;eC_number=3.1.-.-;inference=ab initio prediction:Prodigal:2.6,similar to AA sequence:UniProtKB:Q7A6D4;locus_tag=POJFAOPC_01733;product=Putative phosphoesterase
1	Prodigal:2.6	CDS	1876490	1877245	.	-	0	ID=POJFAOPC_01734;Name=ybbA;dbxref=COG:COG2819;gene=ybbA;inference=ab initio prediction:Prodigal:2.6,similar to AA sequence:UniProtKB:P55192;locus_tag=POJFAOPC_01734;product=putative protein YbbA
1	Prodigal:2.6	CDS	1877470	1878555	.	+	0	ID=POJFAOPC_01735;dbxref=COG:COG0628;inference=ab initio prediction:Prodigal:2.6,similar to AA sequence:UniProtKB:P9WFM5;locus_tag=POJFAOPC_01735;product=Putative transport protein
1	Prodigal:2.6	CDS	1878952	1879722	.	-	0	ID=POJFAOPC_01736;eC_number=1.3.1.39;Name=fabI;gene=fabI;inference=ab initio prediction:Prodigal:2.6,similar to AA sequence:UniProtKB:Q6GI75;locus_tag=POJFAOPC_01736;product=Enoyl-[acyl-carrier-protein] reductase [NADPH] FabI
1	Prodigal:2.6	CDS	1879944	1880315	.	-	0	ID=POJFAOPC_01737;inference=ab initio prediction:Prodigal:2.6;locus_tag=POJFAOPC_01737;product=hypothetical protein
1	Prodigal:2.6	CDS	1881934	1884192	.	-	0	ID=POJFAOPC_01738;Name=uvrA_1;dbxref=COG:COG0178;gene=uvrA_1;inference=ab initio prediction:Prodigal:2.6,similar to AA sequence:UniProtKB:Q9WYV0;locus_tag=POJFAOPC_01738;product=UvrABC system protein A
1	Prodigal:2.6	CDS	1884311	1884688	.	-	0	ID=POJFAOPC_01739;eC_number=1.1.1.49;Name=zwf_2;dbxref=COG:COG0364;gene=zwf_2;inference=ab initio prediction:Prodigal:2.6,similar to AA sequence:UniProtKB:P54547;locus_tag=POJFAOPC_01739;product=Glucose-6-phosphate 1-dehydrogenase
1	Prodigal:2.6	CDS	1884697	1884942	.	-	0	ID=POJFAOPC_01740;eC_number=1.1.1.49;Name=zwf_3;dbxref=COG:COG0364;gene=zwf_3;inference=ab initio prediction:Prodigal:2.6,similar to AA sequence:UniProtKB:P54547;locus_tag=POJFAOPC_01740;product=Glucose-6-phosphate 1-dehydrogenase
1	Prodigal:2.6	CDS	1885275	1885670	.	-	0	ID=POJFAOPC_01741;eC_number=1.1.1.363;Name=zwf_4;gene=zwf_4;inference=ab initio prediction:Prodigal:2.6,similar to AA sequence:UniProtKB:P11411;locus_tag=POJFAOPC_01741;product=Glucose-6-phosphate 1-dehydrogenase
1	Prodigal:2.6	CDS	1886247	1886510	.	-	0	ID=POJFAOPC_01742;inference=ab initio prediction:Prodigal:2.6;locus_tag=POJFAOPC_01742;product=hypothetical protein
1	Prodigal:2.6	CDS	1886571	1887194	.	-	0	ID=POJFAOPC_01743;inference=ab initio prediction:Prodigal:2.6;locus_tag=POJFAOPC_01743;product=hypothetical protein
1	Prodigal:2.6	CDS	1887904	1889748	.	-	0	ID=POJFAOPC_01744;Name=napA;gene=napA;inference=ab initio prediction:Prodigal:2.6,similar to AA sequence:UniProtKB:P26235;locus_tag=POJFAOPC_01744;product=Na(+)/H(+) antiporter
1	Prodigal:2.6	CDS	1889758	1891143	.	-	0	ID=POJFAOPC_01745;Name=mgtE;dbxref=COG:COG2239;gene=mgtE;inference=ab initio prediction:Prodigal:2.6,similar to AA sequence:UniProtKB:Q830V1;locus_tag=POJFAOPC_01745;product=Magnesium transporter MgtE
1	Prodigal:2.6	CDS	1891168	1892022	.	-	0	ID=POJFAOPC_01746;eC_number=5.4.99.23;Name=rluD_3;dbxref=COG:COG0564;gene=rluD_3;inference=ab initio prediction:Prodigal:2.6,similar to AA sequence:UniProtKB:P33643;locus_tag=POJFAOPC_01746;product=Ribosomal large subunit pseudouridine synthase D
1	Prodigal:2.6	CDS	1892019	1892828	.	-	0	ID=POJFAOPC_01747;eC_number=2.7.1.23;Name=nadK;gene=nadK;inference=ab initio prediction:Prodigal:2.6,similar to AA sequence:UniProtKB:P65777;locus_tag=POJFAOPC_01747;product=NAD kinase
1	Prodigal:2.6	CDS	1892842	1893477	.	-	0	ID=POJFAOPC_01748;eC_number=2.7.6.5;Name=yjbM;dbxref=COG:COG2357;gene=yjbM;inference=ab initio prediction:Prodigal:2.6,similar to AA sequence:UniProtKB:O31611;locus_tag=POJFAOPC_01748;product=GTP pyrophosphokinase YjbM
1	Prodigal:2.6	CDS	1893494	1893841	.	-	0	ID=POJFAOPC_01749;inference=ab initio prediction:Prodigal:2.6;locus_tag=POJFAOPC_01749;product=hypothetical protein
1	Prodigal:2.6	CDS	1894125	1894715	.	+	0	ID=POJFAOPC_01750;eC_number=3.6.1.-;Name=yjbK;dbxref=COG:COG4116;gene=yjbK;inference=ab initio prediction:Prodigal:2.6,similar to AA sequence:UniProtKB:O31609;locus_tag=POJFAOPC_01750;product=Putative triphosphatase YjbK
1	Prodigal:2.6	CDS	1894719	1895162	.	+	0	ID=POJFAOPC_01751;Name=yjbI;dbxref=COG:COG2346;gene=yjbI;inference=ab initio prediction:Prodigal:2.6,similar to AA sequence:UniProtKB:O31607;locus_tag=POJFAOPC_01751;product=Group 2 truncated hemoglobin YjbI
1	Prodigal:2.6	CDS	1895185	1895982	.	+	0	ID=POJFAOPC_01752;inference=ab initio prediction:Prodigal:2.6,similar to AA sequence:UniProtKB:Q99V89;locus_tag=POJFAOPC_01752;note=UPF0413 protein SA0860;product=hypothetical protein
1	Prodigal:2.6	CDS	1896446	1898254	.	-	0	ID=POJFAOPC_01753;eC_number=3.4.24.-;Name=pepF1_2;gene=pepF1_2;inference=ab initio prediction:Prodigal:2.6,similar to AA sequence:UniProtKB:P54124;locus_tag=POJFAOPC_01753;product=Oligoendopeptidase F%2C plasmid
1	Prodigal:2.6	CDS	1898305	1899285	.	-	0	ID=POJFAOPC_01754;Name=coiA;dbxref=COG:COG4469;gene=coiA;inference=ab initio prediction:Prodigal:2.6,similar to AA sequence:UniProtKB:O31604;locus_tag=POJFAOPC_01754;product=Competence protein CoiA
[truncated: 42,330 more rows]
