# Supplementary material for: Rapid methicillin resistance diversification in Staphylococcus epidermidis colonizing human neonates
Source: Nat Commun. 2021 Oct 18;12:6062. doi: 10.1038/s41467-021-26392-8 (PMC8523572; doi:10.1038/s41467-021-26392-8)
Supplement: Supplementary file 3 — Source Data [file 41467_2021_26392_MOESM3_ESM.zip › ConS_Data/Fig4D/ConS_424_0518/ConS_432_0518.gff]

##gff-version 3
##sequence-region 1 1 2443537
##sequence-region 2 1 20540
1	Prodigal:2.6	CDS	1	1356	.	+	0	ID=NHCDCEFI_00001;Name=dnaA;gene=dnaA;inference=ab initio prediction:Prodigal:2.6,similar to AA sequence:UniProtKB:P68866;locus_tag=NHCDCEFI_00001;product=Chromosomal replication initiator protein DnaA
1	Prodigal:2.6	CDS	1665	2798	.	+	0	ID=NHCDCEFI_00002;Name=dnaN;gene=dnaN;inference=ab initio prediction:Prodigal:2.6,similar to AA sequence:UniProtKB:P99103;locus_tag=NHCDCEFI_00002;product=Beta sliding clamp
1	Prodigal:2.6	CDS	3231	3467	.	+	0	ID=NHCDCEFI_00003;inference=ab initio prediction:Prodigal:2.6;locus_tag=NHCDCEFI_00003;product=hypothetical protein
1	Prodigal:2.6	CDS	3464	4579	.	+	0	ID=NHCDCEFI_00004;Name=recF;dbxref=COG:COG1195;gene=recF;inference=ab initio prediction:Prodigal:2.6,similar to AA sequence:UniProtKB:P9WHI9;locus_tag=NHCDCEFI_00004;product=DNA replication and repair protein RecF
1	Prodigal:2.6	CDS	4590	6521	.	+	0	ID=NHCDCEFI_00005;eC_number=5.99.1.3;Name=gyrB;gene=gyrB;inference=ab initio prediction:Prodigal:2.6,similar to AA sequence:UniProtKB:Q6GKU0;locus_tag=NHCDCEFI_00005;product=DNA gyrase subunit B
1	Prodigal:2.6	CDS	6558	9239	.	+	0	ID=NHCDCEFI_00006;eC_number=5.99.1.3;Name=gyrA;gene=gyrA;inference=ab initio prediction:Prodigal:2.6,similar to AA sequence:UniProtKB:Q99XG5;locus_tag=NHCDCEFI_00006;product=DNA gyrase subunit A
1	Prodigal:2.6	CDS	9632	10465	.	-	0	ID=NHCDCEFI_00007;eC_number=4.2.1.136;Name=nnrD;dbxref=COG:COG0063;gene=nnrD;inference=ab initio prediction:Prodigal:2.6,similar to AA sequence:UniProtKB:Q833Y3;locus_tag=NHCDCEFI_00007;product=ADP-dependent (S)-NAD(P)H-hydrate dehydratase
1	Prodigal:2.6	CDS	11292	12578	.	+	0	ID=NHCDCEFI_00008;eC_number=6.1.1.11;Name=serS;gene=serS;inference=ab initio prediction:Prodigal:2.6,similar to AA sequence:UniProtKB:P99178;locus_tag=NHCDCEFI_00008;product=Serine--tRNA ligase
1	Prodigal:2.6	CDS	13109	14113	.	-	0	ID=NHCDCEFI_00009;eC_number=3.1.4.12;Name=smcL;gene=smcL;inference=ab initio prediction:Prodigal:2.6,similar to AA sequence:UniProtKB:Q9RLV9;locus_tag=NHCDCEFI_00009;product=Sphingomyelinase C
1	Prodigal:2.6	CDS	14476	15015	.	+	0	ID=NHCDCEFI_00010;Name=ygaZ;dbxref=COG:COG1296;gene=ygaZ;inference=ab initio prediction:Prodigal:2.6,similar to AA sequence:UniProtKB:P76630;locus_tag=NHCDCEFI_00010;product=Inner membrane protein YgaZ
1	Prodigal:2.6	CDS	15166	15495	.	+	0	ID=NHCDCEFI_00011;inference=ab initio prediction:Prodigal:2.6;locus_tag=NHCDCEFI_00011;product=hypothetical protein
1	Prodigal:2.6	CDS	15785	16753	.	+	0	ID=NHCDCEFI_00012;eC_number=2.3.1.31;Name=metXA;dbxref=COG:COG2021;gene=metXA;inference=ab initio prediction:Prodigal:2.6,similar to AA sequence:UniProtKB:K4ICC9;locus_tag=NHCDCEFI_00012;product=Homoserine O-acetyltransferase
1	Prodigal:2.6	CDS	17001	17927	.	+	0	ID=NHCDCEFI_00013;inference=ab initio prediction:Prodigal:2.6;locus_tag=NHCDCEFI_00013;product=hypothetical protein
1	Prodigal:2.6	CDS	17956	19923	.	+	0	ID=NHCDCEFI_00014;eC_number=3.1.4.-;Name=gdpP;dbxref=COG:COG3887;gene=gdpP;inference=ab initio prediction:Prodigal:2.6,similar to AA sequence:UniProtKB:P37484;locus_tag=NHCDCEFI_00014;product=Cyclic-di-AMP phosphodiesterase GdpP
1	Prodigal:2.6	CDS	19920	20366	.	+	0	ID=NHCDCEFI_00015;Name=rplI;gene=rplI;inference=ab initio prediction:Prodigal:2.6,similar to AA sequence:UniProtKB:P66318;locus_tag=NHCDCEFI_00015;product=50S ribosomal protein L9
1	Prodigal:2.6	CDS	20537	21937	.	+	0	ID=NHCDCEFI_00016;eC_number=3.6.4.12;Name=dnaC;dbxref=COG:COG0305;gene=dnaC;inference=ab initio prediction:Prodigal:2.6,similar to AA sequence:UniProtKB:P37469;locus_tag=NHCDCEFI_00016;product=Replicative DNA helicase
1	Prodigal:2.6	CDS	22216	23499	.	+	0	ID=NHCDCEFI_00017;eC_number=6.3.4.4;Name=purA;gene=purA;inference=ab initio prediction:Prodigal:2.6,similar to AA sequence:UniProtKB:P99099;locus_tag=NHCDCEFI_00017;product=Adenylosuccinate synthetase
1	Aragorn:1.2	tRNA	23923	23997	.	+	.	ID=NHCDCEFI_00018;inference=COORDINATES:profile:Aragorn:1.2;locus_tag=NHCDCEFI_00018;product=tRNA-Glu(ttc)
1	Aragorn:1.2	tRNA	24003	24075	.	+	.	ID=NHCDCEFI_00019;inference=COORDINATES:profile:Aragorn:1.2;locus_tag=NHCDCEFI_00019;product=tRNA-Asp(gtc)
1	Prodigal:2.6	CDS	24552	25253	.	+	0	ID=NHCDCEFI_00020;Name=walR;dbxref=COG:COG0745;gene=walR;inference=ab initio prediction:Prodigal:2.6,similar to AA sequence:UniProtKB:Q2G2U6;locus_tag=NHCDCEFI_00020;product=Transcriptional regulatory protein WalR
1	Prodigal:2.6	CDS	25266	27098	.	+	0	ID=NHCDCEFI_00021;eC_number=2.7.13.3;Name=walK;gene=walK;inference=ab initio prediction:Prodigal:2.6,similar to AA sequence:UniProtKB:Q5HK19;locus_tag=NHCDCEFI_00021;product=Sensor protein kinase WalK
1	Prodigal:2.6	CDS	27142	28428	.	+	0	ID=NHCDCEFI_00022;inference=ab initio prediction:Prodigal:2.6;locus_tag=NHCDCEFI_00022;product=hypothetical protein
1	Prodigal:2.6	CDS	28429	29220	.	+	0	ID=NHCDCEFI_00023;Name=yycI;dbxref=COG:COG4853;gene=yycI;inference=ab initio prediction:Prodigal:2.6,similar to AA sequence:UniProtKB:Q45612;locus_tag=NHCDCEFI_00023;product=Two-component system WalR/WalK regulatory protein YycI
1	Prodigal:2.6	CDS	29840	30640	.	+	0	ID=NHCDCEFI_00024;eC_number=3.-.-.-;Name=yycJ;dbxref=COG:COG1235;gene=yycJ;inference=ab initio prediction:Prodigal:2.6,similar to AA sequence:UniProtKB:C0SP91;locus_tag=NHCDCEFI_00024;product=Putative metallo-hydrolase YycJ
1	Prodigal:2.6	CDS	31682	32161	.	+	0	ID=NHCDCEFI_00025;eC_number=2.1.1.177;Name=rlmH;dbxref=COG:COG1576;gene=rlmH;inference=ab initio prediction:Prodigal:2.6,similar to AA sequence:UniProtKB:P0C1V0;locus_tag=NHCDCEFI_00025;product=Ribosomal RNA large subunit methyltransferase H
1	Prodigal:2.6	CDS	32266	32409	.	+	0	ID=NHCDCEFI_00026;eC_number=3.1.21.3;Name=hsdR;gene=hsdR;inference=ab initio prediction:Prodigal:2.6,similar to AA sequence:UniProtKB:Q7A801;locus_tag=NHCDCEFI_00026;product=Type-1 restriction enzyme R protein
1	Prodigal:2.6	CDS	32402	33604	.	+	0	ID=NHCDCEFI_00027;inference=ab initio prediction:Prodigal:2.6;locus_tag=NHCDCEFI_00027;product=hypothetical protein
1	Prodigal:2.6	CDS	33914	34411	.	-	0	ID=NHCDCEFI_00028;eC_number=2.3.1.57;Name=speG_1;gene=speG_1;inference=ab initio prediction:Prodigal:2.6,similar to AA sequence:UniProtKB:Q9KL03;locus_tag=NHCDCEFI_00028;product=Spermidine N(1)-acetyltransferase
1	Prodigal:2.6	CDS	35083	35493	.	-	0	ID=NHCDCEFI_00029;inference=ab initio prediction:Prodigal:2.6;locus_tag=NHCDCEFI_00029;product=hypothetical protein
1	Prodigal:2.6	CDS	35656	35877	.	-	0	ID=NHCDCEFI_00030;inference=ab initio prediction:Prodigal:2.6;locus_tag=NHCDCEFI_00030;product=hypothetical protein
1	Prodigal:2.6	CDS	35891	36394	.	-	0	ID=NHCDCEFI_00031;inference=ab initio prediction:Prodigal:2.6;locus_tag=NHCDCEFI_00031;product=hypothetical protein
1	Prodigal:2.6	CDS	36409	36723	.	-	0	ID=NHCDCEFI_00032;inference=ab initio prediction:Prodigal:2.6;locus_tag=NHCDCEFI_00032;product=hypothetical protein
1	Prodigal:2.6	CDS	36810	37160	.	-	0	ID=NHCDCEFI_00033;inference=ab initio prediction:Prodigal:2.6;locus_tag=NHCDCEFI_00033;product=hypothetical protein
1	Prodigal:2.6	CDS	37684	39312	.	-	0	ID=NHCDCEFI_00034;Name=hin_1;dbxref=COG:COG1961;gene=hin_1;inference=ab initio prediction:Prodigal:2.6,similar to AA sequence:UniProtKB:P03013;locus_tag=NHCDCEFI_00034;product=DNA-invertase hin
1	Prodigal:2.6	CDS	39334	40683	.	-	0	ID=NHCDCEFI_00035;Name=hin_2;dbxref=COG:COG1961;gene=hin_2;inference=ab initio prediction:Prodigal:2.6,similar to AA sequence:UniProtKB:P03013;locus_tag=NHCDCEFI_00035;product=DNA-invertase hin
1	Prodigal:2.6	CDS	40917	42710	.	-	0	ID=NHCDCEFI_00036;inference=ab initio prediction:Prodigal:2.6;locus_tag=NHCDCEFI_00036;product=hypothetical protein
1	Prodigal:2.6	CDS	42710	43006	.	-	0	ID=NHCDCEFI_00037;inference=ab initio prediction:Prodigal:2.6;locus_tag=NHCDCEFI_00037;product=hypothetical protein
1	Prodigal:2.6	CDS	43179	44756	.	+	0	ID=NHCDCEFI_00038;inference=ab initio prediction:Prodigal:2.6;locus_tag=NHCDCEFI_00038;product=hypothetical protein
1	Prodigal:2.6	CDS	44843	45091	.	-	0	ID=NHCDCEFI_00039;inference=ab initio prediction:Prodigal:2.6;locus_tag=NHCDCEFI_00039;product=hypothetical protein
1	Prodigal:2.6	CDS	45092	45991	.	-	0	ID=NHCDCEFI_00040;inference=ab initio prediction:Prodigal:2.6;locus_tag=NHCDCEFI_00040;product=hypothetical protein
1	Prodigal:2.6	CDS	46742	47437	.	-	0	ID=NHCDCEFI_00041;Name=kdpE;dbxref=COG:COG0745;gene=kdpE;inference=ab initio prediction:Prodigal:2.6,similar to AA sequence:UniProtKB:P21866;locus_tag=NHCDCEFI_00041;product=KDP operon transcriptional regulatory protein KdpE
1	Prodigal:2.6	CDS	47412	50081	.	-	0	ID=NHCDCEFI_00042;eC_number=2.7.13.3;Name=kdpD;dbxref=COG:COG2205;gene=kdpD;inference=ab initio prediction:Prodigal:2.6,similar to AA sequence:UniProtKB:P21865;locus_tag=NHCDCEFI_00042;product=Sensor protein KdpD
1	Prodigal:2.6	CDS	50133	50276	.	-	0	ID=NHCDCEFI_00043;inference=ab initio prediction:Prodigal:2.6;locus_tag=NHCDCEFI_00043;product=hypothetical protein
1	Prodigal:2.6	CDS	50349	52025	.	+	0	ID=NHCDCEFI_00044;Name=kdpA;dbxref=COG:COG2060;gene=kdpA;inference=ab initio prediction:Prodigal:2.6,similar to AA sequence:UniProtKB:O32327;locus_tag=NHCDCEFI_00044;product=Potassium-transporting ATPase potassium-binding subunit
1	Prodigal:2.6	CDS	52044	54065	.	+	0	ID=NHCDCEFI_00045;eC_number=3.6.3.12;Name=kdpB;dbxref=COG:COG2216;gene=kdpB;inference=ab initio prediction:Prodigal:2.6,similar to AA sequence:UniProtKB:P03960;locus_tag=NHCDCEFI_00045;product=Potassium-transporting ATPase ATP-binding subunit
1	Prodigal:2.6	CDS	54081	54638	.	+	0	ID=NHCDCEFI_00046;Name=kdpC;dbxref=COG:COG2156;gene=kdpC;inference=ab initio prediction:Prodigal:2.6,similar to AA sequence:UniProtKB:P9WKF1;locus_tag=NHCDCEFI_00046;product=Potassium-transporting ATPase KdpC subunit
1	Prodigal:2.6	CDS	54666	54824	.	+	0	ID=NHCDCEFI_00047;inference=ab initio prediction:Prodigal:2.6;locus_tag=NHCDCEFI_00047;product=hypothetical protein
1	Prodigal:2.6	CDS	54932	55567	.	+	0	ID=NHCDCEFI_00048;inference=ab initio prediction:Prodigal:2.6;locus_tag=NHCDCEFI_00048;product=hypothetical protein
1	Prodigal:2.6	CDS	55684	55998	.	+	0	ID=NHCDCEFI_00049;inference=ab initio prediction:Prodigal:2.6;locus_tag=NHCDCEFI_00049;product=hypothetical protein
1	Prodigal:2.6	CDS	55983	56825	.	+	0	ID=NHCDCEFI_00050;inference=ab initio prediction:Prodigal:2.6;locus_tag=NHCDCEFI_00050;product=hypothetical protein
1	Prodigal:2.6	CDS	56925	57854	.	-	0	ID=NHCDCEFI_00051;eC_number=2.7.2.2;Name=arcC1_1;gene=arcC1_1;inference=ab initio prediction:Prodigal:2.6,similar to AA sequence:UniProtKB:Q7A627;locus_tag=NHCDCEFI_00051;product=Carbamate kinase 1
1	Prodigal:2.6	CDS	57874	58872	.	-	0	ID=NHCDCEFI_00052;eC_number=2.1.3.3;Name=argF_1;gene=argF_1;inference=ab initio prediction:Prodigal:2.6,similar to AA sequence:UniProtKB:P99073;locus_tag=NHCDCEFI_00052;product=Ornithine carbamoyltransferase
1	Prodigal:2.6	CDS	58910	59599	.	-	0	ID=NHCDCEFI_00053;Name=arcR_1;gene=arcR_1;inference=ab initio prediction:Prodigal:2.6,similar to AA sequence:UniProtKB:Q7A381;locus_tag=NHCDCEFI_00053;product=HTH-type transcriptional regulator ArcR
1	Prodigal:2.6	CDS	59641	61062	.	-	0	ID=NHCDCEFI_00054;Name=arcD_1;dbxref=COG:COG0531;gene=arcD_1;inference=ab initio prediction:Prodigal:2.6,similar to AA sequence:UniProtKB:P18275;locus_tag=NHCDCEFI_00054;product=Arginine/ornithine antiporter
1	Prodigal:2.6	CDS	61148	62383	.	-	0	ID=NHCDCEFI_00055;eC_number=3.5.3.6;Name=arcA_1;gene=arcA_1;inference=ab initio prediction:Prodigal:2.6,similar to AA sequence:UniProtKB:P63554;locus_tag=NHCDCEFI_00055;product=Arginine deiminase
1	Prodigal:2.6	CDS	62652	63098	.	-	0	ID=NHCDCEFI_00056;Name=argR_1;gene=argR_1;inference=ab initio prediction:Prodigal:2.6,similar to AA sequence:UniProtKB:P63580;locus_tag=NHCDCEFI_00056;product=Arginine repressor
1	Prodigal:2.6	CDS	64198	64353	.	+	0	ID=NHCDCEFI_00057;inference=ab initio prediction:Prodigal:2.6;locus_tag=NHCDCEFI_00057;product=hypothetical protein
1	Prodigal:2.6	CDS	64624	65055	.	-	0	ID=NHCDCEFI_00058;inference=ab initio prediction:Prodigal:2.6;locus_tag=NHCDCEFI_00058;product=hypothetical protein
1	Prodigal:2.6	CDS	65950	66213	.	-	0	ID=NHCDCEFI_00059;inference=ab initio prediction:Prodigal:2.6;locus_tag=NHCDCEFI_00059;product=hypothetical protein
1	Prodigal:2.6	CDS	66324	67748	.	-	0	ID=NHCDCEFI_00060;eC_number=4.1.1.86;Name=ddc;dbxref=COG:COG0076;gene=ddc;inference=ab initio prediction:Prodigal:2.6,similar to AA sequence:UniProtKB:P71362;locus_tag=NHCDCEFI_00060;product=L-2%2C4-diaminobutyrate decarboxylase
1	Prodigal:2.6	CDS	68689	68856	.	+	0	ID=NHCDCEFI_00061;inference=ab initio prediction:Prodigal:2.6;locus_tag=NHCDCEFI_00061;product=hypothetical protein
1	Prodigal:2.6	CDS	69175	69990	.	+	0	ID=NHCDCEFI_00062;inference=ab initio prediction:Prodigal:2.6,similar to AA sequence:UniProtKB:Q2G1Q0;locus_tag=NHCDCEFI_00062;product=putative lipoprotein
1	Prodigal:2.6	CDS	70251	70796	.	-	0	ID=NHCDCEFI_00063;eC_number=1.21.98.-;Name=albA;dbxref=COG:COG0535;gene=albA;inference=ab initio prediction:Prodigal:2.6,similar to AA sequence:UniProtKB:P71011;locus_tag=NHCDCEFI_00063;product=Antilisterial bacteriocin subtilosin biosynthesis protein AlbA
1	Prodigal:2.6	CDS	70958	71824	.	+	0	ID=NHCDCEFI_00064;eC_number=3.6.3.-;Name=yxlF_1;dbxref=COG:COG1131;gene=yxlF_1;inference=ab initio prediction:Prodigal:2.6,similar to AA sequence:UniProtKB:P94374;locus_tag=NHCDCEFI_00064;product=putative ABC transporter ATP-binding protein YxlF
1	Prodigal:2.6	CDS	71838	72959	.	+	0	ID=NHCDCEFI_00065;inference=ab initio prediction:Prodigal:2.6;locus_tag=NHCDCEFI_00065;product=hypothetical protein
1	Prodigal:2.6	CDS	72925	73536	.	+	0	ID=NHCDCEFI_00066;inference=ab initio prediction:Prodigal:2.6;locus_tag=NHCDCEFI_00066;product=hypothetical protein
1	Prodigal:2.6	CDS	73617	74282	.	+	0	ID=NHCDCEFI_00067;Name=arlR_1;dbxref=COG:COG0745;gene=arlR_1;inference=ab initio prediction:Prodigal:2.6,similar to AA sequence:UniProtKB:Q9KJN4;locus_tag=NHCDCEFI_00067;product=Response regulator ArlR
1	Prodigal:2.6	CDS	74270	75361	.	+	0	ID=NHCDCEFI_00068;eC_number=2.7.13.3;Name=phoR_1;gene=phoR_1;inference=ab initio prediction:Prodigal:2.6,similar to AA sequence:UniProtKB:P08400;locus_tag=NHCDCEFI_00068;product=Phosphate regulon sensor protein PhoR
1	Prodigal:2.6	CDS	76201	77562	.	+	0	ID=NHCDCEFI_00069;inference=ab initio prediction:Prodigal:2.6;locus_tag=NHCDCEFI_00069;product=hypothetical protein
1	Prodigal:2.6	CDS	78107	78592	.	+	0	ID=NHCDCEFI_00070;Name=isaB_1;gene=isaB_1;inference=ab initio prediction:Prodigal:2.6,similar to AA sequence:UniProtKB:Q2FUX3;locus_tag=NHCDCEFI_00070;product=Immunodominant staphylococcal antigen B
1	Prodigal:2.6	CDS	78991	80064	.	+	0	ID=NHCDCEFI_00071;inference=ab initio prediction:Prodigal:2.6;locus_tag=NHCDCEFI_00071;product=hypothetical protein
1	Prodigal:2.6	CDS	80575	82638	.	+	0	ID=NHCDCEFI_00072;eC_number=3.6.3.54;Name=copB;gene=copB;inference=ab initio prediction:Prodigal:2.6,similar to AA sequence:UniProtKB:P05425;locus_tag=NHCDCEFI_00072;product=Copper-exporting P-type ATPase B
1	Prodigal:2.6	CDS	82656	83201	.	+	0	ID=NHCDCEFI_00073;Name=ydhK;gene=ydhK;inference=ab initio prediction:Prodigal:2.6,similar to AA sequence:UniProtKB:O05503;locus_tag=NHCDCEFI_00073;product=putative protein YdhK
1	Prodigal:2.6	CDS	83673	85001	.	-	0	ID=NHCDCEFI_00074;eC_number=3.1.2.6;Name=gloC;dbxref=COG:COG0491;gene=gloC;inference=ab initio prediction:Prodigal:2.6,similar to AA sequence:UniProtKB:P75849;locus_tag=NHCDCEFI_00074;product=Hydroxyacylglutathione hydrolase GloC
1	Prodigal:2.6	CDS	85020	86090	.	-	0	ID=NHCDCEFI_00075;Name=dsrE2;dbxref=COG:COG2210;gene=dsrE2;inference=ab initio prediction:Prodigal:2.6,similar to AA sequence:UniProtKB:D3RPC1;locus_tag=NHCDCEFI_00075;product=Sulfur carrier protein DsrE2
1	Prodigal:2.6	CDS	86229	86489	.	+	0	ID=NHCDCEFI_00076;Name=ricR_1;dbxref=COG:COG1937;gene=ricR_1;inference=ab initio prediction:Prodigal:2.6,similar to AA sequence:UniProtKB:O07434;locus_tag=NHCDCEFI_00076;product=Copper-sensing transcriptional repressor RicR
1	Prodigal:2.6	CDS	86486	87244	.	+	0	ID=NHCDCEFI_00077;inference=ab initio prediction:Prodigal:2.6;locus_tag=NHCDCEFI_00077;product=hypothetical protein
1	Prodigal:2.6	CDS	87305	87700	.	-	0	ID=NHCDCEFI_00078;eC_number=1.20.4.4;Name=arsC_1;gene=arsC_1;inference=ab initio prediction:Prodigal:2.6,similar to AA sequence:UniProtKB:P0A005;locus_tag=NHCDCEFI_00078;product=Arsenate reductase
1	Prodigal:2.6	CDS	87719	89017	.	-	0	ID=NHCDCEFI_00079;Name=arsB_1;dbxref=COG:COG1055;gene=arsB_1;inference=ab initio prediction:Prodigal:2.6,similar to AA sequence:UniProtKB:P0AB93;locus_tag=NHCDCEFI_00079;product=Arsenical pump membrane protein
1	Prodigal:2.6	CDS	89011	89325	.	-	0	ID=NHCDCEFI_00080;Name=sdpR;dbxref=COG:COG0640;gene=sdpR;inference=ab initio prediction:Prodigal:2.6,similar to AA sequence:UniProtKB:O32242;locus_tag=NHCDCEFI_00080;product=Transcriptional repressor SdpR
1	Prodigal:2.6	CDS	89475	91220	.	-	0	ID=NHCDCEFI_00081;eC_number=3.6.3.16;Name=arsA;gene=arsA;inference=ab initio prediction:Prodigal:2.6,similar to AA sequence:UniProtKB:P08690;locus_tag=NHCDCEFI_00081;product=Arsenical pump-driving ATPase
1	Prodigal:2.6	CDS	91186	91575	.	-	0	ID=NHCDCEFI_00082;Name=arsD;gene=arsD;inference=ab initio prediction:Prodigal:2.6,similar to AA sequence:UniProtKB:P46003;locus_tag=NHCDCEFI_00082;product=Arsenical resistance operon trans-acting repressor ArsD
1	Prodigal:2.6	CDS	92054	92374	.	+	0	ID=NHCDCEFI_00083;Name=arsR;dbxref=COG:COG0640;gene=arsR;inference=ab initio prediction:Prodigal:2.6,similar to AA sequence:UniProtKB:P45949;locus_tag=NHCDCEFI_00083;product=Arsenical resistance operon repressor
1	Prodigal:2.6	CDS	92462	93346	.	+	0	ID=NHCDCEFI_00084;dbxref=COG:COG0701;inference=ab initio prediction:Prodigal:2.6,similar to AA sequence:UniProtKB:Q8DUY3;locus_tag=NHCDCEFI_00084;product=Putative two-component membrane permease complex subunit SMU_747c
1	Prodigal:2.6	CDS	93360	93488	.	+	0	ID=NHCDCEFI_00085;inference=ab initio prediction:Prodigal:2.6;locus_tag=NHCDCEFI_00085;product=hypothetical protein
1	Prodigal:2.6	CDS	93841	94620	.	+	0	ID=NHCDCEFI_00086;inference=ab initio prediction:Prodigal:2.6,similar to AA sequence:UniProtKB:Q2FVD0;locus_tag=NHCDCEFI_00086;product=putative protein
1	Prodigal:2.6	CDS	94623	94712	.	+	0	ID=NHCDCEFI_00087;inference=ab initio prediction:Prodigal:2.6;locus_tag=NHCDCEFI_00087;product=hypothetical protein
1	Prodigal:2.6	CDS	94902	95870	.	+	0	ID=NHCDCEFI_00088;Name=mscS_1;dbxref=COG:COG0668;gene=mscS_1;inference=ab initio prediction:Prodigal:2.6,similar to AA sequence:UniProtKB:Q8R6L9;locus_tag=NHCDCEFI_00088;product=Small-conductance mechanosensitive channel
1	Prodigal:2.6	CDS	96235	97047	.	+	0	ID=NHCDCEFI_00089;eC_number=3.-.-.-;inference=ab initio prediction:Prodigal:2.6,similar to AA sequence:UniProtKB:Q7A484;locus_tag=NHCDCEFI_00089;product=putative hydrolase
1	Prodigal:2.6	CDS	97312	97890	.	-	0	ID=NHCDCEFI_00090;inference=ab initio prediction:Prodigal:2.6;locus_tag=NHCDCEFI_00090;product=hypothetical protein
1	Prodigal:2.6	CDS	98321	99223	.	+	0	ID=NHCDCEFI_00091;inference=ab initio prediction:Prodigal:2.6;locus_tag=NHCDCEFI_00091;product=hypothetical protein
1	Prodigal:2.6	CDS	99969	100163	.	-	0	ID=NHCDCEFI_00092;inference=ab initio prediction:Prodigal:2.6;locus_tag=NHCDCEFI_00092;product=hypothetical protein
1	Prodigal:2.6	CDS	100175	100372	.	-	0	ID=NHCDCEFI_00093;inference=ab initio prediction:Prodigal:2.6;locus_tag=NHCDCEFI_00093;product=hypothetical protein
1	Prodigal:2.6	CDS	100914	101273	.	-	0	ID=NHCDCEFI_00094;inference=ab initio prediction:Prodigal:2.6;locus_tag=NHCDCEFI_00094;product=hypothetical protein
1	Prodigal:2.6	CDS	101591	102571	.	-	0	ID=NHCDCEFI_00095;eC_number=1.3.1.-;Name=dus;gene=dus;inference=ab initio prediction:Prodigal:2.6,similar to AA sequence:UniProtKB:P67717;locus_tag=NHCDCEFI_00095;product=putative tRNA-dihydrouridine synthase
1	Prodigal:2.6	CDS	102770	104254	.	+	0	ID=NHCDCEFI_00096;eC_number=1.1.5.4;Name=mqo2_1;gene=mqo2_1;inference=ab initio prediction:Prodigal:2.6,similar to AA sequence:UniProtKB:P99115;locus_tag=NHCDCEFI_00096;product=putative malate:quinone oxidoreductase 2
1	Prodigal:2.6	CDS	105027	105794	.	+	0	ID=NHCDCEFI_00097;eC_number=1.1.1.6;Name=golD;gene=golD;inference=ab initio prediction:Prodigal:2.6,similar to AA sequence:UniProtKB:Q92EU6;locus_tag=NHCDCEFI_00097;product=NAD-dependent glycerol dehydrogenase
1	Prodigal:2.6	CDS	106441	107283	.	-	0	ID=NHCDCEFI_00098;inference=ab initio prediction:Prodigal:2.6;locus_tag=NHCDCEFI_00098;product=hypothetical protein
1	Prodigal:2.6	CDS	107268	107582	.	-	0	ID=NHCDCEFI_00099;inference=ab initio prediction:Prodigal:2.6;locus_tag=NHCDCEFI_00099;product=hypothetical protein
1	Prodigal:2.6	CDS	107699	108193	.	-	0	ID=NHCDCEFI_00100;inference=ab initio prediction:Prodigal:2.6;locus_tag=NHCDCEFI_00100;product=hypothetical protein
1	Prodigal:2.6	CDS	108411	109808	.	+	0	ID=NHCDCEFI_00101;Name=uhpT;dbxref=COG:COG2271;gene=uhpT;inference=ab initio prediction:Prodigal:2.6,similar to AA sequence:UniProtKB:P0AGC0;locus_tag=NHCDCEFI_00101;product=Hexose-6-phosphate:phosphate antiporter
1	Prodigal:2.6	CDS	109888	110643	.	-	0	ID=NHCDCEFI_00102;dbxref=COG:COG4753;inference=ab initio prediction:Prodigal:2.6,similar to AA sequence:UniProtKB:Q5HJF7;locus_tag=NHCDCEFI_00102;product=putative response regulatory protein
1	Prodigal:2.6	CDS	110655	112193	.	-	0	ID=NHCDCEFI_00103;eC_number=2.7.13.3;dbxref=COG:COG2972;inference=ab initio prediction:Prodigal:2.6,similar to AA sequence:UniProtKB:Q5HJF6;locus_tag=NHCDCEFI_00103;product=putative sensor-like histidine kinase
1	Prodigal:2.6	CDS	112190	113164	.	-	0	ID=NHCDCEFI_00104;dbxref=COG:COG1840;inference=ab initio prediction:Prodigal:2.6,similar to AA sequence:UniProtKB:P43951;locus_tag=NHCDCEFI_00104;product=putative protein
1	Prodigal:2.6	CDS	113357	113698	.	-	0	ID=NHCDCEFI_00105;inference=ab initio prediction:Prodigal:2.6;locus_tag=NHCDCEFI_00105;product=hypothetical protein
1	Prodigal:2.6	CDS	113795	114097	.	-	0	ID=NHCDCEFI_00106;inference=ab initio prediction:Prodigal:2.6;locus_tag=NHCDCEFI_00106;product=hypothetical protein
1	Prodigal:2.6	CDS	114261	115112	.	+	0	ID=NHCDCEFI_00107;eC_number=3.4.21.-;Name=splF;dbxref=COG:COG3591;gene=splF;inference=ab initio prediction:Prodigal:2.6,similar to AA sequence:UniProtKB:Q2FXC8;locus_tag=NHCDCEFI_00107;product=Serine protease SplF
1	Prodigal:2.6	CDS	115318	115470	.	+	0	ID=NHCDCEFI_00108;inference=ab initio prediction:Prodigal:2.6;locus_tag=NHCDCEFI_00108;product=hypothetical protein
1	Prodigal:2.6	CDS	115889	122734	.	+	0	ID=NHCDCEFI_00109;Name=sasG;gene=sasG;inference=ab initio prediction:Prodigal:2.6,similar to AA sequence:UniProtKB:Q2G2B2;locus_tag=NHCDCEFI_00109;product=Surface protein G
1	Prodigal:2.6	CDS	122991	123143	.	+	0	ID=NHCDCEFI_00110;inference=ab initio prediction:Prodigal:2.6;locus_tag=NHCDCEFI_00110;product=hypothetical protein
1	Prodigal:2.6	CDS	123473	124153	.	+	0	ID=NHCDCEFI_00111;eC_number=6.3.3.3;Name=bioD1;dbxref=COG:COG0132;gene=bioD1;inference=ab initio prediction:Prodigal:2.6,similar to AA sequence:UniProtKB:P13000;locus_tag=NHCDCEFI_00111;product=ATP-dependent dethiobiotin synthetase BioD 1
1	Prodigal:2.6	CDS	124146	125501	.	+	0	ID=NHCDCEFI_00112;eC_number=2.6.1.105;Name=bioK;dbxref=COG:COG0161;gene=bioK;inference=ab initio prediction:Prodigal:2.6,similar to AA sequence:UniProtKB:P53555;locus_tag=NHCDCEFI_00112;product=L-Lysine--8-amino-7-oxononanoate transaminase
1	Prodigal:2.6	CDS	125512	126645	.	+	0	ID=NHCDCEFI_00113;eC_number=2.3.1.47;Name=bioF;gene=bioF;inference=ab initio prediction:Prodigal:2.6,similar to AA sequence:UniProtKB:P22806;locus_tag=NHCDCEFI_00113;product=8-amino-7-oxononanoate synthase
1	Prodigal:2.6	CDS	126638	127324	.	+	0	ID=NHCDCEFI_00114;eC_number=6.2.1.14;Name=bioW;dbxref=COG:COG1424;gene=bioW;inference=ab initio prediction:Prodigal:2.6,similar to AA sequence:UniProtKB:P53559;locus_tag=NHCDCEFI_00114;product=6-carboxyhexanoate--CoA ligase
1	Prodigal:2.6	CDS	127433	127750	.	-	0	ID=NHCDCEFI_00115;inference=ab initio prediction:Prodigal:2.6;locus_tag=NHCDCEFI_00115;product=hypothetical protein
1	Prodigal:2.6	CDS	127768	128955	.	-	0	ID=NHCDCEFI_00116;eC_number=3.4.22.48;Name=sspP;gene=sspP;inference=ab initio prediction:Prodigal:2.6,similar to AA sequence:UniProtKB:P81297;locus_tag=NHCDCEFI_00116;product=Staphopain A
1	Prodigal:2.6	CDS	129495	131378	.	+	0	ID=NHCDCEFI_00117;eC_number=3.1.1.3;Name=lip2_1;gene=lip2_1;inference=ab initio prediction:Prodigal:2.6,similar to AA sequence:UniProtKB:Q7A7P2;locus_tag=NHCDCEFI_00117;product=Lipase 2
1	Prodigal:2.6	CDS	131564	132379	.	+	0	ID=NHCDCEFI_00118;inference=ab initio prediction:Prodigal:2.6,similar to AA sequence:UniProtKB:Q7A3L3;locus_tag=NHCDCEFI_00118;product=putative lipoprotein
1	Prodigal:2.6	CDS	132524	133405	.	-	0	ID=NHCDCEFI_00119;eC_number=3.6.-.-;Name=yeiR;dbxref=COG:COG0523;gene=yeiR;inference=ab initio prediction:Prodigal:2.6,similar to AA sequence:UniProtKB:P33030;locus_tag=NHCDCEFI_00119;product=Zinc-binding GTPase YeiR
1	Prodigal:2.6	CDS	133375	134757	.	-	0	ID=NHCDCEFI_00120;inference=ab initio prediction:Prodigal:2.6;locus_tag=NHCDCEFI_00120;product=hypothetical protein
1	Prodigal:2.6	CDS	134751	135854	.	-	0	ID=NHCDCEFI_00121;eC_number=1.14.13.-;dbxref=COG:COG0492;inference=ab initio prediction:Prodigal:2.6,similar to AA sequence:UniProtKB:Q99R54;locus_tag=NHCDCEFI_00121;product=Baeyer-Villiger flavin-containing monooxygenase
1	Prodigal:2.6	CDS	136111	137106	.	+	0	ID=NHCDCEFI_00122;Name=znuA_1;dbxref=COG:COG0803;gene=znuA_1;inference=ab initio prediction:Prodigal:2.6,similar to AA sequence:UniProtKB:O34966;locus_tag=NHCDCEFI_00122;product=High-affinity zinc uptake system binding-protein ZnuA
1	Prodigal:2.6	CDS	137520	138425	.	+	0	ID=NHCDCEFI_00123;eC_number=2.7.1.180;Name=apbE;dbxref=COG:COG1477;gene=apbE;inference=ab initio prediction:Prodigal:2.6,similar to AA sequence:UniProtKB:O83774;locus_tag=NHCDCEFI_00123;product=FAD:protein FMN transferase
1	Prodigal:2.6	CDS	138508	141525	.	+	0	ID=NHCDCEFI_00124;eC_number=1.3.99.33;Name=urdA;dbxref=COG:COG1053;gene=urdA;inference=ab initio prediction:Prodigal:2.6,similar to AA sequence:UniProtKB:Q8CVD0;locus_tag=NHCDCEFI_00124;product=Urocanate reductase
1	Prodigal:2.6	CDS	141554	142930	.	+	0	ID=NHCDCEFI_00125;Name=norB_1;gene=norB_1;inference=ab initio prediction:Prodigal:2.6,similar to AA sequence:UniProtKB:Q8NWQ5;locus_tag=NHCDCEFI_00125;product=Quinolone resistance protein NorB
1	Prodigal:2.6	CDS	143099	143872	.	+	0	ID=NHCDCEFI_00126;eC_number=1.1.1.304;Name=budC;gene=budC;inference=ab initio prediction:Prodigal:2.6,similar to AA sequence:UniProtKB:Q48436;locus_tag=NHCDCEFI_00126;product=Diacetyl reductase [(S)-acetoin forming]
1	Prodigal:2.6	CDS	144000	144689	.	-	0	ID=NHCDCEFI_00127;eC_number=3.6.3.-;Name=glnQ_1;dbxref=COG:COG1126;gene=glnQ_1;inference=ab initio prediction:Prodigal:2.6,similar to AA sequence:UniProtKB:O34677;locus_tag=NHCDCEFI_00127;product=Glutamine transport ATP-binding protein GlnQ
1	Prodigal:2.6	CDS	144704	145150	.	-	0	ID=NHCDCEFI_00128;inference=ab initio prediction:Prodigal:2.6;locus_tag=NHCDCEFI_00128;product=hypothetical protein
1	Prodigal:2.6	CDS	145338	146177	.	+	0	ID=NHCDCEFI_00129;eC_number=5.1.1.7;Name=dapF;gene=dapF;inference=ab initio prediction:Prodigal:2.6,protein motif:HAMAP:MF_00197;locus_tag=NHCDCEFI_00129;product=Diaminopimelate epimerase
1	Prodigal:2.6	CDS	146174	146989	.	+	0	ID=NHCDCEFI_00130;inference=ab initio prediction:Prodigal:2.6;locus_tag=NHCDCEFI_00130;product=hypothetical protein
1	Prodigal:2.6	CDS	146982	148274	.	+	0	ID=NHCDCEFI_00131;inference=ab initio prediction:Prodigal:2.6;locus_tag=NHCDCEFI_00131;product=hypothetical protein
1	Prodigal:2.6	CDS	148325	149923	.	+	0	ID=NHCDCEFI_00132;Name=nikA;dbxref=COG:COG0747;gene=nikA;inference=ab initio prediction:Prodigal:2.6,similar to AA sequence:UniProtKB:P33590;locus_tag=NHCDCEFI_00132;product=Nickel-binding periplasmic protein
1	Prodigal:2.6	CDS	149936	150871	.	+	0	ID=NHCDCEFI_00133;Name=nikB;dbxref=COG:COG0601;gene=nikB;inference=ab initio prediction:Prodigal:2.6,similar to AA sequence:UniProtKB:P33591;locus_tag=NHCDCEFI_00133;product=Nickel transport system permease protein NikB
1	Prodigal:2.6	CDS	150868	151746	.	+	0	ID=NHCDCEFI_00134;Name=gsiD;dbxref=COG:COG1173;gene=gsiD;inference=ab initio prediction:Prodigal:2.6,similar to AA sequence:UniProtKB:P75799;locus_tag=NHCDCEFI_00134;product=Glutathione transport system permease protein GsiD
1	Prodigal:2.6	CDS	151733	152548	.	+	0	ID=NHCDCEFI_00135;Name=oppD_1;dbxref=COG:COG0444;gene=oppD_1;inference=ab initio prediction:Prodigal:2.6,similar to AA sequence:UniProtKB:P24136;locus_tag=NHCDCEFI_00135;product=Oligopeptide transport ATP-binding protein OppD
1	Prodigal:2.6	CDS	152541	153290	.	+	0	ID=NHCDCEFI_00136;Name=sapF;dbxref=COG:COG4167;gene=sapF;inference=ab initio prediction:Prodigal:2.6,similar to AA sequence:UniProtKB:P0AAH8;locus_tag=NHCDCEFI_00136;product=Putrescine export system ATP-binding protein SapF
1	Prodigal:2.6	CDS	153302	154492	.	+	0	ID=NHCDCEFI_00137;Name=yhhS_1;gene=yhhS_1;inference=ab initio prediction:Prodigal:2.6,similar to AA sequence:UniProtKB:P37621;locus_tag=NHCDCEFI_00137;product=putative MFS-type transporter YhhS
1	Prodigal:2.6	CDS	155204	155899	.	+	0	ID=NHCDCEFI_00138;Name=ecsA_1;dbxref=COG:COG1131;gene=ecsA_1;inference=ab initio prediction:Prodigal:2.6,similar to AA sequence:UniProtKB:P55339;locus_tag=NHCDCEFI_00138;product=ABC-type transporter ATP-binding protein EcsA
1	Prodigal:2.6	CDS	155901	156674	.	+	0	ID=NHCDCEFI_00139;inference=ab initio prediction:Prodigal:2.6;locus_tag=NHCDCEFI_00139;product=hypothetical protein
1	Prodigal:2.6	CDS	156785	156979	.	+	0	ID=NHCDCEFI_00140;inference=ab initio prediction:Prodigal:2.6;locus_tag=NHCDCEFI_00140;product=hypothetical protein
1	Prodigal:2.6	CDS	157139	159385	.	+	0	ID=NHCDCEFI_00141;eC_number=2.3.1.54;Name=pflB;dbxref=COG:COG1882;gene=pflB;inference=ab initio prediction:Prodigal:2.6,similar to AA sequence:UniProtKB:Q5HJF4;locus_tag=NHCDCEFI_00141;product=Formate acetyltransferase
1	Prodigal:2.6	CDS	159407	160162	.	+	0	ID=NHCDCEFI_00142;eC_number=1.97.1.4;Name=pflA;gene=pflA;inference=ab initio prediction:Prodigal:2.6,similar to AA sequence:UniProtKB:Q7A7X5;locus_tag=NHCDCEFI_00142;product=Pyruvate formate-lyase-activating enzyme
1	Prodigal:2.6	CDS	160301	161518	.	-	0	ID=NHCDCEFI_00143;eC_number=3.5.1.18;Name=dapE_1;gene=dapE_1;inference=ab initio prediction:Prodigal:2.6,similar to AA sequence:UniProtKB:Q99SN6;locus_tag=NHCDCEFI_00143;product=putative succinyl-diaminopimelate desuccinylase
1	Prodigal:2.6	CDS	161872	163230	.	+	0	ID=NHCDCEFI_00144;Name=brnQ_1;dbxref=COG:COG1114;gene=brnQ_1;inference=ab initio prediction:Prodigal:2.6,similar to AA sequence:UniProtKB:P0AD99;locus_tag=NHCDCEFI_00144;product=Branched-chain amino acid transport system 2 carrier protein
1	Prodigal:2.6	CDS	163696	164235	.	+	0	ID=NHCDCEFI_00145;Name=kstR2;gene=kstR2;inference=ab initio prediction:Prodigal:2.6,similar to AA sequence:UniProtKB:P9WMB9;locus_tag=NHCDCEFI_00145;product=HTH-type transcriptional repressor KstR2
1	Prodigal:2.6	CDS	164371	165267	.	+	0	ID=NHCDCEFI_00146;eC_number=2.3.1.247;Name=kce;dbxref=COG:COG3246;gene=kce;inference=ab initio prediction:Prodigal:2.6,similar to AA sequence:UniProtKB:Q8RHX2;locus_tag=NHCDCEFI_00146;product=3-keto-5-aminohexanoate cleavage enzyme
1	Prodigal:2.6	CDS	165267	166232	.	+	0	ID=NHCDCEFI_00147;eC_number=1.1.1.108;Name=lcdH_1;gene=lcdH_1;inference=ab initio prediction:Prodigal:2.6,similar to AA sequence:UniProtKB:D7URM0;locus_tag=NHCDCEFI_00147;product=L-carnitine dehydrogenase
1	Prodigal:2.6	CDS	166229	166717	.	+	0	ID=NHCDCEFI_00148;eC_number=1.1.1.108;Name=lcdH_2;gene=lcdH_2;inference=ab initio prediction:Prodigal:2.6,similar to AA sequence:UniProtKB:D7UNT2;locus_tag=NHCDCEFI_00148;product=L-carnitine dehydrogenase
1	Prodigal:2.6	CDS	166852	168039	.	+	0	ID=NHCDCEFI_00149;eC_number=3.6.3.32;Name=opuCA_1;gene=opuCA_1;inference=ab initio prediction:Prodigal:2.6,similar to AA sequence:UniProtKB:G2JZ44;locus_tag=NHCDCEFI_00149;product=Carnitine transport ATP-binding protein OpuCA
1	Prodigal:2.6	CDS	168036	168671	.	+	0	ID=NHCDCEFI_00150;Name=opuCB_1;gene=opuCB_1;inference=ab initio prediction:Prodigal:2.6,similar to AA sequence:UniProtKB:G2JZ43;locus_tag=NHCDCEFI_00150;product=Carnitine transport permease protein OpuCB
1	Prodigal:2.6	CDS	168690	169649	.	+	0	ID=NHCDCEFI_00151;Name=opuCC;gene=opuCC;inference=ab initio prediction:Prodigal:2.6,similar to AA sequence:UniProtKB:G2JZ42;locus_tag=NHCDCEFI_00151;product=Carnitine transport binding protein OpuCC
1	Prodigal:2.6	CDS	169652	170299	.	+	0	ID=NHCDCEFI_00152;Name=opuCD_1;gene=opuCD_1;inference=ab initio prediction:Prodigal:2.6,similar to AA sequence:UniProtKB:G2JZ41;locus_tag=NHCDCEFI_00152;product=Carnitine transport permease protein OpuCD
1	Prodigal:2.6	CDS	170340	170546	.	+	0	ID=NHCDCEFI_00153;inference=ab initio prediction:Prodigal:2.6;locus_tag=NHCDCEFI_00153;product=hypothetical protein
1	Prodigal:2.6	CDS	170559	171107	.	+	0	ID=NHCDCEFI_00154;inference=ab initio prediction:Prodigal:2.6;locus_tag=NHCDCEFI_00154;product=hypothetical protein
1	Prodigal:2.6	CDS	171378	172943	.	-	0	ID=NHCDCEFI_00155;inference=ab initio prediction:Prodigal:2.6;locus_tag=NHCDCEFI_00155;product=hypothetical protein
1	Prodigal:2.6	CDS	173108	174040	.	-	0	ID=NHCDCEFI_00156;eC_number=2.7.2.2;Name=arcC1_2;gene=arcC1_2;inference=ab initio prediction:Prodigal:2.6,similar to AA sequence:UniProtKB:Q7A627;locus_tag=NHCDCEFI_00156;product=Carbamate kinase 1
1	Prodigal:2.6	CDS	174063	175064	.	-	0	ID=NHCDCEFI_00157;eC_number=2.1.3.3;Name=argF_2;gene=argF_2;inference=ab initio prediction:Prodigal:2.6,similar to AA sequence:UniProtKB:P99073;locus_tag=NHCDCEFI_00157;product=Ornithine carbamoyltransferase
1	Prodigal:2.6	CDS	175549	175695	.	+	0	ID=NHCDCEFI_00158;inference=ab initio prediction:Prodigal:2.6;locus_tag=NHCDCEFI_00158;product=hypothetical protein
1	Prodigal:2.6	CDS	175877	176305	.	+	0	ID=NHCDCEFI_00159;eC_number=2.5.1.-;Name=fosB;dbxref=COG:COG0346;gene=fosB;inference=ab initio prediction:Prodigal:2.6,similar to AA sequence:UniProtKB:O31817;locus_tag=NHCDCEFI_00159;product=Metallothiol transferase FosB
1	Prodigal:2.6	CDS	176413	176562	.	+	0	ID=NHCDCEFI_00160;inference=ab initio prediction:Prodigal:2.6;locus_tag=NHCDCEFI_00160;product=hypothetical protein
1	Prodigal:2.6	CDS	176572	177288	.	+	0	ID=NHCDCEFI_00161;Name=hel;dbxref=COG:COG2503;gene=hel;inference=ab initio prediction:Prodigal:2.6,similar to AA sequence:UniProtKB:P26093;locus_tag=NHCDCEFI_00161;product=Lipoprotein E
1	Prodigal:2.6	CDS	177577	178542	.	+	0	ID=NHCDCEFI_00162;eC_number=2.8.1.6;Name=bioB_1;gene=bioB_1;inference=ab initio prediction:Prodigal:2.6,similar to AA sequence:UniProtKB:Q7A3R9;locus_tag=NHCDCEFI_00162;product=Biotin synthase
1	Prodigal:2.6	CDS	178847	179950	.	+	0	ID=NHCDCEFI_00163;eC_number=1.1.1.6;Name=gldA;gene=gldA;inference=ab initio prediction:Prodigal:2.6,similar to AA sequence:UniProtKB:P32816;locus_tag=NHCDCEFI_00163;product=Glycerol dehydrogenase
1	Prodigal:2.6	CDS	179966	180928	.	+	0	ID=NHCDCEFI_00164;eC_number=2.7.1.121;Name=dhaK;dbxref=COG:COG2376;gene=dhaK;inference=ab initio prediction:Prodigal:2.6,similar to AA sequence:UniProtKB:Q9CIV8;locus_tag=NHCDCEFI_00164;product=PTS-dependent dihydroxyacetone kinase%2C dihydroxyacetone-binding subunit DhaK
1	Prodigal:2.6	CDS	180983	181558	.	+	0	ID=NHCDCEFI_00165;eC_number=2.7.1.121;Name=dhaL;dbxref=COG:COG2376;gene=dhaL;inference=ab initio prediction:Prodigal:2.6,similar to AA sequence:UniProtKB:Q9CIV7;locus_tag=NHCDCEFI_00165;product=PTS-dependent dihydroxyacetone kinase%2C ADP-binding subunit DhaL
1	Prodigal:2.6	CDS	181562	181936	.	+	0	ID=NHCDCEFI_00166;eC_number=2.7.1.121;Name=dhaM;dbxref=COG:COG3412;gene=dhaM;inference=ab initio prediction:Prodigal:2.6,similar to AA sequence:UniProtKB:Q9CIV6;locus_tag=NHCDCEFI_00166;product=PTS-dependent dihydroxyacetone kinase%2C phosphotransferase subunit DhaM
1	Prodigal:2.6	CDS	182016	183497	.	-	0	ID=NHCDCEFI_00167;Name=efpA;gene=efpA;inference=ab initio prediction:Prodigal:2.6,similar to AA sequence:UniProtKB:P9WJY5;locus_tag=NHCDCEFI_00167;product=putative MFS-type transporter EfpA
1	Prodigal:2.6	CDS	183796	184044	.	+	0	ID=NHCDCEFI_00168;inference=ab initio prediction:Prodigal:2.6;locus_tag=NHCDCEFI_00168;product=hypothetical protein
1	Prodigal:2.6	CDS	184616	186034	.	+	0	ID=NHCDCEFI_00169;Name=ribZ;gene=ribZ;inference=ab initio prediction:Prodigal:2.6,similar to AA sequence:UniProtKB:Q180E3;locus_tag=NHCDCEFI_00169;product=Riboflavin transporter RibZ
1	Prodigal:2.6	CDS	186488	187798	.	+	0	ID=NHCDCEFI_00170;inference=ab initio prediction:Prodigal:2.6;locus_tag=NHCDCEFI_00170;product=hypothetical protein
1	Prodigal:2.6	CDS	187957	195159	.	+	0	ID=NHCDCEFI_00171;Name=tycC;gene=tycC;inference=ab initio prediction:Prodigal:2.6,similar to AA sequence:UniProtKB:O30409;locus_tag=NHCDCEFI_00171;product=Tyrocidine synthase 3
1	Prodigal:2.6	CDS	195169	195792	.	+	0	ID=NHCDCEFI_00172;eC_number=2.7.8.7;Name=sfp;dbxref=COG:COG2091;gene=sfp;inference=ab initio prediction:Prodigal:2.6,similar to AA sequence:UniProtKB:P39135;locus_tag=NHCDCEFI_00172;product=4'-phosphopantetheinyl transferase Sfp
1	Prodigal:2.6	CDS	196163	198349	.	+	0	ID=NHCDCEFI_00173;eC_number=3.1.1.3;Name=lip_1;dbxref=COG:COG1075;gene=lip_1;inference=ab initio prediction:Prodigal:2.6,similar to AA sequence:UniProtKB:P0C0R3;locus_tag=NHCDCEFI_00173;product=Lipase
1	Prodigal:2.6	CDS	198565	199968	.	+	0	ID=NHCDCEFI_00174;Name=csbC;gene=csbC;inference=ab initio prediction:Prodigal:2.6,similar to AA sequence:UniProtKB:P46333;locus_tag=NHCDCEFI_00174;product=putative metabolite transport protein CsbC
1	Prodigal:2.6	CDS	200123	201826	.	+	0	ID=NHCDCEFI_00175;inference=ab initio prediction:Prodigal:2.6;locus_tag=NHCDCEFI_00175;product=hypothetical protein
1	Prodigal:2.6	CDS	201921	202418	.	+	0	ID=NHCDCEFI_00176;inference=ab initio prediction:Prodigal:2.6;locus_tag=NHCDCEFI_00176;product=hypothetical protein
1	Prodigal:2.6	CDS	202499	203455	.	+	0	ID=NHCDCEFI_00177;Name=rarD;dbxref=COG:COG2962;gene=rarD;inference=ab initio prediction:Prodigal:2.6,similar to AA sequence:UniProtKB:P27844;locus_tag=NHCDCEFI_00177;product=Protein RarD
1	Prodigal:2.6	CDS	203563	204474	.	-	0	ID=NHCDCEFI_00178;dbxref=COG:COG0715;inference=ab initio prediction:Prodigal:2.6,similar to AA sequence:UniProtKB:P44658;locus_tag=NHCDCEFI_00178;product=Putative thiamine biosynthesis protein
1	Prodigal:2.6	CDS	204802	206220	.	-	0	ID=NHCDCEFI_00179;Name=yflS;dbxref=COG:COG0471;gene=yflS;inference=ab initio prediction:Prodigal:2.6,similar to AA sequence:UniProtKB:O34726;locus_tag=NHCDCEFI_00179;product=Putative malate transporter YflS
1	Prodigal:2.6	CDS	206545	207897	.	+	0	ID=NHCDCEFI_00180;eC_number=1.8.1.4;Name=lpd;dbxref=COG:COG1249;gene=lpd;inference=ab initio prediction:Prodigal:2.6,similar to AA sequence:UniProtKB:P85207;locus_tag=NHCDCEFI_00180;product=Dihydrolipoyl dehydrogenase
1	Prodigal:2.6	CDS	207939	208892	.	+	0	ID=NHCDCEFI_00181;eC_number=1.1.1.-;Name=acoA;dbxref=COG:COG1071;gene=acoA;inference=ab initio prediction:Prodigal:2.6,similar to AA sequence:UniProtKB:O31404;locus_tag=NHCDCEFI_00181;product=Acetoin:2%2C6-dichlorophenolindophenol oxidoreductase subunit alpha
1	Prodigal:2.6	CDS	208963	210003	.	+	0	ID=NHCDCEFI_00182;eC_number=1.1.1.-;Name=acoB;dbxref=COG:COG0022;gene=acoB;inference=ab initio prediction:Prodigal:2.6,similar to AA sequence:UniProtKB:P27746;locus_tag=NHCDCEFI_00182;product=Acetoin:2%2C6-dichlorophenolindophenol oxidoreductase subunit beta
1	Prodigal:2.6	CDS	210017	211294	.	+	0	ID=NHCDCEFI_00183;eC_number=2.3.1.12;Name=pdhC_1;gene=pdhC_1;inference=ab initio prediction:Prodigal:2.6,similar to AA sequence:UniProtKB:P65636;locus_tag=NHCDCEFI_00183;product=Dihydrolipoyllysine-residue acetyltransferase component of pyruvate dehydrogenase complex
1	Prodigal:2.6	CDS	211546	211701	.	+	0	ID=NHCDCEFI_00184;inference=ab initio prediction:Prodigal:2.6;locus_tag=NHCDCEFI_00184;product=hypothetical protein
1	Prodigal:2.6	CDS	211977	212489	.	+	0	ID=NHCDCEFI_00185;Name=isaB_2;gene=isaB_2;inference=ab initio prediction:Prodigal:2.6,similar to AA sequence:UniProtKB:Q2FUX3;locus_tag=NHCDCEFI_00185;product=Immunodominant staphylococcal antigen B
1	Prodigal:2.6	CDS	212654	214264	.	-	0	ID=NHCDCEFI_00186;Name=ectT;gene=ectT;inference=ab initio prediction:Prodigal:2.6,similar to AA sequence:UniProtKB:Q93AK1;locus_tag=NHCDCEFI_00186;product=Ectoine/hydroxyectoine transporter
1	Prodigal:2.6	CDS	214427	214987	.	+	0	ID=NHCDCEFI_00187;inference=ab initio prediction:Prodigal:2.6;locus_tag=NHCDCEFI_00187;product=hypothetical protein
1	Prodigal:2.6	CDS	215020	215658	.	-	0	ID=NHCDCEFI_00188;eC_number=3.4.19.3;Name=pcp;dbxref=COG:COG2039;gene=pcp;inference=ab initio prediction:Prodigal:2.6,similar to AA sequence:UniProtKB:Q5HCK7;locus_tag=NHCDCEFI_00188;product=Pyrrolidone-carboxylate peptidase
1	Prodigal:2.6	CDS	215852	216814	.	-	0	ID=NHCDCEFI_00189;inference=ab initio prediction:Prodigal:2.6,similar to AA sequence:UniProtKB:P67330;locus_tag=NHCDCEFI_00189;note=UPF0176 protein SP_0095;product=hypothetical protein
1	Prodigal:2.6	CDS	217096	218073	.	+	0	ID=NHCDCEFI_00190;eC_number=3.1.1.-;dbxref=COG:COG3386;inference=ab initio prediction:Prodigal:2.6,similar to AA sequence:UniProtKB:Q99QV3;locus_tag=NHCDCEFI_00190;product=Lactonase drp35
1	Prodigal:2.6	CDS	218333	218944	.	-	0	ID=NHCDCEFI_00191;inference=ab initio prediction:Prodigal:2.6,similar to AA sequence:UniProtKB:Q7A339;locus_tag=NHCDCEFI_00191;note=UPF0312 protein SA2479;product=hypothetical protein
1	Prodigal:2.6	CDS	220066	221562	.	-	0	ID=NHCDCEFI_00192;eC_number=1.1.5.4;Name=mqo2_2;gene=mqo2_2;inference=ab initio prediction:Prodigal:2.6,similar to AA sequence:UniProtKB:P99115;locus_tag=NHCDCEFI_00192;product=putative malate:quinone oxidoreductase 2
1	Prodigal:2.6	CDS	221913	222431	.	+	0	ID=NHCDCEFI_00193;inference=ab initio prediction:Prodigal:2.6;locus_tag=NHCDCEFI_00193;product=hypothetical protein
1	Prodigal:2.6	CDS	222596	222985	.	-	0	ID=NHCDCEFI_00194;Name=yjdF;gene=yjdF;inference=ab initio prediction:Prodigal:2.6,similar to AA sequence:UniProtKB:O31647;locus_tag=NHCDCEFI_00194;product=putative protein YjdF
1	Prodigal:2.6	CDS	223148	223558	.	-	0	ID=NHCDCEFI_00195;Name=lrpC;dbxref=COG:COG1522;gene=lrpC;inference=ab initio prediction:Prodigal:2.6,similar to AA sequence:UniProtKB:P96582;locus_tag=NHCDCEFI_00195;product=HTH-type transcriptional regulator LrpC
1	Prodigal:2.6	CDS	223661	224077	.	+	0	ID=NHCDCEFI_00196;inference=ab initio prediction:Prodigal:2.6;locus_tag=NHCDCEFI_00196;product=hypothetical protein
1	Prodigal:2.6	CDS	224314	225126	.	+	0	ID=NHCDCEFI_00197;Name=hisZ;gene=hisZ;inference=ab initio prediction:Prodigal:2.6,protein motif:HAMAP:MF_00125;locus_tag=NHCDCEFI_00197;product=ATP phosphoribosyltransferase regulatory subunit
1	Prodigal:2.6	CDS	225151	225765	.	+	0	ID=NHCDCEFI_00198;eC_number=2.4.2.17;Name=hisG;dbxref=COG:COG0040;gene=hisG;inference=ab initio prediction:Prodigal:2.6,similar to AA sequence:UniProtKB:O34520;locus_tag=NHCDCEFI_00198;product=ATP phosphoribosyltransferase
1	Prodigal:2.6	CDS	225758	227002	.	+	0	ID=NHCDCEFI_00199;eC_number=1.1.1.23;Name=hisD;dbxref=COG:COG0141;gene=hisD;inference=ab initio prediction:Prodigal:2.6,similar to AA sequence:UniProtKB:Q606Q2;locus_tag=NHCDCEFI_00199;product=Histidinol dehydrogenase
1	Prodigal:2.6	CDS	227118	227696	.	+	0	ID=NHCDCEFI_00200;eC_number=4.2.1.19;Name=hisB;gene=hisB;inference=ab initio prediction:Prodigal:2.6,similar to AA sequence:UniProtKB:P64373;locus_tag=NHCDCEFI_00200;product=Imidazoleglycerol-phosphate dehydratase
1	Prodigal:2.6	CDS	227693	228271	.	+	0	ID=NHCDCEFI_00201;eC_number=2.4.2.-;Name=hisH;dbxref=COG:COG0118;gene=hisH;inference=ab initio prediction:Prodigal:2.6,similar to AA sequence:UniProtKB:Q9KSX0;locus_tag=NHCDCEFI_00201;product=Imidazole glycerol phosphate synthase subunit HisH
1	Prodigal:2.6	CDS	228264	228968	.	+	0	ID=NHCDCEFI_00202;eC_number=5.3.1.16;Name=hisA;dbxref=COG:COG0106;gene=hisA;inference=ab initio prediction:Prodigal:2.6,similar to AA sequence:UniProtKB:A1R562;locus_tag=NHCDCEFI_00202;product=1-(5-phosphoribosyl)-5-[(5-phosphoribosylamino)methylideneamino] imidazole-4-carboxamide isomerase
1	Prodigal:2.6	CDS	228965	229723	.	+	0	ID=NHCDCEFI_00203;eC_number=4.1.3.-;Name=hisF;dbxref=COG:COG0107;gene=hisF;inference=ab initio prediction:Prodigal:2.6,similar to AA sequence:UniProtKB:P60664;locus_tag=NHCDCEFI_00203;product=Imidazole glycerol phosphate synthase subunit HisF
1	Prodigal:2.6	CDS	229720	230355	.	+	0	ID=NHCDCEFI_00204;eC_number=3.5.4.19;Name=hisI;dbxref=COG:COG0139;gene=hisI;inference=ab initio prediction:Prodigal:2.6,similar to AA sequence:UniProtKB:P9WMM7;locus_tag=NHCDCEFI_00204;product=Phosphoribosyl-AMP cyclohydrolase
1	Prodigal:2.6	CDS	230464	231249	.	-	0	ID=NHCDCEFI_00205;eC_number=2.3.1.5;Name=nat;dbxref=COG:COG2162;gene=nat;inference=ab initio prediction:Prodigal:2.6,similar to AA sequence:UniProtKB:P9WJI5;locus_tag=NHCDCEFI_00205;product=Arylamine N-acetyltransferase
1	Prodigal:2.6	CDS	231655	233721	.	+	0	ID=NHCDCEFI_00206;eC_number=3.1.1.3;Name=lip_2;dbxref=COG:COG1075;gene=lip_2;inference=ab initio prediction:Prodigal:2.6,similar to AA sequence:UniProtKB:P0C0R3;locus_tag=NHCDCEFI_00206;product=Lipase
1	Prodigal:2.6	CDS	233917	234984	.	-	0	ID=NHCDCEFI_00207;Name=icaC;dbxref=COG:COG3936;gene=icaC;inference=ab initio prediction:Prodigal:2.6,similar to AA sequence:UniProtKB:Q5HKP7;locus_tag=NHCDCEFI_00207;product=putative poly-beta-1%2C6-N-acetyl-D-glucosamine export protein
1	Prodigal:2.6	CDS	234971	235840	.	-	0	ID=NHCDCEFI_00208;eC_number=3.5.1.-;Name=icaB;dbxref=COG:COG0726;gene=icaB;inference=ab initio prediction:Prodigal:2.6,similar to AA sequence:UniProtKB:Q6TYB1;locus_tag=NHCDCEFI_00208;product=Poly-beta-1%2C6-N-acetyl-D-glucosamine N-deacetylase
1	Prodigal:2.6	CDS	235837	236142	.	-	0	ID=NHCDCEFI_00209;Name=icaD;gene=icaD;inference=ab initio prediction:Prodigal:2.6,similar to AA sequence:UniProtKB:Q5HKP9;locus_tag=NHCDCEFI_00209;product=Poly-beta-1%2C6-N-acetyl-D-glucosamine synthesis protein IcaD
1	Prodigal:2.6	CDS	236106	237344	.	-	0	ID=NHCDCEFI_00210;eC_number=2.4.1.-;Name=icaA;dbxref=COG:COG1215;gene=icaA;inference=ab initio prediction:Prodigal:2.6,similar to AA sequence:UniProtKB:Q5HKQ0;locus_tag=NHCDCEFI_00210;product=Poly-beta-1%2C6-N-acetyl-D-glucosamine synthase
1	Prodigal:2.6	CDS	237485	238066	.	+	0	ID=NHCDCEFI_00211;Name=icaR;dbxref=COG:COG1309;gene=icaR;inference=ab initio prediction:Prodigal:2.6,similar to AA sequence:UniProtKB:Q5HKQ1;locus_tag=NHCDCEFI_00211;product=Biofilm operon icaADBC HTH-type negative transcriptional regulator IcaR
1	Aragorn:1.2	tRNA	238827	238917	.	-	.	ID=NHCDCEFI_00212;inference=COORDINATES:profile:Aragorn:1.2;locus_tag=NHCDCEFI_00212;product=tRNA-Thr(cgt)
1	Prodigal:2.6	CDS	239501	240676	.	+	0	ID=NHCDCEFI_00213;Name=ydhP;dbxref=COG:COG2814;gene=ydhP;inference=ab initio prediction:Prodigal:2.6,similar to AA sequence:UniProtKB:P77389;locus_tag=NHCDCEFI_00213;product=Inner membrane transport protein YdhP
1	Prodigal:2.6	CDS	240776	242311	.	-	0	ID=NHCDCEFI_00214;eC_number=3.1.3.6;Name=cpdB_1;dbxref=COG:COG0737;gene=cpdB_1;inference=ab initio prediction:Prodigal:2.6,similar to AA sequence:UniProtKB:P08331;locus_tag=NHCDCEFI_00214;product=2'%2C3'-cyclic-nucleotide 2'-phosphodiesterase/3'-nucleotidase
1	Prodigal:2.6	CDS	242408	243958	.	-	0	ID=NHCDCEFI_00215;inference=ab initio prediction:Prodigal:2.6;locus_tag=NHCDCEFI_00215;product=hypothetical protein
1	Prodigal:2.6	CDS	244172	245149	.	+	0	ID=NHCDCEFI_00216;Name=ptxB;gene=ptxB;inference=ab initio prediction:Prodigal:2.6,similar to AA sequence:UniProtKB:O69052;locus_tag=NHCDCEFI_00216;product=putative phosphite transport system-binding protein PtxB
1	Prodigal:2.6	CDS	245263	246036	.	+	0	ID=NHCDCEFI_00217;eC_number=3.6.3.-;Name=glnQ_2;dbxref=COG:COG1126;gene=glnQ_2;inference=ab initio prediction:Prodigal:2.6,similar to AA sequence:UniProtKB:O34677;locus_tag=NHCDCEFI_00217;product=Glutamine transport ATP-binding protein GlnQ
1	Prodigal:2.6	CDS	246038	246838	.	+	0	ID=NHCDCEFI_00218;Name=phnE_1;dbxref=COG:COG3639;gene=phnE_1;inference=ab initio prediction:Prodigal:2.6,similar to AA sequence:UniProtKB:A0QQ68;locus_tag=NHCDCEFI_00218;product=Phosphate-import permease protein PhnE
1	Prodigal:2.6	CDS	246835	247650	.	+	0	ID=NHCDCEFI_00219;Name=phnE_2;dbxref=COG:COG3639;gene=phnE_2;inference=ab initio prediction:Prodigal:2.6,similar to AA sequence:UniProtKB:A0QQ68;locus_tag=NHCDCEFI_00219;product=Phosphate-import permease protein PhnE
1	Prodigal:2.6	CDS	247926	249227	.	+	0	ID=NHCDCEFI_00220;inference=ab initio prediction:Prodigal:2.6;locus_tag=NHCDCEFI_00220;product=hypothetical protein
1	Prodigal:2.6	CDS	249648	256298	.	+	0	ID=NHCDCEFI_00221;Name=sraP;gene=sraP;inference=ab initio prediction:Prodigal:2.6,similar to AA sequence:UniProtKB:Q7A362;locus_tag=NHCDCEFI_00221;product=Serine-rich adhesin for platelets
1	Prodigal:2.6	CDS	256355	256498	.	+	0	ID=NHCDCEFI_00222;inference=ab initio prediction:Prodigal:2.6;locus_tag=NHCDCEFI_00222;product=hypothetical protein
1	Prodigal:2.6	CDS	256441	257640	.	+	0	ID=NHCDCEFI_00223;Name=secY_1;dbxref=COG:COG0201;gene=secY_1;inference=ab initio prediction:Prodigal:2.6,similar to AA sequence:UniProtKB:O66491;locus_tag=NHCDCEFI_00223;product=Protein translocase subunit SecY
1	Prodigal:2.6	CDS	257658	259214	.	+	0	ID=NHCDCEFI_00224;inference=ab initio prediction:Prodigal:2.6;locus_tag=NHCDCEFI_00224;product=hypothetical protein
1	Prodigal:2.6	CDS	259195	260763	.	+	0	ID=NHCDCEFI_00225;Name=asp2;gene=asp2;inference=ab initio prediction:Prodigal:2.6,similar to AA sequence:UniProtKB:Q9AET8;locus_tag=NHCDCEFI_00225;product=Accessory Sec system protein Asp2
1	Prodigal:2.6	CDS	260750	261322	.	+	0	ID=NHCDCEFI_00226;Name=asp3;gene=asp3;inference=ab initio prediction:Prodigal:2.6,similar to AA sequence:UniProtKB:Q9AET7;locus_tag=NHCDCEFI_00226;product=Accessory Sec system protein Asp3
1	Prodigal:2.6	CDS	261315	263705	.	+	0	ID=NHCDCEFI_00227;Name=secA;dbxref=COG:COG0653;gene=secA;inference=ab initio prediction:Prodigal:2.6,similar to AA sequence:UniProtKB:P47994;locus_tag=NHCDCEFI_00227;product=Protein translocase subunit SecA
1	Prodigal:2.6	CDS	263723	265231	.	+	0	ID=NHCDCEFI_00228;eC_number=2.4.1.-;Name=gtf1_1;dbxref=COG:COG0438;gene=gtf1_1;inference=ab initio prediction:Prodigal:2.6,similar to AA sequence:UniProtKB:Q9AET5;locus_tag=NHCDCEFI_00228;product=Glycosyltransferase Gtf1
1	Prodigal:2.6	CDS	265224	266564	.	+	0	ID=NHCDCEFI_00229;Name=gtf2;gene=gtf2;inference=ab initio prediction:Prodigal:2.6,similar to AA sequence:UniProtKB:Q79T00;locus_tag=NHCDCEFI_00229;product=Glycosyltransferase-stabilizing protein Gtf2
1	Prodigal:2.6	CDS	266670	267017	.	+	0	ID=NHCDCEFI_00230;inference=ab initio prediction:Prodigal:2.6;locus_tag=NHCDCEFI_00230;product=hypothetical protein
1	Prodigal:2.6	CDS	267187	267666	.	+	0	ID=NHCDCEFI_00231;Name=msrAB;gene=msrAB;inference=ab initio prediction:Prodigal:2.6,similar to AA sequence:UniProtKB:P86890;locus_tag=NHCDCEFI_00231;product=Peptide methionine sulfoxide reductase msrA/msrB
1	Prodigal:2.6	CDS	267814	268170	.	-	0	ID=NHCDCEFI_00232;inference=ab initio prediction:Prodigal:2.6;locus_tag=NHCDCEFI_00232;product=hypothetical protein
1	Prodigal:2.6	CDS	268511	269683	.	+	0	ID=NHCDCEFI_00233;Name=ynfM;gene=ynfM;inference=ab initio prediction:Prodigal:2.6,similar to AA sequence:UniProtKB:P43531;locus_tag=NHCDCEFI_00233;product=Inner membrane transport protein YnfM
1	Prodigal:2.6	CDS	269845	270534	.	+	0	ID=NHCDCEFI_00234;inference=ab initio prediction:Prodigal:2.6;locus_tag=NHCDCEFI_00234;product=hypothetical protein
1	Prodigal:2.6	CDS	270928	271083	.	+	0	ID=NHCDCEFI_00235;inference=ab initio prediction:Prodigal:2.6;locus_tag=NHCDCEFI_00235;product=hypothetical protein
1	Prodigal:2.6	CDS	271282	271458	.	-	0	ID=NHCDCEFI_00236;inference=ab initio prediction:Prodigal:2.6;locus_tag=NHCDCEFI_00236;product=hypothetical protein
1	Prodigal:2.6	CDS	271772	272200	.	-	0	ID=NHCDCEFI_00237;inference=ab initio prediction:Prodigal:2.6,similar to AA sequence:UniProtKB:Q7A6M9;locus_tag=NHCDCEFI_00237;product=Organic hydroperoxide resistance protein-like protein
1	Prodigal:2.6	CDS	272450	274480	.	+	0	ID=NHCDCEFI_00238;inference=ab initio prediction:Prodigal:2.6;locus_tag=NHCDCEFI_00238;product=hypothetical protein
1	Prodigal:2.6	CDS	274848	276815	.	-	0	ID=NHCDCEFI_00239;dbxref=COG:COG1705;inference=ab initio prediction:Prodigal:2.6,similar to AA sequence:UniProtKB:Q2G222;locus_tag=NHCDCEFI_00239;product=N-acetylmuramoyl-L-alanine amidase domain-containing protein
1	Prodigal:2.6	CDS	277103	279961	.	+	0	ID=NHCDCEFI_00240;Name=yueB;dbxref=COG:COG1511;gene=yueB;inference=ab initio prediction:Prodigal:2.6,similar to AA sequence:UniProtKB:O32101;locus_tag=NHCDCEFI_00240;product=ESX secretion system protein YueB
1	Prodigal:2.6	CDS	280272	281222	.	-	0	ID=NHCDCEFI_00241;eC_number=5.3.1.8;Name=manA;dbxref=COG:COG1482;gene=manA;inference=ab initio prediction:Prodigal:2.6,similar to AA sequence:UniProtKB:O31646;locus_tag=NHCDCEFI_00241;product=Mannose-6-phosphate isomerase ManA
1	Prodigal:2.6	CDS	281238	283178	.	-	0	ID=NHCDCEFI_00242;Name=manP;dbxref=COG:COG1299;gene=manP;inference=ab initio prediction:Prodigal:2.6,similar to AA sequence:UniProtKB:O31645;locus_tag=NHCDCEFI_00242;product=PTS system mannose-specific EIIBCA component
1	Prodigal:2.6	CDS	283263	285134	.	-	0	ID=NHCDCEFI_00243;Name=manR;dbxref=COG:COG1762;gene=manR;inference=ab initio prediction:Prodigal:2.6,similar to AA sequence:UniProtKB:O31644;locus_tag=NHCDCEFI_00243;product=Transcriptional regulator ManR
1	Prodigal:2.6	CDS	285452	285586	.	-	0	ID=NHCDCEFI_00244;inference=ab initio prediction:Prodigal:2.6,similar to AA sequence:UniProtKB:P85219;locus_tag=NHCDCEFI_00244;product=Hemolysin H1C
1	Prodigal:2.6	CDS	285882	286664	.	+	0	ID=NHCDCEFI_00245;eC_number=1.1.1.304;Name=butA;gene=butA;inference=ab initio prediction:Prodigal:2.6,similar to AA sequence:UniProtKB:P99120;locus_tag=NHCDCEFI_00245;product=Diacetyl reductase [(S)-acetoin forming]
1	Prodigal:2.6	CDS	287128	287298	.	-	0	ID=NHCDCEFI_00246;inference=ab initio prediction:Prodigal:2.6;locus_tag=NHCDCEFI_00246;product=hypothetical protein
1	Prodigal:2.6	CDS	287279	288181	.	-	0	ID=NHCDCEFI_00247;inference=ab initio prediction:Prodigal:2.6;locus_tag=NHCDCEFI_00247;product=hypothetical protein
1	Prodigal:2.6	CDS	288285	289199	.	-	0	ID=NHCDCEFI_00248;inference=ab initio prediction:Prodigal:2.6;locus_tag=NHCDCEFI_00248;product=hypothetical protein
1	Prodigal:2.6	CDS	289404	289841	.	-	0	ID=NHCDCEFI_00249;inference=ab initio prediction:Prodigal:2.6;locus_tag=NHCDCEFI_00249;product=hypothetical protein
1	Prodigal:2.6	CDS	290244	291488	.	+	0	ID=NHCDCEFI_00250;eC_number=3.5.1.18;Name=dapE_2;gene=dapE_2;inference=ab initio prediction:Prodigal:2.6,similar to AA sequence:UniProtKB:Q99SN6;locus_tag=NHCDCEFI_00250;product=putative succinyl-diaminopimelate desuccinylase
1	Prodigal:2.6	CDS	291921	293444	.	+	0	ID=NHCDCEFI_00251;eC_number=3.4.24.-;Name=sepA_1;dbxref=COG:COG3227;gene=sepA_1;inference=ab initio prediction:Prodigal:2.6,similar to AA sequence:UniProtKB:P0C0Q3;locus_tag=NHCDCEFI_00251;product=Extracellular elastase
1	Prodigal:2.6	CDS	293559	293711	.	+	0	ID=NHCDCEFI_00252;inference=ab initio prediction:Prodigal:2.6;locus_tag=NHCDCEFI_00252;product=hypothetical protein
1	Prodigal:2.6	CDS	293958	294419	.	+	0	ID=NHCDCEFI_00253;Name=argR_2;gene=argR_2;inference=ab initio prediction:Prodigal:2.6,similar to AA sequence:UniProtKB:P63580;locus_tag=NHCDCEFI_00253;product=Arginine repressor
1	Prodigal:2.6	CDS	294758	295993	.	+	0	ID=NHCDCEFI_00254;eC_number=3.5.3.6;Name=arcA_2;gene=arcA_2;inference=ab initio prediction:Prodigal:2.6,similar to AA sequence:UniProtKB:P63554;locus_tag=NHCDCEFI_00254;product=Arginine deiminase
1	Prodigal:2.6	CDS	296050	297105	.	+	0	ID=NHCDCEFI_00255;eC_number=2.1.3.3;Name=arcB_1;gene=arcB_1;inference=ab initio prediction:Prodigal:2.6,similar to AA sequence:UniProtKB:P65602;locus_tag=NHCDCEFI_00255;product=Ornithine carbamoyltransferase%2C catabolic
1	Prodigal:2.6	CDS	297369	298772	.	+	0	ID=NHCDCEFI_00256;Name=arcD_2;dbxref=COG:COG0531;gene=arcD_2;inference=ab initio prediction:Prodigal:2.6,similar to AA sequence:UniProtKB:P18275;locus_tag=NHCDCEFI_00256;product=Arginine/ornithine antiporter
1	Prodigal:2.6	CDS	298991	299677	.	+	0	ID=NHCDCEFI_00257;Name=arcR_2;gene=arcR_2;inference=ab initio prediction:Prodigal:2.6,similar to AA sequence:UniProtKB:Q7A381;locus_tag=NHCDCEFI_00257;product=HTH-type transcriptional regulator ArcR
1	Prodigal:2.6	CDS	299970	300728	.	+	0	ID=NHCDCEFI_00258;eC_number=3.1.2.12;dbxref=COG:COG0627;inference=ab initio prediction:Prodigal:2.6,similar to AA sequence:UniProtKB:P44556;locus_tag=NHCDCEFI_00258;product=S-formylglutathione hydrolase
1	Prodigal:2.6	CDS	300982	302148	.	+	0	ID=NHCDCEFI_00259;Name=capA_1;gene=capA_1;inference=ab initio prediction:Prodigal:2.6,similar to AA sequence:UniProtKB:P19579;locus_tag=NHCDCEFI_00259;product=Capsule biosynthesis protein CapA
1	Prodigal:2.6	CDS	302495	304144	.	-	0	ID=NHCDCEFI_00260;eC_number=4.1.1.74;Name=ipdC;dbxref=COG:COG3961;gene=ipdC;inference=ab initio prediction:Prodigal:2.6,similar to AA sequence:UniProtKB:P23234;locus_tag=NHCDCEFI_00260;product=Indole-3-pyruvate decarboxylase
1	Prodigal:2.6	CDS	304316	304762	.	+	0	ID=NHCDCEFI_00261;Name=slyA_1;gene=slyA_1;inference=ab initio prediction:Prodigal:2.6,protein motif:HAMAP:MF_01819;locus_tag=NHCDCEFI_00261;product=Transcriptional regulator SlyA
1	Prodigal:2.6	CDS	304978	305460	.	+	0	ID=NHCDCEFI_00262;inference=ab initio prediction:Prodigal:2.6;locus_tag=NHCDCEFI_00262;product=hypothetical protein
1	Prodigal:2.6	CDS	305670	306008	.	+	0	ID=NHCDCEFI_00263;Name=essD;gene=essD;inference=ab initio prediction:Prodigal:2.6,similar to AA sequence:UniProtKB:A0A0H3KDT7;locus_tag=NHCDCEFI_00263;product=ESAT-6 secretion machinery protein EssD
1	Prodigal:2.6	CDS	306618	307196	.	-	0	ID=NHCDCEFI_00264;Name=hin_3;dbxref=COG:COG1961;gene=hin_3;inference=ab initio prediction:Prodigal:2.6,similar to AA sequence:UniProtKB:P03013;locus_tag=NHCDCEFI_00264;product=DNA-invertase hin
1	Prodigal:2.6	CDS	307664	308251	.	-	0	ID=NHCDCEFI_00265;eC_number=3.1.22.-;Name=pinR;dbxref=COG:COG1961;gene=pinR;inference=ab initio prediction:Prodigal:2.6,similar to AA sequence:UniProtKB:P0ADI0;locus_tag=NHCDCEFI_00265;product=Serine recombinase PinR
1	Prodigal:2.6	CDS	308320	309771	.	+	0	ID=NHCDCEFI_00266;Name=dauA;dbxref=COG:COG0659;gene=dauA;inference=ab initio prediction:Prodigal:2.6,similar to AA sequence:UniProtKB:P0AFR2;locus_tag=NHCDCEFI_00266;product=C4-dicarboxylic acid transporter DauA
1	Prodigal:2.6	CDS	309784	310197	.	+	0	ID=NHCDCEFI_00267;Name=nhaX;dbxref=COG:COG0589;gene=nhaX;inference=ab initio prediction:Prodigal:2.6,similar to AA sequence:UniProtKB:O07552;locus_tag=NHCDCEFI_00267;product=Stress response protein NhaX
1	Prodigal:2.6	CDS	310413	311012	.	-	0	ID=NHCDCEFI_00268;inference=ab initio prediction:Prodigal:2.6;locus_tag=NHCDCEFI_00268;product=hypothetical protein
1	Prodigal:2.6	CDS	311417	312148	.	-	0	ID=NHCDCEFI_00269;inference=ab initio prediction:Prodigal:2.6;locus_tag=NHCDCEFI_00269;product=hypothetical protein
1	Prodigal:2.6	CDS	312675	313508	.	-	0	ID=NHCDCEFI_00270;Name=oxyR_1;gene=oxyR_1;inference=ab initio prediction:Prodigal:2.6,similar to AA sequence:UniProtKB:P0ACQ4;locus_tag=NHCDCEFI_00270;product=Hydrogen peroxide-inducible genes activator
1	Prodigal:2.6	CDS	313649	314788	.	+	0	ID=NHCDCEFI_00271;Name=pbuE_1;dbxref=COG:COG2814;gene=pbuE_1;inference=ab initio prediction:Prodigal:2.6,similar to AA sequence:UniProtKB:Q0GQS6;locus_tag=NHCDCEFI_00271;product=Purine efflux pump PbuE
1	Prodigal:2.6	CDS	314852	315010	.	+	0	ID=NHCDCEFI_00272;inference=ab initio prediction:Prodigal:2.6;locus_tag=NHCDCEFI_00272;product=hypothetical protein
1	Prodigal:2.6	CDS	315321	315566	.	-	0	ID=NHCDCEFI_00273;inference=ab initio prediction:Prodigal:2.6;locus_tag=NHCDCEFI_00273;product=hypothetical protein
1	Prodigal:2.6	CDS	315976	316068	.	+	0	ID=NHCDCEFI_00274;inference=ab initio prediction:Prodigal:2.6;locus_tag=NHCDCEFI_00274;product=hypothetical protein
1	Prodigal:2.6	CDS	316314	316544	.	+	0	ID=NHCDCEFI_00275;inference=ab initio prediction:Prodigal:2.6;locus_tag=NHCDCEFI_00275;product=hypothetical protein
1	Prodigal:2.6	CDS	316575	316742	.	+	0	ID=NHCDCEFI_00276;inference=ab initio prediction:Prodigal:2.6;locus_tag=NHCDCEFI_00276;product=hypothetical protein
1	Prodigal:2.6	CDS	316816	316944	.	-	0	ID=NHCDCEFI_00277;inference=ab initio prediction:Prodigal:2.6;locus_tag=NHCDCEFI_00277;product=hypothetical protein
1	Prodigal:2.6	CDS	317310	317519	.	+	0	ID=NHCDCEFI_00278;Name=copZ_1;gene=copZ_1;inference=ab initio prediction:Prodigal:2.6,similar to AA sequence:UniProtKB:O32221;locus_tag=NHCDCEFI_00278;product=Copper chaperone CopZ
1	Prodigal:2.6	CDS	317559	319553	.	+	0	ID=NHCDCEFI_00279;eC_number=3.6.3.3;Name=cadA;gene=cadA;inference=ab initio prediction:Prodigal:2.6,similar to AA sequence:UniProtKB:P20021;locus_tag=NHCDCEFI_00279;product=Cadmium-transporting ATPase
1	Prodigal:2.6	CDS	319577	319969	.	+	0	ID=NHCDCEFI_00280;Name=nmtR;gene=nmtR;inference=ab initio prediction:Prodigal:2.6,similar to AA sequence:UniProtKB:O69711;locus_tag=NHCDCEFI_00280;product=HTH-type transcriptional regulator NmtR
1	Prodigal:2.6	CDS	319986	320135	.	+	0	ID=NHCDCEFI_00281;inference=ab initio prediction:Prodigal:2.6;locus_tag=NHCDCEFI_00281;product=hypothetical protein
1	Prodigal:2.6	CDS	320333	320434	.	+	0	ID=NHCDCEFI_00282;inference=ab initio prediction:Prodigal:2.6;locus_tag=NHCDCEFI_00282;product=hypothetical protein
1	Prodigal:2.6	CDS	320971	321318	.	-	0	ID=NHCDCEFI_00283;Name=cadC;gene=cadC;inference=ab initio prediction:Prodigal:2.6,similar to AA sequence:UniProtKB:P20047;locus_tag=NHCDCEFI_00283;product=Cadmium resistance transcriptional regulatory protein CadC
1	Prodigal:2.6	CDS	321337	321954	.	-	0	ID=NHCDCEFI_00284;inference=ab initio prediction:Prodigal:2.6;locus_tag=NHCDCEFI_00284;product=hypothetical protein
1	Prodigal:2.6	CDS	322314	322745	.	-	0	ID=NHCDCEFI_00285;inference=ab initio prediction:Prodigal:2.6;locus_tag=NHCDCEFI_00285;product=hypothetical protein
1	Prodigal:2.6	CDS	322878	323369	.	-	0	ID=NHCDCEFI_00286;inference=ab initio prediction:Prodigal:2.6;locus_tag=NHCDCEFI_00286;product=hypothetical protein
1	Prodigal:2.6	CDS	323739	324725	.	+	0	ID=NHCDCEFI_00287;inference=ab initio prediction:Prodigal:2.6;locus_tag=NHCDCEFI_00287;product=hypothetical protein
1	Prodigal:2.6	CDS	324744	326078	.	+	0	ID=NHCDCEFI_00288;inference=ab initio prediction:Prodigal:2.6;locus_tag=NHCDCEFI_00288;product=hypothetical protein
1	Prodigal:2.6	CDS	326075	327013	.	+	0	ID=NHCDCEFI_00289;eC_number=2.7.1.-;Name=ydjH;dbxref=COG:COG0524;gene=ydjH;inference=ab initio prediction:Prodigal:2.6,similar to AA sequence:UniProtKB:P77493;locus_tag=NHCDCEFI_00289;product=putative sugar kinase YdjH
1	Prodigal:2.6	CDS	327206	327391	.	-	0	ID=NHCDCEFI_00290;inference=ab initio prediction:Prodigal:2.6;locus_tag=NHCDCEFI_00290;product=hypothetical protein
1	Prodigal:2.6	CDS	327699	327989	.	-	0	ID=NHCDCEFI_00291;inference=ab initio prediction:Prodigal:2.6;locus_tag=NHCDCEFI_00291;product=hypothetical protein
1	Prodigal:2.6	CDS	328116	328247	.	-	0	ID=NHCDCEFI_00292;inference=ab initio prediction:Prodigal:2.6;locus_tag=NHCDCEFI_00292;product=hypothetical protein
1	Prodigal:2.6	CDS	328748	328915	.	-	0	ID=NHCDCEFI_00293;inference=ab initio prediction:Prodigal:2.6;locus_tag=NHCDCEFI_00293;product=hypothetical protein
1	Prodigal:2.6	CDS	329526	330863	.	+	0	ID=NHCDCEFI_00294;inference=ab initio prediction:Prodigal:2.6,similar to AA sequence:UniProtKB:O31815;locus_tag=NHCDCEFI_00294;note=UPF0714 protein YndL;product=hypothetical protein
1	Prodigal:2.6	CDS	331269	331370	.	+	0	ID=NHCDCEFI_00295;inference=ab initio prediction:Prodigal:2.6,similar to AA sequence:UniProtKB:P60876;locus_tag=NHCDCEFI_00295;product=putative protein.1
1	Prodigal:2.6	CDS	331568	333412	.	+	0	ID=NHCDCEFI_00296;eC_number=2.7.8.12;Name=tagF_1;dbxref=COG:COG1887;gene=tagF_1;inference=ab initio prediction:Prodigal:2.6,similar to AA sequence:UniProtKB:P13485;locus_tag=NHCDCEFI_00296;product=Teichoic acid poly(glycerol phosphate) polymerase
1	Prodigal:2.6	CDS	333459	333902	.	+	0	ID=NHCDCEFI_00297;eC_number=2.7.8.12;Name=tagF_2;dbxref=COG:COG1887;gene=tagF_2;inference=ab initio prediction:Prodigal:2.6,similar to AA sequence:UniProtKB:P13485;locus_tag=NHCDCEFI_00297;product=Teichoic acid poly(glycerol phosphate) polymerase
1	Prodigal:2.6	CDS	334093	335637	.	+	0	ID=NHCDCEFI_00298;inference=ab initio prediction:Prodigal:2.6;locus_tag=NHCDCEFI_00298;product=hypothetical protein
1	Prodigal:2.6	CDS	335760	337229	.	-	0	ID=NHCDCEFI_00299;eC_number=3.1.3.1;Name=phoB;dbxref=COG:COG1785;gene=phoB;inference=ab initio prediction:Prodigal:2.6,similar to AA sequence:UniProtKB:P19405;locus_tag=NHCDCEFI_00299;product=Alkaline phosphatase 3
1	Prodigal:2.6	CDS	337527	337706	.	+	0	ID=NHCDCEFI_00300;inference=ab initio prediction:Prodigal:2.6;locus_tag=NHCDCEFI_00300;product=hypothetical protein
1	Prodigal:2.6	CDS	337737	338402	.	+	0	ID=NHCDCEFI_00301;Name=graR_1;dbxref=COG:COG0745;gene=graR_1;inference=ab initio prediction:Prodigal:2.6,similar to AA sequence:UniProtKB:Q932F1;locus_tag=NHCDCEFI_00301;product=Response regulator protein GraR
1	Prodigal:2.6	CDS	338408	339304	.	+	0	ID=NHCDCEFI_00302;eC_number=2.7.13.3;Name=graS_1;dbxref=COG:COG0642;gene=graS_1;inference=ab initio prediction:Prodigal:2.6,similar to AA sequence:UniProtKB:Q2G0D9;locus_tag=NHCDCEFI_00302;product=Sensor histidine kinase GraS
1	Prodigal:2.6	CDS	339415	340164	.	+	0	ID=NHCDCEFI_00303;Name=yxdL;dbxref=COG:COG1136;gene=yxdL;inference=ab initio prediction:Prodigal:2.6,similar to AA sequence:UniProtKB:P42423;locus_tag=NHCDCEFI_00303;product=ABC transporter ATP-binding protein YxdL
1	Prodigal:2.6	CDS	340166	342178	.	+	0	ID=NHCDCEFI_00304;Name=bceB_1;dbxref=COG:COG0577;gene=bceB_1;inference=ab initio prediction:Prodigal:2.6,similar to AA sequence:UniProtKB:O34741;locus_tag=NHCDCEFI_00304;product=Bacitracin export permease protein BceB
1	Prodigal:2.6	CDS	342282	342872	.	+	0	ID=NHCDCEFI_00305;inference=ab initio prediction:Prodigal:2.6;locus_tag=NHCDCEFI_00305;product=hypothetical protein
1	Prodigal:2.6	CDS	343394	344986	.	+	0	ID=NHCDCEFI_00306;Name=yidK;dbxref=COG:COG4146;gene=yidK;inference=ab initio prediction:Prodigal:2.6,similar to AA sequence:UniProtKB:P31448;locus_tag=NHCDCEFI_00306;product=putative symporter YidK
1	Prodigal:2.6	CDS	345116	346300	.	+	0	ID=NHCDCEFI_00307;inference=ab initio prediction:Prodigal:2.6;locus_tag=NHCDCEFI_00307;product=hypothetical protein
1	Prodigal:2.6	CDS	346297	347406	.	+	0	ID=NHCDCEFI_00308;inference=ab initio prediction:Prodigal:2.6;locus_tag=NHCDCEFI_00308;product=hypothetical protein
1	Prodigal:2.6	CDS	347533	348876	.	+	0	ID=NHCDCEFI_00309;inference=ab initio prediction:Prodigal:2.6;locus_tag=NHCDCEFI_00309;product=hypothetical protein
1	Prodigal:2.6	CDS	348882	349631	.	+	0	ID=NHCDCEFI_00310;inference=ab initio prediction:Prodigal:2.6;locus_tag=NHCDCEFI_00310;product=hypothetical protein
1	Prodigal:2.6	CDS	349788	350291	.	+	0	ID=NHCDCEFI_00311;Name=ohrR;gene=ohrR;inference=ab initio prediction:Prodigal:2.6,similar to AA sequence:UniProtKB:O34777;locus_tag=NHCDCEFI_00311;product=Organic hydroperoxide resistance transcriptional regulator
1	Prodigal:2.6	CDS	350308	351651	.	+	0	ID=NHCDCEFI_00312;eC_number=1.8.1.4;Name=pdhD_1;gene=pdhD_1;inference=ab initio prediction:Prodigal:2.6,similar to AA sequence:UniProtKB:P11959;locus_tag=NHCDCEFI_00312;product=Dihydrolipoyl dehydrogenase
1	Prodigal:2.6	CDS	351664	352140	.	+	0	ID=NHCDCEFI_00313;Name=bsaA_1;gene=bsaA_1;inference=ab initio prediction:Prodigal:2.6,similar to AA sequence:UniProtKB:P99097;locus_tag=NHCDCEFI_00313;product=Glutathione peroxidase BsaA
1	Prodigal:2.6	CDS	352453	353184	.	+	0	ID=NHCDCEFI_00314;eC_number=1.8.4.8;Name=cysH;dbxref=COG:COG0175;gene=cysH;inference=ab initio prediction:Prodigal:2.6,similar to AA sequence:UniProtKB:P94498;locus_tag=NHCDCEFI_00314;product=Phosphoadenosine phosphosulfate reductase
1	Prodigal:2.6	CDS	353440	355326	.	+	0	ID=NHCDCEFI_00315;eC_number=1.8.1.2;Name=cysJ;dbxref=COG:COG0369;gene=cysJ;inference=ab initio prediction:Prodigal:2.6,similar to AA sequence:UniProtKB:O32214;locus_tag=NHCDCEFI_00315;product=Sulfite reductase [NADPH] flavoprotein alpha-component
1	Prodigal:2.6	CDS	355346	357064	.	+	0	ID=NHCDCEFI_00316;eC_number=1.8.1.2;Name=cysI;dbxref=COG:COG0155;gene=cysI;inference=ab initio prediction:Prodigal:2.6,similar to AA sequence:UniProtKB:O32213;locus_tag=NHCDCEFI_00316;product=Sulfite reductase [NADPH] hemoprotein beta-component
1	Prodigal:2.6	CDS	357086	357865	.	+	0	ID=NHCDCEFI_00317;eC_number=2.1.1.107;Name=sumT_1;dbxref=COG:COG0007;gene=sumT_1;inference=ab initio prediction:Prodigal:2.6,similar to AA sequence:UniProtKB:O34744;locus_tag=NHCDCEFI_00317;product=Uroporphyrinogen-III C-methyltransferase
1	Prodigal:2.6	CDS	357940	358551	.	+	0	ID=NHCDCEFI_00318;eC_number=1.3.1.76;Name=sirC;dbxref=COG:COG1648;gene=sirC;inference=ab initio prediction:Prodigal:2.6,similar to AA sequence:UniProtKB:P61818;locus_tag=NHCDCEFI_00318;product=Precorrin-2 dehydrogenase
1	Prodigal:2.6	CDS	358572	359471	.	+	0	ID=NHCDCEFI_00319;inference=ab initio prediction:Prodigal:2.6;locus_tag=NHCDCEFI_00319;product=hypothetical protein
1	Prodigal:2.6	CDS	359495	360673	.	+	0	ID=NHCDCEFI_00320;eC_number=2.7.7.4;Name=sat;dbxref=COG:COG2046;gene=sat;inference=ab initio prediction:Prodigal:2.6,similar to AA sequence:UniProtKB:O34764;locus_tag=NHCDCEFI_00320;product=Sulfate adenylyltransferase
1	Prodigal:2.6	CDS	360689	361288	.	+	0	ID=NHCDCEFI_00321;eC_number=2.7.1.25;Name=cysC;dbxref=COG:COG0529;gene=cysC;inference=ab initio prediction:Prodigal:2.6,similar to AA sequence:UniProtKB:O34577;locus_tag=NHCDCEFI_00321;product=putative adenylyl-sulfate kinase
1	Prodigal:2.6	CDS	361612	361917	.	+	0	ID=NHCDCEFI_00322;Name=zipA;gene=zipA;inference=ab initio prediction:Prodigal:2.6,protein motif:HAMAP:MF_00509;locus_tag=NHCDCEFI_00322;product=Cell division protein ZipA
1	Prodigal:2.6	CDS	362236	364086	.	+	0	ID=NHCDCEFI_00323;eC_number=1.1.98.6;Name=nrdD;dbxref=COG:COG1328;gene=nrdD;inference=ab initio prediction:Prodigal:2.6,similar to AA sequence:UniProtKB:P28903;locus_tag=NHCDCEFI_00323;product=Anaerobic ribonucleoside-triphosphate reductase
1	Prodigal:2.6	CDS	364083	364619	.	+	0	ID=NHCDCEFI_00324;eC_number=1.97.1.-;Name=nrdG;dbxref=COG:COG0602;gene=nrdG;inference=ab initio prediction:Prodigal:2.6,similar to AA sequence:UniProtKB:P0A9N8;locus_tag=NHCDCEFI_00324;product=Anaerobic ribonucleoside-triphosphate reductase-activating protein
1	Prodigal:2.6	CDS	364983	366281	.	+	0	ID=NHCDCEFI_00325;Name=dcuA;dbxref=COG:COG2704;gene=dcuA;inference=ab initio prediction:Prodigal:2.6,similar to AA sequence:UniProtKB:P0ABN5;locus_tag=NHCDCEFI_00325;product=Anaerobic C4-dicarboxylate transporter DcuA
1	Prodigal:2.6	CDS	366720	368324	.	+	0	ID=NHCDCEFI_00326;Name=betL;dbxref=COG:COG1292;gene=betL;inference=ab initio prediction:Prodigal:2.6,similar to AA sequence:UniProtKB:Q9X4A5;locus_tag=NHCDCEFI_00326;product=Glycine betaine transporter BetL
1	Prodigal:2.6	CDS	368371	368937	.	-	0	ID=NHCDCEFI_00327;Name=opcR;dbxref=COG:COG1510;gene=opcR;inference=ab initio prediction:Prodigal:2.6,similar to AA sequence:UniProtKB:O34709;locus_tag=NHCDCEFI_00327;product=HTH-type transcriptional repressor OpcR
1	Prodigal:2.6	CDS	369406	370896	.	+	0	ID=NHCDCEFI_00328;eC_number=1.2.1.8;Name=gbsA;dbxref=COG:COG1012;gene=gbsA;inference=ab initio prediction:Prodigal:2.6,similar to AA sequence:UniProtKB:P71016;locus_tag=NHCDCEFI_00328;product=Betaine aldehyde dehydrogenase
1	Prodigal:2.6	CDS	371056	372774	.	+	0	ID=NHCDCEFI_00329;eC_number=1.1.99.1;Name=betA;gene=betA;inference=ab initio prediction:Prodigal:2.6,similar to AA sequence:UniProtKB:P60337;locus_tag=NHCDCEFI_00329;product=Oxygen-dependent choline dehydrogenase
1	Prodigal:2.6	CDS	373096	374271	.	+	0	ID=NHCDCEFI_00330;eC_number=3.-.-.-;Name=yxeP_1;dbxref=COG:COG1473;gene=yxeP_1;inference=ab initio prediction:Prodigal:2.6,similar to AA sequence:UniProtKB:P54955;locus_tag=NHCDCEFI_00330;product=putative hydrolase YxeP
1	Prodigal:2.6	CDS	374718	374936	.	+	0	ID=NHCDCEFI_00331;inference=ab initio prediction:Prodigal:2.6;locus_tag=NHCDCEFI_00331;product=hypothetical protein
1	Prodigal:2.6	CDS	374964	375410	.	+	0	ID=NHCDCEFI_00332;eC_number=1.14.14.18;Name=hmoB;dbxref=COG:COG2329;gene=hmoB;inference=ab initio prediction:Prodigal:2.6,similar to AA sequence:UniProtKB:P38049;locus_tag=NHCDCEFI_00332;product=Heme-degrading monooxygenase HmoB
1	Prodigal:2.6	CDS	375747	377342	.	+	0	ID=NHCDCEFI_00333;eC_number=6.2.1.1;Name=acsA;dbxref=COG:COG0365;gene=acsA;inference=ab initio prediction:Prodigal:2.6,similar to AA sequence:UniProtKB:P39062;locus_tag=NHCDCEFI_00333;product=Acetyl-coenzyme A synthetase
1	Prodigal:2.6	CDS	377690	380317	.	+	0	ID=NHCDCEFI_00334;eC_number=2.7.9.1;Name=ppdK;dbxref=COG:COG0574;gene=ppdK;inference=ab initio prediction:Prodigal:2.6,similar to AA sequence:UniProtKB:P22983;locus_tag=NHCDCEFI_00334;product=Pyruvate%2C phosphate dikinase
1	Prodigal:2.6	CDS	380319	381137	.	+	0	ID=NHCDCEFI_00335;eC_number=2.7.11.32;Name=yqfL_1;dbxref=COG:COG1806;gene=yqfL_1;inference=ab initio prediction:Prodigal:2.6,similar to AA sequence:UniProtKB:P54470;locus_tag=NHCDCEFI_00335;product=Putative pyruvate%2C phosphate dikinase regulatory protein
1	Prodigal:2.6	CDS	381316	382845	.	+	0	ID=NHCDCEFI_00336;eC_number=1.1.5.4;Name=mqo2_3;gene=mqo2_3;inference=ab initio prediction:Prodigal:2.6,similar to AA sequence:UniProtKB:P99115;locus_tag=NHCDCEFI_00336;product=putative malate:quinone oxidoreductase 2
1	Prodigal:2.6	CDS	383240	384163	.	+	0	ID=NHCDCEFI_00337;inference=ab initio prediction:Prodigal:2.6;locus_tag=NHCDCEFI_00337;product=hypothetical protein
1	Prodigal:2.6	CDS	384296	385186	.	-	0	ID=NHCDCEFI_00338;eC_number=4.1.2.13;Name=fda;gene=fda;inference=ab initio prediction:Prodigal:2.6,similar to AA sequence:UniProtKB:P99117;locus_tag=NHCDCEFI_00338;product=Fructose-bisphosphate aldolase class 1
1	Prodigal:2.6	CDS	385491	386852	.	-	0	ID=NHCDCEFI_00339;eC_number=1.11.1.1;Name=npr;dbxref=COG:COG0446;gene=npr;inference=ab initio prediction:Prodigal:2.6,similar to AA sequence:UniProtKB:P37062;locus_tag=NHCDCEFI_00339;product=NADH peroxidase
1	Prodigal:2.6	CDS	387473	387661	.	+	0	ID=NHCDCEFI_00340;inference=ab initio prediction:Prodigal:2.6;locus_tag=NHCDCEFI_00340;product=hypothetical protein
1	Prodigal:2.6	CDS	387656	388246	.	-	0	ID=NHCDCEFI_00341;inference=ab initio prediction:Prodigal:2.6;locus_tag=NHCDCEFI_00341;product=hypothetical protein
1	Prodigal:2.6	CDS	388517	389446	.	+	0	ID=NHCDCEFI_00342;inference=ab initio prediction:Prodigal:2.6;locus_tag=NHCDCEFI_00342;product=hypothetical protein
1	Prodigal:2.6	CDS	389550	389981	.	-	0	ID=NHCDCEFI_00343;inference=ab initio prediction:Prodigal:2.6;locus_tag=NHCDCEFI_00343;product=hypothetical protein
1	Prodigal:2.6	CDS	390248	391585	.	+	0	ID=NHCDCEFI_00344;eC_number=5.1.1.21;dbxref=COG:COG0160;inference=ab initio prediction:Prodigal:2.6,similar to AA sequence:UniProtKB:M1GRN3;locus_tag=NHCDCEFI_00344;product=Isoleucine 2-epimerase
1	Prodigal:2.6	CDS	391712	392980	.	-	0	ID=NHCDCEFI_00345;Name=yhdG_1;dbxref=COG:COG0531;gene=yhdG_1;inference=ab initio prediction:Prodigal:2.6,similar to AA sequence:UniProtKB:O07576;locus_tag=NHCDCEFI_00345;product=putative amino acid permease YhdG
1	Prodigal:2.6	CDS	393707	394588	.	+	0	ID=NHCDCEFI_00346;Name=gltC_1;gene=gltC_1;inference=ab initio prediction:Prodigal:2.6,similar to AA sequence:UniProtKB:P20668;locus_tag=NHCDCEFI_00346;product=HTH-type transcriptional regulator GltC
1	Prodigal:2.6	CDS	395410	396360	.	+	0	ID=NHCDCEFI_00347;eC_number=1.1.1.27;Name=ldh2;dbxref=COG:COG0039;gene=ldh2;inference=ab initio prediction:Prodigal:2.6,similar to AA sequence:UniProtKB:Q5HCV0;locus_tag=NHCDCEFI_00347;product=L-lactate dehydrogenase 2
1	Prodigal:2.6	CDS	396423	398087	.	+	0	ID=NHCDCEFI_00348;eC_number=2.2.1.6;Name=alsS;dbxref=COG:COG0028;gene=alsS;inference=ab initio prediction:Prodigal:2.6,similar to AA sequence:UniProtKB:Q04789;locus_tag=NHCDCEFI_00348;product=Acetolactate synthase
1	Prodigal:2.6	CDS	398199	398903	.	+	0	ID=NHCDCEFI_00349;eC_number=4.1.1.5;Name=aldC;dbxref=COG:COG3527;gene=aldC;inference=ab initio prediction:Prodigal:2.6,similar to AA sequence:UniProtKB:Q8L208;locus_tag=NHCDCEFI_00349;product=Alpha-acetolactate decarboxylase
1	Prodigal:2.6	CDS	399302	400204	.	-	0	ID=NHCDCEFI_00350;eC_number=1.1.1.169;dbxref=COG:COG1893;inference=ab initio prediction:Prodigal:2.6,similar to AA sequence:UniProtKB:P9WIL1;locus_tag=NHCDCEFI_00350;product=Putative 2-dehydropantoate 2-reductase
1	Prodigal:2.6	CDS	400274	401065	.	+	0	ID=NHCDCEFI_00351;eC_number=2.1.2.11;Name=panB;gene=panB;inference=ab initio prediction:Prodigal:2.6,similar to AA sequence:UniProtKB:P65656;locus_tag=NHCDCEFI_00351;product=3-methyl-2-oxobutanoate hydroxymethyltransferase
1	Prodigal:2.6	CDS	401058	401918	.	+	0	ID=NHCDCEFI_00352;eC_number=6.3.2.1;Name=panC;gene=panC;inference=ab initio prediction:Prodigal:2.6,similar to AA sequence:UniProtKB:Q6GDK5;locus_tag=NHCDCEFI_00352;product=Pantothenate synthetase
1	Prodigal:2.6	CDS	401902	402297	.	+	0	ID=NHCDCEFI_00353;eC_number=4.1.1.11;Name=panD;dbxref=COG:COG0853;gene=panD;inference=ab initio prediction:Prodigal:2.6,similar to AA sequence:UniProtKB:Q2FV23;locus_tag=NHCDCEFI_00353;product=Aspartate 1-decarboxylase
1	Prodigal:2.6	CDS	402721	403731	.	+	0	ID=NHCDCEFI_00354;inference=ab initio prediction:Prodigal:2.6;locus_tag=NHCDCEFI_00354;product=hypothetical protein
1	Prodigal:2.6	CDS	403735	405066	.	+	0	ID=NHCDCEFI_00355;Name=tcaA_1;gene=tcaA_1;inference=ab initio prediction:Prodigal:2.6,similar to AA sequence:UniProtKB:A6U483;locus_tag=NHCDCEFI_00355;product=Membrane-associated protein TcaA
1	Prodigal:2.6	CDS	405343	406059	.	+	0	ID=NHCDCEFI_00356;eC_number=1.17.99.6;Name=queH;gene=queH;inference=ab initio prediction:Prodigal:2.6,similar to AA sequence:UniProtKB:A0A0H2VKG8;locus_tag=NHCDCEFI_00356;product=Epoxyqueuosine reductase QueH
1	Prodigal:2.6	CDS	406342	406497	.	+	0	ID=NHCDCEFI_00357;inference=ab initio prediction:Prodigal:2.6;locus_tag=NHCDCEFI_00357;product=hypothetical protein
1	Prodigal:2.6	CDS	406628	406897	.	-	0	ID=NHCDCEFI_00358;inference=ab initio prediction:Prodigal:2.6;locus_tag=NHCDCEFI_00358;product=hypothetical protein
1	Prodigal:2.6	CDS	406991	408055	.	-	0	ID=NHCDCEFI_00359;eC_number=1.3.5.2;Name=pyrD;dbxref=COG:COG0167;gene=pyrD;inference=ab initio prediction:Prodigal:2.6,similar to AA sequence:UniProtKB:P9WHL1;locus_tag=NHCDCEFI_00359;product=Dihydroorotate dehydrogenase (quinone)
1	Prodigal:2.6	CDS	408279	409136	.	+	0	ID=NHCDCEFI_00360;inference=ab initio prediction:Prodigal:2.6;locus_tag=NHCDCEFI_00360;product=hypothetical protein
1	Prodigal:2.6	CDS	409343	410722	.	+	0	ID=NHCDCEFI_00361;Name=cycA_1;dbxref=COG:COG1113;gene=cycA_1;inference=ab initio prediction:Prodigal:2.6,similar to AA sequence:UniProtKB:P0AAE0;locus_tag=NHCDCEFI_00361;product=D-serine/D-alanine/glycine transporter
1	Prodigal:2.6	CDS	411024	412082	.	+	0	ID=NHCDCEFI_00362;inference=ab initio prediction:Prodigal:2.6;locus_tag=NHCDCEFI_00362;product=hypothetical protein
1	Prodigal:2.6	CDS	412183	413607	.	+	0	ID=NHCDCEFI_00363;eC_number=2.7.4.-;Name=pap;dbxref=COG:COG2326;gene=pap;inference=ab initio prediction:Prodigal:2.6,similar to AA sequence:UniProtKB:Q83XD3;locus_tag=NHCDCEFI_00363;product=Polyphosphate:AMP phosphotransferase
1	Prodigal:2.6	CDS	413637	413741	.	+	0	ID=NHCDCEFI_00364;inference=ab initio prediction:Prodigal:2.6;locus_tag=NHCDCEFI_00364;product=hypothetical protein
1	Prodigal:2.6	CDS	414263	414970	.	+	0	ID=NHCDCEFI_00365;eC_number=3.2.-.-;Name=isaA;gene=isaA;inference=ab initio prediction:Prodigal:2.6,similar to AA sequence:UniProtKB:Q2FV52;locus_tag=NHCDCEFI_00365;product=putative transglycosylase IsaA
1	Prodigal:2.6	CDS	415475	417283	.	+	0	ID=NHCDCEFI_00366;eC_number=2.3.1.-;Name=oatA_1;gene=oatA_1;inference=ab initio prediction:Prodigal:2.6,similar to AA sequence:UniProtKB:Q7A3D6;locus_tag=NHCDCEFI_00366;product=O-acetyltransferase OatA
1	Prodigal:2.6	CDS	417882	418655	.	+	0	ID=NHCDCEFI_00367;Name=ssaA_1;dbxref=COG:COG3942;gene=ssaA_1;inference=ab initio prediction:Prodigal:2.6,similar to AA sequence:UniProtKB:Q2FV55;locus_tag=NHCDCEFI_00367;product=Staphylococcal secretory antigen SsaA
1	Prodigal:2.6	CDS	418720	418857	.	+	0	ID=NHCDCEFI_00368;inference=ab initio prediction:Prodigal:2.6;locus_tag=NHCDCEFI_00368;product=hypothetical protein
1	Prodigal:2.6	CDS	418982	420142	.	+	0	ID=NHCDCEFI_00369;eC_number=2.6.1.-;Name=bacF;dbxref=COG:COG0436;gene=bacF;inference=ab initio prediction:Prodigal:2.6,similar to AA sequence:UniProtKB:P39643;locus_tag=NHCDCEFI_00369;product=Transaminase BacF
1	Prodigal:2.6	CDS	420155	420247	.	+	0	ID=NHCDCEFI_00370;inference=ab initio prediction:Prodigal:2.6;locus_tag=NHCDCEFI_00370;product=hypothetical protein
1	Prodigal:2.6	CDS	420305	421153	.	+	0	ID=NHCDCEFI_00371;eC_number=1.1.1.28;Name=ldhD_1;dbxref=COG:COG1052;gene=ldhD_1;inference=ab initio prediction:Prodigal:2.6,similar to AA sequence:UniProtKB:P72357;locus_tag=NHCDCEFI_00371;product=D-lactate dehydrogenase
1	Prodigal:2.6	CDS	421207	421413	.	-	0	ID=NHCDCEFI_00372;Name=copZ_2;dbxref=COG:COG2608;gene=copZ_2;inference=ab initio prediction:Prodigal:2.6,similar to AA sequence:UniProtKB:Q2FV63;locus_tag=NHCDCEFI_00372;product=Copper chaperone CopZ
1	Prodigal:2.6	CDS	421545	423929	.	-	0	ID=NHCDCEFI_00373;eC_number=3.6.3.54;Name=copA_1;dbxref=COG:COG2217;gene=copA_1;inference=ab initio prediction:Prodigal:2.6,similar to AA sequence:UniProtKB:Q2FV64;locus_tag=NHCDCEFI_00373;product=Copper-exporting P-type ATPase
1	Prodigal:2.6	CDS	424166	424372	.	-	0	ID=NHCDCEFI_00374;inference=ab initio prediction:Prodigal:2.6;locus_tag=NHCDCEFI_00374;product=hypothetical protein
1	Prodigal:2.6	CDS	424575	425444	.	+	0	ID=NHCDCEFI_00375;eC_number=1.-.-.-;Name=ydaD;gene=ydaD;inference=ab initio prediction:Prodigal:2.6,similar to AA sequence:UniProtKB:P80873;locus_tag=NHCDCEFI_00375;product=General stress protein 39
1	Prodigal:2.6	CDS	425946	427490	.	+	0	ID=NHCDCEFI_00376;eC_number=1.2.1.88;Name=rocA;gene=rocA;inference=ab initio prediction:Prodigal:2.6,similar to AA sequence:UniProtKB:P99076;locus_tag=NHCDCEFI_00376;product=1-pyrroline-5-carboxylate dehydrogenase
1	Prodigal:2.6	CDS	427785	428012	.	+	0	ID=NHCDCEFI_00377;inference=ab initio prediction:Prodigal:2.6;locus_tag=NHCDCEFI_00377;product=hypothetical protein
1	Prodigal:2.6	CDS	428018	430012	.	+	0	ID=NHCDCEFI_00378;Name=feoB;dbxref=COG:COG0370;gene=feoB;inference=ab initio prediction:Prodigal:2.6,similar to AA sequence:UniProtKB:Q8GNS3;locus_tag=NHCDCEFI_00378;product=Fe(2+) transporter FeoB
1	Prodigal:2.6	CDS	430027	430209	.	+	0	ID=NHCDCEFI_00379;inference=ab initio prediction:Prodigal:2.6;locus_tag=NHCDCEFI_00379;product=hypothetical protein
1	Prodigal:2.6	CDS	430392	430856	.	+	0	ID=NHCDCEFI_00380;inference=ab initio prediction:Prodigal:2.6;locus_tag=NHCDCEFI_00380;product=hypothetical protein
1	Prodigal:2.6	CDS	431161	431679	.	+	0	ID=NHCDCEFI_00381;eC_number=2.1.1.63;Name=ogt;dbxref=COG:COG0350;gene=ogt;inference=ab initio prediction:Prodigal:2.6,similar to AA sequence:UniProtKB:P9WJW5;locus_tag=NHCDCEFI_00381;product=Methylated-DNA--protein-cysteine methyltransferase
1	Prodigal:2.6	CDS	431930	433096	.	-	0	ID=NHCDCEFI_00382;eC_number=2.3.3.10;Name=mvaS;dbxref=COG:COG3425;gene=mvaS;inference=ab initio prediction:Prodigal:2.6,similar to AA sequence:UniProtKB:Q9FD71;locus_tag=NHCDCEFI_00382;product=Hydroxymethylglutaryl-CoA synthase
1	Prodigal:2.6	CDS	433341	434618	.	+	0	ID=NHCDCEFI_00383;eC_number=1.1.1.88;Name=mvaA;gene=mvaA;inference=ab initio prediction:Prodigal:2.6,similar to AA sequence:UniProtKB:P13702;locus_tag=NHCDCEFI_00383;product=3-hydroxy-3-methylglutaryl-coenzyme A reductase
1	Prodigal:2.6	CDS	434695	435126	.	-	0	ID=NHCDCEFI_00384;Name=ssaA_2;dbxref=COG:COG3942;gene=ssaA_2;inference=ab initio prediction:Prodigal:2.6,similar to AA sequence:UniProtKB:Q2FV55;locus_tag=NHCDCEFI_00384;product=Staphylococcal secretory antigen SsaA
1	Prodigal:2.6	CDS	435383	435580	.	-	0	ID=NHCDCEFI_00385;inference=ab initio prediction:Prodigal:2.6;locus_tag=NHCDCEFI_00385;product=hypothetical protein
1	Prodigal:2.6	CDS	435786	436670	.	+	0	ID=NHCDCEFI_00386;Name=cynR;gene=cynR;inference=ab initio prediction:Prodigal:2.6,similar to AA sequence:UniProtKB:P27111;locus_tag=NHCDCEFI_00386;product=HTH-type transcriptional regulator CynR
1	Prodigal:2.6	CDS	436982	437374	.	+	0	ID=NHCDCEFI_00387;Name=cidA;dbxref=COG:COG1380;gene=cidA;inference=ab initio prediction:Prodigal:2.6,similar to AA sequence:UniProtKB:P60647;locus_tag=NHCDCEFI_00387;product=Holin-like protein CidA
1	Prodigal:2.6	CDS	437371	438060	.	+	0	ID=NHCDCEFI_00388;Name=cidB;dbxref=COG:COG1346;gene=cidB;inference=ab initio prediction:Prodigal:2.6,similar to AA sequence:UniProtKB:P60639;locus_tag=NHCDCEFI_00388;product=Holin-like protein CidB
1	Prodigal:2.6	CDS	438110	439849	.	+	0	ID=NHCDCEFI_00389;Name=ydaP;dbxref=COG:COG0028;gene=ydaP;inference=ab initio prediction:Prodigal:2.6,similar to AA sequence:UniProtKB:P96591;locus_tag=NHCDCEFI_00389;product=Putative thiamine pyrophosphate-containing protein YdaP
1	Prodigal:2.6	CDS	440093	442120	.	+	0	ID=NHCDCEFI_00390;eC_number=2.7.1.199;Name=ptsG;gene=ptsG;inference=ab initio prediction:Prodigal:2.6,similar to AA sequence:UniProtKB:Q7A807;locus_tag=NHCDCEFI_00390;product=PTS system glucose-specific EIICBA component
1	Prodigal:2.6	CDS	442140	442406	.	+	0	ID=NHCDCEFI_00391;inference=ab initio prediction:Prodigal:2.6;locus_tag=NHCDCEFI_00391;product=hypothetical protein
1	Prodigal:2.6	CDS	442468	443235	.	+	0	ID=NHCDCEFI_00392;inference=ab initio prediction:Prodigal:2.6;locus_tag=NHCDCEFI_00392;product=hypothetical protein
1	Prodigal:2.6	CDS	443300	444352	.	-	0	ID=NHCDCEFI_00393;eC_number=1.1.1.1;Name=adh_1;dbxref=COG:COG1063;gene=adh_1;inference=ab initio prediction:Prodigal:2.6,similar to AA sequence:UniProtKB:Q0KDL6;locus_tag=NHCDCEFI_00393;product=Alcohol dehydrogenase
1	Prodigal:2.6	CDS	444575	444901	.	+	0	ID=NHCDCEFI_00394;inference=ab initio prediction:Prodigal:2.6;locus_tag=NHCDCEFI_00394;product=hypothetical protein
1	Prodigal:2.6	CDS	445084	445932	.	+	0	ID=NHCDCEFI_00395;inference=ab initio prediction:Prodigal:2.6;locus_tag=NHCDCEFI_00395;product=hypothetical protein
1	Prodigal:2.6	CDS	446015	446995	.	+	0	ID=NHCDCEFI_00396;eC_number=3.1.1.-;Name=lipR;dbxref=COG:COG0657;gene=lipR;inference=ab initio prediction:Prodigal:2.6,similar to AA sequence:UniProtKB:P9WK85;locus_tag=NHCDCEFI_00396;product=Putative acetyl-hydrolase LipR
1	Prodigal:2.6	CDS	447067	447384	.	-	0	ID=NHCDCEFI_00397;inference=ab initio prediction:Prodigal:2.6;locus_tag=NHCDCEFI_00397;product=hypothetical protein
1	Prodigal:2.6	CDS	447833	448990	.	+	0	ID=NHCDCEFI_00398;Name=capB;gene=capB;inference=ab initio prediction:Prodigal:2.6,similar to AA sequence:UniProtKB:P19580;locus_tag=NHCDCEFI_00398;product=Capsule biosynthesis protein CapB
1	Prodigal:2.6	CDS	448992	449444	.	+	0	ID=NHCDCEFI_00399;Name=capC;gene=capC;inference=ab initio prediction:Prodigal:2.6,similar to AA sequence:UniProtKB:P19581;locus_tag=NHCDCEFI_00399;product=Capsule biosynthesis protein CapC
1	Prodigal:2.6	CDS	449468	450541	.	+	0	ID=NHCDCEFI_00400;Name=capA_2;gene=capA_2;inference=ab initio prediction:Prodigal:2.6,similar to AA sequence:UniProtKB:P19579;locus_tag=NHCDCEFI_00400;product=Capsule biosynthesis protein CapA
1	Prodigal:2.6	CDS	450516	450692	.	+	0	ID=NHCDCEFI_00401;inference=ab initio prediction:Prodigal:2.6;locus_tag=NHCDCEFI_00401;product=hypothetical protein
1	Prodigal:2.6	CDS	450695	452299	.	+	0	ID=NHCDCEFI_00402;eC_number=2.3.2.-;Name=capD;gene=capD;inference=ab initio prediction:Prodigal:2.6,similar to AA sequence:UniProtKB:Q51693;locus_tag=NHCDCEFI_00402;product=Capsule biosynthesis protein CapD proenzyme
1	Prodigal:2.6	CDS	452555	453436	.	+	0	ID=NHCDCEFI_00403;Name=glcU_1;dbxref=COG:COG4975;gene=glcU_1;inference=ab initio prediction:Prodigal:2.6,similar to AA sequence:UniProtKB:P40419;locus_tag=NHCDCEFI_00403;product=putative glucose uptake protein GlcU
1	Prodigal:2.6	CDS	453458	453862	.	+	0	ID=NHCDCEFI_00404;eC_number=5.4.99.62;Name=rbsD;dbxref=COG:COG1869;gene=rbsD;inference=ab initio prediction:Prodigal:2.6,similar to AA sequence:UniProtKB:Q2G1A5;locus_tag=NHCDCEFI_00404;product=D-ribose pyranase
1	Prodigal:2.6	CDS	453916	454839	.	+	0	ID=NHCDCEFI_00405;Name=rbsK/rbiA;gene=rbsK/rbiA;inference=ab initio prediction:Prodigal:2.6,similar to AA sequence:UniProtKB:P83534;locus_tag=NHCDCEFI_00405;product=Bifunctional ribokinase/ribose-5-phosphate isomerase A
1	Prodigal:2.6	CDS	455130	456620	.	+	0	ID=NHCDCEFI_00406;eC_number=2.7.1.17;Name=xylB_1;dbxref=COG:COG1070;gene=xylB_1;inference=ab initio prediction:Prodigal:2.6,similar to AA sequence:UniProtKB:P35850;locus_tag=NHCDCEFI_00406;product=Xylulose kinase
1	Prodigal:2.6	CDS	456895	457680	.	+	0	ID=NHCDCEFI_00407;inference=ab initio prediction:Prodigal:2.6;locus_tag=NHCDCEFI_00407;product=hypothetical protein
1	Prodigal:2.6	CDS	458333	459376	.	+	0	ID=NHCDCEFI_00408;inference=ab initio prediction:Prodigal:2.6;locus_tag=NHCDCEFI_00408;product=hypothetical protein
1	Prodigal:2.6	CDS	459376	460059	.	+	0	ID=NHCDCEFI_00409;eC_number=4.3.1.17;Name=sdhB;gene=sdhB;inference=ab initio prediction:Prodigal:2.6,similar to AA sequence:UniProtKB:P33074;locus_tag=NHCDCEFI_00409;product=L-serine dehydratase%2C beta chain
1	Prodigal:2.6	CDS	460072	460971	.	+	0	ID=NHCDCEFI_00410;eC_number=4.3.1.17;Name=sdhA;gene=sdhA;inference=ab initio prediction:Prodigal:2.6,similar to AA sequence:UniProtKB:P33073;locus_tag=NHCDCEFI_00410;product=L-serine dehydratase%2C alpha chain
1	Prodigal:2.6	CDS	461204	461359	.	-	0	ID=NHCDCEFI_00411;inference=ab initio prediction:Prodigal:2.6;locus_tag=NHCDCEFI_00411;product=hypothetical protein
1	Prodigal:2.6	CDS	461924	462418	.	-	0	ID=NHCDCEFI_00412;eC_number=2.3.1.-;Name=pitA_1;dbxref=COG:COG1247;gene=pitA_1;inference=ab initio prediction:Prodigal:2.6,similar to AA sequence:UniProtKB:Q9HUU7;locus_tag=NHCDCEFI_00412;product=L-methionine sulfoximine/L-methionine sulfone acetyltransferase
1	Prodigal:2.6	CDS	462594	463205	.	+	0	ID=NHCDCEFI_00413;inference=ab initio prediction:Prodigal:2.6;locus_tag=NHCDCEFI_00413;product=hypothetical protein
1	Prodigal:2.6	CDS	463550	464359	.	+	0	ID=NHCDCEFI_00414;eC_number=3.1.3.23;Name=ybiV;dbxref=COG:COG0561;gene=ybiV;inference=ab initio prediction:Prodigal:2.6,similar to AA sequence:UniProtKB:P75792;locus_tag=NHCDCEFI_00414;product=Sugar phosphatase YbiV
1	Prodigal:2.6	CDS	464546	465538	.	-	0	ID=NHCDCEFI_00415;eC_number=1.1.1.28;Name=ldhD_2;dbxref=COG:COG1052;gene=ldhD_2;inference=ab initio prediction:Prodigal:2.6,similar to AA sequence:UniProtKB:P72357;locus_tag=NHCDCEFI_00415;product=D-lactate dehydrogenase
1	Prodigal:2.6	CDS	465785	466447	.	+	0	ID=NHCDCEFI_00416;eC_number=1.-.-.-;inference=ab initio prediction:Prodigal:2.6,similar to AA sequence:UniProtKB:Q7A3H8;locus_tag=NHCDCEFI_00416;product=Putative NAD(P)H nitroreductase
1	Prodigal:2.6	CDS	466825	468318	.	+	0	ID=NHCDCEFI_00417;eC_number=1.2.1.3;Name=aldA_1;gene=aldA_1;inference=ab initio prediction:Prodigal:2.6,similar to AA sequence:UniProtKB:Q7A825;locus_tag=NHCDCEFI_00417;product=Putative aldehyde dehydrogenase AldA
1	Prodigal:2.6	CDS	469147	469944	.	-	0	ID=NHCDCEFI_00418;eC_number=1.13.11.2;Name=catE_1;dbxref=COG:COG2514;gene=catE_1;inference=ab initio prediction:Prodigal:2.6,similar to AA sequence:UniProtKB:P54721;locus_tag=NHCDCEFI_00418;product=Catechol-2%2C3-dioxygenase
1	Prodigal:2.6	CDS	470206	470487	.	-	0	ID=NHCDCEFI_00419;Name=yjdJ;dbxref=COG:COG2388;gene=yjdJ;inference=ab initio prediction:Prodigal:2.6,similar to AA sequence:UniProtKB:P39274;locus_tag=NHCDCEFI_00419;product=putative protein YjdJ
1	Prodigal:2.6	CDS	470690	471601	.	+	0	ID=NHCDCEFI_00420;Name=znuA_2;dbxref=COG:COG0803;gene=znuA_2;inference=ab initio prediction:Prodigal:2.6,similar to AA sequence:UniProtKB:O34966;locus_tag=NHCDCEFI_00420;product=High-affinity zinc uptake system binding-protein ZnuA
1	Prodigal:2.6	CDS	471672	473096	.	-	0	ID=NHCDCEFI_00421;eC_number=1.2.1.22;Name=aldA_2;dbxref=COG:COG1012;gene=aldA_2;inference=ab initio prediction:Prodigal:2.6,similar to AA sequence:UniProtKB:P25553;locus_tag=NHCDCEFI_00421;product=Lactaldehyde dehydrogenase
1	Prodigal:2.6	CDS	473345	474394	.	-	0	ID=NHCDCEFI_00422;inference=ab initio prediction:Prodigal:2.6;locus_tag=NHCDCEFI_00422;product=hypothetical protein
1	Prodigal:2.6	CDS	474742	476529	.	+	0	ID=NHCDCEFI_00423;Name=nhaP2;dbxref=COG:COG3263;gene=nhaP2;inference=ab initio prediction:Prodigal:2.6,similar to AA sequence:UniProtKB:Q87KV8;locus_tag=NHCDCEFI_00423;product=K(+)/H(+) antiporter NhaP2
1	Prodigal:2.6	CDS	476758	478722	.	-	0	ID=NHCDCEFI_00424;eC_number=3.1.3.11;Name=fbp;gene=fbp;inference=ab initio prediction:Prodigal:2.6,similar to AA sequence:UniProtKB:Q7A3I5;locus_tag=NHCDCEFI_00424;product=Fructose-1%2C6-bisphosphatase class 3
1	Prodigal:2.6	CDS	478896	479510	.	-	0	ID=NHCDCEFI_00425;dbxref=COG:COG0586;inference=ab initio prediction:Prodigal:2.6,similar to AA sequence:UniProtKB:P9WP09;locus_tag=NHCDCEFI_00425;product=putative membrane protein
1	Prodigal:2.6	CDS	479618	480616	.	-	0	ID=NHCDCEFI_00426;eC_number=2.7.7.80;Name=moeB_1;dbxref=COG:COG0476;gene=moeB_1;inference=ab initio prediction:Prodigal:2.6,similar to AA sequence:UniProtKB:P12282;locus_tag=NHCDCEFI_00426;product=Molybdopterin-synthase adenylyltransferase
1	Prodigal:2.6	CDS	480618	481385	.	-	0	ID=NHCDCEFI_00427;eC_number=2.8.1.10;Name=thiG;dbxref=COG:COG2022;gene=thiG;inference=ab initio prediction:Prodigal:2.6,similar to AA sequence:UniProtKB:O31618;locus_tag=NHCDCEFI_00427;product=Thiazole synthase
1	Prodigal:2.6	CDS	481387	481587	.	-	0	ID=NHCDCEFI_00428;Name=thiS;dbxref=COG:COG2104;gene=thiS;inference=ab initio prediction:Prodigal:2.6,similar to AA sequence:UniProtKB:O31617;locus_tag=NHCDCEFI_00428;product=Sulfur carrier protein ThiS
1	Prodigal:2.6	CDS	481571	482689	.	-	0	ID=NHCDCEFI_00429;eC_number=1.4.3.19;Name=thiO;dbxref=COG:COG0665;gene=thiO;inference=ab initio prediction:Prodigal:2.6,similar to AA sequence:UniProtKB:Q5L2C2;locus_tag=NHCDCEFI_00429;product=Glycine oxidase
1	Prodigal:2.6	CDS	482682	483164	.	-	0	ID=NHCDCEFI_00430;eC_number=2.5.1.3;Name=thiE_1;dbxref=COG:COG0352;gene=thiE_1;inference=ab initio prediction:Prodigal:2.6,similar to AA sequence:UniProtKB:P39594;locus_tag=NHCDCEFI_00430;product=Thiamine-phosphate synthase
1	Prodigal:2.6	CDS	483953	485227	.	+	0	ID=NHCDCEFI_00431;Name=garP;gene=garP;inference=ab initio prediction:Prodigal:2.6,similar to AA sequence:UniProtKB:P0AA80;locus_tag=NHCDCEFI_00431;product=putative galactarate transporter
1	Prodigal:2.6	CDS	485380	485670	.	+	0	ID=NHCDCEFI_00432;eC_number=1.-.-.-;Name=ycnE;dbxref=COG:COG1359;gene=ycnE;inference=ab initio prediction:Prodigal:2.6,similar to AA sequence:UniProtKB:P94425;locus_tag=NHCDCEFI_00432;product=Putative monooxygenase YcnE
1	Prodigal:2.6	CDS	485832	487748	.	+	0	ID=NHCDCEFI_00433;Name=yccS;dbxref=COG:COG1289;gene=yccS;inference=ab initio prediction:Prodigal:2.6,similar to AA sequence:UniProtKB:P75870;locus_tag=NHCDCEFI_00433;product=Inner membrane protein YccS
1	Prodigal:2.6	CDS	487822	488235	.	+	0	ID=NHCDCEFI_00434;inference=ab initio prediction:Prodigal:2.6;locus_tag=NHCDCEFI_00434;product=hypothetical protein
1	Prodigal:2.6	CDS	488499	489200	.	+	0	ID=NHCDCEFI_00435;eC_number=2.7.6.5;Name=ywaC;dbxref=COG:COG2357;gene=ywaC;inference=ab initio prediction:Prodigal:2.6,similar to AA sequence:UniProtKB:P39583;locus_tag=NHCDCEFI_00435;product=GTP pyrophosphokinase YwaC
1	Prodigal:2.6	CDS	489363	490199	.	-	0	ID=NHCDCEFI_00436;inference=ab initio prediction:Prodigal:2.6;locus_tag=NHCDCEFI_00436;product=hypothetical protein
1	Prodigal:2.6	CDS	490505	491380	.	+	0	ID=NHCDCEFI_00437;eC_number=3.1.1.2;inference=ab initio prediction:Prodigal:2.6,similar to AA sequence:UniProtKB:P22862;locus_tag=NHCDCEFI_00437;product=Arylesterase
1	Prodigal:2.6	CDS	491349	492182	.	+	0	ID=NHCDCEFI_00438;Name=merR1;gene=merR1;inference=ab initio prediction:Prodigal:2.6,similar to AA sequence:UniProtKB:P22853;locus_tag=NHCDCEFI_00438;product=Mercuric resistance operon regulatory protein
1	Prodigal:2.6	CDS	492340	493698	.	-	0	ID=NHCDCEFI_00439;Name=glpT;dbxref=COG:COG2271;gene=glpT;inference=ab initio prediction:Prodigal:2.6,similar to AA sequence:UniProtKB:P08194;locus_tag=NHCDCEFI_00439;product=Glycerol-3-phosphate transporter
1	Prodigal:2.6	CDS	494065	494745	.	+	0	ID=NHCDCEFI_00440;Name=rspR;dbxref=COG:COG1802;gene=rspR;inference=ab initio prediction:Prodigal:2.6,similar to AA sequence:UniProtKB:P0ACM2;locus_tag=NHCDCEFI_00440;product=HTH-type transcriptional repressor RspR
1	Prodigal:2.6	CDS	494769	496310	.	+	0	ID=NHCDCEFI_00441;eC_number=2.7.1.17;Name=xylB_2;dbxref=COG:COG1070;gene=xylB_2;inference=ab initio prediction:Prodigal:2.6,similar to AA sequence:UniProtKB:P35850;locus_tag=NHCDCEFI_00441;product=Xylulose kinase
1	Prodigal:2.6	CDS	496360	497718	.	+	0	ID=NHCDCEFI_00442;Name=gntT;dbxref=COG:COG2610;gene=gntT;inference=ab initio prediction:Prodigal:2.6,similar to AA sequence:UniProtKB:P39835;locus_tag=NHCDCEFI_00442;product=High-affinity gluconate transporter
1	Prodigal:2.6	CDS	497966	498832	.	+	0	ID=NHCDCEFI_00443;eC_number=2.7.7.9;Name=gtaB;dbxref=COG:COG1210;gene=gtaB;inference=ab initio prediction:Prodigal:2.6,similar to AA sequence:UniProtKB:Q2G1T6;locus_tag=NHCDCEFI_00443;product=UTP--glucose-1-phosphate uridylyltransferase
1	Prodigal:2.6	CDS	498934	499029	.	-	0	ID=NHCDCEFI_00444;inference=ab initio prediction:Prodigal:2.6;locus_tag=NHCDCEFI_00444;product=hypothetical protein
1	Prodigal:2.6	CDS	499046	500686	.	-	0	ID=NHCDCEFI_00445;eC_number=5.4.2.2;Name=pgcA;dbxref=COG:COG1109;gene=pgcA;inference=ab initio prediction:Prodigal:2.6,similar to AA sequence:UniProtKB:Q2FVC1;locus_tag=NHCDCEFI_00445;product=Phosphoglucomutase
1	Prodigal:2.6	CDS	500904	502394	.	+	0	ID=NHCDCEFI_00446;eC_number=2.4.1.52;Name=tagE_1;dbxref=COG:COG0438;gene=tagE_1;inference=ab initio prediction:Prodigal:2.6,similar to AA sequence:UniProtKB:P13484;locus_tag=NHCDCEFI_00446;product=Poly(glycerol-phosphate) alpha-glucosyltransferase
1	Prodigal:2.6	CDS	502662	503060	.	+	0	ID=NHCDCEFI_00447;eC_number=3.6.1.55;Name=mutT2;dbxref=COG:COG0494;gene=mutT2;inference=ab initio prediction:Prodigal:2.6,similar to AA sequence:UniProtKB:P9WIY1;locus_tag=NHCDCEFI_00447;product=Putative 8-oxo-dGTP diphosphatase 2
1	Prodigal:2.6	CDS	503062	505920	.	+	0	ID=NHCDCEFI_00448;eC_number=3.6.4.12;Name=radD;dbxref=COG:COG1061;gene=radD;inference=ab initio prediction:Prodigal:2.6,similar to AA sequence:UniProtKB:P33919;locus_tag=NHCDCEFI_00448;product=Putative DNA repair helicase RadD
1	Prodigal:2.6	CDS	506071	506262	.	+	0	ID=NHCDCEFI_00449;inference=ab initio prediction:Prodigal:2.6;locus_tag=NHCDCEFI_00449;product=hypothetical protein
1	Prodigal:2.6	CDS	506736	506843	.	-	0	ID=NHCDCEFI_00450;inference=ab initio prediction:Prodigal:2.6;locus_tag=NHCDCEFI_00450;product=hypothetical protein
1	Prodigal:2.6	CDS	507032	507724	.	+	0	ID=NHCDCEFI_00451;eC_number=1.-.-.-;inference=ab initio prediction:Prodigal:2.6,similar to AA sequence:UniProtKB:Q7A3L9;locus_tag=NHCDCEFI_00451;product=putative oxidoreductase
1	Prodigal:2.6	CDS	507813	509069	.	+	0	ID=NHCDCEFI_00452;eC_number=3.5.1.-;Name=ylmB;dbxref=COG:COG0624;gene=ylmB;inference=ab initio prediction:Prodigal:2.6,similar to AA sequence:UniProtKB:Q9K9G9;locus_tag=NHCDCEFI_00452;product=N-formyl-4-amino-5-aminomethyl-2-methylpyrimidine deformylase
1	Prodigal:2.6	CDS	509236	511440	.	-	0	ID=NHCDCEFI_00453;eC_number=2.7.4.1;Name=ppk;dbxref=COG:COG0855;gene=ppk;inference=ab initio prediction:Prodigal:2.6,similar to AA sequence:UniProtKB:P0DP44;locus_tag=NHCDCEFI_00453;product=Polyphosphate kinase
1	Prodigal:2.6	CDS	511464	512996	.	-	0	ID=NHCDCEFI_00454;eC_number=3.6.1.40;Name=gppA;dbxref=COG:COG0248;gene=gppA;inference=ab initio prediction:Prodigal:2.6,similar to AA sequence:UniProtKB:P25552;locus_tag=NHCDCEFI_00454;product=Guanosine-5'-triphosphate%2C3'-diphosphate pyrophosphatase
1	Prodigal:2.6	CDS	513309	514127	.	+	0	ID=NHCDCEFI_00455;eC_number=1.1.1.-;Name=lvr;gene=lvr;inference=ab initio prediction:Prodigal:2.6,similar to AA sequence:UniProtKB:Q9LBG2;locus_tag=NHCDCEFI_00455;product=Levodione reductase
1	Prodigal:2.6	CDS	514290	514478	.	-	0	ID=NHCDCEFI_00456;inference=ab initio prediction:Prodigal:2.6;locus_tag=NHCDCEFI_00456;product=hypothetical protein
1	Prodigal:2.6	CDS	514495	515571	.	-	0	ID=NHCDCEFI_00457;eC_number=3.4.11.-;Name=ysdC;dbxref=COG:COG1363;gene=ysdC;inference=ab initio prediction:Prodigal:2.6,similar to AA sequence:UniProtKB:P94521;locus_tag=NHCDCEFI_00457;product=Putative aminopeptidase YsdC
1	Prodigal:2.6	CDS	515755	516222	.	+	0	ID=NHCDCEFI_00458;Name=yehR;dbxref=COG:COG4808;gene=yehR;inference=ab initio prediction:Prodigal:2.6,similar to AA sequence:UniProtKB:P33354;locus_tag=NHCDCEFI_00458;product=putative lipoprotein YehR
1	Prodigal:2.6	CDS	516275	517852	.	-	0	ID=NHCDCEFI_00459;eC_number=1.4.1.13;Name=gltB_1;gene=gltB_1;inference=ab initio prediction:Prodigal:2.6,similar to AA sequence:UniProtKB:Q05755;locus_tag=NHCDCEFI_00459;product=Glutamate synthase [NADPH] large chain
1	Prodigal:2.6	CDS	517997	518779	.	+	0	ID=NHCDCEFI_00460;inference=ab initio prediction:Prodigal:2.6;locus_tag=NHCDCEFI_00460;product=hypothetical protein
1	Prodigal:2.6	CDS	518911	519090	.	+	0	ID=NHCDCEFI_00461;inference=ab initio prediction:Prodigal:2.6;locus_tag=NHCDCEFI_00461;product=hypothetical protein
1	Prodigal:2.6	CDS	519386	520048	.	+	0	ID=NHCDCEFI_00462;eC_number=3.6.3.-;Name=fetA;dbxref=COG:COG4619;gene=fetA;inference=ab initio prediction:Prodigal:2.6,similar to AA sequence:UniProtKB:P77279;locus_tag=NHCDCEFI_00462;product=putative iron export ATP-binding protein FetA
1	Prodigal:2.6	CDS	520041	520817	.	+	0	ID=NHCDCEFI_00463;Name=fetB;dbxref=COG:COG0390;gene=fetB;inference=ab initio prediction:Prodigal:2.6,similar to AA sequence:UniProtKB:P77307;locus_tag=NHCDCEFI_00463;product=putative iron export permease protein FetB
1	Prodigal:2.6	CDS	520956	522134	.	+	0	ID=NHCDCEFI_00464;Name=pbuE_2;dbxref=COG:COG2814;gene=pbuE_2;inference=ab initio prediction:Prodigal:2.6,similar to AA sequence:UniProtKB:Q797E3;locus_tag=NHCDCEFI_00464;product=Purine efflux pump PbuE
1	Prodigal:2.6	CDS	522217	523572	.	-	0	ID=NHCDCEFI_00465;eC_number=3.1.1.-;Name=pnbA;dbxref=COG:COG2272;gene=pnbA;inference=ab initio prediction:Prodigal:2.6,similar to AA sequence:UniProtKB:P37967;locus_tag=NHCDCEFI_00465;product=Para-nitrobenzyl esterase
1	Prodigal:2.6	CDS	523889	525568	.	-	0	ID=NHCDCEFI_00466;Name=yveA;dbxref=COG:COG0531;gene=yveA;inference=ab initio prediction:Prodigal:2.6,similar to AA sequence:UniProtKB:O07002;locus_tag=NHCDCEFI_00466;product=Aspartate-proton symporter
1	Prodigal:2.6	CDS	526168	527220	.	-	0	ID=NHCDCEFI_00467;eC_number=1.-.-.-;Name=ydjJ;dbxref=COG:COG1063;gene=ydjJ;inference=ab initio prediction:Prodigal:2.6,similar to AA sequence:UniProtKB:P77280;locus_tag=NHCDCEFI_00467;product=putative zinc-type alcohol dehydrogenase-like protein YdjJ
1	Prodigal:2.6	CDS	527710	528966	.	+	0	ID=NHCDCEFI_00468;eC_number=3.6.3.32;Name=opuCA_2;gene=opuCA_2;inference=ab initio prediction:Prodigal:2.6,similar to AA sequence:UniProtKB:G2JZ44;locus_tag=NHCDCEFI_00468;product=Carnitine transport ATP-binding protein OpuCA
1	Prodigal:2.6	CDS	528969	529604	.	+	0	ID=NHCDCEFI_00469;Name=opuCB_2;gene=opuCB_2;inference=ab initio prediction:Prodigal:2.6,similar to AA sequence:UniProtKB:G2JZ43;locus_tag=NHCDCEFI_00469;product=Carnitine transport permease protein OpuCB
1	Prodigal:2.6	CDS	529621	530565	.	+	0	ID=NHCDCEFI_00470;Name=opuBC;dbxref=COG:COG1732;gene=opuBC;inference=ab initio prediction:Prodigal:2.6,similar to AA sequence:UniProtKB:Q45462;locus_tag=NHCDCEFI_00470;product=Choline-binding protein
1	Prodigal:2.6	CDS	530565	531260	.	+	0	ID=NHCDCEFI_00471;Name=opuCD_2;dbxref=COG:COG1174;gene=opuCD_2;inference=ab initio prediction:Prodigal:2.6,similar to AA sequence:UniProtKB:O34742;locus_tag=NHCDCEFI_00471;product=Glycine betaine/carnitine/choline transport system permease protein OpuCD
1	Prodigal:2.6	CDS	531442	532143	.	-	0	ID=NHCDCEFI_00472;Name=lrgB;dbxref=COG:COG1346;gene=lrgB;inference=ab initio prediction:Prodigal:2.6,similar to AA sequence:UniProtKB:P60643;locus_tag=NHCDCEFI_00472;product=Antiholin-like protein LrgB
1	Prodigal:2.6	CDS	532147	532605	.	-	0	ID=NHCDCEFI_00473;Name=lrgA;dbxref=COG:COG1380;gene=lrgA;inference=ab initio prediction:Prodigal:2.6,similar to AA sequence:UniProtKB:P72358;locus_tag=NHCDCEFI_00473;product=Antiholin-like protein LrgA
1	Prodigal:2.6	CDS	532740	533498	.	-	0	ID=NHCDCEFI_00474;Name=lytR;dbxref=COG:COG3279;gene=lytR;inference=ab initio prediction:Prodigal:2.6,similar to AA sequence:UniProtKB:P60611;locus_tag=NHCDCEFI_00474;product=Sensory transduction protein LytR
1	Prodigal:2.6	CDS	533479	535254	.	-	0	ID=NHCDCEFI_00475;eC_number=2.7.13.3;Name=ypdA;dbxref=COG:COG3275;gene=ypdA;inference=ab initio prediction:Prodigal:2.6,similar to AA sequence:UniProtKB:P0AA93;locus_tag=NHCDCEFI_00475;product=Sensor histidine kinase YpdA
1	Prodigal:2.6	CDS	535678	537078	.	+	0	ID=NHCDCEFI_00476;Name=norB_2;dbxref=COG:COG0477;gene=norB_2;inference=ab initio prediction:Prodigal:2.6,similar to AA sequence:UniProtKB:Q2FYJ5;locus_tag=NHCDCEFI_00476;product=Quinolone resistance protein NorB
1	Prodigal:2.6	CDS	537502	538434	.	+	0	ID=NHCDCEFI_00477;eC_number=1.1.1.169;Name=panE;dbxref=COG:COG1893;gene=panE;inference=ab initio prediction:Prodigal:2.6,similar to AA sequence:UniProtKB:P0A9J4;locus_tag=NHCDCEFI_00477;product=2-dehydropantoate 2-reductase
1	Prodigal:2.6	CDS	538557	539393	.	-	0	ID=NHCDCEFI_00478;Name=yidC_1;gene=yidC_1;inference=ab initio prediction:Prodigal:2.6,similar to AA sequence:UniProtKB:P65629;locus_tag=NHCDCEFI_00478;product=Membrane protein insertase YidC
1	Prodigal:2.6	CDS	539554	541071	.	-	0	ID=NHCDCEFI_00479;Name=flp;gene=flp;inference=ab initio prediction:Prodigal:2.6,similar to AA sequence:UniProtKB:Q7A3Q5;locus_tag=NHCDCEFI_00479;product=Protein flp
1	Prodigal:2.6	CDS	541358	543187	.	+	0	ID=NHCDCEFI_00480;inference=ab initio prediction:Prodigal:2.6;locus_tag=NHCDCEFI_00480;product=hypothetical protein
1	Prodigal:2.6	CDS	543335	544711	.	-	0	ID=NHCDCEFI_00481;Name=cycA_2;dbxref=COG:COG1113;gene=cycA_2;inference=ab initio prediction:Prodigal:2.6,similar to AA sequence:UniProtKB:P0AAE0;locus_tag=NHCDCEFI_00481;product=D-serine/D-alanine/glycine transporter
1	Prodigal:2.6	CDS	545029	545838	.	+	0	ID=NHCDCEFI_00482;eC_number=3.1.4.53;Name=cpdA_1;gene=cpdA_1;inference=ab initio prediction:Prodigal:2.6,protein motif:HAMAP:MF_00905;locus_tag=NHCDCEFI_00482;product=3'%2C5'-cyclic adenosine monophosphate phosphodiesterase CpdA
1	Prodigal:2.6	CDS	545901	546509	.	-	0	ID=NHCDCEFI_00483;inference=ab initio prediction:Prodigal:2.6;locus_tag=NHCDCEFI_00483;product=hypothetical protein
1	Prodigal:2.6	CDS	546816	548015	.	-	0	ID=NHCDCEFI_00484;Name=bcr_1;gene=bcr_1;inference=ab initio prediction:Prodigal:2.6,similar to AA sequence:UniProtKB:P28246;locus_tag=NHCDCEFI_00484;product=Bicyclomycin resistance protein
1	Prodigal:2.6	CDS	548279	548980	.	-	0	ID=NHCDCEFI_00485;inference=ab initio prediction:Prodigal:2.6;locus_tag=NHCDCEFI_00485;product=hypothetical protein
1	Prodigal:2.6	CDS	549011	550162	.	-	0	ID=NHCDCEFI_00486;eC_number=2.7.1.165;Name=garK_1;dbxref=COG:COG1929;gene=garK_1;inference=ab initio prediction:Prodigal:2.6,similar to AA sequence:UniProtKB:P23524;locus_tag=NHCDCEFI_00486;product=Glycerate 2-kinase
1	Prodigal:2.6	CDS	550446	551918	.	+	0	ID=NHCDCEFI_00487;inference=ab initio prediction:Prodigal:2.6;locus_tag=NHCDCEFI_00487;product=hypothetical protein
1	Prodigal:2.6	CDS	551939	552325	.	+	0	ID=NHCDCEFI_00488;inference=ab initio prediction:Prodigal:2.6;locus_tag=NHCDCEFI_00488;product=hypothetical protein
1	Prodigal:2.6	CDS	552610	553497	.	+	0	ID=NHCDCEFI_00489;Name=fieF;dbxref=COG:COG0053;gene=fieF;inference=ab initio prediction:Prodigal:2.6,similar to AA sequence:UniProtKB:P69380;locus_tag=NHCDCEFI_00489;product=Ferrous-iron efflux pump FieF
1	Prodigal:2.6	CDS	553773	554459	.	+	0	ID=NHCDCEFI_00490;eC_number=5.4.2.11;Name=gpmA_1;gene=gpmA_1;inference=ab initio prediction:Prodigal:2.6,similar to AA sequence:UniProtKB:P99153;locus_tag=NHCDCEFI_00490;product=2%2C3-bisphosphoglycerate-dependent phosphoglycerate mutase
1	Prodigal:2.6	CDS	554964	555752	.	+	0	ID=NHCDCEFI_00491;Name=tcyA;dbxref=COG:COG0834;gene=tcyA;inference=ab initio prediction:Prodigal:2.6,similar to AA sequence:UniProtKB:P42199;locus_tag=NHCDCEFI_00491;product=L-cystine-binding protein TcyA
1	Prodigal:2.6	CDS	555733	556452	.	+	0	ID=NHCDCEFI_00492;Name=tcyB;dbxref=COG:COG0765;gene=tcyB;inference=ab initio prediction:Prodigal:2.6,similar to AA sequence:UniProtKB:P42200;locus_tag=NHCDCEFI_00492;product=L-cystine transport system permease protein TcyB
1	Prodigal:2.6	CDS	556449	557180	.	+	0	ID=NHCDCEFI_00493;eC_number=3.6.3.-;Name=tcyC;dbxref=COG:COG1126;gene=tcyC;inference=ab initio prediction:Prodigal:2.6,similar to AA sequence:UniProtKB:P39456;locus_tag=NHCDCEFI_00493;product=L-cystine import ATP-binding protein TcyC
1	Prodigal:2.6	CDS	557324	557479	.	-	0	ID=NHCDCEFI_00494;inference=ab initio prediction:Prodigal:2.6;locus_tag=NHCDCEFI_00494;product=hypothetical protein
1	Prodigal:2.6	CDS	557866	559113	.	-	0	ID=NHCDCEFI_00495;eC_number=2.3.2.17;Name=femA_1;gene=femA_1;inference=ab initio prediction:Prodigal:2.6,similar to AA sequence:UniProtKB:Q7A5R3;locus_tag=NHCDCEFI_00495;product=Aminoacyltransferase FemA
1	Prodigal:2.6	CDS	559473	559835	.	+	0	ID=NHCDCEFI_00496;inference=ab initio prediction:Prodigal:2.6;locus_tag=NHCDCEFI_00496;product=hypothetical protein
1	Prodigal:2.6	CDS	559859	560455	.	+	0	ID=NHCDCEFI_00497;Name=bdbD;dbxref=COG:COG1651;gene=bdbD;inference=ab initio prediction:Prodigal:2.6,similar to AA sequence:UniProtKB:O32218;locus_tag=NHCDCEFI_00497;product=Disulfide bond formation protein D
1	Prodigal:2.6	CDS	560737	561207	.	+	0	ID=NHCDCEFI_00498;inference=ab initio prediction:Prodigal:2.6;locus_tag=NHCDCEFI_00498;product=hypothetical protein
1	Prodigal:2.6	CDS	561442	562263	.	+	0	ID=NHCDCEFI_00499;Name=nirC;dbxref=COG:COG2116;gene=nirC;inference=ab initio prediction:Prodigal:2.6,similar to AA sequence:UniProtKB:P0AC26;locus_tag=NHCDCEFI_00499;product=Nitrite transporter NirC
1	Prodigal:2.6	CDS	562706	563242	.	+	0	ID=NHCDCEFI_00500;eC_number=2.3.1.-;Name=ytmI;gene=ytmI;inference=ab initio prediction:Prodigal:2.6,similar to AA sequence:UniProtKB:O34350;locus_tag=NHCDCEFI_00500;product=putative N-acetyltransferase YtmI
1	Prodigal:2.6	CDS	563542	563697	.	-	0	ID=NHCDCEFI_00501;inference=ab initio prediction:Prodigal:2.6;locus_tag=NHCDCEFI_00501;product=hypothetical protein
1	Prodigal:2.6	CDS	563978	565453	.	-	0	ID=NHCDCEFI_00502;Name=gsiB;dbxref=COG:COG0747;gene=gsiB;inference=ab initio prediction:Prodigal:2.6,similar to AA sequence:UniProtKB:P75797;locus_tag=NHCDCEFI_00502;product=Glutathione-binding protein GsiB
1	Prodigal:2.6	CDS	565606	565713	.	+	0	ID=NHCDCEFI_00503;inference=ab initio prediction:Prodigal:2.6;locus_tag=NHCDCEFI_00503;product=hypothetical protein
1	Prodigal:2.6	CDS	565703	566422	.	+	0	ID=NHCDCEFI_00504;eC_number=4.99.1.4;Name=sirB;dbxref=COG:COG2138;gene=sirB;inference=ab initio prediction:Prodigal:2.6,similar to AA sequence:UniProtKB:O34632;locus_tag=NHCDCEFI_00504;product=Sirohydrochlorin ferrochelatase
1	Prodigal:2.6	CDS	566860	569265	.	+	0	ID=NHCDCEFI_00505;eC_number=1.7.1.4;Name=nasD;dbxref=COG:COG1251;gene=nasD;inference=ab initio prediction:Prodigal:2.6,similar to AA sequence:UniProtKB:P42435;locus_tag=NHCDCEFI_00505;product=Nitrite reductase [NAD(P)H]
1	Prodigal:2.6	CDS	569268	569582	.	+	0	ID=NHCDCEFI_00506;eC_number=1.7.1.4;Name=nasE;dbxref=COG:COG2146;gene=nasE;inference=ab initio prediction:Prodigal:2.6,similar to AA sequence:UniProtKB:P42436;locus_tag=NHCDCEFI_00506;product=Assimilatory nitrite reductase [NAD(P)H] small subunit
1	Prodigal:2.6	CDS	569573	570508	.	+	0	ID=NHCDCEFI_00507;eC_number=2.1.1.107;Name=sumT_2;dbxref=COG:COG0007;gene=sumT_2;inference=ab initio prediction:Prodigal:2.6,similar to AA sequence:UniProtKB:O34744;locus_tag=NHCDCEFI_00507;product=Uroporphyrinogen-III C-methyltransferase
1	Prodigal:2.6	CDS	570688	574371	.	+	0	ID=NHCDCEFI_00508;eC_number=1.7.99.4;Name=narG;dbxref=COG:COG5013;gene=narG;inference=ab initio prediction:Prodigal:2.6,similar to AA sequence:UniProtKB:P09152;locus_tag=NHCDCEFI_00508;product=Respiratory nitrate reductase 1 alpha chain
1	Prodigal:2.6	CDS	574361	575914	.	+	0	ID=NHCDCEFI_00509;eC_number=1.7.99.4;Name=narH;dbxref=COG:COG1140;gene=narH;inference=ab initio prediction:Prodigal:2.6,similar to AA sequence:UniProtKB:P11349;locus_tag=NHCDCEFI_00509;product=Respiratory nitrate reductase 1 beta chain
1	Prodigal:2.6	CDS	575880	576482	.	+	0	ID=NHCDCEFI_00510;Name=narW;dbxref=COG:COG2180;gene=narW;inference=ab initio prediction:Prodigal:2.6,similar to AA sequence:UniProtKB:P19317;locus_tag=NHCDCEFI_00510;product=putative nitrate reductase molybdenum cofactor assembly chaperone NarW
1	Prodigal:2.6	CDS	576475	577152	.	+	0	ID=NHCDCEFI_00511;eC_number=1.7.99.4;Name=narX;gene=narX;inference=ab initio prediction:Prodigal:2.6,similar to AA sequence:UniProtKB:P9WJQ0;locus_tag=NHCDCEFI_00511;product=Nitrate reductase-like protein NarX
1	Prodigal:2.6	CDS	577172	577624	.	+	0	ID=NHCDCEFI_00512;inference=ab initio prediction:Prodigal:2.6;locus_tag=NHCDCEFI_00512;product=hypothetical protein
1	Prodigal:2.6	CDS	577634	578668	.	+	0	ID=NHCDCEFI_00513;eC_number=2.7.13.3;Name=nreB;gene=nreB;inference=ab initio prediction:Prodigal:2.6,similar to AA sequence:UniProtKB:Q7WZY5;locus_tag=NHCDCEFI_00513;product=Oxygen sensor histidine kinase NreB
1	Prodigal:2.6	CDS	578697	579353	.	+	0	ID=NHCDCEFI_00514;Name=nreC;dbxref=COG:COG2197;gene=nreC;inference=ab initio prediction:Prodigal:2.6,similar to AA sequence:UniProtKB:Q7WZY4;locus_tag=NHCDCEFI_00514;product=Oxygen regulatory protein NreC
1	Prodigal:2.6	CDS	579610	580773	.	+	0	ID=NHCDCEFI_00515;Name=narT;dbxref=COG:COG2223;gene=narT;inference=ab initio prediction:Prodigal:2.6,similar to AA sequence:UniProtKB:O33854;locus_tag=NHCDCEFI_00515;product=putative nitrate transporter NarT
1	Prodigal:2.6	CDS	581478	581924	.	-	0	ID=NHCDCEFI_00516;Name=sarZ;gene=sarZ;inference=ab initio prediction:Prodigal:2.6,similar to AA sequence:UniProtKB:Q2FVN3;locus_tag=NHCDCEFI_00516;product=HTH-type transcriptional regulator SarZ
1	Prodigal:2.6	CDS	582088	582717	.	+	0	ID=NHCDCEFI_00517;eC_number=1.-.-.-;Name=yodC;dbxref=COG:COG0778;gene=yodC;inference=ab initio prediction:Prodigal:2.6,similar to AA sequence:UniProtKB:P81102;locus_tag=NHCDCEFI_00517;product=Putative NAD(P)H nitroreductase YodC
1	Prodigal:2.6	CDS	582841	583206	.	+	0	ID=NHCDCEFI_00518;inference=ab initio prediction:Prodigal:2.6;locus_tag=NHCDCEFI_00518;product=hypothetical protein
1	Prodigal:2.6	CDS	583371	584651	.	+	0	ID=NHCDCEFI_00519;Name=gltT;gene=gltT;inference=ab initio prediction:Prodigal:2.6,similar to AA sequence:UniProtKB:P24943;locus_tag=NHCDCEFI_00519;product=Proton/sodium-glutamate symport protein
1	Prodigal:2.6	CDS	584934	585284	.	-	0	ID=NHCDCEFI_00520;inference=ab initio prediction:Prodigal:2.6;locus_tag=NHCDCEFI_00520;product=hypothetical protein
1	Prodigal:2.6	CDS	585475	585939	.	-	0	ID=NHCDCEFI_00521;Name=ydaG;dbxref=COG:COG3871;gene=ydaG;inference=ab initio prediction:Prodigal:2.6,similar to AA sequence:UniProtKB:P80238;locus_tag=NHCDCEFI_00521;product=General stress protein 26
1	Prodigal:2.6	CDS	585970	588075	.	-	0	ID=NHCDCEFI_00522;Name=melR;gene=melR;inference=ab initio prediction:Prodigal:2.6,similar to AA sequence:UniProtKB:P0ACH8;locus_tag=NHCDCEFI_00522;product=Melibiose operon regulatory protein
1	Prodigal:2.6	CDS	589238	589615	.	-	0	ID=NHCDCEFI_00523;inference=ab initio prediction:Prodigal:2.6;locus_tag=NHCDCEFI_00523;product=hypothetical protein
1	Prodigal:2.6	CDS	589769	591214	.	+	0	ID=NHCDCEFI_00524;Name=treP;dbxref=COG:COG1263;gene=treP;inference=ab initio prediction:Prodigal:2.6,similar to AA sequence:UniProtKB:P39794;locus_tag=NHCDCEFI_00524;product=PTS system trehalose-specific EIIBC component
1	Prodigal:2.6	CDS	591304	592251	.	-	0	ID=NHCDCEFI_00525;inference=ab initio prediction:Prodigal:2.6;locus_tag=NHCDCEFI_00525;product=hypothetical protein
1	Prodigal:2.6	CDS	592846	593262	.	+	0	ID=NHCDCEFI_00526;Name=yobA;dbxref=COG:COG2372;gene=yobA;inference=ab initio prediction:Prodigal:2.6,similar to AA sequence:UniProtKB:P0AA57;locus_tag=NHCDCEFI_00526;product=Protein YobA
1	Prodigal:2.6	CDS	593442	594107	.	+	0	ID=NHCDCEFI_00527;inference=ab initio prediction:Prodigal:2.6;locus_tag=NHCDCEFI_00527;product=hypothetical protein
1	Prodigal:2.6	CDS	594447	594710	.	+	0	ID=NHCDCEFI_00528;Name=ycnI;dbxref=COG:COG4549;gene=ycnI;inference=ab initio prediction:Prodigal:2.6,similar to AA sequence:UniProtKB:P94431;locus_tag=NHCDCEFI_00528;product=putative protein YcnI
1	Prodigal:2.6	CDS	594924	595340	.	+	0	ID=NHCDCEFI_00529;inference=ab initio prediction:Prodigal:2.6;locus_tag=NHCDCEFI_00529;product=hypothetical protein
1	Prodigal:2.6	CDS	595409	595810	.	+	0	ID=NHCDCEFI_00530;inference=ab initio prediction:Prodigal:2.6;locus_tag=NHCDCEFI_00530;product=hypothetical protein
1	Prodigal:2.6	CDS	595867	596859	.	-	0	ID=NHCDCEFI_00531;eC_number=1.6.5.-;Name=yhfP;dbxref=COG:COG0604;gene=yhfP;inference=ab initio prediction:Prodigal:2.6,similar to AA sequence:UniProtKB:O07615;locus_tag=NHCDCEFI_00531;product=Putative quinone oxidoreductase YhfP
1	Prodigal:2.6	CDS	597100	597639	.	+	0	ID=NHCDCEFI_00532;eC_number=2.3.1.57;Name=paiA;dbxref=COG:COG0454;gene=paiA;inference=ab initio prediction:Prodigal:2.6,similar to AA sequence:UniProtKB:P21340;locus_tag=NHCDCEFI_00532;product=Spermidine/spermine N(1)-acetyltransferase
1	Prodigal:2.6	CDS	597911	600076	.	+	0	ID=NHCDCEFI_00533;eC_number=2.7.8.12;Name=tagF_3;dbxref=COG:COG1887;gene=tagF_3;inference=ab initio prediction:Prodigal:2.6,similar to AA sequence:UniProtKB:Q5HLM5;locus_tag=NHCDCEFI_00533;product=Teichoic acid poly(glycerol phosphate) polymerase
1	Prodigal:2.6	CDS	600205	600852	.	+	0	ID=NHCDCEFI_00534;inference=ab initio prediction:Prodigal:2.6,similar to AA sequence:UniProtKB:Q7A3W5;locus_tag=NHCDCEFI_00534;product=putative lipoprotein
1	Prodigal:2.6	CDS	600984	602663	.	-	0	ID=NHCDCEFI_00535;eC_number=2.7.8.12;Name=tagF_4;dbxref=COG:COG1887;gene=tagF_4;inference=ab initio prediction:Prodigal:2.6,similar to AA sequence:UniProtKB:Q5HLM5;locus_tag=NHCDCEFI_00535;product=Teichoic acid poly(glycerol phosphate) polymerase
1	Prodigal:2.6	CDS	603013	604614	.	+	0	ID=NHCDCEFI_00536;Name=lctP;dbxref=COG:COG1620;gene=lctP;inference=ab initio prediction:Prodigal:2.6,similar to AA sequence:UniProtKB:P55910;locus_tag=NHCDCEFI_00536;product=L-lactate permease
1	Prodigal:2.6	CDS	604819	605964	.	-	0	ID=NHCDCEFI_00537;eC_number=2.4.1.-;Name=gtf1_2;gene=gtf1_2;inference=ab initio prediction:Prodigal:2.6,similar to AA sequence:UniProtKB:A1C3L9;locus_tag=NHCDCEFI_00537;product=Glycosyltransferase Gtf1
1	Prodigal:2.6	CDS	606296	607774	.	+	0	ID=NHCDCEFI_00538;eC_number=1.1.5.4;Name=mqo1;gene=mqo1;inference=ab initio prediction:Prodigal:2.6,similar to AA sequence:UniProtKB:P65422;locus_tag=NHCDCEFI_00538;product=putative malate:quinone oxidoreductase 1
1	Prodigal:2.6	CDS	607918	609273	.	-	0	ID=NHCDCEFI_00539;eC_number=2.7.13.3;Name=hssS;gene=hssS;inference=ab initio prediction:Prodigal:2.6,similar to AA sequence:UniProtKB:A6QJK4;locus_tag=NHCDCEFI_00539;product=Heme sensor protein HssS
1	Prodigal:2.6	CDS	609266	609940	.	-	0	ID=NHCDCEFI_00540;Name=hssR;gene=hssR;inference=ab initio prediction:Prodigal:2.6,similar to AA sequence:UniProtKB:A6QJK3;locus_tag=NHCDCEFI_00540;product=Heme response regulator HssR
1	Prodigal:2.6	CDS	610072	611124	.	+	0	ID=NHCDCEFI_00541;dbxref=COG:COG0577;inference=ab initio prediction:Prodigal:2.6,similar to AA sequence:UniProtKB:P9WG17;locus_tag=NHCDCEFI_00541;product=putative ABC transporter permease
1	Prodigal:2.6	CDS	611124	611792	.	+	0	ID=NHCDCEFI_00542;eC_number=3.6.3.-;Name=hrtA;dbxref=COG:COG1136;gene=hrtA;inference=ab initio prediction:Prodigal:2.6,similar to AA sequence:UniProtKB:Q99RR8;locus_tag=NHCDCEFI_00542;product=Putative hemin import ATP-binding protein HrtA
1	Prodigal:2.6	CDS	611613	612056	.	-	0	ID=NHCDCEFI_00543;inference=ab initio prediction:Prodigal:2.6;locus_tag=NHCDCEFI_00543;product=hypothetical protein
1	Prodigal:2.6	CDS	612073	613029	.	-	0	ID=NHCDCEFI_00544;inference=ab initio prediction:Prodigal:2.6;locus_tag=NHCDCEFI_00544;product=hypothetical protein
1	Prodigal:2.6	CDS	613217	613672	.	+	0	ID=NHCDCEFI_00545;Name=tcaR;gene=tcaR;inference=ab initio prediction:Prodigal:2.6,similar to AA sequence:UniProtKB:A6QJJ8;locus_tag=NHCDCEFI_00545;product=HTH-type transcriptional regulator TcaR
1	Prodigal:2.6	CDS	613934	615340	.	+	0	ID=NHCDCEFI_00546;Name=tcaA_2;gene=tcaA_2;inference=ab initio prediction:Prodigal:2.6,similar to AA sequence:UniProtKB:A6U483;locus_tag=NHCDCEFI_00546;product=Membrane-associated protein TcaA
1	Prodigal:2.6	CDS	615398	616609	.	+	0	ID=NHCDCEFI_00547;Name=bcr_2;gene=bcr_2;inference=ab initio prediction:Prodigal:2.6,similar to AA sequence:UniProtKB:P28246;locus_tag=NHCDCEFI_00547;product=Bicyclomycin resistance protein
1	Prodigal:2.6	CDS	616646	617197	.	-	0	ID=NHCDCEFI_00548;inference=ab initio prediction:Prodigal:2.6;locus_tag=NHCDCEFI_00548;product=hypothetical protein
1	Prodigal:2.6	CDS	617338	617985	.	+	0	ID=NHCDCEFI_00549;Name=emrK;dbxref=COG:COG1566;gene=emrK;inference=ab initio prediction:Prodigal:2.6,similar to AA sequence:UniProtKB:P52599;locus_tag=NHCDCEFI_00549;product=putative multidrug resistance protein EmrK
1	Prodigal:2.6	CDS	617998	619974	.	+	0	ID=NHCDCEFI_00550;Name=emrB_1;gene=emrB_1;inference=ab initio prediction:Prodigal:2.6,similar to AA sequence:UniProtKB:P0AEJ0;locus_tag=NHCDCEFI_00550;product=Multidrug export protein EmrB
1	Prodigal:2.6	CDS	620154	620786	.	-	0	ID=NHCDCEFI_00551;inference=ab initio prediction:Prodigal:2.6;locus_tag=NHCDCEFI_00551;product=hypothetical protein
1	Prodigal:2.6	CDS	621004	621903	.	+	0	ID=NHCDCEFI_00552;eC_number=3.1.1.3;Name=lipY;gene=lipY;inference=ab initio prediction:Prodigal:2.6,similar to AA sequence:UniProtKB:I6Y2J4;locus_tag=NHCDCEFI_00552;product=Triacylglycerol lipase
1	Prodigal:2.6	CDS	622039	622428	.	-	0	ID=NHCDCEFI_00553;inference=ab initio prediction:Prodigal:2.6;locus_tag=NHCDCEFI_00553;product=hypothetical protein
1	Prodigal:2.6	CDS	622431	622907	.	-	0	ID=NHCDCEFI_00554;eC_number=1.1.1.108;Name=lcdH_3;gene=lcdH_3;inference=ab initio prediction:Prodigal:2.6,similar to AA sequence:UniProtKB:D7UNT2;locus_tag=NHCDCEFI_00554;product=L-carnitine dehydrogenase
1	Prodigal:2.6	CDS	623014	623961	.	+	0	ID=NHCDCEFI_00555;Name=corA;dbxref=COG:COG0598;gene=corA;inference=ab initio prediction:Prodigal:2.6,similar to AA sequence:UniProtKB:Q9WZ31;locus_tag=NHCDCEFI_00555;product=Cobalt/magnesium transport protein CorA
1	Prodigal:2.6	CDS	624001	625050	.	+	0	ID=NHCDCEFI_00556;eC_number=5.3.3.2;Name=fni;gene=fni;inference=ab initio prediction:Prodigal:2.6,similar to AA sequence:UniProtKB:P99172;locus_tag=NHCDCEFI_00556;product=Isopentenyl-diphosphate delta-isomerase
1	Prodigal:2.6	CDS	625205	626413	.	-	0	ID=NHCDCEFI_00557;Name=gltS;dbxref=COG:COG0786;gene=gltS;inference=ab initio prediction:Prodigal:2.6,similar to AA sequence:UniProtKB:P0AER8;locus_tag=NHCDCEFI_00557;product=Sodium/glutamate symporter
1	Prodigal:2.6	CDS	626730	627050	.	+	0	ID=NHCDCEFI_00558;inference=ab initio prediction:Prodigal:2.6;locus_tag=NHCDCEFI_00558;product=hypothetical protein
1	Prodigal:2.6	CDS	627047	627607	.	+	0	ID=NHCDCEFI_00559;inference=ab initio prediction:Prodigal:2.6;locus_tag=NHCDCEFI_00559;product=hypothetical protein
1	Prodigal:2.6	CDS	627604	628407	.	+	0	ID=NHCDCEFI_00560;inference=ab initio prediction:Prodigal:2.6;locus_tag=NHCDCEFI_00560;product=hypothetical protein
1	Prodigal:2.6	CDS	628562	629170	.	-	0	ID=NHCDCEFI_00561;eC_number=3.2.2.-;inference=ab initio prediction:Prodigal:2.6,protein motif:HAMAP:MF_00527;locus_tag=NHCDCEFI_00561;product=Putative 3-methyladenine DNA glycosylase
1	Prodigal:2.6	CDS	629376	629468	.	+	0	ID=NHCDCEFI_00562;inference=ab initio prediction:Prodigal:2.6;locus_tag=NHCDCEFI_00562;product=hypothetical protein
1	Prodigal:2.6	CDS	629475	629948	.	+	0	ID=NHCDCEFI_00563;inference=ab initio prediction:Prodigal:2.6;locus_tag=NHCDCEFI_00563;product=hypothetical protein
1	Prodigal:2.6	CDS	630362	630535	.	+	0	ID=NHCDCEFI_00564;inference=ab initio prediction:Prodigal:2.6;locus_tag=NHCDCEFI_00564;product=hypothetical protein
1	Prodigal:2.6	CDS	630521	632131	.	-	0	ID=NHCDCEFI_00565;eC_number=2.7.1.16;Name=araB;dbxref=COG:COG1069;gene=araB;inference=ab initio prediction:Prodigal:2.6,similar to AA sequence:UniProtKB:Q9KBQ3;locus_tag=NHCDCEFI_00565;product=Ribulokinase
1	Prodigal:2.6	CDS	632719	633729	.	+	0	ID=NHCDCEFI_00566;eC_number=5.1.3.3;Name=mro;dbxref=COG:COG2017;gene=mro;inference=ab initio prediction:Prodigal:2.6,similar to AA sequence:UniProtKB:P05149;locus_tag=NHCDCEFI_00566;product=Aldose 1-epimerase
1	Prodigal:2.6	CDS	633802	634482	.	-	0	ID=NHCDCEFI_00567;Name=yiiM;dbxref=COG:COG2258;gene=yiiM;inference=ab initio prediction:Prodigal:2.6,similar to AA sequence:UniProtKB:P32157;locus_tag=NHCDCEFI_00567;product=Protein YiiM
1	Prodigal:2.6	CDS	634648	635340	.	+	0	ID=NHCDCEFI_00568;eC_number=5.3.1.6;Name=rpiA;dbxref=COG:COG0120;gene=rpiA;inference=ab initio prediction:Prodigal:2.6,similar to AA sequence:UniProtKB:Q8DTT9;locus_tag=NHCDCEFI_00568;product=Ribose-5-phosphate isomerase A
1	Prodigal:2.6	CDS	635579	635764	.	-	0	ID=NHCDCEFI_00569;inference=ab initio prediction:Prodigal:2.6;locus_tag=NHCDCEFI_00569;product=hypothetical protein
1	Prodigal:2.6	CDS	636326	637474	.	-	0	ID=NHCDCEFI_00570;Name=lyrA;gene=lyrA;inference=ab initio prediction:Prodigal:2.6,similar to AA sequence:UniProtKB:Q2FVT1;locus_tag=NHCDCEFI_00570;product=Lysostaphin resistance protein A
1	Prodigal:2.6	CDS	637722	638657	.	+	0	ID=NHCDCEFI_00571;eC_number=3.5.3.8;Name=hutG;gene=hutG;inference=ab initio prediction:Prodigal:2.6,similar to AA sequence:UniProtKB:P99158;locus_tag=NHCDCEFI_00571;product=Formimidoylglutamase
1	Prodigal:2.6	CDS	639127	640245	.	+	0	ID=NHCDCEFI_00572;eC_number=3.-.-.-;Name=yxeP_2;dbxref=COG:COG1473;gene=yxeP_2;inference=ab initio prediction:Prodigal:2.6,similar to AA sequence:UniProtKB:P54955;locus_tag=NHCDCEFI_00572;product=putative hydrolase YxeP
1	Prodigal:2.6	CDS	640342	641223	.	+	0	ID=NHCDCEFI_00573;eC_number=1.-.-.-;Name=yghA;gene=yghA;inference=ab initio prediction:Prodigal:2.6,similar to AA sequence:UniProtKB:P0AG84;locus_tag=NHCDCEFI_00573;product=putative oxidoreductase YghA
1	Prodigal:2.6	CDS	641510	642121	.	+	0	ID=NHCDCEFI_00574;inference=ab initio prediction:Prodigal:2.6;locus_tag=NHCDCEFI_00574;product=hypothetical protein
1	Prodigal:2.6	CDS	642165	642752	.	+	0	ID=NHCDCEFI_00575;inference=ab initio prediction:Prodigal:2.6;locus_tag=NHCDCEFI_00575;product=hypothetical protein
1	Prodigal:2.6	CDS	643058	644359	.	+	0	ID=NHCDCEFI_00576;Name=mleN_1;dbxref=COG:COG1757;gene=mleN_1;inference=ab initio prediction:Prodigal:2.6,similar to AA sequence:UniProtKB:P54571;locus_tag=NHCDCEFI_00576;product=Malate-2H(+)/Na(+)-lactate antiporter
1	Prodigal:2.6	CDS	644656	645168	.	+	0	ID=NHCDCEFI_00577;inference=ab initio prediction:Prodigal:2.6;locus_tag=NHCDCEFI_00577;product=hypothetical protein
1	Prodigal:2.6	CDS	645553	646626	.	+	0	ID=NHCDCEFI_00578;inference=ab initio prediction:Prodigal:2.6;locus_tag=NHCDCEFI_00578;product=hypothetical protein
1	Prodigal:2.6	CDS	647006	647161	.	+	0	ID=NHCDCEFI_00579;inference=ab initio prediction:Prodigal:2.6;locus_tag=NHCDCEFI_00579;product=hypothetical protein
1	Prodigal:2.6	CDS	647385	648146	.	-	0	ID=NHCDCEFI_00580;Name=glvR;dbxref=COG:COG1737;gene=glvR;inference=ab initio prediction:Prodigal:2.6,similar to AA sequence:UniProtKB:P54717;locus_tag=NHCDCEFI_00580;product=HTH-type transcriptional regulator GlvR
1	Prodigal:2.6	CDS	648344	649933	.	+	0	ID=NHCDCEFI_00581;Name=malP;dbxref=COG:COG1263;gene=malP;inference=ab initio prediction:Prodigal:2.6,similar to AA sequence:UniProtKB:P54715;locus_tag=NHCDCEFI_00581;product=PTS system maltose-specific EIICB component
1	Prodigal:2.6	CDS	650038	650568	.	-	0	ID=NHCDCEFI_00582;inference=ab initio prediction:Prodigal:2.6;locus_tag=NHCDCEFI_00582;product=hypothetical protein
1	Prodigal:2.6	CDS	650869	651504	.	+	0	ID=NHCDCEFI_00583;eC_number=3.1.3.-;dbxref=COG:COG0637;inference=ab initio prediction:Prodigal:2.6,similar to AA sequence:UniProtKB:Q9X0Y1;locus_tag=NHCDCEFI_00583;product=Phosphorylated carbohydrates phosphatase
1	Prodigal:2.6	CDS	652029	652214	.	-	0	ID=NHCDCEFI_00584;inference=ab initio prediction:Prodigal:2.6;locus_tag=NHCDCEFI_00584;product=hypothetical protein
1	Prodigal:2.6	CDS	652211	652567	.	-	0	ID=NHCDCEFI_00585;inference=ab initio prediction:Prodigal:2.6;locus_tag=NHCDCEFI_00585;product=hypothetical protein
1	Prodigal:2.6	CDS	652966	653592	.	+	0	ID=NHCDCEFI_00586;Name=yifK_1;dbxref=COG:COG1113;gene=yifK_1;inference=ab initio prediction:Prodigal:2.6,similar to AA sequence:UniProtKB:P27837;locus_tag=NHCDCEFI_00586;product=putative transport protein YifK
1	Prodigal:2.6	CDS	653611	654342	.	+	0	ID=NHCDCEFI_00587;Name=yifK_2;dbxref=COG:COG1113;gene=yifK_2;inference=ab initio prediction:Prodigal:2.6,similar to AA sequence:UniProtKB:P27837;locus_tag=NHCDCEFI_00587;product=putative transport protein YifK
1	Prodigal:2.6	CDS	654465	655232	.	-	0	ID=NHCDCEFI_00588;Name=ybbH;dbxref=COG:COG1737;gene=ybbH;inference=ab initio prediction:Prodigal:2.6,similar to AA sequence:UniProtKB:Q45581;locus_tag=NHCDCEFI_00588;product=putative HTH-type transcriptional regulator YbbH
1	Prodigal:2.6	CDS	655351	656775	.	-	0	ID=NHCDCEFI_00589;inference=ab initio prediction:Prodigal:2.6,similar to AA sequence:UniProtKB:Q7A804;locus_tag=NHCDCEFI_00589;product=PTS system EIIBC component
1	Prodigal:2.6	CDS	656788	657675	.	-	0	ID=NHCDCEFI_00590;eC_number=4.2.1.126;Name=murQ;dbxref=COG:COG2103;gene=murQ;inference=ab initio prediction:Prodigal:2.6,similar to AA sequence:UniProtKB:Q45582;locus_tag=NHCDCEFI_00590;product=N-acetylmuramic acid 6-phosphate etherase
1	Prodigal:2.6	CDS	657672	658754	.	-	0	ID=NHCDCEFI_00591;inference=ab initio prediction:Prodigal:2.6;locus_tag=NHCDCEFI_00591;product=hypothetical protein
1	Prodigal:2.6	CDS	658904	659239	.	-	0	ID=NHCDCEFI_00592;inference=ab initio prediction:Prodigal:2.6;locus_tag=NHCDCEFI_00592;product=hypothetical protein
1	Prodigal:2.6	CDS	659291	660037	.	+	0	ID=NHCDCEFI_00593;inference=ab initio prediction:Prodigal:2.6;locus_tag=NHCDCEFI_00593;product=hypothetical protein
1	Prodigal:2.6	CDS	660216	660905	.	-	0	ID=NHCDCEFI_00594;inference=ab initio prediction:Prodigal:2.6;locus_tag=NHCDCEFI_00594;product=hypothetical protein
1	Prodigal:2.6	CDS	661333	662148	.	+	0	ID=NHCDCEFI_00595;eC_number=3.1.3.25;Name=suhB_1;dbxref=COG:COG0483;gene=suhB_1;inference=ab initio prediction:Prodigal:2.6,similar to AA sequence:UniProtKB:P0ADG4;locus_tag=NHCDCEFI_00595;product=Inositol-1-monophosphatase
1	Prodigal:2.6	CDS	662337	663287	.	+	0	ID=NHCDCEFI_00596;eC_number=2.7.8.-;Name=tagU;dbxref=COG:COG1316;gene=tagU;inference=ab initio prediction:Prodigal:2.6,similar to AA sequence:UniProtKB:Q02115;locus_tag=NHCDCEFI_00596;product=Polyisoprenyl-teichoic acid--peptidoglycan teichoic acid transferase TagU
1	Prodigal:2.6	CDS	663921	664196	.	+	0	ID=NHCDCEFI_00597;inference=ab initio prediction:Prodigal:2.6;locus_tag=NHCDCEFI_00597;product=hypothetical protein
1	Prodigal:2.6	CDS	664218	664994	.	+	0	ID=NHCDCEFI_00598;Name=atl_1;dbxref=COG:COG4193;gene=atl_1;inference=ab initio prediction:Prodigal:2.6,similar to AA sequence:UniProtKB:O33635;locus_tag=NHCDCEFI_00598;product=Bifunctional autolysin
1	Prodigal:2.6	CDS	665098	665235	.	-	0	ID=NHCDCEFI_00599;inference=ab initio prediction:Prodigal:2.6;locus_tag=NHCDCEFI_00599;product=hypothetical protein
1	Prodigal:2.6	CDS	665377	666501	.	+	0	ID=NHCDCEFI_00600;eC_number=1.14.13.222;Name=auaG;gene=auaG;inference=ab initio prediction:Prodigal:2.6,similar to AA sequence:UniProtKB:H1ZZA4;locus_tag=NHCDCEFI_00600;product=Aurachin C monooxygenase/isomerase
1	Prodigal:2.6	CDS	666642	667595	.	-	0	ID=NHCDCEFI_00601;eC_number=1.1.1.-;inference=ab initio prediction:Prodigal:2.6,similar to AA sequence:UniProtKB:Q7A417;locus_tag=NHCDCEFI_00601;product=Putative 2-hydroxyacid dehydrogenase
1	Prodigal:2.6	CDS	667673	667990	.	-	0	ID=NHCDCEFI_00602;Name=ykkD;dbxref=COG:COG2076;gene=ykkD;inference=ab initio prediction:Prodigal:2.6,similar to AA sequence:UniProtKB:P49857;locus_tag=NHCDCEFI_00602;product=Multidrug resistance protein YkkD
1	Prodigal:2.6	CDS	667996	668322	.	-	0	ID=NHCDCEFI_00603;Name=ykkC;dbxref=COG:COG2076;gene=ykkC;inference=ab initio prediction:Prodigal:2.6,similar to AA sequence:UniProtKB:P49856;locus_tag=NHCDCEFI_00603;product=Multidrug resistance protein YkkC
1	Prodigal:2.6	CDS	668475	668948	.	-	0	ID=NHCDCEFI_00604;Name=ssaA2_1;dbxref=COG:COG3942;gene=ssaA2_1;inference=ab initio prediction:Prodigal:2.6,similar to AA sequence:UniProtKB:Q2G2J2;locus_tag=NHCDCEFI_00604;product=Staphylococcal secretory antigen ssaA2
1	Prodigal:2.6	CDS	669270	669782	.	-	0	ID=NHCDCEFI_00605;inference=ab initio prediction:Prodigal:2.6;locus_tag=NHCDCEFI_00605;product=hypothetical protein
1	Prodigal:2.6	CDS	670146	671216	.	+	0	ID=NHCDCEFI_00606;eC_number=1.5.1.28;Name=odh;gene=odh;inference=ab initio prediction:Prodigal:2.6,similar to AA sequence:UniProtKB:Q44297;locus_tag=NHCDCEFI_00606;product=Opine dehydrogenase
1	Prodigal:2.6	CDS	671281	672678	.	+	0	ID=NHCDCEFI_00607;Name=mleN_2;dbxref=COG:COG1757;gene=mleN_2;inference=ab initio prediction:Prodigal:2.6,similar to AA sequence:UniProtKB:P54571;locus_tag=NHCDCEFI_00607;product=Malate-2H(+)/Na(+)-lactate antiporter
1	Prodigal:2.6	CDS	673127	673900	.	-	0	ID=NHCDCEFI_00608;Name=ssaA_3;dbxref=COG:COG3942;gene=ssaA_3;inference=ab initio prediction:Prodigal:2.6,similar to AA sequence:UniProtKB:Q2FV55;locus_tag=NHCDCEFI_00608;product=Staphylococcal secretory antigen SsaA
1	Prodigal:2.6	CDS	674472	676445	.	+	0	ID=NHCDCEFI_00609;Name=soxS;gene=soxS;inference=ab initio prediction:Prodigal:2.6,similar to AA sequence:UniProtKB:P0A9E2;locus_tag=NHCDCEFI_00609;product=Regulatory protein SoxS
1	Prodigal:2.6	CDS	676484	677212	.	+	0	ID=NHCDCEFI_00610;Name=sarU;gene=sarU;inference=ab initio prediction:Prodigal:2.6,similar to AA sequence:UniProtKB:Q2G1T7;locus_tag=NHCDCEFI_00610;product=HTH-type transcriptional regulator SarU
1	Prodigal:2.6	CDS	677248	677571	.	+	0	ID=NHCDCEFI_00611;inference=ab initio prediction:Prodigal:2.6;locus_tag=NHCDCEFI_00611;product=hypothetical protein
1	Prodigal:2.6	CDS	677976	678320	.	+	0	ID=NHCDCEFI_00612;Name=sarR;gene=sarR;inference=ab initio prediction:Prodigal:2.6,similar to AA sequence:UniProtKB:Q9F0R1;locus_tag=NHCDCEFI_00612;product=HTH-type transcriptional regulator SarR
1	Prodigal:2.6	CDS	678425	679261	.	-	0	ID=NHCDCEFI_00613;Name=ureD1;dbxref=COG:COG0829;gene=ureD1;inference=ab initio prediction:Prodigal:2.6,similar to AA sequence:UniProtKB:Q79VJ0;locus_tag=NHCDCEFI_00613;product=Urease accessory protein UreD
1	Prodigal:2.6	CDS	679261	679875	.	-	0	ID=NHCDCEFI_00614;Name=ureG;gene=ureG;inference=ab initio prediction:Prodigal:2.6,similar to AA sequence:UniProtKB:Q7A427;locus_tag=NHCDCEFI_00614;product=Urease accessory protein UreG
1	Prodigal:2.6	CDS	679888	680577	.	-	0	ID=NHCDCEFI_00615;Name=ureF;dbxref=COG:COG0830;gene=ureF;inference=ab initio prediction:Prodigal:2.6,similar to AA sequence:UniProtKB:Q79VJ2;locus_tag=NHCDCEFI_00615;product=Urease accessory protein UreF
1	Prodigal:2.6	CDS	680570	681022	.	-	0	ID=NHCDCEFI_00616;Name=ureE;gene=ureE;inference=ab initio prediction:Prodigal:2.6,similar to AA sequence:UniProtKB:Q7A429;locus_tag=NHCDCEFI_00616;product=Urease accessory protein UreE
1	Prodigal:2.6	CDS	681036	682739	.	-	0	ID=NHCDCEFI_00617;eC_number=3.5.1.5;Name=ureC;gene=ureC;inference=ab initio prediction:Prodigal:2.6,similar to AA sequence:UniProtKB:P67404;locus_tag=NHCDCEFI_00617;product=Urease subunit alpha
1	Prodigal:2.6	CDS	682754	683155	.	-	0	ID=NHCDCEFI_00618;eC_number=3.5.1.5;Name=ureB;dbxref=COG:COG0832;gene=ureB;inference=ab initio prediction:Prodigal:2.6,similar to AA sequence:UniProtKB:Q4A0J4;locus_tag=NHCDCEFI_00618;product=Urease subunit beta
1	Prodigal:2.6	CDS	683169	683489	.	-	0	ID=NHCDCEFI_00619;eC_number=3.5.1.5;Name=ureA;dbxref=COG:COG0831;gene=ureA;inference=ab initio prediction:Prodigal:2.6,similar to AA sequence:UniProtKB:Q4A0J3;locus_tag=NHCDCEFI_00619;product=Urease subunit gamma
1	Prodigal:2.6	CDS	683739	684641	.	+	0	ID=NHCDCEFI_00620;dbxref=COG:COG4413;inference=ab initio prediction:Prodigal:2.6,similar to AA sequence:UniProtKB:Q72CX3;locus_tag=NHCDCEFI_00620;product=Urea transporter
1	Prodigal:2.6	CDS	685074	686216	.	+	0	ID=NHCDCEFI_00621;eC_number=1.3.99.-;Name=ydbM;gene=ydbM;inference=ab initio prediction:Prodigal:2.6,similar to AA sequence:UniProtKB:P96608;locus_tag=NHCDCEFI_00621;product=Putative acyl-CoA dehydrogenase YdbM
1	Prodigal:2.6	CDS	686535	687476	.	+	0	ID=NHCDCEFI_00622;eC_number=3.2.2.8;Name=rihB;dbxref=COG:COG1957;gene=rihB;inference=ab initio prediction:Prodigal:2.6,similar to AA sequence:UniProtKB:P33022;locus_tag=NHCDCEFI_00622;product=Pyrimidine-specific ribonucleoside hydrolase RihB
1	Prodigal:2.6	CDS	687586	688134	.	+	0	ID=NHCDCEFI_00623;Name=bioY;dbxref=COG:COG1268;gene=bioY;inference=ab initio prediction:Prodigal:2.6,similar to AA sequence:UniProtKB:Q2KBP7;locus_tag=NHCDCEFI_00623;product=Biotin transporter BioY
1	Prodigal:2.6	CDS	688171	688926	.	+	0	ID=NHCDCEFI_00624;inference=ab initio prediction:Prodigal:2.6;locus_tag=NHCDCEFI_00624;product=hypothetical protein
1	Prodigal:2.6	CDS	689047	689250	.	-	0	ID=NHCDCEFI_00625;Name=fdhD_1;gene=fdhD_1;inference=ab initio prediction:Prodigal:2.6,protein motif:HAMAP:MF_00187;locus_tag=NHCDCEFI_00625;product=Protein FdhD
1	Prodigal:2.6	CDS	689439	689828	.	-	0	ID=NHCDCEFI_00626;Name=fdhD_2;gene=fdhD_2;inference=ab initio prediction:Prodigal:2.6,protein motif:HAMAP:MF_00187;locus_tag=NHCDCEFI_00626;product=Protein FdhD
1	Prodigal:2.6	CDS	690047	690832	.	+	0	ID=NHCDCEFI_00627;Name=modA;dbxref=COG:COG0725;gene=modA;inference=ab initio prediction:Prodigal:2.6,similar to AA sequence:UniProtKB:P45323;locus_tag=NHCDCEFI_00627;product=Molybdate-binding protein ModA
1	Prodigal:2.6	CDS	690846	691517	.	+	0	ID=NHCDCEFI_00628;Name=modB;dbxref=COG:COG4149;gene=modB;inference=ab initio prediction:Prodigal:2.6,similar to AA sequence:UniProtKB:P0AF01;locus_tag=NHCDCEFI_00628;product=Molybdenum transport system permease protein ModB
1	Prodigal:2.6	CDS	691518	692138	.	+	0	ID=NHCDCEFI_00629;eC_number=3.6.3.25;Name=cysA_1;dbxref=COG:COG1118;gene=cysA_1;inference=ab initio prediction:Prodigal:2.6,similar to AA sequence:UniProtKB:P16676;locus_tag=NHCDCEFI_00629;product=Sulfate/thiosulfate import ATP-binding protein CysA
1	Prodigal:2.6	CDS	692214	693215	.	+	0	ID=NHCDCEFI_00630;eC_number=2.7.7.80;Name=moeB_2;dbxref=COG:COG0476;gene=moeB_2;inference=ab initio prediction:Prodigal:2.6,similar to AA sequence:UniProtKB:P12282;locus_tag=NHCDCEFI_00630;product=Molybdopterin-synthase adenylyltransferase
1	Prodigal:2.6	CDS	693236	693766	.	+	0	ID=NHCDCEFI_00631;Name=moaB;gene=moaB;inference=ab initio prediction:Prodigal:2.6,similar to AA sequence:UniProtKB:P99137;locus_tag=NHCDCEFI_00631;product=Molybdenum cofactor biosynthesis protein B
1	Prodigal:2.6	CDS	693827	694315	.	-	0	ID=NHCDCEFI_00632;eC_number=4.6.1.17;Name=moaC;dbxref=COG:COG0315;gene=moaC;inference=ab initio prediction:Prodigal:2.6,similar to AA sequence:UniProtKB:Q2FVX9;locus_tag=NHCDCEFI_00632;product=Cyclic pyranopterin monophosphate synthase
1	Prodigal:2.6	CDS	694377	695636	.	+	0	ID=NHCDCEFI_00633;eC_number=2.10.1.1;Name=moeA;gene=moeA;inference=ab initio prediction:Prodigal:2.6,similar to AA sequence:UniProtKB:P99139;locus_tag=NHCDCEFI_00633;product=Molybdopterin molybdenumtransferase
1	Prodigal:2.6	CDS	695633	696109	.	+	0	ID=NHCDCEFI_00634;Name=mobB;dbxref=COG:COG1763;gene=mobB;inference=ab initio prediction:Prodigal:2.6,similar to AA sequence:UniProtKB:P44902;locus_tag=NHCDCEFI_00634;product=Molybdopterin-guanine dinucleotide biosynthesis adapter protein
1	Prodigal:2.6	CDS	696110	696562	.	+	0	ID=NHCDCEFI_00635;eC_number=2.8.1.12;Name=moaE;gene=moaE;inference=ab initio prediction:Prodigal:2.6,similar to AA sequence:UniProtKB:P65401;locus_tag=NHCDCEFI_00635;product=Molybdopterin synthase catalytic subunit
1	Prodigal:2.6	CDS	696559	696792	.	+	0	ID=NHCDCEFI_00636;Name=moaD;gene=moaD;inference=ab initio prediction:Prodigal:2.6,similar to AA sequence:UniProtKB:Q7A441;locus_tag=NHCDCEFI_00636;product=Molybdopterin synthase sulfur carrier subunit
1	Prodigal:2.6	CDS	696798	697403	.	+	0	ID=NHCDCEFI_00637;eC_number=2.7.7.77;Name=mobA;gene=mobA;inference=ab initio prediction:Prodigal:2.6,similar to AA sequence:UniProtKB:P65405;locus_tag=NHCDCEFI_00637;product=putative molybdenum cofactor guanylyltransferase
1	Prodigal:2.6	CDS	697416	698438	.	+	0	ID=NHCDCEFI_00638;eC_number=4.1.99.22;Name=moaA;dbxref=COG:COG2896;gene=moaA;inference=ab initio prediction:Prodigal:2.6,similar to AA sequence:UniProtKB:P69848;locus_tag=NHCDCEFI_00638;product=GTP 3'%2C8-cyclase
1	Prodigal:2.6	CDS	698840	699190	.	+	0	ID=NHCDCEFI_00639;Name=sarV;gene=sarV;inference=ab initio prediction:Prodigal:2.6,similar to AA sequence:UniProtKB:Q2FVY9;locus_tag=NHCDCEFI_00639;product=HTH-type transcriptional regulator SarV
1	Prodigal:2.6	CDS	700031	701224	.	-	0	ID=NHCDCEFI_00640;Name=yhhS_2;gene=yhhS_2;inference=ab initio prediction:Prodigal:2.6,similar to AA sequence:UniProtKB:P37621;locus_tag=NHCDCEFI_00640;product=putative MFS-type transporter YhhS
1	Prodigal:2.6	CDS	701224	701664	.	-	0	ID=NHCDCEFI_00641;inference=ab initio prediction:Prodigal:2.6,similar to AA sequence:UniProtKB:Q6GEG9;locus_tag=NHCDCEFI_00641;product=putative HTH-type transcriptional regulator
1	Prodigal:2.6	CDS	701809	702588	.	+	0	ID=NHCDCEFI_00642;inference=ab initio prediction:Prodigal:2.6;locus_tag=NHCDCEFI_00642;product=hypothetical protein
1	Prodigal:2.6	CDS	702988	704238	.	+	0	ID=NHCDCEFI_00643;eC_number=2.3.2.16;Name=femX;dbxref=COG:COG2348;gene=femX;inference=ab initio prediction:Prodigal:2.6,similar to AA sequence:UniProtKB:Q2FVZ4;locus_tag=NHCDCEFI_00643;product=Lipid II:glycine glycyltransferase
1	Prodigal:2.6	CDS	704315	707470	.	+	0	ID=NHCDCEFI_00644;Name=swrC;dbxref=COG:COG0841;gene=swrC;inference=ab initio prediction:Prodigal:2.6,similar to AA sequence:UniProtKB:O31501;locus_tag=NHCDCEFI_00644;product=Swarming motility protein SwrC
1	Prodigal:2.6	CDS	707521	707838	.	-	0	ID=NHCDCEFI_00645;inference=ab initio prediction:Prodigal:2.6;locus_tag=NHCDCEFI_00645;product=hypothetical protein
1	Prodigal:2.6	CDS	708130	708300	.	-	0	ID=NHCDCEFI_00646;inference=ab initio prediction:Prodigal:2.6;locus_tag=NHCDCEFI_00646;product=hypothetical protein
1	Prodigal:2.6	CDS	708442	709350	.	+	0	ID=NHCDCEFI_00647;inference=ab initio prediction:Prodigal:2.6;locus_tag=NHCDCEFI_00647;product=hypothetical protein
1	Prodigal:2.6	CDS	709545	710336	.	-	0	ID=NHCDCEFI_00648;eC_number=1.1.1.47;Name=gdh;dbxref=COG:COG1028;gene=gdh;inference=ab initio prediction:Prodigal:2.6,similar to AA sequence:UniProtKB:P12310;locus_tag=NHCDCEFI_00648;product=Glucose 1-dehydrogenase
1	Prodigal:2.6	CDS	710364	711227	.	-	0	ID=NHCDCEFI_00649;Name=glcU_2;dbxref=COG:COG4975;gene=glcU_2;inference=ab initio prediction:Prodigal:2.6,similar to AA sequence:UniProtKB:P40419;locus_tag=NHCDCEFI_00649;product=putative glucose uptake protein GlcU
1	Prodigal:2.6	CDS	711518	713653	.	+	0	ID=NHCDCEFI_00650;eC_number=5.99.1.2;Name=topB;dbxref=COG:COG0550;gene=topB;inference=ab initio prediction:Prodigal:2.6,similar to AA sequence:UniProtKB:P14294;locus_tag=NHCDCEFI_00650;product=DNA topoisomerase 3
1	Prodigal:2.6	CDS	713766	715100	.	+	0	ID=NHCDCEFI_00651;Name=pbuG;dbxref=COG:COG2252;gene=pbuG;inference=ab initio prediction:Prodigal:2.6,similar to AA sequence:UniProtKB:O34987;locus_tag=NHCDCEFI_00651;product=Guanine/hypoxanthine permease PbuG
1	Prodigal:2.6	CDS	715157	715555	.	-	0	ID=NHCDCEFI_00652;inference=ab initio prediction:Prodigal:2.6;locus_tag=NHCDCEFI_00652;product=hypothetical protein
1	Prodigal:2.6	CDS	715911	716219	.	+	0	ID=NHCDCEFI_00653;Name=rpsJ;gene=rpsJ;inference=ab initio prediction:Prodigal:2.6,similar to AA sequence:UniProtKB:Q2YYP5;locus_tag=NHCDCEFI_00653;product=30S ribosomal protein S10
1	Prodigal:2.6	CDS	716247	716909	.	+	0	ID=NHCDCEFI_00654;Name=rplC;dbxref=COG:COG0087;gene=rplC;inference=ab initio prediction:Prodigal:2.6,similar to AA sequence:UniProtKB:Q2FW06;locus_tag=NHCDCEFI_00654;product=50S ribosomal protein L3
1	Prodigal:2.6	CDS	716938	717561	.	+	0	ID=NHCDCEFI_00655;Name=rplD;dbxref=COG:COG0088;gene=rplD;inference=ab initio prediction:Prodigal:2.6,similar to AA sequence:UniProtKB:Q2FW07;locus_tag=NHCDCEFI_00655;product=50S ribosomal protein L4
1	Prodigal:2.6	CDS	717561	717836	.	+	0	ID=NHCDCEFI_00656;Name=rplW;dbxref=COG:COG0089;gene=rplW;inference=ab initio prediction:Prodigal:2.6,similar to AA sequence:UniProtKB:Q2FW08;locus_tag=NHCDCEFI_00656;product=50S ribosomal protein L23
1	Prodigal:2.6	CDS	717865	718698	.	+	0	ID=NHCDCEFI_00657;Name=rplB;dbxref=COG:COG0090;gene=rplB;inference=ab initio prediction:Prodigal:2.6,similar to AA sequence:UniProtKB:P60430;locus_tag=NHCDCEFI_00657;product=50S ribosomal protein L2
1	Prodigal:2.6	CDS	718765	719043	.	+	0	ID=NHCDCEFI_00658;Name=rpsS;dbxref=COG:COG0185;gene=rpsS;inference=ab initio prediction:Prodigal:2.6,similar to AA sequence:UniProtKB:Q2FW10;locus_tag=NHCDCEFI_00658;product=30S ribosomal protein S19
1	Prodigal:2.6	CDS	719071	719424	.	+	0	ID=NHCDCEFI_00659;Name=rplV;dbxref=COG:COG0091;gene=rplV;inference=ab initio prediction:Prodigal:2.6,similar to AA sequence:UniProtKB:Q2FW11;locus_tag=NHCDCEFI_00659;product=50S ribosomal protein L22
1	Prodigal:2.6	CDS	719448	720101	.	+	0	ID=NHCDCEFI_00660;Name=rpsC;dbxref=COG:COG0092;gene=rpsC;inference=ab initio prediction:Prodigal:2.6,similar to AA sequence:UniProtKB:Q2FW12;locus_tag=NHCDCEFI_00660;product=30S ribosomal protein S3
1	Prodigal:2.6	CDS	720104	720538	.	+	0	ID=NHCDCEFI_00661;Name=rplP;dbxref=COG:COG0197;gene=rplP;inference=ab initio prediction:Prodigal:2.6,similar to AA sequence:UniProtKB:Q2FW13;locus_tag=NHCDCEFI_00661;product=50S ribosomal protein L16
1	Prodigal:2.6	CDS	720528	720737	.	+	0	ID=NHCDCEFI_00662;Name=rpmC;dbxref=COG:COG0255;gene=rpmC;inference=ab initio prediction:Prodigal:2.6,similar to AA sequence:UniProtKB:Q2FW14;locus_tag=NHCDCEFI_00662;product=50S ribosomal protein L29
1	Prodigal:2.6	CDS	720762	721025	.	+	0	ID=NHCDCEFI_00663;Name=rpsQ;dbxref=COG:COG0186;gene=rpsQ;inference=ab initio prediction:Prodigal:2.6,similar to AA sequence:UniProtKB:Q2FW15;locus_tag=NHCDCEFI_00663;product=30S ribosomal protein S17
1	Prodigal:2.6	CDS	721056	721424	.	+	0	ID=NHCDCEFI_00664;Name=rplN;dbxref=COG:COG0093;gene=rplN;inference=ab initio prediction:Prodigal:2.6,similar to AA sequence:UniProtKB:Q2FW16;locus_tag=NHCDCEFI_00664;product=50S ribosomal protein L14
1	Prodigal:2.6	CDS	721466	721783	.	+	0	ID=NHCDCEFI_00665;Name=rplX;dbxref=COG:COG0198;gene=rplX;inference=ab initio prediction:Prodigal:2.6,similar to AA sequence:UniProtKB:Q2FW17;locus_tag=NHCDCEFI_00665;product=50S ribosomal protein L24
1	Prodigal:2.6	CDS	721809	722348	.	+	0	ID=NHCDCEFI_00666;Name=rplE;dbxref=COG:COG0094;gene=rplE;inference=ab initio prediction:Prodigal:2.6,similar to AA sequence:UniProtKB:Q2FW18;locus_tag=NHCDCEFI_00666;product=50S ribosomal protein L5
1	Prodigal:2.6	CDS	722386	722556	.	+	0	ID=NHCDCEFI_00667;Name=rpsZ;dbxref=COG:COG0199;gene=rpsZ;inference=ab initio prediction:Prodigal:2.6,similar to AA sequence:UniProtKB:Q2FW19;locus_tag=NHCDCEFI_00667;product=30S ribosomal protein S14 type Z
1	Prodigal:2.6	CDS	722587	722985	.	+	0	ID=NHCDCEFI_00668;Name=rpsH;dbxref=COG:COG0096;gene=rpsH;inference=ab initio prediction:Prodigal:2.6,similar to AA sequence:UniProtKB:Q2FW20;locus_tag=NHCDCEFI_00668;product=30S ribosomal protein S8
1	Prodigal:2.6	CDS	723010	723546	.	+	0	ID=NHCDCEFI_00669;Name=rplF;dbxref=COG:COG0097;gene=rplF;inference=ab initio prediction:Prodigal:2.6,similar to AA sequence:UniProtKB:Q2FW21;locus_tag=NHCDCEFI_00669;product=50S ribosomal protein L6
1	Prodigal:2.6	CDS	723578	723940	.	+	0	ID=NHCDCEFI_00670;Name=rplR;dbxref=COG:COG0256;gene=rplR;inference=ab initio prediction:Prodigal:2.6,similar to AA sequence:UniProtKB:Q2FW22;locus_tag=NHCDCEFI_00670;product=50S ribosomal protein L18
1	Prodigal:2.6	CDS	723960	724460	.	+	0	ID=NHCDCEFI_00671;Name=rpsE;dbxref=COG:COG0098;gene=rpsE;inference=ab initio prediction:Prodigal:2.6,similar to AA sequence:UniProtKB:Q2FW23;locus_tag=NHCDCEFI_00671;product=30S ribosomal protein S5
1	Prodigal:2.6	CDS	724477	724659	.	+	0	ID=NHCDCEFI_00672;Name=rpmD;dbxref=COG:COG1841;gene=rpmD;inference=ab initio prediction:Prodigal:2.6,similar to AA sequence:UniProtKB:P0A0G2;locus_tag=NHCDCEFI_00672;product=50S ribosomal protein L30
1	Prodigal:2.6	CDS	724676	725116	.	+	0	ID=NHCDCEFI_00673;Name=rplO;dbxref=COG:COG0200;gene=rplO;inference=ab initio prediction:Prodigal:2.6,similar to AA sequence:UniProtKB:P0A0F8;locus_tag=NHCDCEFI_00673;product=50S ribosomal protein L15
1	Prodigal:2.6	CDS	725116	726408	.	+	0	ID=NHCDCEFI_00674;Name=secY_2;gene=secY_2;inference=ab initio prediction:Prodigal:2.6,similar to AA sequence:UniProtKB:Q7A468;locus_tag=NHCDCEFI_00674;product=Protein translocase subunit SecY
1	Prodigal:2.6	CDS	726426	727073	.	+	0	ID=NHCDCEFI_00675;eC_number=2.7.4.3;Name=adk;gene=adk;inference=ab initio prediction:Prodigal:2.6,similar to AA sequence:UniProtKB:P99062;locus_tag=NHCDCEFI_00675;product=Adenylate kinase
1	Prodigal:2.6	CDS	727261	727479	.	+	0	ID=NHCDCEFI_00676;Name=infA;dbxref=COG:COG0361;gene=infA;inference=ab initio prediction:Prodigal:2.6,similar to AA sequence:UniProtKB:Q2FW28;locus_tag=NHCDCEFI_00676;product=Translation initiation factor IF-1
1	Prodigal:2.6	CDS	727511	727624	.	+	0	ID=NHCDCEFI_00677;Name=rpmJ;dbxref=COG:COG0257;gene=rpmJ;inference=ab initio prediction:Prodigal:2.6,similar to AA sequence:UniProtKB:Q2FW29;locus_tag=NHCDCEFI_00677;product=50S ribosomal protein L36
1	Prodigal:2.6	CDS	727647	728012	.	+	0	ID=NHCDCEFI_00678;Name=rpsM;dbxref=COG:COG0099;gene=rpsM;inference=ab initio prediction:Prodigal:2.6,similar to AA sequence:UniProtKB:Q2FW30;locus_tag=NHCDCEFI_00678;product=30S ribosomal protein S13
1	Prodigal:2.6	CDS	728035	728424	.	+	0	ID=NHCDCEFI_00679;Name=rpsK;dbxref=COG:COG0100;gene=rpsK;inference=ab initio prediction:Prodigal:2.6,similar to AA sequence:UniProtKB:Q2FW31;locus_tag=NHCDCEFI_00679;product=30S ribosomal protein S11
1	Prodigal:2.6	CDS	728501	729445	.	+	0	ID=NHCDCEFI_00680;eC_number=2.7.7.6;Name=rpoA;gene=rpoA;inference=ab initio prediction:Prodigal:2.6,similar to AA sequence:UniProtKB:P66706;locus_tag=NHCDCEFI_00680;product=DNA-directed RNA polymerase subunit alpha
1	Prodigal:2.6	CDS	729462	729830	.	+	0	ID=NHCDCEFI_00681;Name=rplQ;dbxref=COG:COG0203;gene=rplQ;inference=ab initio prediction:Prodigal:2.6,similar to AA sequence:UniProtKB:Q2FW33;locus_tag=NHCDCEFI_00681;product=50S ribosomal protein L17
1	Prodigal:2.6	CDS	730125	730970	.	+	0	ID=NHCDCEFI_00682;eC_number=3.6.3.-;Name=ecfA1;dbxref=COG:COG1122;gene=ecfA1;inference=ab initio prediction:Prodigal:2.6,similar to AA sequence:UniProtKB:Q1GBJ0;locus_tag=NHCDCEFI_00682;product=Energy-coupling factor transporter ATP-binding protein EcfA1
1	Prodigal:2.6	CDS	730967	731827	.	+	0	ID=NHCDCEFI_00683;eC_number=3.6.3.-;Name=ecfA2;gene=ecfA2;inference=ab initio prediction:Prodigal:2.6,similar to AA sequence:UniProtKB:Q7A471;locus_tag=NHCDCEFI_00683;product=Energy-coupling factor transporter ATP-binding protein EcfA2
1	Prodigal:2.6	CDS	731817	732623	.	+	0	ID=NHCDCEFI_00684;Name=ecfT;dbxref=COG:COG0619;gene=ecfT;inference=ab initio prediction:Prodigal:2.6,similar to AA sequence:UniProtKB:P70972;locus_tag=NHCDCEFI_00684;product=Energy-coupling factor transporter transmembrane protein EcfT
1	Prodigal:2.6	CDS	732627	733430	.	+	0	ID=NHCDCEFI_00685;eC_number=5.4.99.12;Name=truA;dbxref=COG:COG0101;gene=truA;inference=ab initio prediction:Prodigal:2.6,similar to AA sequence:UniProtKB:Q72DL8;locus_tag=NHCDCEFI_00685;product=tRNA pseudouridine synthase A
1	Prodigal:2.6	CDS	733691	734128	.	+	0	ID=NHCDCEFI_00686;Name=rplM;dbxref=COG:COG0102;gene=rplM;inference=ab initio prediction:Prodigal:2.6,similar to AA sequence:UniProtKB:Q2FW38;locus_tag=NHCDCEFI_00686;product=50S ribosomal protein L13
1	Prodigal:2.6	CDS	734148	734540	.	+	0	ID=NHCDCEFI_00687;Name=rpsI;gene=rpsI;inference=ab initio prediction:Prodigal:2.6,similar to AA sequence:UniProtKB:P66646;locus_tag=NHCDCEFI_00687;product=30S ribosomal protein S9
1	Prodigal:2.6	CDS	734803	735543	.	-	0	ID=NHCDCEFI_00688;eC_number=3.5.1.-;Name=cobB;dbxref=COG:COG0846;gene=cobB;inference=ab initio prediction:Prodigal:2.6,similar to AA sequence:UniProtKB:P66815;locus_tag=NHCDCEFI_00688;product=NAD-dependent protein deacetylase
1	Prodigal:2.6	CDS	735843	736598	.	+	0	ID=NHCDCEFI_00689;Name=lacR;gene=lacR;inference=ab initio prediction:Prodigal:2.6,similar to AA sequence:UniProtKB:P67744;locus_tag=NHCDCEFI_00689;product=Lactose phosphotransferase system repressor
1	Prodigal:2.6	CDS	736969	737397	.	+	0	ID=NHCDCEFI_00690;eC_number=5.3.1.26;Name=lacA;gene=lacA;inference=ab initio prediction:Prodigal:2.6,similar to AA sequence:UniProtKB:P23494;locus_tag=NHCDCEFI_00690;product=Galactose-6-phosphate isomerase subunit LacA
1	Prodigal:2.6	CDS	737412	737927	.	+	0	ID=NHCDCEFI_00691;eC_number=5.3.1.26;Name=lacB;gene=lacB;inference=ab initio prediction:Prodigal:2.6,similar to AA sequence:UniProtKB:P65647;locus_tag=NHCDCEFI_00691;product=Galactose-6-phosphate isomerase subunit LacB
1	Prodigal:2.6	CDS	737940	738872	.	+	0	ID=NHCDCEFI_00692;eC_number=2.7.1.144;Name=lacC_1;dbxref=COG:COG1105;gene=lacC_1;inference=ab initio prediction:Prodigal:2.6,similar to AA sequence:UniProtKB:P0A0B9;locus_tag=NHCDCEFI_00692;product=Tagatose-6-phosphate kinase
1	Prodigal:2.6	CDS	738876	739853	.	+	0	ID=NHCDCEFI_00693;eC_number=4.1.2.40;Name=lacD;dbxref=COG:COG3684;gene=lacD;inference=ab initio prediction:Prodigal:2.6,similar to AA sequence:UniProtKB:P0A011;locus_tag=NHCDCEFI_00693;product=Tagatose 1%2C6-diphosphate aldolase
1	Prodigal:2.6	CDS	739873	740187	.	+	0	ID=NHCDCEFI_00694;Name=lacF;dbxref=COG:COG1447;gene=lacF;inference=ab initio prediction:Prodigal:2.6,similar to AA sequence:UniProtKB:P0A0D6;locus_tag=NHCDCEFI_00694;product=PTS system lactose-specific EIIA component
1	Prodigal:2.6	CDS	740193	741941	.	+	0	ID=NHCDCEFI_00695;Name=lacE;dbxref=COG:COG1455;gene=lacE;inference=ab initio prediction:Prodigal:2.6,similar to AA sequence:UniProtKB:P11162;locus_tag=NHCDCEFI_00695;product=PTS system lactose-specific EIICB component
1	Prodigal:2.6	CDS	741957	743369	.	+	0	ID=NHCDCEFI_00696;eC_number=3.2.1.85;Name=lacG;gene=lacG;inference=ab initio prediction:Prodigal:2.6,similar to AA sequence:UniProtKB:P67768;locus_tag=NHCDCEFI_00696;product=6-phospho-beta-galactosidase
1	Prodigal:2.6	CDS	743640	744506	.	+	0	ID=NHCDCEFI_00697;inference=ab initio prediction:Prodigal:2.6;locus_tag=NHCDCEFI_00697;product=hypothetical protein
1	Prodigal:2.6	CDS	744583	745608	.	-	0	ID=NHCDCEFI_00698;eC_number=1.14.13.107;Name=limB;gene=limB;inference=ab initio prediction:Prodigal:2.6,similar to AA sequence:UniProtKB:Q9EUT9;locus_tag=NHCDCEFI_00698;product=Limonene 1%2C2-monooxygenase
1	Prodigal:2.6	CDS	745741	746745	.	+	0	ID=NHCDCEFI_00699;eC_number=1.-.-.-;Name=yfmJ;dbxref=COG:COG2130;gene=yfmJ;inference=ab initio prediction:Prodigal:2.6,similar to AA sequence:UniProtKB:O34812;locus_tag=NHCDCEFI_00699;product=Putative NADP-dependent oxidoreductase YfmJ
1	Prodigal:2.6	CDS	746844	747854	.	+	0	ID=NHCDCEFI_00700;inference=ab initio prediction:Prodigal:2.6,similar to AA sequence:UniProtKB:P99173;locus_tag=NHCDCEFI_00700;product=Zinc-type alcohol dehydrogenase-like protein
1	Prodigal:2.6	CDS	748605	749186	.	+	0	ID=NHCDCEFI_00701;inference=ab initio prediction:Prodigal:2.6;locus_tag=NHCDCEFI_00701;product=hypothetical protein
1	Prodigal:2.6	CDS	749199	749438	.	+	0	ID=NHCDCEFI_00702;inference=ab initio prediction:Prodigal:2.6;locus_tag=NHCDCEFI_00702;product=hypothetical protein
1	Prodigal:2.6	CDS	749512	750012	.	+	0	ID=NHCDCEFI_00703;inference=ab initio prediction:Prodigal:2.6,similar to AA sequence:UniProtKB:P99157;locus_tag=NHCDCEFI_00703;product=Alkaline shock protein 23
1	Prodigal:2.6	CDS	750073	752034	.	-	0	ID=NHCDCEFI_00704;eC_number=6.3.2.39;Name=iucC_1;dbxref=COG:COG4264;gene=iucC_1;inference=ab initio prediction:Prodigal:2.6,similar to AA sequence:UniProtKB:Q47318;locus_tag=NHCDCEFI_00704;product=Aerobactin synthase
1	Prodigal:2.6	CDS	752092	753318	.	+	0	ID=NHCDCEFI_00705;inference=ab initio prediction:Prodigal:2.6;locus_tag=NHCDCEFI_00705;product=hypothetical protein
1	Prodigal:2.6	CDS	753308	755065	.	+	0	ID=NHCDCEFI_00706;eC_number=6.3.2.39;Name=iucC_2;dbxref=COG:COG4264;gene=iucC_2;inference=ab initio prediction:Prodigal:2.6,similar to AA sequence:UniProtKB:Q47318;locus_tag=NHCDCEFI_00706;product=Aerobactin synthase
1	Prodigal:2.6	CDS	755069	756130	.	+	0	ID=NHCDCEFI_00707;eC_number=5.1.1.12;Name=orr;dbxref=COG:COG3457;gene=orr;inference=ab initio prediction:Prodigal:2.6,similar to AA sequence:UniProtKB:C1FW08;locus_tag=NHCDCEFI_00707;product=Ornithine racemase
1	Prodigal:2.6	CDS	756332	757327	.	+	0	ID=NHCDCEFI_00708;Name=yfmC;dbxref=COG:COG4594;gene=yfmC;inference=ab initio prediction:Prodigal:2.6,similar to AA sequence:UniProtKB:O34348;locus_tag=NHCDCEFI_00708;product=Fe(3+)-citrate-binding protein YfmC
1	Prodigal:2.6	CDS	757339	758370	.	+	0	ID=NHCDCEFI_00709;Name=yfiZ;dbxref=COG:COG0609;gene=yfiZ;inference=ab initio prediction:Prodigal:2.6,similar to AA sequence:UniProtKB:O31568;locus_tag=NHCDCEFI_00709;product=putative siderophore transport system permease protein YfiZ
1	Prodigal:2.6	CDS	758457	759332	.	+	0	ID=NHCDCEFI_00710;Name=fecD;dbxref=COG:COG0609;gene=fecD;inference=ab initio prediction:Prodigal:2.6,similar to AA sequence:UniProtKB:P15029;locus_tag=NHCDCEFI_00710;product=Fe(3+) dicitrate transport system permease protein FecD
1	Prodigal:2.6	CDS	759629	761002	.	+	0	ID=NHCDCEFI_00711;inference=ab initio prediction:Prodigal:2.6;locus_tag=NHCDCEFI_00711;product=hypothetical protein
1	Prodigal:2.6	CDS	761181	761495	.	-	0	ID=NHCDCEFI_00712;eC_number=1.14.99.48;Name=isdI;dbxref=COG:COG2329;gene=isdI;inference=ab initio prediction:Prodigal:2.6,similar to AA sequence:UniProtKB:Q2G1J2;locus_tag=NHCDCEFI_00712;product=Heme oxygenase (staphylobilin-producing) 2
1	Prodigal:2.6	CDS	761648	761908	.	-	0	ID=NHCDCEFI_00713;inference=ab initio prediction:Prodigal:2.6,similar to AA sequence:UniProtKB:Q99S93;locus_tag=NHCDCEFI_00713;note=UPF0457 protein SA1975.1;product=hypothetical protein
1	Prodigal:2.6	CDS	762052	762594	.	+	0	ID=NHCDCEFI_00714;Name=ydjM;dbxref=COG:COG1988;gene=ydjM;inference=ab initio prediction:Prodigal:2.6,similar to AA sequence:UniProtKB:P64481;locus_tag=NHCDCEFI_00714;product=Inner membrane protein YdjM
1	Prodigal:2.6	CDS	762649	763836	.	+	0	ID=NHCDCEFI_00715;eC_number=2.7.7.-;inference=ab initio prediction:Prodigal:2.6,similar to AA sequence:UniProtKB:Q7A4A4;locus_tag=NHCDCEFI_00715;product=putative uridylyltransferase
1	Prodigal:2.6	CDS	763855	764538	.	+	0	ID=NHCDCEFI_00716;inference=ab initio prediction:Prodigal:2.6,similar to AA sequence:UniProtKB:P67153;locus_tag=NHCDCEFI_00716;note=UPF0073 inner membrane protein YqfA;product=hypothetical protein
1	Prodigal:2.6	CDS	764777	766114	.	+	0	ID=NHCDCEFI_00717;Name=sdrM;gene=sdrM;inference=ab initio prediction:Prodigal:2.6,similar to AA sequence:UniProtKB:Q99S97;locus_tag=NHCDCEFI_00717;product=Multidrug efflux pump SdrM
1	Prodigal:2.6	CDS	766305	766772	.	+	0	ID=NHCDCEFI_00718;Name=sepA_2;gene=sepA_2;inference=ab initio prediction:Prodigal:2.6,similar to AA sequence:UniProtKB:Q99S98;locus_tag=NHCDCEFI_00718;product=Multidrug resistance efflux pump SepA
1	Prodigal:2.6	CDS	766843	767025	.	+	0	ID=NHCDCEFI_00719;inference=ab initio prediction:Prodigal:2.6;locus_tag=NHCDCEFI_00719;product=hypothetical protein
1	Prodigal:2.6	CDS	767042	768481	.	+	0	ID=NHCDCEFI_00720;Name=emrB_2;gene=emrB_2;inference=ab initio prediction:Prodigal:2.6,similar to AA sequence:UniProtKB:P0AEJ0;locus_tag=NHCDCEFI_00720;product=Multidrug export protein EmrB
1	Prodigal:2.6	CDS	768630	769697	.	+	0	ID=NHCDCEFI_00721;Name=salA;dbxref=COG:COG0489;gene=salA;inference=ab initio prediction:Prodigal:2.6,similar to AA sequence:UniProtKB:P50863;locus_tag=NHCDCEFI_00721;product=Iron-sulfur cluster carrier protein
1	Aragorn:1.2	tRNA	775088	775162	.	+	.	ID=NHCDCEFI_00722;inference=COORDINATES:profile:Aragorn:1.2;locus_tag=NHCDCEFI_00722;product=tRNA-Asn(gtt)
1	Aragorn:1.2	tRNA	775163	775236	.	+	.	ID=NHCDCEFI_00723;inference=COORDINATES:profile:Aragorn:1.2;locus_tag=NHCDCEFI_00723;product=tRNA-Glu(ttc)
1	Aragorn:1.2	tRNA	775242	775317	.	+	.	ID=NHCDCEFI_00724;inference=COORDINATES:profile:Aragorn:1.2;locus_tag=NHCDCEFI_00724;product=tRNA-Val(tac)
1	Aragorn:1.2	tRNA	775334	775417	.	+	.	ID=NHCDCEFI_00725;inference=COORDINATES:profile:Aragorn:1.2;locus_tag=NHCDCEFI_00725;product=tRNA-Tyr(gta)
1	Aragorn:1.2	tRNA	775422	775496	.	+	.	ID=NHCDCEFI_00726;inference=COORDINATES:profile:Aragorn:1.2;locus_tag=NHCDCEFI_00726;product=tRNA-Gln(ttg)
1	Aragorn:1.2	tRNA	775500	775573	.	+	.	ID=NHCDCEFI_00727;inference=COORDINATES:profile:Aragorn:1.2;locus_tag=NHCDCEFI_00727;product=tRNA-Lys(ttt)
1	Prodigal:2.6	CDS	775667	776548	.	+	0	ID=NHCDCEFI_00728;eC_number=2.7.7.85;Name=cdaA;dbxref=COG:COG1624;gene=cdaA;inference=ab initio prediction:Prodigal:2.6,similar to AA sequence:UniProtKB:Q45589;locus_tag=NHCDCEFI_00728;product=Cyclic di-AMP synthase CdaA
1	Prodigal:2.6	CDS	776549	777484	.	+	0	ID=NHCDCEFI_00729;Name=cdaR;dbxref=COG:COG4856;gene=cdaR;inference=ab initio prediction:Prodigal:2.6,similar to AA sequence:UniProtKB:O34659;locus_tag=NHCDCEFI_00729;product=CdaA regulatory protein CdaR
1	Prodigal:2.6	CDS	777509	778864	.	+	0	ID=NHCDCEFI_00730;eC_number=5.4.2.10;Name=glmM;gene=glmM;inference=ab initio prediction:Prodigal:2.6,similar to AA sequence:UniProtKB:P99087;locus_tag=NHCDCEFI_00730;product=Phosphoglucosamine mutase
1	Prodigal:2.6	CDS	779394	781301	.	+	0	ID=NHCDCEFI_00731;eC_number=2.6.1.16;Name=glmS;gene=glmS;inference=ab initio prediction:Prodigal:2.6,similar to AA sequence:UniProtKB:P64228;locus_tag=NHCDCEFI_00731;product=Glutamine--fructose-6-phosphate aminotransferase [isomerizing]
1	Prodigal:2.6	CDS	781796	782653	.	+	0	ID=NHCDCEFI_00732;eC_number=3.1.3.104;Name=ywtE_1;dbxref=COG:COG0561;gene=ywtE_1;inference=ab initio prediction:Prodigal:2.6,similar to AA sequence:UniProtKB:P96741;locus_tag=NHCDCEFI_00732;product=5-amino-6-(5-phospho-D-ribitylamino)uracil phosphatase YwtE
1	Prodigal:2.6	CDS	782958	784109	.	-	0	ID=NHCDCEFI_00733;inference=ab initio prediction:Prodigal:2.6;locus_tag=NHCDCEFI_00733;product=hypothetical protein
1	Prodigal:2.6	CDS	784197	784973	.	+	0	ID=NHCDCEFI_00734;eC_number=3.6.1.41;Name=apaH;gene=apaH;inference=ab initio prediction:Prodigal:2.6,protein motif:HAMAP:MF_00199;locus_tag=NHCDCEFI_00734;product=Bis(5'-nucleosyl)-tetraphosphatase%2C symmetrical
1	Prodigal:2.6	CDS	785234	786187	.	-	0	ID=NHCDCEFI_00735;Name=czcD_1;dbxref=COG:COG1230;gene=czcD_1;inference=ab initio prediction:Prodigal:2.6,similar to AA sequence:UniProtKB:O07084;locus_tag=NHCDCEFI_00735;product=Cadmium%2C cobalt and zinc/H(+)-K(+) antiporter
1	Prodigal:2.6	CDS	786174	786536	.	-	0	ID=NHCDCEFI_00736;Name=czrA;dbxref=COG:COG0640;gene=czrA;inference=ab initio prediction:Prodigal:2.6,similar to AA sequence:UniProtKB:O31844;locus_tag=NHCDCEFI_00736;product=HTH-type transcriptional repressor CzrA
1	Prodigal:2.6	CDS	786660	787316	.	+	0	ID=NHCDCEFI_00737;eC_number=4.-.-.-;Name=yhfK;dbxref=COG:COG0702;gene=yhfK;inference=ab initio prediction:Prodigal:2.6,similar to AA sequence:UniProtKB:O07609;locus_tag=NHCDCEFI_00737;product=putative sugar epimerase YhfK
1	Prodigal:2.6	CDS	787514	787663	.	+	0	ID=NHCDCEFI_00738;inference=ab initio prediction:Prodigal:2.6;locus_tag=NHCDCEFI_00738;product=hypothetical protein
1	Prodigal:2.6	CDS	787958	788896	.	+	0	ID=NHCDCEFI_00739;eC_number=5.3.1.8;Name=gmuF;dbxref=COG:COG1482;gene=gmuF;inference=ab initio prediction:Prodigal:2.6,similar to AA sequence:UniProtKB:O05511;locus_tag=NHCDCEFI_00739;product=putative mannose-6-phosphate isomerase GmuF
1	Prodigal:2.6	CDS	788951	789178	.	+	0	ID=NHCDCEFI_00740;inference=ab initio prediction:Prodigal:2.6;locus_tag=NHCDCEFI_00740;product=hypothetical protein
1	Prodigal:2.6	CDS	789411	790787	.	+	0	ID=NHCDCEFI_00741;inference=ab initio prediction:Prodigal:2.6;locus_tag=NHCDCEFI_00741;product=hypothetical protein
1	Prodigal:2.6	CDS	790968	791378	.	+	0	ID=NHCDCEFI_00742;inference=ab initio prediction:Prodigal:2.6;locus_tag=NHCDCEFI_00742;product=hypothetical protein
1	Prodigal:2.6	CDS	791542	792012	.	+	0	ID=NHCDCEFI_00743;eC_number=1.16.-.-;Name=dps1;dbxref=COG:COG0783;gene=dps1;inference=ab initio prediction:Prodigal:2.6,similar to AA sequence:UniProtKB:Q8RPQ1;locus_tag=NHCDCEFI_00743;product=DNA protection during starvation protein 1
1	Prodigal:2.6	CDS	792136	792846	.	-	0	ID=NHCDCEFI_00744;eC_number=2.4.2.1;Name=deoD;dbxref=COG:COG0813;gene=deoD;inference=ab initio prediction:Prodigal:2.6,similar to AA sequence:UniProtKB:O34925;locus_tag=NHCDCEFI_00744;product=Purine nucleoside phosphorylase DeoD-type
1	Prodigal:2.6	CDS	793050	793715	.	+	0	ID=NHCDCEFI_00745;eC_number=4.1.2.4;Name=deoC2;gene=deoC2;inference=ab initio prediction:Prodigal:2.6,similar to AA sequence:UniProtKB:P99174;locus_tag=NHCDCEFI_00745;product=Deoxyribose-phosphate aldolase 2
1	Prodigal:2.6	CDS	793748	795049	.	+	0	ID=NHCDCEFI_00746;eC_number=2.4.2.2;Name=pdp;gene=pdp;inference=ab initio prediction:Prodigal:2.6,similar to AA sequence:UniProtKB:Q7A4D0;locus_tag=NHCDCEFI_00746;product=Pyrimidine-nucleoside phosphorylase
1	Prodigal:2.6	CDS	795059	796252	.	+	0	ID=NHCDCEFI_00747;eC_number=5.4.2.7;Name=deoB;gene=deoB;inference=ab initio prediction:Prodigal:2.6,similar to AA sequence:UniProtKB:P99100;locus_tag=NHCDCEFI_00747;product=Phosphopentomutase
1	Prodigal:2.6	CDS	796249	796599	.	+	0	ID=NHCDCEFI_00748;inference=ab initio prediction:Prodigal:2.6;locus_tag=NHCDCEFI_00748;product=hypothetical protein
1	Prodigal:2.6	CDS	796751	797221	.	-	0	ID=NHCDCEFI_00749;eC_number=4.4.1.21;Name=luxS;gene=luxS;inference=ab initio prediction:Prodigal:2.6,similar to AA sequence:UniProtKB:P65330;locus_tag=NHCDCEFI_00749;product=S-ribosylhomocysteine lyase
1	Prodigal:2.6	CDS	797449	798633	.	+	0	ID=NHCDCEFI_00750;eC_number=3.5.1.-;Name=abgB;dbxref=COG:COG1473;gene=abgB;inference=ab initio prediction:Prodigal:2.6,similar to AA sequence:UniProtKB:P76052;locus_tag=NHCDCEFI_00750;product=p-aminobenzoyl-glutamate hydrolase subunit B
1	Prodigal:2.6	CDS	798633	799823	.	+	0	ID=NHCDCEFI_00751;inference=ab initio prediction:Prodigal:2.6;locus_tag=NHCDCEFI_00751;product=hypothetical protein
1	Prodigal:2.6	CDS	799997	800662	.	+	0	ID=NHCDCEFI_00752;inference=ab initio prediction:Prodigal:2.6;locus_tag=NHCDCEFI_00752;product=hypothetical protein
1	Prodigal:2.6	CDS	800883	801680	.	-	0	ID=NHCDCEFI_00753;eC_number=2.7.1.33;Name=coaW;dbxref=COG:COG5146;gene=coaW;inference=ab initio prediction:Prodigal:2.6,similar to AA sequence:UniProtKB:Q2FWC7;locus_tag=NHCDCEFI_00753;product=Type II pantothenate kinase
1	Prodigal:2.6	CDS	801983	802843	.	+	0	ID=NHCDCEFI_00754;eC_number=2.3.1.57;Name=bltD;dbxref=COG:COG0454;gene=bltD;inference=ab initio prediction:Prodigal:2.6,similar to AA sequence:UniProtKB:P39909;locus_tag=NHCDCEFI_00754;product=Spermine/spermidine acetyltransferase
1	Prodigal:2.6	CDS	802954	803490	.	+	0	ID=NHCDCEFI_00755;Name=rpoE;gene=rpoE;inference=ab initio prediction:Prodigal:2.6,similar to AA sequence:UniProtKB:P66715;locus_tag=NHCDCEFI_00755;product=putative DNA-directed RNA polymerase subunit delta
1	Prodigal:2.6	CDS	803827	805434	.	+	0	ID=NHCDCEFI_00756;eC_number=6.3.4.2;Name=pyrG;gene=pyrG;inference=ab initio prediction:Prodigal:2.6,similar to AA sequence:UniProtKB:P99072;locus_tag=NHCDCEFI_00756;product=CTP synthase
1	Prodigal:2.6	CDS	805661	806182	.	-	0	ID=NHCDCEFI_00757;inference=ab initio prediction:Prodigal:2.6;locus_tag=NHCDCEFI_00757;product=hypothetical protein
1	Prodigal:2.6	CDS	806402	807262	.	+	0	ID=NHCDCEFI_00758;eC_number=4.1.2.13;Name=fba;gene=fba;inference=ab initio prediction:Prodigal:2.6,similar to AA sequence:UniProtKB:P99075;locus_tag=NHCDCEFI_00758;product=Fructose-bisphosphate aldolase
1	Prodigal:2.6	CDS	807623	808882	.	+	0	ID=NHCDCEFI_00759;eC_number=2.5.1.7;Name=murA2;gene=murA2;inference=ab initio prediction:Prodigal:2.6,similar to AA sequence:UniProtKB:P65457;locus_tag=NHCDCEFI_00759;product=UDP-N-acetylglucosamine 1-carboxyvinyltransferase 2
1	Prodigal:2.6	CDS	809272	810735	.	+	0	ID=NHCDCEFI_00760;eC_number=1.2.1.3;dbxref=COG:COG1012;inference=ab initio prediction:Prodigal:2.6,similar to AA sequence:UniProtKB:Q99SD6;locus_tag=NHCDCEFI_00760;product=Putative aldehyde dehydrogenase
1	Prodigal:2.6	CDS	811039	812355	.	+	0	ID=NHCDCEFI_00761;eC_number=3.6.4.-;Name=rho;dbxref=COG:COG1158;gene=rho;inference=ab initio prediction:Prodigal:2.6,similar to AA sequence:UniProtKB:P0AG30;locus_tag=NHCDCEFI_00761;product=Transcription termination factor Rho
1	Prodigal:2.6	CDS	812472	812729	.	+	0	ID=NHCDCEFI_00762;Name=rpmE2;dbxref=COG:COG0254;gene=rpmE2;inference=ab initio prediction:Prodigal:2.6,similar to AA sequence:UniProtKB:Q2FWD8;locus_tag=NHCDCEFI_00762;product=50S ribosomal protein L31 type B
1	Prodigal:2.6	CDS	813016	813615	.	+	0	ID=NHCDCEFI_00763;eC_number=2.7.1.21;Name=tdk;gene=tdk;inference=ab initio prediction:Prodigal:2.6,similar to AA sequence:UniProtKB:P65231;locus_tag=NHCDCEFI_00763;product=Thymidine kinase
1	Prodigal:2.6	CDS	813615	814691	.	+	0	ID=NHCDCEFI_00764;Name=prfA;dbxref=COG:COG0216;gene=prfA;inference=ab initio prediction:Prodigal:2.6,similar to AA sequence:UniProtKB:Q8DU64;locus_tag=NHCDCEFI_00764;product=Peptide chain release factor 1
1	Prodigal:2.6	CDS	814678	815514	.	+	0	ID=NHCDCEFI_00765;eC_number=2.1.1.297;Name=prmC;dbxref=COG:COG2890;gene=prmC;inference=ab initio prediction:Prodigal:2.6,similar to AA sequence:UniProtKB:P0ACC1;locus_tag=NHCDCEFI_00765;product=Release factor glutamine methyltransferase
1	Prodigal:2.6	CDS	815679	816722	.	+	0	ID=NHCDCEFI_00766;eC_number=2.7.7.87;Name=ywlC;dbxref=COG:COG0009;gene=ywlC;inference=ab initio prediction:Prodigal:2.6,similar to AA sequence:UniProtKB:P39153;locus_tag=NHCDCEFI_00766;product=Threonylcarbamoyl-AMP synthase
1	Prodigal:2.6	CDS	816719	817138	.	+	0	ID=NHCDCEFI_00767;eC_number=3.1.3.48;Name=ptpB;dbxref=COG:COG0394;gene=ptpB;inference=ab initio prediction:Prodigal:2.6,similar to AA sequence:UniProtKB:P0C5D3;locus_tag=NHCDCEFI_00767;product=Low molecular weight protein-tyrosine-phosphatase PtpB
1	Prodigal:2.6	CDS	817248	817772	.	+	0	ID=NHCDCEFI_00768;inference=ab initio prediction:Prodigal:2.6,similar to AA sequence:UniProtKB:P39157;locus_tag=NHCDCEFI_00768;note=UPF0340 protein YwlG;product=hypothetical protein
1	Prodigal:2.6	CDS	817797	819035	.	+	0	ID=NHCDCEFI_00769;eC_number=2.1.2.1;Name=glyA;dbxref=COG:COG0112;gene=glyA;inference=ab initio prediction:Prodigal:2.6,similar to AA sequence:UniProtKB:Q5HE87;locus_tag=NHCDCEFI_00769;product=Serine hydroxymethyltransferase
1	Prodigal:2.6	CDS	819064	819693	.	+	0	ID=NHCDCEFI_00770;eC_number=2.4.2.9;Name=upp;gene=upp;inference=ab initio prediction:Prodigal:2.6,similar to AA sequence:UniProtKB:P67396;locus_tag=NHCDCEFI_00770;product=Uracil phosphoribosyltransferase
1	Prodigal:2.6	CDS	819718	820863	.	+	0	ID=NHCDCEFI_00771;eC_number=5.1.3.14;Name=mnaA;dbxref=COG:COG0381;gene=mnaA;inference=ab initio prediction:Prodigal:2.6,similar to AA sequence:UniProtKB:P39131;locus_tag=NHCDCEFI_00771;product=UDP-N-acetylglucosamine 2-epimerase
1	Prodigal:2.6	CDS	820917	821366	.	+	0	ID=NHCDCEFI_00772;inference=ab initio prediction:Prodigal:2.6;locus_tag=NHCDCEFI_00772;product=hypothetical protein
1	Prodigal:2.6	CDS	821392	822120	.	+	0	ID=NHCDCEFI_00773;Name=atpB;gene=atpB;inference=ab initio prediction:Prodigal:2.6,similar to AA sequence:UniProtKB:P09218;locus_tag=NHCDCEFI_00773;product=ATP synthase subunit a
1	Prodigal:2.6	CDS	822163	822375	.	+	0	ID=NHCDCEFI_00774;Name=atpE;gene=atpE;inference=ab initio prediction:Prodigal:2.6,similar to AA sequence:UniProtKB:P00845;locus_tag=NHCDCEFI_00774;product=ATP synthase subunit c
1	Prodigal:2.6	CDS	822473	822988	.	+	0	ID=NHCDCEFI_00775;Name=atpF;gene=atpF;inference=ab initio prediction:Prodigal:2.6,similar to AA sequence:UniProtKB:Q7A4E7;locus_tag=NHCDCEFI_00775;product=ATP synthase subunit b
1	Prodigal:2.6	CDS	822988	823527	.	+	0	ID=NHCDCEFI_00776;Name=atpH;gene=atpH;inference=ab initio prediction:Prodigal:2.6,similar to AA sequence:UniProtKB:P99109;locus_tag=NHCDCEFI_00776;product=ATP synthase subunit delta
1	Prodigal:2.6	CDS	823550	825061	.	+	0	ID=NHCDCEFI_00777;eC_number=3.6.3.14;Name=atpA;gene=atpA;inference=ab initio prediction:Prodigal:2.6,similar to AA sequence:UniProtKB:P99111;locus_tag=NHCDCEFI_00777;product=ATP synthase subunit alpha
1	Prodigal:2.6	CDS	825146	826012	.	+	0	ID=NHCDCEFI_00778;Name=atpG;gene=atpG;inference=ab initio prediction:Prodigal:2.6,similar to AA sequence:UniProtKB:Q7A4E8;locus_tag=NHCDCEFI_00778;product=ATP synthase gamma chain
1	Prodigal:2.6	CDS	826034	827446	.	+	0	ID=NHCDCEFI_00779;eC_number=3.6.3.14;Name=atpD;gene=atpD;inference=ab initio prediction:Prodigal:2.6,similar to AA sequence:UniProtKB:P99112;locus_tag=NHCDCEFI_00779;product=ATP synthase subunit beta
1	Prodigal:2.6	CDS	827466	827870	.	+	0	ID=NHCDCEFI_00780;Name=atpC;gene=atpC;inference=ab initio prediction:Prodigal:2.6,similar to AA sequence:UniProtKB:P63665;locus_tag=NHCDCEFI_00780;product=ATP synthase epsilon chain
1	Prodigal:2.6	CDS	828019	828252	.	+	0	ID=NHCDCEFI_00781;inference=ab initio prediction:Prodigal:2.6;locus_tag=NHCDCEFI_00781;product=hypothetical protein
1	Prodigal:2.6	CDS	828362	829627	.	+	0	ID=NHCDCEFI_00782;eC_number=2.5.1.7;Name=murA1;gene=murA1;inference=ab initio prediction:Prodigal:2.6,similar to AA sequence:UniProtKB:P84058;locus_tag=NHCDCEFI_00782;product=UDP-N-acetylglucosamine 1-carboxyvinyltransferase 1
1	Prodigal:2.6	CDS	829661	830098	.	+	0	ID=NHCDCEFI_00783;eC_number=4.2.1.59;Name=fabZ;dbxref=COG:COG0764;gene=fabZ;inference=ab initio prediction:Prodigal:2.6,similar to AA sequence:UniProtKB:Q9HXY7;locus_tag=NHCDCEFI_00783;product=3-hydroxyacyl-[acyl-carrier-protein] dehydratase FabZ
1	Prodigal:2.6	CDS	830416	830856	.	-	0	ID=NHCDCEFI_00784;inference=ab initio prediction:Prodigal:2.6;locus_tag=NHCDCEFI_00784;product=hypothetical protein
1	Prodigal:2.6	CDS	831047	831442	.	+	0	ID=NHCDCEFI_00785;Name=ssbA_1;dbxref=COG:COG0629;gene=ssbA_1;inference=ab initio prediction:Prodigal:2.6,similar to AA sequence:UniProtKB:P37455;locus_tag=NHCDCEFI_00785;product=Single-stranded DNA-binding protein A
1	Prodigal:2.6	CDS	831830	832489	.	+	0	ID=NHCDCEFI_00786;eC_number=3.2.-.-;Name=sceD;gene=sceD;inference=ab initio prediction:Prodigal:2.6,similar to AA sequence:UniProtKB:Q99SG2;locus_tag=NHCDCEFI_00786;product=putative transglycosylase SceD
1	Prodigal:2.6	CDS	832774	833463	.	+	0	ID=NHCDCEFI_00787;eC_number=3.5.99.2;Name=tenA;dbxref=COG:COG0819;gene=tenA;inference=ab initio prediction:Prodigal:2.6,similar to AA sequence:UniProtKB:Q8CNK1;locus_tag=NHCDCEFI_00787;product=Aminopyrimidine aminohydrolase
1	Prodigal:2.6	CDS	833426	834277	.	+	0	ID=NHCDCEFI_00788;eC_number=2.7.1.49;Name=thiD;gene=thiD;inference=ab initio prediction:Prodigal:2.6,similar to AA sequence:UniProtKB:P99124;locus_tag=NHCDCEFI_00788;product=Hydroxymethylpyrimidine/phosphomethylpyrimidine kinase
1	Prodigal:2.6	CDS	834267	835058	.	+	0	ID=NHCDCEFI_00789;eC_number=2.7.1.50;Name=thiM;gene=thiM;inference=ab initio prediction:Prodigal:2.6,similar to AA sequence:UniProtKB:P66923;locus_tag=NHCDCEFI_00789;product=Hydroxyethylthiazole kinase
1	Prodigal:2.6	CDS	835055	835702	.	+	0	ID=NHCDCEFI_00790;eC_number=2.5.1.3;Name=thiE_2;gene=thiE_2;inference=ab initio prediction:Prodigal:2.6,similar to AA sequence:UniProtKB:P66919;locus_tag=NHCDCEFI_00790;product=Thiamine-phosphate synthase
1	Prodigal:2.6	CDS	835746	836663	.	+	0	ID=NHCDCEFI_00791;Name=yidC_2;gene=yidC_2;inference=ab initio prediction:Prodigal:2.6,similar to AA sequence:UniProtKB:P65629;locus_tag=NHCDCEFI_00791;product=Membrane protein insertase YidC
1	Prodigal:2.6	CDS	836769	837422	.	-	0	ID=NHCDCEFI_00792;Name=yedJ;dbxref=COG:COG1418;gene=yedJ;inference=ab initio prediction:Prodigal:2.6,similar to AA sequence:UniProtKB:P46144;locus_tag=NHCDCEFI_00792;product=putative protein YedJ
1	Prodigal:2.6	CDS	837604	839088	.	-	0	ID=NHCDCEFI_00793;eC_number=2.7.8.-;Name=cls_1;gene=cls_1;inference=ab initio prediction:Prodigal:2.6,similar to AA sequence:UniProtKB:P63801;locus_tag=NHCDCEFI_00793;product=Cardiolipin synthase
1	Prodigal:2.6	CDS	839262	839555	.	+	0	ID=NHCDCEFI_00794;Name=ricR_2;dbxref=COG:COG1937;gene=ricR_2;inference=ab initio prediction:Prodigal:2.6,similar to AA sequence:UniProtKB:O07434;locus_tag=NHCDCEFI_00794;product=Copper-sensing transcriptional repressor RicR
1	Prodigal:2.6	CDS	839562	839771	.	+	0	ID=NHCDCEFI_00795;inference=ab initio prediction:Prodigal:2.6;locus_tag=NHCDCEFI_00795;product=hypothetical protein
1	Prodigal:2.6	CDS	839914	840051	.	+	0	ID=NHCDCEFI_00796;inference=ab initio prediction:Prodigal:2.6;locus_tag=NHCDCEFI_00796;product=hypothetical protein
1	Prodigal:2.6	CDS	840150	841361	.	-	0	ID=NHCDCEFI_00797;eC_number=2.4.1.129;Name=rodA;dbxref=COG:COG0772;gene=rodA;inference=ab initio prediction:Prodigal:2.6,similar to AA sequence:UniProtKB:P39604;locus_tag=NHCDCEFI_00797;product=Peptidoglycan glycosyltransferase RodA
1	Prodigal:2.6	CDS	841752	842825	.	+	0	ID=NHCDCEFI_00798;eC_number=6.3.2.4;Name=ddl;dbxref=COG:COG1181;gene=ddl;inference=ab initio prediction:Prodigal:2.6,similar to AA sequence:UniProtKB:Q5HEB7;locus_tag=NHCDCEFI_00798;product=D-alanine--D-alanine ligase
1	Prodigal:2.6	CDS	842837	844192	.	+	0	ID=NHCDCEFI_00799;eC_number=6.3.2.10;Name=murF_1;dbxref=COG:COG0770;gene=murF_1;inference=ab initio prediction:Prodigal:2.6,similar to AA sequence:UniProtKB:P11880;locus_tag=NHCDCEFI_00799;product=UDP-N-acetylmuramoyl-tripeptide--D-alanyl-D-alanine ligase
1	Prodigal:2.6	CDS	844492	846021	.	+	0	ID=NHCDCEFI_00800;eC_number=3.6.4.13;Name=cshA;dbxref=COG:COG0513;gene=cshA;inference=ab initio prediction:Prodigal:2.6,similar to AA sequence:UniProtKB:Q2FWH5;locus_tag=NHCDCEFI_00800;product=DEAD-box ATP-dependent RNA helicase CshA
1	Prodigal:2.6	CDS	846271	846750	.	+	0	ID=NHCDCEFI_00801;inference=ab initio prediction:Prodigal:2.6;locus_tag=NHCDCEFI_00801;product=hypothetical protein
1	Prodigal:2.6	CDS	846737	848248	.	+	0	ID=NHCDCEFI_00802;inference=ab initio prediction:Prodigal:2.6;locus_tag=NHCDCEFI_00802;product=hypothetical protein
1	Prodigal:2.6	CDS	848235	848744	.	+	0	ID=NHCDCEFI_00803;inference=ab initio prediction:Prodigal:2.6;locus_tag=NHCDCEFI_00803;product=hypothetical protein
1	Prodigal:2.6	CDS	848792	849145	.	+	0	ID=NHCDCEFI_00804;eC_number=2.7.8.7;Name=acpS;dbxref=COG:COG0736;gene=acpS;inference=ab initio prediction:Prodigal:2.6,similar to AA sequence:UniProtKB:Q5HED0;locus_tag=NHCDCEFI_00804;product=Holo-[acyl-carrier-protein] synthase
1	Prodigal:2.6	CDS	849212	850360	.	+	0	ID=NHCDCEFI_00805;eC_number=5.1.1.1;Name=alr1;dbxref=COG:COG0787;gene=alr1;inference=ab initio prediction:Prodigal:2.6,similar to AA sequence:UniProtKB:P63479;locus_tag=NHCDCEFI_00805;product=Alanine racemase 1
1	Prodigal:2.6	CDS	850447	850617	.	+	0	ID=NHCDCEFI_00806;Name=mazE;gene=mazE;inference=ab initio prediction:Prodigal:2.6,similar to AA sequence:UniProtKB:P0C7B4;locus_tag=NHCDCEFI_00806;product=Antitoxin MazE
1	Prodigal:2.6	CDS	850614	850976	.	+	0	ID=NHCDCEFI_00807;eC_number=3.1.-.-;Name=mazF;dbxref=COG:COG2337;gene=mazF;inference=ab initio prediction:Prodigal:2.6,similar to AA sequence:UniProtKB:Q2FWI8;locus_tag=NHCDCEFI_00807;product=Endoribonuclease MazF
1	Prodigal:2.6	CDS	851321	852322	.	+	0	ID=NHCDCEFI_00808;eC_number=3.1.3.3;Name=rsbU;dbxref=COG:COG2208;gene=rsbU;inference=ab initio prediction:Prodigal:2.6,similar to AA sequence:UniProtKB:P40399;locus_tag=NHCDCEFI_00808;product=Phosphoserine phosphatase RsbU
1	Prodigal:2.6	CDS	852422	852748	.	+	0	ID=NHCDCEFI_00809;Name=rsbV;gene=rsbV;inference=ab initio prediction:Prodigal:2.6,similar to AA sequence:UniProtKB:P66838;locus_tag=NHCDCEFI_00809;product=Anti-sigma-B factor antagonist
1	Prodigal:2.6	CDS	852750	853229	.	+	0	ID=NHCDCEFI_00810;eC_number=2.7.11.1;Name=rsbW;gene=rsbW;inference=ab initio prediction:Prodigal:2.6,similar to AA sequence:UniProtKB:P0A0H7;locus_tag=NHCDCEFI_00810;product=Serine-protein kinase RsbW
1	Prodigal:2.6	CDS	853204	853974	.	+	0	ID=NHCDCEFI_00811;Name=sigB;dbxref=COG:COG1191;gene=sigB;inference=ab initio prediction:Prodigal:2.6,similar to AA sequence:UniProtKB:P06574;locus_tag=NHCDCEFI_00811;product=RNA polymerase sigma-B factor
1	Prodigal:2.6	CDS	854262	856412	.	+	0	ID=NHCDCEFI_00812;Name=yhgF;dbxref=COG:COG2183;gene=yhgF;inference=ab initio prediction:Prodigal:2.6,similar to AA sequence:UniProtKB:P46837;locus_tag=NHCDCEFI_00812;product=Protein YhgF
1	Prodigal:2.6	CDS	856405	856860	.	+	0	ID=NHCDCEFI_00813;inference=ab initio prediction:Prodigal:2.6,protein motif:HAMAP:MF_00745;locus_tag=NHCDCEFI_00813;product=Protein SprT-like protein
1	Aragorn:1.2	tRNA	857618	857704	.	+	.	ID=NHCDCEFI_00814;inference=COORDINATES:profile:Aragorn:1.2;locus_tag=NHCDCEFI_00814;product=tRNA-Leu(gag)
1	Aragorn:1.2	tRNA	857727	857800	.	+	.	ID=NHCDCEFI_00815;inference=COORDINATES:profile:Aragorn:1.2;locus_tag=NHCDCEFI_00815;product=tRNA-Gly(tcc)
1	Prodigal:2.6	CDS	862970	863080	.	+	0	ID=NHCDCEFI_00816;inference=ab initio prediction:Prodigal:2.6;locus_tag=NHCDCEFI_00816;product=hypothetical protein
1	Prodigal:2.6	CDS	863178	864446	.	-	0	ID=NHCDCEFI_00817;eC_number=4.3.1.19;Name=ilvA;dbxref=COG:COG1171;gene=ilvA;inference=ab initio prediction:Prodigal:2.6,similar to AA sequence:UniProtKB:P9WG95;locus_tag=NHCDCEFI_00817;product=L-threonine dehydratase biosynthetic IlvA
1	Prodigal:2.6	CDS	864461	865030	.	-	0	ID=NHCDCEFI_00818;eC_number=4.2.1.33;Name=leuD;dbxref=COG:COG0066;gene=leuD;inference=ab initio prediction:Prodigal:2.6,similar to AA sequence:UniProtKB:Q8DTG5;locus_tag=NHCDCEFI_00818;product=3-isopropylmalate dehydratase small subunit
1	Prodigal:2.6	CDS	865031	866401	.	-	0	ID=NHCDCEFI_00819;eC_number=4.2.1.33;Name=leuC;dbxref=COG:COG0065;gene=leuC;inference=ab initio prediction:Prodigal:2.6,similar to AA sequence:UniProtKB:P80858;locus_tag=NHCDCEFI_00819;product=3-isopropylmalate dehydratase large subunit
1	Prodigal:2.6	CDS	866417	867460	.	-	0	ID=NHCDCEFI_00820;eC_number=1.1.1.85;Name=leuB;dbxref=COG:COG0473;gene=leuB;inference=ab initio prediction:Prodigal:2.6,similar to AA sequence:UniProtKB:P12010;locus_tag=NHCDCEFI_00820;product=3-isopropylmalate dehydrogenase
1	Prodigal:2.6	CDS	867457	868992	.	-	0	ID=NHCDCEFI_00821;eC_number=2.3.3.13;Name=leuA;gene=leuA;inference=ab initio prediction:Prodigal:2.6,similar to AA sequence:UniProtKB:Q71Y35;locus_tag=NHCDCEFI_00821;product=2-isopropylmalate synthase
1	Prodigal:2.6	CDS	869015	870019	.	-	0	ID=NHCDCEFI_00822;eC_number=1.1.1.86;Name=ilvC;dbxref=COG:COG0059;gene=ilvC;inference=ab initio prediction:Prodigal:2.6,similar to AA sequence:UniProtKB:Q2FWK4;locus_tag=NHCDCEFI_00822;product=Ketol-acid reductoisomerase (NADP(+))
1	Prodigal:2.6	CDS	870137	870370	.	-	0	ID=NHCDCEFI_00823;inference=ab initio prediction:Prodigal:2.6;locus_tag=NHCDCEFI_00823;product=hypothetical protein
1	Prodigal:2.6	CDS	870370	872112	.	-	0	ID=NHCDCEFI_00824;eC_number=2.2.1.6;Name=ilvB;dbxref=COG:COG0028;gene=ilvB;inference=ab initio prediction:Prodigal:2.6,similar to AA sequence:UniProtKB:P37251;locus_tag=NHCDCEFI_00824;product=Acetolactate synthase large subunit
1	Prodigal:2.6	CDS	872129	873817	.	-	0	ID=NHCDCEFI_00825;eC_number=4.2.1.9;Name=ilvD;dbxref=COG:COG0129;gene=ilvD;inference=ab initio prediction:Prodigal:2.6,similar to AA sequence:UniProtKB:P51785;locus_tag=NHCDCEFI_00825;product=Dihydroxy-acid dehydratase
1	Prodigal:2.6	CDS	874296	874757	.	+	0	ID=NHCDCEFI_00826;Name=tsaE;dbxref=COG:COG0802;gene=tsaE;inference=ab initio prediction:Prodigal:2.6,similar to AA sequence:UniProtKB:O05515;locus_tag=NHCDCEFI_00826;product=tRNA threonylcarbamoyladenosine biosynthesis protein TsaE
1	Prodigal:2.6	CDS	874738	875400	.	+	0	ID=NHCDCEFI_00827;Name=tsaB;dbxref=COG:COG1214;gene=tsaB;inference=ab initio prediction:Prodigal:2.6,similar to AA sequence:UniProtKB:O05516;locus_tag=NHCDCEFI_00827;product=tRNA threonylcarbamoyladenosine biosynthesis protein TsaB
1	Prodigal:2.6	CDS	875373	875834	.	+	0	ID=NHCDCEFI_00828;eC_number=2.3.1.255;Name=rimI;dbxref=COG:COG0456;gene=rimI;inference=ab initio prediction:Prodigal:2.6,similar to AA sequence:UniProtKB:I6YG32;locus_tag=NHCDCEFI_00828;product=N-alpha-acetyltransferase RimI
1	Prodigal:2.6	CDS	875831	876853	.	+	0	ID=NHCDCEFI_00829;eC_number=2.3.1.234;Name=tsaD;gene=tsaD;inference=ab initio prediction:Prodigal:2.6,similar to AA sequence:UniProtKB:Q7A4H8;locus_tag=NHCDCEFI_00829;product=tRNA N6-adenosine threonylcarbamoyltransferase
1	Prodigal:2.6	CDS	876936	878552	.	-	0	ID=NHCDCEFI_00830;Name=mutS_1;dbxref=COG:COG0249;gene=mutS_1;inference=ab initio prediction:Prodigal:2.6,similar to AA sequence:UniProtKB:Q56215;locus_tag=NHCDCEFI_00830;product=DNA mismatch repair protein MutS
1	Prodigal:2.6	CDS	878895	880829	.	-	0	ID=NHCDCEFI_00831;Name=yheS;dbxref=COG:COG0488;gene=yheS;inference=ab initio prediction:Prodigal:2.6,similar to AA sequence:UniProtKB:P63389;locus_tag=NHCDCEFI_00831;product=putative ABC transporter ATP-binding protein YheS
1	Prodigal:2.6	CDS	881177	881812	.	+	0	ID=NHCDCEFI_00832;Name=rex;dbxref=COG:COG2344;gene=rex;inference=ab initio prediction:Prodigal:2.6,similar to AA sequence:UniProtKB:O05521;locus_tag=NHCDCEFI_00832;product=Redox-sensing transcriptional repressor Rex
1	Prodigal:2.6	CDS	881958	882239	.	+	0	ID=NHCDCEFI_00833;inference=ab initio prediction:Prodigal:2.6;locus_tag=NHCDCEFI_00833;product=hypothetical protein
1	Prodigal:2.6	CDS	882325	883377	.	+	0	ID=NHCDCEFI_00834;inference=ab initio prediction:Prodigal:2.6,similar to AA sequence:UniProtKB:P33015;locus_tag=NHCDCEFI_00834;note=UPF0394 inner membrane protein YeeE;product=hypothetical protein
1	Prodigal:2.6	CDS	883429	883653	.	+	0	ID=NHCDCEFI_00835;Name=yeeD;dbxref=COG:COG0425;gene=yeeD;inference=ab initio prediction:Prodigal:2.6,similar to AA sequence:UniProtKB:P33014;locus_tag=NHCDCEFI_00835;product=Putative sulfur carrier protein YeeD
1	Prodigal:2.6	CDS	884046	885323	.	+	0	ID=NHCDCEFI_00836;Name=nrgA;gene=nrgA;inference=ab initio prediction:Prodigal:2.6,similar to AA sequence:UniProtKB:Q07429;locus_tag=NHCDCEFI_00836;product=Ammonium transporter
1	Prodigal:2.6	CDS	885458	886411	.	+	0	ID=NHCDCEFI_00837;Name=treR;dbxref=COG:COG1609;gene=treR;inference=ab initio prediction:Prodigal:2.6,similar to AA sequence:UniProtKB:P36673;locus_tag=NHCDCEFI_00837;product=HTH-type transcriptional regulator TreR
1	Prodigal:2.6	CDS	886671	888143	.	+	0	ID=NHCDCEFI_00838;eC_number=3.2.1.26;Name=scrB;dbxref=COG:COG1621;gene=scrB;inference=ab initio prediction:Prodigal:2.6,similar to AA sequence:UniProtKB:P13394;locus_tag=NHCDCEFI_00838;product=Sucrose-6-phosphate hydrolase
1	Prodigal:2.6	CDS	888150	889109	.	+	0	ID=NHCDCEFI_00839;eC_number=2.7.1.4;Name=scrK;dbxref=COG:COG0524;gene=scrK;inference=ab initio prediction:Prodigal:2.6,similar to AA sequence:UniProtKB:P26420;locus_tag=NHCDCEFI_00839;product=Fructokinase
1	Prodigal:2.6	CDS	889177	889893	.	-	0	ID=NHCDCEFI_00840;Name=agrA;dbxref=COG:COG3279;gene=agrA;inference=ab initio prediction:Prodigal:2.6,similar to AA sequence:UniProtKB:Q5HEG2;locus_tag=NHCDCEFI_00840;product=Accessory gene regulator A
1	Prodigal:2.6	CDS	889910	890239	.	-	0	ID=NHCDCEFI_00841;inference=ab initio prediction:Prodigal:2.6;locus_tag=NHCDCEFI_00841;product=hypothetical protein
1	Prodigal:2.6	CDS	890236	891198	.	-	0	ID=NHCDCEFI_00842;inference=ab initio prediction:Prodigal:2.6;locus_tag=NHCDCEFI_00842;product=hypothetical protein
1	Prodigal:2.6	CDS	891225	891365	.	-	0	ID=NHCDCEFI_00843;inference=ab initio prediction:Prodigal:2.6;locus_tag=NHCDCEFI_00843;product=hypothetical protein
1	Prodigal:2.6	CDS	891349	891960	.	-	0	ID=NHCDCEFI_00844;eC_number=3.4.-.-;Name=agrB;dbxref=COG:COG4512;gene=agrB;inference=ab initio prediction:Prodigal:2.6,similar to AA sequence:UniProtKB:P0C1P7;locus_tag=NHCDCEFI_00844;product=Accessory gene regulator protein B
1	Prodigal:2.6	CDS	892708	893502	.	-	0	ID=NHCDCEFI_00845;eC_number=3.5.1.3;Name=yafV;gene=yafV;inference=ab initio prediction:Prodigal:2.6,similar to AA sequence:UniProtKB:P0DP65;locus_tag=NHCDCEFI_00845;product=Omega-amidase YafV
1	Prodigal:2.6	CDS	893845	895326	.	+	0	ID=NHCDCEFI_00846;inference=ab initio prediction:Prodigal:2.6;locus_tag=NHCDCEFI_00846;product=hypothetical protein
1	Prodigal:2.6	CDS	895386	896126	.	-	0	ID=NHCDCEFI_00847;inference=ab initio prediction:Prodigal:2.6;locus_tag=NHCDCEFI_00847;product=hypothetical protein
1	Prodigal:2.6	CDS	896301	896585	.	+	0	ID=NHCDCEFI_00848;Name=groS;gene=groS;inference=ab initio prediction:Prodigal:2.6,similar to AA sequence:UniProtKB:P99104;locus_tag=NHCDCEFI_00848;product=10 kDa chaperonin
1	Prodigal:2.6	CDS	896641	898260	.	+	0	ID=NHCDCEFI_00849;Name=groL;gene=groL;inference=ab initio prediction:Prodigal:2.6,similar to AA sequence:UniProtKB:P99083;locus_tag=NHCDCEFI_00849;product=60 kDa chaperonin
1	Prodigal:2.6	CDS	898678	899637	.	+	0	ID=NHCDCEFI_00850;inference=ab initio prediction:Prodigal:2.6;locus_tag=NHCDCEFI_00850;product=hypothetical protein
1	Prodigal:2.6	CDS	900074	901363	.	-	0	ID=NHCDCEFI_00851;eC_number=2.6.1.1;Name=aspC;dbxref=COG:COG0436;gene=aspC;inference=ab initio prediction:Prodigal:2.6,similar to AA sequence:UniProtKB:Q56232;locus_tag=NHCDCEFI_00851;product=Aspartate aminotransferase
1	Prodigal:2.6	CDS	901836	902006	.	+	0	ID=NHCDCEFI_00852;inference=ab initio prediction:Prodigal:2.6;locus_tag=NHCDCEFI_00852;product=hypothetical protein
1	Prodigal:2.6	CDS	902323	902700	.	+	0	ID=NHCDCEFI_00853;Name=ytrA;dbxref=COG:COG1725;gene=ytrA;inference=ab initio prediction:Prodigal:2.6,similar to AA sequence:UniProtKB:O34712;locus_tag=NHCDCEFI_00853;product=HTH-type transcriptional repressor YtrA
1	Prodigal:2.6	CDS	902700	903614	.	+	0	ID=NHCDCEFI_00854;Name=ytrB;dbxref=COG:COG1131;gene=ytrB;inference=ab initio prediction:Prodigal:2.6,similar to AA sequence:UniProtKB:O34641;locus_tag=NHCDCEFI_00854;product=ABC transporter ATP-binding protein YtrB
1	Prodigal:2.6	CDS	903595	904254	.	+	0	ID=NHCDCEFI_00855;inference=ab initio prediction:Prodigal:2.6;locus_tag=NHCDCEFI_00855;product=hypothetical protein
1	Prodigal:2.6	CDS	904275	905147	.	+	0	ID=NHCDCEFI_00856;eC_number=3.6.3.-;Name=yxlF_2;dbxref=COG:COG1131;gene=yxlF_2;inference=ab initio prediction:Prodigal:2.6,similar to AA sequence:UniProtKB:P94374;locus_tag=NHCDCEFI_00856;product=putative ABC transporter ATP-binding protein YxlF
1	Prodigal:2.6	CDS	905147	905878	.	+	0	ID=NHCDCEFI_00857;inference=ab initio prediction:Prodigal:2.6;locus_tag=NHCDCEFI_00857;product=hypothetical protein
1	Prodigal:2.6	CDS	906009	906338	.	-	0	ID=NHCDCEFI_00858;inference=ab initio prediction:Prodigal:2.6;locus_tag=NHCDCEFI_00858;product=hypothetical protein
1	Prodigal:2.6	CDS	906609	907154	.	+	0	ID=NHCDCEFI_00859;inference=ab initio prediction:Prodigal:2.6;locus_tag=NHCDCEFI_00859;product=hypothetical protein
1	Prodigal:2.6	CDS	907207	907764	.	+	0	ID=NHCDCEFI_00860;inference=ab initio prediction:Prodigal:2.6;locus_tag=NHCDCEFI_00860;product=hypothetical protein
1	Prodigal:2.6	CDS	907761	908597	.	+	0	ID=NHCDCEFI_00861;inference=ab initio prediction:Prodigal:2.6;locus_tag=NHCDCEFI_00861;product=hypothetical protein
1	Prodigal:2.6	CDS	908651	909691	.	-	0	ID=NHCDCEFI_00862;inference=ab initio prediction:Prodigal:2.6;locus_tag=NHCDCEFI_00862;product=hypothetical protein
1	Prodigal:2.6	CDS	910073	910243	.	+	0	ID=NHCDCEFI_00863;inference=ab initio prediction:Prodigal:2.6;locus_tag=NHCDCEFI_00863;product=hypothetical protein
1	Prodigal:2.6	CDS	910457	910714	.	-	0	ID=NHCDCEFI_00864;inference=ab initio prediction:Prodigal:2.6;locus_tag=NHCDCEFI_00864;product=hypothetical protein
1	Prodigal:2.6	CDS	910943	912055	.	+	0	ID=NHCDCEFI_00865;Name=xerC_1;dbxref=COG:COG4974;gene=xerC_1;inference=ab initio prediction:Prodigal:2.6,similar to AA sequence:UniProtKB:P39776;locus_tag=NHCDCEFI_00865;product=Tyrosine recombinase XerC
1	Prodigal:2.6	CDS	912058	914121	.	+	0	ID=NHCDCEFI_00866;Name=xerC_2;dbxref=COG:COG4974;gene=xerC_2;inference=ab initio prediction:Prodigal:2.6,similar to AA sequence:UniProtKB:P39776;locus_tag=NHCDCEFI_00866;product=Tyrosine recombinase XerC
1	Prodigal:2.6	CDS	914130	914495	.	+	0	ID=NHCDCEFI_00867;inference=ab initio prediction:Prodigal:2.6;locus_tag=NHCDCEFI_00867;product=hypothetical protein
1	Prodigal:2.6	CDS	914500	915870	.	+	0	ID=NHCDCEFI_00868;inference=ab initio prediction:Prodigal:2.6;locus_tag=NHCDCEFI_00868;product=hypothetical protein
1	Prodigal:2.6	CDS	915913	916323	.	-	0	ID=NHCDCEFI_00869;inference=ab initio prediction:Prodigal:2.6;locus_tag=NHCDCEFI_00869;product=hypothetical protein
1	Prodigal:2.6	CDS	916637	917482	.	-	0	ID=NHCDCEFI_00870;eC_number=3.5.2.6;Name=blaZ_1;gene=blaZ_1;inference=ab initio prediction:Prodigal:2.6,similar to AA sequence:UniProtKB:P00807;locus_tag=NHCDCEFI_00870;product=Beta-lactamase
1	Prodigal:2.6	CDS	917685	919346	.	+	0	ID=NHCDCEFI_00871;Name=blaR1_1;gene=blaR1_1;inference=ab initio prediction:Prodigal:2.6,similar to AA sequence:UniProtKB:P18357;locus_tag=NHCDCEFI_00871;product=Regulatory protein BlaR1
1	Prodigal:2.6	CDS	919336	919716	.	+	0	ID=NHCDCEFI_00872;Name=blaI_1;gene=blaI_1;inference=ab initio prediction:Prodigal:2.6,similar to AA sequence:UniProtKB:P0A042;locus_tag=NHCDCEFI_00872;product=Penicillinase repressor
1	Prodigal:2.6	CDS	919768	919905	.	-	0	ID=NHCDCEFI_00873;inference=ab initio prediction:Prodigal:2.6;locus_tag=NHCDCEFI_00873;product=hypothetical protein
1	Prodigal:2.6	CDS	920141	921169	.	+	0	ID=NHCDCEFI_00874;inference=ab initio prediction:Prodigal:2.6,similar to AA sequence:UniProtKB:Q7A4P4;locus_tag=NHCDCEFI_00874;product=putative protein
1	Prodigal:2.6	CDS	921281	922660	.	-	0	ID=NHCDCEFI_00875;eC_number=1.2.1.3;Name=alkH;gene=alkH;inference=ab initio prediction:Prodigal:2.6,similar to AA sequence:UniProtKB:P12693;locus_tag=NHCDCEFI_00875;product=Aldehyde dehydrogenase
1	Prodigal:2.6	CDS	922960	923889	.	-	0	ID=NHCDCEFI_00876;eC_number=3.6.1.1;Name=ppaC;dbxref=COG:COG1227;gene=ppaC;inference=ab initio prediction:Prodigal:2.6,similar to AA sequence:UniProtKB:P65752;locus_tag=NHCDCEFI_00876;product=putative manganese-dependent inorganic pyrophosphatase
1	Prodigal:2.6	CDS	923944	924498	.	-	0	ID=NHCDCEFI_00877;eC_number=3.5.1.19;Name=pncA;dbxref=COG:COG1335;gene=pncA;inference=ab initio prediction:Prodigal:2.6,similar to AA sequence:UniProtKB:I6XD65;locus_tag=NHCDCEFI_00877;product=Nicotinamidase/pyrazinamidase
1	Prodigal:2.6	CDS	924690	925787	.	+	0	ID=NHCDCEFI_00878;Name=pfbA;dbxref=COG:COG5434;gene=pfbA;inference=ab initio prediction:Prodigal:2.6,similar to AA sequence:UniProtKB:Q8CYC9;locus_tag=NHCDCEFI_00878;product=Plasmin and fibronectin-binding protein A
1	Prodigal:2.6	CDS	926240	927043	.	-	0	ID=NHCDCEFI_00879;Name=pheA;dbxref=COG:COG0077;gene=pheA;inference=ab initio prediction:Prodigal:2.6,similar to AA sequence:UniProtKB:P0A9J8;locus_tag=NHCDCEFI_00879;product=P-protein
1	Prodigal:2.6	CDS	927062	928129	.	-	0	ID=NHCDCEFI_00880;eC_number=1.14.14.47;Name=nos;gene=nos;inference=ab initio prediction:Prodigal:2.6,similar to AA sequence:UniProtKB:P0A093;locus_tag=NHCDCEFI_00880;product=Nitric oxide synthase oxygenase
1	Prodigal:2.6	CDS	928321	929790	.	+	0	ID=NHCDCEFI_00881;eC_number=6.3.4.21;Name=pncB2;gene=pncB2;inference=ab initio prediction:Prodigal:2.6,similar to AA sequence:UniProtKB:P9WJI6;locus_tag=NHCDCEFI_00881;product=Nicotinate phosphoribosyltransferase pncB2
1	Prodigal:2.6	CDS	929783	930610	.	+	0	ID=NHCDCEFI_00882;eC_number=6.3.1.5;Name=nadE;gene=nadE;inference=ab initio prediction:Prodigal:2.6,similar to AA sequence:UniProtKB:P99150;locus_tag=NHCDCEFI_00882;product=NH(3)-dependent NAD(+) synthetase
1	Prodigal:2.6	CDS	930684	931310	.	+	0	ID=NHCDCEFI_00883;inference=ab initio prediction:Prodigal:2.6,similar to AA sequence:UniProtKB:P61544;locus_tag=NHCDCEFI_00883;note=UPF0316 protein SA1727;product=hypothetical protein
1	Prodigal:2.6	CDS	931294	931473	.	+	0	ID=NHCDCEFI_00884;inference=ab initio prediction:Prodigal:2.6;locus_tag=NHCDCEFI_00884;product=hypothetical protein
1	Prodigal:2.6	CDS	931885	933180	.	+	0	ID=NHCDCEFI_00885;eC_number=4.3.2.2;Name=purB;gene=purB;inference=ab initio prediction:Prodigal:2.6,similar to AA sequence:UniProtKB:Q7A4Q3;locus_tag=NHCDCEFI_00885;product=Adenylosuccinate lyase
1	Prodigal:2.6	CDS	933305	933607	.	+	0	ID=NHCDCEFI_00886;inference=ab initio prediction:Prodigal:2.6;locus_tag=NHCDCEFI_00886;product=hypothetical protein
1	Prodigal:2.6	CDS	933931	934623	.	+	0	ID=NHCDCEFI_00887;eC_number=2.5.1.-;Name=pcrB;dbxref=COG:COG1646;gene=pcrB;inference=ab initio prediction:Prodigal:2.6,similar to AA sequence:UniProtKB:Q53726;locus_tag=NHCDCEFI_00887;product=Heptaprenylglyceryl phosphate synthase
1	Prodigal:2.6	CDS	934620	936809	.	+	0	ID=NHCDCEFI_00888;eC_number=3.6.4.12;Name=pcrA;gene=pcrA;inference=ab initio prediction:Prodigal:2.6,similar to AA sequence:UniProtKB:P64319;locus_tag=NHCDCEFI_00888;product=ATP-dependent DNA helicase PcrA
1	Prodigal:2.6	CDS	936813	938810	.	+	0	ID=NHCDCEFI_00889;eC_number=6.5.1.2;Name=ligA;dbxref=COG:COG0272;gene=ligA;inference=ab initio prediction:Prodigal:2.6,similar to AA sequence:UniProtKB:Q9AIU7;locus_tag=NHCDCEFI_00889;product=DNA ligase
1	Prodigal:2.6	CDS	938830	940038	.	+	0	ID=NHCDCEFI_00890;inference=ab initio prediction:Prodigal:2.6;locus_tag=NHCDCEFI_00890;product=hypothetical protein
1	Prodigal:2.6	CDS	940366	941901	.	-	0	ID=NHCDCEFI_00891;Name=putP;dbxref=COG:COG0591;gene=putP;inference=ab initio prediction:Prodigal:2.6,similar to AA sequence:UniProtKB:Q2FWY7;locus_tag=NHCDCEFI_00891;product=Sodium/proline symporter
1	Prodigal:2.6	CDS	942279	942581	.	+	0	ID=NHCDCEFI_00892;eC_number=6.3.5.-;Name=gatC;dbxref=COG:COG0721;gene=gatC;inference=ab initio prediction:Prodigal:2.6,similar to AA sequence:UniProtKB:P68807;locus_tag=NHCDCEFI_00892;product=Aspartyl/glutamyl-tRNA(Asn/Gln) amidotransferase subunit C
1	Prodigal:2.6	CDS	942583	944040	.	+	0	ID=NHCDCEFI_00893;eC_number=6.3.5.7;Name=gatA;dbxref=COG:COG0154;gene=gatA;inference=ab initio prediction:Prodigal:2.6,similar to AA sequence:UniProtKB:P63488;locus_tag=NHCDCEFI_00893;product=Glutamyl-tRNA(Gln) amidotransferase subunit A
1	Prodigal:2.6	CDS	944053	945480	.	+	0	ID=NHCDCEFI_00894;eC_number=6.3.5.-;Name=gatB;dbxref=COG:COG0064;gene=gatB;inference=ab initio prediction:Prodigal:2.6,similar to AA sequence:UniProtKB:P64201;locus_tag=NHCDCEFI_00894;product=Aspartyl/glutamyl-tRNA(Asn/Gln) amidotransferase subunit B
1	Prodigal:2.6	CDS	945705	946655	.	+	0	ID=NHCDCEFI_00895;eC_number=2.7.1.107;Name=dagK;gene=dagK;inference=ab initio prediction:Prodigal:2.6,similar to AA sequence:UniProtKB:Q6GFF9;locus_tag=NHCDCEFI_00895;product=Diacylglycerol kinase
1	Prodigal:2.6	CDS	946687	948105	.	+	0	ID=NHCDCEFI_00896;eC_number=2.1.1.189;Name=rlmCD;dbxref=COG:COG2265;gene=rlmCD;inference=ab initio prediction:Prodigal:2.6,similar to AA sequence:UniProtKB:O31503;locus_tag=NHCDCEFI_00896;product=23S rRNA (uracil-C(5))-methyltransferase RlmCD
1	Prodigal:2.6	CDS	948249	948791	.	+	0	ID=NHCDCEFI_00897;inference=ab initio prediction:Prodigal:2.6;locus_tag=NHCDCEFI_00897;product=hypothetical protein
1	Prodigal:2.6	CDS	949101	950171	.	+	0	ID=NHCDCEFI_00898;eC_number=2.7.7.7;Name=dinB;dbxref=COG:COG0389;gene=dinB;inference=ab initio prediction:Prodigal:2.6,similar to AA sequence:UniProtKB:Q47155;locus_tag=NHCDCEFI_00898;product=DNA polymerase IV
1	Prodigal:2.6	CDS	950202	950756	.	-	0	ID=NHCDCEFI_00899;eC_number=3.1.-.-;dbxref=COG:COG0322;inference=ab initio prediction:Prodigal:2.6,similar to AA sequence:UniProtKB:P9WLJ1;locus_tag=NHCDCEFI_00899;product=Putative bifunctional exonuclease/endonuclease protein
1	Prodigal:2.6	CDS	950945	951445	.	-	0	ID=NHCDCEFI_00900;eC_number=1.16.3.2;Name=ftnA;dbxref=COG:COG1528;gene=ftnA;inference=ab initio prediction:Prodigal:2.6,similar to AA sequence:UniProtKB:Q2FWZ8;locus_tag=NHCDCEFI_00900;product=Bacterial non-heme ferritin
1	Prodigal:2.6	CDS	951667	952980	.	+	0	ID=NHCDCEFI_00901;eC_number=6.3.2.10;Name=murF_2;gene=murF_2;inference=ab initio prediction:Prodigal:2.6,protein motif:HAMAP:MF_02019;locus_tag=NHCDCEFI_00901;product=UDP-N-acetylmuramoyl-tripeptide--D-alanyl-D-alanine ligase
1	Prodigal:2.6	CDS	952982	953707	.	+	0	ID=NHCDCEFI_00902;Name=cobQ;gene=cobQ;inference=ab initio prediction:Prodigal:2.6,protein motif:HAMAP:MF_00028;locus_tag=NHCDCEFI_00902;product=Cobyric acid synthase
1	Prodigal:2.6	CDS	954148	954684	.	+	0	ID=NHCDCEFI_00903;inference=ab initio prediction:Prodigal:2.6;locus_tag=NHCDCEFI_00903;product=hypothetical protein
1	Prodigal:2.6	CDS	954835	955821	.	-	0	ID=NHCDCEFI_00904;inference=ab initio prediction:Prodigal:2.6;locus_tag=NHCDCEFI_00904;product=hypothetical protein
1	Prodigal:2.6	CDS	955995	956750	.	+	0	ID=NHCDCEFI_00905;eC_number=3.4.11.18;Name=map;dbxref=COG:COG0024;gene=map;inference=ab initio prediction:Prodigal:2.6,similar to AA sequence:UniProtKB:P0A078;locus_tag=NHCDCEFI_00905;product=Methionine aminopeptidase
1	Prodigal:2.6	CDS	956908	957294	.	+	0	ID=NHCDCEFI_00906;inference=ab initio prediction:Prodigal:2.6;locus_tag=NHCDCEFI_00906;product=hypothetical protein
1	Prodigal:2.6	CDS	957309	958010	.	+	0	ID=NHCDCEFI_00907;Name=liaF;dbxref=COG:COG4758;gene=liaF;inference=ab initio prediction:Prodigal:2.6,similar to AA sequence:UniProtKB:O32199;locus_tag=NHCDCEFI_00907;product=Protein LiaF
1	Prodigal:2.6	CDS	958007	959053	.	+	0	ID=NHCDCEFI_00908;eC_number=2.7.13.3;Name=vraS;gene=vraS;inference=ab initio prediction:Prodigal:2.6,similar to AA sequence:UniProtKB:Q99SZ7;locus_tag=NHCDCEFI_00908;product=Sensor protein VraS
1	Prodigal:2.6	CDS	959043	959672	.	+	0	ID=NHCDCEFI_00909;Name=vraR_1;dbxref=COG:COG2197;gene=vraR_1;inference=ab initio prediction:Prodigal:2.6,similar to AA sequence:UniProtKB:Q7A2Q1;locus_tag=NHCDCEFI_00909;product=Response regulator protein VraR
1	Prodigal:2.6	CDS	959729	960907	.	-	0	ID=NHCDCEFI_00910;inference=ab initio prediction:Prodigal:2.6,similar to AA sequence:UniProtKB:P0A8K8;locus_tag=NHCDCEFI_00910;note=UPF0761 membrane protein YihY;product=hypothetical protein
1	Prodigal:2.6	CDS	961314	961598	.	-	0	ID=NHCDCEFI_00911;inference=ab initio prediction:Prodigal:2.6;locus_tag=NHCDCEFI_00911;product=hypothetical protein
1	Prodigal:2.6	CDS	961606	962070	.	-	0	ID=NHCDCEFI_00912;eC_number=3.1.3.48;Name=ptpA;gene=ptpA;inference=ab initio prediction:Prodigal:2.6,similar to AA sequence:UniProtKB:Q7A4S1;locus_tag=NHCDCEFI_00912;product=Low molecular weight protein-tyrosine-phosphatase PtpA
1	Prodigal:2.6	CDS	962211	962426	.	+	0	ID=NHCDCEFI_00913;inference=ab initio prediction:Prodigal:2.6,similar to AA sequence:UniProtKB:Q7A4S2;locus_tag=NHCDCEFI_00913;note=UPF0435 protein SA1696;product=hypothetical protein
1	Prodigal:2.6	CDS	962428	963669	.	+	0	ID=NHCDCEFI_00914;eC_number=3.4.11.-;Name=pepS;dbxref=COG:COG2309;gene=pepS;inference=ab initio prediction:Prodigal:2.6,similar to AA sequence:UniProtKB:Q9X4A7;locus_tag=NHCDCEFI_00914;product=Aminopeptidase PepS
1	Prodigal:2.6	CDS	963749	964279	.	+	0	ID=NHCDCEFI_00915;eC_number=3.1.2.-;dbxref=COG:COG1607;inference=ab initio prediction:Prodigal:2.6,similar to AA sequence:UniProtKB:P44886;locus_tag=NHCDCEFI_00915;product=putative acyl-CoA thioester hydrolase
1	Prodigal:2.6	CDS	964416	965558	.	-	0	ID=NHCDCEFI_00916;eC_number=4.3.99.3;Name=queE_1;gene=queE_1;inference=ab initio prediction:Prodigal:2.6,protein motif:HAMAP:MF_00917;locus_tag=NHCDCEFI_00916;product=7-carboxy-7-deazaguanine synthase
1	Prodigal:2.6	CDS	965717	965878	.	+	0	ID=NHCDCEFI_00917;inference=ab initio prediction:Prodigal:2.6;locus_tag=NHCDCEFI_00917;product=hypothetical protein
1	Prodigal:2.6	CDS	966178	966696	.	+	0	ID=NHCDCEFI_00918;dbxref=COG:COG0693;inference=ab initio prediction:Prodigal:2.6,similar to AA sequence:UniProtKB:P0A0K0;locus_tag=NHCDCEFI_00918;product=putative protein
1	Prodigal:2.6	CDS	967017	967826	.	+	0	ID=NHCDCEFI_00919;eC_number=2.4.1.129;Name=mgt;dbxref=COG:COG0744;gene=mgt;inference=ab initio prediction:Prodigal:2.6,similar to AA sequence:UniProtKB:Q93Q23;locus_tag=NHCDCEFI_00919;product=Monofunctional glycosyltransferase
1	Prodigal:2.6	CDS	968104	968907	.	+	0	ID=NHCDCEFI_00920;Name=recX;gene=recX;inference=ab initio prediction:Prodigal:2.6,similar to AA sequence:UniProtKB:P66003;locus_tag=NHCDCEFI_00920;product=Regulatory protein RecX
1	Prodigal:2.6	CDS	968900	969214	.	+	0	ID=NHCDCEFI_00921;Name=yfhH;gene=yfhH;inference=ab initio prediction:Prodigal:2.6,similar to AA sequence:UniProtKB:O31576;locus_tag=NHCDCEFI_00921;product=putative protein YfhH
1	Prodigal:2.6	CDS	969230	970747	.	+	0	ID=NHCDCEFI_00922;eC_number=3.6.3.40;Name=tagH_1;gene=tagH_1;inference=ab initio prediction:Prodigal:2.6,similar to AA sequence:UniProtKB:Q7A713;locus_tag=NHCDCEFI_00922;product=Teichoic acids export ATP-binding protein TagH
1	Prodigal:2.6	CDS	970756	971586	.	+	0	ID=NHCDCEFI_00923;inference=ab initio prediction:Prodigal:2.6;locus_tag=NHCDCEFI_00923;product=hypothetical protein
1	Prodigal:2.6	CDS	971772	972746	.	-	0	ID=NHCDCEFI_00924;Name=yfhP;dbxref=COG:COG1988;gene=yfhP;inference=ab initio prediction:Prodigal:2.6,similar to AA sequence:UniProtKB:O31583;locus_tag=NHCDCEFI_00924;product=putative protein YfhP
1	Prodigal:2.6	CDS	972927	973970	.	+	0	ID=NHCDCEFI_00925;eC_number=3.2.2.-;Name=mutY;gene=mutY;inference=ab initio prediction:Prodigal:2.6,similar to AA sequence:UniProtKB:P83847;locus_tag=NHCDCEFI_00925;product=Adenine DNA glycosylase
1	Prodigal:2.6	CDS	974077	974619	.	+	0	ID=NHCDCEFI_00926;inference=ab initio prediction:Prodigal:2.6,similar to AA sequence:UniProtKB:Q97NV6;locus_tag=NHCDCEFI_00926;note=UPF0374 protein SP_1903;product=hypothetical protein
1	Prodigal:2.6	CDS	974861	976597	.	+	0	ID=NHCDCEFI_00927;eC_number=3.6.3.-;inference=ab initio prediction:Prodigal:2.6,similar to AA sequence:UniProtKB:Q7A4T3;locus_tag=NHCDCEFI_00927;product=Putative multidrug export ATP-binding/permease protein
1	Prodigal:2.6	CDS	976757	977851	.	-	0	ID=NHCDCEFI_00928;inference=ab initio prediction:Prodigal:2.6;locus_tag=NHCDCEFI_00928;product=hypothetical protein
1	Prodigal:2.6	CDS	978158	979447	.	-	0	ID=NHCDCEFI_00929;eC_number=5.4.3.8;Name=hemL2;gene=hemL2;inference=ab initio prediction:Prodigal:2.6,similar to AA sequence:UniProtKB:Q7A4T5;locus_tag=NHCDCEFI_00929;product=Glutamate-1-semialdehyde 2%2C1-aminomutase 2
1	Prodigal:2.6	CDS	979528	979986	.	+	0	ID=NHCDCEFI_00930;eC_number=1.11.1.15;Name=bcp;dbxref=COG:COG1225;gene=bcp;inference=ab initio prediction:Prodigal:2.6,similar to AA sequence:UniProtKB:Q83CY8;locus_tag=NHCDCEFI_00930;product=Putative peroxiredoxin bcp
1	Prodigal:2.6	CDS	979989	980939	.	+	0	ID=NHCDCEFI_00931;eC_number=1.1.1.310;Name=slcC;dbxref=COG:COG0111;gene=slcC;inference=ab initio prediction:Prodigal:2.6,similar to AA sequence:UniProtKB:Q1QWN6;locus_tag=NHCDCEFI_00931;product=(S)-sulfolactate dehydrogenase
1	Prodigal:2.6	CDS	981035	981487	.	+	0	ID=NHCDCEFI_00932;Name=perR;dbxref=COG:COG0735;gene=perR;inference=ab initio prediction:Prodigal:2.6,similar to AA sequence:UniProtKB:Q2G282;locus_tag=NHCDCEFI_00932;product=Peroxide-responsive repressor PerR
1	Aragorn:1.2	tRNA	983784	983860	.	+	.	ID=NHCDCEFI_00933;inference=COORDINATES:profile:Aragorn:1.2;locus_tag=NHCDCEFI_00933;product=tRNA-Ile(gat)
1	Aragorn:1.2	tRNA	983881	983956	.	+	.	ID=NHCDCEFI_00934;inference=COORDINATES:profile:Aragorn:1.2;locus_tag=NHCDCEFI_00934;product=tRNA-Ala(tgc)
1	Aragorn:1.2	tRNA	987259	987334	.	+	.	ID=NHCDCEFI_00935;inference=COORDINATES:profile:Aragorn:1.2;locus_tag=NHCDCEFI_00935;product=tRNA-Val(tac)
1	Aragorn:1.2	tRNA	987341	987416	.	+	.	ID=NHCDCEFI_00936;inference=COORDINATES:profile:Aragorn:1.2;locus_tag=NHCDCEFI_00936;product=tRNA-Thr(tgt)
1	Aragorn:1.2	tRNA	987423	987498	.	+	.	ID=NHCDCEFI_00937;inference=COORDINATES:profile:Aragorn:1.2;locus_tag=NHCDCEFI_00937;product=tRNA-Lys(ttt)
1	Aragorn:1.2	tRNA	987507	987589	.	+	.	ID=NHCDCEFI_00938;inference=COORDINATES:profile:Aragorn:1.2;locus_tag=NHCDCEFI_00938;product=tRNA-Leu(tag)
1	Aragorn:1.2	tRNA	987593	987667	.	+	.	ID=NHCDCEFI_00939;inference=COORDINATES:profile:Aragorn:1.2;locus_tag=NHCDCEFI_00939;product=tRNA-Gly(gcc)
1	Aragorn:1.2	tRNA	987679	987767	.	+	.	ID=NHCDCEFI_00940;inference=COORDINATES:profile:Aragorn:1.2;locus_tag=NHCDCEFI_00940;product=tRNA-Leu(taa)
1	Aragorn:1.2	tRNA	987780	987854	.	+	.	ID=NHCDCEFI_00941;inference=COORDINATES:profile:Aragorn:1.2;locus_tag=NHCDCEFI_00941;product=tRNA-Arg(acg)
1	Aragorn:1.2	tRNA	987863	987936	.	+	.	ID=NHCDCEFI_00942;inference=COORDINATES:profile:Aragorn:1.2;locus_tag=NHCDCEFI_00942;product=tRNA-Pro(tgg)
1	Aragorn:1.2	tRNA	987953	988028	.	+	.	ID=NHCDCEFI_00943;inference=COORDINATES:profile:Aragorn:1.2;locus_tag=NHCDCEFI_00943;product=tRNA-Ala(tgc)
1	Aragorn:1.2	tRNA	988053	988127	.	+	.	ID=NHCDCEFI_00944;inference=COORDINATES:profile:Aragorn:1.2;locus_tag=NHCDCEFI_00944;product=tRNA-Met(cat)
1	Aragorn:1.2	tRNA	988154	988227	.	+	.	ID=NHCDCEFI_00945;inference=COORDINATES:profile:Aragorn:1.2;locus_tag=NHCDCEFI_00945;product=tRNA-Met(cat)
1	Aragorn:1.2	tRNA	988236	988327	.	+	.	ID=NHCDCEFI_00946;inference=COORDINATES:profile:Aragorn:1.2;locus_tag=NHCDCEFI_00946;product=tRNA-Ser(tga)
1	Aragorn:1.2	tRNA	988334	988409	.	+	.	ID=NHCDCEFI_00947;inference=COORDINATES:profile:Aragorn:1.2;locus_tag=NHCDCEFI_00947;product=tRNA-Asp(gtc)
1	Aragorn:1.2	tRNA	988447	988539	.	+	.	ID=NHCDCEFI_00948;inference=COORDINATES:profile:Aragorn:1.2;locus_tag=NHCDCEFI_00948;product=tRNA-Ser(tga)
1	Aragorn:1.2	tRNA	988551	988624	.	+	.	ID=NHCDCEFI_00949;inference=COORDINATES:profile:Aragorn:1.2;locus_tag=NHCDCEFI_00949;product=tRNA-Met(cat)
1	Aragorn:1.2	tRNA	988728	988802	.	+	.	ID=NHCDCEFI_00950;inference=COORDINATES:profile:Aragorn:1.2;locus_tag=NHCDCEFI_00950;product=tRNA-Phe(gaa)
1	Aragorn:1.2	tRNA	988810	988885	.	+	.	ID=NHCDCEFI_00951;inference=COORDINATES:profile:Aragorn:1.2;locus_tag=NHCDCEFI_00951;product=tRNA-Thr(tgt)
1	Aragorn:1.2	tRNA	988890	988973	.	+	.	ID=NHCDCEFI_00952;inference=COORDINATES:profile:Aragorn:1.2;locus_tag=NHCDCEFI_00952;product=tRNA-Tyr(gta)
1	Aragorn:1.2	tRNA	988982	989055	.	+	.	ID=NHCDCEFI_00953;inference=COORDINATES:profile:Aragorn:1.2;locus_tag=NHCDCEFI_00953;product=tRNA-Trp(cca)
1	Aragorn:1.2	tRNA	989058	989131	.	+	.	ID=NHCDCEFI_00954;inference=COORDINATES:profile:Aragorn:1.2;locus_tag=NHCDCEFI_00954;product=tRNA-His(gtg)
1	Aragorn:1.2	tRNA	989142	989213	.	+	.	ID=NHCDCEFI_00955;inference=COORDINATES:profile:Aragorn:1.2;locus_tag=NHCDCEFI_00955;product=tRNA-Gln(ttg)
1	Aragorn:1.2	tRNA	989219	989292	.	+	.	ID=NHCDCEFI_00956;inference=COORDINATES:profile:Aragorn:1.2;locus_tag=NHCDCEFI_00956;product=tRNA-Cys(gca)
1	Aragorn:1.2	tRNA	989302	989376	.	+	.	ID=NHCDCEFI_00957;inference=COORDINATES:profile:Aragorn:1.2;locus_tag=NHCDCEFI_00957;product=tRNA-Gly(tcc)
1	Aragorn:1.2	tRNA	989391	989465	.	+	.	ID=NHCDCEFI_00958;inference=COORDINATES:profile:Aragorn:1.2;locus_tag=NHCDCEFI_00958;product=tRNA-Gly(tcc)
1	Aragorn:1.2	tRNA	989592	989675	.	+	.	ID=NHCDCEFI_00959;inference=COORDINATES:profile:Aragorn:1.2;locus_tag=NHCDCEFI_00959;product=tRNA-Leu(caa)
1	Prodigal:2.6	CDS	989993	990841	.	+	0	ID=NHCDCEFI_00960;eC_number=3.4.21.19;Name=gseA;dbxref=COG:COG3591;gene=gseA;inference=ab initio prediction:Prodigal:2.6,similar to AA sequence:UniProtKB:P0C0Q1;locus_tag=NHCDCEFI_00960;product=Glutamyl endopeptidase
1	Prodigal:2.6	CDS	991067	992125	.	+	0	ID=NHCDCEFI_00961;inference=ab initio prediction:Prodigal:2.6;locus_tag=NHCDCEFI_00961;product=hypothetical protein
1	Prodigal:2.6	CDS	992364	993821	.	+	0	ID=NHCDCEFI_00962;Name=artQ;dbxref=COG:COG0765;gene=artQ;inference=ab initio prediction:Prodigal:2.6,similar to AA sequence:UniProtKB:P54536;locus_tag=NHCDCEFI_00962;product=Arginine transport system permease protein ArtQ
1	Prodigal:2.6	CDS	993808	994536	.	+	0	ID=NHCDCEFI_00963;Name=artM;dbxref=COG:COG1126;gene=artM;inference=ab initio prediction:Prodigal:2.6,similar to AA sequence:UniProtKB:P54537;locus_tag=NHCDCEFI_00963;product=Arginine transport ATP-binding protein ArtM
1	Prodigal:2.6	CDS	995033	995188	.	+	0	ID=NHCDCEFI_00964;inference=ab initio prediction:Prodigal:2.6;locus_tag=NHCDCEFI_00964;product=hypothetical protein
1	Prodigal:2.6	CDS	995398	996528	.	+	0	ID=NHCDCEFI_00965;eC_number=1.17.99.6;Name=queG;dbxref=COG:COG1600;gene=queG;inference=ab initio prediction:Prodigal:2.6,similar to AA sequence:UniProtKB:P97030;locus_tag=NHCDCEFI_00965;product=Epoxyqueuosine reductase
1	Prodigal:2.6	CDS	996525	996995	.	+	0	ID=NHCDCEFI_00966;eC_number=2.1.1.207;Name=trmL;dbxref=COG:COG0219;gene=trmL;inference=ab initio prediction:Prodigal:2.6,similar to AA sequence:UniProtKB:Q74Y93;locus_tag=NHCDCEFI_00966;product=tRNA (cytidine(34)-2'-O)-methyltransferase
1	Prodigal:2.6	CDS	997153	997752	.	+	0	ID=NHCDCEFI_00967;eC_number=3.5.99.6;Name=nagB_1;gene=nagB_1;inference=ab initio prediction:Prodigal:2.6,protein motif:HAMAP:MF_01241;locus_tag=NHCDCEFI_00967;product=Glucosamine-6-phosphate deaminase
1	Prodigal:2.6	CDS	997773	997955	.	+	0	ID=NHCDCEFI_00968;inference=ab initio prediction:Prodigal:2.6;locus_tag=NHCDCEFI_00968;product=hypothetical protein
1	Prodigal:2.6	CDS	998111	998515	.	+	0	ID=NHCDCEFI_00969;inference=ab initio prediction:Prodigal:2.6;locus_tag=NHCDCEFI_00969;product=hypothetical protein
1	Prodigal:2.6	CDS	998550	998684	.	+	0	ID=NHCDCEFI_00970;inference=ab initio prediction:Prodigal:2.6;locus_tag=NHCDCEFI_00970;product=hypothetical protein
1	Prodigal:2.6	CDS	998699	1000084	.	+	0	ID=NHCDCEFI_00971;eC_number=4.2.1.2;Name=fumC;gene=fumC;inference=ab initio prediction:Prodigal:2.6,similar to AA sequence:UniProtKB:P64173;locus_tag=NHCDCEFI_00971;product=Fumarate hydratase class II
1	Prodigal:2.6	CDS	1000445	1001269	.	-	0	ID=NHCDCEFI_00972;eC_number=5.4.99.23;Name=rluD_1;dbxref=COG:COG0564;gene=rluD_1;inference=ab initio prediction:Prodigal:2.6,similar to AA sequence:UniProtKB:P33643;locus_tag=NHCDCEFI_00972;product=Ribosomal large subunit pseudouridine synthase D
1	Prodigal:2.6	CDS	1001428	1002561	.	+	0	ID=NHCDCEFI_00973;eC_number=2.7.13.3;Name=liaS;dbxref=COG:COG4585;gene=liaS;inference=ab initio prediction:Prodigal:2.6,similar to AA sequence:UniProtKB:O32198;locus_tag=NHCDCEFI_00973;product=Sensor histidine kinase LiaS
1	Prodigal:2.6	CDS	1002554	1003177	.	+	0	ID=NHCDCEFI_00974;Name=vraR_2;dbxref=COG:COG2197;gene=vraR_2;inference=ab initio prediction:Prodigal:2.6,similar to AA sequence:UniProtKB:Q7A2Q1;locus_tag=NHCDCEFI_00974;product=Response regulator protein VraR
1	Prodigal:2.6	CDS	1003448	1003912	.	+	0	ID=NHCDCEFI_00975;inference=ab initio prediction:Prodigal:2.6;locus_tag=NHCDCEFI_00975;product=hypothetical protein
1	Prodigal:2.6	CDS	1004091	1005224	.	+	0	ID=NHCDCEFI_00976;inference=ab initio prediction:Prodigal:2.6,similar to AA sequence:UniProtKB:Q7A4V2;locus_tag=NHCDCEFI_00976;note=UPF0754 membrane protein SA1664;product=hypothetical protein
1	Prodigal:2.6	CDS	1005297	1005641	.	+	0	ID=NHCDCEFI_00977;inference=ab initio prediction:Prodigal:2.6,similar to AA sequence:UniProtKB:Q7A4V3;locus_tag=NHCDCEFI_00977;note=UPF0342 protein SA1663;product=hypothetical protein
1	Prodigal:2.6	CDS	1005912	1007108	.	+	0	ID=NHCDCEFI_00978;Name=yhaO;dbxref=COG:COG0420;gene=yhaO;inference=ab initio prediction:Prodigal:2.6,similar to AA sequence:UniProtKB:O07522;locus_tag=NHCDCEFI_00978;product=putative metallophosphoesterase YhaO
1	Prodigal:2.6	CDS	1007098	1010037	.	+	0	ID=NHCDCEFI_00979;Name=yhaN;dbxref=COG:COG4717;gene=yhaN;inference=ab initio prediction:Prodigal:2.6,similar to AA sequence:UniProtKB:O08455;locus_tag=NHCDCEFI_00979;product=putative protein YhaN
1	Prodigal:2.6	CDS	1010034	1010975	.	+	0	ID=NHCDCEFI_00980;eC_number=3.1.-.-;Name=yhaM;dbxref=COG:COG3481;gene=yhaM;inference=ab initio prediction:Prodigal:2.6,similar to AA sequence:UniProtKB:O07521;locus_tag=NHCDCEFI_00980;product=3'-5' exoribonuclease YhaM
1	Prodigal:2.6	CDS	1011401	1012378	.	-	0	ID=NHCDCEFI_00981;eC_number=5.2.1.8;Name=prsA;dbxref=COG:COG0760;gene=prsA;inference=ab initio prediction:Prodigal:2.6,similar to AA sequence:UniProtKB:P60747;locus_tag=NHCDCEFI_00981;product=Foldase protein PrsA
1	Prodigal:2.6	CDS	1012581	1013141	.	-	0	ID=NHCDCEFI_00982;inference=ab initio prediction:Prodigal:2.6;locus_tag=NHCDCEFI_00982;product=hypothetical protein
1	Prodigal:2.6	CDS	1013307	1013678	.	-	0	ID=NHCDCEFI_00983;inference=ab initio prediction:Prodigal:2.6;locus_tag=NHCDCEFI_00983;product=hypothetical protein
1	Prodigal:2.6	CDS	1013755	1014180	.	-	0	ID=NHCDCEFI_00984;Name=hit;dbxref=COG:COG0537;gene=hit;inference=ab initio prediction:Prodigal:2.6,similar to AA sequence:UniProtKB:O07513;locus_tag=NHCDCEFI_00984;product=Protein hit
1	Prodigal:2.6	CDS	1014310	1015050	.	+	0	ID=NHCDCEFI_00985;Name=ecsA_2;dbxref=COG:COG1131;gene=ecsA_2;inference=ab initio prediction:Prodigal:2.6,similar to AA sequence:UniProtKB:P55339;locus_tag=NHCDCEFI_00985;product=ABC-type transporter ATP-binding protein EcsA
1	Prodigal:2.6	CDS	1015019	1016266	.	+	0	ID=NHCDCEFI_00986;inference=ab initio prediction:Prodigal:2.6;locus_tag=NHCDCEFI_00986;product=hypothetical protein
1	Prodigal:2.6	CDS	1016325	1016942	.	+	0	ID=NHCDCEFI_00987;inference=ab initio prediction:Prodigal:2.6;locus_tag=NHCDCEFI_00987;product=hypothetical protein
1	Prodigal:2.6	CDS	1017504	1018007	.	-	0	ID=NHCDCEFI_00988;Name=traP;dbxref=COG:COG2329;gene=traP;inference=ab initio prediction:Prodigal:2.6,similar to AA sequence:UniProtKB:Q8GQQ1;locus_tag=NHCDCEFI_00988;product=Signal transduction protein TRAP
1	Prodigal:2.6	CDS	1018282	1019361	.	+	0	ID=NHCDCEFI_00989;eC_number=4.1.1.37;Name=hemE;gene=hemE;inference=ab initio prediction:Prodigal:2.6,similar to AA sequence:UniProtKB:P67420;locus_tag=NHCDCEFI_00989;product=Uroporphyrinogen decarboxylase
1	Prodigal:2.6	CDS	1019438	1020361	.	+	0	ID=NHCDCEFI_00990;eC_number=4.99.1.1;Name=hemH;gene=hemH;inference=ab initio prediction:Prodigal:2.6,similar to AA sequence:UniProtKB:P64125;locus_tag=NHCDCEFI_00990;product=Ferrochelatase
1	Prodigal:2.6	CDS	1020454	1021902	.	+	0	ID=NHCDCEFI_00991;eC_number=1.3.3.4;Name=hemY;dbxref=COG:COG1232;gene=hemY;inference=ab initio prediction:Prodigal:2.6,similar to AA sequence:UniProtKB:P32397;locus_tag=NHCDCEFI_00991;product=Protoporphyrinogen oxidase
1	Prodigal:2.6	CDS	1022038	1022592	.	+	0	ID=NHCDCEFI_00992;eC_number=3.-.-.-;Name=ydeN;dbxref=COG:COG3545;gene=ydeN;inference=ab initio prediction:Prodigal:2.6,similar to AA sequence:UniProtKB:P96671;locus_tag=NHCDCEFI_00992;product=Putative hydrolase YdeN
1	Aragorn:1.2	tRNA	1022907	1022980	.	+	.	ID=NHCDCEFI_00993;inference=COORDINATES:profile:Aragorn:1.2;locus_tag=NHCDCEFI_00993;product=tRNA-Met(cat)
1	Aragorn:1.2	tRNA	1022995	1023070	.	+	.	ID=NHCDCEFI_00994;inference=COORDINATES:profile:Aragorn:1.2;locus_tag=NHCDCEFI_00994;product=tRNA-Asp(gtc)
1	Aragorn:1.2	tRNA	1023080	1023154	.	+	.	ID=NHCDCEFI_00995;inference=COORDINATES:profile:Aragorn:1.2;locus_tag=NHCDCEFI_00995;product=tRNA-Phe(gaa)
1	Aragorn:1.2	tRNA	1023167	1023242	.	+	.	ID=NHCDCEFI_00996;inference=COORDINATES:profile:Aragorn:1.2;locus_tag=NHCDCEFI_00996;product=tRNA-His(gtg)
1	Aragorn:1.2	tRNA	1023260	1023333	.	+	.	ID=NHCDCEFI_00997;inference=COORDINATES:profile:Aragorn:1.2;locus_tag=NHCDCEFI_00997;product=tRNA-Gly(tcc)
1	Aragorn:1.2	tRNA	1023343	1023417	.	+	.	ID=NHCDCEFI_00998;inference=COORDINATES:profile:Aragorn:1.2;locus_tag=NHCDCEFI_00998;product=tRNA-Asn(gtt)
1	Aragorn:1.2	tRNA	1023418	1023491	.	+	.	ID=NHCDCEFI_00999;inference=COORDINATES:profile:Aragorn:1.2;locus_tag=NHCDCEFI_00999;product=tRNA-Glu(ttc)
1	Aragorn:1.2	tRNA	1023543	1023633	.	+	.	ID=NHCDCEFI_01000;inference=COORDINATES:profile:Aragorn:1.2;locus_tag=NHCDCEFI_01000;product=tRNA-Ser(gga)
1	Prodigal:2.6	CDS	1024010	1024138	.	+	0	ID=NHCDCEFI_01001;inference=ab initio prediction:Prodigal:2.6;locus_tag=NHCDCEFI_01001;product=hypothetical protein
1	Prodigal:2.6	CDS	1024234	1024806	.	-	0	ID=NHCDCEFI_01002;inference=ab initio prediction:Prodigal:2.6;locus_tag=NHCDCEFI_01002;product=hypothetical protein
1	Prodigal:2.6	CDS	1024820	1025125	.	-	0	ID=NHCDCEFI_01003;inference=ab initio prediction:Prodigal:2.6;locus_tag=NHCDCEFI_01003;product=hypothetical protein
1	Prodigal:2.6	CDS	1025094	1025345	.	-	0	ID=NHCDCEFI_01004;inference=ab initio prediction:Prodigal:2.6;locus_tag=NHCDCEFI_01004;product=hypothetical protein
1	Prodigal:2.6	CDS	1025988	1027412	.	+	0	ID=NHCDCEFI_01005;eC_number=6.2.1.26;Name=menE;gene=menE;inference=ab initio prediction:Prodigal:2.6,similar to AA sequence:UniProtKB:P63526;locus_tag=NHCDCEFI_01005;product=2-succinylbenzoate--CoA ligase
1	Prodigal:2.6	CDS	1027402	1028403	.	+	0	ID=NHCDCEFI_01006;eC_number=4.2.1.113;Name=menC;dbxref=COG:COG4948;gene=menC;inference=ab initio prediction:Prodigal:2.6,similar to AA sequence:UniProtKB:O34514;locus_tag=NHCDCEFI_01006;product=o-succinylbenzoate synthase
1	Prodigal:2.6	CDS	1028400	1028651	.	-	0	ID=NHCDCEFI_01007;dbxref=COG:COG0759;inference=ab initio prediction:Prodigal:2.6,similar to AA sequence:UniProtKB:Q97NX8;locus_tag=NHCDCEFI_01007;product=Putative membrane protein insertion efficiency factor
1	Prodigal:2.6	CDS	1028710	1029186	.	+	0	ID=NHCDCEFI_01008;eC_number=3.6.1.55;Name=ytkD;dbxref=COG:COG0494;gene=ytkD;inference=ab initio prediction:Prodigal:2.6,similar to AA sequence:UniProtKB:O35013;locus_tag=NHCDCEFI_01008;product=Putative 8-oxo-dGTP diphosphatase YtkD
1	Prodigal:2.6	CDS	1029197	1029958	.	+	0	ID=NHCDCEFI_01009;inference=ab initio prediction:Prodigal:2.6;locus_tag=NHCDCEFI_01009;product=hypothetical protein
1	Prodigal:2.6	CDS	1030189	1031898	.	-	0	ID=NHCDCEFI_01010;eC_number=4.1.1.49;Name=pckA;gene=pckA;inference=ab initio prediction:Prodigal:2.6,similar to AA sequence:UniProtKB:P99128;locus_tag=NHCDCEFI_01010;product=Phosphoenolpyruvate carboxykinase (ATP)
1	Prodigal:2.6	CDS	1032151	1033350	.	+	0	ID=NHCDCEFI_01011;eC_number=2.5.1.6;Name=metK;gene=metK;inference=ab initio prediction:Prodigal:2.6,similar to AA sequence:UniProtKB:P66767;locus_tag=NHCDCEFI_01011;product=S-adenosylmethionine synthase
1	Prodigal:2.6	CDS	1033453	1034361	.	+	0	ID=NHCDCEFI_01012;inference=ab initio prediction:Prodigal:2.6;locus_tag=NHCDCEFI_01012;product=hypothetical protein
1	Prodigal:2.6	CDS	1034541	1035377	.	+	0	ID=NHCDCEFI_01013;eC_number=1.1.1.-;Name=yvgN;dbxref=COG:COG0656;gene=yvgN;inference=ab initio prediction:Prodigal:2.6,similar to AA sequence:UniProtKB:O32210;locus_tag=NHCDCEFI_01013;product=Glyoxal reductase
1	Prodigal:2.6	CDS	1035662	1035817	.	+	0	ID=NHCDCEFI_01014;inference=ab initio prediction:Prodigal:2.6;locus_tag=NHCDCEFI_01014;product=hypothetical protein
1	Prodigal:2.6	CDS	1036047	1037120	.	-	0	ID=NHCDCEFI_01015;inference=ab initio prediction:Prodigal:2.6;locus_tag=NHCDCEFI_01015;product=hypothetical protein
1	Prodigal:2.6	CDS	1037703	1038056	.	-	0	ID=NHCDCEFI_01016;Name=crcB_1;dbxref=COG:COG0239;gene=crcB_1;inference=ab initio prediction:Prodigal:2.6,similar to AA sequence:UniProtKB:Q7VYU0;locus_tag=NHCDCEFI_01016;product=Putative fluoride ion transporter CrcB
1	Prodigal:2.6	CDS	1038053	1038418	.	-	0	ID=NHCDCEFI_01017;Name=crcB_2;dbxref=COG:COG0239;gene=crcB_2;inference=ab initio prediction:Prodigal:2.6,similar to AA sequence:UniProtKB:Q7VYU0;locus_tag=NHCDCEFI_01017;product=Putative fluoride ion transporter CrcB
1	Prodigal:2.6	CDS	1038457	1038765	.	-	0	ID=NHCDCEFI_01018;inference=ab initio prediction:Prodigal:2.6;locus_tag=NHCDCEFI_01018;product=hypothetical protein
1	Prodigal:2.6	CDS	1039042	1039755	.	+	0	ID=NHCDCEFI_01019;eC_number=2.2.1.2;Name=tal;dbxref=COG:COG0176;gene=tal;inference=ab initio prediction:Prodigal:2.6,similar to AA sequence:UniProtKB:Q9WYD1;locus_tag=NHCDCEFI_01019;product=Transaldolase
1	Prodigal:2.6	CDS	1039895	1040338	.	+	0	ID=NHCDCEFI_01020;inference=ab initio prediction:Prodigal:2.6;locus_tag=NHCDCEFI_01020;product=hypothetical protein
1	Prodigal:2.6	CDS	1040325	1040768	.	-	0	ID=NHCDCEFI_01021;inference=ab initio prediction:Prodigal:2.6;locus_tag=NHCDCEFI_01021;product=hypothetical protein
1	Prodigal:2.6	CDS	1040774	1041253	.	-	0	ID=NHCDCEFI_01022;Name=sigS;dbxref=COG:COG1595;gene=sigS;inference=ab initio prediction:Prodigal:2.6,similar to AA sequence:UniProtKB:Q2FXF2;locus_tag=NHCDCEFI_01022;product=RNA polymerase sigma factor SigS
1	Prodigal:2.6	CDS	1041461	1041676	.	+	0	ID=NHCDCEFI_01023;inference=ab initio prediction:Prodigal:2.6;locus_tag=NHCDCEFI_01023;product=hypothetical protein
1	Prodigal:2.6	CDS	1042054	1042905	.	+	0	ID=NHCDCEFI_01024;Name=atl_2;dbxref=COG:COG4193;gene=atl_2;inference=ab initio prediction:Prodigal:2.6,similar to AA sequence:UniProtKB:P0C5Z8;locus_tag=NHCDCEFI_01024;product=Bifunctional autolysin
1	Prodigal:2.6	CDS	1043253	1044737	.	+	0	ID=NHCDCEFI_01025;inference=ab initio prediction:Prodigal:2.6;locus_tag=NHCDCEFI_01025;product=hypothetical protein
1	Prodigal:2.6	CDS	1045186	1046217	.	+	0	ID=NHCDCEFI_01026;Name=ribD;dbxref=COG:COG0117;gene=ribD;inference=ab initio prediction:Prodigal:2.6,similar to AA sequence:UniProtKB:P17618;locus_tag=NHCDCEFI_01026;product=Riboflavin biosynthesis protein RibD
1	Prodigal:2.6	CDS	1046224	1046856	.	+	0	ID=NHCDCEFI_01027;eC_number=2.5.1.9;Name=ribE;dbxref=COG:COG0307;gene=ribE;inference=ab initio prediction:Prodigal:2.6,similar to AA sequence:UniProtKB:P16440;locus_tag=NHCDCEFI_01027;product=Riboflavin synthase
1	Prodigal:2.6	CDS	1046869	1048050	.	+	0	ID=NHCDCEFI_01028;Name=ribBA;dbxref=COG:COG0108;gene=ribBA;inference=ab initio prediction:Prodigal:2.6,similar to AA sequence:UniProtKB:A5U2B7;locus_tag=NHCDCEFI_01028;product=Riboflavin biosynthesis protein RibBA
1	Prodigal:2.6	CDS	1048063	1048524	.	+	0	ID=NHCDCEFI_01029;eC_number=2.5.1.78;Name=ribH;gene=ribH;inference=ab initio prediction:Prodigal:2.6,similar to AA sequence:UniProtKB:P99141;locus_tag=NHCDCEFI_01029;product=6%2C7-dimethyl-8-ribityllumazine synthase
1	Prodigal:2.6	CDS	1048571	1049572	.	-	0	ID=NHCDCEFI_01030;eC_number=1.5.5.2;Name=putB;dbxref=COG:COG0506;gene=putB;inference=ab initio prediction:Prodigal:2.6,similar to AA sequence:UniProtKB:P94390;locus_tag=NHCDCEFI_01030;product=Proline dehydrogenase 2
1	Prodigal:2.6	CDS	1049815	1050642	.	+	0	ID=NHCDCEFI_01031;eC_number=3.1.1.-;Name=ytpA;dbxref=COG:COG2267;gene=ytpA;inference=ab initio prediction:Prodigal:2.6,similar to AA sequence:UniProtKB:O34705;locus_tag=NHCDCEFI_01031;product=Phospholipase YtpA
1	Prodigal:2.6	CDS	1051123	1051533	.	+	0	ID=NHCDCEFI_01032;Name=rot;gene=rot;inference=ab initio prediction:Prodigal:2.6,similar to AA sequence:UniProtKB:Q7A514;locus_tag=NHCDCEFI_01032;product=HTH-type transcriptional regulator rot
1	Prodigal:2.6	CDS	1051770	1052333	.	-	0	ID=NHCDCEFI_01033;eC_number=2.1.1.199;Name=rsmH_1;gene=rsmH_1;inference=ab initio prediction:Prodigal:2.6,protein motif:HAMAP:MF_01007;locus_tag=NHCDCEFI_01033;product=Ribosomal RNA small subunit methyltransferase H
1	Prodigal:2.6	CDS	1052330	1053283	.	-	0	ID=NHCDCEFI_01034;eC_number=2.8.1.6;Name=bioB_2;gene=bioB_2;inference=ab initio prediction:Prodigal:2.6,protein motif:HAMAP:MF_01694;locus_tag=NHCDCEFI_01034;product=Biotin synthase
1	Prodigal:2.6	CDS	1053390	1054604	.	+	0	ID=NHCDCEFI_01035;Name=mdtH;gene=mdtH;inference=ab initio prediction:Prodigal:2.6,similar to AA sequence:UniProtKB:P69367;locus_tag=NHCDCEFI_01035;product=Multidrug resistance protein MdtH
1	Prodigal:2.6	CDS	1054866	1057310	.	+	0	ID=NHCDCEFI_01036;eC_number=6.1.1.4;Name=leuS;gene=leuS;inference=ab initio prediction:Prodigal:2.6,similar to AA sequence:UniProtKB:P67513;locus_tag=NHCDCEFI_01036;product=Leucine--tRNA ligase
1	Prodigal:2.6	CDS	1057336	1057647	.	+	0	ID=NHCDCEFI_01037;eC_number=2.8.1.-;dbxref=COG:COG0607;inference=ab initio prediction:Prodigal:2.6,similar to AA sequence:UniProtKB:D3RPB9;locus_tag=NHCDCEFI_01037;product=Sulfurtransferase
1	Prodigal:2.6	CDS	1058051	1069129	.	+	0	ID=NHCDCEFI_01038;Name=ebh_1;gene=ebh_1;inference=ab initio prediction:Prodigal:2.6,similar to AA sequence:UniProtKB:Q8NWQ6;locus_tag=NHCDCEFI_01038;product=Extracellular matrix-binding protein ebh
1	Prodigal:2.6	CDS	1069501	1070763	.	-	0	ID=NHCDCEFI_01039;dbxref=COG:COG2081;inference=ab initio prediction:Prodigal:2.6,similar to AA sequence:UniProtKB:P44941;locus_tag=NHCDCEFI_01039;product=putative protein
1	Prodigal:2.6	CDS	1071036	1072697	.	+	0	ID=NHCDCEFI_01040;Name=murJ_1;dbxref=COG:COG2244;gene=murJ_1;inference=ab initio prediction:Prodigal:2.6,similar to AA sequence:UniProtKB:O34674;locus_tag=NHCDCEFI_01040;product=Lipid II flippase MurJ
1	Prodigal:2.6	CDS	1072694	1073386	.	+	0	ID=NHCDCEFI_01041;eC_number=5.4.99.19;Name=rsuA;dbxref=COG:COG1187;gene=rsuA;inference=ab initio prediction:Prodigal:2.6,similar to AA sequence:UniProtKB:P45124;locus_tag=NHCDCEFI_01041;product=Ribosomal small subunit pseudouridine synthase A
1	Prodigal:2.6	CDS	1073404	1073832	.	+	0	ID=NHCDCEFI_01042;inference=ab initio prediction:Prodigal:2.6;locus_tag=NHCDCEFI_01042;product=hypothetical protein
1	Prodigal:2.6	CDS	1074140	1075549	.	+	0	ID=NHCDCEFI_01043;eC_number=3.4.13.-;dbxref=COG:COG0624;inference=ab initio prediction:Prodigal:2.6,similar to AA sequence:UniProtKB:Q5HF23;locus_tag=NHCDCEFI_01043;product=Putative dipeptidase
1	Prodigal:2.6	CDS	1075553	1076401	.	+	0	ID=NHCDCEFI_01044;eC_number=2.6.1.21;Name=dat;gene=dat;inference=ab initio prediction:Prodigal:2.6,similar to AA sequence:UniProtKB:P99090;locus_tag=NHCDCEFI_01044;product=D-alanine aminotransferase
1	Prodigal:2.6	CDS	1076785	1077579	.	+	0	ID=NHCDCEFI_01045;inference=ab initio prediction:Prodigal:2.6;locus_tag=NHCDCEFI_01045;product=hypothetical protein
1	Prodigal:2.6	CDS	1077590	1078240	.	+	0	ID=NHCDCEFI_01046;eC_number=2.1.1.33;Name=trmB;dbxref=COG:COG0220;gene=trmB;inference=ab initio prediction:Prodigal:2.6,similar to AA sequence:UniProtKB:P67506;locus_tag=NHCDCEFI_01046;product=tRNA (guanine-N(7)-)-methyltransferase
1	Prodigal:2.6	CDS	1078277	1078450	.	+	0	ID=NHCDCEFI_01047;inference=ab initio prediction:Prodigal:2.6;locus_tag=NHCDCEFI_01047;product=hypothetical protein
1	Prodigal:2.6	CDS	1078402	1078743	.	-	0	ID=NHCDCEFI_01048;inference=ab initio prediction:Prodigal:2.6;locus_tag=NHCDCEFI_01048;product=hypothetical protein
1	Prodigal:2.6	CDS	1078801	1079886	.	+	0	ID=NHCDCEFI_01049;eC_number=3.4.11.7;Name=pepA_1;dbxref=COG:COG1363;gene=pepA_1;inference=ab initio prediction:Prodigal:2.6,similar to AA sequence:UniProtKB:Q48677;locus_tag=NHCDCEFI_01049;product=Glutamyl aminopeptidase
1	Prodigal:2.6	CDS	1079892	1080203	.	+	0	ID=NHCDCEFI_01050;Name=ytpP;gene=ytpP;inference=ab initio prediction:Prodigal:2.6,similar to AA sequence:UniProtKB:O34357;locus_tag=NHCDCEFI_01050;product=Thioredoxin-like protein YtpP
1	Prodigal:2.6	CDS	1080341	1081195	.	+	0	ID=NHCDCEFI_01051;inference=ab initio prediction:Prodigal:2.6,similar to AA sequence:UniProtKB:Q7A528;locus_tag=NHCDCEFI_01051;note=UPF0354 protein SA1564;product=hypothetical protein
1	Prodigal:2.6	CDS	1081218	1081814	.	+	0	ID=NHCDCEFI_01052;eC_number=6.1.1.20;Name=pheT_1;dbxref=COG:COG0072;gene=pheT_1;inference=ab initio prediction:Prodigal:2.6,similar to AA sequence:UniProtKB:Q4L5E4;locus_tag=NHCDCEFI_01052;product=Phenylalanine--tRNA ligase beta subunit
1	Prodigal:2.6	CDS	1081835	1085344	.	+	0	ID=NHCDCEFI_01053;Name=sftA;gene=sftA;inference=ab initio prediction:Prodigal:2.6,similar to AA sequence:UniProtKB:C0SP86;locus_tag=NHCDCEFI_01053;product=DNA translocase SftA
1	Prodigal:2.6	CDS	1085365	1086678	.	+	0	ID=NHCDCEFI_01054;eC_number=6.3.2.8;Name=murC;gene=murC;inference=ab initio prediction:Prodigal:2.6,similar to AA sequence:UniProtKB:P65475;locus_tag=NHCDCEFI_01054;product=UDP-N-acetylmuramate--L-alanine ligase
1	Prodigal:2.6	CDS	1086753	1087244	.	+	0	ID=NHCDCEFI_01055;inference=ab initio prediction:Prodigal:2.6,similar to AA sequence:UniProtKB:Q7A531;locus_tag=NHCDCEFI_01055;note=UPF0478 protein SA1560;product=hypothetical protein
1	Prodigal:2.6	CDS	1087265	1088545	.	+	0	ID=NHCDCEFI_01056;inference=ab initio prediction:Prodigal:2.6;locus_tag=NHCDCEFI_01056;product=hypothetical protein
1	Prodigal:2.6	CDS	1088980	1090071	.	+	0	ID=NHCDCEFI_01057;Name=aroA_1;dbxref=COG:COG1605;gene=aroA_1;inference=ab initio prediction:Prodigal:2.6,similar to AA sequence:UniProtKB:P39912;locus_tag=NHCDCEFI_01057;product=Protein AroA(G)
1	Prodigal:2.6	CDS	1090327	1091316	.	+	0	ID=NHCDCEFI_01058;Name=ccpA;gene=ccpA;inference=ab initio prediction:Prodigal:2.6,similar to AA sequence:UniProtKB:P99175;locus_tag=NHCDCEFI_01058;product=Catabolite control protein A
1	Prodigal:2.6	CDS	1091736	1093403	.	+	0	ID=NHCDCEFI_01059;eC_number=6.3.4.3;Name=fhs;gene=fhs;inference=ab initio prediction:Prodigal:2.6,similar to AA sequence:UniProtKB:Q7A535;locus_tag=NHCDCEFI_01059;product=Formate--tetrahydrofolate ligase
1	Prodigal:2.6	CDS	1093493	1094398	.	-	0	ID=NHCDCEFI_01060;Name=mrcA;dbxref=COG:COG5009;gene=mrcA;inference=ab initio prediction:Prodigal:2.6,similar to AA sequence:UniProtKB:Q07806;locus_tag=NHCDCEFI_01060;product=Penicillin-binding protein 1A
1	Prodigal:2.6	CDS	1094802	1096067	.	+	0	ID=NHCDCEFI_01061;eC_number=6.1.1.1;Name=tyrS;gene=tyrS;inference=ab initio prediction:Prodigal:2.6,similar to AA sequence:UniProtKB:A6QHR2;locus_tag=NHCDCEFI_01061;product=Tyrosine--tRNA ligase
1	Prodigal:2.6	CDS	1096258	1097496	.	-	0	ID=NHCDCEFI_01062;eC_number=3.4.21.107;Name=htrA;dbxref=COG:COG0265;gene=htrA;inference=ab initio prediction:Prodigal:2.6,similar to AA sequence:UniProtKB:O34358;locus_tag=NHCDCEFI_01062;product=Serine protease Do-like HtrA
1	Prodigal:2.6	CDS	1097776	1098399	.	+	0	ID=NHCDCEFI_01063;eC_number=2.3.1.-;Name=plsC;dbxref=COG:COG0204;gene=plsC;inference=ab initio prediction:Prodigal:2.6,similar to AA sequence:UniProtKB:O07584;locus_tag=NHCDCEFI_01063;product=1-acyl-sn-glycerol-3-phosphate acyltransferase
1	Prodigal:2.6	CDS	1098609	1100081	.	+	0	ID=NHCDCEFI_01064;Name=nagE;dbxref=COG:COG1263;gene=nagE;inference=ab initio prediction:Prodigal:2.6,similar to AA sequence:UniProtKB:P09323;locus_tag=NHCDCEFI_01064;product=PTS system N-acetylglucosamine-specific EIICBA component
1	Prodigal:2.6	CDS	1100177	1101301	.	+	0	ID=NHCDCEFI_01065;eC_number=3.1.3.18;Name=gph;gene=gph;inference=ab initio prediction:Prodigal:2.6,protein motif:HAMAP:MF_00495;locus_tag=NHCDCEFI_01065;product=Phosphoglycolate phosphatase
1	Prodigal:2.6	CDS	1101381	1102976	.	-	0	ID=NHCDCEFI_01066;eC_number=1.1.1.95;Name=serA;dbxref=COG:COG0111;gene=serA;inference=ab initio prediction:Prodigal:2.6,similar to AA sequence:UniProtKB:P9WNX3;locus_tag=NHCDCEFI_01066;product=D-3-phosphoglycerate dehydrogenase
1	Prodigal:2.6	CDS	1102966	1104129	.	-	0	ID=NHCDCEFI_01067;eC_number=1.12.-.-;inference=ab initio prediction:Prodigal:2.6,similar to AA sequence:UniProtKB:P16421;locus_tag=NHCDCEFI_01067;product=Soluble hydrogenase 42 kDa subunit
1	Prodigal:2.6	CDS	1104256	1104696	.	-	0	ID=NHCDCEFI_01068;inference=ab initio prediction:Prodigal:2.6;locus_tag=NHCDCEFI_01068;product=hypothetical protein
1	Prodigal:2.6	CDS	1104774	1105520	.	+	0	ID=NHCDCEFI_01069;eC_number=3.1.4.46;Name=glpQ_1;dbxref=COG:COG0584;gene=glpQ_1;inference=ab initio prediction:Prodigal:2.6,similar to AA sequence:UniProtKB:P37965;locus_tag=NHCDCEFI_01069;product=Glycerophosphodiester phosphodiesterase
1	Prodigal:2.6	CDS	1105790	1106392	.	-	0	ID=NHCDCEFI_01070;Name=rpsD;dbxref=COG:COG0522;gene=rpsD;inference=ab initio prediction:Prodigal:2.6,similar to AA sequence:UniProtKB:Q2FXK6;locus_tag=NHCDCEFI_01070;product=30S ribosomal protein S4
1	Prodigal:2.6	CDS	1106613	1107083	.	-	0	ID=NHCDCEFI_01071;eC_number=1.8.4.14;Name=msrC;dbxref=COG:COG1956;gene=msrC;inference=ab initio prediction:Prodigal:2.6,similar to AA sequence:UniProtKB:P76270;locus_tag=NHCDCEFI_01071;product=Free methionine-R-sulfoxide reductase
1	Prodigal:2.6	CDS	1107218	1108912	.	+	0	ID=NHCDCEFI_01072;Name=ezrA;gene=ezrA;inference=ab initio prediction:Prodigal:2.6,similar to AA sequence:UniProtKB:A7X3E7;locus_tag=NHCDCEFI_01072;product=Septation ring formation regulator EzrA
1	Prodigal:2.6	CDS	1109242	1110381	.	+	0	ID=NHCDCEFI_01073;eC_number=2.8.1.7;Name=nifS;dbxref=COG:COG1104;gene=nifS;inference=ab initio prediction:Prodigal:2.6,similar to AA sequence:UniProtKB:P05341;locus_tag=NHCDCEFI_01073;product=Cysteine desulfurase NifS
1	Prodigal:2.6	CDS	1110381	1111604	.	+	0	ID=NHCDCEFI_01074;eC_number=2.8.1.4;Name=thiI;dbxref=COG:COG0301;gene=thiI;inference=ab initio prediction:Prodigal:2.6,similar to AA sequence:UniProtKB:Q81KU0;locus_tag=NHCDCEFI_01074;product=putative tRNA sulfurtransferase
1	Prodigal:2.6	CDS	1111644	1112408	.	+	0	ID=NHCDCEFI_01075;Name=yfcA;dbxref=COG:COG0730;gene=yfcA;inference=ab initio prediction:Prodigal:2.6,similar to AA sequence:UniProtKB:P0AD30;locus_tag=NHCDCEFI_01075;product=putative membrane transporter protein YfcA
1	Prodigal:2.6	CDS	1112651	1113145	.	+	0	ID=NHCDCEFI_01076;eC_number=1.11.1.15;Name=tpx;gene=tpx;inference=ab initio prediction:Prodigal:2.6,similar to AA sequence:UniProtKB:P99146;locus_tag=NHCDCEFI_01076;product=Thiol peroxidase
1	Prodigal:2.6	CDS	1113274	1114221	.	+	0	ID=NHCDCEFI_01077;inference=ab initio prediction:Prodigal:2.6;locus_tag=NHCDCEFI_01077;product=hypothetical protein
1	Prodigal:2.6	CDS	1114310	1115563	.	+	0	ID=NHCDCEFI_01078;eC_number=2.7.2.1;Name=ackA;gene=ackA;inference=ab initio prediction:Prodigal:2.6,similar to AA sequence:UniProtKB:Q99TF2;locus_tag=NHCDCEFI_01078;product=Acetate kinase
1	Prodigal:2.6	CDS	1115759	1115914	.	-	0	ID=NHCDCEFI_01079;inference=ab initio prediction:Prodigal:2.6;locus_tag=NHCDCEFI_01079;product=hypothetical protein
1	Prodigal:2.6	CDS	1116209	1116712	.	-	0	ID=NHCDCEFI_01080;inference=ab initio prediction:Prodigal:2.6,similar to AA sequence:UniProtKB:Q7A551;locus_tag=NHCDCEFI_01080;product=Putative universal stress protein
1	Prodigal:2.6	CDS	1116857	1117972	.	+	0	ID=NHCDCEFI_01081;eC_number=1.4.1.1;Name=ald2;gene=ald2;inference=ab initio prediction:Prodigal:2.6,similar to AA sequence:UniProtKB:Q99TF4;locus_tag=NHCDCEFI_01081;product=Alanine dehydrogenase 2
1	Prodigal:2.6	CDS	1118036	1119091	.	-	0	ID=NHCDCEFI_01082;eC_number=3.4.-.-;inference=ab initio prediction:Prodigal:2.6,similar to AA sequence:UniProtKB:Q7A552;locus_tag=NHCDCEFI_01082;product=putative peptidase
1	Prodigal:2.6	CDS	1119263	1119952	.	+	0	ID=NHCDCEFI_01083;inference=ab initio prediction:Prodigal:2.6,similar to AA sequence:UniProtKB:P99149;locus_tag=NHCDCEFI_01083;note=UPF0173 metal-dependent hydrolase SA1529;product=hypothetical protein
1	Prodigal:2.6	CDS	1120253	1120666	.	-	0	ID=NHCDCEFI_01084;inference=ab initio prediction:Prodigal:2.6;locus_tag=NHCDCEFI_01084;product=hypothetical protein
1	Prodigal:2.6	CDS	1120864	1122162	.	+	0	ID=NHCDCEFI_01085;eC_number=3.6.1.1;inference=ab initio prediction:Prodigal:2.6,similar to AA sequence:UniProtKB:Q8XIQ9;locus_tag=NHCDCEFI_01085;product=Cobalt-dependent inorganic pyrophosphatase
1	Prodigal:2.6	CDS	1122196	1123134	.	+	0	ID=NHCDCEFI_01086;eC_number=3.1.-.-;Name=nrnA;dbxref=COG:COG0618;gene=nrnA;inference=ab initio prediction:Prodigal:2.6,similar to AA sequence:UniProtKB:O34600;locus_tag=NHCDCEFI_01086;product=Bifunctional oligoribonuclease and PAP phosphatase NrnA
1	Prodigal:2.6	CDS	1123158	1126355	.	+	0	ID=NHCDCEFI_01087;eC_number=2.7.7.7;Name=dnaE;dbxref=COG:COG0587;gene=dnaE;inference=ab initio prediction:Prodigal:2.6,similar to AA sequence:UniProtKB:Q9XDH5;locus_tag=NHCDCEFI_01087;product=DNA polymerase III subunit alpha
1	Prodigal:2.6	CDS	1126659	1127888	.	+	0	ID=NHCDCEFI_01088;eC_number=1.1.1.38;inference=ab initio prediction:Prodigal:2.6,similar to AA sequence:UniProtKB:P16468;locus_tag=NHCDCEFI_01088;product=NAD-dependent malic enzyme
1	Prodigal:2.6	CDS	1127987	1128844	.	+	0	ID=NHCDCEFI_01089;eC_number=6.4.1.2;Name=accD;dbxref=COG:COG0777;gene=accD;inference=ab initio prediction:Prodigal:2.6,similar to AA sequence:UniProtKB:Q2FXM6;locus_tag=NHCDCEFI_01089;product=Acetyl-coenzyme A carboxylase carboxyl transferase subunit beta
1	Prodigal:2.6	CDS	1128844	1129788	.	+	0	ID=NHCDCEFI_01090;eC_number=6.4.1.2;Name=accA;gene=accA;inference=ab initio prediction:Prodigal:2.6,similar to AA sequence:UniProtKB:Q7A558;locus_tag=NHCDCEFI_01090;product=Acetyl-coenzyme A carboxylase carboxyl transferase subunit alpha
1	Prodigal:2.6	CDS	1129966	1130934	.	+	0	ID=NHCDCEFI_01091;eC_number=2.7.1.11;Name=pfkA;dbxref=COG:COG0205;gene=pfkA;inference=ab initio prediction:Prodigal:2.6,similar to AA sequence:UniProtKB:Q2FXM8;locus_tag=NHCDCEFI_01091;product=ATP-dependent 6-phosphofructokinase
1	Prodigal:2.6	CDS	1130958	1132715	.	+	0	ID=NHCDCEFI_01092;eC_number=2.7.1.40;Name=pyk;gene=pyk;inference=ab initio prediction:Prodigal:2.6,similar to AA sequence:UniProtKB:Q7A559;locus_tag=NHCDCEFI_01092;product=Pyruvate kinase
1	Prodigal:2.6	CDS	1133158	1134516	.	-	0	ID=NHCDCEFI_01093;Name=cycA_3;dbxref=COG:COG1113;gene=cycA_3;inference=ab initio prediction:Prodigal:2.6,similar to AA sequence:UniProtKB:P0AAE0;locus_tag=NHCDCEFI_01093;product=D-serine/D-alanine/glycine transporter
1	Prodigal:2.6	CDS	1134864	1135985	.	+	0	ID=NHCDCEFI_01094;eC_number=2.3.3.16;Name=citZ;dbxref=COG:COG0372;gene=citZ;inference=ab initio prediction:Prodigal:2.6,similar to AA sequence:UniProtKB:P39120;locus_tag=NHCDCEFI_01094;product=Citrate synthase 2
1	Prodigal:2.6	CDS	1136028	1137296	.	+	0	ID=NHCDCEFI_01095;eC_number=1.1.1.42;Name=icd;gene=icd;inference=ab initio prediction:Prodigal:2.6,similar to AA sequence:UniProtKB:P99167;locus_tag=NHCDCEFI_01095;product=Isocitrate dehydrogenase [NADP]
1	Prodigal:2.6	CDS	1137612	1138322	.	+	0	ID=NHCDCEFI_01096;Name=phoP;dbxref=COG:COG0745;gene=phoP;inference=ab initio prediction:Prodigal:2.6,similar to AA sequence:UniProtKB:P13792;locus_tag=NHCDCEFI_01096;product=Alkaline phosphatase synthesis transcriptional regulatory protein PhoP
1	Prodigal:2.6	CDS	1138322	1140019	.	+	0	ID=NHCDCEFI_01097;eC_number=2.7.13.3;Name=phoR_2;dbxref=COG:COG0642;gene=phoR_2;inference=ab initio prediction:Prodigal:2.6,similar to AA sequence:UniProtKB:P23545;locus_tag=NHCDCEFI_01097;product=Alkaline phosphatase synthesis sensor protein PhoR
1	Prodigal:2.6	CDS	1140233	1142944	.	+	0	ID=NHCDCEFI_01098;eC_number=2.7.7.7;Name=polA;gene=polA;inference=ab initio prediction:Prodigal:2.6,similar to AA sequence:UniProtKB:Q04957;locus_tag=NHCDCEFI_01098;product=DNA polymerase I
1	Prodigal:2.6	CDS	1142960	1143832	.	+	0	ID=NHCDCEFI_01099;eC_number=3.2.2.23;Name=mutM;dbxref=COG:COG0266;gene=mutM;inference=ab initio prediction:Prodigal:2.6,similar to AA sequence:UniProtKB:O50606;locus_tag=NHCDCEFI_01099;product=Formamidopyrimidine-DNA glycosylase
1	Prodigal:2.6	CDS	1143848	1144459	.	+	0	ID=NHCDCEFI_01100;eC_number=2.7.1.24;Name=coaE;gene=coaE;inference=ab initio prediction:Prodigal:2.6,similar to AA sequence:UniProtKB:P63831;locus_tag=NHCDCEFI_01100;product=Dephospho-CoA kinase
1	Prodigal:2.6	CDS	1144814	1144930	.	+	0	ID=NHCDCEFI_01101;inference=ab initio prediction:Prodigal:2.6;locus_tag=NHCDCEFI_01101;product=hypothetical protein
1	Prodigal:2.6	CDS	1145303	1146328	.	+	0	ID=NHCDCEFI_01102;eC_number=1.2.1.12;Name=gapA2;gene=gapA2;inference=ab initio prediction:Prodigal:2.6,similar to AA sequence:UniProtKB:P99067;locus_tag=NHCDCEFI_01102;product=Glyceraldehyde-3-phosphate dehydrogenase 2
1	Prodigal:2.6	CDS	1146848	1147318	.	+	0	ID=NHCDCEFI_01103;Name=nrdR;dbxref=COG:COG1327;gene=nrdR;inference=ab initio prediction:Prodigal:2.6,similar to AA sequence:UniProtKB:P67318;locus_tag=NHCDCEFI_01103;product=Transcriptional repressor NrdR
1	Prodigal:2.6	CDS	1147319	1148689	.	+	0	ID=NHCDCEFI_01104;Name=dnaB;dbxref=COG:COG3611;gene=dnaB;inference=ab initio prediction:Prodigal:2.6,similar to AA sequence:UniProtKB:P07908;locus_tag=NHCDCEFI_01104;product=Replication initiation and membrane attachment protein
1	Prodigal:2.6	CDS	1148689	1149609	.	+	0	ID=NHCDCEFI_01105;Name=dnaI;dbxref=COG:COG1484;gene=dnaI;inference=ab initio prediction:Prodigal:2.6,similar to AA sequence:UniProtKB:P06567;locus_tag=NHCDCEFI_01105;product=Primosomal protein DnaI
1	Prodigal:2.6	CDS	1149962	1151899	.	+	0	ID=NHCDCEFI_01106;eC_number=6.1.1.3;Name=thrS;gene=thrS;inference=ab initio prediction:Prodigal:2.6,similar to AA sequence:UniProtKB:Q8NW68;locus_tag=NHCDCEFI_01106;product=Threonine--tRNA ligase
1	Prodigal:2.6	CDS	1152328	1153830	.	+	0	ID=NHCDCEFI_01107;Name=lysP_1;dbxref=COG:COG0833;gene=lysP_1;inference=ab initio prediction:Prodigal:2.6,similar to AA sequence:UniProtKB:P25737;locus_tag=NHCDCEFI_01107;product=Lysine-specific permease
1	Prodigal:2.6	CDS	1154038	1154565	.	+	0	ID=NHCDCEFI_01108;Name=infC;gene=infC;inference=ab initio prediction:Prodigal:2.6,similar to AA sequence:UniProtKB:P65140;locus_tag=NHCDCEFI_01108;product=Translation initiation factor IF-3
1	Prodigal:2.6	CDS	1154593	1154793	.	+	0	ID=NHCDCEFI_01109;Name=rpmI;dbxref=COG:COG0291;gene=rpmI;inference=ab initio prediction:Prodigal:2.6,similar to AA sequence:UniProtKB:Q2FXQ0;locus_tag=NHCDCEFI_01109;product=50S ribosomal protein L35
1	Prodigal:2.6	CDS	1154845	1155201	.	+	0	ID=NHCDCEFI_01110;Name=rplT;dbxref=COG:COG0292;gene=rplT;inference=ab initio prediction:Prodigal:2.6,similar to AA sequence:UniProtKB:Q2FXQ1;locus_tag=NHCDCEFI_01110;product=50S ribosomal protein L20
1	Prodigal:2.6	CDS	1155619	1156230	.	+	0	ID=NHCDCEFI_01111;inference=ab initio prediction:Prodigal:2.6;locus_tag=NHCDCEFI_01111;product=hypothetical protein
1	Prodigal:2.6	CDS	1156247	1157170	.	+	0	ID=NHCDCEFI_01112;inference=ab initio prediction:Prodigal:2.6;locus_tag=NHCDCEFI_01112;product=hypothetical protein
1	Prodigal:2.6	CDS	1157331	1158632	.	+	0	ID=NHCDCEFI_01113;eC_number=5.2.1.8;Name=tig;gene=tig;inference=ab initio prediction:Prodigal:2.6,similar to AA sequence:UniProtKB:P99080;locus_tag=NHCDCEFI_01113;product=Trigger factor
1	Prodigal:2.6	CDS	1158919	1160181	.	+	0	ID=NHCDCEFI_01114;Name=clpX;gene=clpX;inference=ab initio prediction:Prodigal:2.6,similar to AA sequence:UniProtKB:P63790;locus_tag=NHCDCEFI_01114;product=ATP-dependent Clp protease ATP-binding subunit ClpX
1	Prodigal:2.6	CDS	1160293	1160880	.	+	0	ID=NHCDCEFI_01115;Name=engB;gene=engB;inference=ab initio prediction:Prodigal:2.6,similar to AA sequence:UniProtKB:P64071;locus_tag=NHCDCEFI_01115;product=putative GTP-binding protein EngB
1	Prodigal:2.6	CDS	1161050	1162396	.	+	0	ID=NHCDCEFI_01116;eC_number=1.2.1.70;Name=hemA;dbxref=COG:COG0373;gene=hemA;inference=ab initio prediction:Prodigal:2.6,similar to AA sequence:UniProtKB:P16618;locus_tag=NHCDCEFI_01116;product=Glutamyl-tRNA reductase
1	Prodigal:2.6	CDS	1162418	1163230	.	+	0	ID=NHCDCEFI_01117;inference=ab initio prediction:Prodigal:2.6;locus_tag=NHCDCEFI_01117;product=hypothetical protein
1	Prodigal:2.6	CDS	1163284	1164210	.	+	0	ID=NHCDCEFI_01118;eC_number=2.5.1.61;Name=hemC;gene=hemC;inference=ab initio prediction:Prodigal:2.6,similar to AA sequence:UniProtKB:P64341;locus_tag=NHCDCEFI_01118;product=Porphobilinogen deaminase
1	Prodigal:2.6	CDS	1164244	1164924	.	+	0	ID=NHCDCEFI_01119;inference=ab initio prediction:Prodigal:2.6;locus_tag=NHCDCEFI_01119;product=hypothetical protein
1	Prodigal:2.6	CDS	1164914	1165888	.	+	0	ID=NHCDCEFI_01120;eC_number=4.2.1.24;Name=hemB;gene=hemB;inference=ab initio prediction:Prodigal:2.6,similar to AA sequence:UniProtKB:P64334;locus_tag=NHCDCEFI_01120;product=Delta-aminolevulinic acid dehydratase
1	Prodigal:2.6	CDS	1165909	1167195	.	+	0	ID=NHCDCEFI_01121;eC_number=5.4.3.8;Name=hemL1;gene=hemL1;inference=ab initio prediction:Prodigal:2.6,similar to AA sequence:UniProtKB:P99096;locus_tag=NHCDCEFI_01121;product=Glutamate-1-semialdehyde 2%2C1-aminomutase 1
1	Prodigal:2.6	CDS	1167602	1168675	.	+	0	ID=NHCDCEFI_01122;inference=ab initio prediction:Prodigal:2.6;locus_tag=NHCDCEFI_01122;product=hypothetical protein
1	Prodigal:2.6	CDS	1169226	1170125	.	+	0	ID=NHCDCEFI_01123;inference=ab initio prediction:Prodigal:2.6;locus_tag=NHCDCEFI_01123;product=hypothetical protein
1	Prodigal:2.6	CDS	1170292	1170891	.	-	0	ID=NHCDCEFI_01124;eC_number=3.2.2.20;Name=tag;dbxref=COG:COG2818;gene=tag;inference=ab initio prediction:Prodigal:2.6,similar to AA sequence:UniProtKB:P05100;locus_tag=NHCDCEFI_01124;product=DNA-3-methyladenine glycosylase 1
1	Prodigal:2.6	CDS	1171195	1173825	.	+	0	ID=NHCDCEFI_01125;eC_number=6.1.1.9;Name=valS;gene=valS;inference=ab initio prediction:Prodigal:2.6,similar to AA sequence:UniProtKB:Q99TJ8;locus_tag=NHCDCEFI_01125;product=Valine--tRNA ligase
1	Prodigal:2.6	CDS	1173836	1175101	.	+	0	ID=NHCDCEFI_01126;eC_number=6.3.2.17;Name=fpgS;gene=fpgS;inference=ab initio prediction:Prodigal:2.6,similar to AA sequence:UniProtKB:P15925;locus_tag=NHCDCEFI_01126;product=Folylpolyglutamate synthase
1	Prodigal:2.6	CDS	1175285	1175995	.	+	0	ID=NHCDCEFI_01127;Name=comC;gene=comC;inference=ab initio prediction:Prodigal:2.6,similar to AA sequence:UniProtKB:P15378;locus_tag=NHCDCEFI_01127;product=Type 4 prepilin-like proteins leader peptide-processing enzyme
1	Prodigal:2.6	CDS	1176007	1176672	.	+	0	ID=NHCDCEFI_01128;inference=ab initio prediction:Prodigal:2.6,similar to AA sequence:UniProtKB:Q02170;locus_tag=NHCDCEFI_01128;note=UPF0758 protein YsxA;product=hypothetical protein
1	Prodigal:2.6	CDS	1176736	1176915	.	-	0	ID=NHCDCEFI_01129;inference=ab initio prediction:Prodigal:2.6;locus_tag=NHCDCEFI_01129;product=hypothetical protein
1	Prodigal:2.6	CDS	1177080	1177565	.	+	0	ID=NHCDCEFI_01130;inference=ab initio prediction:Prodigal:2.6;locus_tag=NHCDCEFI_01130;product=hypothetical protein
1	Prodigal:2.6	CDS	1177649	1177789	.	+	0	ID=NHCDCEFI_01131;inference=ab initio prediction:Prodigal:2.6;locus_tag=NHCDCEFI_01131;product=hypothetical protein
1	Prodigal:2.6	CDS	1178196	1179035	.	+	0	ID=NHCDCEFI_01132;Name=mreC;dbxref=COG:COG1792;gene=mreC;inference=ab initio prediction:Prodigal:2.6,similar to AA sequence:UniProtKB:Q8Y6Y4;locus_tag=NHCDCEFI_01132;product=Cell shape-determining protein MreC
1	Prodigal:2.6	CDS	1179035	1179556	.	+	0	ID=NHCDCEFI_01133;Name=mreD;dbxref=COG:COG2891;gene=mreD;inference=ab initio prediction:Prodigal:2.6,similar to AA sequence:UniProtKB:Q01467;locus_tag=NHCDCEFI_01133;product=Rod shape-determining protein MreD
1	Prodigal:2.6	CDS	1179678	1179986	.	+	0	ID=NHCDCEFI_01134;Name=rplU;dbxref=COG:COG0261;gene=rplU;inference=ab initio prediction:Prodigal:2.6,similar to AA sequence:UniProtKB:Q2FXS8;locus_tag=NHCDCEFI_01134;product=50S ribosomal protein L21
1	Prodigal:2.6	CDS	1179991	1180311	.	+	0	ID=NHCDCEFI_01135;inference=ab initio prediction:Prodigal:2.6;locus_tag=NHCDCEFI_01135;product=hypothetical protein
1	Prodigal:2.6	CDS	1180323	1180607	.	+	0	ID=NHCDCEFI_01136;Name=rpmA;dbxref=COG:COG0211;gene=rpmA;inference=ab initio prediction:Prodigal:2.6,similar to AA sequence:UniProtKB:Q2FXT0;locus_tag=NHCDCEFI_01136;product=50S ribosomal protein L27
1	Prodigal:2.6	CDS	1180753	1182045	.	+	0	ID=NHCDCEFI_01137;eC_number=3.6.5.-;Name=obg;gene=obg;inference=ab initio prediction:Prodigal:2.6,similar to AA sequence:UniProtKB:Q7A584;locus_tag=NHCDCEFI_01137;product=GTPase Obg
1	Prodigal:2.6	CDS	1182048	1182512	.	+	0	ID=NHCDCEFI_01138;inference=ab initio prediction:Prodigal:2.6;locus_tag=NHCDCEFI_01138;product=hypothetical protein
1	Prodigal:2.6	CDS	1182525	1183127	.	+	0	ID=NHCDCEFI_01139;eC_number=3.6.4.12;Name=ruvA;dbxref=COG:COG0632;gene=ruvA;inference=ab initio prediction:Prodigal:2.6,similar to AA sequence:UniProtKB:P0A809;locus_tag=NHCDCEFI_01139;product=Holliday junction ATP-dependent DNA helicase RuvA
1	Prodigal:2.6	CDS	1183141	1184145	.	+	0	ID=NHCDCEFI_01140;eC_number=3.6.4.12;Name=ruvB;gene=ruvB;inference=ab initio prediction:Prodigal:2.6,similar to AA sequence:UniProtKB:P66758;locus_tag=NHCDCEFI_01140;product=Holliday junction ATP-dependent DNA helicase RuvB
1	Prodigal:2.6	CDS	1184108	1185172	.	+	0	ID=NHCDCEFI_01141;eC_number=2.4.99.17;Name=queA;gene=queA;inference=ab initio prediction:Prodigal:2.6,similar to AA sequence:UniProtKB:P65951;locus_tag=NHCDCEFI_01141;product=S-adenosylmethionine:tRNA ribosyltransferase-isomerase
1	Prodigal:2.6	CDS	1185193	1186332	.	+	0	ID=NHCDCEFI_01142;eC_number=2.4.2.29;Name=tgt;gene=tgt;inference=ab initio prediction:Prodigal:2.6,similar to AA sequence:UniProtKB:P66905;locus_tag=NHCDCEFI_01142;product=Queuine tRNA-ribosyltransferase
1	Prodigal:2.6	CDS	1186348	1186608	.	+	0	ID=NHCDCEFI_01143;Name=yajC;dbxref=COG:COG1862;gene=yajC;inference=ab initio prediction:Prodigal:2.6,similar to AA sequence:UniProtKB:P0ADZ7;locus_tag=NHCDCEFI_01143;product=Sec translocon accessory complex subunit YajC
1	Prodigal:2.6	CDS	1186947	1189238	.	+	0	ID=NHCDCEFI_01144;Name=secDF;dbxref=COG:COG0341;gene=secDF;inference=ab initio prediction:Prodigal:2.6,similar to AA sequence:UniProtKB:O32047;locus_tag=NHCDCEFI_01144;product=Protein translocase subunit SecDF
1	Prodigal:2.6	CDS	1189983	1192256	.	+	0	ID=NHCDCEFI_01145;eC_number=3.1.-.-;Name=recJ;dbxref=COG:COG0608;gene=recJ;inference=ab initio prediction:Prodigal:2.6,similar to AA sequence:UniProtKB:P21893;locus_tag=NHCDCEFI_01145;product=Single-stranded-DNA-specific exonuclease RecJ
1	Prodigal:2.6	CDS	1192275	1192793	.	+	0	ID=NHCDCEFI_01146;eC_number=2.4.2.7;Name=apt;gene=apt;inference=ab initio prediction:Prodigal:2.6,similar to AA sequence:UniProtKB:P68779;locus_tag=NHCDCEFI_01146;product=Adenine phosphoribosyltransferase
1	Prodigal:2.6	CDS	1193312	1195501	.	+	0	ID=NHCDCEFI_01147;eC_number=2.7.6.5;Name=relA;gene=relA;inference=ab initio prediction:Prodigal:2.6,similar to AA sequence:UniProtKB:Q99TL8;locus_tag=NHCDCEFI_01147;product=GTP pyrophosphokinase
1	Prodigal:2.6	CDS	1195515	1195967	.	+	0	ID=NHCDCEFI_01148;eC_number=3.1.1.96;Name=dtd;gene=dtd;inference=ab initio prediction:Prodigal:2.6,similar to AA sequence:UniProtKB:P0A026;locus_tag=NHCDCEFI_01148;product=D-aminoacyl-tRNA deacylase
1	Prodigal:2.6	CDS	1195964	1196839	.	+	0	ID=NHCDCEFI_01149;eC_number=3.5.1.28;Name=lytC;dbxref=COG:COG0860;gene=lytC;inference=ab initio prediction:Prodigal:2.6,similar to AA sequence:UniProtKB:Q02114;locus_tag=NHCDCEFI_01149;product=N-acetylmuramoyl-L-alanine amidase LytC
1	Prodigal:2.6	CDS	1197211	1198485	.	+	0	ID=NHCDCEFI_01150;eC_number=6.1.1.21;Name=hisS;gene=hisS;inference=ab initio prediction:Prodigal:2.6,similar to AA sequence:UniProtKB:P60910;locus_tag=NHCDCEFI_01150;product=Histidine--tRNA ligase
1	Prodigal:2.6	CDS	1198488	1200254	.	+	0	ID=NHCDCEFI_01151;eC_number=6.1.1.12;Name=aspS;gene=aspS;inference=ab initio prediction:Prodigal:2.6,similar to AA sequence:UniProtKB:P67015;locus_tag=NHCDCEFI_01151;product=Aspartate--tRNA ligase
1	Prodigal:2.6	CDS	1200810	1201586	.	+	0	ID=NHCDCEFI_01152;eC_number=6.1.-.-;Name=tcdA;dbxref=COG:COG1179;gene=tcdA;inference=ab initio prediction:Prodigal:2.6,similar to AA sequence:UniProtKB:Q46927;locus_tag=NHCDCEFI_01152;product=tRNA threonylcarbamoyladenosine dehydratase
1	Prodigal:2.6	CDS	1201780	1203051	.	-	0	ID=NHCDCEFI_01153;dbxref=COG:COG2256;inference=ab initio prediction:Prodigal:2.6,similar to AA sequence:UniProtKB:P9WQN1;locus_tag=NHCDCEFI_01153;product=putative AAA domain-containing protein
1	Prodigal:2.6	CDS	1203137	1203559	.	+	0	ID=NHCDCEFI_01154;Name=cymR;gene=cymR;inference=ab initio prediction:Prodigal:2.6,similar to AA sequence:UniProtKB:O34527;locus_tag=NHCDCEFI_01154;product=HTH-type transcriptional regulator CymR
1	Prodigal:2.6	CDS	1203745	1203888	.	+	0	ID=NHCDCEFI_01155;inference=ab initio prediction:Prodigal:2.6;locus_tag=NHCDCEFI_01155;product=hypothetical protein
1	Prodigal:2.6	CDS	1204088	1205083	.	-	0	ID=NHCDCEFI_01156;eC_number=1.14.14.3;Name=luxB;gene=luxB;inference=ab initio prediction:Prodigal:2.6,similar to AA sequence:UniProtKB:P29239;locus_tag=NHCDCEFI_01156;product=Alkanal monooxygenase beta chain
1	Prodigal:2.6	CDS	1205326	1206468	.	+	0	ID=NHCDCEFI_01157;eC_number=2.8.1.7;Name=iscS;gene=iscS;inference=ab initio prediction:Prodigal:2.6,similar to AA sequence:UniProtKB:O54055;locus_tag=NHCDCEFI_01157;product=Cysteine desulfurase IscS
1	Prodigal:2.6	CDS	1206468	1207586	.	+	0	ID=NHCDCEFI_01158;eC_number=2.8.1.13;Name=mnmA;gene=mnmA;inference=ab initio prediction:Prodigal:2.6,similar to AA sequence:UniProtKB:Q99TM8;locus_tag=NHCDCEFI_01158;product=tRNA-specific 2-thiouridylase MnmA
1	Prodigal:2.6	CDS	1207749	1208417	.	+	0	ID=NHCDCEFI_01159;Name=yrrB;gene=yrrB;inference=ab initio prediction:Prodigal:2.6,similar to AA sequence:UniProtKB:O34452;locus_tag=NHCDCEFI_01159;product=TPR repeat-containing protein YrrB
1	Prodigal:2.6	CDS	1208419	1210851	.	+	0	ID=NHCDCEFI_01160;eC_number=3.6.4.12;Name=recD2;dbxref=COG:COG0507;gene=recD2;inference=ab initio prediction:Prodigal:2.6,similar to AA sequence:UniProtKB:Q9RT63;locus_tag=NHCDCEFI_01160;product=ATP-dependent RecD-like DNA helicase
1	Prodigal:2.6	CDS	1211180	1213810	.	+	0	ID=NHCDCEFI_01161;eC_number=6.1.1.7;Name=alaS;gene=alaS;inference=ab initio prediction:Prodigal:2.6,similar to AA sequence:UniProtKB:P67011;locus_tag=NHCDCEFI_01161;product=Alanine--tRNA ligase
1	Prodigal:2.6	CDS	1213874	1214134	.	+	0	ID=NHCDCEFI_01162;inference=ab initio prediction:Prodigal:2.6,similar to AA sequence:UniProtKB:P60359;locus_tag=NHCDCEFI_01162;note=UPF0297 protein SA1445;product=hypothetical protein
1	Prodigal:2.6	CDS	1214136	1214564	.	+	0	ID=NHCDCEFI_01163;eC_number=3.1.-.-;Name=yrrK;dbxref=COG:COG0816;gene=yrrK;inference=ab initio prediction:Prodigal:2.6,similar to AA sequence:UniProtKB:O34634;locus_tag=NHCDCEFI_01163;product=Putative pre-16S rRNA nuclease
1	Prodigal:2.6	CDS	1214579	1214887	.	+	0	ID=NHCDCEFI_01164;inference=ab initio prediction:Prodigal:2.6,similar to AA sequence:UniProtKB:Q7A598;locus_tag=NHCDCEFI_01164;note=UPF0473 protein SA1443;product=hypothetical protein
1	Prodigal:2.6	CDS	1215316	1215951	.	+	0	ID=NHCDCEFI_01165;eC_number=2.1.1.-;dbxref=COG:COG4122;inference=ab initio prediction:Prodigal:2.6,similar to AA sequence:UniProtKB:A0R2D5;locus_tag=NHCDCEFI_01165;product=Putative O-methyltransferase/MSMEI_4947
1	Prodigal:2.6	CDS	1215954	1216877	.	+	0	ID=NHCDCEFI_01166;eC_number=3.4.-.-;Name=ydcP_1;dbxref=COG:COG0826;gene=ydcP_1;inference=ab initio prediction:Prodigal:2.6,similar to AA sequence:UniProtKB:P76104;locus_tag=NHCDCEFI_01166;product=putative protease YdcP
1	Prodigal:2.6	CDS	1216895	1218163	.	+	0	ID=NHCDCEFI_01167;eC_number=3.4.-.-;Name=ydcP_2;dbxref=COG:COG0826;gene=ydcP_2;inference=ab initio prediction:Prodigal:2.6,similar to AA sequence:UniProtKB:P76104;locus_tag=NHCDCEFI_01167;product=putative protease YdcP
1	Prodigal:2.6	CDS	1218163	1218786	.	+	0	ID=NHCDCEFI_01168;eC_number=2.7.1.48;Name=udk;gene=udk;inference=ab initio prediction:Prodigal:2.6,similar to AA sequence:UniProtKB:P67411;locus_tag=NHCDCEFI_01168;product=Uridine kinase
1	Prodigal:2.6	CDS	1218817	1219293	.	+	0	ID=NHCDCEFI_01169;Name=greA;gene=greA;inference=ab initio prediction:Prodigal:2.6,similar to AA sequence:UniProtKB:P99156;locus_tag=NHCDCEFI_01169;product=Transcription elongation factor GreA
1	Prodigal:2.6	CDS	1219591	1220073	.	+	0	ID=NHCDCEFI_01170;inference=ab initio prediction:Prodigal:2.6;locus_tag=NHCDCEFI_01170;product=hypothetical protein
1	Prodigal:2.6	CDS	1220593	1221324	.	+	0	ID=NHCDCEFI_01171;Name=kipI_1;dbxref=COG:COG2049;gene=kipI_1;inference=ab initio prediction:Prodigal:2.6,similar to AA sequence:UniProtKB:P60495;locus_tag=NHCDCEFI_01171;product=Kinase A inhibitor
1	Prodigal:2.6	CDS	1221314	1222318	.	+	0	ID=NHCDCEFI_01172;Name=kipA_1;dbxref=COG:COG1984;gene=kipA_1;inference=ab initio prediction:Prodigal:2.6,similar to AA sequence:UniProtKB:Q7WY77;locus_tag=NHCDCEFI_01172;product=KipI antagonist
1	Prodigal:2.6	CDS	1222319	1222759	.	+	0	ID=NHCDCEFI_01173;Name=accB_1;dbxref=COG:COG0511;gene=accB_1;inference=ab initio prediction:Prodigal:2.6,similar to AA sequence:UniProtKB:Q06881;locus_tag=NHCDCEFI_01173;product=Biotin carboxyl carrier protein of acetyl-CoA carboxylase
1	Prodigal:2.6	CDS	1222770	1224131	.	+	0	ID=NHCDCEFI_01174;eC_number=6.3.4.14;Name=accC;dbxref=COG:COG0439;gene=accC;inference=ab initio prediction:Prodigal:2.6,similar to AA sequence:UniProtKB:P37798;locus_tag=NHCDCEFI_01174;product=Biotin carboxylase
1	Prodigal:2.6	CDS	1224128	1224886	.	+	0	ID=NHCDCEFI_01175;inference=ab initio prediction:Prodigal:2.6,similar to AA sequence:UniProtKB:Q53WG6;locus_tag=NHCDCEFI_01175;note=UPF0271 protein TTHB195;product=hypothetical protein
1	Prodigal:2.6	CDS	1224898	1226142	.	+	0	ID=NHCDCEFI_01176;Name=mntH_1;gene=mntH_1;inference=ab initio prediction:Prodigal:2.6,protein motif:HAMAP:MF_00221;locus_tag=NHCDCEFI_01176;product=Divalent metal cation transporter MntH
1	Prodigal:2.6	CDS	1226341	1227027	.	+	0	ID=NHCDCEFI_01177;eC_number=3.2.2.9;Name=mtnN;dbxref=COG:COG0775;gene=mtnN;inference=ab initio prediction:Prodigal:2.6,similar to AA sequence:UniProtKB:Q99TQ0;locus_tag=NHCDCEFI_01177;product=5'-methylthioadenosine/S-adenosylhomocysteine nucleosidase
1	Prodigal:2.6	CDS	1227047	1227574	.	+	0	ID=NHCDCEFI_01178;inference=ab initio prediction:Prodigal:2.6;locus_tag=NHCDCEFI_01178;product=hypothetical protein
1	Prodigal:2.6	CDS	1227575	1228675	.	+	0	ID=NHCDCEFI_01179;Name=yqeH;dbxref=COG:COG1161;gene=yqeH;inference=ab initio prediction:Prodigal:2.6,similar to AA sequence:UniProtKB:P54453;locus_tag=NHCDCEFI_01179;product=putative protein YqeH
1	Prodigal:2.6	CDS	1228691	1229500	.	+	0	ID=NHCDCEFI_01180;eC_number=1.1.1.25;Name=aroE;dbxref=COG:COG0169;gene=aroE;inference=ab initio prediction:Prodigal:2.6,similar to AA sequence:UniProtKB:Q5HNV1;locus_tag=NHCDCEFI_01180;product=Shikimate dehydrogenase (NADP(+))
1	Prodigal:2.6	CDS	1229500	1229793	.	+	0	ID=NHCDCEFI_01181;dbxref=COG:COG1534;inference=ab initio prediction:Prodigal:2.6,similar to AA sequence:UniProtKB:P71376;locus_tag=NHCDCEFI_01181;product=RNA-binding protein
1	Prodigal:2.6	CDS	1229790	1230365	.	+	0	ID=NHCDCEFI_01182;eC_number=2.7.7.18;Name=nadD;dbxref=COG:COG1057;gene=nadD;inference=ab initio prediction:Prodigal:2.6,similar to AA sequence:UniProtKB:Q5HFG7;locus_tag=NHCDCEFI_01182;product=putative nicotinate-nucleotide adenylyltransferase
1	Prodigal:2.6	CDS	1230352	1230936	.	+	0	ID=NHCDCEFI_01183;inference=ab initio prediction:Prodigal:2.6;locus_tag=NHCDCEFI_01183;product=hypothetical protein
1	Prodigal:2.6	CDS	1230937	1231290	.	+	0	ID=NHCDCEFI_01184;Name=rsfS;dbxref=COG:COG0799;gene=rsfS;inference=ab initio prediction:Prodigal:2.6,similar to AA sequence:UniProtKB:Q9KD89;locus_tag=NHCDCEFI_01184;product=Ribosomal silencing factor RsfS
1	Prodigal:2.6	CDS	1231293	1232012	.	+	0	ID=NHCDCEFI_01185;eC_number=2.1.1.235;Name=tylM1;gene=tylM1;inference=ab initio prediction:Prodigal:2.6,similar to AA sequence:UniProtKB:P95748;locus_tag=NHCDCEFI_01185;product=dTDP-3-amino-3%2C6-dideoxy-alpha-D-glucopyranose N%2CN-dimethyltransferase
1	Prodigal:2.6	CDS	1232071	1232745	.	+	0	ID=NHCDCEFI_01186;Name=comEA;dbxref=COG:COG1555;gene=comEA;inference=ab initio prediction:Prodigal:2.6,similar to AA sequence:UniProtKB:P39694;locus_tag=NHCDCEFI_01186;product=ComE operon protein 1
1	Prodigal:2.6	CDS	1232825	1233286	.	+	0	ID=NHCDCEFI_01187;eC_number=3.5.4.33;Name=tadA_1;dbxref=COG:COG0590;gene=tadA_1;inference=ab initio prediction:Prodigal:2.6,similar to AA sequence:UniProtKB:P68398;locus_tag=NHCDCEFI_01187;product=tRNA-specific adenosine deaminase
1	Prodigal:2.6	CDS	1233290	1235506	.	+	0	ID=NHCDCEFI_01188;Name=comEC;dbxref=COG:COG0658;gene=comEC;inference=ab initio prediction:Prodigal:2.6,similar to AA sequence:UniProtKB:P39695;locus_tag=NHCDCEFI_01188;product=ComE operon protein 3
1	Prodigal:2.6	CDS	1235551	1236525	.	+	0	ID=NHCDCEFI_01189;Name=yqeN;dbxref=COG:COG1466;gene=yqeN;inference=ab initio prediction:Prodigal:2.6,similar to AA sequence:UniProtKB:P54459;locus_tag=NHCDCEFI_01189;product=putative protein YqeN
1	Prodigal:2.6	CDS	1236643	1236894	.	-	0	ID=NHCDCEFI_01190;Name=rpsT;dbxref=COG:COG0268;gene=rpsT;inference=ab initio prediction:Prodigal:2.6,similar to AA sequence:UniProtKB:Q2FXY6;locus_tag=NHCDCEFI_01190;product=30S ribosomal protein S20
1	Prodigal:2.6	CDS	1237091	1239010	.	+	0	ID=NHCDCEFI_01191;eC_number=3.6.5.-;Name=lepA;gene=lepA;inference=ab initio prediction:Prodigal:2.6,similar to AA sequence:UniProtKB:P65272;locus_tag=NHCDCEFI_01191;product=Elongation factor 4
1	Prodigal:2.6	CDS	1239129	1240253	.	+	0	ID=NHCDCEFI_01192;eC_number=1.3.99.-;Name=hemN;dbxref=COG:COG0635;gene=hemN;inference=ab initio prediction:Prodigal:2.6,similar to AA sequence:UniProtKB:P54304;locus_tag=NHCDCEFI_01192;product=Oxygen-independent coproporphyrinogen-III oxidase-like protein YqeR
1	Prodigal:2.6	CDS	1240353	1241330	.	+	0	ID=NHCDCEFI_01193;Name=hrcA;dbxref=COG:COG1420;gene=hrcA;inference=ab initio prediction:Prodigal:2.6,similar to AA sequence:UniProtKB:P68792;locus_tag=NHCDCEFI_01193;product=Heat-inducible transcription repressor HrcA
1	Prodigal:2.6	CDS	1241359	1241991	.	+	0	ID=NHCDCEFI_01194;Name=grpE;gene=grpE;inference=ab initio prediction:Prodigal:2.6,similar to AA sequence:UniProtKB:P99086;locus_tag=NHCDCEFI_01194;product=Protein GrpE
1	Prodigal:2.6	CDS	1242047	1243876	.	+	0	ID=NHCDCEFI_01195;Name=dnaK;gene=dnaK;inference=ab initio prediction:Prodigal:2.6,similar to AA sequence:UniProtKB:P99110;locus_tag=NHCDCEFI_01195;product=Chaperone protein DnaK
1	Prodigal:2.6	CDS	1244021	1245142	.	+	0	ID=NHCDCEFI_01196;Name=dnaJ;gene=dnaJ;inference=ab initio prediction:Prodigal:2.6,similar to AA sequence:UniProtKB:P63971;locus_tag=NHCDCEFI_01196;product=Chaperone protein DnaJ
1	Prodigal:2.6	CDS	1245146	1246084	.	+	0	ID=NHCDCEFI_01197;eC_number=2.1.1.-;Name=prmA;dbxref=COG:COG2264;gene=prmA;inference=ab initio prediction:Prodigal:2.6,similar to AA sequence:UniProtKB:P0A0P5;locus_tag=NHCDCEFI_01197;product=Ribosomal protein L11 methyltransferase
1	Prodigal:2.6	CDS	1246101	1246838	.	+	0	ID=NHCDCEFI_01198;eC_number=2.1.1.193;Name=rsmE;dbxref=COG:COG1385;gene=rsmE;inference=ab initio prediction:Prodigal:2.6,similar to AA sequence:UniProtKB:P54461;locus_tag=NHCDCEFI_01198;product=Ribosomal RNA small subunit methyltransferase E
1	Prodigal:2.6	CDS	1246844	1248190	.	+	0	ID=NHCDCEFI_01199;eC_number=2.8.4.5;Name=mtaB;dbxref=COG:COG0621;gene=mtaB;inference=ab initio prediction:Prodigal:2.6,similar to AA sequence:UniProtKB:P54462;locus_tag=NHCDCEFI_01199;product=Threonylcarbamoyladenosine tRNA methylthiotransferase MtaB
1	Prodigal:2.6	CDS	1248316	1248492	.	+	0	ID=NHCDCEFI_01200;Name=rpsU;dbxref=COG:COG0828;gene=rpsU;inference=ab initio prediction:Prodigal:2.6,similar to AA sequence:UniProtKB:Q2FXZ7;locus_tag=NHCDCEFI_01200;product=30S ribosomal protein S21
1	Prodigal:2.6	CDS	1249338	1250048	.	+	0	ID=NHCDCEFI_01201;inference=ab initio prediction:Prodigal:2.6;locus_tag=NHCDCEFI_01201;product=hypothetical protein
1	Prodigal:2.6	CDS	1250063	1251052	.	+	0	ID=NHCDCEFI_01202;inference=ab initio prediction:Prodigal:2.6,similar to AA sequence:UniProtKB:Q7A5C5;locus_tag=NHCDCEFI_01202;note=UPF0365 protein SA1402;product=hypothetical protein
1	Prodigal:2.6	CDS	1251068	1251751	.	+	0	ID=NHCDCEFI_01203;inference=ab initio prediction:Prodigal:2.6;locus_tag=NHCDCEFI_01203;product=hypothetical protein
1	Prodigal:2.6	CDS	1252037	1252984	.	+	0	ID=NHCDCEFI_01204;dbxref=COG:COG1702;inference=ab initio prediction:Prodigal:2.6,similar to AA sequence:UniProtKB:P9WIA3;locus_tag=NHCDCEFI_01204;product=PhoH-like protein
1	Prodigal:2.6	CDS	1252985	1253452	.	+	0	ID=NHCDCEFI_01205;eC_number=3.1.-.-;Name=ybeY;dbxref=COG:COG0319;gene=ybeY;inference=ab initio prediction:Prodigal:2.6,similar to AA sequence:UniProtKB:A0R0T0;locus_tag=NHCDCEFI_01205;product=Endoribonuclease YbeY
1	Prodigal:2.6	CDS	1253454	1253810	.	+	0	ID=NHCDCEFI_01206;eC_number=2.7.1.66;Name=dgkA;dbxref=COG:COG0818;gene=dgkA;inference=ab initio prediction:Prodigal:2.6,similar to AA sequence:UniProtKB:Q05888;locus_tag=NHCDCEFI_01206;product=Undecaprenol kinase
1	Prodigal:2.6	CDS	1253810	1254214	.	+	0	ID=NHCDCEFI_01207;eC_number=3.5.4.5;Name=cdd;dbxref=COG:COG0295;gene=cdd;inference=ab initio prediction:Prodigal:2.6,similar to AA sequence:UniProtKB:P19079;locus_tag=NHCDCEFI_01207;product=Cytidine deaminase
1	Prodigal:2.6	CDS	1254214	1255113	.	+	0	ID=NHCDCEFI_01208;Name=era;gene=era;inference=ab initio prediction:Prodigal:2.6,similar to AA sequence:UniProtKB:P64085;locus_tag=NHCDCEFI_01208;product=GTPase Era
1	Prodigal:2.6	CDS	1255139	1255900	.	+	0	ID=NHCDCEFI_01209;Name=recO;dbxref=COG:COG1381;gene=recO;inference=ab initio prediction:Prodigal:2.6,similar to AA sequence:UniProtKB:P42095;locus_tag=NHCDCEFI_01209;product=DNA repair protein RecO
1	Prodigal:2.6	CDS	1256030	1257421	.	-	0	ID=NHCDCEFI_01210;eC_number=6.1.1.14;Name=glyQS;gene=glyQS;inference=ab initio prediction:Prodigal:2.6,similar to AA sequence:UniProtKB:P99129;locus_tag=NHCDCEFI_01210;product=Glycine--tRNA ligase
1	Prodigal:2.6	CDS	1257889	1258380	.	+	0	ID=NHCDCEFI_01211;Name=ccpN;dbxref=COG:COG0517;gene=ccpN;inference=ab initio prediction:Prodigal:2.6,similar to AA sequence:UniProtKB:O34994;locus_tag=NHCDCEFI_01211;product=Transcriptional repressor CcpN
1	Prodigal:2.6	CDS	1258392	1259210	.	+	0	ID=NHCDCEFI_01212;eC_number=2.7.11.32;Name=yqfL_2;dbxref=COG:COG1806;gene=yqfL_2;inference=ab initio prediction:Prodigal:2.6,similar to AA sequence:UniProtKB:P54470;locus_tag=NHCDCEFI_01212;product=Putative pyruvate%2C phosphate dikinase regulatory protein
1	Prodigal:2.6	CDS	1259384	1261180	.	+	0	ID=NHCDCEFI_01213;eC_number=2.7.7.-;Name=dnaG;dbxref=COG:COG0358;gene=dnaG;inference=ab initio prediction:Prodigal:2.6,similar to AA sequence:UniProtKB:P63964;locus_tag=NHCDCEFI_01213;product=DNA primase
1	Prodigal:2.6	CDS	1261451	1262557	.	+	0	ID=NHCDCEFI_01214;Name=sigA;dbxref=COG:COG0568;gene=sigA;inference=ab initio prediction:Prodigal:2.6,similar to AA sequence:UniProtKB:P0A0J0;locus_tag=NHCDCEFI_01214;product=RNA polymerase sigma factor SigA
1	Prodigal:2.6	CDS	1262712	1263401	.	+	0	ID=NHCDCEFI_01215;eC_number=2.1.1.217;Name=trmK;dbxref=COG:COG2384;gene=trmK;inference=ab initio prediction:Prodigal:2.6,similar to AA sequence:UniProtKB:P54471;locus_tag=NHCDCEFI_01215;product=tRNA (adenine(22)-N(1))-methyltransferase
1	Prodigal:2.6	CDS	1263391	1264491	.	+	0	ID=NHCDCEFI_01216;dbxref=COG:COG0327;inference=ab initio prediction:Prodigal:2.6,similar to AA sequence:UniProtKB:P67272;locus_tag=NHCDCEFI_01216;product=GTP cyclohydrolase 1 type 2
1	Prodigal:2.6	CDS	1264526	1265872	.	+	0	ID=NHCDCEFI_01217;eC_number=3.6.4.13;Name=cshB;dbxref=COG:COG0513;gene=cshB;inference=ab initio prediction:Prodigal:2.6,similar to AA sequence:UniProtKB:Q818H2;locus_tag=NHCDCEFI_01217;product=DEAD-box ATP-dependent RNA helicase CshB
1	Prodigal:2.6	CDS	1265882	1266772	.	+	0	ID=NHCDCEFI_01218;eC_number=3.1.21.2;Name=nfo;gene=nfo;inference=ab initio prediction:Prodigal:2.6,similar to AA sequence:UniProtKB:P63538;locus_tag=NHCDCEFI_01218;product=putative endonuclease 4
1	Prodigal:2.6	CDS	1266990	1267772	.	+	0	ID=NHCDCEFI_01219;eC_number=3.6.3.-;Name=znuC_1;dbxref=COG:COG1121;gene=znuC_1;inference=ab initio prediction:Prodigal:2.6,similar to AA sequence:UniProtKB:O34946;locus_tag=NHCDCEFI_01219;product=High-affinity zinc uptake system ATP-binding protein ZnuC
1	Prodigal:2.6	CDS	1267806	1268654	.	+	0	ID=NHCDCEFI_01220;Name=znuB;dbxref=COG:COG1108;gene=znuB;inference=ab initio prediction:Prodigal:2.6,similar to AA sequence:UniProtKB:O34610;locus_tag=NHCDCEFI_01220;product=High-affinity zinc uptake system membrane protein ZnuB
1	Prodigal:2.6	CDS	1268657	1269076	.	+	0	ID=NHCDCEFI_01221;Name=zur;dbxref=COG:COG0735;gene=zur;inference=ab initio prediction:Prodigal:2.6,similar to AA sequence:UniProtKB:P54479;locus_tag=NHCDCEFI_01221;product=Zinc-specific metallo-regulatory protein
1	Prodigal:2.6	CDS	1269489	1270088	.	+	0	ID=NHCDCEFI_01222;eC_number=1.15.1.1;Name=sodA;dbxref=COG:COG0605;gene=sodA;inference=ab initio prediction:Prodigal:2.6,similar to AA sequence:UniProtKB:P0C0Q6;locus_tag=NHCDCEFI_01222;product=Superoxide dismutase [Mn/Fe]
1	Prodigal:2.6	CDS	1270489	1272579	.	+	0	ID=NHCDCEFI_01223;Name=pbpH;dbxref=COG:COG0768;gene=pbpH;inference=ab initio prediction:Prodigal:2.6,similar to AA sequence:UniProtKB:Q796K8;locus_tag=NHCDCEFI_01223;product=Penicillin-binding protein H
1	Prodigal:2.6	CDS	1272684	1272833	.	+	0	ID=NHCDCEFI_01224;Name=rpmG2;dbxref=COG:COG0267;gene=rpmG2;inference=ab initio prediction:Prodigal:2.6,similar to AA sequence:UniProtKB:Q2FY22;locus_tag=NHCDCEFI_01224;product=50S ribosomal protein L33 2
1	Prodigal:2.6	CDS	1273016	1273567	.	+	0	ID=NHCDCEFI_01225;Name=yqgN;dbxref=COG:COG0212;gene=yqgN;inference=ab initio prediction:Prodigal:2.6,similar to AA sequence:UniProtKB:P54491;locus_tag=NHCDCEFI_01225;product=putative protein YqgN
1	Prodigal:2.6	CDS	1273568	1275028	.	+	0	ID=NHCDCEFI_01226;eC_number=3.4.21.105;Name=gluP;dbxref=COG:COG0705;gene=gluP;inference=ab initio prediction:Prodigal:2.6,similar to AA sequence:UniProtKB:P54493;locus_tag=NHCDCEFI_01226;product=Rhomboid protease GluP
1	Prodigal:2.6	CDS	1275012	1275212	.	+	0	ID=NHCDCEFI_01227;Name=yqgQ;dbxref=COG:COG4483;gene=yqgQ;inference=ab initio prediction:Prodigal:2.6,similar to AA sequence:UniProtKB:P54494;locus_tag=NHCDCEFI_01227;product=putative protein YqgQ
1	Prodigal:2.6	CDS	1275212	1276198	.	+	0	ID=NHCDCEFI_01228;eC_number=2.7.1.2;Name=glcK;dbxref=COG:COG1940;gene=glcK;inference=ab initio prediction:Prodigal:2.6,similar to AA sequence:UniProtKB:P54495;locus_tag=NHCDCEFI_01228;product=Glucokinase
1	Prodigal:2.6	CDS	1276198	1276524	.	+	0	ID=NHCDCEFI_01229;inference=ab initio prediction:Prodigal:2.6;locus_tag=NHCDCEFI_01229;product=hypothetical protein
1	Prodigal:2.6	CDS	1276524	1277147	.	+	0	ID=NHCDCEFI_01230;eC_number=3.-.-.-;inference=ab initio prediction:Prodigal:2.6,similar to AA sequence:UniProtKB:Q5XD24;locus_tag=NHCDCEFI_01230;product=putative metallo-hydrolase
1	Prodigal:2.6	CDS	1277204	1278178	.	+	0	ID=NHCDCEFI_01231;Name=comGA;dbxref=COG:COG2804;gene=comGA;inference=ab initio prediction:Prodigal:2.6,similar to AA sequence:UniProtKB:P25953;locus_tag=NHCDCEFI_01231;product=ComG operon protein 1
1	Prodigal:2.6	CDS	1278150	1279217	.	+	0	ID=NHCDCEFI_01232;inference=ab initio prediction:Prodigal:2.6;locus_tag=NHCDCEFI_01232;product=hypothetical protein
1	Prodigal:2.6	CDS	1279235	1279552	.	+	0	ID=NHCDCEFI_01233;Name=comGC;dbxref=COG:COG4537;gene=comGC;inference=ab initio prediction:Prodigal:2.6,similar to AA sequence:UniProtKB:P25955;locus_tag=NHCDCEFI_01233;product=ComG operon protein 3
1	Prodigal:2.6	CDS	1279530	1279979	.	+	0	ID=NHCDCEFI_01234;inference=ab initio prediction:Prodigal:2.6;locus_tag=NHCDCEFI_01234;product=hypothetical protein
1	Prodigal:2.6	CDS	1279966	1280259	.	+	0	ID=NHCDCEFI_01235;inference=ab initio prediction:Prodigal:2.6;locus_tag=NHCDCEFI_01235;product=hypothetical protein
1	Prodigal:2.6	CDS	1280213	1280674	.	+	0	ID=NHCDCEFI_01236;inference=ab initio prediction:Prodigal:2.6;locus_tag=NHCDCEFI_01236;product=hypothetical protein
1	Prodigal:2.6	CDS	1280646	1280837	.	+	0	ID=NHCDCEFI_01237;inference=ab initio prediction:Prodigal:2.6;locus_tag=NHCDCEFI_01237;product=hypothetical protein
1	Prodigal:2.6	CDS	1280854	1281351	.	+	0	ID=NHCDCEFI_01238;eC_number=2.7.1.71;Name=aroK;dbxref=COG:COG0703;gene=aroK;inference=ab initio prediction:Prodigal:2.6,similar to AA sequence:UniProtKB:O67925;locus_tag=NHCDCEFI_01238;product=Shikimate kinase
1	Prodigal:2.6	CDS	1281569	1282660	.	+	0	ID=NHCDCEFI_01239;eC_number=2.1.2.10;Name=gcvT;gene=gcvT;inference=ab initio prediction:Prodigal:2.6,similar to AA sequence:UniProtKB:P64225;locus_tag=NHCDCEFI_01239;product=Aminomethyltransferase
1	Prodigal:2.6	CDS	1282680	1284026	.	+	0	ID=NHCDCEFI_01240;eC_number=1.4.4.2;Name=gcvPA;gene=gcvPA;inference=ab initio prediction:Prodigal:2.6,similar to AA sequence:UniProtKB:P64218;locus_tag=NHCDCEFI_01240;product=putative glycine dehydrogenase (decarboxylating) subunit 1
1	Prodigal:2.6	CDS	1284019	1285527	.	+	0	ID=NHCDCEFI_01241;eC_number=1.4.4.2;Name=gcvPB;gene=gcvPB;inference=ab initio prediction:Prodigal:2.6,similar to AA sequence:UniProtKB:P99168;locus_tag=NHCDCEFI_01241;product=putative glycine dehydrogenase (decarboxylating) subunit 2
1	Prodigal:2.6	CDS	1285998	1286267	.	+	0	ID=NHCDCEFI_01242;inference=ab initio prediction:Prodigal:2.6;locus_tag=NHCDCEFI_01242;product=hypothetical protein
1	Prodigal:2.6	CDS	1286419	1286805	.	-	0	ID=NHCDCEFI_01243;Name=yibN;dbxref=COG:COG0607;gene=yibN;inference=ab initio prediction:Prodigal:2.6,similar to AA sequence:UniProtKB:P0AG27;locus_tag=NHCDCEFI_01243;product=putative protein YibN
1	Prodigal:2.6	CDS	1286965	1287795	.	+	0	ID=NHCDCEFI_01244;eC_number=2.3.1.181;Name=lipM;dbxref=COG:COG0095;gene=lipM;inference=ab initio prediction:Prodigal:2.6,similar to AA sequence:UniProtKB:P54511;locus_tag=NHCDCEFI_01244;product=Octanoyltransferase LipM
1	Prodigal:2.6	CDS	1287836	1288054	.	-	0	ID=NHCDCEFI_01245;inference=ab initio prediction:Prodigal:2.6;locus_tag=NHCDCEFI_01245;product=hypothetical protein
1	Prodigal:2.6	CDS	1288068	1288646	.	-	0	ID=NHCDCEFI_01246;inference=ab initio prediction:Prodigal:2.6;locus_tag=NHCDCEFI_01246;product=hypothetical protein
1	Prodigal:2.6	CDS	1288749	1289810	.	+	0	ID=NHCDCEFI_01247;eC_number=3.4.11.-;Name=ypdF;dbxref=COG:COG0006;gene=ypdF;inference=ab initio prediction:Prodigal:2.6,similar to AA sequence:UniProtKB:P76524;locus_tag=NHCDCEFI_01247;product=Aminopeptidase YpdF
1	Prodigal:2.6	CDS	1289837	1290394	.	+	0	ID=NHCDCEFI_01248;Name=efp;gene=efp;inference=ab initio prediction:Prodigal:2.6,similar to AA sequence:UniProtKB:P99066;locus_tag=NHCDCEFI_01248;product=Elongation factor P
1	Prodigal:2.6	CDS	1290544	1291569	.	+	0	ID=NHCDCEFI_01249;eC_number=1.2.1.38;Name=argC;gene=argC;inference=ab initio prediction:Prodigal:2.6,similar to AA sequence:UniProtKB:Q07906;locus_tag=NHCDCEFI_01249;product=N-acetyl-gamma-glutamyl-phosphate reductase
1	Prodigal:2.6	CDS	1291587	1292780	.	+	0	ID=NHCDCEFI_01250;Name=argJ;dbxref=COG:COG1364;gene=argJ;inference=ab initio prediction:Prodigal:2.6,similar to AA sequence:UniProtKB:Q9K8V3;locus_tag=NHCDCEFI_01250;product=Arginine biosynthesis bifunctional protein ArgJ
1	Prodigal:2.6	CDS	1292790	1293527	.	+	0	ID=NHCDCEFI_01251;eC_number=2.7.2.8;Name=argB;dbxref=COG:COG0548;gene=argB;inference=ab initio prediction:Prodigal:2.6,similar to AA sequence:UniProtKB:Q8DV44;locus_tag=NHCDCEFI_01251;product=Acetylglutamate kinase
1	Prodigal:2.6	CDS	1293527	1294657	.	+	0	ID=NHCDCEFI_01252;eC_number=2.6.1.11;Name=argD;dbxref=COG:COG4992;gene=argD;inference=ab initio prediction:Prodigal:2.6,similar to AA sequence:UniProtKB:O66442;locus_tag=NHCDCEFI_01252;product=Acetylornithine aminotransferase
1	Prodigal:2.6	CDS	1294915	1295382	.	+	0	ID=NHCDCEFI_01253;Name=accB_2;dbxref=COG:COG0511;gene=accB_2;inference=ab initio prediction:Prodigal:2.6,similar to AA sequence:UniProtKB:P49786;locus_tag=NHCDCEFI_01253;product=Biotin carboxyl carrier protein of acetyl-CoA carboxylase
1	Prodigal:2.6	CDS	1295382	1296740	.	+	0	ID=NHCDCEFI_01254;eC_number=6.4.1.7;Name=cfiB_1;dbxref=COG:COG0439;gene=cfiB_1;inference=ab initio prediction:Prodigal:2.6,similar to AA sequence:UniProtKB:D3DJ42;locus_tag=NHCDCEFI_01254;product=2-oxoglutarate carboxylase small subunit
1	Prodigal:2.6	CDS	1296752	1297114	.	+	0	ID=NHCDCEFI_01255;inference=ab initio prediction:Prodigal:2.6,similar to AA sequence:UniProtKB:Q5XA93;locus_tag=NHCDCEFI_01255;product=putative protein
1	Prodigal:2.6	CDS	1297190	1297579	.	+	0	ID=NHCDCEFI_01256;Name=nusB;gene=nusB;inference=ab initio prediction:Prodigal:2.6,similar to AA sequence:UniProtKB:P65578;locus_tag=NHCDCEFI_01256;product=Transcription antitermination protein NusB
1	Prodigal:2.6	CDS	1297594	1298931	.	+	0	ID=NHCDCEFI_01257;eC_number=3.1.11.6;Name=xseA;dbxref=COG:COG1570;gene=xseA;inference=ab initio prediction:Prodigal:2.6,similar to AA sequence:UniProtKB:P04994;locus_tag=NHCDCEFI_01257;product=Exodeoxyribonuclease 7 large subunit
1	Prodigal:2.6	CDS	1298924	1299154	.	+	0	ID=NHCDCEFI_01258;eC_number=3.1.11.6;Name=xseB;dbxref=COG:COG1722;gene=xseB;inference=ab initio prediction:Prodigal:2.6,similar to AA sequence:UniProtKB:Q7VV85;locus_tag=NHCDCEFI_01258;product=Exodeoxyribonuclease 7 small subunit
1	Prodigal:2.6	CDS	1299120	1300013	.	+	0	ID=NHCDCEFI_01259;eC_number=2.5.1.10;inference=ab initio prediction:Prodigal:2.6,similar to AA sequence:UniProtKB:Q08291;locus_tag=NHCDCEFI_01259;product=Farnesyl diphosphate synthase
1	Prodigal:2.6	CDS	1300328	1300780	.	+	0	ID=NHCDCEFI_01260;Name=argR_3;gene=argR_3;inference=ab initio prediction:Prodigal:2.6,similar to AA sequence:UniProtKB:P63580;locus_tag=NHCDCEFI_01260;product=Arginine repressor
1	Prodigal:2.6	CDS	1300796	1302472	.	+	0	ID=NHCDCEFI_01261;Name=recN;dbxref=COG:COG0497;gene=recN;inference=ab initio prediction:Prodigal:2.6,similar to AA sequence:UniProtKB:P05824;locus_tag=NHCDCEFI_01261;product=DNA repair protein RecN
1	Prodigal:2.6	CDS	1302732	1304153	.	+	0	ID=NHCDCEFI_01262;eC_number=1.8.1.4;dbxref=COG:COG1249;inference=ab initio prediction:Prodigal:2.6,similar to AA sequence:UniProtKB:P18925;locus_tag=NHCDCEFI_01262;product=Dihydrolipoyl dehydrogenase
1	Prodigal:2.6	CDS	1304168	1305166	.	+	0	ID=NHCDCEFI_01263;eC_number=1.2.4.4;Name=bfmBAA;dbxref=COG:COG1071;gene=bfmBAA;inference=ab initio prediction:Prodigal:2.6,similar to AA sequence:UniProtKB:P37940;locus_tag=NHCDCEFI_01263;product=2-oxoisovalerate dehydrogenase subunit alpha
1	Prodigal:2.6	CDS	1305159	1306142	.	+	0	ID=NHCDCEFI_01264;eC_number=1.2.4.4;Name=bfmBAB;dbxref=COG:COG0022;gene=bfmBAB;inference=ab initio prediction:Prodigal:2.6,similar to AA sequence:UniProtKB:P37941;locus_tag=NHCDCEFI_01264;product=2-oxoisovalerate dehydrogenase subunit beta
1	Prodigal:2.6	CDS	1306167	1307474	.	+	0	ID=NHCDCEFI_01265;eC_number=2.3.1.12;Name=pdhC_2;dbxref=COG:COG0508;gene=pdhC_2;inference=ab initio prediction:Prodigal:2.6,similar to AA sequence:UniProtKB:P21883;locus_tag=NHCDCEFI_01265;product=Dihydrolipoyllysine-residue acetyltransferase component of pyruvate dehydrogenase complex
1	Prodigal:2.6	CDS	1307679	1308116	.	+	0	ID=NHCDCEFI_01266;inference=ab initio prediction:Prodigal:2.6,similar to AA sequence:UniProtKB:Q7A5G0;locus_tag=NHCDCEFI_01266;note=UPF0403 protein SA1345;product=hypothetical protein
1	Prodigal:2.6	CDS	1308129	1309106	.	+	0	ID=NHCDCEFI_01267;inference=ab initio prediction:Prodigal:2.6;locus_tag=NHCDCEFI_01267;product=hypothetical protein
1	Prodigal:2.6	CDS	1309484	1310608	.	+	0	ID=NHCDCEFI_01268;eC_number=3.4.11.4;Name=pepT_1;dbxref=COG:COG2195;gene=pepT_1;inference=ab initio prediction:Prodigal:2.6,similar to AA sequence:UniProtKB:P29745;locus_tag=NHCDCEFI_01268;product=Peptidase T
1	Prodigal:2.6	CDS	1310688	1312094	.	+	0	ID=NHCDCEFI_01269;eC_number=1.1.1.44;Name=gnd;gene=gnd;inference=ab initio prediction:Prodigal:2.6,similar to AA sequence:UniProtKB:P63334;locus_tag=NHCDCEFI_01269;product=6-phosphogluconate dehydrogenase%2C decarboxylating
1	Prodigal:2.6	CDS	1312264	1313919	.	+	0	ID=NHCDCEFI_01270;eC_number=3.2.1.10;Name=malL;dbxref=COG:COG0366;gene=malL;inference=ab initio prediction:Prodigal:2.6,similar to AA sequence:UniProtKB:P29094;locus_tag=NHCDCEFI_01270;product=Oligo-1%2C6-glucosidase
1	Prodigal:2.6	CDS	1314182	1315063	.	-	0	ID=NHCDCEFI_01271;Name=marA;gene=marA;inference=ab initio prediction:Prodigal:2.6,similar to AA sequence:UniProtKB:P0ACH5;locus_tag=NHCDCEFI_01271;product=Multiple antibiotic resistance protein MarA
1	Prodigal:2.6	CDS	1315264	1316748	.	-	0	ID=NHCDCEFI_01272;eC_number=1.1.1.49;Name=zwf_1;dbxref=COG:COG0364;gene=zwf_1;inference=ab initio prediction:Prodigal:2.6,similar to AA sequence:UniProtKB:P54547;locus_tag=NHCDCEFI_01272;product=Glucose-6-phosphate 1-dehydrogenase
1	Prodigal:2.6	CDS	1317172	1318092	.	+	0	ID=NHCDCEFI_01273;eC_number=3.1.26.11;Name=rnz;dbxref=COG:COG1234;gene=rnz;inference=ab initio prediction:Prodigal:2.6,similar to AA sequence:UniProtKB:P54548;locus_tag=NHCDCEFI_01273;product=Ribonuclease Z
1	Prodigal:2.6	CDS	1318142	1318957	.	-	0	ID=NHCDCEFI_01274;eC_number=1.5.1.2;Name=proC;gene=proC;inference=ab initio prediction:Prodigal:2.6,similar to AA sequence:UniProtKB:Q7A5G8;locus_tag=NHCDCEFI_01274;product=Pyrroline-5-carboxylate reductase
1	Prodigal:2.6	CDS	1319118	1319876	.	+	0	ID=NHCDCEFI_01275;eC_number=1.-.-.-;inference=ab initio prediction:Prodigal:2.6,similar to AA sequence:UniProtKB:Q7A3L9;locus_tag=NHCDCEFI_01275;product=putative oxidoreductase
1	Prodigal:2.6	CDS	1320099	1321007	.	-	0	ID=NHCDCEFI_01276;eC_number=1.1.1.-;Name=yhdN;dbxref=COG:COG0667;gene=yhdN;inference=ab initio prediction:Prodigal:2.6,similar to AA sequence:UniProtKB:P80874;locus_tag=NHCDCEFI_01276;product=Aldo-keto reductase YhdN
1	Prodigal:2.6	CDS	1321090	1321632	.	+	0	ID=NHCDCEFI_01277;eC_number=3.6.1.13;Name=nudF;dbxref=COG:COG0494;gene=nudF;inference=ab initio prediction:Prodigal:2.6,similar to AA sequence:UniProtKB:P54570;locus_tag=NHCDCEFI_01277;product=ADP-ribose pyrophosphatase
1	Prodigal:2.6	CDS	1321737	1322186	.	+	0	ID=NHCDCEFI_01278;Name=fur;dbxref=COG:COG0735;gene=fur;inference=ab initio prediction:Prodigal:2.6,similar to AA sequence:UniProtKB:P54574;locus_tag=NHCDCEFI_01278;product=Ferric uptake regulation protein
1	Prodigal:2.6	CDS	1322229	1323116	.	+	0	ID=NHCDCEFI_01279;Name=xerD_1;gene=xerD_1;inference=ab initio prediction:Prodigal:2.6,similar to AA sequence:UniProtKB:P0A0P0;locus_tag=NHCDCEFI_01279;product=Tyrosine recombinase XerD
1	Prodigal:2.6	CDS	1323169	1323678	.	-	0	ID=NHCDCEFI_01280;inference=ab initio prediction:Prodigal:2.6;locus_tag=NHCDCEFI_01280;product=hypothetical protein
1	Prodigal:2.6	CDS	1323722	1324522	.	+	0	ID=NHCDCEFI_01281;Name=scpA;dbxref=COG:COG1354;gene=scpA;inference=ab initio prediction:Prodigal:2.6,similar to AA sequence:UniProtKB:P35154;locus_tag=NHCDCEFI_01281;product=Segregation and condensation protein A
1	Prodigal:2.6	CDS	1324515	1325057	.	+	0	ID=NHCDCEFI_01282;Name=scpB;dbxref=COG:COG1386;gene=scpB;inference=ab initio prediction:Prodigal:2.6,similar to AA sequence:UniProtKB:P35155;locus_tag=NHCDCEFI_01282;product=Segregation and condensation protein B
1	Prodigal:2.6	CDS	1325050	1325787	.	+	0	ID=NHCDCEFI_01283;eC_number=5.4.99.22;Name=rluB;dbxref=COG:COG1187;gene=rluB;inference=ab initio prediction:Prodigal:2.6,similar to AA sequence:UniProtKB:P35159;locus_tag=NHCDCEFI_01283;product=Ribosomal large subunit pseudouridine synthase B
1	Prodigal:2.6	CDS	1325921	1326646	.	+	0	ID=NHCDCEFI_01284;Name=srrA;dbxref=COG:COG0745;gene=srrA;inference=ab initio prediction:Prodigal:2.6,similar to AA sequence:UniProtKB:Q5HFT0;locus_tag=NHCDCEFI_01284;product=Transcriptional regulatory protein SrrA
1	Prodigal:2.6	CDS	1326630	1328396	.	+	0	ID=NHCDCEFI_01285;eC_number=2.7.13.3;Name=srrB;gene=srrB;inference=ab initio prediction:Prodigal:2.6,similar to AA sequence:UniProtKB:Q9L523;locus_tag=NHCDCEFI_01285;product=Sensor protein SrrB
1	Prodigal:2.6	CDS	1328988	1329527	.	+	0	ID=NHCDCEFI_01286;Name=ribU;gene=ribU;inference=ab initio prediction:Prodigal:2.6,similar to AA sequence:UniProtKB:E5QVT2;locus_tag=NHCDCEFI_01286;product=Riboflavin transporter RibU
1	Prodigal:2.6	CDS	1329932	1330180	.	-	0	ID=NHCDCEFI_01287;inference=ab initio prediction:Prodigal:2.6,similar to AA sequence:UniProtKB:P10245;locus_tag=NHCDCEFI_01287;product=Ferredoxin
1	Prodigal:2.6	CDS	1330313	1331251	.	+	0	ID=NHCDCEFI_01288;inference=ab initio prediction:Prodigal:2.6;locus_tag=NHCDCEFI_01288;product=hypothetical protein
1	Prodigal:2.6	CDS	1331238	1332617	.	+	0	ID=NHCDCEFI_01289;eC_number=3.6.4.12;Name=recQ_1;dbxref=COG:COG0514;gene=recQ_1;inference=ab initio prediction:Prodigal:2.6,similar to AA sequence:UniProtKB:P15043;locus_tag=NHCDCEFI_01289;product=ATP-dependent DNA helicase RecQ
1	Prodigal:2.6	CDS	1332738	1334156	.	+	0	ID=NHCDCEFI_01290;Name=ebpS;gene=ebpS;inference=ab initio prediction:Prodigal:2.6,similar to AA sequence:UniProtKB:Q7A5I6;locus_tag=NHCDCEFI_01290;product=Elastin-binding protein EbpS
1	Prodigal:2.6	CDS	1334289	1335275	.	+	0	ID=NHCDCEFI_01291;eC_number=4.3.1.9;dbxref=COG:COG0492;inference=ab initio prediction:Prodigal:2.6,similar to AA sequence:UniProtKB:Q93HX6;locus_tag=NHCDCEFI_01291;product=Glucosaminate ammonia-lyase
1	Prodigal:2.6	CDS	1335487	1336455	.	-	0	ID=NHCDCEFI_01292;eC_number=3.5.1.1;Name=ansB;gene=ansB;inference=ab initio prediction:Prodigal:2.6,similar to AA sequence:UniProtKB:P06608;locus_tag=NHCDCEFI_01292;product=L-asparaginase
1	Prodigal:2.6	CDS	1336534	1337181	.	+	0	ID=NHCDCEFI_01293;eC_number=2.7.4.25;Name=cmk;gene=cmk;inference=ab initio prediction:Prodigal:2.6,similar to AA sequence:UniProtKB:P63807;locus_tag=NHCDCEFI_01293;product=Cytidylate kinase
1	Prodigal:2.6	CDS	1337665	1338843	.	+	0	ID=NHCDCEFI_01294;Name=rpsA;gene=rpsA;inference=ab initio prediction:Prodigal:2.6,similar to AA sequence:UniProtKB:Q7A5J0;locus_tag=NHCDCEFI_01294;product=30S ribosomal protein S1
1	Prodigal:2.6	CDS	1339059	1340369	.	+	0	ID=NHCDCEFI_01295;Name=der;gene=der;inference=ab initio prediction:Prodigal:2.6,similar to AA sequence:UniProtKB:P64060;locus_tag=NHCDCEFI_01295;product=GTPase Der
1	Prodigal:2.6	CDS	1340390	1341388	.	+	0	ID=NHCDCEFI_01296;eC_number=1.1.1.94;Name=gpsA;gene=gpsA;inference=ab initio prediction:Prodigal:2.6,similar to AA sequence:UniProtKB:P64191;locus_tag=NHCDCEFI_01296;product=Glycerol-3-phosphate dehydrogenase [NAD(P)+]
1	Prodigal:2.6	CDS	1341559	1341831	.	+	0	ID=NHCDCEFI_01297;Name=hup;dbxref=COG:COG0776;gene=hup;inference=ab initio prediction:Prodigal:2.6,similar to AA sequence:UniProtKB:Q99U17;locus_tag=NHCDCEFI_01297;product=DNA-binding protein HU
1	Prodigal:2.6	CDS	1342301	1342879	.	+	0	ID=NHCDCEFI_01298;inference=ab initio prediction:Prodigal:2.6;locus_tag=NHCDCEFI_01298;product=hypothetical protein
1	Prodigal:2.6	CDS	1342872	1343597	.	+	0	ID=NHCDCEFI_01299;eC_number=2.1.1.163;Name=menG;gene=menG;inference=ab initio prediction:Prodigal:2.6,similar to AA sequence:UniProtKB:P67062;locus_tag=NHCDCEFI_01299;product=Demethylmenaquinone methyltransferase
1	Prodigal:2.6	CDS	1343599	1344558	.	+	0	ID=NHCDCEFI_01300;eC_number=2.5.1.30;Name=hepT;dbxref=COG:COG0142;gene=hepT;inference=ab initio prediction:Prodigal:2.6,similar to AA sequence:UniProtKB:P31114;locus_tag=NHCDCEFI_01300;product=Heptaprenyl diphosphate synthase component 2
1	Prodigal:2.6	CDS	1344677	1345147	.	+	0	ID=NHCDCEFI_01301;eC_number=2.7.4.6;Name=ndk;dbxref=COG:COG0105;gene=ndk;inference=ab initio prediction:Prodigal:2.6,similar to AA sequence:UniProtKB:Q5HFV4;locus_tag=NHCDCEFI_01301;product=Nucleoside diphosphate kinase
1	Prodigal:2.6	CDS	1345556	1346794	.	+	0	ID=NHCDCEFI_01302;eC_number=4.2.3.5;Name=aroC;dbxref=COG:COG0082;gene=aroC;inference=ab initio prediction:Prodigal:2.6,similar to AA sequence:UniProtKB:Q59803;locus_tag=NHCDCEFI_01302;product=Chorismate synthase
1	Prodigal:2.6	CDS	1346822	1347886	.	+	0	ID=NHCDCEFI_01303;eC_number=4.2.3.4;Name=aroB;gene=aroB;inference=ab initio prediction:Prodigal:2.6,similar to AA sequence:UniProtKB:Q6GGU4;locus_tag=NHCDCEFI_01303;product=3-dehydroquinate synthase
1	Prodigal:2.6	CDS	1347896	1349197	.	+	0	ID=NHCDCEFI_01304;eC_number=2.5.1.19;Name=aroA_2;gene=aroA_2;inference=ab initio prediction:Prodigal:2.6,similar to AA sequence:UniProtKB:P63585;locus_tag=NHCDCEFI_01304;product=3-phosphoshikimate 1-carboxyvinyltransferase
1	Prodigal:2.6	CDS	1349201	1350445	.	+	0	ID=NHCDCEFI_01305;Name=lapB;gene=lapB;inference=ab initio prediction:Prodigal:2.6,protein motif:HAMAP:MF_00994;locus_tag=NHCDCEFI_01305;product=Lipopolysaccharide assembly protein B
1	Prodigal:2.6	CDS	1350459	1351022	.	+	0	ID=NHCDCEFI_01306;inference=ab initio prediction:Prodigal:2.6;locus_tag=NHCDCEFI_01306;product=hypothetical protein
1	Prodigal:2.6	CDS	1351034	1351627	.	+	0	ID=NHCDCEFI_01307;inference=ab initio prediction:Prodigal:2.6;locus_tag=NHCDCEFI_01307;product=hypothetical protein
1	Prodigal:2.6	CDS	1351672	1352367	.	+	0	ID=NHCDCEFI_01308;inference=ab initio prediction:Prodigal:2.6;locus_tag=NHCDCEFI_01308;product=hypothetical protein
1	Prodigal:2.6	CDS	1352548	1352865	.	+	0	ID=NHCDCEFI_01309;Name=ypjD;dbxref=COG:COG1694;gene=ypjD;inference=ab initio prediction:Prodigal:2.6,similar to AA sequence:UniProtKB:P42979;locus_tag=NHCDCEFI_01309;product=putative protein YpjD
1	Prodigal:2.6	CDS	1352887	1354029	.	+	0	ID=NHCDCEFI_01310;eC_number=2.4.1.-;Name=bshA;dbxref=COG:COG0438;gene=bshA;inference=ab initio prediction:Prodigal:2.6,similar to AA sequence:UniProtKB:Q81ST7;locus_tag=NHCDCEFI_01310;product=N-acetyl-alpha-D-glucosaminyl L-malate synthase
1	Prodigal:2.6	CDS	1354019	1355221	.	+	0	ID=NHCDCEFI_01311;eC_number=2.7.7.72;Name=cca;gene=cca;inference=ab initio prediction:Prodigal:2.6,similar to AA sequence:UniProtKB:Q7SIB1;locus_tag=NHCDCEFI_01311;product=CCA-adding enzyme
1	Prodigal:2.6	CDS	1355208	1356179	.	+	0	ID=NHCDCEFI_01312;eC_number=6.3.4.15;Name=birA;dbxref=COG:COG0340;gene=birA;inference=ab initio prediction:Prodigal:2.6,similar to AA sequence:UniProtKB:P0CI75;locus_tag=NHCDCEFI_01312;product=Bifunctional ligase/repressor BirA
1	Prodigal:2.6	CDS	1356204	1358912	.	+	0	ID=NHCDCEFI_01313;eC_number=3.6.4.12;Name=dinG;dbxref=COG:COG0847;gene=dinG;inference=ab initio prediction:Prodigal:2.6,similar to AA sequence:UniProtKB:Q2FYH5;locus_tag=NHCDCEFI_01313;product=putative ATP-dependent helicase DinG
1	Prodigal:2.6	CDS	1359033	1360325	.	+	0	ID=NHCDCEFI_01314;eC_number=6.1.1.22;Name=asnS;gene=asnS;inference=ab initio prediction:Prodigal:2.6,similar to AA sequence:UniProtKB:P67572;locus_tag=NHCDCEFI_01314;product=Asparagine--tRNA ligase
1	Prodigal:2.6	CDS	1360418	1361104	.	+	0	ID=NHCDCEFI_01315;Name=dnaD;dbxref=COG:COG3935;gene=dnaD;inference=ab initio prediction:Prodigal:2.6,similar to AA sequence:UniProtKB:P39787;locus_tag=NHCDCEFI_01315;product=DNA replication protein DnaD
1	Prodigal:2.6	CDS	1361094	1361753	.	+	0	ID=NHCDCEFI_01316;eC_number=4.2.99.18;Name=nth;dbxref=COG:COG0177;gene=nth;inference=ab initio prediction:Prodigal:2.6,similar to AA sequence:UniProtKB:P0AB83;locus_tag=NHCDCEFI_01316;product=Endonuclease III
1	Prodigal:2.6	CDS	1361758	1362090	.	+	0	ID=NHCDCEFI_01317;inference=ab initio prediction:Prodigal:2.6;locus_tag=NHCDCEFI_01317;product=hypothetical protein
1	Prodigal:2.6	CDS	1362280	1364511	.	-	0	ID=NHCDCEFI_01318;Name=ponA;dbxref=COG:COG0744;gene=ponA;inference=ab initio prediction:Prodigal:2.6,similar to AA sequence:UniProtKB:P39793;locus_tag=NHCDCEFI_01318;product=Penicillin-binding protein 1A/1B
1	Prodigal:2.6	CDS	1364508	1365137	.	-	0	ID=NHCDCEFI_01319;eC_number=3.1.22.-;Name=recU;gene=recU;inference=ab initio prediction:Prodigal:2.6,similar to AA sequence:UniProtKB:P68817;locus_tag=NHCDCEFI_01319;product=Holliday junction resolvase RecU
1	Prodigal:2.6	CDS	1365478	1365810	.	+	0	ID=NHCDCEFI_01320;inference=ab initio prediction:Prodigal:2.6;locus_tag=NHCDCEFI_01320;product=hypothetical protein
1	Prodigal:2.6	CDS	1365822	1366388	.	+	0	ID=NHCDCEFI_01321;inference=ab initio prediction:Prodigal:2.6,similar to AA sequence:UniProtKB:P50838;locus_tag=NHCDCEFI_01321;note=UPF0398 protein YpsA;product=hypothetical protein
1	Prodigal:2.6	CDS	1366330	1366740	.	+	0	ID=NHCDCEFI_01322;Name=gpsB;gene=gpsB;inference=ab initio prediction:Prodigal:2.6,similar to AA sequence:UniProtKB:Q7A5L1;locus_tag=NHCDCEFI_01322;product=Cell cycle protein GpsB
1	Prodigal:2.6	CDS	1367383	1368519	.	+	0	ID=NHCDCEFI_01323;eC_number=2.1.1.173;Name=rlmL;dbxref=COG:COG0116;gene=rlmL;inference=ab initio prediction:Prodigal:2.6,similar to AA sequence:UniProtKB:Q9K0V4;locus_tag=NHCDCEFI_01323;product=Ribosomal RNA large subunit methyltransferase L
1	Prodigal:2.6	CDS	1368651	1369325	.	+	0	ID=NHCDCEFI_01324;inference=ab initio prediction:Prodigal:2.6;locus_tag=NHCDCEFI_01324;product=hypothetical protein
1	Prodigal:2.6	CDS	1369702	1373139	.	+	0	ID=NHCDCEFI_01325;eC_number=3.6.5.5;dbxref=COG:COG0699;inference=ab initio prediction:Prodigal:2.6,similar to AA sequence:UniProtKB:B2IZD3;locus_tag=NHCDCEFI_01325;product=Bacterial dynamin-like protein
1	Prodigal:2.6	CDS	1373158	1374036	.	+	0	ID=NHCDCEFI_01326;eC_number=3.1.11.-;Name=ypcP;dbxref=COG:COG0258;gene=ypcP;inference=ab initio prediction:Prodigal:2.6,similar to AA sequence:UniProtKB:P54161;locus_tag=NHCDCEFI_01326;product=5'-3' exonuclease
1	Prodigal:2.6	CDS	1374278	1404829	.	+	0	ID=NHCDCEFI_01327;Name=ebh_2;gene=ebh_2;inference=ab initio prediction:Prodigal:2.6,similar to AA sequence:UniProtKB:Q8NWQ6;locus_tag=NHCDCEFI_01327;product=Extracellular matrix-binding protein ebh
1	Prodigal:2.6	CDS	1405001	1405396	.	-	0	ID=NHCDCEFI_01328;Name=rnhA;dbxref=COG:COG0328;gene=rnhA;inference=ab initio prediction:Prodigal:2.6,similar to AA sequence:UniProtKB:P54162;locus_tag=NHCDCEFI_01328;product=14.7 kDa ribonuclease H-like protein
1	Prodigal:2.6	CDS	1405721	1406425	.	-	0	ID=NHCDCEFI_01329;Name=yhhQ;dbxref=COG:COG1738;gene=yhhQ;inference=ab initio prediction:Prodigal:2.6,similar to AA sequence:UniProtKB:P37619;locus_tag=NHCDCEFI_01329;product=Queuosine precursor transporter
1	Prodigal:2.6	CDS	1406676	1406870	.	+	0	ID=NHCDCEFI_01330;inference=ab initio prediction:Prodigal:2.6;locus_tag=NHCDCEFI_01330;product=hypothetical protein
1	Prodigal:2.6	CDS	1406882	1407142	.	+	0	ID=NHCDCEFI_01331;inference=ab initio prediction:Prodigal:2.6;locus_tag=NHCDCEFI_01331;product=hypothetical protein
1	Prodigal:2.6	CDS	1407191	1407631	.	+	0	ID=NHCDCEFI_01332;inference=ab initio prediction:Prodigal:2.6,similar to AA sequence:UniProtKB:Q7A5M6;locus_tag=NHCDCEFI_01332;note=UPF0403 protein SA1261;product=hypothetical protein
1	Prodigal:2.6	CDS	1407843	1408892	.	+	0	ID=NHCDCEFI_01333;dbxref=COG:COG0577;inference=ab initio prediction:Prodigal:2.6,similar to AA sequence:UniProtKB:P9WG17;locus_tag=NHCDCEFI_01333;product=putative ABC transporter permease
1	Prodigal:2.6	CDS	1408908	1409570	.	+	0	ID=NHCDCEFI_01334;Name=ytrE;dbxref=COG:COG1136;gene=ytrE;inference=ab initio prediction:Prodigal:2.6,similar to AA sequence:UniProtKB:O34392;locus_tag=NHCDCEFI_01334;product=ABC transporter ATP-binding protein YtrE
1	Prodigal:2.6	CDS	1409884	1410840	.	+	0	ID=NHCDCEFI_01335;eC_number=2.1.1.45;Name=thyA;dbxref=COG:COG0207;gene=thyA;inference=ab initio prediction:Prodigal:2.6,similar to AA sequence:UniProtKB:P67046;locus_tag=NHCDCEFI_01335;product=Thymidylate synthase
1	Prodigal:2.6	CDS	1410882	1411367	.	+	0	ID=NHCDCEFI_01336;eC_number=1.5.1.3;Name=folA;dbxref=COG:COG0262;gene=folA;inference=ab initio prediction:Prodigal:2.6,similar to AA sequence:UniProtKB:P0C0P0;locus_tag=NHCDCEFI_01336;product=Dihydrofolate reductase
1	Prodigal:2.6	CDS	1411377	1412225	.	+	0	ID=NHCDCEFI_01337;inference=ab initio prediction:Prodigal:2.6,similar to AA sequence:UniProtKB:Q8NWR0;locus_tag=NHCDCEFI_01337;product=DegV domain-containing protein
1	Prodigal:2.6	CDS	1412328	1412852	.	+	0	ID=NHCDCEFI_01338;eC_number=1.8.4.11;Name=msrA2;dbxref=COG:COG0225;gene=msrA2;inference=ab initio prediction:Prodigal:2.6,similar to AA sequence:UniProtKB:P0A086;locus_tag=NHCDCEFI_01338;product=Peptide methionine sulfoxide reductase MsrA 2
1	Prodigal:2.6	CDS	1412849	1413277	.	+	0	ID=NHCDCEFI_01339;eC_number=1.8.4.12;Name=msrB;gene=msrB;inference=ab initio prediction:Prodigal:2.6,similar to AA sequence:UniProtKB:P99065;locus_tag=NHCDCEFI_01339;product=Peptide methionine sulfoxide reductase MsrB
1	Prodigal:2.6	CDS	1413290	1413790	.	+	0	ID=NHCDCEFI_01340;Name=crr;gene=crr;inference=ab initio prediction:Prodigal:2.6,similar to AA sequence:UniProtKB:P60857;locus_tag=NHCDCEFI_01340;product=PTS system glucose-specific EIIA component
1	Prodigal:2.6	CDS	1413790	1414014	.	+	0	ID=NHCDCEFI_01341;inference=ab initio prediction:Prodigal:2.6,similar to AA sequence:UniProtKB:Q7A0W3;locus_tag=NHCDCEFI_01341;note=UPF0346 protein MW1311;product=hypothetical protein
1	Prodigal:2.6	CDS	1414359	1415834	.	+	0	ID=NHCDCEFI_01342;eC_number=3.4.21.-;inference=ab initio prediction:Prodigal:2.6,similar to AA sequence:UniProtKB:Q7A5M9;locus_tag=NHCDCEFI_01342;product=putative CtpA-like serine protease
1	Prodigal:2.6	CDS	1416170	1416673	.	+	0	ID=NHCDCEFI_01343;inference=ab initio prediction:Prodigal:2.6;locus_tag=NHCDCEFI_01343;product=hypothetical protein
1	Prodigal:2.6	CDS	1416691	1417764	.	+	0	ID=NHCDCEFI_01344;eC_number=2.4.1.227;Name=murG;gene=murG;inference=ab initio prediction:Prodigal:2.6,similar to AA sequence:UniProtKB:P65482;locus_tag=NHCDCEFI_01344;product=UDP-N-acetylglucosamine--N-acetylmuramyl-(pentapeptide) pyrophosphoryl-undecaprenol N-acetylglucosamine transferase
1	Prodigal:2.6	CDS	1417777	1418391	.	+	0	ID=NHCDCEFI_01345;eC_number=3.1.3.27;Name=pgpB_1;dbxref=COG:COG0671;gene=pgpB_1;inference=ab initio prediction:Prodigal:2.6,similar to AA sequence:UniProtKB:O34349;locus_tag=NHCDCEFI_01345;product=Phosphatidylglycerophosphatase B
1	Prodigal:2.6	CDS	1418742	1419833	.	+	0	ID=NHCDCEFI_01346;eC_number=3.6.3.20;Name=ugpC;dbxref=COG:COG3839;gene=ugpC;inference=ab initio prediction:Prodigal:2.6,similar to AA sequence:UniProtKB:P10907;locus_tag=NHCDCEFI_01346;product=sn-glycerol-3-phosphate import ATP-binding protein UgpC
1	Prodigal:2.6	CDS	1419830	1420786	.	+	0	ID=NHCDCEFI_01347;Name=yteP;dbxref=COG:COG4209;gene=yteP;inference=ab initio prediction:Prodigal:2.6,similar to AA sequence:UniProtKB:C0SPB3;locus_tag=NHCDCEFI_01347;product=putative multiple-sugar transport system permease YteP
1	Prodigal:2.6	CDS	1420798	1422486	.	+	0	ID=NHCDCEFI_01348;Name=lipO;dbxref=COG:COG1653;gene=lipO;inference=ab initio prediction:Prodigal:2.6,similar to AA sequence:UniProtKB:P37966;locus_tag=NHCDCEFI_01348;product=Lipoprotein LipO
1	Prodigal:2.6	CDS	1422502	1423398	.	+	0	ID=NHCDCEFI_01349;Name=araQ;dbxref=COG:COG0395;gene=araQ;inference=ab initio prediction:Prodigal:2.6,similar to AA sequence:UniProtKB:P94530;locus_tag=NHCDCEFI_01349;product=L-arabinose transport system permease protein AraQ
1	Prodigal:2.6	CDS	1423412	1424266	.	+	0	ID=NHCDCEFI_01350;eC_number=3.1.4.53;Name=cpdA_2;gene=cpdA_2;inference=ab initio prediction:Prodigal:2.6,protein motif:HAMAP:MF_00905;locus_tag=NHCDCEFI_01350;product=3'%2C5'-cyclic adenosine monophosphate phosphodiesterase CpdA
1	Prodigal:2.6	CDS	1424253	1425578	.	+	0	ID=NHCDCEFI_01351;Name=yeeO;dbxref=COG:COG0534;gene=yeeO;inference=ab initio prediction:Prodigal:2.6,similar to AA sequence:UniProtKB:P76352;locus_tag=NHCDCEFI_01351;product=putative FMN/FAD exporter YeeO
1	Prodigal:2.6	CDS	1425585	1426352	.	+	0	ID=NHCDCEFI_01352;Name=glpR;dbxref=COG:COG1349;gene=glpR;inference=ab initio prediction:Prodigal:2.6,similar to AA sequence:UniProtKB:P0ACL0;locus_tag=NHCDCEFI_01352;product=Glycerol-3-phosphate regulon repressor
1	Prodigal:2.6	CDS	1426911	1427570	.	+	0	ID=NHCDCEFI_01353;Name=arlR_2;dbxref=COG:COG0745;gene=arlR_2;inference=ab initio prediction:Prodigal:2.6,similar to AA sequence:UniProtKB:Q9KJN4;locus_tag=NHCDCEFI_01353;product=Response regulator ArlR
1	Prodigal:2.6	CDS	1427567	1428937	.	+	0	ID=NHCDCEFI_01354;eC_number=2.7.13.3;Name=arlS;dbxref=COG:COG0642;gene=arlS;inference=ab initio prediction:Prodigal:2.6,similar to AA sequence:UniProtKB:Q9KJN3;locus_tag=NHCDCEFI_01354;product=Signal transduction histidine-protein kinase ArlS
1	Prodigal:2.6	CDS	1429352	1432156	.	+	0	ID=NHCDCEFI_01355;eC_number=1.2.4.2;Name=odhA;gene=odhA;inference=ab initio prediction:Prodigal:2.6,similar to AA sequence:UniProtKB:Q99U74;locus_tag=NHCDCEFI_01355;product=2-oxoglutarate dehydrogenase E1 component
1	Prodigal:2.6	CDS	1432175	1433437	.	+	0	ID=NHCDCEFI_01356;eC_number=2.3.1.61;Name=odhB;gene=odhB;inference=ab initio prediction:Prodigal:2.6,similar to AA sequence:UniProtKB:Q7A5N4;locus_tag=NHCDCEFI_01356;product=Dihydrolipoyllysine-residue succinyltransferase component of 2-oxoglutarate dehydrogenase complex
1	Prodigal:2.6	CDS	1433594	1433767	.	-	0	ID=NHCDCEFI_01357;inference=ab initio prediction:Prodigal:2.6;locus_tag=NHCDCEFI_01357;product=hypothetical protein
1	Prodigal:2.6	CDS	1433968	1434777	.	+	0	ID=NHCDCEFI_01358;eC_number=1.13.11.-;Name=mhqA;dbxref=COG:COG0346;gene=mhqA;inference=ab initio prediction:Prodigal:2.6,similar to AA sequence:UniProtKB:O34689;locus_tag=NHCDCEFI_01358;product=Putative ring-cleaving dioxygenase MhqA
1	Prodigal:2.6	CDS	1434802	1435005	.	+	0	ID=NHCDCEFI_01359;inference=ab initio prediction:Prodigal:2.6;locus_tag=NHCDCEFI_01359;product=hypothetical protein
1	Prodigal:2.6	CDS	1435183	1435974	.	+	0	ID=NHCDCEFI_01360;Name=nirQ;dbxref=COG:COG0714;gene=nirQ;inference=ab initio prediction:Prodigal:2.6,similar to AA sequence:UniProtKB:Q02441;locus_tag=NHCDCEFI_01360;product=Denitrification regulatory protein NirQ
1	Prodigal:2.6	CDS	1435987	1437876	.	+	0	ID=NHCDCEFI_01361;eC_number=6.6.1.2;Name=cobT;gene=cobT;inference=ab initio prediction:Prodigal:2.6,similar to AA sequence:UniProtKB:P29934;locus_tag=NHCDCEFI_01361;product=Aerobic cobaltochelatase subunit CobT
1	Prodigal:2.6	CDS	1438063	1439406	.	+	0	ID=NHCDCEFI_01362;Name=brnQ_2;dbxref=COG:COG1114;gene=brnQ_2;inference=ab initio prediction:Prodigal:2.6,similar to AA sequence:UniProtKB:P0AD99;locus_tag=NHCDCEFI_01362;product=Branched-chain amino acid transport system 2 carrier protein
1	Prodigal:2.6	CDS	1439482	1440612	.	-	0	ID=NHCDCEFI_01363;inference=ab initio prediction:Prodigal:2.6,similar to AA sequence:UniProtKB:P60108;locus_tag=NHCDCEFI_01363;product=TelA-like protein
1	Prodigal:2.6	CDS	1440635	1441261	.	-	0	ID=NHCDCEFI_01364;inference=ab initio prediction:Prodigal:2.6;locus_tag=NHCDCEFI_01364;product=hypothetical protein
1	Prodigal:2.6	CDS	1441301	1441570	.	-	0	ID=NHCDCEFI_01365;eC_number=3.6.1.7;Name=acyP;dbxref=COG:COG1254;gene=acyP;inference=ab initio prediction:Prodigal:2.6,similar to AA sequence:UniProtKB:O35031;locus_tag=NHCDCEFI_01365;product=Acylphosphatase
1	Prodigal:2.6	CDS	1441729	1442037	.	+	0	ID=NHCDCEFI_01366;inference=ab initio prediction:Prodigal:2.6;locus_tag=NHCDCEFI_01366;product=hypothetical protein
1	Prodigal:2.6	CDS	1442218	1442418	.	+	0	ID=NHCDCEFI_01367;Name=cspA_1;dbxref=COG:COG1278;gene=cspA_1;inference=ab initio prediction:Prodigal:2.6,similar to AA sequence:UniProtKB:Q2FYN2;locus_tag=NHCDCEFI_01367;product=Cold shock protein CspA
1	Prodigal:2.6	CDS	1442777	1443031	.	+	0	ID=NHCDCEFI_01368;inference=ab initio prediction:Prodigal:2.6;locus_tag=NHCDCEFI_01368;product=hypothetical protein
1	Prodigal:2.6	CDS	1443364	1443774	.	+	0	ID=NHCDCEFI_01369;inference=ab initio prediction:Prodigal:2.6;locus_tag=NHCDCEFI_01369;product=hypothetical protein
1	Prodigal:2.6	CDS	1443761	1444624	.	+	0	ID=NHCDCEFI_01370;eC_number=3.6.3.-;Name=thiQ;dbxref=COG:COG3840;gene=thiQ;inference=ab initio prediction:Prodigal:2.6,similar to AA sequence:UniProtKB:P44986;locus_tag=NHCDCEFI_01370;product=Thiamine import ATP-binding protein ThiQ
1	Prodigal:2.6	CDS	1444633	1445382	.	+	0	ID=NHCDCEFI_01371;inference=ab initio prediction:Prodigal:2.6;locus_tag=NHCDCEFI_01371;product=hypothetical protein
1	Prodigal:2.6	CDS	1445514	1446779	.	-	0	ID=NHCDCEFI_01372;eC_number=4.1.1.20;Name=lysA;dbxref=COG:COG0019;gene=lysA;inference=ab initio prediction:Prodigal:2.6,similar to AA sequence:UniProtKB:P9WIU7;locus_tag=NHCDCEFI_01372;product=Diaminopimelate decarboxylase
1	Prodigal:2.6	CDS	1446780	1447853	.	-	0	ID=NHCDCEFI_01373;eC_number=5.1.1.1;Name=alr;gene=alr;inference=ab initio prediction:Prodigal:2.6,similar to AA sequence:UniProtKB:Q9S5V6;locus_tag=NHCDCEFI_01373;product=Alanine racemase
1	Prodigal:2.6	CDS	1447859	1449010	.	-	0	ID=NHCDCEFI_01374;eC_number=3.-.-.-;Name=yxeP_3;dbxref=COG:COG1473;gene=yxeP_3;inference=ab initio prediction:Prodigal:2.6,similar to AA sequence:UniProtKB:P54955;locus_tag=NHCDCEFI_01374;product=putative hydrolase YxeP
1	Prodigal:2.6	CDS	1449168	1449890	.	-	0	ID=NHCDCEFI_01375;eC_number=2.3.1.89;Name=dapH;dbxref=COG:COG2171;gene=dapH;inference=ab initio prediction:Prodigal:2.6,similar to AA sequence:UniProtKB:Q7A2S0;locus_tag=NHCDCEFI_01375;product=2%2C3%2C4%2C5-tetrahydropyridine-2%2C6-dicarboxylate N-acetyltransferase
1	Prodigal:2.6	CDS	1449912	1450634	.	-	0	ID=NHCDCEFI_01376;eC_number=1.17.1.8;Name=dapB;dbxref=COG:COG0289;gene=dapB;inference=ab initio prediction:Prodigal:2.6,similar to AA sequence:UniProtKB:Q5HG24;locus_tag=NHCDCEFI_01376;product=4-hydroxy-tetrahydrodipicolinate reductase
1	Prodigal:2.6	CDS	1450634	1451518	.	-	0	ID=NHCDCEFI_01377;eC_number=4.3.3.7;Name=dapA;gene=dapA;inference=ab initio prediction:Prodigal:2.6,similar to AA sequence:UniProtKB:Q6GH13;locus_tag=NHCDCEFI_01377;product=4-hydroxy-tetrahydrodipicolinate synthase
1	Prodigal:2.6	CDS	1451520	1452509	.	-	0	ID=NHCDCEFI_01378;eC_number=1.2.1.11;Name=asd;dbxref=COG:COG0136;gene=asd;inference=ab initio prediction:Prodigal:2.6,similar to AA sequence:UniProtKB:Q04797;locus_tag=NHCDCEFI_01378;product=Aspartate-semialdehyde dehydrogenase
1	Prodigal:2.6	CDS	1452580	1453812	.	-	0	ID=NHCDCEFI_01379;eC_number=2.7.2.4;Name=lysC;dbxref=COG:COG0527;gene=lysC;inference=ab initio prediction:Prodigal:2.6,similar to AA sequence:UniProtKB:P08495;locus_tag=NHCDCEFI_01379;product=Aspartokinase 2
1	Prodigal:2.6	CDS	1454389	1455996	.	-	0	ID=NHCDCEFI_01380;Name=ybiT;dbxref=COG:COG0488;gene=ybiT;inference=ab initio prediction:Prodigal:2.6,similar to AA sequence:UniProtKB:P0A9U3;locus_tag=NHCDCEFI_01380;product=putative ABC transporter ATP-binding protein YbiT
1	Prodigal:2.6	CDS	1456211	1457107	.	+	0	ID=NHCDCEFI_01381;Name=cvfB;gene=cvfB;inference=ab initio prediction:Prodigal:2.6,similar to AA sequence:UniProtKB:Q7A5Q1;locus_tag=NHCDCEFI_01381;product=Conserved virulence factor B
1	Prodigal:2.6	CDS	1457711	1458688	.	+	0	ID=NHCDCEFI_01382;Name=pstS;gene=pstS;inference=ab initio prediction:Prodigal:2.6,similar to AA sequence:UniProtKB:Q7A5Q2;locus_tag=NHCDCEFI_01382;product=Phosphate-binding protein PstS
1	Prodigal:2.6	CDS	1458896	1459822	.	+	0	ID=NHCDCEFI_01383;Name=pstC1;dbxref=COG:COG0573;gene=pstC1;inference=ab initio prediction:Prodigal:2.6,similar to AA sequence:UniProtKB:P9WG07;locus_tag=NHCDCEFI_01383;product=Phosphate transport system permease protein PstC 1
1	Prodigal:2.6	CDS	1459824	1460729	.	+	0	ID=NHCDCEFI_01384;Name=pstA;dbxref=COG:COG0581;gene=pstA;inference=ab initio prediction:Prodigal:2.6,similar to AA sequence:UniProtKB:P07654;locus_tag=NHCDCEFI_01384;product=Phosphate transport system permease protein PstA
1	Prodigal:2.6	CDS	1460822	1461697	.	+	0	ID=NHCDCEFI_01385;eC_number=3.6.3.27;Name=pstB3;dbxref=COG:COG1117;gene=pstB3;inference=ab initio prediction:Prodigal:2.6,similar to AA sequence:UniProtKB:P0A2V9;locus_tag=NHCDCEFI_01385;product=Phosphate import ATP-binding protein PstB 3
1	Prodigal:2.6	CDS	1461704	1462351	.	+	0	ID=NHCDCEFI_01386;Name=phoU;dbxref=COG:COG0704;gene=phoU;inference=ab initio prediction:Prodigal:2.6,similar to AA sequence:UniProtKB:Q83WB2;locus_tag=NHCDCEFI_01386;product=Phosphate-specific transport system accessory protein PhoU
1	Prodigal:2.6	CDS	1462445	1464256	.	-	0	ID=NHCDCEFI_01387;eC_number=3.4.24.-;Name=pepF1_1;gene=pepF1_1;inference=ab initio prediction:Prodigal:2.6,similar to AA sequence:UniProtKB:P54124;locus_tag=NHCDCEFI_01387;product=Oligoendopeptidase F%2C plasmid
1	Prodigal:2.6	CDS	1464504	1464839	.	+	0	ID=NHCDCEFI_01388;inference=ab initio prediction:Prodigal:2.6;locus_tag=NHCDCEFI_01388;product=hypothetical protein
1	Prodigal:2.6	CDS	1465018	1466019	.	+	0	ID=NHCDCEFI_01389;Name=gsiC;dbxref=COG:COG0601;gene=gsiC;inference=ab initio prediction:Prodigal:2.6,similar to AA sequence:UniProtKB:P75798;locus_tag=NHCDCEFI_01389;product=Glutathione transport system permease protein GsiC
1	Prodigal:2.6	CDS	1466009	1466863	.	+	0	ID=NHCDCEFI_01390;Name=ddpC;dbxref=COG:COG1173;gene=ddpC;inference=ab initio prediction:Prodigal:2.6,similar to AA sequence:UniProtKB:P77463;locus_tag=NHCDCEFI_01390;product=putative D%2CD-dipeptide transport system permease protein DdpC
1	Prodigal:2.6	CDS	1466826	1467602	.	+	0	ID=NHCDCEFI_01391;Name=oppD_2;dbxref=COG:COG0444;gene=oppD_2;inference=ab initio prediction:Prodigal:2.6,similar to AA sequence:UniProtKB:P24136;locus_tag=NHCDCEFI_01391;product=Oligopeptide transport ATP-binding protein OppD
1	Prodigal:2.6	CDS	1467605	1468303	.	+	0	ID=NHCDCEFI_01392;Name=ddpF;dbxref=COG:COG1124;gene=ddpF;inference=ab initio prediction:Prodigal:2.6,similar to AA sequence:UniProtKB:P77622;locus_tag=NHCDCEFI_01392;product=putative D%2CD-dipeptide transport ATP-binding protein DdpF
1	Prodigal:2.6	CDS	1468534	1469298	.	-	0	ID=NHCDCEFI_01393;eC_number=3.6.1.-;Name=cof;gene=cof;inference=ab initio prediction:Prodigal:2.6,protein motif:HAMAP:MF_01847;locus_tag=NHCDCEFI_01393;product=HMP-PP phosphatase
1	Prodigal:2.6	CDS	1470319	1471572	.	-	0	ID=NHCDCEFI_01394;eC_number=2.3.2.18;Name=femB;dbxref=COG:COG2348;gene=femB;inference=ab initio prediction:Prodigal:2.6,similar to AA sequence:UniProtKB:Q2FYR1;locus_tag=NHCDCEFI_01394;product=Aminoacyltransferase FemB
1	Prodigal:2.6	CDS	1471598	1472851	.	-	0	ID=NHCDCEFI_01395;eC_number=2.3.2.17;Name=femA_2;dbxref=COG:COG2348;gene=femA_2;inference=ab initio prediction:Prodigal:2.6,similar to AA sequence:UniProtKB:Q2FYR2;locus_tag=NHCDCEFI_01395;product=Aminoacyltransferase FemA
1	Prodigal:2.6	CDS	1472826	1472948	.	-	0	ID=NHCDCEFI_01396;inference=ab initio prediction:Prodigal:2.6;locus_tag=NHCDCEFI_01396;product=hypothetical protein
1	Prodigal:2.6	CDS	1473124	1473783	.	-	0	ID=NHCDCEFI_01397;eC_number=3.1.2.-;Name=hchA;dbxref=COG:COG0693;gene=hchA;inference=ab initio prediction:Prodigal:2.6,similar to AA sequence:UniProtKB:Q2G0M7;locus_tag=NHCDCEFI_01397;product=Protein/nucleic acid deglycase HchA
1	Prodigal:2.6	CDS	1473974	1474705	.	-	0	ID=NHCDCEFI_01398;eC_number=4.2.1.20;Name=trpA;dbxref=COG:COG0159;gene=trpA;inference=ab initio prediction:Prodigal:2.6,similar to AA sequence:UniProtKB:Q97P33;locus_tag=NHCDCEFI_01398;product=Tryptophan synthase alpha chain
1	Prodigal:2.6	CDS	1474698	1475906	.	-	0	ID=NHCDCEFI_01399;eC_number=4.2.1.20;Name=trpB;dbxref=COG:COG0133;gene=trpB;inference=ab initio prediction:Prodigal:2.6,similar to AA sequence:UniProtKB:Q81TL8;locus_tag=NHCDCEFI_01399;product=Tryptophan synthase beta chain
1	Prodigal:2.6	CDS	1475910	1476533	.	-	0	ID=NHCDCEFI_01400;eC_number=5.3.1.24;Name=trpF;dbxref=COG:COG0135;gene=trpF;inference=ab initio prediction:Prodigal:2.6,similar to AA sequence:UniProtKB:Q56320;locus_tag=NHCDCEFI_01400;product=N-(5'-phosphoribosyl)anthranilate isomerase
1	Prodigal:2.6	CDS	1476523	1477311	.	-	0	ID=NHCDCEFI_01401;eC_number=4.1.1.48;Name=trpC;gene=trpC;inference=ab initio prediction:Prodigal:2.6,similar to AA sequence:UniProtKB:Q2YRR4;locus_tag=NHCDCEFI_01401;product=Indole-3-glycerol phosphate synthase
1	Prodigal:2.6	CDS	1477315	1478310	.	-	0	ID=NHCDCEFI_01402;eC_number=2.4.2.18;Name=trpD2;dbxref=COG:COG0547;gene=trpD2;inference=ab initio prediction:Prodigal:2.6,similar to AA sequence:UniProtKB:Q8YXQ9;locus_tag=NHCDCEFI_01402;product=Anthranilate phosphoribosyltransferase 2
1	Prodigal:2.6	CDS	1478313	1478879	.	-	0	ID=NHCDCEFI_01403;eC_number=4.1.3.27;Name=trpG;dbxref=COG:COG0512;gene=trpG;inference=ab initio prediction:Prodigal:2.6,similar to AA sequence:UniProtKB:P26922;locus_tag=NHCDCEFI_01403;product=Anthranilate synthase component 2
1	Prodigal:2.6	CDS	1478876	1480282	.	-	0	ID=NHCDCEFI_01404;eC_number=4.1.3.27;Name=trpE;dbxref=COG:COG0147;gene=trpE;inference=ab initio prediction:Prodigal:2.6,similar to AA sequence:UniProtKB:P20580;locus_tag=NHCDCEFI_01404;product=Anthranilate synthase component 1
1	Prodigal:2.6	CDS	1480941	1482029	.	+	0	ID=NHCDCEFI_01405;eC_number=1.3.1.43;Name=tyrC;gene=tyrC;inference=ab initio prediction:Prodigal:2.6,similar to AA sequence:UniProtKB:Q04983;locus_tag=NHCDCEFI_01405;product=Cyclohexadienyl dehydrogenase
1	Prodigal:2.6	CDS	1482101	1483363	.	-	0	ID=NHCDCEFI_01406;Name=umuC;dbxref=COG:COG0389;gene=umuC;inference=ab initio prediction:Prodigal:2.6,similar to AA sequence:UniProtKB:P04152;locus_tag=NHCDCEFI_01406;product=Protein UmuC
1	Prodigal:2.6	CDS	1483507	1483692	.	+	0	ID=NHCDCEFI_01407;eC_number=5.3.2.-;inference=ab initio prediction:Prodigal:2.6,similar to AA sequence:UniProtKB:P99132;locus_tag=NHCDCEFI_01407;product=putative tautomerase.1
1	Prodigal:2.6	CDS	1484233	1485222	.	-	0	ID=NHCDCEFI_01408;Name=msrR;dbxref=COG:COG1316;gene=msrR;inference=ab initio prediction:Prodigal:2.6,similar to AA sequence:UniProtKB:Q7BHL7;locus_tag=NHCDCEFI_01408;product=Regulatory protein MsrR
1	Prodigal:2.6	CDS	1485358	1485873	.	+	0	ID=NHCDCEFI_01409;eC_number=1.8.4.11;Name=msrA1;dbxref=COG:COG0225;gene=msrA1;inference=ab initio prediction:Prodigal:2.6,similar to AA sequence:UniProtKB:P0A081;locus_tag=NHCDCEFI_01409;product=Peptide methionine sulfoxide reductase MsrA 1
1	Prodigal:2.6	CDS	1486067	1488589	.	-	0	ID=NHCDCEFI_01410;eC_number=2.3.2.3;Name=mprF;gene=mprF;inference=ab initio prediction:Prodigal:2.6,similar to AA sequence:UniProtKB:Q7A5R9;locus_tag=NHCDCEFI_01410;product=Phosphatidylglycerol lysyltransferase
1	Prodigal:2.6	CDS	1488843	1490060	.	-	0	ID=NHCDCEFI_01411;dbxref=COG:COG0628;inference=ab initio prediction:Prodigal:2.6,similar to AA sequence:UniProtKB:P9WFM5;locus_tag=NHCDCEFI_01411;product=Putative transport protein
1	Prodigal:2.6	CDS	1490206	1491207	.	-	0	ID=NHCDCEFI_01412;Name=glcT;dbxref=COG:COG3711;gene=glcT;inference=ab initio prediction:Prodigal:2.6,similar to AA sequence:UniProtKB:O33618;locus_tag=NHCDCEFI_01412;product=GlcA/glcB genes antiterminator
1	Prodigal:2.6	CDS	1491249	1492706	.	-	0	ID=NHCDCEFI_01413;Name=alsT;dbxref=COG:COG1115;gene=alsT;inference=ab initio prediction:Prodigal:2.6,similar to AA sequence:UniProtKB:Q45068;locus_tag=NHCDCEFI_01413;product=Amino-acid carrier protein AlsT
1	Prodigal:2.6	CDS	1492918	1495320	.	-	0	ID=NHCDCEFI_01414;eC_number=5.99.1.3;Name=parC;dbxref=COG:COG0188;gene=parC;inference=ab initio prediction:Prodigal:2.6,similar to AA sequence:UniProtKB:Q2FYS4;locus_tag=NHCDCEFI_01414;product=DNA topoisomerase 4 subunit A
1	Prodigal:2.6	CDS	1495317	1497311	.	-	0	ID=NHCDCEFI_01415;eC_number=5.99.1.3;Name=parE;gene=parE;inference=ab initio prediction:Prodigal:2.6,similar to AA sequence:UniProtKB:P66939;locus_tag=NHCDCEFI_01415;product=DNA topoisomerase 4 subunit B
1	Prodigal:2.6	CDS	1497521	1498129	.	+	0	ID=NHCDCEFI_01416;eC_number=2.3.1.-;Name=plsY;dbxref=COG:COG0344;gene=plsY;inference=ab initio prediction:Prodigal:2.6,similar to AA sequence:UniProtKB:Q45064;locus_tag=NHCDCEFI_01416;product=Glycerol-3-phosphate acyltransferase
1	Prodigal:2.6	CDS	1498373	1498669	.	+	0	ID=NHCDCEFI_01417;inference=ab initio prediction:Prodigal:2.6,similar to AA sequence:UniProtKB:Q7A5S4;locus_tag=NHCDCEFI_01417;product=putative protein
1	Prodigal:2.6	CDS	1498720	1499187	.	-	0	ID=NHCDCEFI_01418;eC_number=3.1.-.-;dbxref=COG:COG0824;inference=ab initio prediction:Prodigal:2.6,similar to AA sequence:UniProtKB:O67466;locus_tag=NHCDCEFI_01418;product=Putative esterase
1	Prodigal:2.6	CDS	1499310	1502015	.	-	0	ID=NHCDCEFI_01419;eC_number=4.2.1.3;Name=acnA;gene=acnA;inference=ab initio prediction:Prodigal:2.6,similar to AA sequence:UniProtKB:P99148;locus_tag=NHCDCEFI_01419;product=Aconitate hydratase A
1	Prodigal:2.6	CDS	1502436	1504076	.	-	0	ID=NHCDCEFI_01420;Name=opuD;dbxref=COG:COG1292;gene=opuD;inference=ab initio prediction:Prodigal:2.6,similar to AA sequence:UniProtKB:P54417;locus_tag=NHCDCEFI_01420;product=Glycine betaine transporter OpuD
1	Prodigal:2.6	CDS	1504243	1504638	.	+	0	ID=NHCDCEFI_01421;Name=mscL;gene=mscL;inference=ab initio prediction:Prodigal:2.6,similar to AA sequence:UniProtKB:P68805;locus_tag=NHCDCEFI_01421;product=Large-conductance mechanosensitive channel
1	Prodigal:2.6	CDS	1504756	1507785	.	-	0	ID=NHCDCEFI_01422;Name=sbcC;gene=sbcC;inference=ab initio prediction:Prodigal:2.6,similar to AA sequence:UniProtKB:A6QGP8;locus_tag=NHCDCEFI_01422;product=Nuclease SbcCD subunit C
1	Prodigal:2.6	CDS	1507789	1508913	.	-	0	ID=NHCDCEFI_01423;Name=sbcD;dbxref=COG:COG0420;gene=sbcD;inference=ab initio prediction:Prodigal:2.6,similar to AA sequence:UniProtKB:Q2FYT4;locus_tag=NHCDCEFI_01423;product=Nuclease SbcCD subunit D
1	Prodigal:2.6	CDS	1509021	1509509	.	-	0	ID=NHCDCEFI_01424;inference=ab initio prediction:Prodigal:2.6;locus_tag=NHCDCEFI_01424;product=hypothetical protein
1	Prodigal:2.6	CDS	1509720	1509947	.	-	0	ID=NHCDCEFI_01425;inference=ab initio prediction:Prodigal:2.6,similar to AA sequence:UniProtKB:P67291;locus_tag=NHCDCEFI_01425;note=UPF0154 protein SA1178;product=hypothetical protein
1	Prodigal:2.6	CDS	1510154	1512142	.	-	0	ID=NHCDCEFI_01426;eC_number=2.2.1.1;Name=tkt;gene=tkt;inference=ab initio prediction:Prodigal:2.6,similar to AA sequence:UniProtKB:P99161;locus_tag=NHCDCEFI_01426;product=Transketolase
1	Prodigal:2.6	CDS	1512374	1512610	.	-	0	ID=NHCDCEFI_01427;inference=ab initio prediction:Prodigal:2.6,similar to AA sequence:UniProtKB:P60076;locus_tag=NHCDCEFI_01427;note=UPF0291 protein SA1176;product=hypothetical protein
1	Prodigal:2.6	CDS	1512771	1513004	.	-	0	ID=NHCDCEFI_01428;inference=ab initio prediction:Prodigal:2.6;locus_tag=NHCDCEFI_01428;product=hypothetical protein
1	Prodigal:2.6	CDS	1513148	1513768	.	+	0	ID=NHCDCEFI_01429;eC_number=3.4.21.88;Name=lexA;dbxref=COG:COG1974;gene=lexA;inference=ab initio prediction:Prodigal:2.6,similar to AA sequence:UniProtKB:P31080;locus_tag=NHCDCEFI_01429;product=LexA repressor
1	Prodigal:2.6	CDS	1513966	1514067	.	-	0	ID=NHCDCEFI_01430;inference=ab initio prediction:Prodigal:2.6;locus_tag=NHCDCEFI_01430;product=hypothetical protein
1	Prodigal:2.6	CDS	1514122	1515063	.	-	0	ID=NHCDCEFI_01431;inference=ab initio prediction:Prodigal:2.6;locus_tag=NHCDCEFI_01431;product=hypothetical protein
1	Prodigal:2.6	CDS	1515161	1516138	.	-	0	ID=NHCDCEFI_01432;eC_number=1.7.1.7;Name=guaC;gene=guaC;inference=ab initio prediction:Prodigal:2.6,similar to AA sequence:UniProtKB:P60563;locus_tag=NHCDCEFI_01432;product=GMP reductase
1	Prodigal:2.6	CDS	1516292	1516561	.	-	0	ID=NHCDCEFI_01433;Name=rpsN2;dbxref=COG:COG0199;gene=rpsN2;inference=ab initio prediction:Prodigal:2.6,similar to AA sequence:UniProtKB:O31587;locus_tag=NHCDCEFI_01433;product=Alternate 30S ribosomal protein S14
1	Prodigal:2.6	CDS	1516727	1516876	.	-	0	ID=NHCDCEFI_01434;Name=rpmG1;dbxref=COG:COG0267;gene=rpmG1;inference=ab initio prediction:Prodigal:2.6,similar to AA sequence:UniProtKB:Q2FYU6;locus_tag=NHCDCEFI_01434;product=50S ribosomal protein L33 1
1	Prodigal:2.6	CDS	1516966	1518480	.	-	0	ID=NHCDCEFI_01435;eC_number=1.11.1.6;Name=katA;dbxref=COG:COG0753;gene=katA;inference=ab initio prediction:Prodigal:2.6,similar to AA sequence:UniProtKB:Q2FYU7;locus_tag=NHCDCEFI_01435;product=Catalase
1	Prodigal:2.6	CDS	1518711	1520159	.	+	0	ID=NHCDCEFI_01436;Name=lysP_2;dbxref=COG:COG0833;gene=lysP_2;inference=ab initio prediction:Prodigal:2.6,similar to AA sequence:UniProtKB:P25737;locus_tag=NHCDCEFI_01436;product=Lysine-specific permease
1	Prodigal:2.6	CDS	1520465	1520779	.	+	0	ID=NHCDCEFI_01437;inference=ab initio prediction:Prodigal:2.6;locus_tag=NHCDCEFI_01437;product=hypothetical protein
1	Prodigal:2.6	CDS	1521111	1521917	.	-	0	ID=NHCDCEFI_01438;eC_number=3.1.3.-;inference=ab initio prediction:Prodigal:2.6,similar to AA sequence:UniProtKB:Q5XD45;locus_tag=NHCDCEFI_01438;product=Putative phosphatase
1	Prodigal:2.6	CDS	1521980	1522900	.	-	0	ID=NHCDCEFI_01439;eC_number=2.7.1.39;Name=thrB_1;dbxref=COG:COG0083;gene=thrB_1;inference=ab initio prediction:Prodigal:2.6,similar to AA sequence:UniProtKB:Q8Y4A6;locus_tag=NHCDCEFI_01439;product=Homoserine kinase
1	Prodigal:2.6	CDS	1522902	1523966	.	-	0	ID=NHCDCEFI_01440;eC_number=4.2.3.1;Name=thrC;dbxref=COG:COG0498;gene=thrC;inference=ab initio prediction:Prodigal:2.6,similar to AA sequence:UniProtKB:A0R220;locus_tag=NHCDCEFI_01440;product=Threonine synthase
1	Prodigal:2.6	CDS	1523972	1525252	.	-	0	ID=NHCDCEFI_01441;eC_number=1.1.1.3;Name=hom;dbxref=COG:COG0460;gene=hom;inference=ab initio prediction:Prodigal:2.6,similar to AA sequence:UniProtKB:P19582;locus_tag=NHCDCEFI_01441;product=Homoserine dehydrogenase
1	Prodigal:2.6	CDS	1525441	1526817	.	+	0	ID=NHCDCEFI_01442;eC_number=2.7.2.4;Name=yclM;dbxref=COG:COG0527;gene=yclM;inference=ab initio prediction:Prodigal:2.6,similar to AA sequence:UniProtKB:P94417;locus_tag=NHCDCEFI_01442;product=Aspartokinase 3
1	Prodigal:2.6	CDS	1526895	1527494	.	-	0	ID=NHCDCEFI_01443;inference=ab initio prediction:Prodigal:2.6;locus_tag=NHCDCEFI_01443;product=hypothetical protein
1	Prodigal:2.6	CDS	1527821	1528693	.	+	0	ID=NHCDCEFI_01444;inference=ab initio prediction:Prodigal:2.6;locus_tag=NHCDCEFI_01444;product=hypothetical protein
1	Prodigal:2.6	CDS	1529429	1529950	.	-	0	ID=NHCDCEFI_01445;eC_number=3.1.31.1;Name=nucH;gene=nucH;inference=ab initio prediction:Prodigal:2.6,similar to AA sequence:UniProtKB:P43270;locus_tag=NHCDCEFI_01445;product=Thermonuclease
1	Prodigal:2.6	CDS	1530109	1530318	.	+	0	ID=NHCDCEFI_01446;inference=ab initio prediction:Prodigal:2.6;locus_tag=NHCDCEFI_01446;product=hypothetical protein
1	Prodigal:2.6	CDS	1530487	1531089	.	-	0	ID=NHCDCEFI_01447;Name=desR;dbxref=COG:COG2197;gene=desR;inference=ab initio prediction:Prodigal:2.6,similar to AA sequence:UniProtKB:O34723;locus_tag=NHCDCEFI_01447;product=Transcriptional regulatory protein DesR
1	Prodigal:2.6	CDS	1531086	1532180	.	-	0	ID=NHCDCEFI_01448;eC_number=2.7.13.3;Name=desK;dbxref=COG:COG4585;gene=desK;inference=ab initio prediction:Prodigal:2.6,similar to AA sequence:UniProtKB:O34757;locus_tag=NHCDCEFI_01448;product=Sensor histidine kinase DesK
1	Prodigal:2.6	CDS	1532180	1532911	.	-	0	ID=NHCDCEFI_01449;inference=ab initio prediction:Prodigal:2.6;locus_tag=NHCDCEFI_01449;product=hypothetical protein
1	Prodigal:2.6	CDS	1532908	1533783	.	-	0	ID=NHCDCEFI_01450;eC_number=3.6.3.25;Name=cysA_2;dbxref=COG:COG1118;gene=cysA_2;inference=ab initio prediction:Prodigal:2.6,similar to AA sequence:UniProtKB:P16676;locus_tag=NHCDCEFI_01450;product=Sulfate/thiosulfate import ATP-binding protein CysA
1	Prodigal:2.6	CDS	1533961	1535223	.	-	0	ID=NHCDCEFI_01451;eC_number=2.7.8.-;Name=cls_2;gene=cls_2;inference=ab initio prediction:Prodigal:2.6,similar to AA sequence:UniProtKB:P63801;locus_tag=NHCDCEFI_01451;product=Cardiolipin synthase
1	Prodigal:2.6	CDS	1535350	1535592	.	+	0	ID=NHCDCEFI_01452;inference=ab initio prediction:Prodigal:2.6;locus_tag=NHCDCEFI_01452;product=hypothetical protein
1	Prodigal:2.6	CDS	1535490	1535687	.	-	0	ID=NHCDCEFI_01453;inference=ab initio prediction:Prodigal:2.6;locus_tag=NHCDCEFI_01453;product=hypothetical protein
1	Prodigal:2.6	CDS	1536001	1537026	.	+	0	ID=NHCDCEFI_01454;eC_number=4.1.2.48;Name=ltaE;gene=ltaE;inference=ab initio prediction:Prodigal:2.6,similar to AA sequence:UniProtKB:O50584;locus_tag=NHCDCEFI_01454;product=Low specificity L-threonine aldolase
1	Prodigal:2.6	CDS	1537096	1537779	.	+	0	ID=NHCDCEFI_01455;inference=ab initio prediction:Prodigal:2.6;locus_tag=NHCDCEFI_01455;product=hypothetical protein
1	Prodigal:2.6	CDS	1538030	1538413	.	-	0	ID=NHCDCEFI_01456;inference=ab initio prediction:Prodigal:2.6;locus_tag=NHCDCEFI_01456;product=hypothetical protein
1	Prodigal:2.6	CDS	1538410	1538577	.	-	0	ID=NHCDCEFI_01457;inference=ab initio prediction:Prodigal:2.6;locus_tag=NHCDCEFI_01457;product=hypothetical protein
1	Prodigal:2.6	CDS	1538738	1538932	.	-	0	ID=NHCDCEFI_01458;inference=ab initio prediction:Prodigal:2.6;locus_tag=NHCDCEFI_01458;product=hypothetical protein
1	Prodigal:2.6	CDS	1538934	1539287	.	-	0	ID=NHCDCEFI_01459;inference=ab initio prediction:Prodigal:2.6;locus_tag=NHCDCEFI_01459;product=hypothetical protein
1	Prodigal:2.6	CDS	1539330	1539977	.	-	0	ID=NHCDCEFI_01460;inference=ab initio prediction:Prodigal:2.6;locus_tag=NHCDCEFI_01460;product=hypothetical protein
1	Prodigal:2.6	CDS	1540241	1541581	.	-	0	ID=NHCDCEFI_01461;eC_number=6.3.1.2;Name=glnA;gene=glnA;inference=ab initio prediction:Prodigal:2.6,similar to AA sequence:UniProtKB:P99095;locus_tag=NHCDCEFI_01461;product=Glutamine synthetase
1	Prodigal:2.6	CDS	1541600	1541965	.	-	0	ID=NHCDCEFI_01462;Name=glnR;dbxref=COG:COG0789;gene=glnR;inference=ab initio prediction:Prodigal:2.6,similar to AA sequence:UniProtKB:P37582;locus_tag=NHCDCEFI_01462;product=HTH-type transcriptional regulator GlnR
1	Prodigal:2.6	CDS	1542447	1543685	.	-	0	ID=NHCDCEFI_01463;inference=ab initio prediction:Prodigal:2.6;locus_tag=NHCDCEFI_01463;product=hypothetical protein
1	Prodigal:2.6	CDS	1543701	1544942	.	-	0	ID=NHCDCEFI_01464;Name=hflX;dbxref=COG:COG2262;gene=hflX;inference=ab initio prediction:Prodigal:2.6,similar to AA sequence:UniProtKB:P25519;locus_tag=NHCDCEFI_01464;product=GTPase HflX
1	Prodigal:2.6	CDS	1545052	1545528	.	+	0	ID=NHCDCEFI_01465;Name=bsaA_2;gene=bsaA_2;inference=ab initio prediction:Prodigal:2.6,similar to AA sequence:UniProtKB:P99097;locus_tag=NHCDCEFI_01465;product=Glutathione peroxidase BsaA
1	Prodigal:2.6	CDS	1545750	1545989	.	-	0	ID=NHCDCEFI_01466;Name=hfq;dbxref=COG:COG1923;gene=hfq;inference=ab initio prediction:Prodigal:2.6,similar to AA sequence:UniProtKB:O31796;locus_tag=NHCDCEFI_01466;product=RNA-binding protein Hfq
1	Prodigal:2.6	CDS	1545943	1546941	.	-	0	ID=NHCDCEFI_01467;eC_number=2.5.1.75;Name=miaA;dbxref=COG:COG0324;gene=miaA;inference=ab initio prediction:Prodigal:2.6,similar to AA sequence:UniProtKB:Q8CQL3;locus_tag=NHCDCEFI_01467;product=tRNA dimethylallyltransferase
1	Prodigal:2.6	CDS	1546953	1547879	.	-	0	ID=NHCDCEFI_01468;eC_number=3.1.1.23;dbxref=COG:COG2267;inference=ab initio prediction:Prodigal:2.6,similar to AA sequence:UniProtKB:A0QNZ7;locus_tag=NHCDCEFI_01468;product=Monoacylglycerol lipase
1	Prodigal:2.6	CDS	1548103	1549776	.	-	0	ID=NHCDCEFI_01469;eC_number=1.1.5.3;Name=glpD;gene=glpD;inference=ab initio prediction:Prodigal:2.6,similar to AA sequence:UniProtKB:Q7A5V7;locus_tag=NHCDCEFI_01469;product=Aerobic glycerol-3-phosphate dehydrogenase
1	Prodigal:2.6	CDS	1549953	1551452	.	-	0	ID=NHCDCEFI_01470;eC_number=2.7.1.30;Name=glpK;dbxref=COG:COG0554;gene=glpK;inference=ab initio prediction:Prodigal:2.6,similar to AA sequence:UniProtKB:Q5HGD2;locus_tag=NHCDCEFI_01470;product=Glycerol kinase
1	Prodigal:2.6	CDS	1551606	1552430	.	-	0	ID=NHCDCEFI_01471;Name=glpF;dbxref=COG:COG0580;gene=glpF;inference=ab initio prediction:Prodigal:2.6,similar to AA sequence:UniProtKB:P18156;locus_tag=NHCDCEFI_01471;product=Glycerol uptake facilitator protein
1	Prodigal:2.6	CDS	1552805	1553338	.	-	0	ID=NHCDCEFI_01472;Name=glpP;dbxref=COG:COG1954;gene=glpP;inference=ab initio prediction:Prodigal:2.6,similar to AA sequence:UniProtKB:P30300;locus_tag=NHCDCEFI_01472;product=Glycerol uptake operon antiterminator regulatory protein
1	Prodigal:2.6	CDS	1553352	1555289	.	-	0	ID=NHCDCEFI_01473;Name=mutL;gene=mutL;inference=ab initio prediction:Prodigal:2.6,similar to AA sequence:UniProtKB:P65492;locus_tag=NHCDCEFI_01473;product=DNA mismatch repair protein MutL
1	Prodigal:2.6	CDS	1555304	1557925	.	-	0	ID=NHCDCEFI_01474;Name=mutS_2;dbxref=COG:COG0249;gene=mutS_2;inference=ab initio prediction:Prodigal:2.6,similar to AA sequence:UniProtKB:P0A1Y0;locus_tag=NHCDCEFI_01474;product=DNA mismatch repair protein MutS
1	Prodigal:2.6	CDS	1558123	1558617	.	-	0	ID=NHCDCEFI_01475;inference=ab initio prediction:Prodigal:2.6;locus_tag=NHCDCEFI_01475;product=hypothetical protein
1	Prodigal:2.6	CDS	1558641	1559006	.	-	0	ID=NHCDCEFI_01476;Name=ymcA;dbxref=COG:COG4550;gene=ymcA;inference=ab initio prediction:Prodigal:2.6,similar to AA sequence:UniProtKB:O31779;locus_tag=NHCDCEFI_01476;product=putative protein YmcA
1	Prodigal:2.6	CDS	1559008	1560552	.	-	0	ID=NHCDCEFI_01477;eC_number=2.8.4.3;Name=miaB;gene=miaB;inference=ab initio prediction:Prodigal:2.6,similar to AA sequence:UniProtKB:Q7A5W3;locus_tag=NHCDCEFI_01477;product=tRNA-2-methylthio-N(6)-dimethylallyladenosine synthase
1	Prodigal:2.6	CDS	1560895	1561185	.	-	0	ID=NHCDCEFI_01478;inference=ab initio prediction:Prodigal:2.6;locus_tag=NHCDCEFI_01478;product=hypothetical protein
1	Prodigal:2.6	CDS	1561242	1561859	.	-	0	ID=NHCDCEFI_01479;inference=ab initio prediction:Prodigal:2.6,similar to AA sequence:UniProtKB:O31815;locus_tag=NHCDCEFI_01479;note=UPF0714 protein YndL;product=hypothetical protein
1	Prodigal:2.6	CDS	1562445	1563311	.	-	0	ID=NHCDCEFI_01480;eC_number=1.2.7.3;Name=korB;dbxref=COG:COG1013;gene=korB;inference=ab initio prediction:Prodigal:2.6,similar to AA sequence:UniProtKB:O53181;locus_tag=NHCDCEFI_01480;product=2-oxoglutarate oxidoreductase subunit KorB
1	Prodigal:2.6	CDS	1563312	1565072	.	-	0	ID=NHCDCEFI_01481;eC_number=1.2.7.3;Name=korA;dbxref=COG:COG0674;gene=korA;inference=ab initio prediction:Prodigal:2.6,similar to AA sequence:UniProtKB:O53182;locus_tag=NHCDCEFI_01481;product=2-oxoglutarate oxidoreductase subunit KorA
1	Prodigal:2.6	CDS	1565185	1565979	.	-	0	ID=NHCDCEFI_01482;eC_number=3.1.4.16;Name=ymdB;dbxref=COG:COG1692;gene=ymdB;inference=ab initio prediction:Prodigal:2.6,similar to AA sequence:UniProtKB:O31775;locus_tag=NHCDCEFI_01482;product=2'%2C3'-cyclic-nucleotide 2'-phosphodiesterase
1	Prodigal:2.6	CDS	1566143	1566358	.	+	0	ID=NHCDCEFI_01483;inference=ab initio prediction:Prodigal:2.6;locus_tag=NHCDCEFI_01483;product=hypothetical protein
1	Prodigal:2.6	CDS	1566447	1568006	.	-	0	ID=NHCDCEFI_01484;eC_number=3.1.-.-;Name=rny;dbxref=COG:COG1418;gene=rny;inference=ab initio prediction:Prodigal:2.6,similar to AA sequence:UniProtKB:Q2FZ08;locus_tag=NHCDCEFI_01484;product=Ribonuclease Y
1	Prodigal:2.6	CDS	1568232	1569281	.	-	0	ID=NHCDCEFI_01485;Name=recA;gene=recA;inference=ab initio prediction:Prodigal:2.6,similar to AA sequence:UniProtKB:P68844;locus_tag=NHCDCEFI_01485;product=Protein RecA
1	Prodigal:2.6	CDS	1569452	1570597	.	-	0	ID=NHCDCEFI_01486;Name=cinA;dbxref=COG:COG1058;gene=cinA;inference=ab initio prediction:Prodigal:2.6,similar to AA sequence:UniProtKB:P54184;locus_tag=NHCDCEFI_01486;product=Putative competence-damage inducible protein
1	Prodigal:2.6	CDS	1571045	1571626	.	-	0	ID=NHCDCEFI_01487;eC_number=2.7.8.5;Name=pgsA;gene=pgsA;inference=ab initio prediction:Prodigal:2.6,similar to AA sequence:UniProtKB:P63756;locus_tag=NHCDCEFI_01487;product=CDP-diacylglycerol--glycerol-3-phosphate 3-phosphatidyltransferase
1	Prodigal:2.6	CDS	1571655	1572047	.	-	0	ID=NHCDCEFI_01488;Name=rodZ;dbxref=COG:COG1426;gene=rodZ;inference=ab initio prediction:Prodigal:2.6,similar to AA sequence:UniProtKB:P27434;locus_tag=NHCDCEFI_01488;product=Cytoskeleton protein RodZ
1	Prodigal:2.6	CDS	1572066	1572893	.	-	0	ID=NHCDCEFI_01489;inference=ab initio prediction:Prodigal:2.6;locus_tag=NHCDCEFI_01489;product=hypothetical protein
1	Prodigal:2.6	CDS	1573046	1573750	.	-	0	ID=NHCDCEFI_01490;eC_number=1.1.1.100;Name=fabG_1;gene=fabG_1;inference=ab initio prediction:Prodigal:2.6,similar to AA sequence:UniProtKB:P0AEK2;locus_tag=NHCDCEFI_01490;product=3-oxoacyl-[acyl-carrier-protein] reductase FabG
1	Prodigal:2.6	CDS	1573747	1575036	.	-	0	ID=NHCDCEFI_01491;eC_number=3.4.24.-;Name=albF;dbxref=COG:COG0612;gene=albF;inference=ab initio prediction:Prodigal:2.6,similar to AA sequence:UniProtKB:P71006;locus_tag=NHCDCEFI_01491;product=Putative zinc protease AlbF
1	Prodigal:2.6	CDS	1575036	1576307	.	-	0	ID=NHCDCEFI_01492;eC_number=3.4.24.-;dbxref=COG:COG0612;inference=ab initio prediction:Prodigal:2.6,similar to AA sequence:UniProtKB:P9WHT5;locus_tag=NHCDCEFI_01492;product=putative zinc protease
1	Prodigal:2.6	CDS	1576338	1577051	.	-	0	ID=NHCDCEFI_01493;inference=ab initio prediction:Prodigal:2.6;locus_tag=NHCDCEFI_01493;product=hypothetical protein
1	Prodigal:2.6	CDS	1577054	1579447	.	-	0	ID=NHCDCEFI_01494;Name=ftsK;gene=ftsK;inference=ab initio prediction:Prodigal:2.6,similar to AA sequence:UniProtKB:P64165;locus_tag=NHCDCEFI_01494;product=DNA translocase FtsK
1	Prodigal:2.6	CDS	1579713	1581419	.	-	0	ID=NHCDCEFI_01495;eC_number=3.1.-.-;Name=rnj2;gene=rnj2;inference=ab initio prediction:Prodigal:2.6,similar to AA sequence:UniProtKB:Q6GHG0;locus_tag=NHCDCEFI_01495;product=Ribonuclease J 2
1	Prodigal:2.6	CDS	1581754	1583859	.	-	0	ID=NHCDCEFI_01496;eC_number=2.7.7.8;Name=pnp;dbxref=COG:COG1185;gene=pnp;inference=ab initio prediction:Prodigal:2.6,similar to AA sequence:UniProtKB:Q2FZ20;locus_tag=NHCDCEFI_01496;product=Polyribonucleotide nucleotidyltransferase
1	Prodigal:2.6	CDS	1583991	1584260	.	-	0	ID=NHCDCEFI_01497;Name=rpsO;dbxref=COG:COG0184;gene=rpsO;inference=ab initio prediction:Prodigal:2.6,similar to AA sequence:UniProtKB:Q2G2Q1;locus_tag=NHCDCEFI_01497;product=30S ribosomal protein S15
1	Prodigal:2.6	CDS	1584380	1585351	.	-	0	ID=NHCDCEFI_01498;Name=ribF;dbxref=COG:COG0196;gene=ribF;inference=ab initio prediction:Prodigal:2.6,similar to AA sequence:UniProtKB:P0AG40;locus_tag=NHCDCEFI_01498;product=Riboflavin biosynthesis protein RibF
1	Prodigal:2.6	CDS	1585367	1586284	.	-	0	ID=NHCDCEFI_01499;eC_number=5.4.99.25;Name=truB;gene=truB;inference=ab initio prediction:Prodigal:2.6,similar to AA sequence:UniProtKB:P65855;locus_tag=NHCDCEFI_01499;product=tRNA pseudouridine synthase B
1	Prodigal:2.6	CDS	1586422	1586772	.	-	0	ID=NHCDCEFI_01500;Name=rbfA;gene=rbfA;inference=ab initio prediction:Prodigal:2.6,similar to AA sequence:UniProtKB:P65967;locus_tag=NHCDCEFI_01500;product=Ribosome-binding factor A
1	Prodigal:2.6	CDS	1587075	1589237	.	-	0	ID=NHCDCEFI_01501;Name=infB;gene=infB;inference=ab initio prediction:Prodigal:2.6,similar to AA sequence:UniProtKB:P65134;locus_tag=NHCDCEFI_01501;product=Translation initiation factor IF-2
1	Prodigal:2.6	CDS	1589242	1589559	.	-	0	ID=NHCDCEFI_01502;Name=rplGA;dbxref=COG:COG1358;gene=rplGA;inference=ab initio prediction:Prodigal:2.6,similar to AA sequence:UniProtKB:P32729;locus_tag=NHCDCEFI_01502;product=putative ribosomal protein YlxQ
1	Prodigal:2.6	CDS	1589559	1589843	.	-	0	ID=NHCDCEFI_01503;inference=ab initio prediction:Prodigal:2.6;locus_tag=NHCDCEFI_01503;product=hypothetical protein
1	Prodigal:2.6	CDS	1589861	1591084	.	-	0	ID=NHCDCEFI_01504;Name=nusA;dbxref=COG:COG0195;gene=nusA;inference=ab initio prediction:Prodigal:2.6,similar to AA sequence:UniProtKB:P32727;locus_tag=NHCDCEFI_01504;product=Transcription termination/antitermination protein NusA
1	Prodigal:2.6	CDS	1591105	1591572	.	-	0	ID=NHCDCEFI_01505;Name=rimP;dbxref=COG:COG0779;gene=rimP;inference=ab initio prediction:Prodigal:2.6,similar to AA sequence:UniProtKB:Q97S61;locus_tag=NHCDCEFI_01505;product=Ribosome maturation factor RimP
1	Prodigal:2.6	CDS	1591751	1596061	.	-	0	ID=NHCDCEFI_01506;eC_number=2.7.7.7;Name=polC;gene=polC;inference=ab initio prediction:Prodigal:2.6,similar to AA sequence:UniProtKB:P63982;locus_tag=NHCDCEFI_01506;product=DNA polymerase III PolC-type
1	Prodigal:2.6	CDS	1596311	1598014	.	-	0	ID=NHCDCEFI_01507;eC_number=6.1.1.15;Name=proS;gene=proS;inference=ab initio prediction:Prodigal:2.6,similar to AA sequence:UniProtKB:Q7A5Y3;locus_tag=NHCDCEFI_01507;product=Proline--tRNA ligase
1	Prodigal:2.6	CDS	1598033	1599319	.	-	0	ID=NHCDCEFI_01508;eC_number=3.4.24.-;inference=ab initio prediction:Prodigal:2.6,similar to AA sequence:UniProtKB:P63333;locus_tag=NHCDCEFI_01508;product=Putative zinc metalloprotease
1	Prodigal:2.6	CDS	1599553	1600335	.	-	0	ID=NHCDCEFI_01509;eC_number=2.7.7.41;Name=cdsA;dbxref=COG:COG0575;gene=cdsA;inference=ab initio prediction:Prodigal:2.6,similar to AA sequence:UniProtKB:P0ABG1;locus_tag=NHCDCEFI_01509;product=Phosphatidate cytidylyltransferase
1	Prodigal:2.6	CDS	1600339	1601109	.	-	0	ID=NHCDCEFI_01510;eC_number=2.5.1.-;Name=uppS;gene=uppS;inference=ab initio prediction:Prodigal:2.6,similar to AA sequence:UniProtKB:P60477;locus_tag=NHCDCEFI_01510;product=Isoprenyl transferase
1	Prodigal:2.6	CDS	1601330	1601884	.	-	0	ID=NHCDCEFI_01511;Name=frr;gene=frr;inference=ab initio prediction:Prodigal:2.6,similar to AA sequence:UniProtKB:P99130;locus_tag=NHCDCEFI_01511;product=Ribosome-recycling factor
1	Prodigal:2.6	CDS	1601901	1602623	.	-	0	ID=NHCDCEFI_01512;eC_number=2.7.4.22;Name=pyrH;dbxref=COG:COG0528;gene=pyrH;inference=ab initio prediction:Prodigal:2.6,similar to AA sequence:UniProtKB:Q2FZ22;locus_tag=NHCDCEFI_01512;product=Uridylate kinase
1	Prodigal:2.6	CDS	1602764	1603642	.	-	0	ID=NHCDCEFI_01513;Name=tsf;gene=tsf;inference=ab initio prediction:Prodigal:2.6,similar to AA sequence:UniProtKB:P99171;locus_tag=NHCDCEFI_01513;product=Elongation factor Ts
1	Prodigal:2.6	CDS	1603794	1604582	.	-	0	ID=NHCDCEFI_01514;Name=rpsB;dbxref=COG:COG0052;gene=rpsB;inference=ab initio prediction:Prodigal:2.6,similar to AA sequence:UniProtKB:Q2FZ25;locus_tag=NHCDCEFI_01514;product=30S ribosomal protein S2
1	Prodigal:2.6	CDS	1604945	1605715	.	-	0	ID=NHCDCEFI_01515;Name=codY;dbxref=COG:COG4465;gene=codY;inference=ab initio prediction:Prodigal:2.6,similar to AA sequence:UniProtKB:Q2FZ27;locus_tag=NHCDCEFI_01515;product=GTP-sensing transcriptional pleiotropic repressor CodY
1	Prodigal:2.6	CDS	1605739	1607142	.	-	0	ID=NHCDCEFI_01516;Name=hslU;gene=hslU;inference=ab initio prediction:Prodigal:2.6,similar to AA sequence:UniProtKB:P63797;locus_tag=NHCDCEFI_01516;product=ATP-dependent protease ATPase subunit HslU
1	Prodigal:2.6	CDS	1607211	1607753	.	-	0	ID=NHCDCEFI_01517;eC_number=3.4.25.2;Name=hslV;gene=hslV;inference=ab initio prediction:Prodigal:2.6,similar to AA sequence:UniProtKB:P65797;locus_tag=NHCDCEFI_01517;product=ATP-dependent protease subunit HslV
1	Prodigal:2.6	CDS	1607757	1608647	.	-	0	ID=NHCDCEFI_01518;Name=xerC_3;dbxref=COG:COG4974;gene=xerC_3;inference=ab initio prediction:Prodigal:2.6,similar to AA sequence:UniProtKB:P39776;locus_tag=NHCDCEFI_01518;product=Tyrosine recombinase XerC
1	Prodigal:2.6	CDS	1608872	1610179	.	-	0	ID=NHCDCEFI_01519;eC_number=2.1.1.74;Name=trmFO;gene=trmFO;inference=ab initio prediction:Prodigal:2.6,similar to AA sequence:UniProtKB:P64235;locus_tag=NHCDCEFI_01519;product=Methylenetetrahydrofolate--tRNA-(uracil-5-)-methyltransferase TrmFO
1	Prodigal:2.6	CDS	1610204	1612273	.	-	0	ID=NHCDCEFI_01520;eC_number=5.99.1.2;Name=topA;gene=topA;inference=ab initio prediction:Prodigal:2.6,similar to AA sequence:UniProtKB:Q7A5Y5;locus_tag=NHCDCEFI_01520;product=DNA topoisomerase 1
1	Prodigal:2.6	CDS	1612456	1613313	.	-	0	ID=NHCDCEFI_01521;Name=dprA;dbxref=COG:COG0758;gene=dprA;inference=ab initio prediction:Prodigal:2.6,similar to AA sequence:UniProtKB:Q8DPI7;locus_tag=NHCDCEFI_01521;product=DNA processing protein DprA
1	Prodigal:2.6	CDS	1614133	1615041	.	-	0	ID=NHCDCEFI_01522;eC_number=6.2.1.5;Name=sucD;gene=sucD;inference=ab initio prediction:Prodigal:2.6,similar to AA sequence:UniProtKB:P99070;locus_tag=NHCDCEFI_01522;product=Succinate--CoA ligase [ADP-forming] subunit alpha
1	Prodigal:2.6	CDS	1615063	1616229	.	-	0	ID=NHCDCEFI_01523;eC_number=6.2.1.5;Name=sucC;gene=sucC;inference=ab initio prediction:Prodigal:2.6,similar to AA sequence:UniProtKB:P99071;locus_tag=NHCDCEFI_01523;product=Succinate--CoA ligase [ADP-forming] subunit beta
1	Prodigal:2.6	CDS	1616337	1617107	.	-	0	ID=NHCDCEFI_01524;eC_number=3.1.26.4;Name=rnhB;dbxref=COG:COG0164;gene=rnhB;inference=ab initio prediction:Prodigal:2.6,similar to AA sequence:UniProtKB:O31744;locus_tag=NHCDCEFI_01524;product=Ribonuclease HII
1	Prodigal:2.6	CDS	1617112	1617975	.	-	0	ID=NHCDCEFI_01525;Name=rbgA;dbxref=COG:COG1161;gene=rbgA;inference=ab initio prediction:Prodigal:2.6,similar to AA sequence:UniProtKB:O31743;locus_tag=NHCDCEFI_01525;product=Ribosome biogenesis GTPase A
1	Prodigal:2.6	CDS	1617996	1618160	.	-	0	ID=NHCDCEFI_01526;inference=ab initio prediction:Prodigal:2.6;locus_tag=NHCDCEFI_01526;product=hypothetical protein
1	Prodigal:2.6	CDS	1618304	1620904	.	+	0	ID=NHCDCEFI_01527;inference=ab initio prediction:Prodigal:2.6;locus_tag=NHCDCEFI_01527;product=hypothetical protein
1	Prodigal:2.6	CDS	1620897	1623500	.	+	0	ID=NHCDCEFI_01528;inference=ab initio prediction:Prodigal:2.6;locus_tag=NHCDCEFI_01528;product=hypothetical protein
1	Prodigal:2.6	CDS	1624030	1624380	.	-	0	ID=NHCDCEFI_01529;Name=rplS;dbxref=COG:COG0335;gene=rplS;inference=ab initio prediction:Prodigal:2.6,similar to AA sequence:UniProtKB:Q2FZ42;locus_tag=NHCDCEFI_01529;product=50S ribosomal protein L19
1	Prodigal:2.6	CDS	1624486	1625223	.	-	0	ID=NHCDCEFI_01530;eC_number=2.1.1.228;Name=trmD;gene=trmD;inference=ab initio prediction:Prodigal:2.6,similar to AA sequence:UniProtKB:Q6GHJ5;locus_tag=NHCDCEFI_01530;product=tRNA (guanine-N(1)-)-methyltransferase
1	Prodigal:2.6	CDS	1625223	1625726	.	-	0	ID=NHCDCEFI_01531;Name=rimM;gene=rimM;inference=ab initio prediction:Prodigal:2.6,similar to AA sequence:UniProtKB:P66656;locus_tag=NHCDCEFI_01531;product=Ribosome maturation factor RimM
1	Prodigal:2.6	CDS	1625853	1626128	.	-	0	ID=NHCDCEFI_01532;Name=rpsP;dbxref=COG:COG0228;gene=rpsP;inference=ab initio prediction:Prodigal:2.6,similar to AA sequence:UniProtKB:Q2FZ45;locus_tag=NHCDCEFI_01532;product=30S ribosomal protein S16
1	Prodigal:2.6	CDS	1626436	1627803	.	-	0	ID=NHCDCEFI_01533;Name=ffh;dbxref=COG:COG0541;gene=ffh;inference=ab initio prediction:Prodigal:2.6,similar to AA sequence:UniProtKB:P37105;locus_tag=NHCDCEFI_01533;product=Signal recognition particle protein
1	Prodigal:2.6	CDS	1627834	1628166	.	-	0	ID=NHCDCEFI_01534;inference=ab initio prediction:Prodigal:2.6,similar to AA sequence:UniProtKB:P67248;locus_tag=NHCDCEFI_01534;note=UPF0122 protein SAV1236;product=hypothetical protein
1	Prodigal:2.6	CDS	1628168	1629394	.	-	0	ID=NHCDCEFI_01535;Name=ftsY;dbxref=COG:COG0552;gene=ftsY;inference=ab initio prediction:Prodigal:2.6,similar to AA sequence:UniProtKB:P51835;locus_tag=NHCDCEFI_01535;product=Signal recognition particle receptor FtsY
1	Prodigal:2.6	CDS	1629391	1632960	.	-	0	ID=NHCDCEFI_01536;Name=smc;dbxref=COG:COG1196;gene=smc;inference=ab initio prediction:Prodigal:2.6,similar to AA sequence:UniProtKB:P51834;locus_tag=NHCDCEFI_01536;product=Chromosome partition protein Smc
1	Prodigal:2.6	CDS	1633087	1633824	.	-	0	ID=NHCDCEFI_01537;eC_number=3.1.26.3;Name=rnc;gene=rnc;inference=ab initio prediction:Prodigal:2.6,similar to AA sequence:UniProtKB:P66668;locus_tag=NHCDCEFI_01537;product=Ribonuclease 3
1	Prodigal:2.6	CDS	1633939	1634172	.	-	0	ID=NHCDCEFI_01538;Name=acpP;dbxref=COG:COG0236;gene=acpP;inference=ab initio prediction:Prodigal:2.6,similar to AA sequence:UniProtKB:Q2FZ51;locus_tag=NHCDCEFI_01538;product=Acyl carrier protein
1	Prodigal:2.6	CDS	1634400	1635134	.	-	0	ID=NHCDCEFI_01539;eC_number=1.1.1.100;Name=fabG_2;gene=fabG_2;inference=ab initio prediction:Prodigal:2.6,similar to AA sequence:UniProtKB:P0A0H9;locus_tag=NHCDCEFI_01539;product=3-oxoacyl-[acyl-carrier-protein] reductase FabG
1	Prodigal:2.6	CDS	1635127	1636053	.	-	0	ID=NHCDCEFI_01540;eC_number=2.3.1.39;Name=fabD;dbxref=COG:COG0331;gene=fabD;inference=ab initio prediction:Prodigal:2.6,similar to AA sequence:UniProtKB:Q99UN8;locus_tag=NHCDCEFI_01540;product=Malonyl CoA-acyl carrier protein transacylase
1	Prodigal:2.6	CDS	1636055	1637032	.	-	0	ID=NHCDCEFI_01541;eC_number=2.3.1.-;Name=plsX;gene=plsX;inference=ab initio prediction:Prodigal:2.6,similar to AA sequence:UniProtKB:P65739;locus_tag=NHCDCEFI_01541;product=Phosphate acyltransferase
1	Prodigal:2.6	CDS	1637034	1637645	.	-	0	ID=NHCDCEFI_01542;Name=fapR;dbxref=COG:COG2050;gene=fapR;inference=ab initio prediction:Prodigal:2.6,similar to AA sequence:UniProtKB:O34835;locus_tag=NHCDCEFI_01542;product=Transcription factor FapR
1	Prodigal:2.6	CDS	1637753	1639801	.	-	0	ID=NHCDCEFI_01543;eC_number=3.6.4.12;Name=recG;gene=recG;inference=ab initio prediction:Prodigal:2.6,similar to AA sequence:UniProtKB:P64325;locus_tag=NHCDCEFI_01543;product=ATP-dependent DNA helicase RecG
1	Prodigal:2.6	CDS	1640005	1641663	.	-	0	ID=NHCDCEFI_01544;inference=ab initio prediction:Prodigal:2.6,similar to AA sequence:UniProtKB:Q7A5Z4;locus_tag=NHCDCEFI_01544;product=putative protein
1	Prodigal:2.6	CDS	1641678	1642052	.	-	0	ID=NHCDCEFI_01545;inference=ab initio prediction:Prodigal:2.6,similar to AA sequence:UniProtKB:Q5XA14;locus_tag=NHCDCEFI_01545;product=putative protein
1	Prodigal:2.6	CDS	1642410	1642598	.	+	0	ID=NHCDCEFI_01546;Name=rpmB;dbxref=COG:COG0227;gene=rpmB;inference=ab initio prediction:Prodigal:2.6,similar to AA sequence:UniProtKB:Q2FZ60;locus_tag=NHCDCEFI_01546;product=50S ribosomal protein L28
1	Prodigal:2.6	CDS	1642681	1643316	.	-	0	ID=NHCDCEFI_01547;eC_number=2.7.6.2;Name=thiN;dbxref=COG:COG1564;gene=thiN;inference=ab initio prediction:Prodigal:2.6,similar to AA sequence:UniProtKB:O34664;locus_tag=NHCDCEFI_01547;product=Thiamine pyrophosphokinase
1	Prodigal:2.6	CDS	1643321	1643965	.	-	0	ID=NHCDCEFI_01548;eC_number=5.1.3.1;Name=rpe;gene=rpe;inference=ab initio prediction:Prodigal:2.6,similar to AA sequence:UniProtKB:P74061;locus_tag=NHCDCEFI_01548;product=Ribulose-phosphate 3-epimerase
1	Prodigal:2.6	CDS	1643966	1644856	.	-	0	ID=NHCDCEFI_01549;eC_number=3.6.1.-;Name=rsgA;gene=rsgA;inference=ab initio prediction:Prodigal:2.6,similar to AA sequence:UniProtKB:P67682;locus_tag=NHCDCEFI_01549;product=Small ribosomal subunit biogenesis GTPase RsgA
1	Prodigal:2.6	CDS	1645150	1647156	.	-	0	ID=NHCDCEFI_01550;eC_number=2.7.11.1;Name=prkC;gene=prkC;inference=ab initio prediction:Prodigal:2.6,similar to AA sequence:UniProtKB:A6QGC0;locus_tag=NHCDCEFI_01550;product=Serine/threonine-protein kinase PrkC
1	Prodigal:2.6	CDS	1647153	1647896	.	-	0	ID=NHCDCEFI_01551;eC_number=3.1.3.16;Name=stp;dbxref=COG:COG0631;gene=stp;inference=ab initio prediction:Prodigal:2.6,similar to AA sequence:UniProtKB:Q8Y678;locus_tag=NHCDCEFI_01551;product=Serine/threonine phosphatase stp
1	Prodigal:2.6	CDS	1647903	1648997	.	-	0	ID=NHCDCEFI_01552;eC_number=2.1.1.192;Name=rlmN;gene=rlmN;inference=ab initio prediction:Prodigal:2.6,similar to AA sequence:UniProtKB:A6QGB8;locus_tag=NHCDCEFI_01552;product=putative dual-specificity RNA methyltransferase RlmN
1	Prodigal:2.6	CDS	1649000	1650307	.	-	0	ID=NHCDCEFI_01553;eC_number=2.1.1.176;Name=rsmB;dbxref=COG:COG0144;gene=rsmB;inference=ab initio prediction:Prodigal:2.6,similar to AA sequence:UniProtKB:P36929;locus_tag=NHCDCEFI_01553;product=Ribosomal RNA small subunit methyltransferase B
1	Prodigal:2.6	CDS	1650304	1651236	.	-	0	ID=NHCDCEFI_01554;eC_number=2.1.2.9;Name=fmt;gene=fmt;inference=ab initio prediction:Prodigal:2.6,similar to AA sequence:UniProtKB:P99127;locus_tag=NHCDCEFI_01554;product=Methionyl-tRNA formyltransferase
1	Prodigal:2.6	CDS	1651229	1651717	.	-	0	ID=NHCDCEFI_01555;eC_number=3.5.1.88;Name=def1;dbxref=COG:COG0242;gene=def1;inference=ab initio prediction:Prodigal:2.6,similar to AA sequence:UniProtKB:Q819U0;locus_tag=NHCDCEFI_01555;product=Peptide deformylase 1
1	Prodigal:2.6	CDS	1651939	1652142	.	+	0	ID=NHCDCEFI_01556;inference=ab initio prediction:Prodigal:2.6;locus_tag=NHCDCEFI_01556;product=hypothetical protein
1	Prodigal:2.6	CDS	1652250	1654658	.	-	0	ID=NHCDCEFI_01557;eC_number=3.6.4.-;Name=priA;dbxref=COG:COG1198;gene=priA;inference=ab initio prediction:Prodigal:2.6,similar to AA sequence:UniProtKB:P17888;locus_tag=NHCDCEFI_01557;product=Primosomal protein N'
1	Prodigal:2.6	CDS	1654658	1655857	.	-	0	ID=NHCDCEFI_01558;Name=coaBC;dbxref=COG:COG0452;gene=coaBC;inference=ab initio prediction:Prodigal:2.6,similar to AA sequence:UniProtKB:P0ABQ0;locus_tag=NHCDCEFI_01558;product=Coenzyme A biosynthesis bifunctional protein CoaBC
1	Prodigal:2.6	CDS	1656395	1656607	.	-	0	ID=NHCDCEFI_01559;eC_number=2.7.7.6;Name=rpoZ;gene=rpoZ;inference=ab initio prediction:Prodigal:2.6,similar to AA sequence:UniProtKB:P66726;locus_tag=NHCDCEFI_01559;product=DNA-directed RNA polymerase subunit omega
1	Prodigal:2.6	CDS	1656607	1657230	.	-	0	ID=NHCDCEFI_01560;eC_number=2.7.4.8;Name=gmk;gene=gmk;inference=ab initio prediction:Prodigal:2.6,similar to AA sequence:UniProtKB:P99176;locus_tag=NHCDCEFI_01560;product=Guanylate kinase
1	Prodigal:2.6	CDS	1657500	1659197	.	+	0	ID=NHCDCEFI_01561;Name=yloA;dbxref=COG:COG1293;gene=yloA;inference=ab initio prediction:Prodigal:2.6,similar to AA sequence:UniProtKB:O34693;locus_tag=NHCDCEFI_01561;product=putative protein YloA
1	Prodigal:2.6	CDS	1659259	1659666	.	-	0	ID=NHCDCEFI_01562;inference=ab initio prediction:Prodigal:2.6;locus_tag=NHCDCEFI_01562;product=hypothetical protein
1	Prodigal:2.6	CDS	1660204	1660410	.	-	0	ID=NHCDCEFI_01563;inference=ab initio prediction:Prodigal:2.6;locus_tag=NHCDCEFI_01563;product=hypothetical protein
1	Prodigal:2.6	CDS	1660436	1661047	.	-	0	ID=NHCDCEFI_01564;eC_number=2.4.2.10;Name=pyrE;gene=pyrE;inference=ab initio prediction:Prodigal:2.6,similar to AA sequence:UniProtKB:P99144;locus_tag=NHCDCEFI_01564;product=Orotate phosphoribosyltransferase
1	Prodigal:2.6	CDS	1661048	1661746	.	-	0	ID=NHCDCEFI_01565;eC_number=4.1.1.23;Name=pyrF;gene=pyrF;inference=ab initio prediction:Prodigal:2.6,similar to AA sequence:UniProtKB:P99145;locus_tag=NHCDCEFI_01565;product=Orotidine 5'-phosphate decarboxylase
1	Prodigal:2.6	CDS	1661775	1664948	.	-	0	ID=NHCDCEFI_01566;eC_number=6.3.5.5;Name=carB;gene=carB;inference=ab initio prediction:Prodigal:2.6,similar to AA sequence:UniProtKB:P63740;locus_tag=NHCDCEFI_01566;product=Carbamoyl-phosphate synthase large chain
1	Prodigal:2.6	CDS	1664941	1666041	.	-	0	ID=NHCDCEFI_01567;eC_number=6.3.5.5;Name=carA;gene=carA;inference=ab initio prediction:Prodigal:2.6,similar to AA sequence:UniProtKB:P99147;locus_tag=NHCDCEFI_01567;product=Carbamoyl-phosphate synthase small chain
1	Prodigal:2.6	CDS	1666042	1667319	.	-	0	ID=NHCDCEFI_01568;eC_number=3.5.2.3;Name=pyrC;dbxref=COG:COG0044;gene=pyrC;inference=ab initio prediction:Prodigal:2.6,similar to AA sequence:UniProtKB:Q5HGN1;locus_tag=NHCDCEFI_01568;product=Dihydroorotase
1	Prodigal:2.6	CDS	1667337	1668218	.	-	0	ID=NHCDCEFI_01569;eC_number=2.1.3.2;Name=pyrB;gene=pyrB;inference=ab initio prediction:Prodigal:2.6,similar to AA sequence:UniProtKB:P65618;locus_tag=NHCDCEFI_01569;product=Aspartate carbamoyltransferase
1	Prodigal:2.6	CDS	1668244	1669536	.	-	0	ID=NHCDCEFI_01570;Name=pyrP;gene=pyrP;inference=ab initio prediction:Prodigal:2.6,similar to AA sequence:UniProtKB:P39766;locus_tag=NHCDCEFI_01570;product=Uracil permease
1	Prodigal:2.6	CDS	1669784	1670311	.	-	0	ID=NHCDCEFI_01571;Name=pyrR;gene=pyrR;inference=ab initio prediction:Prodigal:2.6,similar to AA sequence:UniProtKB:P65944;locus_tag=NHCDCEFI_01571;product=Bifunctional protein PyrR
1	Prodigal:2.6	CDS	1670614	1671531	.	-	0	ID=NHCDCEFI_01572;eC_number=5.4.99.23;Name=rluD_2;dbxref=COG:COG0564;gene=rluD_2;inference=ab initio prediction:Prodigal:2.6,similar to AA sequence:UniProtKB:P33643;locus_tag=NHCDCEFI_01572;product=Ribosomal large subunit pseudouridine synthase D
1	Prodigal:2.6	CDS	1671534	1672067	.	-	0	ID=NHCDCEFI_01573;eC_number=3.4.23.36;Name=lspA;dbxref=COG:COG0597;gene=lspA;inference=ab initio prediction:Prodigal:2.6,similar to AA sequence:UniProtKB:P00804;locus_tag=NHCDCEFI_01573;product=Lipoprotein signal peptidase
1	Prodigal:2.6	CDS	1672108	1672578	.	-	0	ID=NHCDCEFI_01574;Name=ssaA2_2;dbxref=COG:COG3942;gene=ssaA2_2;inference=ab initio prediction:Prodigal:2.6,similar to AA sequence:UniProtKB:Q2G2J2;locus_tag=NHCDCEFI_01574;product=Staphylococcal secretory antigen ssaA2
1	Prodigal:2.6	CDS	1672583	1673380	.	-	0	ID=NHCDCEFI_01575;eC_number=1.13.11.2;Name=catE_2;dbxref=COG:COG2514;gene=catE_2;inference=ab initio prediction:Prodigal:2.6,similar to AA sequence:UniProtKB:P54721;locus_tag=NHCDCEFI_01575;product=Catechol-2%2C3-dioxygenase
1	Prodigal:2.6	CDS	1674169	1676919	.	-	0	ID=NHCDCEFI_01576;eC_number=6.1.1.5;Name=ileS;gene=ileS;inference=ab initio prediction:Prodigal:2.6,similar to AA sequence:UniProtKB:P67509;locus_tag=NHCDCEFI_01576;product=Isoleucine--tRNA ligase
1	Prodigal:2.6	CDS	1677234	1677890	.	-	0	ID=NHCDCEFI_01577;Name=divIVA;dbxref=COG:COG3599;gene=divIVA;inference=ab initio prediction:Prodigal:2.6,similar to AA sequence:UniProtKB:P71021;locus_tag=NHCDCEFI_01577;product=Septum site-determining protein DivIVA
1	Prodigal:2.6	CDS	1677913	1678575	.	-	0	ID=NHCDCEFI_01578;inference=ab initio prediction:Prodigal:2.6;locus_tag=NHCDCEFI_01578;product=hypothetical protein
1	Prodigal:2.6	CDS	1678830	1679120	.	-	0	ID=NHCDCEFI_01579;inference=ab initio prediction:Prodigal:2.6;locus_tag=NHCDCEFI_01579;product=hypothetical protein
1	Prodigal:2.6	CDS	1679132	1679725	.	-	0	ID=NHCDCEFI_01580;Name=sepF;gene=sepF;inference=ab initio prediction:Prodigal:2.6,similar to AA sequence:UniProtKB:Q7A615;locus_tag=NHCDCEFI_01580;product=Cell division protein SepF
1	Prodigal:2.6	CDS	1679739	1680407	.	-	0	ID=NHCDCEFI_01581;dbxref=COG:COG0325;inference=ab initio prediction:Prodigal:2.6,similar to AA sequence:UniProtKB:P44506;locus_tag=NHCDCEFI_01581;product=Pyridoxal phosphate homeostasis protein
1	Prodigal:2.6	CDS	1680433	1681224	.	-	0	ID=NHCDCEFI_01582;eC_number=1.10.3.-;dbxref=COG:COG1496;inference=ab initio prediction:Prodigal:2.6,similar to AA sequence:UniProtKB:Q89ZI8;locus_tag=NHCDCEFI_01582;product=Polyphenol oxidase
1	Prodigal:2.6	CDS	1681644	1682828	.	-	0	ID=NHCDCEFI_01583;Name=ftsZ;dbxref=COG:COG0206;gene=ftsZ;inference=ab initio prediction:Prodigal:2.6,similar to AA sequence:UniProtKB:Q5HQ06;locus_tag=NHCDCEFI_01583;product=Cell division protein FtsZ
1	Prodigal:2.6	CDS	1682861	1684255	.	-	0	ID=NHCDCEFI_01584;Name=ftsA;gene=ftsA;inference=ab initio prediction:Prodigal:2.6,similar to AA sequence:UniProtKB:Q6GHQ0;locus_tag=NHCDCEFI_01584;product=Cell division protein FtsA
1	Prodigal:2.6	CDS	1684361	1685758	.	-	0	ID=NHCDCEFI_01585;Name=divIB;dbxref=COG:COG1589;gene=divIB;inference=ab initio prediction:Prodigal:2.6,similar to AA sequence:UniProtKB:Q5L0X5;locus_tag=NHCDCEFI_01585;product=Cell division protein DivIB
1	Prodigal:2.6	CDS	1685768	1687117	.	-	0	ID=NHCDCEFI_01586;eC_number=6.3.2.9;Name=murD;gene=murD;inference=ab initio prediction:Prodigal:2.6,similar to AA sequence:UniProtKB:P0A090;locus_tag=NHCDCEFI_01586;product=UDP-N-acetylmuramoylalanine--D-glutamate ligase
1	Prodigal:2.6	CDS	1687119	1688084	.	-	0	ID=NHCDCEFI_01587;eC_number=2.7.8.13;Name=mraY;dbxref=COG:COG0472;gene=mraY;inference=ab initio prediction:Prodigal:2.6,similar to AA sequence:UniProtKB:Q2FZ93;locus_tag=NHCDCEFI_01587;product=Phospho-N-acetylmuramoyl-pentapeptide-transferase
1	Prodigal:2.6	CDS	1688273	1690600	.	-	0	ID=NHCDCEFI_01588;Name=pbpB;dbxref=COG:COG0768;gene=pbpB;inference=ab initio prediction:Prodigal:2.6,similar to AA sequence:UniProtKB:Q07868;locus_tag=NHCDCEFI_01588;product=Penicillin-binding protein 2B
1	Prodigal:2.6	CDS	1690581	1690982	.	-	0	ID=NHCDCEFI_01589;Name=ftsL;gene=ftsL;inference=ab initio prediction:Prodigal:2.6,protein motif:HAMAP:MF_00910;locus_tag=NHCDCEFI_01589;product=Cell division protein FtsL
1	Prodigal:2.6	CDS	1690995	1691930	.	-	0	ID=NHCDCEFI_01590;eC_number=2.1.1.199;Name=rsmH_2;gene=rsmH_2;inference=ab initio prediction:Prodigal:2.6,similar to AA sequence:UniProtKB:P60392;locus_tag=NHCDCEFI_01590;product=Ribosomal RNA small subunit methyltransferase H
1	Prodigal:2.6	CDS	1691945	1692376	.	-	0	ID=NHCDCEFI_01591;Name=mraZ;gene=mraZ;inference=ab initio prediction:Prodigal:2.6,similar to AA sequence:UniProtKB:P65439;locus_tag=NHCDCEFI_01591;product=Transcriptional regulator MraZ
1	Prodigal:2.6	CDS	1692519	1694132	.	-	0	ID=NHCDCEFI_01592;eC_number=6.-.-.-;Name=bshC;dbxref=COG:COG4365;gene=bshC;inference=ab initio prediction:Prodigal:2.6,similar to AA sequence:UniProtKB:P55342;locus_tag=NHCDCEFI_01592;product=Putative cysteine ligase BshC
1	Prodigal:2.6	CDS	1694316	1694756	.	+	0	ID=NHCDCEFI_01593;eC_number=2.3.1.-;inference=ab initio prediction:Prodigal:2.6,similar to AA sequence:UniProtKB:Q99UT4;locus_tag=NHCDCEFI_01593;product=putative N-acetyltransferase
1	Prodigal:2.6	CDS	1694865	1695551	.	-	0	ID=NHCDCEFI_01594;eC_number=3.-.-.-;Name=yfnB;dbxref=COG:COG1011;gene=yfnB;inference=ab initio prediction:Prodigal:2.6,similar to AA sequence:UniProtKB:O06480;locus_tag=NHCDCEFI_01594;product=Putative HAD-hydrolase YfnB
1	Prodigal:2.6	CDS	1695659	1695793	.	-	0	ID=NHCDCEFI_01595;inference=ab initio prediction:Prodigal:2.6,similar to AA sequence:UniProtKB:P11699;locus_tag=NHCDCEFI_01595;product=Antibacterial protein 3
1	Prodigal:2.6	CDS	1695849	1695983	.	-	0	ID=NHCDCEFI_01596;inference=ab initio prediction:Prodigal:2.6,similar to AA sequence:UniProtKB:P11699;locus_tag=NHCDCEFI_01596;product=Antibacterial protein 3
1	Prodigal:2.6	CDS	1696035	1696169	.	-	0	ID=NHCDCEFI_01597;inference=ab initio prediction:Prodigal:2.6,similar to AA sequence:UniProtKB:P11698;locus_tag=NHCDCEFI_01597;product=Antibacterial protein 2
1	Prodigal:2.6	CDS	1696225	1696356	.	-	0	ID=NHCDCEFI_01598;inference=ab initio prediction:Prodigal:2.6;locus_tag=NHCDCEFI_01598;product=hypothetical protein
1	Aragorn:1.2	tRNA	1696707	1696781	.	+	.	ID=NHCDCEFI_01599;inference=COORDINATES:profile:Aragorn:1.2;locus_tag=NHCDCEFI_01599;product=tRNA-Arg(tct)
1	Prodigal:2.6	CDS	1697020	1697529	.	-	0	ID=NHCDCEFI_01600;eC_number=3.1.4.-;inference=ab initio prediction:Prodigal:2.6,similar to AA sequence:UniProtKB:P75349;locus_tag=NHCDCEFI_01600;product=Putative metallophosphoesterase MG207
1	Prodigal:2.6	CDS	1697522	1698109	.	-	0	ID=NHCDCEFI_01601;eC_number=3.6.1.66;inference=ab initio prediction:Prodigal:2.6,similar to AA sequence:UniProtKB:P99094;locus_tag=NHCDCEFI_01601;product=dITP/XTP pyrophosphatase
1	Prodigal:2.6	CDS	1698124	1698927	.	-	0	ID=NHCDCEFI_01602;eC_number=5.1.1.3;Name=murI;gene=murI;inference=ab initio prediction:Prodigal:2.6,similar to AA sequence:UniProtKB:Q6GHT5;locus_tag=NHCDCEFI_01602;product=Glutamate racemase
1	Prodigal:2.6	CDS	1699090	1699932	.	-	0	ID=NHCDCEFI_01603;eC_number=1.3.5.1;Name=frdB;dbxref=COG:COG0479;gene=frdB;inference=ab initio prediction:Prodigal:2.6,similar to AA sequence:UniProtKB:P17596;locus_tag=NHCDCEFI_01603;product=Fumarate reductase iron-sulfur subunit
1	Prodigal:2.6	CDS	1699932	1701698	.	-	0	ID=NHCDCEFI_01604;eC_number=1.3.5.4;Name=frdA;gene=frdA;inference=ab initio prediction:Prodigal:2.6,similar to AA sequence:UniProtKB:V3TQ67;locus_tag=NHCDCEFI_01604;product=Fumarate reductase flavoprotein subunit
1	Prodigal:2.6	CDS	1701851	1702465	.	-	0	ID=NHCDCEFI_01605;Name=sdhC;dbxref=COG:COG2009;gene=sdhC;inference=ab initio prediction:Prodigal:2.6,similar to AA sequence:UniProtKB:P08064;locus_tag=NHCDCEFI_01605;product=Succinate dehydrogenase cytochrome b558 subunit
1	Prodigal:2.6	CDS	1702832	1704616	.	-	0	ID=NHCDCEFI_01606;Name=uvrC;dbxref=COG:COG0322;gene=uvrC;inference=ab initio prediction:Prodigal:2.6,similar to AA sequence:UniProtKB:Q5KWH6;locus_tag=NHCDCEFI_01606;product=UvrABC system protein C
1	Prodigal:2.6	CDS	1704714	1705028	.	-	0	ID=NHCDCEFI_01607;Name=trxA_1;dbxref=COG:COG0526;gene=trxA_1;inference=ab initio prediction:Prodigal:2.6,similar to AA sequence:UniProtKB:Q2FZD2;locus_tag=NHCDCEFI_01607;product=Thioredoxin
1	Prodigal:2.6	CDS	1705287	1707635	.	-	0	ID=NHCDCEFI_01608;eC_number=3.1.-.-;Name=mutS2;gene=mutS2;inference=ab initio prediction:Prodigal:2.6,similar to AA sequence:UniProtKB:P65496;locus_tag=NHCDCEFI_01608;product=Endonuclease MutS2
1	Prodigal:2.6	CDS	1707645	1709354	.	-	0	ID=NHCDCEFI_01609;Name=polX;dbxref=COG:COG1387;gene=polX;inference=ab initio prediction:Prodigal:2.6,similar to AA sequence:UniProtKB:P94544;locus_tag=NHCDCEFI_01609;product=DNA polymerase/3'-5' exonuclease PolX
1	Prodigal:2.6	CDS	1709429	1709950	.	-	0	ID=NHCDCEFI_01610;inference=ab initio prediction:Prodigal:2.6;locus_tag=NHCDCEFI_01610;product=hypothetical protein
1	Prodigal:2.6	CDS	1709951	1710217	.	-	0	ID=NHCDCEFI_01611;Name=zapA;dbxref=COG:COG3027;gene=zapA;inference=ab initio prediction:Prodigal:2.6,similar to AA sequence:UniProtKB:P94542;locus_tag=NHCDCEFI_01611;product=Cell division protein ZapA
1	Prodigal:2.6	CDS	1710477	1711403	.	+	0	ID=NHCDCEFI_01612;eC_number=3.1.26.4;Name=rnhC;dbxref=COG:COG1039;gene=rnhC;inference=ab initio prediction:Prodigal:2.6,similar to AA sequence:UniProtKB:P94541;locus_tag=NHCDCEFI_01612;product=Ribonuclease HIII
1	Prodigal:2.6	CDS	1711455	1713857	.	-	0	ID=NHCDCEFI_01613;eC_number=6.1.1.20;Name=pheT_2;dbxref=COG:COG0072;gene=pheT_2;inference=ab initio prediction:Prodigal:2.6,similar to AA sequence:UniProtKB:Q4L5E4;locus_tag=NHCDCEFI_01613;product=Phenylalanine--tRNA ligase beta subunit
1	Prodigal:2.6	CDS	1713857	1714915	.	-	0	ID=NHCDCEFI_01614;eC_number=6.1.1.20;Name=pheS;dbxref=COG:COG0016;gene=pheS;inference=ab initio prediction:Prodigal:2.6,similar to AA sequence:UniProtKB:Q4L5E3;locus_tag=NHCDCEFI_01614;product=Phenylalanine--tRNA ligase alpha subunit
1	Prodigal:2.6	CDS	1715284	1716024	.	-	0	ID=NHCDCEFI_01615;eC_number=2.1.1.-;inference=ab initio prediction:Prodigal:2.6,similar to AA sequence:UniProtKB:Q7A794;locus_tag=NHCDCEFI_01615;product=Putative TrmH family tRNA/rRNA methyltransferase
1	Prodigal:2.6	CDS	1716031	1716234	.	+	0	ID=NHCDCEFI_01616;inference=ab initio prediction:Prodigal:2.6;locus_tag=NHCDCEFI_01616;product=hypothetical protein
1	Prodigal:2.6	CDS	1716363	1718810	.	+	0	ID=NHCDCEFI_01617;Name=pls;gene=pls;inference=ab initio prediction:Prodigal:2.6,similar to AA sequence:UniProtKB:P80544;locus_tag=NHCDCEFI_01617;product=Surface protein
1	Prodigal:2.6	CDS	1719290	1719463	.	-	0	ID=NHCDCEFI_01618;Name=rpmF;gene=rpmF;inference=ab initio prediction:Prodigal:2.6,similar to AA sequence:UniProtKB:P66210;locus_tag=NHCDCEFI_01618;product=50S ribosomal protein L32
1	Prodigal:2.6	CDS	1719541	1720095	.	-	0	ID=NHCDCEFI_01619;inference=ab initio prediction:Prodigal:2.6;locus_tag=NHCDCEFI_01619;product=hypothetical protein
1	Prodigal:2.6	CDS	1720222	1721355	.	+	0	ID=NHCDCEFI_01620;inference=ab initio prediction:Prodigal:2.6,similar to AA sequence:UniProtKB:Q97P99;locus_tag=NHCDCEFI_01620;note=UPF0348 protein SP_1742;product=hypothetical protein
1	Prodigal:2.6	CDS	1721759	1722244	.	-	0	ID=NHCDCEFI_01621;eC_number=2.7.7.3;Name=coaD;gene=coaD;inference=ab initio prediction:Prodigal:2.6,similar to AA sequence:UniProtKB:P63819;locus_tag=NHCDCEFI_01621;product=Phosphopantetheine adenylyltransferase
1	Prodigal:2.6	CDS	1722246	1722809	.	-	0	ID=NHCDCEFI_01622;eC_number=2.1.1.171;Name=rsmD;dbxref=COG:COG0742;gene=rsmD;inference=ab initio prediction:Prodigal:2.6,similar to AA sequence:UniProtKB:P44869;locus_tag=NHCDCEFI_01622;product=Ribosomal RNA small subunit methyltransferase D
1	Prodigal:2.6	CDS	1722855	1723244	.	+	0	ID=NHCDCEFI_01623;inference=ab initio prediction:Prodigal:2.6;locus_tag=NHCDCEFI_01623;product=hypothetical protein
1	Prodigal:2.6	CDS	1723254	1723505	.	-	0	ID=NHCDCEFI_01624;inference=ab initio prediction:Prodigal:2.6;locus_tag=NHCDCEFI_01624;product=hypothetical protein
1	Prodigal:2.6	CDS	1723726	1724652	.	+	0	ID=NHCDCEFI_01625;eC_number=3.1.4.46;Name=glpQ_2;dbxref=COG:COG0584;gene=glpQ_2;inference=ab initio prediction:Prodigal:2.6,similar to AA sequence:UniProtKB:P37965;locus_tag=NHCDCEFI_01625;product=Glycerophosphodiester phosphodiesterase
1	Prodigal:2.6	CDS	1725167	1725601	.	-	0	ID=NHCDCEFI_01626;inference=ab initio prediction:Prodigal:2.6;locus_tag=NHCDCEFI_01626;product=hypothetical protein
1	Prodigal:2.6	CDS	1725622	1726674	.	-	0	ID=NHCDCEFI_01627;inference=ab initio prediction:Prodigal:2.6;locus_tag=NHCDCEFI_01627;product=hypothetical protein
1	Prodigal:2.6	CDS	1727116	1727577	.	-	0	ID=NHCDCEFI_01628;inference=ab initio prediction:Prodigal:2.6;locus_tag=NHCDCEFI_01628;product=hypothetical protein
1	Prodigal:2.6	CDS	1727603	1728514	.	-	0	ID=NHCDCEFI_01629;eC_number=2.5.1.-;Name=ctaB2;dbxref=COG:COG0109;gene=ctaB2;inference=ab initio prediction:Prodigal:2.6,similar to AA sequence:UniProtKB:P24009;locus_tag=NHCDCEFI_01629;product=Protoheme IX farnesyltransferase 2
1	Prodigal:2.6	CDS	1728797	1729723	.	+	0	ID=NHCDCEFI_01630;eC_number=1.3.-.-;Name=ctaA;gene=ctaA;inference=ab initio prediction:Prodigal:2.6,similar to AA sequence:UniProtKB:P94346;locus_tag=NHCDCEFI_01630;product=Heme A synthase
1	Prodigal:2.6	CDS	1729872	1733327	.	-	0	ID=NHCDCEFI_01631;eC_number=6.4.1.7;Name=cfiB_2;dbxref=COG:COG0439;gene=cfiB_2;inference=ab initio prediction:Prodigal:2.6,similar to AA sequence:UniProtKB:D3DJ42;locus_tag=NHCDCEFI_01631;product=2-oxoglutarate carboxylase small subunit
1	Prodigal:2.6	CDS	1733717	1734940	.	-	0	ID=NHCDCEFI_01632;eC_number=2.4.1.129;Name=ftsW;dbxref=COG:COG0772;gene=ftsW;inference=ab initio prediction:Prodigal:2.6,similar to AA sequence:UniProtKB:O07639;locus_tag=NHCDCEFI_01632;product=putative peptidoglycan glycosyltransferase FtsW
1	Prodigal:2.6	CDS	1735342	1735617	.	-	0	ID=NHCDCEFI_01633;inference=ab initio prediction:Prodigal:2.6,similar to AA sequence:UniProtKB:Q7A161;locus_tag=NHCDCEFI_01633;note=UPF0358 protein MW0995;product=hypothetical protein
1	Prodigal:2.6	CDS	1735762	1736244	.	+	0	ID=NHCDCEFI_01634;inference=ab initio prediction:Prodigal:2.6;locus_tag=NHCDCEFI_01634;product=hypothetical protein
1	Prodigal:2.6	CDS	1736246	1736401	.	+	0	ID=NHCDCEFI_01635;inference=ab initio prediction:Prodigal:2.6;locus_tag=NHCDCEFI_01635;product=hypothetical protein
1	Prodigal:2.6	CDS	1736425	1736676	.	-	0	ID=NHCDCEFI_01636;inference=ab initio prediction:Prodigal:2.6;locus_tag=NHCDCEFI_01636;product=hypothetical protein
1	Prodigal:2.6	CDS	1736871	1737089	.	-	0	ID=NHCDCEFI_01637;inference=ab initio prediction:Prodigal:2.6;locus_tag=NHCDCEFI_01637;product=hypothetical protein
1	Prodigal:2.6	CDS	1737470	1738543	.	-	0	ID=NHCDCEFI_01638;inference=ab initio prediction:Prodigal:2.6;locus_tag=NHCDCEFI_01638;product=hypothetical protein
1	Prodigal:2.6	CDS	1738937	1740784	.	-	0	ID=NHCDCEFI_01639;Name=typA;dbxref=COG:COG1217;gene=typA;inference=ab initio prediction:Prodigal:2.6,similar to AA sequence:UniProtKB:P32132;locus_tag=NHCDCEFI_01639;product=GTP-binding protein TypA/BipA
1	Prodigal:2.6	CDS	1740883	1741074	.	+	0	ID=NHCDCEFI_01640;inference=ab initio prediction:Prodigal:2.6;locus_tag=NHCDCEFI_01640;product=hypothetical protein
1	Prodigal:2.6	CDS	1741628	1742449	.	-	0	ID=NHCDCEFI_01641;eC_number=3.1.3.25;Name=suhB_2;dbxref=COG:COG0483;gene=suhB_2;inference=ab initio prediction:Prodigal:2.6,similar to AA sequence:UniProtKB:P0ADG4;locus_tag=NHCDCEFI_01641;product=Inositol-1-monophosphatase
1	Prodigal:2.6	CDS	1742626	1743237	.	+	0	ID=NHCDCEFI_01642;inference=ab initio prediction:Prodigal:2.6,similar to AA sequence:UniProtKB:Q99UZ6;locus_tag=NHCDCEFI_01642;note=UPF0637 protein SA0957;product=hypothetical protein
1	Prodigal:2.6	CDS	1743352	1744713	.	+	0	ID=NHCDCEFI_01643;Name=mntH_2;gene=mntH_2;inference=ab initio prediction:Prodigal:2.6,similar to AA sequence:UniProtKB:Q99UZ7;locus_tag=NHCDCEFI_01643;product=Divalent metal cation transporter MntH
1	Prodigal:2.6	CDS	1744926	1745462	.	-	0	ID=NHCDCEFI_01644;inference=ab initio prediction:Prodigal:2.6;locus_tag=NHCDCEFI_01644;product=hypothetical protein
1	Prodigal:2.6	CDS	1745767	1746918	.	-	0	ID=NHCDCEFI_01645;inference=ab initio prediction:Prodigal:2.6;locus_tag=NHCDCEFI_01645;product=hypothetical protein
1	Prodigal:2.6	CDS	1746987	1748060	.	-	0	ID=NHCDCEFI_01646;Name=potD;dbxref=COG:COG0687;gene=potD;inference=ab initio prediction:Prodigal:2.6,similar to AA sequence:UniProtKB:P0AFK9;locus_tag=NHCDCEFI_01646;product=Spermidine/putrescine-binding periplasmic protein
1	Prodigal:2.6	CDS	1748057	1748800	.	-	0	ID=NHCDCEFI_01647;Name=ydcV;gene=ydcV;inference=ab initio prediction:Prodigal:2.6,similar to AA sequence:UniProtKB:P0AFR9;locus_tag=NHCDCEFI_01647;product=Inner membrane ABC transporter permease protein YdcV
1	Prodigal:2.6	CDS	1748875	1749678	.	-	0	ID=NHCDCEFI_01648;Name=potB;dbxref=COG:COG1176;gene=potB;inference=ab initio prediction:Prodigal:2.6,similar to AA sequence:UniProtKB:P0AFK4;locus_tag=NHCDCEFI_01648;product=Spermidine/putrescine transport system permease protein PotB
1	Prodigal:2.6	CDS	1749671	1750765	.	-	0	ID=NHCDCEFI_01649;eC_number=3.6.3.31;Name=potA;gene=potA;inference=ab initio prediction:Prodigal:2.6,similar to AA sequence:UniProtKB:Q7A679;locus_tag=NHCDCEFI_01649;product=Spermidine/putrescine import ATP-binding protein PotA
1	Prodigal:2.6	CDS	1750777	1751316	.	-	0	ID=NHCDCEFI_01650;Name=puuR;gene=puuR;inference=ab initio prediction:Prodigal:2.6,similar to AA sequence:UniProtKB:P0A9U6;locus_tag=NHCDCEFI_01650;product=HTH-type transcriptional regulator PuuR
1	Prodigal:2.6	CDS	1751455	1751733	.	-	0	ID=NHCDCEFI_01651;inference=ab initio prediction:Prodigal:2.6,similar to AA sequence:UniProtKB:Q9K9K7;locus_tag=NHCDCEFI_01651;note=UPF0223 protein BH2638;product=hypothetical protein
1	Prodigal:2.6	CDS	1752035	1753441	.	-	0	ID=NHCDCEFI_01652;eC_number=1.8.1.4;Name=pdhD_2;gene=pdhD_2;inference=ab initio prediction:Prodigal:2.6,similar to AA sequence:UniProtKB:P99084;locus_tag=NHCDCEFI_01652;product=Dihydrolipoyl dehydrogenase
1	Prodigal:2.6	CDS	1753446	1754747	.	-	0	ID=NHCDCEFI_01653;eC_number=2.3.1.12;Name=pdhC_3;gene=pdhC_3;inference=ab initio prediction:Prodigal:2.6,similar to AA sequence:UniProtKB:P65636;locus_tag=NHCDCEFI_01653;product=Dihydrolipoyllysine-residue acetyltransferase component of pyruvate dehydrogenase complex
1	Prodigal:2.6	CDS	1754878	1755855	.	-	0	ID=NHCDCEFI_01654;eC_number=1.2.4.1;Name=pdhB;gene=pdhB;inference=ab initio prediction:Prodigal:2.6,similar to AA sequence:UniProtKB:P99063;locus_tag=NHCDCEFI_01654;product=Pyruvate dehydrogenase E1 component subunit beta
1	Prodigal:2.6	CDS	1755859	1756971	.	-	0	ID=NHCDCEFI_01655;eC_number=1.2.4.1;Name=pdhA;gene=pdhA;inference=ab initio prediction:Prodigal:2.6,similar to AA sequence:UniProtKB:Q820A6;locus_tag=NHCDCEFI_01655;product=Pyruvate dehydrogenase E1 component subunit alpha
1	Prodigal:2.6	CDS	1757142	1757768	.	-	0	ID=NHCDCEFI_01656;inference=ab initio prediction:Prodigal:2.6;locus_tag=NHCDCEFI_01656;product=hypothetical protein
1	Prodigal:2.6	CDS	1757951	1758502	.	+	0	ID=NHCDCEFI_01657;eC_number=3.5.1.88;Name=def;gene=def;inference=ab initio prediction:Prodigal:2.6,similar to AA sequence:UniProtKB:P99077;locus_tag=NHCDCEFI_01657;product=Peptide deformylase
1	Prodigal:2.6	CDS	1758934	1759152	.	+	0	ID=NHCDCEFI_01658;inference=ab initio prediction:Prodigal:2.6,similar to AA sequence:UniProtKB:Q5XA23;locus_tag=NHCDCEFI_01658;note=UPF0356 protein M6_Spy1605;product=hypothetical protein
1	Prodigal:2.6	CDS	1759152	1760834	.	+	0	ID=NHCDCEFI_01659;eC_number=3.1.-.-;Name=rnj1;dbxref=COG:COG0595;gene=rnj1;inference=ab initio prediction:Prodigal:2.6,similar to AA sequence:UniProtKB:Q2FZG9;locus_tag=NHCDCEFI_01659;product=Ribonuclease J 1
1	Prodigal:2.6	CDS	1761816	1762475	.	-	0	ID=NHCDCEFI_01660;Name=ktrA;dbxref=COG:COG0569;gene=ktrA;inference=ab initio prediction:Prodigal:2.6,similar to AA sequence:UniProtKB:O32080;locus_tag=NHCDCEFI_01660;product=Ktr system potassium uptake protein A
1	Prodigal:2.6	CDS	1762531	1763547	.	-	0	ID=NHCDCEFI_01661;Name=ythB;dbxref=COG:COG1294;gene=ythB;inference=ab initio prediction:Prodigal:2.6,similar to AA sequence:UniProtKB:O34505;locus_tag=NHCDCEFI_01661;product=Putative cytochrome bd menaquinol oxidase subunit II
1	Prodigal:2.6	CDS	1763544	1764899	.	-	0	ID=NHCDCEFI_01662;eC_number=1.10.3.-;Name=ythA;dbxref=COG:COG1271;gene=ythA;inference=ab initio prediction:Prodigal:2.6,similar to AA sequence:UniProtKB:C0SP90;locus_tag=NHCDCEFI_01662;product=Putative cytochrome bd menaquinol oxidase subunit I
1	Prodigal:2.6	CDS	1765100	1765336	.	+	0	ID=NHCDCEFI_01663;inference=ab initio prediction:Prodigal:2.6;locus_tag=NHCDCEFI_01663;product=hypothetical protein
1	Prodigal:2.6	CDS	1765611	1767329	.	-	0	ID=NHCDCEFI_01664;eC_number=2.7.3.9;Name=ptsI;dbxref=COG:COG1080;gene=ptsI;inference=ab initio prediction:Prodigal:2.6,similar to AA sequence:UniProtKB:P51183;locus_tag=NHCDCEFI_01664;product=Phosphoenolpyruvate-protein phosphotransferase
1	Prodigal:2.6	CDS	1767332	1767598	.	-	0	ID=NHCDCEFI_01665;Name=ptsH;gene=ptsH;inference=ab initio prediction:Prodigal:2.6,similar to AA sequence:UniProtKB:Q9EYQ9;locus_tag=NHCDCEFI_01665;product=Phosphocarrier protein HPr
1	Prodigal:2.6	CDS	1767754	1768293	.	-	0	ID=NHCDCEFI_01666;inference=ab initio prediction:Prodigal:2.6;locus_tag=NHCDCEFI_01666;product=hypothetical protein
1	Prodigal:2.6	CDS	1768353	1769525	.	-	0	ID=NHCDCEFI_01667;eC_number=2.1.1.191;Name=rlmI;dbxref=COG:COG1092;gene=rlmI;inference=ab initio prediction:Prodigal:2.6,similar to AA sequence:UniProtKB:P75876;locus_tag=NHCDCEFI_01667;product=Ribosomal RNA large subunit methyltransferase I
1	Prodigal:2.6	CDS	1769831	1771123	.	-	0	ID=NHCDCEFI_01668;inference=ab initio prediction:Prodigal:2.6;locus_tag=NHCDCEFI_01668;product=hypothetical protein
1	Prodigal:2.6	CDS	1771275	1771409	.	+	0	ID=NHCDCEFI_01669;inference=ab initio prediction:Prodigal:2.6;locus_tag=NHCDCEFI_01669;product=hypothetical protein
1	Prodigal:2.6	CDS	1771821	1773596	.	-	0	ID=NHCDCEFI_01670;eC_number=4.2.1.53;dbxref=COG:COG4716;inference=ab initio prediction:Prodigal:2.6,similar to AA sequence:UniProtKB:B9E972;locus_tag=NHCDCEFI_01670;product=Oleate hydratase
1	Prodigal:2.6	CDS	1774119	1774694	.	+	0	ID=NHCDCEFI_01671;Name=ykoE;dbxref=COG:COG4721;gene=ykoE;inference=ab initio prediction:Prodigal:2.6,similar to AA sequence:UniProtKB:O34738;locus_tag=NHCDCEFI_01671;product=Putative HMP/thiamine permease protein YkoE
1	Prodigal:2.6	CDS	1774708	1776111	.	+	0	ID=NHCDCEFI_01672;eC_number=3.6.3.-;Name=ykoD;dbxref=COG:COG1122;gene=ykoD;inference=ab initio prediction:Prodigal:2.6,similar to AA sequence:UniProtKB:O34362;locus_tag=NHCDCEFI_01672;product=Putative HMP/thiamine import ATP-binding protein YkoD
1	Prodigal:2.6	CDS	1776104	1776910	.	+	0	ID=NHCDCEFI_01673;Name=ykoC;gene=ykoC;inference=ab initio prediction:Prodigal:2.6,similar to AA sequence:UniProtKB:O34572;locus_tag=NHCDCEFI_01673;product=Putative HMP/thiamine permease protein YkoC
1	Prodigal:2.6	CDS	1777043	1778284	.	-	0	ID=NHCDCEFI_01674;eC_number=6.3.4.13;Name=purD;gene=purD;inference=ab initio prediction:Prodigal:2.6,similar to AA sequence:UniProtKB:P65896;locus_tag=NHCDCEFI_01674;product=Phosphoribosylamine--glycine ligase
1	Prodigal:2.6	CDS	1778310	1779788	.	-	0	ID=NHCDCEFI_01675;Name=purH;gene=purH;inference=ab initio prediction:Prodigal:2.6,similar to AA sequence:UniProtKB:P67544;locus_tag=NHCDCEFI_01675;product=Bifunctional purine biosynthesis protein PurH
1	Prodigal:2.6	CDS	1779805	1780371	.	-	0	ID=NHCDCEFI_01676;eC_number=2.1.2.2;Name=purN;gene=purN;inference=ab initio prediction:Prodigal:2.6,similar to AA sequence:UniProtKB:P99162;locus_tag=NHCDCEFI_01676;product=Phosphoribosylglycinamide formyltransferase
1	Prodigal:2.6	CDS	1780371	1781402	.	-	0	ID=NHCDCEFI_01677;eC_number=6.3.3.1;Name=purM;gene=purM;inference=ab initio prediction:Prodigal:2.6,similar to AA sequence:UniProtKB:P99163;locus_tag=NHCDCEFI_01677;product=Phosphoribosylformylglycinamidine cyclo-ligase
1	Prodigal:2.6	CDS	1781395	1782879	.	-	0	ID=NHCDCEFI_01678;eC_number=2.4.2.14;Name=purF;gene=purF;inference=ab initio prediction:Prodigal:2.6,similar to AA sequence:UniProtKB:P99164;locus_tag=NHCDCEFI_01678;product=Amidophosphoribosyltransferase
1	Prodigal:2.6	CDS	1782858	1785047	.	-	0	ID=NHCDCEFI_01679;eC_number=6.3.5.3;Name=purL;gene=purL;inference=ab initio prediction:Prodigal:2.6,similar to AA sequence:UniProtKB:P65901;locus_tag=NHCDCEFI_01679;product=Phosphoribosylformylglycinamidine synthase subunit PurL
1	Prodigal:2.6	CDS	1785040	1785711	.	-	0	ID=NHCDCEFI_01680;eC_number=6.3.5.3;Name=purQ;gene=purQ;inference=ab initio prediction:Prodigal:2.6,similar to AA sequence:UniProtKB:P99166;locus_tag=NHCDCEFI_01680;product=Phosphoribosylformylglycinamidine synthase subunit PurQ
1	Prodigal:2.6	CDS	1785713	1785973	.	-	0	ID=NHCDCEFI_01681;eC_number=6.3.5.3;Name=purS;dbxref=COG:COG1828;gene=purS;inference=ab initio prediction:Prodigal:2.6,similar to AA sequence:UniProtKB:P12049;locus_tag=NHCDCEFI_01681;product=Phosphoribosylformylglycinamidine synthase subunit PurS
1	Prodigal:2.6	CDS	1785973	1786677	.	-	0	ID=NHCDCEFI_01682;eC_number=6.3.2.6;Name=purC;gene=purC;inference=ab initio prediction:Prodigal:2.6,similar to AA sequence:UniProtKB:P99064;locus_tag=NHCDCEFI_01682;product=Phosphoribosylaminoimidazole-succinocarboxamide synthase
1	Prodigal:2.6	CDS	1786678	1787805	.	-	0	ID=NHCDCEFI_01683;eC_number=6.3.4.18;Name=purK;gene=purK;inference=ab initio prediction:Prodigal:2.6,similar to AA sequence:UniProtKB:Q7A695;locus_tag=NHCDCEFI_01683;product=N5-carboxyaminoimidazole ribonucleotide synthase
1	Prodigal:2.6	CDS	1787792	1788274	.	-	0	ID=NHCDCEFI_01684;eC_number=5.4.99.18;Name=purE;dbxref=COG:COG0041;gene=purE;inference=ab initio prediction:Prodigal:2.6,similar to AA sequence:UniProtKB:Q9WYS7;locus_tag=NHCDCEFI_01684;product=N5-carboxyaminoimidazole ribonucleotide mutase
1	Prodigal:2.6	CDS	1788479	1789339	.	+	0	ID=NHCDCEFI_01685;Name=folD;gene=folD;inference=ab initio prediction:Prodigal:2.6,similar to AA sequence:UniProtKB:Q7A697;locus_tag=NHCDCEFI_01685;product=Bifunctional protein FolD protein
1	Prodigal:2.6	CDS	1789712	1790029	.	+	0	ID=NHCDCEFI_01686;inference=ab initio prediction:Prodigal:2.6,similar to AA sequence:UniProtKB:P56957;locus_tag=NHCDCEFI_01686;product=Pesticidal crystal protein Cry22Aa
1	Prodigal:2.6	CDS	1790568	1791692	.	+	0	ID=NHCDCEFI_01687;eC_number=1.10.3.-;Name=qoxA;gene=qoxA;inference=ab initio prediction:Prodigal:2.6,similar to AA sequence:UniProtKB:Q7A698;locus_tag=NHCDCEFI_01687;product=putative quinol oxidase subunit 2
1	Prodigal:2.6	CDS	1791692	1793680	.	+	0	ID=NHCDCEFI_01688;eC_number=1.10.3.-;Name=qoxB;gene=qoxB;inference=ab initio prediction:Prodigal:2.6,similar to AA sequence:UniProtKB:Q7A699;locus_tag=NHCDCEFI_01688;product=putative quinol oxidase subunit 1
1	Prodigal:2.6	CDS	1793670	1794275	.	+	0	ID=NHCDCEFI_01689;eC_number=1.10.3.-;Name=qoxC;gene=qoxC;inference=ab initio prediction:Prodigal:2.6,similar to AA sequence:UniProtKB:E0TW65;locus_tag=NHCDCEFI_01689;product=Quinol oxidase subunit 3
1	Prodigal:2.6	CDS	1794272	1794562	.	+	0	ID=NHCDCEFI_01690;eC_number=1.10.3.-;Name=qoxD;gene=qoxD;inference=ab initio prediction:Prodigal:2.6,similar to AA sequence:UniProtKB:E0TW64;locus_tag=NHCDCEFI_01690;product=Quinol oxidase subunit 4
1	Prodigal:2.6	CDS	1794728	1795657	.	+	0	ID=NHCDCEFI_01691;eC_number=3.2.-.-;Name=rihC;dbxref=COG:COG1957;gene=rihC;inference=ab initio prediction:Prodigal:2.6,similar to AA sequence:UniProtKB:P22564;locus_tag=NHCDCEFI_01691;product=Non-specific ribonucleoside hydrolase RihC
1	Prodigal:2.6	CDS	1795814	1797016	.	-	0	ID=NHCDCEFI_01692;Name=fmtA;gene=fmtA;inference=ab initio prediction:Prodigal:2.6,similar to AA sequence:UniProtKB:Q7A6A2;locus_tag=NHCDCEFI_01692;product=Protein FmtA
1	Prodigal:2.6	CDS	1797823	1799061	.	+	0	ID=NHCDCEFI_01693;eC_number=2.7.8.-;Name=tagT;dbxref=COG:COG1316;gene=tagT;inference=ab initio prediction:Prodigal:2.6,similar to AA sequence:UniProtKB:Q7WY78;locus_tag=NHCDCEFI_01693;product=Polyisoprenyl-teichoic acid--peptidoglycan teichoic acid transferase TagT
1	Prodigal:2.6	CDS	1799109	1799579	.	+	0	ID=NHCDCEFI_01694;inference=ab initio prediction:Prodigal:2.6;locus_tag=NHCDCEFI_01694;product=hypothetical protein
1	Prodigal:2.6	CDS	1799927	1800058	.	+	0	ID=NHCDCEFI_01695;inference=ab initio prediction:Prodigal:2.6;locus_tag=NHCDCEFI_01695;product=hypothetical protein
1	Prodigal:2.6	CDS	1800153	1800575	.	+	0	ID=NHCDCEFI_01696;eC_number=2.3.1.-;inference=ab initio prediction:Prodigal:2.6,similar to AA sequence:UniProtKB:Q5HH30;locus_tag=NHCDCEFI_01696;product=Acetyltransferase
1	Prodigal:2.6	CDS	1800816	1804823	.	+	0	ID=NHCDCEFI_01697;Name=atl_3;dbxref=COG:COG4193;gene=atl_3;inference=ab initio prediction:Prodigal:2.6,similar to AA sequence:UniProtKB:O33635;locus_tag=NHCDCEFI_01697;product=Bifunctional autolysin
1	Prodigal:2.6	CDS	1805063	1805482	.	-	0	ID=NHCDCEFI_01698;Name=slyA_2;gene=slyA_2;inference=ab initio prediction:Prodigal:2.6,similar to AA sequence:UniProtKB:P69989;locus_tag=NHCDCEFI_01698;product=Transcriptional regulator SlyA
1	Prodigal:2.6	CDS	1805636	1806643	.	+	0	ID=NHCDCEFI_01699;inference=ab initio prediction:Prodigal:2.6;locus_tag=NHCDCEFI_01699;product=hypothetical protein
1	Prodigal:2.6	CDS	1806786	1807970	.	+	0	ID=NHCDCEFI_01700;eC_number=2.6.1.-;Name=patA_1;dbxref=COG:COG0436;gene=patA_1;inference=ab initio prediction:Prodigal:2.6,similar to AA sequence:UniProtKB:P16524;locus_tag=NHCDCEFI_01700;product=Putative N-acetyl-LL-diaminopimelate aminotransferase
1	Prodigal:2.6	CDS	1808315	1809133	.	-	0	ID=NHCDCEFI_01701;eC_number=4.1.3.36;Name=menB;dbxref=COG:COG0447;gene=menB;inference=ab initio prediction:Prodigal:2.6,similar to AA sequence:UniProtKB:Q5HH38;locus_tag=NHCDCEFI_01701;product=1%2C4-dihydroxy-2-naphthoyl-CoA synthase
1	Prodigal:2.6	CDS	1809126	1809929	.	-	0	ID=NHCDCEFI_01702;eC_number=4.2.99.20;Name=menH;dbxref=COG:COG0596;gene=menH;inference=ab initio prediction:Prodigal:2.6,similar to AA sequence:UniProtKB:P37355;locus_tag=NHCDCEFI_01702;product=2-succinyl-6-hydroxy-2%2C4-cyclohexadiene-1-carboxylate synthase
1	Prodigal:2.6	CDS	1809916	1811589	.	-	0	ID=NHCDCEFI_01703;eC_number=2.2.1.9;Name=menD;gene=menD;inference=ab initio prediction:Prodigal:2.6,similar to AA sequence:UniProtKB:Q71YZ2;locus_tag=NHCDCEFI_01703;product=2-succinyl-5-enolpyruvyl-6-hydroxy-3-cyclohexene-1-carboxylate synthase
1	Prodigal:2.6	CDS	1811576	1812937	.	-	0	ID=NHCDCEFI_01704;eC_number=5.4.4.2;Name=pchA;dbxref=COG:COG1169;gene=pchA;inference=ab initio prediction:Prodigal:2.6,similar to AA sequence:UniProtKB:Q51508;locus_tag=NHCDCEFI_01704;product=Salicylate biosynthesis isochorismate synthase
1	Prodigal:2.6	CDS	1813116	1814054	.	+	0	ID=NHCDCEFI_01705;eC_number=2.5.1.74;Name=menA;dbxref=COG:COG1575;gene=menA;inference=ab initio prediction:Prodigal:2.6,similar to AA sequence:UniProtKB:P9WIP3;locus_tag=NHCDCEFI_01705;product=1%2C4-dihydroxy-2-naphthoate octaprenyltransferase
1	Prodigal:2.6	CDS	1814701	1815258	.	-	0	ID=NHCDCEFI_01706;inference=ab initio prediction:Prodigal:2.6;locus_tag=NHCDCEFI_01706;product=hypothetical protein
1	Prodigal:2.6	CDS	1815489	1815704	.	+	0	ID=NHCDCEFI_01707;inference=ab initio prediction:Prodigal:2.6;locus_tag=NHCDCEFI_01707;product=hypothetical protein
1	Prodigal:2.6	CDS	1816355	1816513	.	+	0	ID=NHCDCEFI_01708;inference=ab initio prediction:Prodigal:2.6;locus_tag=NHCDCEFI_01708;product=hypothetical protein
1	Prodigal:2.6	CDS	1816583	1816999	.	-	0	ID=NHCDCEFI_01709;Name=argO_1;gene=argO_1;inference=ab initio prediction:Prodigal:2.6,protein motif:HAMAP:MF_01901;locus_tag=NHCDCEFI_01709;product=Arginine exporter protein ArgO
1	Prodigal:2.6	CDS	1817074	1817199	.	-	0	ID=NHCDCEFI_01710;Name=argO_2;gene=argO_2;inference=ab initio prediction:Prodigal:2.6,protein motif:HAMAP:MF_01901;locus_tag=NHCDCEFI_01710;product=Arginine exporter protein ArgO
1	Prodigal:2.6	CDS	1817203	1817544	.	-	0	ID=NHCDCEFI_01711;inference=ab initio prediction:Prodigal:2.6;locus_tag=NHCDCEFI_01711;product=hypothetical protein
1	Prodigal:2.6	CDS	1817757	1817993	.	-	0	ID=NHCDCEFI_01712;inference=ab initio prediction:Prodigal:2.6;locus_tag=NHCDCEFI_01712;product=hypothetical protein
1	Prodigal:2.6	CDS	1818195	1818446	.	-	0	ID=NHCDCEFI_01713;inference=ab initio prediction:Prodigal:2.6;locus_tag=NHCDCEFI_01713;product=hypothetical protein
1	Aragorn:1.2	tRNA	1819444	1819534	.	-	.	ID=NHCDCEFI_01714;inference=COORDINATES:profile:Aragorn:1.2;locus_tag=NHCDCEFI_01714;product=tRNA-Ser(gct)
1	Aragorn:1.2	tRNA	1819537	1819611	.	-	.	ID=NHCDCEFI_01715;inference=COORDINATES:profile:Aragorn:1.2;locus_tag=NHCDCEFI_01715;product=tRNA-Asn(gtt)
1	Prodigal:2.6	CDS	1819793	1820368	.	-	0	ID=NHCDCEFI_01716;Name=comK;dbxref=COG:COG4903;gene=comK;inference=ab initio prediction:Prodigal:2.6,similar to AA sequence:UniProtKB:P40396;locus_tag=NHCDCEFI_01716;product=Competence transcription factor
1	Prodigal:2.6	CDS	1820583	1820801	.	+	0	ID=NHCDCEFI_01717;inference=ab initio prediction:Prodigal:2.6;locus_tag=NHCDCEFI_01717;product=hypothetical protein
1	Prodigal:2.6	CDS	1820879	1821865	.	-	0	ID=NHCDCEFI_01718;eC_number=6.3.1.20;inference=ab initio prediction:Prodigal:2.6,similar to AA sequence:UniProtKB:A0A0H3JR16;locus_tag=NHCDCEFI_01718;product=Lipoate--protein ligase 1
1	Prodigal:2.6	CDS	1822070	1822255	.	+	0	ID=NHCDCEFI_01719;inference=ab initio prediction:Prodigal:2.6;locus_tag=NHCDCEFI_01719;product=hypothetical protein
1	Prodigal:2.6	CDS	1822261	1822863	.	+	0	ID=NHCDCEFI_01720;inference=ab initio prediction:Prodigal:2.6;locus_tag=NHCDCEFI_01720;product=hypothetical protein
1	Prodigal:2.6	CDS	1822966	1824471	.	-	0	ID=NHCDCEFI_01721;eC_number=3.1.3.6;Name=cpdB_2;dbxref=COG:COG0737;gene=cpdB_2;inference=ab initio prediction:Prodigal:2.6,similar to AA sequence:UniProtKB:P08331;locus_tag=NHCDCEFI_01721;product=2'%2C3'-cyclic-nucleotide 2'-phosphodiesterase/3'-nucleotidase
1	Prodigal:2.6	CDS	1824610	1825968	.	-	0	ID=NHCDCEFI_01722;Name=ktrB_1;dbxref=COG:COG0168;gene=ktrB_1;inference=ab initio prediction:Prodigal:2.6,similar to AA sequence:UniProtKB:O32081;locus_tag=NHCDCEFI_01722;product=Ktr system potassium uptake protein B
1	Prodigal:2.6	CDS	1825986	1827743	.	-	0	ID=NHCDCEFI_01723;eC_number=3.4.21.-;inference=ab initio prediction:Prodigal:2.6,similar to AA sequence:UniProtKB:Q7A6C9;locus_tag=NHCDCEFI_01723;product=Serine protease HtrA-like protein
1	Prodigal:2.6	CDS	1827954	1828760	.	-	0	ID=NHCDCEFI_01724;inference=ab initio prediction:Prodigal:2.6,similar to AA sequence:UniProtKB:P0AEC0;locus_tag=NHCDCEFI_01724;note=UPF0053 inner membrane protein YoaE;product=hypothetical protein
1	Prodigal:2.6	CDS	1829069	1830631	.	-	0	ID=NHCDCEFI_01725;Name=prfC;gene=prfC;inference=ab initio prediction:Prodigal:2.6,similar to AA sequence:UniProtKB:Q99V72;locus_tag=NHCDCEFI_01725;product=Peptide chain release factor 3
1	Prodigal:2.6	CDS	1830635	1830844	.	-	0	ID=NHCDCEFI_01726;inference=ab initio prediction:Prodigal:2.6;locus_tag=NHCDCEFI_01726;product=hypothetical protein
1	Prodigal:2.6	CDS	1830870	1832354	.	-	0	ID=NHCDCEFI_01727;eC_number=6.3.2.7;Name=murE;gene=murE;inference=ab initio prediction:Prodigal:2.6,similar to AA sequence:UniProtKB:P65480;locus_tag=NHCDCEFI_01727;product=UDP-N-acetylmuramoyl-L-alanyl-D-glutamate--L-lysine ligase
1	Prodigal:2.6	CDS	1832875	1834050	.	+	0	ID=NHCDCEFI_01728;eC_number=2.4.1.315;Name=ugtP;dbxref=COG:COG0707;gene=ugtP;inference=ab initio prediction:Prodigal:2.6,similar to AA sequence:UniProtKB:Q2FZP7;locus_tag=NHCDCEFI_01728;product=Processive diacylglycerol beta-glucosyltransferase
1	Prodigal:2.6	CDS	1834028	1835221	.	+	0	ID=NHCDCEFI_01729;Name=ltaA;gene=ltaA;inference=ab initio prediction:Prodigal:2.6,similar to AA sequence:UniProtKB:Q2FZP8;locus_tag=NHCDCEFI_01729;product=putative glycolipid permease LtaA
1	Prodigal:2.6	CDS	1835485	1835994	.	-	0	ID=NHCDCEFI_01730;eC_number=3.1.-.-;inference=ab initio prediction:Prodigal:2.6,similar to AA sequence:UniProtKB:Q7A6D4;locus_tag=NHCDCEFI_01730;product=Putative phosphoesterase
1	Prodigal:2.6	CDS	1836147	1836902	.	-	0	ID=NHCDCEFI_01731;Name=ybbA;dbxref=COG:COG2819;gene=ybbA;inference=ab initio prediction:Prodigal:2.6,similar to AA sequence:UniProtKB:P55192;locus_tag=NHCDCEFI_01731;product=putative protein YbbA
1	Prodigal:2.6	CDS	1837094	1838212	.	+	0	ID=NHCDCEFI_01732;dbxref=COG:COG0628;inference=ab initio prediction:Prodigal:2.6,similar to AA sequence:UniProtKB:P9WFM5;locus_tag=NHCDCEFI_01732;product=Putative transport protein
1	Prodigal:2.6	CDS	1838609	1839379	.	-	0	ID=NHCDCEFI_01733;eC_number=1.3.1.39;Name=fabI;gene=fabI;inference=ab initio prediction:Prodigal:2.6,similar to AA sequence:UniProtKB:Q6GI75;locus_tag=NHCDCEFI_01733;product=Enoyl-[acyl-carrier-protein] reductase [NADPH] FabI
1	Prodigal:2.6	CDS	1839601	1839972	.	-	0	ID=NHCDCEFI_01734;inference=ab initio prediction:Prodigal:2.6;locus_tag=NHCDCEFI_01734;product=hypothetical protein
1	Prodigal:2.6	CDS	1841591	1843849	.	-	0	ID=NHCDCEFI_01735;Name=uvrA_1;dbxref=COG:COG0178;gene=uvrA_1;inference=ab initio prediction:Prodigal:2.6,similar to AA sequence:UniProtKB:Q9WYV0;locus_tag=NHCDCEFI_01735;product=UvrABC system protein A
1	Prodigal:2.6	CDS	1843968	1844345	.	-	0	ID=NHCDCEFI_01736;eC_number=1.1.1.49;Name=zwf_2;dbxref=COG:COG0364;gene=zwf_2;inference=ab initio prediction:Prodigal:2.6,similar to AA sequence:UniProtKB:P54547;locus_tag=NHCDCEFI_01736;product=Glucose-6-phosphate 1-dehydrogenase
1	Prodigal:2.6	CDS	1844354	1844599	.	-	0	ID=NHCDCEFI_01737;eC_number=1.1.1.49;Name=zwf_3;dbxref=COG:COG0364;gene=zwf_3;inference=ab initio prediction:Prodigal:2.6,similar to AA sequence:UniProtKB:P54547;locus_tag=NHCDCEFI_01737;product=Glucose-6-phosphate 1-dehydrogenase
1	Prodigal:2.6	CDS	1844932	1845327	.	-	0	ID=NHCDCEFI_01738;eC_number=1.1.1.363;Name=zwf_4;gene=zwf_4;inference=ab initio prediction:Prodigal:2.6,similar to AA sequence:UniProtKB:P11411;locus_tag=NHCDCEFI_01738;product=Glucose-6-phosphate 1-dehydrogenase
1	Prodigal:2.6	CDS	1845428	1845631	.	+	0	ID=NHCDCEFI_01739;inference=ab initio prediction:Prodigal:2.6;locus_tag=NHCDCEFI_01739;product=hypothetical protein
1	Prodigal:2.6	CDS	1845904	1846167	.	-	0	ID=NHCDCEFI_01740;inference=ab initio prediction:Prodigal:2.6;locus_tag=NHCDCEFI_01740;product=hypothetical protein
1	Prodigal:2.6	CDS	1846228	1846851	.	-	0	ID=NHCDCEFI_01741;inference=ab initio prediction:Prodigal:2.6;locus_tag=NHCDCEFI_01741;product=hypothetical protein
1	Prodigal:2.6	CDS	1847561	1849405	.	-	0	ID=NHCDCEFI_01742;Name=napA;gene=napA;inference=ab initio prediction:Prodigal:2.6,similar to AA sequence:UniProtKB:P26235;locus_tag=NHCDCEFI_01742;product=Na(+)/H(+) antiporter
1	Prodigal:2.6	CDS	1849415	1850800	.	-	0	ID=NHCDCEFI_01743;Name=mgtE;dbxref=COG:COG2239;gene=mgtE;inference=ab initio prediction:Prodigal:2.6,similar to AA sequence:UniProtKB:Q830V1;locus_tag=NHCDCEFI_01743;product=Magnesium transporter MgtE
1	Prodigal:2.6	CDS	1850825	1851679	.	-	0	ID=NHCDCEFI_01744;eC_number=5.4.99.23;Name=rluD_3;dbxref=COG:COG0564;gene=rluD_3;inference=ab initio prediction:Prodigal:2.6,similar to AA sequence:UniProtKB:P33643;locus_tag=NHCDCEFI_01744;product=Ribosomal large subunit pseudouridine synthase D
1	Prodigal:2.6	CDS	1851676	1852485	.	-	0	ID=NHCDCEFI_01745;eC_number=2.7.1.23;Name=nadK;gene=nadK;inference=ab initio prediction:Prodigal:2.6,similar to AA sequence:UniProtKB:P65777;locus_tag=NHCDCEFI_01745;product=NAD kinase
1	Prodigal:2.6	CDS	1852499	1853134	.	-	0	ID=NHCDCEFI_01746;eC_number=2.7.6.5;Name=yjbM;dbxref=COG:COG2357;gene=yjbM;inference=ab initio prediction:Prodigal:2.6,similar to AA sequence:UniProtKB:O31611;locus_tag=NHCDCEFI_01746;product=GTP pyrophosphokinase YjbM
1	Prodigal:2.6	CDS	1853151	1853498	.	-	0	ID=NHCDCEFI_01747;inference=ab initio prediction:Prodigal:2.6;locus_tag=NHCDCEFI_01747;product=hypothetical protein
1	Prodigal:2.6	CDS	1853782	1854372	.	+	0	ID=NHCDCEFI_01748;eC_number=3.6.1.-;Name=yjbK;dbxref=COG:COG4116;gene=yjbK;inference=ab initio prediction:Prodigal:2.6,similar to AA sequence:UniProtKB:O31609;locus_tag=NHCDCEFI_01748;product=Putative triphosphatase YjbK
1	Prodigal:2.6	CDS	1854436	1854819	.	+	0	ID=NHCDCEFI_01749;Name=yjbI;dbxref=COG:COG2346;gene=yjbI;inference=ab initio prediction:Prodigal:2.6,similar to AA sequence:UniProtKB:O31607;locus_tag=NHCDCEFI_01749;product=Group 2 truncated hemoglobin YjbI
1	Prodigal:2.6	CDS	1854842	1855639	.	+	0	ID=NHCDCEFI_01750;inference=ab initio prediction:Prodigal:2.6,similar to AA sequence:UniProtKB:Q99V89;locus_tag=NHCDCEFI_01750;note=UPF0413 protein SA0860;product=hypothetical protein
1	Prodigal:2.6	CDS	1856103	1857911	.	-	0	ID=NHCDCEFI_01751;eC_number=3.4.24.-;Name=pepF1_2;gene=pepF1_2;inference=ab initio prediction:Prodigal:2.6,similar to AA sequence:UniProtKB:P54124;locus_tag=NHCDCEFI_01751;product=Oligoendopeptidase F%2C plasmid
1	Prodigal:2.6	CDS	1857962	1858942	.	-	0	ID=NHCDCEFI_01752;Name=coiA;dbxref=COG:COG4469;gene=coiA;inference=ab initio prediction:Prodigal:2.6,similar to AA sequence:UniProtKB:O31604;locus_tag=NHCDCEFI_01752;product=Competence protein CoiA
1	Prodigal:2.6	CDS	1859038	1859760	.	-	0	ID=NHCDCEFI_01753;Name=mecA;dbxref=COG:COG4862;gene=mecA;inference=ab initio prediction:Prodigal:2.6,similar to AA sequence:UniProtKB:P37958;locus_tag=NHCDCEFI_01753;product=Adapter protein MecA 1
1	Prodigal:2.6	CDS	1860309	1861382	.	+	0	ID=NHCDCEFI_01754;inference=ab initio prediction:Prodigal:2.6;locus_tag=NHCDCEFI_01754;product=hypothetical protein
1	Prodigal:2.6	CDS	1861675	1862070	.	-	0	ID=NHCDCEFI_01755;Name=spxA;gene=spxA;inference=ab initio prediction:Prodigal:2.6,similar to AA sequence:UniProtKB:P60379;locus_tag=NHCDCEFI_01755;product=Regulatory protein Spx
1	Prodigal:2.6	CDS	1862361	1863350	.	+	0	ID=NHCDCEFI_01756;eC_number=6.1.1.2;Name=trpS;gene=trpS;inference=ab initio prediction:Prodigal:2.6,similar to AA sequence:UniProtKB:P67593;locus_tag=NHCDCEFI_01756;product=Tryptophan--tRNA ligase
1	Prodigal:2.6	CDS	1863408	1865051	.	-	0	ID=NHCDCEFI_01757;Name=dppE;dbxref=COG:COG4166;gene=dppE;inference=ab initio prediction:Prodigal:2.6,similar to AA sequence:UniProtKB:P26906;locus_tag=NHCDCEFI_01757;product=Dipeptide-binding protein DppE
1	Prodigal:2.6	CDS	1865078	1866016	.	-	0	ID=NHCDCEFI_01758;Name=oppF;dbxref=COG:COG4608;gene=oppF;inference=ab initio prediction:Prodigal:2.6,similar to AA sequence:UniProtKB:P24137;locus_tag=NHCDCEFI_01758;product=Oligopeptide transport ATP-binding protein OppF
1	Prodigal:2.6	CDS	1866009	1867088	.	-	0	ID=NHCDCEFI_01759;Name=oppD_3;dbxref=COG:COG0444;gene=oppD_3;inference=ab initio prediction:Prodigal:2.6,similar to AA sequence:UniProtKB:P24136;locus_tag=NHCDCEFI_01759;product=Oligopeptide transport ATP-binding protein OppD
[truncated: 41,666 more rows]
