# Supplementary material for: Rapid methicillin resistance diversification in Staphylococcus epidermidis colonizing human neonates
Source: Nat Commun. 2021 Oct 18;12:6062. doi: 10.1038/s41467-021-26392-8 (PMC8523572; doi:10.1038/s41467-021-26392-8)
Supplement: Supplementary file 3 — Source Data [file 41467_2021_26392_MOESM3_ESM.zip › ConS_Data/Fig4D/ConS_424_0518/ConS_468_0518.gff]

##gff-version 3
##sequence-region 1 1 263507
##sequence-region 2 1 233835
##sequence-region 3 1 108996
##sequence-region 4 1 95885
##sequence-region 5 1 95773
##sequence-region 6 1 94642
##sequence-region 7 1 82734
##sequence-region 8 1 82661
##sequence-region 9 1 81435
##sequence-region 10 1 78174
##sequence-region 11 1 75373
##sequence-region 12 1 70362
##sequence-region 13 1 66850
##sequence-region 14 1 64807
##sequence-region 15 1 54235
##sequence-region 16 1 53640
##sequence-region 17 1 51318
##sequence-region 18 1 50716
##sequence-region 19 1 50517
##sequence-region 20 1 49536
##sequence-region 21 1 42493
##sequence-region 22 1 41496
##sequence-region 23 1 40449
##sequence-region 24 1 39053
##sequence-region 25 1 38751
##sequence-region 26 1 26375
##sequence-region 27 1 25940
##sequence-region 28 1 25645
##sequence-region 29 1 25408
##sequence-region 30 1 19851
##sequence-region 31 1 19635
##sequence-region 32 1 18712
##sequence-region 33 1 17456
##sequence-region 34 1 17140
##sequence-region 35 1 17109
##sequence-region 36 1 16991
##sequence-region 37 1 15829
##sequence-region 38 1 15789
##sequence-region 39 1 15271
##sequence-region 40 1 13536
##sequence-region 41 1 11245
##sequence-region 42 1 11097
##sequence-region 43 1 9864
##sequence-region 44 1 9677
##sequence-region 45 1 8659
##sequence-region 46 1 7853
##sequence-region 47 1 7820
##sequence-region 48 1 7206
##sequence-region 49 1 6286
##sequence-region 50 1 5990
##sequence-region 51 1 5532
##sequence-region 52 1 3251
##sequence-region 53 1 3149
##sequence-region 54 1 2949
##sequence-region 55 1 1563
##sequence-region 56 1 1483
##sequence-region 57 1 1031
##sequence-region 58 1 862
##sequence-region 59 1 766
##sequence-region 60 1 762
##sequence-region 61 1 700
##sequence-region 62 1 673
##sequence-region 63 1 607
##sequence-region 64 1 573
##sequence-region 65 1 518
##sequence-region 66 1 517
##sequence-region 67 1 494
##sequence-region 68 1 450
##sequence-region 69 1 443
##sequence-region 70 1 410
##sequence-region 71 1 383
##sequence-region 72 1 360
##sequence-region 73 1 360
##sequence-region 74 1 344
##sequence-region 75 1 287
##sequence-region 76 1 251
##sequence-region 77 1 248
##sequence-region 78 1 247
##sequence-region 79 1 202
##sequence-region 80 1 199
##sequence-region 81 1 198
##sequence-region 82 1 198
##sequence-region 83 1 198
##sequence-region 84 1 183
##sequence-region 85 1 168
##sequence-region 86 1 167
##sequence-region 87 1 166
##sequence-region 88 1 140
##sequence-region 89 1 133
##sequence-region 90 1 132
##sequence-region 91 1 122
##sequence-region 92 1 121
##sequence-region 93 1 117
##sequence-region 94 1 117
##sequence-region 95 1 113
##sequence-region 96 1 113
##sequence-region 97 1 110
##sequence-region 98 1 109
##sequence-region 99 1 108
##sequence-region 100 1 107
##sequence-region 101 1 100
##sequence-region 102 1 100
1	Prodigal:2.6	CDS	394	1125	.	+	0	ID=BALLLKJP_00001;Name=kipI_1;dbxref=COG:COG2049;gene=kipI_1;inference=ab initio prediction:Prodigal:2.6,similar to AA sequence:UniProtKB:P60495;locus_tag=BALLLKJP_00001;product=Kinase A inhibitor
1	Prodigal:2.6	CDS	1115	2119	.	+	0	ID=BALLLKJP_00002;Name=kipA_1;dbxref=COG:COG1984;gene=kipA_1;inference=ab initio prediction:Prodigal:2.6,similar to AA sequence:UniProtKB:Q7WY77;locus_tag=BALLLKJP_00002;product=KipI antagonist
1	Prodigal:2.6	CDS	2120	2560	.	+	0	ID=BALLLKJP_00003;Name=accB_1;dbxref=COG:COG0511;gene=accB_1;inference=ab initio prediction:Prodigal:2.6,similar to AA sequence:UniProtKB:Q06881;locus_tag=BALLLKJP_00003;product=Biotin carboxyl carrier protein of acetyl-CoA carboxylase
1	Prodigal:2.6	CDS	2571	3932	.	+	0	ID=BALLLKJP_00004;eC_number=6.3.4.14;Name=accC;dbxref=COG:COG0439;gene=accC;inference=ab initio prediction:Prodigal:2.6,similar to AA sequence:UniProtKB:P37798;locus_tag=BALLLKJP_00004;product=Biotin carboxylase
1	Prodigal:2.6	CDS	3935	4687	.	+	0	ID=BALLLKJP_00005;inference=ab initio prediction:Prodigal:2.6,similar to AA sequence:UniProtKB:Q53WG6;locus_tag=BALLLKJP_00005;note=UPF0271 protein TTHB195;product=hypothetical protein
1	Prodigal:2.6	CDS	4699	5943	.	+	0	ID=BALLLKJP_00006;Name=mntH_1;gene=mntH_1;inference=ab initio prediction:Prodigal:2.6,protein motif:HAMAP:MF_00221;locus_tag=BALLLKJP_00006;product=Divalent metal cation transporter MntH
1	Prodigal:2.6	CDS	6142	6828	.	+	0	ID=BALLLKJP_00007;eC_number=3.2.2.9;Name=mtnN;dbxref=COG:COG0775;gene=mtnN;inference=ab initio prediction:Prodigal:2.6,similar to AA sequence:UniProtKB:Q99TQ0;locus_tag=BALLLKJP_00007;product=5'-methylthioadenosine/S-adenosylhomocysteine nucleosidase
1	Prodigal:2.6	CDS	6848	7375	.	+	0	ID=BALLLKJP_00008;inference=ab initio prediction:Prodigal:2.6;locus_tag=BALLLKJP_00008;product=hypothetical protein
1	Prodigal:2.6	CDS	7376	8476	.	+	0	ID=BALLLKJP_00009;Name=yqeH;dbxref=COG:COG1161;gene=yqeH;inference=ab initio prediction:Prodigal:2.6,similar to AA sequence:UniProtKB:P54453;locus_tag=BALLLKJP_00009;product=putative protein YqeH
1	Prodigal:2.6	CDS	8492	9301	.	+	0	ID=BALLLKJP_00010;eC_number=1.1.1.25;Name=aroE;dbxref=COG:COG0169;gene=aroE;inference=ab initio prediction:Prodigal:2.6,similar to AA sequence:UniProtKB:Q5HNV1;locus_tag=BALLLKJP_00010;product=Shikimate dehydrogenase (NADP(+))
1	Prodigal:2.6	CDS	9301	9594	.	+	0	ID=BALLLKJP_00011;dbxref=COG:COG1534;inference=ab initio prediction:Prodigal:2.6,similar to AA sequence:UniProtKB:P71376;locus_tag=BALLLKJP_00011;product=RNA-binding protein
1	Prodigal:2.6	CDS	9591	10166	.	+	0	ID=BALLLKJP_00012;eC_number=2.7.7.18;Name=nadD;dbxref=COG:COG1057;gene=nadD;inference=ab initio prediction:Prodigal:2.6,similar to AA sequence:UniProtKB:Q5HFG7;locus_tag=BALLLKJP_00012;product=putative nicotinate-nucleotide adenylyltransferase
1	Prodigal:2.6	CDS	10153	10737	.	+	0	ID=BALLLKJP_00013;inference=ab initio prediction:Prodigal:2.6;locus_tag=BALLLKJP_00013;product=hypothetical protein
1	Prodigal:2.6	CDS	10738	11091	.	+	0	ID=BALLLKJP_00014;Name=rsfS;dbxref=COG:COG0799;gene=rsfS;inference=ab initio prediction:Prodigal:2.6,similar to AA sequence:UniProtKB:Q9KD89;locus_tag=BALLLKJP_00014;product=Ribosomal silencing factor RsfS
1	Prodigal:2.6	CDS	11094	11813	.	+	0	ID=BALLLKJP_00015;eC_number=2.1.1.235;Name=tylM1;gene=tylM1;inference=ab initio prediction:Prodigal:2.6,similar to AA sequence:UniProtKB:P95748;locus_tag=BALLLKJP_00015;product=dTDP-3-amino-3%2C6-dideoxy-alpha-D-glucopyranose N%2CN-dimethyltransferase
1	Prodigal:2.6	CDS	11872	12546	.	+	0	ID=BALLLKJP_00016;Name=comEA;dbxref=COG:COG1555;gene=comEA;inference=ab initio prediction:Prodigal:2.6,similar to AA sequence:UniProtKB:P39694;locus_tag=BALLLKJP_00016;product=ComE operon protein 1
1	Prodigal:2.6	CDS	12626	13087	.	+	0	ID=BALLLKJP_00017;eC_number=3.5.4.33;Name=tadA_1;dbxref=COG:COG0590;gene=tadA_1;inference=ab initio prediction:Prodigal:2.6,similar to AA sequence:UniProtKB:P68398;locus_tag=BALLLKJP_00017;product=tRNA-specific adenosine deaminase
1	Prodigal:2.6	CDS	13223	15307	.	+	0	ID=BALLLKJP_00018;Name=comEC;dbxref=COG:COG0658;gene=comEC;inference=ab initio prediction:Prodigal:2.6,similar to AA sequence:UniProtKB:P39695;locus_tag=BALLLKJP_00018;product=ComE operon protein 3
1	Prodigal:2.6	CDS	15352	16326	.	+	0	ID=BALLLKJP_00019;Name=yqeN;dbxref=COG:COG1466;gene=yqeN;inference=ab initio prediction:Prodigal:2.6,similar to AA sequence:UniProtKB:P54459;locus_tag=BALLLKJP_00019;product=putative protein YqeN
1	Prodigal:2.6	CDS	16444	16695	.	-	0	ID=BALLLKJP_00020;Name=rpsT;dbxref=COG:COG0268;gene=rpsT;inference=ab initio prediction:Prodigal:2.6,similar to AA sequence:UniProtKB:Q2FXY6;locus_tag=BALLLKJP_00020;product=30S ribosomal protein S20
1	Prodigal:2.6	CDS	16988	18811	.	+	0	ID=BALLLKJP_00021;eC_number=3.6.5.-;Name=lepA;gene=lepA;inference=ab initio prediction:Prodigal:2.6,similar to AA sequence:UniProtKB:P65272;locus_tag=BALLLKJP_00021;product=Elongation factor 4
1	Prodigal:2.6	CDS	18930	20054	.	+	0	ID=BALLLKJP_00022;eC_number=1.3.99.-;Name=hemN;dbxref=COG:COG0635;gene=hemN;inference=ab initio prediction:Prodigal:2.6,similar to AA sequence:UniProtKB:P54304;locus_tag=BALLLKJP_00022;product=Oxygen-independent coproporphyrinogen-III oxidase-like protein YqeR
1	Prodigal:2.6	CDS	20154	21131	.	+	0	ID=BALLLKJP_00023;Name=hrcA;dbxref=COG:COG1420;gene=hrcA;inference=ab initio prediction:Prodigal:2.6,similar to AA sequence:UniProtKB:P68792;locus_tag=BALLLKJP_00023;product=Heat-inducible transcription repressor HrcA
1	Prodigal:2.6	CDS	21160	21792	.	+	0	ID=BALLLKJP_00024;Name=grpE;gene=grpE;inference=ab initio prediction:Prodigal:2.6,similar to AA sequence:UniProtKB:P99086;locus_tag=BALLLKJP_00024;product=Protein GrpE
1	Prodigal:2.6	CDS	21848	23677	.	+	0	ID=BALLLKJP_00025;Name=dnaK;gene=dnaK;inference=ab initio prediction:Prodigal:2.6,similar to AA sequence:UniProtKB:P99110;locus_tag=BALLLKJP_00025;product=Chaperone protein DnaK
1	Prodigal:2.6	CDS	23822	24943	.	+	0	ID=BALLLKJP_00026;Name=dnaJ;gene=dnaJ;inference=ab initio prediction:Prodigal:2.6,similar to AA sequence:UniProtKB:P63971;locus_tag=BALLLKJP_00026;product=Chaperone protein DnaJ
1	Prodigal:2.6	CDS	24947	25885	.	+	0	ID=BALLLKJP_00027;eC_number=2.1.1.-;Name=prmA;dbxref=COG:COG2264;gene=prmA;inference=ab initio prediction:Prodigal:2.6,similar to AA sequence:UniProtKB:P0A0P5;locus_tag=BALLLKJP_00027;product=Ribosomal protein L11 methyltransferase
1	Prodigal:2.6	CDS	25887	26639	.	+	0	ID=BALLLKJP_00028;eC_number=2.1.1.193;Name=rsmE;dbxref=COG:COG1385;gene=rsmE;inference=ab initio prediction:Prodigal:2.6,similar to AA sequence:UniProtKB:P54461;locus_tag=BALLLKJP_00028;product=Ribosomal RNA small subunit methyltransferase E
1	Prodigal:2.6	CDS	26636	27991	.	+	0	ID=BALLLKJP_00029;eC_number=2.8.4.5;Name=mtaB;dbxref=COG:COG0621;gene=mtaB;inference=ab initio prediction:Prodigal:2.6,similar to AA sequence:UniProtKB:P54462;locus_tag=BALLLKJP_00029;product=Threonylcarbamoyladenosine tRNA methylthiotransferase MtaB
1	Prodigal:2.6	CDS	28117	28293	.	+	0	ID=BALLLKJP_00030;Name=rpsU;dbxref=COG:COG0828;gene=rpsU;inference=ab initio prediction:Prodigal:2.6,similar to AA sequence:UniProtKB:Q2FXZ7;locus_tag=BALLLKJP_00030;product=30S ribosomal protein S21
1	Prodigal:2.6	CDS	29139	29849	.	+	0	ID=BALLLKJP_00031;inference=ab initio prediction:Prodigal:2.6;locus_tag=BALLLKJP_00031;product=hypothetical protein
1	Prodigal:2.6	CDS	29864	30853	.	+	0	ID=BALLLKJP_00032;inference=ab initio prediction:Prodigal:2.6,similar to AA sequence:UniProtKB:Q7A5C5;locus_tag=BALLLKJP_00032;note=UPF0365 protein SA1402;product=hypothetical protein
1	Prodigal:2.6	CDS	30869	31552	.	+	0	ID=BALLLKJP_00033;inference=ab initio prediction:Prodigal:2.6;locus_tag=BALLLKJP_00033;product=hypothetical protein
1	Prodigal:2.6	CDS	31838	32785	.	+	0	ID=BALLLKJP_00034;dbxref=COG:COG1702;inference=ab initio prediction:Prodigal:2.6,similar to AA sequence:UniProtKB:P9WIA3;locus_tag=BALLLKJP_00034;product=PhoH-like protein
1	Prodigal:2.6	CDS	32786	33253	.	+	0	ID=BALLLKJP_00035;eC_number=3.1.-.-;Name=ybeY;dbxref=COG:COG0319;gene=ybeY;inference=ab initio prediction:Prodigal:2.6,similar to AA sequence:UniProtKB:A0R0T0;locus_tag=BALLLKJP_00035;product=Endoribonuclease YbeY
1	Prodigal:2.6	CDS	33255	33611	.	+	0	ID=BALLLKJP_00036;eC_number=2.7.1.66;Name=dgkA;dbxref=COG:COG0818;gene=dgkA;inference=ab initio prediction:Prodigal:2.6,similar to AA sequence:UniProtKB:Q05888;locus_tag=BALLLKJP_00036;product=Undecaprenol kinase
1	Prodigal:2.6	CDS	33611	34015	.	+	0	ID=BALLLKJP_00037;eC_number=3.5.4.5;Name=cdd;dbxref=COG:COG0295;gene=cdd;inference=ab initio prediction:Prodigal:2.6,similar to AA sequence:UniProtKB:P19079;locus_tag=BALLLKJP_00037;product=Cytidine deaminase
1	Prodigal:2.6	CDS	34015	34914	.	+	0	ID=BALLLKJP_00038;Name=era;gene=era;inference=ab initio prediction:Prodigal:2.6,similar to AA sequence:UniProtKB:P64085;locus_tag=BALLLKJP_00038;product=GTPase Era
1	Prodigal:2.6	CDS	34940	35701	.	+	0	ID=BALLLKJP_00039;Name=recO;dbxref=COG:COG1381;gene=recO;inference=ab initio prediction:Prodigal:2.6,similar to AA sequence:UniProtKB:P42095;locus_tag=BALLLKJP_00039;product=DNA repair protein RecO
1	Prodigal:2.6	CDS	35831	37222	.	-	0	ID=BALLLKJP_00040;eC_number=6.1.1.14;Name=glyQS;gene=glyQS;inference=ab initio prediction:Prodigal:2.6,similar to AA sequence:UniProtKB:P99129;locus_tag=BALLLKJP_00040;product=Glycine--tRNA ligase
1	Prodigal:2.6	CDS	37690	38181	.	+	0	ID=BALLLKJP_00041;Name=ccpN;dbxref=COG:COG0517;gene=ccpN;inference=ab initio prediction:Prodigal:2.6,similar to AA sequence:UniProtKB:O34994;locus_tag=BALLLKJP_00041;product=Transcriptional repressor CcpN
1	Prodigal:2.6	CDS	38193	39011	.	+	0	ID=BALLLKJP_00042;eC_number=2.7.11.32;Name=yqfL_1;dbxref=COG:COG1806;gene=yqfL_1;inference=ab initio prediction:Prodigal:2.6,similar to AA sequence:UniProtKB:P54470;locus_tag=BALLLKJP_00042;product=Putative pyruvate%2C phosphate dikinase regulatory protein
1	Prodigal:2.6	CDS	39185	40981	.	+	0	ID=BALLLKJP_00043;eC_number=2.7.7.-;Name=dnaG;dbxref=COG:COG0358;gene=dnaG;inference=ab initio prediction:Prodigal:2.6,similar to AA sequence:UniProtKB:P63964;locus_tag=BALLLKJP_00043;product=DNA primase
1	Prodigal:2.6	CDS	41252	42358	.	+	0	ID=BALLLKJP_00044;Name=sigA;dbxref=COG:COG0568;gene=sigA;inference=ab initio prediction:Prodigal:2.6,similar to AA sequence:UniProtKB:P0A0J0;locus_tag=BALLLKJP_00044;product=RNA polymerase sigma factor SigA
1	Prodigal:2.6	CDS	42513	43202	.	+	0	ID=BALLLKJP_00045;eC_number=2.1.1.217;Name=trmK;dbxref=COG:COG2384;gene=trmK;inference=ab initio prediction:Prodigal:2.6,similar to AA sequence:UniProtKB:P54471;locus_tag=BALLLKJP_00045;product=tRNA (adenine(22)-N(1))-methyltransferase
1	Prodigal:2.6	CDS	43192	44292	.	+	0	ID=BALLLKJP_00046;dbxref=COG:COG0327;inference=ab initio prediction:Prodigal:2.6,similar to AA sequence:UniProtKB:P67272;locus_tag=BALLLKJP_00046;product=GTP cyclohydrolase 1 type 2 
1	Prodigal:2.6	CDS	44327	45673	.	+	0	ID=BALLLKJP_00047;eC_number=3.6.4.13;Name=cshB;dbxref=COG:COG0513;gene=cshB;inference=ab initio prediction:Prodigal:2.6,similar to AA sequence:UniProtKB:Q818H2;locus_tag=BALLLKJP_00047;product=DEAD-box ATP-dependent RNA helicase CshB
1	Prodigal:2.6	CDS	45683	46573	.	+	0	ID=BALLLKJP_00048;eC_number=3.1.21.2;Name=nfo;gene=nfo;inference=ab initio prediction:Prodigal:2.6,similar to AA sequence:UniProtKB:P63538;locus_tag=BALLLKJP_00048;product=putative endonuclease 4
1	Prodigal:2.6	CDS	46791	47573	.	+	0	ID=BALLLKJP_00049;eC_number=3.6.3.-;Name=znuC_1;dbxref=COG:COG1121;gene=znuC_1;inference=ab initio prediction:Prodigal:2.6,similar to AA sequence:UniProtKB:O34946;locus_tag=BALLLKJP_00049;product=High-affinity zinc uptake system ATP-binding protein ZnuC
1	Prodigal:2.6	CDS	47607	48455	.	+	0	ID=BALLLKJP_00050;Name=znuB;dbxref=COG:COG1108;gene=znuB;inference=ab initio prediction:Prodigal:2.6,similar to AA sequence:UniProtKB:O34610;locus_tag=BALLLKJP_00050;product=High-affinity zinc uptake system membrane protein ZnuB
1	Prodigal:2.6	CDS	48458	48877	.	+	0	ID=BALLLKJP_00051;Name=zur;dbxref=COG:COG0735;gene=zur;inference=ab initio prediction:Prodigal:2.6,similar to AA sequence:UniProtKB:P54479;locus_tag=BALLLKJP_00051;product=Zinc-specific metallo-regulatory protein
1	Prodigal:2.6	CDS	49290	49889	.	+	0	ID=BALLLKJP_00052;eC_number=1.15.1.1;Name=sodA;dbxref=COG:COG0605;gene=sodA;inference=ab initio prediction:Prodigal:2.6,similar to AA sequence:UniProtKB:P0C0Q6;locus_tag=BALLLKJP_00052;product=Superoxide dismutase [Mn/Fe]
1	Prodigal:2.6	CDS	50290	52380	.	+	0	ID=BALLLKJP_00053;Name=pbpH;dbxref=COG:COG0768;gene=pbpH;inference=ab initio prediction:Prodigal:2.6,similar to AA sequence:UniProtKB:Q796K8;locus_tag=BALLLKJP_00053;product=Penicillin-binding protein H
1	Prodigal:2.6	CDS	52485	52634	.	+	0	ID=BALLLKJP_00054;Name=rpmG2;dbxref=COG:COG0267;gene=rpmG2;inference=ab initio prediction:Prodigal:2.6,similar to AA sequence:UniProtKB:Q2FY22;locus_tag=BALLLKJP_00054;product=50S ribosomal protein L33 2
1	Prodigal:2.6	CDS	52817	53368	.	+	0	ID=BALLLKJP_00055;Name=yqgN;dbxref=COG:COG0212;gene=yqgN;inference=ab initio prediction:Prodigal:2.6,similar to AA sequence:UniProtKB:P54491;locus_tag=BALLLKJP_00055;product=putative protein YqgN
1	Prodigal:2.6	CDS	53369	54829	.	+	0	ID=BALLLKJP_00056;eC_number=3.4.21.105;Name=gluP;dbxref=COG:COG0705;gene=gluP;inference=ab initio prediction:Prodigal:2.6,similar to AA sequence:UniProtKB:P54493;locus_tag=BALLLKJP_00056;product=Rhomboid protease GluP
1	Prodigal:2.6	CDS	54813	55013	.	+	0	ID=BALLLKJP_00057;Name=yqgQ;dbxref=COG:COG4483;gene=yqgQ;inference=ab initio prediction:Prodigal:2.6,similar to AA sequence:UniProtKB:P54494;locus_tag=BALLLKJP_00057;product=putative protein YqgQ
1	Prodigal:2.6	CDS	55013	55999	.	+	0	ID=BALLLKJP_00058;eC_number=2.7.1.2;Name=glcK;dbxref=COG:COG1940;gene=glcK;inference=ab initio prediction:Prodigal:2.6,similar to AA sequence:UniProtKB:P54495;locus_tag=BALLLKJP_00058;product=Glucokinase
1	Prodigal:2.6	CDS	55999	56325	.	+	0	ID=BALLLKJP_00059;inference=ab initio prediction:Prodigal:2.6;locus_tag=BALLLKJP_00059;product=hypothetical protein
1	Prodigal:2.6	CDS	56325	56948	.	+	0	ID=BALLLKJP_00060;eC_number=3.-.-.-;inference=ab initio prediction:Prodigal:2.6,similar to AA sequence:UniProtKB:Q5XD24;locus_tag=BALLLKJP_00060;product=putative metallo-hydrolase
1	Prodigal:2.6	CDS	57005	57979	.	+	0	ID=BALLLKJP_00061;Name=comGA;dbxref=COG:COG2804;gene=comGA;inference=ab initio prediction:Prodigal:2.6,similar to AA sequence:UniProtKB:P25953;locus_tag=BALLLKJP_00061;product=ComG operon protein 1
1	Prodigal:2.6	CDS	57951	59018	.	+	0	ID=BALLLKJP_00062;inference=ab initio prediction:Prodigal:2.6;locus_tag=BALLLKJP_00062;product=hypothetical protein
1	Prodigal:2.6	CDS	59036	59353	.	+	0	ID=BALLLKJP_00063;Name=comGC;dbxref=COG:COG4537;gene=comGC;inference=ab initio prediction:Prodigal:2.6,similar to AA sequence:UniProtKB:P25955;locus_tag=BALLLKJP_00063;product=ComG operon protein 3
1	Prodigal:2.6	CDS	59343	59780	.	+	0	ID=BALLLKJP_00064;inference=ab initio prediction:Prodigal:2.6;locus_tag=BALLLKJP_00064;product=hypothetical protein
1	Prodigal:2.6	CDS	59767	60060	.	+	0	ID=BALLLKJP_00065;inference=ab initio prediction:Prodigal:2.6;locus_tag=BALLLKJP_00065;product=hypothetical protein
1	Prodigal:2.6	CDS	60014	60475	.	+	0	ID=BALLLKJP_00066;inference=ab initio prediction:Prodigal:2.6;locus_tag=BALLLKJP_00066;product=hypothetical protein
1	Prodigal:2.6	CDS	60447	60638	.	+	0	ID=BALLLKJP_00067;inference=ab initio prediction:Prodigal:2.6;locus_tag=BALLLKJP_00067;product=hypothetical protein
1	Prodigal:2.6	CDS	60640	61152	.	+	0	ID=BALLLKJP_00068;eC_number=2.7.1.71;Name=aroK;dbxref=COG:COG0703;gene=aroK;inference=ab initio prediction:Prodigal:2.6,similar to AA sequence:UniProtKB:O67925;locus_tag=BALLLKJP_00068;product=Shikimate kinase
1	Prodigal:2.6	CDS	61370	62461	.	+	0	ID=BALLLKJP_00069;eC_number=2.1.2.10;Name=gcvT;gene=gcvT;inference=ab initio prediction:Prodigal:2.6,similar to AA sequence:UniProtKB:P64225;locus_tag=BALLLKJP_00069;product=Aminomethyltransferase
1	Prodigal:2.6	CDS	62481	63827	.	+	0	ID=BALLLKJP_00070;eC_number=1.4.4.2;Name=gcvPA;gene=gcvPA;inference=ab initio prediction:Prodigal:2.6,similar to AA sequence:UniProtKB:P64218;locus_tag=BALLLKJP_00070;product=putative glycine dehydrogenase (decarboxylating) subunit 1
1	Prodigal:2.6	CDS	63820	65328	.	+	0	ID=BALLLKJP_00071;eC_number=1.4.4.2;Name=gcvPB;gene=gcvPB;inference=ab initio prediction:Prodigal:2.6,similar to AA sequence:UniProtKB:P99168;locus_tag=BALLLKJP_00071;product=putative glycine dehydrogenase (decarboxylating) subunit 2
1	Prodigal:2.6	CDS	66220	66606	.	-	0	ID=BALLLKJP_00072;Name=yibN;dbxref=COG:COG0607;gene=yibN;inference=ab initio prediction:Prodigal:2.6,similar to AA sequence:UniProtKB:P0AG27;locus_tag=BALLLKJP_00072;product=putative protein YibN
1	Prodigal:2.6	CDS	66766	67596	.	+	0	ID=BALLLKJP_00073;eC_number=2.3.1.181;Name=lipM;dbxref=COG:COG0095;gene=lipM;inference=ab initio prediction:Prodigal:2.6,similar to AA sequence:UniProtKB:P54511;locus_tag=BALLLKJP_00073;product=Octanoyltransferase LipM
1	Prodigal:2.6	CDS	67637	67855	.	-	0	ID=BALLLKJP_00074;inference=ab initio prediction:Prodigal:2.6;locus_tag=BALLLKJP_00074;product=hypothetical protein
1	Prodigal:2.6	CDS	67869	68447	.	-	0	ID=BALLLKJP_00075;inference=ab initio prediction:Prodigal:2.6;locus_tag=BALLLKJP_00075;product=hypothetical protein
1	Prodigal:2.6	CDS	68550	69611	.	+	0	ID=BALLLKJP_00076;eC_number=3.4.11.-;Name=ypdF;dbxref=COG:COG0006;gene=ypdF;inference=ab initio prediction:Prodigal:2.6,similar to AA sequence:UniProtKB:P76524;locus_tag=BALLLKJP_00076;product=Aminopeptidase YpdF
1	Prodigal:2.6	CDS	69638	70195	.	+	0	ID=BALLLKJP_00077;Name=efp;gene=efp;inference=ab initio prediction:Prodigal:2.6,similar to AA sequence:UniProtKB:P99066;locus_tag=BALLLKJP_00077;product=Elongation factor P
1	Prodigal:2.6	CDS	70345	71370	.	+	0	ID=BALLLKJP_00078;eC_number=1.2.1.38;Name=argC;gene=argC;inference=ab initio prediction:Prodigal:2.6,similar to AA sequence:UniProtKB:Q07906;locus_tag=BALLLKJP_00078;product=N-acetyl-gamma-glutamyl-phosphate reductase
1	Prodigal:2.6	CDS	71388	72581	.	+	0	ID=BALLLKJP_00079;Name=argJ;dbxref=COG:COG1364;gene=argJ;inference=ab initio prediction:Prodigal:2.6,similar to AA sequence:UniProtKB:Q9K8V3;locus_tag=BALLLKJP_00079;product=Arginine biosynthesis bifunctional protein ArgJ
1	Prodigal:2.6	CDS	72591	73328	.	+	0	ID=BALLLKJP_00080;eC_number=2.7.2.8;Name=argB;dbxref=COG:COG0548;gene=argB;inference=ab initio prediction:Prodigal:2.6,similar to AA sequence:UniProtKB:Q8DV44;locus_tag=BALLLKJP_00080;product=Acetylglutamate kinase
1	Prodigal:2.6	CDS	73331	74458	.	+	0	ID=BALLLKJP_00081;eC_number=2.6.1.11;Name=argD;dbxref=COG:COG4992;gene=argD;inference=ab initio prediction:Prodigal:2.6,similar to AA sequence:UniProtKB:O66442;locus_tag=BALLLKJP_00081;product=Acetylornithine aminotransferase
1	Prodigal:2.6	CDS	74716	75183	.	+	0	ID=BALLLKJP_00082;Name=accB_2;dbxref=COG:COG0511;gene=accB_2;inference=ab initio prediction:Prodigal:2.6,similar to AA sequence:UniProtKB:P49786;locus_tag=BALLLKJP_00082;product=Biotin carboxyl carrier protein of acetyl-CoA carboxylase
1	Prodigal:2.6	CDS	75183	76541	.	+	0	ID=BALLLKJP_00083;eC_number=6.4.1.7;Name=cfiB_1;dbxref=COG:COG0439;gene=cfiB_1;inference=ab initio prediction:Prodigal:2.6,similar to AA sequence:UniProtKB:D3DJ42;locus_tag=BALLLKJP_00083;product=2-oxoglutarate carboxylase small subunit
1	Prodigal:2.6	CDS	76553	76915	.	+	0	ID=BALLLKJP_00084;inference=ab initio prediction:Prodigal:2.6,similar to AA sequence:UniProtKB:Q5XA93;locus_tag=BALLLKJP_00084;product=putative protein
1	Prodigal:2.6	CDS	76991	77380	.	+	0	ID=BALLLKJP_00085;Name=nusB;gene=nusB;inference=ab initio prediction:Prodigal:2.6,similar to AA sequence:UniProtKB:P65578;locus_tag=BALLLKJP_00085;product=Transcription antitermination protein NusB
1	Prodigal:2.6	CDS	77395	78732	.	+	0	ID=BALLLKJP_00086;eC_number=3.1.11.6;Name=xseA;dbxref=COG:COG1570;gene=xseA;inference=ab initio prediction:Prodigal:2.6,similar to AA sequence:UniProtKB:P04994;locus_tag=BALLLKJP_00086;product=Exodeoxyribonuclease 7 large subunit
1	Prodigal:2.6	CDS	78725	78955	.	+	0	ID=BALLLKJP_00087;eC_number=3.1.11.6;Name=xseB;dbxref=COG:COG1722;gene=xseB;inference=ab initio prediction:Prodigal:2.6,similar to AA sequence:UniProtKB:Q7VV85;locus_tag=BALLLKJP_00087;product=Exodeoxyribonuclease 7 small subunit
1	Prodigal:2.6	CDS	78933	79814	.	+	0	ID=BALLLKJP_00088;eC_number=2.5.1.10;inference=ab initio prediction:Prodigal:2.6,similar to AA sequence:UniProtKB:Q08291;locus_tag=BALLLKJP_00088;product=Farnesyl diphosphate synthase
1	Prodigal:2.6	CDS	80129	80581	.	+	0	ID=BALLLKJP_00089;Name=argR_1;gene=argR_1;inference=ab initio prediction:Prodigal:2.6,similar to AA sequence:UniProtKB:P63580;locus_tag=BALLLKJP_00089;product=Arginine repressor
1	Prodigal:2.6	CDS	80597	82273	.	+	0	ID=BALLLKJP_00090;Name=recN;dbxref=COG:COG0497;gene=recN;inference=ab initio prediction:Prodigal:2.6,similar to AA sequence:UniProtKB:P05824;locus_tag=BALLLKJP_00090;product=DNA repair protein RecN
1	Prodigal:2.6	CDS	82533	83954	.	+	0	ID=BALLLKJP_00091;eC_number=1.8.1.4;dbxref=COG:COG1249;inference=ab initio prediction:Prodigal:2.6,similar to AA sequence:UniProtKB:P18925;locus_tag=BALLLKJP_00091;product=Dihydrolipoyl dehydrogenase
1	Prodigal:2.6	CDS	83969	84967	.	+	0	ID=BALLLKJP_00092;eC_number=1.2.4.4;Name=bfmBAA;dbxref=COG:COG1071;gene=bfmBAA;inference=ab initio prediction:Prodigal:2.6,similar to AA sequence:UniProtKB:P37940;locus_tag=BALLLKJP_00092;product=2-oxoisovalerate dehydrogenase subunit alpha
1	Prodigal:2.6	CDS	84960	85943	.	+	0	ID=BALLLKJP_00093;eC_number=1.2.4.4;Name=bfmBAB;dbxref=COG:COG0022;gene=bfmBAB;inference=ab initio prediction:Prodigal:2.6,similar to AA sequence:UniProtKB:P37941;locus_tag=BALLLKJP_00093;product=2-oxoisovalerate dehydrogenase subunit beta
1	Prodigal:2.6	CDS	85956	87275	.	+	0	ID=BALLLKJP_00094;eC_number=2.3.1.12;Name=pdhC_1;dbxref=COG:COG0508;gene=pdhC_1;inference=ab initio prediction:Prodigal:2.6,similar to AA sequence:UniProtKB:P21883;locus_tag=BALLLKJP_00094;product=Dihydrolipoyllysine-residue acetyltransferase component of pyruvate dehydrogenase complex
1	Prodigal:2.6	CDS	87480	87917	.	+	0	ID=BALLLKJP_00095;inference=ab initio prediction:Prodigal:2.6,similar to AA sequence:UniProtKB:Q7A5G0;locus_tag=BALLLKJP_00095;note=UPF0403 protein SA1345;product=hypothetical protein
1	Prodigal:2.6	CDS	87930	88907	.	+	0	ID=BALLLKJP_00096;inference=ab initio prediction:Prodigal:2.6;locus_tag=BALLLKJP_00096;product=hypothetical protein
1	Prodigal:2.6	CDS	89285	90409	.	+	0	ID=BALLLKJP_00097;eC_number=3.4.11.4;Name=pepT_1;dbxref=COG:COG2195;gene=pepT_1;inference=ab initio prediction:Prodigal:2.6,similar to AA sequence:UniProtKB:P29745;locus_tag=BALLLKJP_00097;product=Peptidase T
1	Prodigal:2.6	CDS	90489	91895	.	+	0	ID=BALLLKJP_00098;eC_number=1.1.1.44;Name=gnd;gene=gnd;inference=ab initio prediction:Prodigal:2.6,similar to AA sequence:UniProtKB:P63334;locus_tag=BALLLKJP_00098;product=6-phosphogluconate dehydrogenase%2C decarboxylating
1	Prodigal:2.6	CDS	92065	93720	.	+	0	ID=BALLLKJP_00099;eC_number=3.2.1.10;Name=malL;dbxref=COG:COG0366;gene=malL;inference=ab initio prediction:Prodigal:2.6,similar to AA sequence:UniProtKB:P29094;locus_tag=BALLLKJP_00099;product=Oligo-1%2C6-glucosidase
1	Prodigal:2.6	CDS	93983	94864	.	-	0	ID=BALLLKJP_00100;Name=marA;gene=marA;inference=ab initio prediction:Prodigal:2.6,similar to AA sequence:UniProtKB:P0ACH5;locus_tag=BALLLKJP_00100;product=Multiple antibiotic resistance protein MarA
1	Prodigal:2.6	CDS	95065	96549	.	-	0	ID=BALLLKJP_00101;eC_number=1.1.1.49;Name=zwf_1;dbxref=COG:COG0364;gene=zwf_1;inference=ab initio prediction:Prodigal:2.6,similar to AA sequence:UniProtKB:P54547;locus_tag=BALLLKJP_00101;product=Glucose-6-phosphate 1-dehydrogenase
1	Prodigal:2.6	CDS	96973	97893	.	+	0	ID=BALLLKJP_00102;eC_number=3.1.26.11;Name=rnz;dbxref=COG:COG1234;gene=rnz;inference=ab initio prediction:Prodigal:2.6,similar to AA sequence:UniProtKB:P54548;locus_tag=BALLLKJP_00102;product=Ribonuclease Z
1	Prodigal:2.6	CDS	97943	98758	.	-	0	ID=BALLLKJP_00103;eC_number=1.5.1.2;Name=proC;gene=proC;inference=ab initio prediction:Prodigal:2.6,similar to AA sequence:UniProtKB:Q7A5G8;locus_tag=BALLLKJP_00103;product=Pyrroline-5-carboxylate reductase
1	Prodigal:2.6	CDS	98919	99677	.	+	0	ID=BALLLKJP_00104;eC_number=1.-.-.-;inference=ab initio prediction:Prodigal:2.6,similar to AA sequence:UniProtKB:Q7A3L9;locus_tag=BALLLKJP_00104;product=putative oxidoreductase
1	Prodigal:2.6	CDS	99900	100808	.	-	0	ID=BALLLKJP_00105;eC_number=1.1.1.-;Name=yhdN;dbxref=COG:COG0667;gene=yhdN;inference=ab initio prediction:Prodigal:2.6,similar to AA sequence:UniProtKB:P80874;locus_tag=BALLLKJP_00105;product=Aldo-keto reductase YhdN
1	Prodigal:2.6	CDS	100891	101433	.	+	0	ID=BALLLKJP_00106;eC_number=3.6.1.13;Name=nudF;dbxref=COG:COG0494;gene=nudF;inference=ab initio prediction:Prodigal:2.6,similar to AA sequence:UniProtKB:P54570;locus_tag=BALLLKJP_00106;product=ADP-ribose pyrophosphatase
1	Prodigal:2.6	CDS	101538	101987	.	+	0	ID=BALLLKJP_00107;Name=fur;dbxref=COG:COG0735;gene=fur;inference=ab initio prediction:Prodigal:2.6,similar to AA sequence:UniProtKB:P54574;locus_tag=BALLLKJP_00107;product=Ferric uptake regulation protein
1	Prodigal:2.6	CDS	102030	102917	.	+	0	ID=BALLLKJP_00108;Name=xerD_1;gene=xerD_1;inference=ab initio prediction:Prodigal:2.6,similar to AA sequence:UniProtKB:P0A0P0;locus_tag=BALLLKJP_00108;product=Tyrosine recombinase XerD
1	Prodigal:2.6	CDS	102970	103479	.	-	0	ID=BALLLKJP_00109;inference=ab initio prediction:Prodigal:2.6;locus_tag=BALLLKJP_00109;product=hypothetical protein
1	Prodigal:2.6	CDS	103592	104323	.	+	0	ID=BALLLKJP_00110;Name=scpA;dbxref=COG:COG1354;gene=scpA;inference=ab initio prediction:Prodigal:2.6,similar to AA sequence:UniProtKB:P35154;locus_tag=BALLLKJP_00110;product=Segregation and condensation protein A
1	Prodigal:2.6	CDS	104316	104858	.	+	0	ID=BALLLKJP_00111;Name=scpB;dbxref=COG:COG1386;gene=scpB;inference=ab initio prediction:Prodigal:2.6,similar to AA sequence:UniProtKB:P35155;locus_tag=BALLLKJP_00111;product=Segregation and condensation protein B
1	Prodigal:2.6	CDS	104851	105588	.	+	0	ID=BALLLKJP_00112;eC_number=5.4.99.22;Name=rluB;dbxref=COG:COG1187;gene=rluB;inference=ab initio prediction:Prodigal:2.6,similar to AA sequence:UniProtKB:P35159;locus_tag=BALLLKJP_00112;product=Ribosomal large subunit pseudouridine synthase B
1	Prodigal:2.6	CDS	105722	106447	.	+	0	ID=BALLLKJP_00113;Name=srrA;dbxref=COG:COG0745;gene=srrA;inference=ab initio prediction:Prodigal:2.6,similar to AA sequence:UniProtKB:Q5HFT0;locus_tag=BALLLKJP_00113;product=Transcriptional regulatory protein SrrA
1	Prodigal:2.6	CDS	106431	108197	.	+	0	ID=BALLLKJP_00114;eC_number=2.7.13.3;Name=srrB;gene=srrB;inference=ab initio prediction:Prodigal:2.6,similar to AA sequence:UniProtKB:Q9L523;locus_tag=BALLLKJP_00114;product=Sensor protein SrrB
1	Prodigal:2.6	CDS	108789	109328	.	+	0	ID=BALLLKJP_00115;Name=ribU;gene=ribU;inference=ab initio prediction:Prodigal:2.6,similar to AA sequence:UniProtKB:E5QVT2;locus_tag=BALLLKJP_00115;product=Riboflavin transporter RibU
1	Prodigal:2.6	CDS	109733	109981	.	-	0	ID=BALLLKJP_00116;inference=ab initio prediction:Prodigal:2.6,similar to AA sequence:UniProtKB:P10245;locus_tag=BALLLKJP_00116;product=Ferredoxin
1	Prodigal:2.6	CDS	110090	111052	.	+	0	ID=BALLLKJP_00117;inference=ab initio prediction:Prodigal:2.6;locus_tag=BALLLKJP_00117;product=hypothetical protein
1	Prodigal:2.6	CDS	111039	112418	.	+	0	ID=BALLLKJP_00118;eC_number=3.6.4.12;Name=recQ_1;dbxref=COG:COG0514;gene=recQ_1;inference=ab initio prediction:Prodigal:2.6,similar to AA sequence:UniProtKB:P15043;locus_tag=BALLLKJP_00118;product=ATP-dependent DNA helicase RecQ
1	Prodigal:2.6	CDS	112539	113957	.	+	0	ID=BALLLKJP_00119;Name=ebpS;gene=ebpS;inference=ab initio prediction:Prodigal:2.6,similar to AA sequence:UniProtKB:Q7A5I6;locus_tag=BALLLKJP_00119;product=Elastin-binding protein EbpS
1	Prodigal:2.6	CDS	114090	115076	.	+	0	ID=BALLLKJP_00120;eC_number=4.3.1.9;dbxref=COG:COG0492;inference=ab initio prediction:Prodigal:2.6,similar to AA sequence:UniProtKB:Q93HX6;locus_tag=BALLLKJP_00120;product=Glucosaminate ammonia-lyase
1	Prodigal:2.6	CDS	115288	116256	.	-	0	ID=BALLLKJP_00121;eC_number=3.5.1.1;Name=ansB;gene=ansB;inference=ab initio prediction:Prodigal:2.6,similar to AA sequence:UniProtKB:P06608;locus_tag=BALLLKJP_00121;product=L-asparaginase
1	Prodigal:2.6	CDS	116335	116982	.	+	0	ID=BALLLKJP_00122;eC_number=2.7.4.25;Name=cmk;gene=cmk;inference=ab initio prediction:Prodigal:2.6,similar to AA sequence:UniProtKB:P63807;locus_tag=BALLLKJP_00122;product=Cytidylate kinase
1	Prodigal:2.6	CDS	117466	118644	.	+	0	ID=BALLLKJP_00123;Name=rpsA;gene=rpsA;inference=ab initio prediction:Prodigal:2.6,similar to AA sequence:UniProtKB:Q7A5J0;locus_tag=BALLLKJP_00123;product=30S ribosomal protein S1
1	Prodigal:2.6	CDS	118860	120170	.	+	0	ID=BALLLKJP_00124;Name=der;gene=der;inference=ab initio prediction:Prodigal:2.6,similar to AA sequence:UniProtKB:P64060;locus_tag=BALLLKJP_00124;product=GTPase Der
1	Prodigal:2.6	CDS	120191	121189	.	+	0	ID=BALLLKJP_00125;eC_number=1.1.1.94;Name=gpsA;gene=gpsA;inference=ab initio prediction:Prodigal:2.6,similar to AA sequence:UniProtKB:P64191;locus_tag=BALLLKJP_00125;product=Glycerol-3-phosphate dehydrogenase [NAD(P)+]
1	Prodigal:2.6	CDS	121360	121632	.	+	0	ID=BALLLKJP_00126;Name=hup;dbxref=COG:COG0776;gene=hup;inference=ab initio prediction:Prodigal:2.6,similar to AA sequence:UniProtKB:Q99U17;locus_tag=BALLLKJP_00126;product=DNA-binding protein HU
1	Prodigal:2.6	CDS	122102	122680	.	+	0	ID=BALLLKJP_00127;inference=ab initio prediction:Prodigal:2.6;locus_tag=BALLLKJP_00127;product=hypothetical protein
1	Prodigal:2.6	CDS	122673	123398	.	+	0	ID=BALLLKJP_00128;eC_number=2.1.1.163;Name=menG;gene=menG;inference=ab initio prediction:Prodigal:2.6,similar to AA sequence:UniProtKB:P67062;locus_tag=BALLLKJP_00128;product=Demethylmenaquinone methyltransferase
1	Prodigal:2.6	CDS	123400	124359	.	+	0	ID=BALLLKJP_00129;eC_number=2.5.1.30;Name=hepT;dbxref=COG:COG0142;gene=hepT;inference=ab initio prediction:Prodigal:2.6,similar to AA sequence:UniProtKB:P31114;locus_tag=BALLLKJP_00129;product=Heptaprenyl diphosphate synthase component 2
1	Prodigal:2.6	CDS	124499	124948	.	+	0	ID=BALLLKJP_00130;eC_number=2.7.4.6;Name=ndk;dbxref=COG:COG0105;gene=ndk;inference=ab initio prediction:Prodigal:2.6,similar to AA sequence:UniProtKB:Q5HFV4;locus_tag=BALLLKJP_00130;product=Nucleoside diphosphate kinase
1	Prodigal:2.6	CDS	125429	126595	.	+	0	ID=BALLLKJP_00131;eC_number=4.2.3.5;Name=aroC;dbxref=COG:COG0082;gene=aroC;inference=ab initio prediction:Prodigal:2.6,similar to AA sequence:UniProtKB:Q59803;locus_tag=BALLLKJP_00131;product=Chorismate synthase
1	Prodigal:2.6	CDS	126623	127687	.	+	0	ID=BALLLKJP_00132;eC_number=4.2.3.4;Name=aroB;gene=aroB;inference=ab initio prediction:Prodigal:2.6,similar to AA sequence:UniProtKB:Q6GGU4;locus_tag=BALLLKJP_00132;product=3-dehydroquinate synthase
1	Prodigal:2.6	CDS	127697	128998	.	+	0	ID=BALLLKJP_00133;eC_number=2.5.1.19;Name=aroA_1;gene=aroA_1;inference=ab initio prediction:Prodigal:2.6,similar to AA sequence:UniProtKB:P63585;locus_tag=BALLLKJP_00133;product=3-phosphoshikimate 1-carboxyvinyltransferase
1	Prodigal:2.6	CDS	129002	130246	.	+	0	ID=BALLLKJP_00134;Name=lapB;gene=lapB;inference=ab initio prediction:Prodigal:2.6,protein motif:HAMAP:MF_00994;locus_tag=BALLLKJP_00134;product=Lipopolysaccharide assembly protein B
1	Prodigal:2.6	CDS	130260	130823	.	+	0	ID=BALLLKJP_00135;inference=ab initio prediction:Prodigal:2.6;locus_tag=BALLLKJP_00135;product=hypothetical protein
1	Prodigal:2.6	CDS	130835	131428	.	+	0	ID=BALLLKJP_00136;inference=ab initio prediction:Prodigal:2.6;locus_tag=BALLLKJP_00136;product=hypothetical protein
1	Prodigal:2.6	CDS	131473	132168	.	+	0	ID=BALLLKJP_00137;inference=ab initio prediction:Prodigal:2.6;locus_tag=BALLLKJP_00137;product=hypothetical protein
1	Prodigal:2.6	CDS	132349	132666	.	+	0	ID=BALLLKJP_00138;Name=ypjD;dbxref=COG:COG1694;gene=ypjD;inference=ab initio prediction:Prodigal:2.6,similar to AA sequence:UniProtKB:P42979;locus_tag=BALLLKJP_00138;product=putative protein YpjD
1	Prodigal:2.6	CDS	132688	133830	.	+	0	ID=BALLLKJP_00139;eC_number=2.4.1.-;Name=bshA;dbxref=COG:COG0438;gene=bshA;inference=ab initio prediction:Prodigal:2.6,similar to AA sequence:UniProtKB:Q81ST7;locus_tag=BALLLKJP_00139;product=N-acetyl-alpha-D-glucosaminyl L-malate synthase
1	Prodigal:2.6	CDS	133820	135022	.	+	0	ID=BALLLKJP_00140;eC_number=2.7.7.72;Name=cca;gene=cca;inference=ab initio prediction:Prodigal:2.6,similar to AA sequence:UniProtKB:Q7SIB1;locus_tag=BALLLKJP_00140;product=CCA-adding enzyme
1	Prodigal:2.6	CDS	135009	135980	.	+	0	ID=BALLLKJP_00141;eC_number=6.3.4.15;Name=birA;dbxref=COG:COG0340;gene=birA;inference=ab initio prediction:Prodigal:2.6,similar to AA sequence:UniProtKB:P0CI75;locus_tag=BALLLKJP_00141;product=Bifunctional ligase/repressor BirA
1	Prodigal:2.6	CDS	136005	138713	.	+	0	ID=BALLLKJP_00142;eC_number=3.6.4.12;Name=dinG;dbxref=COG:COG0847;gene=dinG;inference=ab initio prediction:Prodigal:2.6,similar to AA sequence:UniProtKB:Q2FYH5;locus_tag=BALLLKJP_00142;product=putative ATP-dependent helicase DinG 
1	Prodigal:2.6	CDS	138834	140126	.	+	0	ID=BALLLKJP_00143;eC_number=6.1.1.22;Name=asnS;gene=asnS;inference=ab initio prediction:Prodigal:2.6,similar to AA sequence:UniProtKB:P67572;locus_tag=BALLLKJP_00143;product=Asparagine--tRNA ligase
1	Prodigal:2.6	CDS	140219	140905	.	+	0	ID=BALLLKJP_00144;Name=dnaD;dbxref=COG:COG3935;gene=dnaD;inference=ab initio prediction:Prodigal:2.6,similar to AA sequence:UniProtKB:P39787;locus_tag=BALLLKJP_00144;product=DNA replication protein DnaD
1	Prodigal:2.6	CDS	140895	141554	.	+	0	ID=BALLLKJP_00145;eC_number=4.2.99.18;Name=nth;dbxref=COG:COG0177;gene=nth;inference=ab initio prediction:Prodigal:2.6,similar to AA sequence:UniProtKB:P0AB83;locus_tag=BALLLKJP_00145;product=Endonuclease III
1	Prodigal:2.6	CDS	141559	141891	.	+	0	ID=BALLLKJP_00146;inference=ab initio prediction:Prodigal:2.6;locus_tag=BALLLKJP_00146;product=hypothetical protein
1	Prodigal:2.6	CDS	142081	144312	.	-	0	ID=BALLLKJP_00147;Name=ponA;dbxref=COG:COG0744;gene=ponA;inference=ab initio prediction:Prodigal:2.6,similar to AA sequence:UniProtKB:P39793;locus_tag=BALLLKJP_00147;product=Penicillin-binding protein 1A/1B
1	Prodigal:2.6	CDS	144309	144935	.	-	0	ID=BALLLKJP_00148;eC_number=3.1.22.-;Name=recU;gene=recU;inference=ab initio prediction:Prodigal:2.6,similar to AA sequence:UniProtKB:P68817;locus_tag=BALLLKJP_00148;product=Holliday junction resolvase RecU
1	Prodigal:2.6	CDS	145279	145611	.	+	0	ID=BALLLKJP_00149;inference=ab initio prediction:Prodigal:2.6;locus_tag=BALLLKJP_00149;product=hypothetical protein
1	Prodigal:2.6	CDS	145623	146189	.	+	0	ID=BALLLKJP_00150;inference=ab initio prediction:Prodigal:2.6,similar to AA sequence:UniProtKB:P50838;locus_tag=BALLLKJP_00150;note=UPF0398 protein YpsA;product=hypothetical protein
1	Prodigal:2.6	CDS	146203	146541	.	+	0	ID=BALLLKJP_00151;Name=gpsB;gene=gpsB;inference=ab initio prediction:Prodigal:2.6,similar to AA sequence:UniProtKB:Q7A5L1;locus_tag=BALLLKJP_00151;product=Cell cycle protein GpsB
1	Prodigal:2.6	CDS	147184	148320	.	+	0	ID=BALLLKJP_00152;eC_number=2.1.1.173;Name=rlmL;dbxref=COG:COG0116;gene=rlmL;inference=ab initio prediction:Prodigal:2.6,similar to AA sequence:UniProtKB:Q9K0V4;locus_tag=BALLLKJP_00152;product=Ribosomal RNA large subunit methyltransferase L
1	Prodigal:2.6	CDS	148488	149126	.	+	0	ID=BALLLKJP_00153;inference=ab initio prediction:Prodigal:2.6;locus_tag=BALLLKJP_00153;product=hypothetical protein
1	Prodigal:2.6	CDS	149503	152940	.	+	0	ID=BALLLKJP_00154;eC_number=3.6.5.5;dbxref=COG:COG0699;inference=ab initio prediction:Prodigal:2.6,similar to AA sequence:UniProtKB:B2IZD3;locus_tag=BALLLKJP_00154;product=Bacterial dynamin-like protein
1	Prodigal:2.6	CDS	152959	153837	.	+	0	ID=BALLLKJP_00155;eC_number=3.1.11.-;Name=ypcP;dbxref=COG:COG0258;gene=ypcP;inference=ab initio prediction:Prodigal:2.6,similar to AA sequence:UniProtKB:P54161;locus_tag=BALLLKJP_00155;product=5'-3' exonuclease
1	Prodigal:2.6	CDS	154079	184630	.	+	0	ID=BALLLKJP_00156;Name=ebh_1;gene=ebh_1;inference=ab initio prediction:Prodigal:2.6,similar to AA sequence:UniProtKB:Q8NWQ6;locus_tag=BALLLKJP_00156;product=Extracellular matrix-binding protein ebh
1	Prodigal:2.6	CDS	184802	185197	.	-	0	ID=BALLLKJP_00157;Name=rnhA;dbxref=COG:COG0328;gene=rnhA;inference=ab initio prediction:Prodigal:2.6,similar to AA sequence:UniProtKB:P54162;locus_tag=BALLLKJP_00157;product=14.7 kDa ribonuclease H-like protein
1	Prodigal:2.6	CDS	185522	186226	.	-	0	ID=BALLLKJP_00158;Name=yhhQ;dbxref=COG:COG1738;gene=yhhQ;inference=ab initio prediction:Prodigal:2.6,similar to AA sequence:UniProtKB:P37619;locus_tag=BALLLKJP_00158;product=Queuosine precursor transporter
1	Prodigal:2.6	CDS	186683	186943	.	+	0	ID=BALLLKJP_00159;inference=ab initio prediction:Prodigal:2.6;locus_tag=BALLLKJP_00159;product=hypothetical protein
1	Prodigal:2.6	CDS	186992	187432	.	+	0	ID=BALLLKJP_00160;inference=ab initio prediction:Prodigal:2.6,similar to AA sequence:UniProtKB:Q7A5M6;locus_tag=BALLLKJP_00160;note=UPF0403 protein SA1261;product=hypothetical protein
1	Prodigal:2.6	CDS	187644	188693	.	+	0	ID=BALLLKJP_00161;dbxref=COG:COG0577;inference=ab initio prediction:Prodigal:2.6,similar to AA sequence:UniProtKB:P9WG17;locus_tag=BALLLKJP_00161;product=putative ABC transporter permease
1	Prodigal:2.6	CDS	188709	189371	.	+	0	ID=BALLLKJP_00162;Name=ytrE;dbxref=COG:COG1136;gene=ytrE;inference=ab initio prediction:Prodigal:2.6,similar to AA sequence:UniProtKB:O34392;locus_tag=BALLLKJP_00162;product=ABC transporter ATP-binding protein YtrE
1	Prodigal:2.6	CDS	189685	190641	.	+	0	ID=BALLLKJP_00163;eC_number=2.1.1.45;Name=thyA;dbxref=COG:COG0207;gene=thyA;inference=ab initio prediction:Prodigal:2.6,similar to AA sequence:UniProtKB:P67046;locus_tag=BALLLKJP_00163;product=Thymidylate synthase
1	Prodigal:2.6	CDS	190683	191168	.	+	0	ID=BALLLKJP_00164;eC_number=1.5.1.3;Name=folA;dbxref=COG:COG0262;gene=folA;inference=ab initio prediction:Prodigal:2.6,similar to AA sequence:UniProtKB:P0C0P0;locus_tag=BALLLKJP_00164;product=Dihydrofolate reductase
1	Prodigal:2.6	CDS	191178	192026	.	+	0	ID=BALLLKJP_00165;inference=ab initio prediction:Prodigal:2.6,similar to AA sequence:UniProtKB:Q8NWR0;locus_tag=BALLLKJP_00165;product=DegV domain-containing protein
1	Prodigal:2.6	CDS	192129	192653	.	+	0	ID=BALLLKJP_00166;eC_number=1.8.4.11;Name=msrA2;dbxref=COG:COG0225;gene=msrA2;inference=ab initio prediction:Prodigal:2.6,similar to AA sequence:UniProtKB:P0A086;locus_tag=BALLLKJP_00166;product=Peptide methionine sulfoxide reductase MsrA 2
1	Prodigal:2.6	CDS	192650	193078	.	+	0	ID=BALLLKJP_00167;eC_number=1.8.4.12;Name=msrB;gene=msrB;inference=ab initio prediction:Prodigal:2.6,similar to AA sequence:UniProtKB:P99065;locus_tag=BALLLKJP_00167;product=Peptide methionine sulfoxide reductase MsrB
1	Prodigal:2.6	CDS	193091	193591	.	+	0	ID=BALLLKJP_00168;Name=crr;gene=crr;inference=ab initio prediction:Prodigal:2.6,similar to AA sequence:UniProtKB:P60857;locus_tag=BALLLKJP_00168;product=PTS system glucose-specific EIIA component
1	Prodigal:2.6	CDS	193591	193815	.	+	0	ID=BALLLKJP_00169;inference=ab initio prediction:Prodigal:2.6,similar to AA sequence:UniProtKB:Q7A0W3;locus_tag=BALLLKJP_00169;note=UPF0346 protein MW1311;product=hypothetical protein
1	Prodigal:2.6	CDS	194160	195635	.	+	0	ID=BALLLKJP_00170;eC_number=3.4.21.-;inference=ab initio prediction:Prodigal:2.6,similar to AA sequence:UniProtKB:Q7A5M9;locus_tag=BALLLKJP_00170;product=putative CtpA-like serine protease
1	Prodigal:2.6	CDS	195971	196474	.	+	0	ID=BALLLKJP_00171;inference=ab initio prediction:Prodigal:2.6;locus_tag=BALLLKJP_00171;product=hypothetical protein
1	Prodigal:2.6	CDS	196492	197565	.	+	0	ID=BALLLKJP_00172;eC_number=2.4.1.227;Name=murG;gene=murG;inference=ab initio prediction:Prodigal:2.6,similar to AA sequence:UniProtKB:P65482;locus_tag=BALLLKJP_00172;product=UDP-N-acetylglucosamine--N-acetylmuramyl-(pentapeptide) pyrophosphoryl-undecaprenol N-acetylglucosamine transferase
1	Prodigal:2.6	CDS	197578	198192	.	+	0	ID=BALLLKJP_00173;eC_number=3.1.3.27;Name=pgpB_1;dbxref=COG:COG0671;gene=pgpB_1;inference=ab initio prediction:Prodigal:2.6,similar to AA sequence:UniProtKB:O34349;locus_tag=BALLLKJP_00173;product=Phosphatidylglycerophosphatase B
1	Prodigal:2.6	CDS	198543	199634	.	+	0	ID=BALLLKJP_00174;eC_number=3.6.3.20;Name=ugpC;dbxref=COG:COG3839;gene=ugpC;inference=ab initio prediction:Prodigal:2.6,similar to AA sequence:UniProtKB:P10907;locus_tag=BALLLKJP_00174;product=sn-glycerol-3-phosphate import ATP-binding protein UgpC
1	Prodigal:2.6	CDS	199631	200587	.	+	0	ID=BALLLKJP_00175;Name=yteP;dbxref=COG:COG4209;gene=yteP;inference=ab initio prediction:Prodigal:2.6,similar to AA sequence:UniProtKB:C0SPB3;locus_tag=BALLLKJP_00175;product=putative multiple-sugar transport system permease YteP
1	Prodigal:2.6	CDS	200599	202287	.	+	0	ID=BALLLKJP_00176;Name=lipO;dbxref=COG:COG1653;gene=lipO;inference=ab initio prediction:Prodigal:2.6,similar to AA sequence:UniProtKB:P37966;locus_tag=BALLLKJP_00176;product=Lipoprotein LipO
1	Prodigal:2.6	CDS	202303	203199	.	+	0	ID=BALLLKJP_00177;Name=araQ;dbxref=COG:COG0395;gene=araQ;inference=ab initio prediction:Prodigal:2.6,similar to AA sequence:UniProtKB:P94530;locus_tag=BALLLKJP_00177;product=L-arabinose transport system permease protein AraQ
1	Prodigal:2.6	CDS	203213	204067	.	+	0	ID=BALLLKJP_00178;eC_number=3.1.4.53;Name=cpdA_1;gene=cpdA_1;inference=ab initio prediction:Prodigal:2.6,protein motif:HAMAP:MF_00905;locus_tag=BALLLKJP_00178;product=3'%2C5'-cyclic adenosine monophosphate phosphodiesterase CpdA
1	Prodigal:2.6	CDS	204054	205379	.	+	0	ID=BALLLKJP_00179;Name=yeeO;dbxref=COG:COG0534;gene=yeeO;inference=ab initio prediction:Prodigal:2.6,similar to AA sequence:UniProtKB:P76352;locus_tag=BALLLKJP_00179;product=putative FMN/FAD exporter YeeO
1	Prodigal:2.6	CDS	205386	206153	.	+	0	ID=BALLLKJP_00180;Name=glpR;dbxref=COG:COG1349;gene=glpR;inference=ab initio prediction:Prodigal:2.6,similar to AA sequence:UniProtKB:P0ACL0;locus_tag=BALLLKJP_00180;product=Glycerol-3-phosphate regulon repressor
1	Prodigal:2.6	CDS	206712	207371	.	+	0	ID=BALLLKJP_00181;Name=arlR_1;dbxref=COG:COG0745;gene=arlR_1;inference=ab initio prediction:Prodigal:2.6,similar to AA sequence:UniProtKB:Q9KJN4;locus_tag=BALLLKJP_00181;product=Response regulator ArlR
1	Prodigal:2.6	CDS	207368	208738	.	+	0	ID=BALLLKJP_00182;eC_number=2.7.13.3;Name=arlS;dbxref=COG:COG0642;gene=arlS;inference=ab initio prediction:Prodigal:2.6,similar to AA sequence:UniProtKB:Q9KJN3;locus_tag=BALLLKJP_00182;product=Signal transduction histidine-protein kinase ArlS
1	Prodigal:2.6	CDS	209153	211957	.	+	0	ID=BALLLKJP_00183;eC_number=1.2.4.2;Name=odhA;gene=odhA;inference=ab initio prediction:Prodigal:2.6,similar to AA sequence:UniProtKB:Q99U74;locus_tag=BALLLKJP_00183;product=2-oxoglutarate dehydrogenase E1 component
1	Prodigal:2.6	CDS	211976	213238	.	+	0	ID=BALLLKJP_00184;eC_number=2.3.1.61;Name=odhB;gene=odhB;inference=ab initio prediction:Prodigal:2.6,similar to AA sequence:UniProtKB:Q7A5N4;locus_tag=BALLLKJP_00184;product=Dihydrolipoyllysine-residue succinyltransferase component of 2-oxoglutarate dehydrogenase complex
1	Prodigal:2.6	CDS	213395	213568	.	-	0	ID=BALLLKJP_00185;inference=ab initio prediction:Prodigal:2.6;locus_tag=BALLLKJP_00185;product=hypothetical protein
1	Prodigal:2.6	CDS	213769	214578	.	+	0	ID=BALLLKJP_00186;eC_number=1.13.11.-;Name=mhqA;dbxref=COG:COG0346;gene=mhqA;inference=ab initio prediction:Prodigal:2.6,similar to AA sequence:UniProtKB:O34689;locus_tag=BALLLKJP_00186;product=Putative ring-cleaving dioxygenase MhqA
1	Prodigal:2.6	CDS	214603	214806	.	+	0	ID=BALLLKJP_00187;inference=ab initio prediction:Prodigal:2.6;locus_tag=BALLLKJP_00187;product=hypothetical protein
1	Prodigal:2.6	CDS	214984	215775	.	+	0	ID=BALLLKJP_00188;Name=nirQ;dbxref=COG:COG0714;gene=nirQ;inference=ab initio prediction:Prodigal:2.6,similar to AA sequence:UniProtKB:Q02441;locus_tag=BALLLKJP_00188;product=Denitrification regulatory protein NirQ
1	Prodigal:2.6	CDS	215788	217677	.	+	0	ID=BALLLKJP_00189;eC_number=6.6.1.2;Name=cobT;gene=cobT;inference=ab initio prediction:Prodigal:2.6,similar to AA sequence:UniProtKB:P29934;locus_tag=BALLLKJP_00189;product=Aerobic cobaltochelatase subunit CobT
1	Prodigal:2.6	CDS	217864	219207	.	+	0	ID=BALLLKJP_00190;Name=brnQ_1;dbxref=COG:COG1114;gene=brnQ_1;inference=ab initio prediction:Prodigal:2.6,similar to AA sequence:UniProtKB:P0AD99;locus_tag=BALLLKJP_00190;product=Branched-chain amino acid transport system 2 carrier protein
1	Prodigal:2.6	CDS	219283	220413	.	-	0	ID=BALLLKJP_00191;inference=ab initio prediction:Prodigal:2.6,similar to AA sequence:UniProtKB:P60108;locus_tag=BALLLKJP_00191;product=TelA-like protein
1	Prodigal:2.6	CDS	220436	221062	.	-	0	ID=BALLLKJP_00192;inference=ab initio prediction:Prodigal:2.6;locus_tag=BALLLKJP_00192;product=hypothetical protein
1	Prodigal:2.6	CDS	221102	221371	.	-	0	ID=BALLLKJP_00193;eC_number=3.6.1.7;Name=acyP;dbxref=COG:COG1254;gene=acyP;inference=ab initio prediction:Prodigal:2.6,similar to AA sequence:UniProtKB:O35031;locus_tag=BALLLKJP_00193;product=Acylphosphatase
1	Prodigal:2.6	CDS	221530	221838	.	+	0	ID=BALLLKJP_00194;inference=ab initio prediction:Prodigal:2.6;locus_tag=BALLLKJP_00194;product=hypothetical protein
1	Prodigal:2.6	CDS	222019	222219	.	+	0	ID=BALLLKJP_00195;Name=cspA_1;dbxref=COG:COG1278;gene=cspA_1;inference=ab initio prediction:Prodigal:2.6,similar to AA sequence:UniProtKB:Q2FYN2;locus_tag=BALLLKJP_00195;product=Cold shock protein CspA
1	Prodigal:2.6	CDS	223165	223575	.	+	0	ID=BALLLKJP_00196;inference=ab initio prediction:Prodigal:2.6;locus_tag=BALLLKJP_00196;product=hypothetical protein
1	Prodigal:2.6	CDS	223562	224425	.	+	0	ID=BALLLKJP_00197;eC_number=3.6.3.-;Name=thiQ;dbxref=COG:COG3840;gene=thiQ;inference=ab initio prediction:Prodigal:2.6,similar to AA sequence:UniProtKB:P44986;locus_tag=BALLLKJP_00197;product=Thiamine import ATP-binding protein ThiQ
1	Prodigal:2.6	CDS	224434	225183	.	+	0	ID=BALLLKJP_00198;inference=ab initio prediction:Prodigal:2.6;locus_tag=BALLLKJP_00198;product=hypothetical protein
1	Prodigal:2.6	CDS	225315	226580	.	-	0	ID=BALLLKJP_00199;eC_number=4.1.1.20;Name=lysA;dbxref=COG:COG0019;gene=lysA;inference=ab initio prediction:Prodigal:2.6,similar to AA sequence:UniProtKB:P9WIU7;locus_tag=BALLLKJP_00199;product=Diaminopimelate decarboxylase
1	Prodigal:2.6	CDS	226581	227654	.	-	0	ID=BALLLKJP_00200;eC_number=5.1.1.1;Name=alr;gene=alr;inference=ab initio prediction:Prodigal:2.6,similar to AA sequence:UniProtKB:Q9S5V6;locus_tag=BALLLKJP_00200;product=Alanine racemase
1	Prodigal:2.6	CDS	227660	228811	.	-	0	ID=BALLLKJP_00201;eC_number=3.-.-.-;Name=yxeP_1;dbxref=COG:COG1473;gene=yxeP_1;inference=ab initio prediction:Prodigal:2.6,similar to AA sequence:UniProtKB:P54955;locus_tag=BALLLKJP_00201;product=putative hydrolase YxeP
1	Prodigal:2.6	CDS	228969	229691	.	-	0	ID=BALLLKJP_00202;eC_number=2.3.1.89;Name=dapH;dbxref=COG:COG2171;gene=dapH;inference=ab initio prediction:Prodigal:2.6,similar to AA sequence:UniProtKB:Q7A2S0;locus_tag=BALLLKJP_00202;product=2%2C3%2C4%2C5-tetrahydropyridine-2%2C6-dicarboxylate N-acetyltransferase
1	Prodigal:2.6	CDS	229713	230435	.	-	0	ID=BALLLKJP_00203;eC_number=1.17.1.8;Name=dapB;dbxref=COG:COG0289;gene=dapB;inference=ab initio prediction:Prodigal:2.6,similar to AA sequence:UniProtKB:Q5HG24;locus_tag=BALLLKJP_00203;product=4-hydroxy-tetrahydrodipicolinate reductase
1	Prodigal:2.6	CDS	230435	231319	.	-	0	ID=BALLLKJP_00204;eC_number=4.3.3.7;Name=dapA;gene=dapA;inference=ab initio prediction:Prodigal:2.6,similar to AA sequence:UniProtKB:Q6GH13;locus_tag=BALLLKJP_00204;product=4-hydroxy-tetrahydrodipicolinate synthase
1	Prodigal:2.6	CDS	231321	232310	.	-	0	ID=BALLLKJP_00205;eC_number=1.2.1.11;Name=asd;dbxref=COG:COG0136;gene=asd;inference=ab initio prediction:Prodigal:2.6,similar to AA sequence:UniProtKB:Q04797;locus_tag=BALLLKJP_00205;product=Aspartate-semialdehyde dehydrogenase
1	Prodigal:2.6	CDS	232381	233583	.	-	0	ID=BALLLKJP_00206;eC_number=2.7.2.4;Name=lysC;dbxref=COG:COG0527;gene=lysC;inference=ab initio prediction:Prodigal:2.6,similar to AA sequence:UniProtKB:P08495;locus_tag=BALLLKJP_00206;product=Aspartokinase 2
1	Prodigal:2.6	CDS	234190	235797	.	-	0	ID=BALLLKJP_00207;Name=ybiT;dbxref=COG:COG0488;gene=ybiT;inference=ab initio prediction:Prodigal:2.6,similar to AA sequence:UniProtKB:P0A9U3;locus_tag=BALLLKJP_00207;product=putative ABC transporter ATP-binding protein YbiT
1	Prodigal:2.6	CDS	236012	236908	.	+	0	ID=BALLLKJP_00208;Name=cvfB;gene=cvfB;inference=ab initio prediction:Prodigal:2.6,similar to AA sequence:UniProtKB:Q7A5Q1;locus_tag=BALLLKJP_00208;product=Conserved virulence factor B
1	Prodigal:2.6	CDS	237512	238489	.	+	0	ID=BALLLKJP_00209;Name=pstS;gene=pstS;inference=ab initio prediction:Prodigal:2.6,similar to AA sequence:UniProtKB:Q7A5Q2;locus_tag=BALLLKJP_00209;product=Phosphate-binding protein PstS
1	Prodigal:2.6	CDS	238697	239623	.	+	0	ID=BALLLKJP_00210;Name=pstC1;dbxref=COG:COG0573;gene=pstC1;inference=ab initio prediction:Prodigal:2.6,similar to AA sequence:UniProtKB:P9WG07;locus_tag=BALLLKJP_00210;product=Phosphate transport system permease protein PstC 1
1	Prodigal:2.6	CDS	239625	240530	.	+	0	ID=BALLLKJP_00211;Name=pstA;dbxref=COG:COG0581;gene=pstA;inference=ab initio prediction:Prodigal:2.6,similar to AA sequence:UniProtKB:P07654;locus_tag=BALLLKJP_00211;product=Phosphate transport system permease protein PstA
1	Prodigal:2.6	CDS	240623	241498	.	+	0	ID=BALLLKJP_00212;eC_number=3.6.3.27;Name=pstB3;dbxref=COG:COG1117;gene=pstB3;inference=ab initio prediction:Prodigal:2.6,similar to AA sequence:UniProtKB:P0A2V9;locus_tag=BALLLKJP_00212;product=Phosphate import ATP-binding protein PstB 3
1	Prodigal:2.6	CDS	241505	242152	.	+	0	ID=BALLLKJP_00213;Name=phoU;dbxref=COG:COG0704;gene=phoU;inference=ab initio prediction:Prodigal:2.6,similar to AA sequence:UniProtKB:Q83WB2;locus_tag=BALLLKJP_00213;product=Phosphate-specific transport system accessory protein PhoU
1	Prodigal:2.6	CDS	242246	244057	.	-	0	ID=BALLLKJP_00214;eC_number=3.4.24.-;Name=pepF1_1;gene=pepF1_1;inference=ab initio prediction:Prodigal:2.6,similar to AA sequence:UniProtKB:P54124;locus_tag=BALLLKJP_00214;product=Oligoendopeptidase F%2C plasmid
1	Prodigal:2.6	CDS	244305	244640	.	+	0	ID=BALLLKJP_00215;inference=ab initio prediction:Prodigal:2.6;locus_tag=BALLLKJP_00215;product=hypothetical protein
1	Prodigal:2.6	CDS	244819	245820	.	+	0	ID=BALLLKJP_00216;Name=gsiC;dbxref=COG:COG0601;gene=gsiC;inference=ab initio prediction:Prodigal:2.6,similar to AA sequence:UniProtKB:P75798;locus_tag=BALLLKJP_00216;product=Glutathione transport system permease protein GsiC
1	Prodigal:2.6	CDS	245810	246664	.	+	0	ID=BALLLKJP_00217;Name=ddpC;dbxref=COG:COG1173;gene=ddpC;inference=ab initio prediction:Prodigal:2.6,similar to AA sequence:UniProtKB:P77463;locus_tag=BALLLKJP_00217;product=putative D%2CD-dipeptide transport system permease protein DdpC
1	Prodigal:2.6	CDS	246627	247403	.	+	0	ID=BALLLKJP_00218;Name=oppD_1;dbxref=COG:COG0444;gene=oppD_1;inference=ab initio prediction:Prodigal:2.6,similar to AA sequence:UniProtKB:P24136;locus_tag=BALLLKJP_00218;product=Oligopeptide transport ATP-binding protein OppD
1	Prodigal:2.6	CDS	247406	248104	.	+	0	ID=BALLLKJP_00219;Name=ddpF;dbxref=COG:COG1124;gene=ddpF;inference=ab initio prediction:Prodigal:2.6,similar to AA sequence:UniProtKB:P77622;locus_tag=BALLLKJP_00219;product=putative D%2CD-dipeptide transport ATP-binding protein DdpF
1	Prodigal:2.6	CDS	248335	249099	.	-	0	ID=BALLLKJP_00220;eC_number=3.6.1.-;Name=cof;gene=cof;inference=ab initio prediction:Prodigal:2.6,protein motif:HAMAP:MF_01847;locus_tag=BALLLKJP_00220;product=HMP-PP phosphatase
1	Prodigal:2.6	CDS	250120	251373	.	-	0	ID=BALLLKJP_00221;eC_number=2.3.2.18;Name=femB;dbxref=COG:COG2348;gene=femB;inference=ab initio prediction:Prodigal:2.6,similar to AA sequence:UniProtKB:Q2FYR1;locus_tag=BALLLKJP_00221;product=Aminoacyltransferase FemB
1	Prodigal:2.6	CDS	251399	252652	.	-	0	ID=BALLLKJP_00222;eC_number=2.3.2.17;Name=femA_1;dbxref=COG:COG2348;gene=femA_1;inference=ab initio prediction:Prodigal:2.6,similar to AA sequence:UniProtKB:Q2FYR2;locus_tag=BALLLKJP_00222;product=Aminoacyltransferase FemA
1	Prodigal:2.6	CDS	252925	253584	.	-	0	ID=BALLLKJP_00223;eC_number=3.1.2.-;Name=hchA;dbxref=COG:COG0693;gene=hchA;inference=ab initio prediction:Prodigal:2.6,similar to AA sequence:UniProtKB:Q2G0M7;locus_tag=BALLLKJP_00223;product=Protein/nucleic acid deglycase HchA
1	Prodigal:2.6	CDS	253775	254506	.	-	0	ID=BALLLKJP_00224;eC_number=4.2.1.20;Name=trpA;dbxref=COG:COG0159;gene=trpA;inference=ab initio prediction:Prodigal:2.6,similar to AA sequence:UniProtKB:Q97P33;locus_tag=BALLLKJP_00224;product=Tryptophan synthase alpha chain
1	Prodigal:2.6	CDS	254499	255707	.	-	0	ID=BALLLKJP_00225;eC_number=4.2.1.20;Name=trpB;dbxref=COG:COG0133;gene=trpB;inference=ab initio prediction:Prodigal:2.6,similar to AA sequence:UniProtKB:Q81TL8;locus_tag=BALLLKJP_00225;product=Tryptophan synthase beta chain
1	Prodigal:2.6	CDS	255711	256334	.	-	0	ID=BALLLKJP_00226;eC_number=5.3.1.24;Name=trpF;dbxref=COG:COG0135;gene=trpF;inference=ab initio prediction:Prodigal:2.6,similar to AA sequence:UniProtKB:Q56320;locus_tag=BALLLKJP_00226;product=N-(5'-phosphoribosyl)anthranilate isomerase
1	Prodigal:2.6	CDS	256324	257112	.	-	0	ID=BALLLKJP_00227;eC_number=4.1.1.48;Name=trpC;gene=trpC;inference=ab initio prediction:Prodigal:2.6,similar to AA sequence:UniProtKB:Q2YRR4;locus_tag=BALLLKJP_00227;product=Indole-3-glycerol phosphate synthase
1	Prodigal:2.6	CDS	257116	258111	.	-	0	ID=BALLLKJP_00228;eC_number=2.4.2.18;Name=trpD2;dbxref=COG:COG0547;gene=trpD2;inference=ab initio prediction:Prodigal:2.6,similar to AA sequence:UniProtKB:Q8YXQ9;locus_tag=BALLLKJP_00228;product=Anthranilate phosphoribosyltransferase 2
1	Prodigal:2.6	CDS	258114	258680	.	-	0	ID=BALLLKJP_00229;eC_number=4.1.3.27;Name=trpG;dbxref=COG:COG0512;gene=trpG;inference=ab initio prediction:Prodigal:2.6,similar to AA sequence:UniProtKB:P26922;locus_tag=BALLLKJP_00229;product=Anthranilate synthase component 2
1	Prodigal:2.6	CDS	258677	260083	.	-	0	ID=BALLLKJP_00230;eC_number=4.1.3.27;Name=trpE;dbxref=COG:COG0147;gene=trpE;inference=ab initio prediction:Prodigal:2.6,similar to AA sequence:UniProtKB:P20580;locus_tag=BALLLKJP_00230;product=Anthranilate synthase component 1
1	Prodigal:2.6	CDS	260742	261830	.	+	0	ID=BALLLKJP_00231;eC_number=1.3.1.43;Name=tyrC;gene=tyrC;inference=ab initio prediction:Prodigal:2.6,similar to AA sequence:UniProtKB:Q04983;locus_tag=BALLLKJP_00231;product=Cyclohexadienyl dehydrogenase
1	Prodigal:2.6	CDS	261902	263164	.	-	0	ID=BALLLKJP_00232;Name=umuC;dbxref=COG:COG0389;gene=umuC;inference=ab initio prediction:Prodigal:2.6,similar to AA sequence:UniProtKB:P04152;locus_tag=BALLLKJP_00232;product=Protein UmuC
1	Prodigal:2.6	CDS	263308	263493	.	+	0	ID=BALLLKJP_00233;eC_number=5.3.2.-;inference=ab initio prediction:Prodigal:2.6,similar to AA sequence:UniProtKB:P99132;locus_tag=BALLLKJP_00233;product=putative tautomerase.1
2	Prodigal:2.6	CDS	578	778	.	+	0	ID=BALLLKJP_00234;inference=ab initio prediction:Prodigal:2.6;locus_tag=BALLLKJP_00234;product=hypothetical protein
2	Prodigal:2.6	CDS	2028	2768	.	+	0	ID=BALLLKJP_00235;eC_number=2.1.1.-;inference=ab initio prediction:Prodigal:2.6,similar to AA sequence:UniProtKB:Q7A794;locus_tag=BALLLKJP_00235;product=Putative TrmH family tRNA/rRNA methyltransferase
2	Prodigal:2.6	CDS	3137	4195	.	+	0	ID=BALLLKJP_00236;eC_number=6.1.1.20;Name=pheS;dbxref=COG:COG0016;gene=pheS;inference=ab initio prediction:Prodigal:2.6,similar to AA sequence:UniProtKB:Q4L5E3;locus_tag=BALLLKJP_00236;product=Phenylalanine--tRNA ligase alpha subunit
2	Prodigal:2.6	CDS	4195	6597	.	+	0	ID=BALLLKJP_00237;eC_number=6.1.1.20;Name=pheT_1;dbxref=COG:COG0072;gene=pheT_1;inference=ab initio prediction:Prodigal:2.6,similar to AA sequence:UniProtKB:Q4L5E4;locus_tag=BALLLKJP_00237;product=Phenylalanine--tRNA ligase beta subunit
2	Prodigal:2.6	CDS	6649	7575	.	-	0	ID=BALLLKJP_00238;eC_number=3.1.26.4;Name=rnhC;dbxref=COG:COG1039;gene=rnhC;inference=ab initio prediction:Prodigal:2.6,similar to AA sequence:UniProtKB:P94541;locus_tag=BALLLKJP_00238;product=Ribonuclease HIII
2	Prodigal:2.6	CDS	7835	8101	.	+	0	ID=BALLLKJP_00239;Name=zapA;dbxref=COG:COG3027;gene=zapA;inference=ab initio prediction:Prodigal:2.6,similar to AA sequence:UniProtKB:P94542;locus_tag=BALLLKJP_00239;product=Cell division protein ZapA
2	Prodigal:2.6	CDS	8102	8623	.	+	0	ID=BALLLKJP_00240;inference=ab initio prediction:Prodigal:2.6;locus_tag=BALLLKJP_00240;product=hypothetical protein
2	Prodigal:2.6	CDS	8698	10407	.	+	0	ID=BALLLKJP_00241;Name=polX;dbxref=COG:COG1387;gene=polX;inference=ab initio prediction:Prodigal:2.6,similar to AA sequence:UniProtKB:P94544;locus_tag=BALLLKJP_00241;product=DNA polymerase/3'-5' exonuclease PolX
2	Prodigal:2.6	CDS	10417	12765	.	+	0	ID=BALLLKJP_00242;eC_number=3.1.-.-;Name=mutS2;gene=mutS2;inference=ab initio prediction:Prodigal:2.6,similar to AA sequence:UniProtKB:P65496;locus_tag=BALLLKJP_00242;product=Endonuclease MutS2
2	Prodigal:2.6	CDS	13024	13338	.	+	0	ID=BALLLKJP_00243;Name=trxA_1;dbxref=COG:COG0526;gene=trxA_1;inference=ab initio prediction:Prodigal:2.6,similar to AA sequence:UniProtKB:Q2FZD2;locus_tag=BALLLKJP_00243;product=Thioredoxin
2	Prodigal:2.6	CDS	13436	15220	.	+	0	ID=BALLLKJP_00244;Name=uvrC;dbxref=COG:COG0322;gene=uvrC;inference=ab initio prediction:Prodigal:2.6,similar to AA sequence:UniProtKB:Q5KWH6;locus_tag=BALLLKJP_00244;product=UvrABC system protein C
2	Prodigal:2.6	CDS	15587	16201	.	+	0	ID=BALLLKJP_00245;Name=sdhC;dbxref=COG:COG2009;gene=sdhC;inference=ab initio prediction:Prodigal:2.6,similar to AA sequence:UniProtKB:P08064;locus_tag=BALLLKJP_00245;product=Succinate dehydrogenase cytochrome b558 subunit
2	Prodigal:2.6	CDS	16354	18120	.	+	0	ID=BALLLKJP_00246;eC_number=1.3.5.4;Name=frdA;gene=frdA;inference=ab initio prediction:Prodigal:2.6,similar to AA sequence:UniProtKB:V3TQ67;locus_tag=BALLLKJP_00246;product=Fumarate reductase flavoprotein subunit
2	Prodigal:2.6	CDS	18120	18962	.	+	0	ID=BALLLKJP_00247;eC_number=1.3.5.1;Name=frdB;dbxref=COG:COG0479;gene=frdB;inference=ab initio prediction:Prodigal:2.6,similar to AA sequence:UniProtKB:P17596;locus_tag=BALLLKJP_00247;product=Fumarate reductase iron-sulfur subunit
2	Prodigal:2.6	CDS	19125	19928	.	+	0	ID=BALLLKJP_00248;eC_number=5.1.1.3;Name=murI;gene=murI;inference=ab initio prediction:Prodigal:2.6,similar to AA sequence:UniProtKB:Q6GHT5;locus_tag=BALLLKJP_00248;product=Glutamate racemase
2	Prodigal:2.6	CDS	19943	20530	.	+	0	ID=BALLLKJP_00249;eC_number=3.6.1.66;inference=ab initio prediction:Prodigal:2.6,similar to AA sequence:UniProtKB:P99094;locus_tag=BALLLKJP_00249;product=dITP/XTP pyrophosphatase
2	Prodigal:2.6	CDS	20523	21032	.	+	0	ID=BALLLKJP_00250;eC_number=3.1.4.-;inference=ab initio prediction:Prodigal:2.6,similar to AA sequence:UniProtKB:P75349;locus_tag=BALLLKJP_00250;product=Putative metallophosphoesterase MG207 
2	Aragorn:1.2	tRNA	21271	21345	.	-	.	ID=BALLLKJP_00251;inference=COORDINATES:profile:Aragorn:1.2;locus_tag=BALLLKJP_00251;product=tRNA-Arg(tct)
2	Prodigal:2.6	CDS	21696	21827	.	+	0	ID=BALLLKJP_00252;inference=ab initio prediction:Prodigal:2.6;locus_tag=BALLLKJP_00252;product=hypothetical protein
2	Prodigal:2.6	CDS	21883	22017	.	+	0	ID=BALLLKJP_00253;inference=ab initio prediction:Prodigal:2.6,similar to AA sequence:UniProtKB:P11698;locus_tag=BALLLKJP_00253;product=Antibacterial protein 2
2	Prodigal:2.6	CDS	22069	22203	.	+	0	ID=BALLLKJP_00254;inference=ab initio prediction:Prodigal:2.6,similar to AA sequence:UniProtKB:P11699;locus_tag=BALLLKJP_00254;product=Antibacterial protein 3
2	Prodigal:2.6	CDS	22259	22393	.	+	0	ID=BALLLKJP_00255;inference=ab initio prediction:Prodigal:2.6,similar to AA sequence:UniProtKB:P11699;locus_tag=BALLLKJP_00255;product=Antibacterial protein 3
2	Prodigal:2.6	CDS	22501	23187	.	+	0	ID=BALLLKJP_00256;eC_number=3.-.-.-;Name=yfnB;dbxref=COG:COG1011;gene=yfnB;inference=ab initio prediction:Prodigal:2.6,similar to AA sequence:UniProtKB:O06480;locus_tag=BALLLKJP_00256;product=Putative HAD-hydrolase YfnB
2	Prodigal:2.6	CDS	23296	23736	.	-	0	ID=BALLLKJP_00257;eC_number=2.3.1.-;inference=ab initio prediction:Prodigal:2.6,similar to AA sequence:UniProtKB:Q99UT4;locus_tag=BALLLKJP_00257;product=putative N-acetyltransferase
2	Prodigal:2.6	CDS	23920	25533	.	+	0	ID=BALLLKJP_00258;eC_number=6.-.-.-;Name=bshC;dbxref=COG:COG4365;gene=bshC;inference=ab initio prediction:Prodigal:2.6,similar to AA sequence:UniProtKB:P55342;locus_tag=BALLLKJP_00258;product=Putative cysteine ligase BshC
2	Prodigal:2.6	CDS	25676	26107	.	+	0	ID=BALLLKJP_00259;Name=mraZ;gene=mraZ;inference=ab initio prediction:Prodigal:2.6,similar to AA sequence:UniProtKB:P65439;locus_tag=BALLLKJP_00259;product=Transcriptional regulator MraZ
2	Prodigal:2.6	CDS	26122	27057	.	+	0	ID=BALLLKJP_00260;eC_number=2.1.1.199;Name=rsmH_1;gene=rsmH_1;inference=ab initio prediction:Prodigal:2.6,similar to AA sequence:UniProtKB:P60392;locus_tag=BALLLKJP_00260;product=Ribosomal RNA small subunit methyltransferase H
2	Prodigal:2.6	CDS	27070	27471	.	+	0	ID=BALLLKJP_00261;Name=ftsL;gene=ftsL;inference=ab initio prediction:Prodigal:2.6,protein motif:HAMAP:MF_00910;locus_tag=BALLLKJP_00261;product=Cell division protein FtsL
2	Prodigal:2.6	CDS	27452	29779	.	+	0	ID=BALLLKJP_00262;Name=pbpB;dbxref=COG:COG0768;gene=pbpB;inference=ab initio prediction:Prodigal:2.6,similar to AA sequence:UniProtKB:Q07868;locus_tag=BALLLKJP_00262;product=Penicillin-binding protein 2B
2	Prodigal:2.6	CDS	29968	30933	.	+	0	ID=BALLLKJP_00263;eC_number=2.7.8.13;Name=mraY;dbxref=COG:COG0472;gene=mraY;inference=ab initio prediction:Prodigal:2.6,similar to AA sequence:UniProtKB:Q2FZ93;locus_tag=BALLLKJP_00263;product=Phospho-N-acetylmuramoyl-pentapeptide-transferase
2	Prodigal:2.6	CDS	30935	32284	.	+	0	ID=BALLLKJP_00264;eC_number=6.3.2.9;Name=murD;gene=murD;inference=ab initio prediction:Prodigal:2.6,similar to AA sequence:UniProtKB:P0A090;locus_tag=BALLLKJP_00264;product=UDP-N-acetylmuramoylalanine--D-glutamate ligase
2	Prodigal:2.6	CDS	32294	33691	.	+	0	ID=BALLLKJP_00265;Name=divIB;dbxref=COG:COG1589;gene=divIB;inference=ab initio prediction:Prodigal:2.6,similar to AA sequence:UniProtKB:Q5L0X5;locus_tag=BALLLKJP_00265;product=Cell division protein DivIB
2	Prodigal:2.6	CDS	33797	35191	.	+	0	ID=BALLLKJP_00266;Name=ftsA;gene=ftsA;inference=ab initio prediction:Prodigal:2.6,similar to AA sequence:UniProtKB:Q6GHQ0;locus_tag=BALLLKJP_00266;product=Cell division protein FtsA
2	Prodigal:2.6	CDS	35224	36408	.	+	0	ID=BALLLKJP_00267;Name=ftsZ;dbxref=COG:COG0206;gene=ftsZ;inference=ab initio prediction:Prodigal:2.6,similar to AA sequence:UniProtKB:Q5HQ06;locus_tag=BALLLKJP_00267;product=Cell division protein FtsZ
2	Prodigal:2.6	CDS	36828	37619	.	+	0	ID=BALLLKJP_00268;eC_number=1.10.3.-;dbxref=COG:COG1496;inference=ab initio prediction:Prodigal:2.6,similar to AA sequence:UniProtKB:Q89ZI8;locus_tag=BALLLKJP_00268;product=Polyphenol oxidase
2	Prodigal:2.6	CDS	37645	38313	.	+	0	ID=BALLLKJP_00269;dbxref=COG:COG0325;inference=ab initio prediction:Prodigal:2.6,similar to AA sequence:UniProtKB:P44506;locus_tag=BALLLKJP_00269;product=Pyridoxal phosphate homeostasis protein
2	Prodigal:2.6	CDS	38327	38920	.	+	0	ID=BALLLKJP_00270;Name=sepF;gene=sepF;inference=ab initio prediction:Prodigal:2.6,similar to AA sequence:UniProtKB:Q7A615;locus_tag=BALLLKJP_00270;product=Cell division protein SepF
2	Prodigal:2.6	CDS	38932	39222	.	+	0	ID=BALLLKJP_00271;inference=ab initio prediction:Prodigal:2.6;locus_tag=BALLLKJP_00271;product=hypothetical protein
2	Prodigal:2.6	CDS	39477	40139	.	+	0	ID=BALLLKJP_00272;inference=ab initio prediction:Prodigal:2.6;locus_tag=BALLLKJP_00272;product=hypothetical protein
2	Prodigal:2.6	CDS	40162	40818	.	+	0	ID=BALLLKJP_00273;Name=divIVA;dbxref=COG:COG3599;gene=divIVA;inference=ab initio prediction:Prodigal:2.6,similar to AA sequence:UniProtKB:P71021;locus_tag=BALLLKJP_00273;product=Septum site-determining protein DivIVA
2	Prodigal:2.6	CDS	41133	43883	.	+	0	ID=BALLLKJP_00274;eC_number=6.1.1.5;Name=ileS;gene=ileS;inference=ab initio prediction:Prodigal:2.6,similar to AA sequence:UniProtKB:P67509;locus_tag=BALLLKJP_00274;product=Isoleucine--tRNA ligase
2	Prodigal:2.6	CDS	44672	45469	.	+	0	ID=BALLLKJP_00275;eC_number=1.13.11.2;Name=catE_1;dbxref=COG:COG2514;gene=catE_1;inference=ab initio prediction:Prodigal:2.6,similar to AA sequence:UniProtKB:P54721;locus_tag=BALLLKJP_00275;product=Catechol-2%2C3-dioxygenase
2	Prodigal:2.6	CDS	45474	45944	.	+	0	ID=BALLLKJP_00276;Name=ssaA2_1;dbxref=COG:COG3942;gene=ssaA2_1;inference=ab initio prediction:Prodigal:2.6,similar to AA sequence:UniProtKB:Q2G2J2;locus_tag=BALLLKJP_00276;product=Staphylococcal secretory antigen ssaA2
2	Prodigal:2.6	CDS	45985	46518	.	+	0	ID=BALLLKJP_00277;eC_number=3.4.23.36;Name=lspA;dbxref=COG:COG0597;gene=lspA;inference=ab initio prediction:Prodigal:2.6,similar to AA sequence:UniProtKB:P00804;locus_tag=BALLLKJP_00277;product=Lipoprotein signal peptidase
2	Prodigal:2.6	CDS	46521	47438	.	+	0	ID=BALLLKJP_00278;eC_number=5.4.99.23;Name=rluD_1;dbxref=COG:COG0564;gene=rluD_1;inference=ab initio prediction:Prodigal:2.6,similar to AA sequence:UniProtKB:P33643;locus_tag=BALLLKJP_00278;product=Ribosomal large subunit pseudouridine synthase D
2	Prodigal:2.6	CDS	47741	48268	.	+	0	ID=BALLLKJP_00279;Name=pyrR;gene=pyrR;inference=ab initio prediction:Prodigal:2.6,similar to AA sequence:UniProtKB:P65944;locus_tag=BALLLKJP_00279;product=Bifunctional protein PyrR
2	Prodigal:2.6	CDS	48501	49808	.	+	0	ID=BALLLKJP_00280;Name=pyrP;gene=pyrP;inference=ab initio prediction:Prodigal:2.6,similar to AA sequence:UniProtKB:P39766;locus_tag=BALLLKJP_00280;product=Uracil permease
2	Prodigal:2.6	CDS	49834	50715	.	+	0	ID=BALLLKJP_00281;eC_number=2.1.3.2;Name=pyrB;gene=pyrB;inference=ab initio prediction:Prodigal:2.6,similar to AA sequence:UniProtKB:P65618;locus_tag=BALLLKJP_00281;product=Aspartate carbamoyltransferase
2	Prodigal:2.6	CDS	50733	52010	.	+	0	ID=BALLLKJP_00282;eC_number=3.5.2.3;Name=pyrC;dbxref=COG:COG0044;gene=pyrC;inference=ab initio prediction:Prodigal:2.6,similar to AA sequence:UniProtKB:Q5HGN1;locus_tag=BALLLKJP_00282;product=Dihydroorotase
2	Prodigal:2.6	CDS	52011	53111	.	+	0	ID=BALLLKJP_00283;eC_number=6.3.5.5;Name=carA;gene=carA;inference=ab initio prediction:Prodigal:2.6,similar to AA sequence:UniProtKB:P99147;locus_tag=BALLLKJP_00283;product=Carbamoyl-phosphate synthase small chain
2	Prodigal:2.6	CDS	53104	56277	.	+	0	ID=BALLLKJP_00284;eC_number=6.3.5.5;Name=carB;gene=carB;inference=ab initio prediction:Prodigal:2.6,similar to AA sequence:UniProtKB:P63740;locus_tag=BALLLKJP_00284;product=Carbamoyl-phosphate synthase large chain
2	Prodigal:2.6	CDS	56312	57004	.	+	0	ID=BALLLKJP_00285;eC_number=4.1.1.23;Name=pyrF;gene=pyrF;inference=ab initio prediction:Prodigal:2.6,similar to AA sequence:UniProtKB:P99145;locus_tag=BALLLKJP_00285;product=Orotidine 5'-phosphate decarboxylase
2	Prodigal:2.6	CDS	57005	57616	.	+	0	ID=BALLLKJP_00286;eC_number=2.4.2.10;Name=pyrE;gene=pyrE;inference=ab initio prediction:Prodigal:2.6,similar to AA sequence:UniProtKB:P99144;locus_tag=BALLLKJP_00286;product=Orotate phosphoribosyltransferase
2	Prodigal:2.6	CDS	57642	57848	.	+	0	ID=BALLLKJP_00287;inference=ab initio prediction:Prodigal:2.6;locus_tag=BALLLKJP_00287;product=hypothetical protein
2	Prodigal:2.6	CDS	58386	58793	.	+	0	ID=BALLLKJP_00288;inference=ab initio prediction:Prodigal:2.6;locus_tag=BALLLKJP_00288;product=hypothetical protein
2	Prodigal:2.6	CDS	58855	60552	.	-	0	ID=BALLLKJP_00289;Name=yloA;dbxref=COG:COG1293;gene=yloA;inference=ab initio prediction:Prodigal:2.6,similar to AA sequence:UniProtKB:O34693;locus_tag=BALLLKJP_00289;product=putative protein YloA
2	Prodigal:2.6	CDS	60822	61445	.	+	0	ID=BALLLKJP_00290;eC_number=2.7.4.8;Name=gmk;gene=gmk;inference=ab initio prediction:Prodigal:2.6,similar to AA sequence:UniProtKB:P99176;locus_tag=BALLLKJP_00290;product=Guanylate kinase
2	Prodigal:2.6	CDS	61445	61657	.	+	0	ID=BALLLKJP_00291;eC_number=2.7.7.6;Name=rpoZ;gene=rpoZ;inference=ab initio prediction:Prodigal:2.6,similar to AA sequence:UniProtKB:P66726;locus_tag=BALLLKJP_00291;product=DNA-directed RNA polymerase subunit omega
2	Prodigal:2.6	CDS	62195	63394	.	+	0	ID=BALLLKJP_00292;Name=coaBC;dbxref=COG:COG0452;gene=coaBC;inference=ab initio prediction:Prodigal:2.6,similar to AA sequence:UniProtKB:P0ABQ0;locus_tag=BALLLKJP_00292;product=Coenzyme A biosynthesis bifunctional protein CoaBC
2	Prodigal:2.6	CDS	63394	65802	.	+	0	ID=BALLLKJP_00293;eC_number=3.6.4.-;Name=priA;dbxref=COG:COG1198;gene=priA;inference=ab initio prediction:Prodigal:2.6,similar to AA sequence:UniProtKB:P17888;locus_tag=BALLLKJP_00293;product=Primosomal protein N'
2	Prodigal:2.6	CDS	65910	66113	.	-	0	ID=BALLLKJP_00294;inference=ab initio prediction:Prodigal:2.6;locus_tag=BALLLKJP_00294;product=hypothetical protein
2	Prodigal:2.6	CDS	66335	66823	.	+	0	ID=BALLLKJP_00295;eC_number=3.5.1.88;Name=def1;dbxref=COG:COG0242;gene=def1;inference=ab initio prediction:Prodigal:2.6,similar to AA sequence:UniProtKB:Q819U0;locus_tag=BALLLKJP_00295;product=Peptide deformylase 1
2	Prodigal:2.6	CDS	66816	67748	.	+	0	ID=BALLLKJP_00296;eC_number=2.1.2.9;Name=fmt;gene=fmt;inference=ab initio prediction:Prodigal:2.6,similar to AA sequence:UniProtKB:P99127;locus_tag=BALLLKJP_00296;product=Methionyl-tRNA formyltransferase
2	Prodigal:2.6	CDS	67745	69052	.	+	0	ID=BALLLKJP_00297;eC_number=2.1.1.176;Name=rsmB;dbxref=COG:COG0144;gene=rsmB;inference=ab initio prediction:Prodigal:2.6,similar to AA sequence:UniProtKB:P36929;locus_tag=BALLLKJP_00297;product=Ribosomal RNA small subunit methyltransferase B
2	Prodigal:2.6	CDS	69055	70149	.	+	0	ID=BALLLKJP_00298;eC_number=2.1.1.192;Name=rlmN;gene=rlmN;inference=ab initio prediction:Prodigal:2.6,similar to AA sequence:UniProtKB:A6QGB8;locus_tag=BALLLKJP_00298;product=putative dual-specificity RNA methyltransferase RlmN
2	Prodigal:2.6	CDS	70156	70899	.	+	0	ID=BALLLKJP_00299;eC_number=3.1.3.16;Name=stp;dbxref=COG:COG0631;gene=stp;inference=ab initio prediction:Prodigal:2.6,similar to AA sequence:UniProtKB:Q8Y678;locus_tag=BALLLKJP_00299;product=Serine/threonine phosphatase stp
2	Prodigal:2.6	CDS	70896	72902	.	+	0	ID=BALLLKJP_00300;eC_number=2.7.11.1;Name=prkC;gene=prkC;inference=ab initio prediction:Prodigal:2.6,similar to AA sequence:UniProtKB:A6QGC0;locus_tag=BALLLKJP_00300;product=Serine/threonine-protein kinase PrkC
2	Prodigal:2.6	CDS	73211	74086	.	+	0	ID=BALLLKJP_00301;eC_number=3.6.1.-;Name=rsgA;gene=rsgA;inference=ab initio prediction:Prodigal:2.6,similar to AA sequence:UniProtKB:P67682;locus_tag=BALLLKJP_00301;product=Small ribosomal subunit biogenesis GTPase RsgA
2	Prodigal:2.6	CDS	74087	74731	.	+	0	ID=BALLLKJP_00302;eC_number=5.1.3.1;Name=rpe;gene=rpe;inference=ab initio prediction:Prodigal:2.6,similar to AA sequence:UniProtKB:P74061;locus_tag=BALLLKJP_00302;product=Ribulose-phosphate 3-epimerase
2	Prodigal:2.6	CDS	74736	75371	.	+	0	ID=BALLLKJP_00303;eC_number=2.7.6.2;Name=thiN;dbxref=COG:COG1564;gene=thiN;inference=ab initio prediction:Prodigal:2.6,similar to AA sequence:UniProtKB:O34664;locus_tag=BALLLKJP_00303;product=Thiamine pyrophosphokinase
2	Prodigal:2.6	CDS	75454	75642	.	-	0	ID=BALLLKJP_00304;Name=rpmB;dbxref=COG:COG0227;gene=rpmB;inference=ab initio prediction:Prodigal:2.6,similar to AA sequence:UniProtKB:Q2FZ60;locus_tag=BALLLKJP_00304;product=50S ribosomal protein L28
2	Prodigal:2.6	CDS	76000	76374	.	+	0	ID=BALLLKJP_00305;inference=ab initio prediction:Prodigal:2.6,similar to AA sequence:UniProtKB:Q5XA14;locus_tag=BALLLKJP_00305;product=putative protein
2	Prodigal:2.6	CDS	76389	78047	.	+	0	ID=BALLLKJP_00306;inference=ab initio prediction:Prodigal:2.6,similar to AA sequence:UniProtKB:Q7A5Z4;locus_tag=BALLLKJP_00306;product=putative protein
2	Prodigal:2.6	CDS	78251	80299	.	+	0	ID=BALLLKJP_00307;eC_number=3.6.4.12;Name=recG;gene=recG;inference=ab initio prediction:Prodigal:2.6,similar to AA sequence:UniProtKB:P64325;locus_tag=BALLLKJP_00307;product=ATP-dependent DNA helicase RecG
2	Prodigal:2.6	CDS	80458	81018	.	+	0	ID=BALLLKJP_00308;Name=fapR;dbxref=COG:COG2050;gene=fapR;inference=ab initio prediction:Prodigal:2.6,similar to AA sequence:UniProtKB:O34835;locus_tag=BALLLKJP_00308;product=Transcription factor FapR
2	Prodigal:2.6	CDS	81020	81997	.	+	0	ID=BALLLKJP_00309;eC_number=2.3.1.-;Name=plsX;gene=plsX;inference=ab initio prediction:Prodigal:2.6,similar to AA sequence:UniProtKB:P65739;locus_tag=BALLLKJP_00309;product=Phosphate acyltransferase
2	Prodigal:2.6	CDS	81999	82925	.	+	0	ID=BALLLKJP_00310;eC_number=2.3.1.39;Name=fabD;dbxref=COG:COG0331;gene=fabD;inference=ab initio prediction:Prodigal:2.6,similar to AA sequence:UniProtKB:Q99UN8;locus_tag=BALLLKJP_00310;product=Malonyl CoA-acyl carrier protein transacylase
2	Prodigal:2.6	CDS	82918	83652	.	+	0	ID=BALLLKJP_00311;eC_number=1.1.1.100;Name=fabG_1;gene=fabG_1;inference=ab initio prediction:Prodigal:2.6,similar to AA sequence:UniProtKB:P0A0H9;locus_tag=BALLLKJP_00311;product=3-oxoacyl-[acyl-carrier-protein] reductase FabG
2	Prodigal:2.6	CDS	83880	84113	.	+	0	ID=BALLLKJP_00312;Name=acpP;dbxref=COG:COG0236;gene=acpP;inference=ab initio prediction:Prodigal:2.6,similar to AA sequence:UniProtKB:Q2FZ51;locus_tag=BALLLKJP_00312;product=Acyl carrier protein
2	Prodigal:2.6	CDS	84228	84965	.	+	0	ID=BALLLKJP_00313;eC_number=3.1.26.3;Name=rnc;gene=rnc;inference=ab initio prediction:Prodigal:2.6,similar to AA sequence:UniProtKB:P66668;locus_tag=BALLLKJP_00313;product=Ribonuclease 3
2	Prodigal:2.6	CDS	85092	88661	.	+	0	ID=BALLLKJP_00314;Name=smc;dbxref=COG:COG1196;gene=smc;inference=ab initio prediction:Prodigal:2.6,similar to AA sequence:UniProtKB:P51834;locus_tag=BALLLKJP_00314;product=Chromosome partition protein Smc
2	Prodigal:2.6	CDS	88658	89884	.	+	0	ID=BALLLKJP_00315;Name=ftsY;dbxref=COG:COG0552;gene=ftsY;inference=ab initio prediction:Prodigal:2.6,similar to AA sequence:UniProtKB:P51835;locus_tag=BALLLKJP_00315;product=Signal recognition particle receptor FtsY
2	Prodigal:2.6	CDS	89886	90218	.	+	0	ID=BALLLKJP_00316;inference=ab initio prediction:Prodigal:2.6,similar to AA sequence:UniProtKB:P67248;locus_tag=BALLLKJP_00316;note=UPF0122 protein SAV1236;product=hypothetical protein
2	Prodigal:2.6	CDS	90249	91616	.	+	0	ID=BALLLKJP_00317;Name=ffh;dbxref=COG:COG0541;gene=ffh;inference=ab initio prediction:Prodigal:2.6,similar to AA sequence:UniProtKB:P37105;locus_tag=BALLLKJP_00317;product=Signal recognition particle protein
2	Prodigal:2.6	CDS	91924	92199	.	+	0	ID=BALLLKJP_00318;Name=rpsP;dbxref=COG:COG0228;gene=rpsP;inference=ab initio prediction:Prodigal:2.6,similar to AA sequence:UniProtKB:Q2FZ45;locus_tag=BALLLKJP_00318;product=30S ribosomal protein S16
2	Prodigal:2.6	CDS	92326	92829	.	+	0	ID=BALLLKJP_00319;Name=rimM;gene=rimM;inference=ab initio prediction:Prodigal:2.6,similar to AA sequence:UniProtKB:P66656;locus_tag=BALLLKJP_00319;product=Ribosome maturation factor RimM
2	Prodigal:2.6	CDS	92829	93566	.	+	0	ID=BALLLKJP_00320;eC_number=2.1.1.228;Name=trmD;gene=trmD;inference=ab initio prediction:Prodigal:2.6,similar to AA sequence:UniProtKB:Q6GHJ5;locus_tag=BALLLKJP_00320;product=tRNA (guanine-N(1)-)-methyltransferase
2	Prodigal:2.6	CDS	93672	94022	.	+	0	ID=BALLLKJP_00321;Name=rplS;dbxref=COG:COG0335;gene=rplS;inference=ab initio prediction:Prodigal:2.6,similar to AA sequence:UniProtKB:Q2FZ42;locus_tag=BALLLKJP_00321;product=50S ribosomal protein L19
2	Prodigal:2.6	CDS	94552	97155	.	-	0	ID=BALLLKJP_00322;inference=ab initio prediction:Prodigal:2.6;locus_tag=BALLLKJP_00322;product=hypothetical protein
2	Prodigal:2.6	CDS	97148	99748	.	-	0	ID=BALLLKJP_00323;inference=ab initio prediction:Prodigal:2.6;locus_tag=BALLLKJP_00323;product=hypothetical protein
2	Prodigal:2.6	CDS	100077	100940	.	+	0	ID=BALLLKJP_00324;Name=rbgA;dbxref=COG:COG1161;gene=rbgA;inference=ab initio prediction:Prodigal:2.6,similar to AA sequence:UniProtKB:O31743;locus_tag=BALLLKJP_00324;product=Ribosome biogenesis GTPase A
2	Prodigal:2.6	CDS	100945	101715	.	+	0	ID=BALLLKJP_00325;eC_number=3.1.26.4;Name=rnhB;dbxref=COG:COG0164;gene=rnhB;inference=ab initio prediction:Prodigal:2.6,similar to AA sequence:UniProtKB:O31744;locus_tag=BALLLKJP_00325;product=Ribonuclease HII
2	Prodigal:2.6	CDS	101823	102989	.	+	0	ID=BALLLKJP_00326;eC_number=6.2.1.5;Name=sucC;gene=sucC;inference=ab initio prediction:Prodigal:2.6,similar to AA sequence:UniProtKB:P99071;locus_tag=BALLLKJP_00326;product=Succinate--CoA ligase [ADP-forming] subunit beta
2	Prodigal:2.6	CDS	103011	103919	.	+	0	ID=BALLLKJP_00327;eC_number=6.2.1.5;Name=sucD;gene=sucD;inference=ab initio prediction:Prodigal:2.6,similar to AA sequence:UniProtKB:P99070;locus_tag=BALLLKJP_00327;product=Succinate--CoA ligase [ADP-forming] subunit alpha
2	Prodigal:2.6	CDS	104724	105596	.	+	0	ID=BALLLKJP_00328;Name=dprA;dbxref=COG:COG0758;gene=dprA;inference=ab initio prediction:Prodigal:2.6,similar to AA sequence:UniProtKB:Q8DPI7;locus_tag=BALLLKJP_00328;product=DNA processing protein DprA
2	Prodigal:2.6	CDS	105779	107848	.	+	0	ID=BALLLKJP_00329;eC_number=5.99.1.2;Name=topA;gene=topA;inference=ab initio prediction:Prodigal:2.6,similar to AA sequence:UniProtKB:Q7A5Y5;locus_tag=BALLLKJP_00329;product=DNA topoisomerase 1
2	Prodigal:2.6	CDS	107873	109180	.	+	0	ID=BALLLKJP_00330;eC_number=2.1.1.74;Name=trmFO;gene=trmFO;inference=ab initio prediction:Prodigal:2.6,similar to AA sequence:UniProtKB:P64235;locus_tag=BALLLKJP_00330;product=Methylenetetrahydrofolate--tRNA-(uracil-5-)-methyltransferase TrmFO
2	Prodigal:2.6	CDS	109405	110295	.	+	0	ID=BALLLKJP_00331;Name=xerC_1;dbxref=COG:COG4974;gene=xerC_1;inference=ab initio prediction:Prodigal:2.6,similar to AA sequence:UniProtKB:P39776;locus_tag=BALLLKJP_00331;product=Tyrosine recombinase XerC
2	Prodigal:2.6	CDS	110299	110841	.	+	0	ID=BALLLKJP_00332;eC_number=3.4.25.2;Name=hslV;gene=hslV;inference=ab initio prediction:Prodigal:2.6,similar to AA sequence:UniProtKB:P65797;locus_tag=BALLLKJP_00332;product=ATP-dependent protease subunit HslV
2	Prodigal:2.6	CDS	110910	112313	.	+	0	ID=BALLLKJP_00333;Name=hslU;gene=hslU;inference=ab initio prediction:Prodigal:2.6,similar to AA sequence:UniProtKB:P63797;locus_tag=BALLLKJP_00333;product=ATP-dependent protease ATPase subunit HslU
2	Prodigal:2.6	CDS	112337	113107	.	+	0	ID=BALLLKJP_00334;Name=codY;dbxref=COG:COG4465;gene=codY;inference=ab initio prediction:Prodigal:2.6,similar to AA sequence:UniProtKB:Q2FZ27;locus_tag=BALLLKJP_00334;product=GTP-sensing transcriptional pleiotropic repressor CodY
2	Prodigal:2.6	CDS	113470	114258	.	+	0	ID=BALLLKJP_00335;Name=rpsB;dbxref=COG:COG0052;gene=rpsB;inference=ab initio prediction:Prodigal:2.6,similar to AA sequence:UniProtKB:Q2FZ25;locus_tag=BALLLKJP_00335;product=30S ribosomal protein S2
2	Prodigal:2.6	CDS	114410	115288	.	+	0	ID=BALLLKJP_00336;Name=tsf;gene=tsf;inference=ab initio prediction:Prodigal:2.6,similar to AA sequence:UniProtKB:P99171;locus_tag=BALLLKJP_00336;product=Elongation factor Ts
2	Prodigal:2.6	CDS	115429	116151	.	+	0	ID=BALLLKJP_00337;eC_number=2.7.4.22;Name=pyrH;dbxref=COG:COG0528;gene=pyrH;inference=ab initio prediction:Prodigal:2.6,similar to AA sequence:UniProtKB:Q2FZ22;locus_tag=BALLLKJP_00337;product=Uridylate kinase
2	Prodigal:2.6	CDS	116168	116722	.	+	0	ID=BALLLKJP_00338;Name=frr;gene=frr;inference=ab initio prediction:Prodigal:2.6,similar to AA sequence:UniProtKB:P99130;locus_tag=BALLLKJP_00338;product=Ribosome-recycling factor
2	Prodigal:2.6	CDS	116943	117713	.	+	0	ID=BALLLKJP_00339;eC_number=2.5.1.-;Name=uppS;gene=uppS;inference=ab initio prediction:Prodigal:2.6,similar to AA sequence:UniProtKB:P60477;locus_tag=BALLLKJP_00339;product=Isoprenyl transferase
2	Prodigal:2.6	CDS	117717	118499	.	+	0	ID=BALLLKJP_00340;eC_number=2.7.7.41;Name=cdsA;dbxref=COG:COG0575;gene=cdsA;inference=ab initio prediction:Prodigal:2.6,similar to AA sequence:UniProtKB:P0ABG1;locus_tag=BALLLKJP_00340;product=Phosphatidate cytidylyltransferase
2	Prodigal:2.6	CDS	118733	120019	.	+	0	ID=BALLLKJP_00341;eC_number=3.4.24.-;inference=ab initio prediction:Prodigal:2.6,similar to AA sequence:UniProtKB:P63333;locus_tag=BALLLKJP_00341;product=Putative zinc metalloprotease
2	Prodigal:2.6	CDS	120038	121741	.	+	0	ID=BALLLKJP_00342;eC_number=6.1.1.15;Name=proS;gene=proS;inference=ab initio prediction:Prodigal:2.6,similar to AA sequence:UniProtKB:Q7A5Y3;locus_tag=BALLLKJP_00342;product=Proline--tRNA ligase
2	Prodigal:2.6	CDS	121985	126301	.	+	0	ID=BALLLKJP_00343;eC_number=2.7.7.7;Name=polC;gene=polC;inference=ab initio prediction:Prodigal:2.6,similar to AA sequence:UniProtKB:P63982;locus_tag=BALLLKJP_00343;product=DNA polymerase III PolC-type
2	Prodigal:2.6	CDS	126480	126947	.	+	0	ID=BALLLKJP_00344;Name=rimP;dbxref=COG:COG0779;gene=rimP;inference=ab initio prediction:Prodigal:2.6,similar to AA sequence:UniProtKB:Q97S61;locus_tag=BALLLKJP_00344;product=Ribosome maturation factor RimP
2	Prodigal:2.6	CDS	126968	128191	.	+	0	ID=BALLLKJP_00345;Name=nusA;dbxref=COG:COG0195;gene=nusA;inference=ab initio prediction:Prodigal:2.6,similar to AA sequence:UniProtKB:P32727;locus_tag=BALLLKJP_00345;product=Transcription termination/antitermination protein NusA
2	Prodigal:2.6	CDS	128209	128493	.	+	0	ID=BALLLKJP_00346;inference=ab initio prediction:Prodigal:2.6;locus_tag=BALLLKJP_00346;product=hypothetical protein
2	Prodigal:2.6	CDS	128493	128810	.	+	0	ID=BALLLKJP_00347;Name=rplGA;dbxref=COG:COG1358;gene=rplGA;inference=ab initio prediction:Prodigal:2.6,similar to AA sequence:UniProtKB:P32729;locus_tag=BALLLKJP_00347;product=putative ribosomal protein YlxQ
2	Prodigal:2.6	CDS	128815	130977	.	+	0	ID=BALLLKJP_00348;Name=infB;gene=infB;inference=ab initio prediction:Prodigal:2.6,similar to AA sequence:UniProtKB:P65134;locus_tag=BALLLKJP_00348;product=Translation initiation factor IF-2
2	Prodigal:2.6	CDS	131280	131630	.	+	0	ID=BALLLKJP_00349;Name=rbfA;gene=rbfA;inference=ab initio prediction:Prodigal:2.6,similar to AA sequence:UniProtKB:P65967;locus_tag=BALLLKJP_00349;product=Ribosome-binding factor A
2	Prodigal:2.6	CDS	131768	132685	.	+	0	ID=BALLLKJP_00350;eC_number=5.4.99.25;Name=truB;gene=truB;inference=ab initio prediction:Prodigal:2.6,similar to AA sequence:UniProtKB:P65855;locus_tag=BALLLKJP_00350;product=tRNA pseudouridine synthase B
2	Prodigal:2.6	CDS	132701	133672	.	+	0	ID=BALLLKJP_00351;Name=ribF;dbxref=COG:COG0196;gene=ribF;inference=ab initio prediction:Prodigal:2.6,similar to AA sequence:UniProtKB:P0AG40;locus_tag=BALLLKJP_00351;product=Riboflavin biosynthesis protein RibF
2	Prodigal:2.6	CDS	133792	134061	.	+	0	ID=BALLLKJP_00352;Name=rpsO;dbxref=COG:COG0184;gene=rpsO;inference=ab initio prediction:Prodigal:2.6,similar to AA sequence:UniProtKB:Q2G2Q1;locus_tag=BALLLKJP_00352;product=30S ribosomal protein S15
2	Prodigal:2.6	CDS	134193	136298	.	+	0	ID=BALLLKJP_00353;eC_number=2.7.7.8;Name=pnp;dbxref=COG:COG1185;gene=pnp;inference=ab initio prediction:Prodigal:2.6,similar to AA sequence:UniProtKB:Q2FZ20;locus_tag=BALLLKJP_00353;product=Polyribonucleotide nucleotidyltransferase
2	Prodigal:2.6	CDS	136633	138339	.	+	0	ID=BALLLKJP_00354;eC_number=3.1.-.-;Name=rnj2;gene=rnj2;inference=ab initio prediction:Prodigal:2.6,similar to AA sequence:UniProtKB:Q6GHG0;locus_tag=BALLLKJP_00354;product=Ribonuclease J 2
2	Prodigal:2.6	CDS	138605	140998	.	+	0	ID=BALLLKJP_00355;Name=ftsK;gene=ftsK;inference=ab initio prediction:Prodigal:2.6,similar to AA sequence:UniProtKB:P64165;locus_tag=BALLLKJP_00355;product=DNA translocase FtsK
2	Prodigal:2.6	CDS	141001	141714	.	+	0	ID=BALLLKJP_00356;inference=ab initio prediction:Prodigal:2.6;locus_tag=BALLLKJP_00356;product=hypothetical protein
2	Prodigal:2.6	CDS	141745	143016	.	+	0	ID=BALLLKJP_00357;eC_number=3.4.24.-;dbxref=COG:COG0612;inference=ab initio prediction:Prodigal:2.6,similar to AA sequence:UniProtKB:P9WHT5;locus_tag=BALLLKJP_00357;product=putative zinc protease
2	Prodigal:2.6	CDS	143016	144305	.	+	0	ID=BALLLKJP_00358;eC_number=3.4.24.-;Name=albF;dbxref=COG:COG0612;gene=albF;inference=ab initio prediction:Prodigal:2.6,similar to AA sequence:UniProtKB:P71006;locus_tag=BALLLKJP_00358;product=Putative zinc protease AlbF
2	Prodigal:2.6	CDS	144302	145006	.	+	0	ID=BALLLKJP_00359;eC_number=1.1.1.100;Name=fabG_2;gene=fabG_2;inference=ab initio prediction:Prodigal:2.6,similar to AA sequence:UniProtKB:P0AEK2;locus_tag=BALLLKJP_00359;product=3-oxoacyl-[acyl-carrier-protein] reductase FabG
2	Prodigal:2.6	CDS	145159	145986	.	+	0	ID=BALLLKJP_00360;inference=ab initio prediction:Prodigal:2.6;locus_tag=BALLLKJP_00360;product=hypothetical protein
2	Prodigal:2.6	CDS	146005	146397	.	+	0	ID=BALLLKJP_00361;Name=rodZ;dbxref=COG:COG1426;gene=rodZ;inference=ab initio prediction:Prodigal:2.6,similar to AA sequence:UniProtKB:P27434;locus_tag=BALLLKJP_00361;product=Cytoskeleton protein RodZ
2	Prodigal:2.6	CDS	146426	147007	.	+	0	ID=BALLLKJP_00362;eC_number=2.7.8.5;Name=pgsA;gene=pgsA;inference=ab initio prediction:Prodigal:2.6,similar to AA sequence:UniProtKB:P63756;locus_tag=BALLLKJP_00362;product=CDP-diacylglycerol--glycerol-3-phosphate 3-phosphatidyltransferase
2	Prodigal:2.6	CDS	147455	148600	.	+	0	ID=BALLLKJP_00363;Name=cinA;dbxref=COG:COG1058;gene=cinA;inference=ab initio prediction:Prodigal:2.6,similar to AA sequence:UniProtKB:P54184;locus_tag=BALLLKJP_00363;product=Putative competence-damage inducible protein
2	Prodigal:2.6	CDS	148771	149820	.	+	0	ID=BALLLKJP_00364;Name=recA;gene=recA;inference=ab initio prediction:Prodigal:2.6,similar to AA sequence:UniProtKB:P68844;locus_tag=BALLLKJP_00364;product=Protein RecA
2	Prodigal:2.6	CDS	150046	151605	.	+	0	ID=BALLLKJP_00365;eC_number=3.1.-.-;Name=rny;dbxref=COG:COG1418;gene=rny;inference=ab initio prediction:Prodigal:2.6,similar to AA sequence:UniProtKB:Q2FZ08;locus_tag=BALLLKJP_00365;product=Ribonuclease Y
2	Prodigal:2.6	CDS	151694	151909	.	-	0	ID=BALLLKJP_00366;inference=ab initio prediction:Prodigal:2.6;locus_tag=BALLLKJP_00366;product=hypothetical protein
2	Prodigal:2.6	CDS	152073	152867	.	+	0	ID=BALLLKJP_00367;eC_number=3.1.4.16;Name=ymdB;dbxref=COG:COG1692;gene=ymdB;inference=ab initio prediction:Prodigal:2.6,similar to AA sequence:UniProtKB:O31775;locus_tag=BALLLKJP_00367;product=2'%2C3'-cyclic-nucleotide 2'-phosphodiesterase
2	Prodigal:2.6	CDS	152980	154740	.	+	0	ID=BALLLKJP_00368;eC_number=1.2.7.3;Name=korA;dbxref=COG:COG0674;gene=korA;inference=ab initio prediction:Prodigal:2.6,similar to AA sequence:UniProtKB:O53182;locus_tag=BALLLKJP_00368;product=2-oxoglutarate oxidoreductase subunit KorA
2	Prodigal:2.6	CDS	154741	155607	.	+	0	ID=BALLLKJP_00369;eC_number=1.2.7.3;Name=korB;dbxref=COG:COG1013;gene=korB;inference=ab initio prediction:Prodigal:2.6,similar to AA sequence:UniProtKB:O53181;locus_tag=BALLLKJP_00369;product=2-oxoglutarate oxidoreductase subunit KorB
2	Prodigal:2.6	CDS	156193	156810	.	+	0	ID=BALLLKJP_00370;inference=ab initio prediction:Prodigal:2.6,similar to AA sequence:UniProtKB:O31815;locus_tag=BALLLKJP_00370;note=UPF0714 protein YndL;product=hypothetical protein
2	Prodigal:2.6	CDS	156867	157157	.	+	0	ID=BALLLKJP_00371;inference=ab initio prediction:Prodigal:2.6;locus_tag=BALLLKJP_00371;product=hypothetical protein
2	Prodigal:2.6	CDS	157500	159044	.	+	0	ID=BALLLKJP_00372;eC_number=2.8.4.3;Name=miaB;gene=miaB;inference=ab initio prediction:Prodigal:2.6,similar to AA sequence:UniProtKB:Q7A5W3;locus_tag=BALLLKJP_00372;product=tRNA-2-methylthio-N(6)-dimethylallyladenosine synthase
2	Prodigal:2.6	CDS	159046	159411	.	+	0	ID=BALLLKJP_00373;Name=ymcA;dbxref=COG:COG4550;gene=ymcA;inference=ab initio prediction:Prodigal:2.6,similar to AA sequence:UniProtKB:O31779;locus_tag=BALLLKJP_00373;product=putative protein YmcA
2	Prodigal:2.6	CDS	159435	159929	.	+	0	ID=BALLLKJP_00374;inference=ab initio prediction:Prodigal:2.6;locus_tag=BALLLKJP_00374;product=hypothetical protein
2	Prodigal:2.6	CDS	160127	162748	.	+	0	ID=BALLLKJP_00375;Name=mutS_1;dbxref=COG:COG0249;gene=mutS_1;inference=ab initio prediction:Prodigal:2.6,similar to AA sequence:UniProtKB:P0A1Y0;locus_tag=BALLLKJP_00375;product=DNA mismatch repair protein MutS
2	Prodigal:2.6	CDS	162763	164700	.	+	0	ID=BALLLKJP_00376;Name=mutL;gene=mutL;inference=ab initio prediction:Prodigal:2.6,similar to AA sequence:UniProtKB:P65492;locus_tag=BALLLKJP_00376;product=DNA mismatch repair protein MutL
2	Prodigal:2.6	CDS	164714	165247	.	+	0	ID=BALLLKJP_00377;Name=glpP;dbxref=COG:COG1954;gene=glpP;inference=ab initio prediction:Prodigal:2.6,similar to AA sequence:UniProtKB:P30300;locus_tag=BALLLKJP_00377;product=Glycerol uptake operon antiterminator regulatory protein
2	Prodigal:2.6	CDS	165622	166446	.	+	0	ID=BALLLKJP_00378;Name=glpF;dbxref=COG:COG0580;gene=glpF;inference=ab initio prediction:Prodigal:2.6,similar to AA sequence:UniProtKB:P18156;locus_tag=BALLLKJP_00378;product=Glycerol uptake facilitator protein
2	Prodigal:2.6	CDS	166600	168099	.	+	0	ID=BALLLKJP_00379;eC_number=2.7.1.30;Name=glpK;dbxref=COG:COG0554;gene=glpK;inference=ab initio prediction:Prodigal:2.6,similar to AA sequence:UniProtKB:Q5HGD2;locus_tag=BALLLKJP_00379;product=Glycerol kinase
2	Prodigal:2.6	CDS	168276	169949	.	+	0	ID=BALLLKJP_00380;eC_number=1.1.5.3;Name=glpD;gene=glpD;inference=ab initio prediction:Prodigal:2.6,similar to AA sequence:UniProtKB:Q7A5V7;locus_tag=BALLLKJP_00380;product=Aerobic glycerol-3-phosphate dehydrogenase
2	Prodigal:2.6	CDS	170173	171099	.	+	0	ID=BALLLKJP_00381;eC_number=3.1.1.23;dbxref=COG:COG2267;inference=ab initio prediction:Prodigal:2.6,similar to AA sequence:UniProtKB:A0QNZ7;locus_tag=BALLLKJP_00381;product=Monoacylglycerol lipase
2	Prodigal:2.6	CDS	171111	172109	.	+	0	ID=BALLLKJP_00382;eC_number=2.5.1.75;Name=miaA;dbxref=COG:COG0324;gene=miaA;inference=ab initio prediction:Prodigal:2.6,similar to AA sequence:UniProtKB:Q8CQL3;locus_tag=BALLLKJP_00382;product=tRNA dimethylallyltransferase
2	Prodigal:2.6	CDS	172063	172302	.	+	0	ID=BALLLKJP_00383;Name=hfq;dbxref=COG:COG1923;gene=hfq;inference=ab initio prediction:Prodigal:2.6,similar to AA sequence:UniProtKB:O31796;locus_tag=BALLLKJP_00383;product=RNA-binding protein Hfq
2	Prodigal:2.6	CDS	172524	173000	.	-	0	ID=BALLLKJP_00384;Name=bsaA_1;gene=bsaA_1;inference=ab initio prediction:Prodigal:2.6,similar to AA sequence:UniProtKB:P99097;locus_tag=BALLLKJP_00384;product=Glutathione peroxidase BsaA
2	Prodigal:2.6	CDS	173110	174351	.	+	0	ID=BALLLKJP_00385;Name=hflX;dbxref=COG:COG2262;gene=hflX;inference=ab initio prediction:Prodigal:2.6,similar to AA sequence:UniProtKB:P25519;locus_tag=BALLLKJP_00385;product=GTPase HflX
2	Prodigal:2.6	CDS	174367	175605	.	+	0	ID=BALLLKJP_00386;inference=ab initio prediction:Prodigal:2.6;locus_tag=BALLLKJP_00386;product=hypothetical protein
2	Prodigal:2.6	CDS	176087	176452	.	+	0	ID=BALLLKJP_00387;Name=glnR;dbxref=COG:COG0789;gene=glnR;inference=ab initio prediction:Prodigal:2.6,similar to AA sequence:UniProtKB:P37582;locus_tag=BALLLKJP_00387;product=HTH-type transcriptional regulator GlnR
2	Prodigal:2.6	CDS	176471	177811	.	+	0	ID=BALLLKJP_00388;eC_number=6.3.1.2;Name=glnA;gene=glnA;inference=ab initio prediction:Prodigal:2.6,similar to AA sequence:UniProtKB:P99095;locus_tag=BALLLKJP_00388;product=Glutamine synthetase
2	Prodigal:2.6	CDS	178075	178722	.	+	0	ID=BALLLKJP_00389;inference=ab initio prediction:Prodigal:2.6;locus_tag=BALLLKJP_00389;product=hypothetical protein
2	Prodigal:2.6	CDS	178765	179118	.	+	0	ID=BALLLKJP_00390;inference=ab initio prediction:Prodigal:2.6;locus_tag=BALLLKJP_00390;product=hypothetical protein
2	Prodigal:2.6	CDS	179120	179314	.	+	0	ID=BALLLKJP_00391;inference=ab initio prediction:Prodigal:2.6;locus_tag=BALLLKJP_00391;product=hypothetical protein
2	Prodigal:2.6	CDS	179475	179642	.	+	0	ID=BALLLKJP_00392;inference=ab initio prediction:Prodigal:2.6;locus_tag=BALLLKJP_00392;product=hypothetical protein
2	Prodigal:2.6	CDS	179639	180022	.	+	0	ID=BALLLKJP_00393;inference=ab initio prediction:Prodigal:2.6;locus_tag=BALLLKJP_00393;product=hypothetical protein
2	Prodigal:2.6	CDS	180273	180956	.	-	0	ID=BALLLKJP_00394;inference=ab initio prediction:Prodigal:2.6;locus_tag=BALLLKJP_00394;product=hypothetical protein
2	Prodigal:2.6	CDS	181026	182051	.	-	0	ID=BALLLKJP_00395;eC_number=4.1.2.48;Name=ltaE;gene=ltaE;inference=ab initio prediction:Prodigal:2.6,similar to AA sequence:UniProtKB:O50584;locus_tag=BALLLKJP_00395;product=Low specificity L-threonine aldolase
2	Prodigal:2.6	CDS	182365	182562	.	+	0	ID=BALLLKJP_00396;inference=ab initio prediction:Prodigal:2.6;locus_tag=BALLLKJP_00396;product=hypothetical protein
2	Prodigal:2.6	CDS	182620	182805	.	+	0	ID=BALLLKJP_00397;eC_number=2.7.8.-;Name=clsA;dbxref=COG:COG1502;gene=clsA;inference=ab initio prediction:Prodigal:2.6,similar to AA sequence:UniProtKB:P71040;locus_tag=BALLLKJP_00397;product=Major cardiolipin synthase ClsA
2	Prodigal:2.6	CDS	182829	184091	.	+	0	ID=BALLLKJP_00398;eC_number=2.7.8.-;Name=cls_1;gene=cls_1;inference=ab initio prediction:Prodigal:2.6,similar to AA sequence:UniProtKB:P63801;locus_tag=BALLLKJP_00398;product=Cardiolipin synthase
2	Prodigal:2.6	CDS	184269	185144	.	+	0	ID=BALLLKJP_00399;eC_number=3.6.3.25;Name=cysA_1;dbxref=COG:COG1118;gene=cysA_1;inference=ab initio prediction:Prodigal:2.6,similar to AA sequence:UniProtKB:P16676;locus_tag=BALLLKJP_00399;product=Sulfate/thiosulfate import ATP-binding protein CysA
2	Prodigal:2.6	CDS	185141	185872	.	+	0	ID=BALLLKJP_00400;inference=ab initio prediction:Prodigal:2.6;locus_tag=BALLLKJP_00400;product=hypothetical protein
2	Prodigal:2.6	CDS	185872	186966	.	+	0	ID=BALLLKJP_00401;eC_number=2.7.13.3;Name=desK;dbxref=COG:COG4585;gene=desK;inference=ab initio prediction:Prodigal:2.6,similar to AA sequence:UniProtKB:O34757;locus_tag=BALLLKJP_00401;product=Sensor histidine kinase DesK
2	Prodigal:2.6	CDS	186963	187565	.	+	0	ID=BALLLKJP_00402;Name=desR;dbxref=COG:COG2197;gene=desR;inference=ab initio prediction:Prodigal:2.6,similar to AA sequence:UniProtKB:O34723;locus_tag=BALLLKJP_00402;product=Transcriptional regulatory protein DesR
2	Prodigal:2.6	CDS	187734	187922	.	-	0	ID=BALLLKJP_00403;inference=ab initio prediction:Prodigal:2.6;locus_tag=BALLLKJP_00403;product=hypothetical protein
2	Prodigal:2.6	CDS	188087	188623	.	+	0	ID=BALLLKJP_00404;eC_number=3.1.31.1;Name=nucH;gene=nucH;inference=ab initio prediction:Prodigal:2.6,similar to AA sequence:UniProtKB:P43270;locus_tag=BALLLKJP_00404;product=Thermonuclease
2	Prodigal:2.6	CDS	189359	190231	.	-	0	ID=BALLLKJP_00405;inference=ab initio prediction:Prodigal:2.6;locus_tag=BALLLKJP_00405;product=hypothetical protein
2	Prodigal:2.6	CDS	190558	191157	.	+	0	ID=BALLLKJP_00406;inference=ab initio prediction:Prodigal:2.6;locus_tag=BALLLKJP_00406;product=hypothetical protein
2	Prodigal:2.6	CDS	191235	192611	.	-	0	ID=BALLLKJP_00407;eC_number=2.7.2.4;Name=yclM;dbxref=COG:COG0527;gene=yclM;inference=ab initio prediction:Prodigal:2.6,similar to AA sequence:UniProtKB:P94417;locus_tag=BALLLKJP_00407;product=Aspartokinase 3
2	Prodigal:2.6	CDS	192800	194080	.	+	0	ID=BALLLKJP_00408;eC_number=1.1.1.3;Name=hom;dbxref=COG:COG0460;gene=hom;inference=ab initio prediction:Prodigal:2.6,similar to AA sequence:UniProtKB:P19582;locus_tag=BALLLKJP_00408;product=Homoserine dehydrogenase
2	Prodigal:2.6	CDS	194086	195150	.	+	0	ID=BALLLKJP_00409;eC_number=4.2.3.1;Name=thrC;dbxref=COG:COG0498;gene=thrC;inference=ab initio prediction:Prodigal:2.6,similar to AA sequence:UniProtKB:A0R220;locus_tag=BALLLKJP_00409;product=Threonine synthase
2	Prodigal:2.6	CDS	195152	196072	.	+	0	ID=BALLLKJP_00410;eC_number=2.7.1.39;Name=thrB_1;dbxref=COG:COG0083;gene=thrB_1;inference=ab initio prediction:Prodigal:2.6,similar to AA sequence:UniProtKB:Q8Y4A6;locus_tag=BALLLKJP_00410;product=Homoserine kinase
2	Prodigal:2.6	CDS	196135	196941	.	+	0	ID=BALLLKJP_00411;eC_number=3.1.3.-;inference=ab initio prediction:Prodigal:2.6,similar to AA sequence:UniProtKB:Q5XD45;locus_tag=BALLLKJP_00411;product=Putative phosphatase
2	Prodigal:2.6	CDS	197273	197587	.	-	0	ID=BALLLKJP_00412;inference=ab initio prediction:Prodigal:2.6;locus_tag=BALLLKJP_00412;product=hypothetical protein
2	Prodigal:2.6	CDS	197893	199341	.	-	0	ID=BALLLKJP_00413;Name=lysP_1;dbxref=COG:COG0833;gene=lysP_1;inference=ab initio prediction:Prodigal:2.6,similar to AA sequence:UniProtKB:P25737;locus_tag=BALLLKJP_00413;product=Lysine-specific permease
2	Prodigal:2.6	CDS	199572	201086	.	+	0	ID=BALLLKJP_00414;eC_number=1.11.1.6;Name=katA;dbxref=COG:COG0753;gene=katA;inference=ab initio prediction:Prodigal:2.6,similar to AA sequence:UniProtKB:Q2FYU7;locus_tag=BALLLKJP_00414;product=Catalase
2	Prodigal:2.6	CDS	201176	201325	.	+	0	ID=BALLLKJP_00415;Name=rpmG1;dbxref=COG:COG0267;gene=rpmG1;inference=ab initio prediction:Prodigal:2.6,similar to AA sequence:UniProtKB:Q2FYU6;locus_tag=BALLLKJP_00415;product=50S ribosomal protein L33 1
2	Prodigal:2.6	CDS	201491	201760	.	+	0	ID=BALLLKJP_00416;Name=rpsN2;dbxref=COG:COG0199;gene=rpsN2;inference=ab initio prediction:Prodigal:2.6,similar to AA sequence:UniProtKB:O31587;locus_tag=BALLLKJP_00416;product=Alternate 30S ribosomal protein S14
2	Prodigal:2.6	CDS	201914	202891	.	+	0	ID=BALLLKJP_00417;eC_number=1.7.1.7;Name=guaC;gene=guaC;inference=ab initio prediction:Prodigal:2.6,similar to AA sequence:UniProtKB:P60563;locus_tag=BALLLKJP_00417;product=GMP reductase
2	Prodigal:2.6	CDS	202905	203930	.	+	0	ID=BALLLKJP_00418;inference=ab initio prediction:Prodigal:2.6;locus_tag=BALLLKJP_00418;product=hypothetical protein
2	Prodigal:2.6	CDS	203985	204086	.	+	0	ID=BALLLKJP_00419;inference=ab initio prediction:Prodigal:2.6;locus_tag=BALLLKJP_00419;product=hypothetical protein
2	Prodigal:2.6	CDS	204284	204904	.	-	0	ID=BALLLKJP_00420;eC_number=3.4.21.88;Name=lexA;dbxref=COG:COG1974;gene=lexA;inference=ab initio prediction:Prodigal:2.6,similar to AA sequence:UniProtKB:P31080;locus_tag=BALLLKJP_00420;product=LexA repressor
2	Prodigal:2.6	CDS	205048	205281	.	+	0	ID=BALLLKJP_00421;inference=ab initio prediction:Prodigal:2.6;locus_tag=BALLLKJP_00421;product=hypothetical protein
2	Prodigal:2.6	CDS	205442	205678	.	+	0	ID=BALLLKJP_00422;inference=ab initio prediction:Prodigal:2.6,similar to AA sequence:UniProtKB:P60076;locus_tag=BALLLKJP_00422;note=UPF0291 protein SA1176;product=hypothetical protein
2	Prodigal:2.6	CDS	205910	207898	.	+	0	ID=BALLLKJP_00423;eC_number=2.2.1.1;Name=tkt;gene=tkt;inference=ab initio prediction:Prodigal:2.6,similar to AA sequence:UniProtKB:P99161;locus_tag=BALLLKJP_00423;product=Transketolase
2	Prodigal:2.6	CDS	208105	208332	.	+	0	ID=BALLLKJP_00424;inference=ab initio prediction:Prodigal:2.6,similar to AA sequence:UniProtKB:P67291;locus_tag=BALLLKJP_00424;note=UPF0154 protein SA1178;product=hypothetical protein
2	Prodigal:2.6	CDS	208564	209031	.	+	0	ID=BALLLKJP_00425;inference=ab initio prediction:Prodigal:2.6;locus_tag=BALLLKJP_00425;product=hypothetical protein
2	Prodigal:2.6	CDS	209139	210263	.	+	0	ID=BALLLKJP_00426;Name=sbcD;dbxref=COG:COG0420;gene=sbcD;inference=ab initio prediction:Prodigal:2.6,similar to AA sequence:UniProtKB:Q2FYT4;locus_tag=BALLLKJP_00426;product=Nuclease SbcCD subunit D
2	Prodigal:2.6	CDS	210267	213296	.	+	0	ID=BALLLKJP_00427;Name=sbcC;gene=sbcC;inference=ab initio prediction:Prodigal:2.6,similar to AA sequence:UniProtKB:A6QGP8;locus_tag=BALLLKJP_00427;product=Nuclease SbcCD subunit C
2	Prodigal:2.6	CDS	213414	213764	.	-	0	ID=BALLLKJP_00428;Name=mscL;gene=mscL;inference=ab initio prediction:Prodigal:2.6,similar to AA sequence:UniProtKB:P68805;locus_tag=BALLLKJP_00428;product=Large-conductance mechanosensitive channel
2	Prodigal:2.6	CDS	213976	215616	.	+	0	ID=BALLLKJP_00429;Name=opuD;dbxref=COG:COG1292;gene=opuD;inference=ab initio prediction:Prodigal:2.6,similar to AA sequence:UniProtKB:P54417;locus_tag=BALLLKJP_00429;product=Glycine betaine transporter OpuD
2	Prodigal:2.6	CDS	216037	218742	.	+	0	ID=BALLLKJP_00430;eC_number=4.2.1.3;Name=acnA;gene=acnA;inference=ab initio prediction:Prodigal:2.6,similar to AA sequence:UniProtKB:P99148;locus_tag=BALLLKJP_00430;product=Aconitate hydratase A
2	Prodigal:2.6	CDS	218865	219332	.	+	0	ID=BALLLKJP_00431;eC_number=3.1.-.-;dbxref=COG:COG0824;inference=ab initio prediction:Prodigal:2.6,similar to AA sequence:UniProtKB:O67466;locus_tag=BALLLKJP_00431;product=Putative esterase
2	Prodigal:2.6	CDS	219383	219679	.	-	0	ID=BALLLKJP_00432;inference=ab initio prediction:Prodigal:2.6,similar to AA sequence:UniProtKB:Q7A5S4;locus_tag=BALLLKJP_00432;product=putative protein
2	Prodigal:2.6	CDS	219923	220531	.	-	0	ID=BALLLKJP_00433;eC_number=2.3.1.-;Name=plsY;dbxref=COG:COG0344;gene=plsY;inference=ab initio prediction:Prodigal:2.6,similar to AA sequence:UniProtKB:Q45064;locus_tag=BALLLKJP_00433;product=Glycerol-3-phosphate acyltransferase
2	Prodigal:2.6	CDS	220735	222735	.	+	0	ID=BALLLKJP_00434;eC_number=5.99.1.3;Name=parE;gene=parE;inference=ab initio prediction:Prodigal:2.6,similar to AA sequence:UniProtKB:P66939;locus_tag=BALLLKJP_00434;product=DNA topoisomerase 4 subunit B
2	Prodigal:2.6	CDS	222732	225134	.	+	0	ID=BALLLKJP_00435;eC_number=5.99.1.3;Name=parC;dbxref=COG:COG0188;gene=parC;inference=ab initio prediction:Prodigal:2.6,similar to AA sequence:UniProtKB:Q2FYS4;locus_tag=BALLLKJP_00435;product=DNA topoisomerase 4 subunit A
2	Prodigal:2.6	CDS	225346	226803	.	+	0	ID=BALLLKJP_00436;Name=alsT;dbxref=COG:COG1115;gene=alsT;inference=ab initio prediction:Prodigal:2.6,similar to AA sequence:UniProtKB:Q45068;locus_tag=BALLLKJP_00436;product=Amino-acid carrier protein AlsT
2	Prodigal:2.6	CDS	226845	227846	.	+	0	ID=BALLLKJP_00437;Name=glcT;dbxref=COG:COG3711;gene=glcT;inference=ab initio prediction:Prodigal:2.6,similar to AA sequence:UniProtKB:O33618;locus_tag=BALLLKJP_00437;product=GlcA/glcB genes antiterminator
2	Prodigal:2.6	CDS	227992	229209	.	+	0	ID=BALLLKJP_00438;dbxref=COG:COG0628;inference=ab initio prediction:Prodigal:2.6,similar to AA sequence:UniProtKB:P9WFM5;locus_tag=BALLLKJP_00438;product=Putative transport protein
2	Prodigal:2.6	CDS	229463	231985	.	+	0	ID=BALLLKJP_00439;eC_number=2.3.2.3;Name=mprF;gene=mprF;inference=ab initio prediction:Prodigal:2.6,similar to AA sequence:UniProtKB:Q7A5R9;locus_tag=BALLLKJP_00439;product=Phosphatidylglycerol lysyltransferase
2	Prodigal:2.6	CDS	232179	232694	.	-	0	ID=BALLLKJP_00440;eC_number=1.8.4.11;Name=msrA1;dbxref=COG:COG0225;gene=msrA1;inference=ab initio prediction:Prodigal:2.6,similar to AA sequence:UniProtKB:P0A081;locus_tag=BALLLKJP_00440;product=Peptide methionine sulfoxide reductase MsrA 1
2	Prodigal:2.6	CDS	232830	233819	.	+	0	ID=BALLLKJP_00441;Name=msrR;dbxref=COG:COG1316;gene=msrR;inference=ab initio prediction:Prodigal:2.6,similar to AA sequence:UniProtKB:Q7BHL7;locus_tag=BALLLKJP_00441;product=Regulatory protein MsrR
3	Prodigal:2.6	CDS	981	1457	.	+	0	ID=BALLLKJP_00442;eC_number=2.3.1.189;Name=mshD;gene=mshD;inference=ab initio prediction:Prodigal:2.6,protein motif:HAMAP:MF_01698;locus_tag=BALLLKJP_00442;product=Mycothiol acetyltransferase
3	Prodigal:2.6	CDS	1549	2847	.	+	0	ID=BALLLKJP_00443;inference=ab initio prediction:Prodigal:2.6,protein motif:HAMAP:MF_01212;locus_tag=BALLLKJP_00443;product=Deoxyguanosinetriphosphate triphosphohydrolase-like protein
3	Prodigal:2.6	CDS	2904	3410	.	+	0	ID=BALLLKJP_00444;inference=ab initio prediction:Prodigal:2.6;locus_tag=BALLLKJP_00444;product=hypothetical protein
3	Prodigal:2.6	CDS	3495	4682	.	-	0	ID=BALLLKJP_00445;Name=larC;gene=larC;inference=ab initio prediction:Prodigal:2.6,similar to AA sequence:UniProtKB:F9UST1;locus_tag=BALLLKJP_00445;product=Pyridinium-3%2C5-bisthiocarboxylic acid mononucleotide nickel insertion protein
3	Prodigal:2.6	CDS	4679	5455	.	-	0	ID=BALLLKJP_00446;eC_number=3.-.-.-;Name=larB;dbxref=COG:COG1691;gene=larB;inference=ab initio prediction:Prodigal:2.6,similar to AA sequence:UniProtKB:F9UST0;locus_tag=BALLLKJP_00446;product=Pyridinium-3%2C5-biscarboxylic acid mononucleotide synthase
3	Prodigal:2.6	CDS	5470	6297	.	-	0	ID=BALLLKJP_00447;eC_number=2.8.1.-;Name=larE;dbxref=COG:COG1606;gene=larE;inference=ab initio prediction:Prodigal:2.6,similar to AA sequence:UniProtKB:F9UST4;locus_tag=BALLLKJP_00447;product=Pyridinium-3%2C5-biscarboxylic acid mononucleotide sulfurtransferase
3	Prodigal:2.6	CDS	6317	7585	.	-	0	ID=BALLLKJP_00448;eC_number=5.1.2.1;Name=larA;dbxref=COG:COG3875;gene=larA;inference=ab initio prediction:Prodigal:2.6,similar to AA sequence:UniProtKB:F9USS9;locus_tag=BALLLKJP_00448;product=Lactate racemase
3	Prodigal:2.6	CDS	7877	8899	.	+	0	ID=BALLLKJP_00449;eC_number=1.1.1.1;Name=adh_1;gene=adh_1;inference=ab initio prediction:Prodigal:2.6,similar to AA sequence:UniProtKB:Q7A742;locus_tag=BALLLKJP_00449;product=Alcohol dehydrogenase
3	Prodigal:2.6	CDS	8980	9207	.	+	0	ID=BALLLKJP_00450;inference=ab initio prediction:Prodigal:2.6;locus_tag=BALLLKJP_00450;product=hypothetical protein
3	Prodigal:2.6	CDS	9255	9371	.	+	0	ID=BALLLKJP_00451;inference=ab initio prediction:Prodigal:2.6;locus_tag=BALLLKJP_00451;product=hypothetical protein
3	Prodigal:2.6	CDS	9484	9594	.	+	0	ID=BALLLKJP_00452;inference=ab initio prediction:Prodigal:2.6;locus_tag=BALLLKJP_00452;product=hypothetical protein
3	Prodigal:2.6	CDS	9849	10277	.	+	0	ID=BALLLKJP_00453;Name=ywiB;dbxref=COG:COG4506;gene=ywiB;inference=ab initio prediction:Prodigal:2.6,similar to AA sequence:UniProtKB:O07624;locus_tag=BALLLKJP_00453;product=putative beta-barrel protein YwiB
3	Prodigal:2.6	CDS	10274	11935	.	+	0	ID=BALLLKJP_00454;eC_number=6.1.1.19;Name=argS;gene=argS;inference=ab initio prediction:Prodigal:2.6,similar to AA sequence:UniProtKB:Q99W05;locus_tag=BALLLKJP_00454;product=Arginine--tRNA ligase
3	Prodigal:2.6	CDS	12192	12827	.	+	0	ID=BALLLKJP_00455;Name=pdg;gene=pdg;inference=ab initio prediction:Prodigal:2.6,similar to AA sequence:UniProtKB:P46303;locus_tag=BALLLKJP_00455;product=Ultraviolet N-glycosylase/AP lyase
3	Prodigal:2.6	CDS	12882	13634	.	+	0	ID=BALLLKJP_00456;Name=tipA;gene=tipA;inference=ab initio prediction:Prodigal:2.6,similar to AA sequence:UniProtKB:P0A4T9;locus_tag=BALLLKJP_00456;product=HTH-type transcriptional activator TipA
3	Prodigal:2.6	CDS	14025	14912	.	+	0	ID=BALLLKJP_00457;Name=btuF;dbxref=COG:COG0614;gene=btuF;inference=ab initio prediction:Prodigal:2.6,similar to AA sequence:UniProtKB:P37028;locus_tag=BALLLKJP_00457;product=Vitamin B12-binding protein
3	Prodigal:2.6	CDS	15191	16135	.	+	0	ID=BALLLKJP_00458;Name=hmuU;dbxref=COG:COG0609;gene=hmuU;inference=ab initio prediction:Prodigal:2.6,similar to AA sequence:UniProtKB:Q56992;locus_tag=BALLLKJP_00458;product=Hemin transport system permease protein HmuU
3	Prodigal:2.6	CDS	16194	16922	.	+	0	ID=BALLLKJP_00459;eC_number=3.8.1.2;Name=hdl IVa;gene=hdl IVa;inference=ab initio prediction:Prodigal:2.6,similar to AA sequence:UniProtKB:Q51645;locus_tag=BALLLKJP_00459;product=(S)-2-haloacid dehalogenase 4A
3	Prodigal:2.6	CDS	16900	17697	.	+	0	ID=BALLLKJP_00460;eC_number=3.-.-.-;Name=ydjP;dbxref=COG:COG0596;gene=ydjP;inference=ab initio prediction:Prodigal:2.6,similar to AA sequence:UniProtKB:O34592;locus_tag=BALLLKJP_00460;product=AB hydrolase superfamily protein YdjP
3	Prodigal:2.6	CDS	17900	18409	.	+	0	ID=BALLLKJP_00461;inference=ab initio prediction:Prodigal:2.6;locus_tag=BALLLKJP_00461;product=hypothetical protein
3	Prodigal:2.6	CDS	18654	19373	.	+	0	ID=BALLLKJP_00462;inference=ab initio prediction:Prodigal:2.6;locus_tag=BALLLKJP_00462;product=hypothetical protein
3	Prodigal:2.6	CDS	19582	20358	.	+	0	ID=BALLLKJP_00463;eC_number=3.4.11.5;Name=pip;gene=pip;inference=ab initio prediction:Prodigal:2.6,similar to AA sequence:UniProtKB:P46541;locus_tag=BALLLKJP_00463;product=Proline iminopeptidase
3	Prodigal:2.6	CDS	20531	20905	.	-	0	ID=BALLLKJP_00464;Name=sarA;dbxref=COG:COG1846;gene=sarA;inference=ab initio prediction:Prodigal:2.6,similar to AA sequence:UniProtKB:Q2G2U9;locus_tag=BALLLKJP_00464;product=Transcriptional regulator SarA
3	Prodigal:2.6	CDS	21318	22271	.	-	0	ID=BALLLKJP_00465;inference=ab initio prediction:Prodigal:2.6;locus_tag=BALLLKJP_00465;product=hypothetical protein
3	Prodigal:2.6	CDS	22597	23490	.	-	0	ID=BALLLKJP_00466;inference=ab initio prediction:Prodigal:2.6;locus_tag=BALLLKJP_00466;product=hypothetical protein
3	Prodigal:2.6	CDS	23880	24104	.	-	0	ID=BALLLKJP_00467;inference=ab initio prediction:Prodigal:2.6;locus_tag=BALLLKJP_00467;product=hypothetical protein
3	Prodigal:2.6	CDS	24120	24326	.	-	0	ID=BALLLKJP_00468;inference=ab initio prediction:Prodigal:2.6;locus_tag=BALLLKJP_00468;product=hypothetical protein
3	Prodigal:2.6	CDS	25050	27452	.	+	0	ID=BALLLKJP_00469;Name=mrpA;dbxref=COG:COG1009;gene=mrpA;inference=ab initio prediction:Prodigal:2.6,similar to AA sequence:UniProtKB:Q9K2S2;locus_tag=BALLLKJP_00469;product=Na(+)/H(+) antiporter subunit A
3	Prodigal:2.6	CDS	27439	27864	.	+	0	ID=BALLLKJP_00470;Name=mrpB;dbxref=COG:COG2111;gene=mrpB;inference=ab initio prediction:Prodigal:2.6,similar to AA sequence:UniProtKB:Q9RGZ4;locus_tag=BALLLKJP_00470;product=Na(+)/H(+) antiporter subunit B
3	Prodigal:2.6	CDS	27861	28205	.	+	0	ID=BALLLKJP_00471;Name=mnhC1_1;dbxref=COG:COG1006;gene=mnhC1_1;inference=ab initio prediction:Prodigal:2.6,similar to AA sequence:UniProtKB:P60682;locus_tag=BALLLKJP_00471;product=Na(+)/H(+) antiporter subunit C1
3	Prodigal:2.6	CDS	28198	29697	.	+	0	ID=BALLLKJP_00472;Name=mrpD;dbxref=COG:COG0651;gene=mrpD;inference=ab initio prediction:Prodigal:2.6,similar to AA sequence:UniProtKB:Q9RGZ2;locus_tag=BALLLKJP_00472;product=Na(+)/H(+) antiporter subunit D
3	Prodigal:2.6	CDS	29694	30176	.	+	0	ID=BALLLKJP_00473;Name=mrpE;dbxref=COG:COG1863;gene=mrpE;inference=ab initio prediction:Prodigal:2.6,similar to AA sequence:UniProtKB:Q9RGZ1;locus_tag=BALLLKJP_00473;product=Na(+)/H(+) antiporter subunit E
3	Prodigal:2.6	CDS	30173	30475	.	+	0	ID=BALLLKJP_00474;Name=mrpF;dbxref=COG:COG2212;gene=mrpF;inference=ab initio prediction:Prodigal:2.6,similar to AA sequence:UniProtKB:Q9RGZ0;locus_tag=BALLLKJP_00474;product=Na(+)/H(+) antiporter subunit F
3	Prodigal:2.6	CDS	30450	30914	.	+	0	ID=BALLLKJP_00475;Name=mrpG;dbxref=COG:COG1320;gene=mrpG;inference=ab initio prediction:Prodigal:2.6,similar to AA sequence:UniProtKB:O05227;locus_tag=BALLLKJP_00475;product=Na(+)/H(+) antiporter subunit G
3	Prodigal:2.6	CDS	31363	33402	.	+	0	ID=BALLLKJP_00476;Name=nhaK;dbxref=COG:COG0025;gene=nhaK;inference=ab initio prediction:Prodigal:2.6,similar to AA sequence:UniProtKB:O32212;locus_tag=BALLLKJP_00476;product=Sodium%2C potassium%2C lithium and rubidium/H(+) antiporter
3	Prodigal:2.6	CDS	34137	35066	.	-	0	ID=BALLLKJP_00477;Name=mntA;dbxref=COG:COG0803;gene=mntA;inference=ab initio prediction:Prodigal:2.6,similar to AA sequence:UniProtKB:Q8Y653;locus_tag=BALLLKJP_00477;product=Manganese-binding lipoprotein MntA
3	Prodigal:2.6	CDS	35063	35899	.	-	0	ID=BALLLKJP_00478;Name=mntB;gene=mntB;inference=ab initio prediction:Prodigal:2.6,similar to AA sequence:UniProtKB:Q55282;locus_tag=BALLLKJP_00478;product=Manganese transport system membrane protein MntB
3	Prodigal:2.6	CDS	35900	36646	.	-	0	ID=BALLLKJP_00479;eC_number=3.6.3.-;Name=znuC_2;dbxref=COG:COG1121;gene=znuC_2;inference=ab initio prediction:Prodigal:2.6,similar to AA sequence:UniProtKB:O34946;locus_tag=BALLLKJP_00479;product=High-affinity zinc uptake system ATP-binding protein ZnuC
3	Prodigal:2.6	CDS	36766	37410	.	+	0	ID=BALLLKJP_00480;Name=ideR;dbxref=COG:COG1321;gene=ideR;inference=ab initio prediction:Prodigal:2.6,similar to AA sequence:UniProtKB:P9WMH1;locus_tag=BALLLKJP_00480;product=Iron-dependent repressor IdeR
3	Prodigal:2.6	CDS	37575	38321	.	-	0	ID=BALLLKJP_00481;inference=ab initio prediction:Prodigal:2.6;locus_tag=BALLLKJP_00481;product=hypothetical protein
3	Prodigal:2.6	CDS	38496	39254	.	+	0	ID=BALLLKJP_00482;eC_number=2.4.1.187;Name=tarA;dbxref=COG:COG1922;gene=tarA;inference=ab initio prediction:Prodigal:2.6,similar to AA sequence:UniProtKB:Q2G2L3;locus_tag=BALLLKJP_00482;product=N-acetylglucosaminyldiphosphoundecaprenol N-acetyl-beta-D-mannosaminyltransferase
3	Prodigal:2.6	CDS	39332	40126	.	-	0	ID=BALLLKJP_00483;eC_number=3.6.3.40;Name=tagH_1;gene=tagH_1;inference=ab initio prediction:Prodigal:2.6,similar to AA sequence:UniProtKB:Q7A713;locus_tag=BALLLKJP_00483;product=Teichoic acids export ATP-binding protein TagH
3	Prodigal:2.6	CDS	40458	41270	.	+	0	ID=BALLLKJP_00484;Name=tagG;dbxref=COG:COG1682;gene=tagG;inference=ab initio prediction:Prodigal:2.6,similar to AA sequence:UniProtKB:P42953;locus_tag=BALLLKJP_00484;product=Teichoic acid translocation permease protein TagG
3	Prodigal:2.6	CDS	41593	42684	.	+	0	ID=BALLLKJP_00485;eC_number=2.7.8.44;Name=tarB;dbxref=COG:COG1887;gene=tarB;inference=ab initio prediction:Prodigal:2.6,similar to AA sequence:UniProtKB:Q2G2X4;locus_tag=BALLLKJP_00485;product=Teichoic acid glycerol-phosphate primase
3	Prodigal:2.6	CDS	42684	43748	.	+	0	ID=BALLLKJP_00486;eC_number=2.4.-.-;Name=tagX;gene=tagX;inference=ab initio prediction:Prodigal:2.6,similar to AA sequence:UniProtKB:Q7A711;locus_tag=BALLLKJP_00486;product=Putative glycosyltransferase TagX
3	Prodigal:2.6	CDS	43883	44281	.	+	0	ID=BALLLKJP_00487;eC_number=2.7.7.39;Name=tarD;dbxref=COG:COG0615;gene=tarD;inference=ab initio prediction:Prodigal:2.6,similar to AA sequence:UniProtKB:Q2G2X2;locus_tag=BALLLKJP_00487;product=Glycerol-3-phosphate cytidylyltransferase
3	Prodigal:2.6	CDS	45265	46992	.	+	0	ID=BALLLKJP_00488;eC_number=3.6.3.-;Name=bmrA;dbxref=COG:COG1132;gene=bmrA;inference=ab initio prediction:Prodigal:2.6,similar to AA sequence:UniProtKB:O06967;locus_tag=BALLLKJP_00488;product=Multidrug resistance ABC transporter ATP-binding/permease protein BmrA
3	Prodigal:2.6	CDS	47239	48507	.	+	0	ID=BALLLKJP_00489;Name=nupG;dbxref=COG:COG1972;gene=nupG;inference=ab initio prediction:Prodigal:2.6,similar to AA sequence:UniProtKB:P42312;locus_tag=BALLLKJP_00489;product=Purine nucleoside transport protein NupG
3	Prodigal:2.6	CDS	49044	49877	.	+	0	ID=BALLLKJP_00490;inference=ab initio prediction:Prodigal:2.6;locus_tag=BALLLKJP_00490;product=hypothetical protein
3	Prodigal:2.6	CDS	50236	51033	.	+	0	ID=BALLLKJP_00491;Name=fepC;dbxref=COG:COG1120;gene=fepC;inference=ab initio prediction:Prodigal:2.6,similar to AA sequence:UniProtKB:P23878;locus_tag=BALLLKJP_00491;product=Ferric enterobactin transport ATP-binding protein FepC
3	Prodigal:2.6	CDS	51353	51853	.	+	0	ID=BALLLKJP_00492;inference=ab initio prediction:Prodigal:2.6;locus_tag=BALLLKJP_00492;product=hypothetical protein
3	Prodigal:2.6	CDS	52078	53145	.	+	0	ID=BALLLKJP_00493;inference=ab initio prediction:Prodigal:2.6;locus_tag=BALLLKJP_00493;product=hypothetical protein
3	Prodigal:2.6	CDS	53424	54473	.	+	0	ID=BALLLKJP_00494;eC_number=3.1.1.-;Name=aes;dbxref=COG:COG0657;gene=aes;inference=ab initio prediction:Prodigal:2.6,similar to AA sequence:UniProtKB:Q8ZRA1;locus_tag=BALLLKJP_00494;product=Acetyl esterase
3	Prodigal:2.6	CDS	55034	55540	.	-	0	ID=BALLLKJP_00495;eC_number=2.3.1.-;Name=aaaT;dbxref=COG:COG0454;gene=aaaT;inference=ab initio prediction:Prodigal:2.6,similar to AA sequence:UniProtKB:P46854;locus_tag=BALLLKJP_00495;product=L-amino acid N-acetyltransferase AaaT
3	Prodigal:2.6	CDS	55649	56572	.	+	0	ID=BALLLKJP_00496;inference=ab initio prediction:Prodigal:2.6;locus_tag=BALLLKJP_00496;product=hypothetical protein
3	Prodigal:2.6	CDS	56591	57265	.	+	0	ID=BALLLKJP_00497;Name=graR_1;dbxref=COG:COG0745;gene=graR_1;inference=ab initio prediction:Prodigal:2.6,similar to AA sequence:UniProtKB:Q2G0E0;locus_tag=BALLLKJP_00497;product=Response regulator protein GraR
3	Prodigal:2.6	CDS	57258	58298	.	+	0	ID=BALLLKJP_00498;eC_number=2.7.13.3;Name=graS_1;dbxref=COG:COG0642;gene=graS_1;inference=ab initio prediction:Prodigal:2.6,similar to AA sequence:UniProtKB:Q2G0D9;locus_tag=BALLLKJP_00498;product=Sensor histidine kinase GraS
3	Prodigal:2.6	CDS	58444	59205	.	+	0	ID=BALLLKJP_00499;Name=bceA_1;dbxref=COG:COG1136;gene=bceA_1;inference=ab initio prediction:Prodigal:2.6,similar to AA sequence:UniProtKB:O34697;locus_tag=BALLLKJP_00499;product=Bacitracin export ATP-binding protein BceA
3	Prodigal:2.6	CDS	59195	61084	.	+	0	ID=BALLLKJP_00500;Name=bceB_1;dbxref=COG:COG0577;gene=bceB_1;inference=ab initio prediction:Prodigal:2.6,similar to AA sequence:UniProtKB:O34741;locus_tag=BALLLKJP_00500;product=Bacitracin export permease protein BceB
3	Prodigal:2.6	CDS	61606	62223	.	+	0	ID=BALLLKJP_00501;inference=ab initio prediction:Prodigal:2.6;locus_tag=BALLLKJP_00501;product=hypothetical protein
3	Prodigal:2.6	CDS	62238	63248	.	+	0	ID=BALLLKJP_00502;Name=pitA_1;dbxref=COG:COG0306;gene=pitA_1;inference=ab initio prediction:Prodigal:2.6,similar to AA sequence:UniProtKB:P0AFJ7;locus_tag=BALLLKJP_00502;product=Low-affinity inorganic phosphate transporter 1
3	Prodigal:2.6	CDS	63441	64241	.	-	0	ID=BALLLKJP_00503;eC_number=3.5.1.28;Name=sle1_1;dbxref=COG:COG1388;gene=sle1_1;inference=ab initio prediction:Prodigal:2.6,similar to AA sequence:UniProtKB:Q2G0U9;locus_tag=BALLLKJP_00503;product=N-acetylmuramoyl-L-alanine amidase sle1
3	Prodigal:2.6	CDS	64652	65311	.	+	0	ID=BALLLKJP_00504;Name=yetJ;dbxref=COG:COG0670;gene=yetJ;inference=ab initio prediction:Prodigal:2.6,similar to AA sequence:UniProtKB:O31539;locus_tag=BALLLKJP_00504;product=putative protein YetJ
3	Prodigal:2.6	CDS	65574	67748	.	+	0	ID=BALLLKJP_00505;Name=rob;dbxref=COG:COG2207;gene=rob;inference=ab initio prediction:Prodigal:2.6,similar to AA sequence:UniProtKB:P0ACI0;locus_tag=BALLLKJP_00505;product=Right origin-binding protein
3	Prodigal:2.6	CDS	67863	68222	.	+	0	ID=BALLLKJP_00506;Name=sarX;dbxref=COG:COG1846;gene=sarX;inference=ab initio prediction:Prodigal:2.6,similar to AA sequence:UniProtKB:Q2G0D1;locus_tag=BALLLKJP_00506;product=HTH-type transcriptional regulator SarX
3	Prodigal:2.6	CDS	68475	69191	.	+	0	ID=BALLLKJP_00507;inference=ab initio prediction:Prodigal:2.6,similar to AA sequence:UniProtKB:P67182;locus_tag=BALLLKJP_00507;product=putative transcriptional regulatory protein
3	Prodigal:2.6	CDS	69191	69667	.	+	0	ID=BALLLKJP_00508;inference=ab initio prediction:Prodigal:2.6;locus_tag=BALLLKJP_00508;product=hypothetical protein
3	Prodigal:2.6	CDS	69919	70593	.	-	0	ID=BALLLKJP_00509;Name=scdA;dbxref=COG:COG2846;gene=scdA;inference=ab initio prediction:Prodigal:2.6,similar to AA sequence:UniProtKB:P72360;locus_tag=BALLLKJP_00509;product=Iron-sulfur cluster repair protein ScdA
3	Prodigal:2.6	CDS	70765	71910	.	+	0	ID=BALLLKJP_00510;eC_number=1.14.12.17;Name=hmp;dbxref=COG:COG1017;gene=hmp;inference=ab initio prediction:Prodigal:2.6,similar to AA sequence:UniProtKB:P49852;locus_tag=BALLLKJP_00510;product=Flavohemoprotein
3	Prodigal:2.6	CDS	71930	72115	.	+	0	ID=BALLLKJP_00511;inference=ab initio prediction:Prodigal:2.6;locus_tag=BALLLKJP_00511;product=hypothetical protein
3	Prodigal:2.6	CDS	72404	72997	.	+	0	ID=BALLLKJP_00512;inference=ab initio prediction:Prodigal:2.6;locus_tag=BALLLKJP_00512;product=hypothetical protein
3	Prodigal:2.6	CDS	73078	73932	.	+	0	ID=BALLLKJP_00513;Name=oxyR_1;gene=oxyR_1;inference=ab initio prediction:Prodigal:2.6,similar to AA sequence:UniProtKB:P0ACQ4;locus_tag=BALLLKJP_00513;product=Hydrogen peroxide-inducible genes activator
3	Prodigal:2.6	CDS	73990	75198	.	+	0	ID=BALLLKJP_00514;Name=setC;gene=setC;inference=ab initio prediction:Prodigal:2.6,similar to AA sequence:UniProtKB:P31436;locus_tag=BALLLKJP_00514;product=Sugar efflux transporter C
3	Prodigal:2.6	CDS	75205	75693	.	+	0	ID=BALLLKJP_00515;inference=ab initio prediction:Prodigal:2.6;locus_tag=BALLLKJP_00515;product=hypothetical protein
3	Prodigal:2.6	CDS	75749	76438	.	-	0	ID=BALLLKJP_00516;inference=ab initio prediction:Prodigal:2.6;locus_tag=BALLLKJP_00516;product=hypothetical protein
3	Prodigal:2.6	CDS	76877	77299	.	+	0	ID=BALLLKJP_00517;inference=ab initio prediction:Prodigal:2.6;locus_tag=BALLLKJP_00517;product=hypothetical protein
3	Prodigal:2.6	CDS	77431	77727	.	+	0	ID=BALLLKJP_00518;inference=ab initio prediction:Prodigal:2.6;locus_tag=BALLLKJP_00518;product=hypothetical protein
3	Prodigal:2.6	CDS	77853	78401	.	+	0	ID=BALLLKJP_00519;inference=ab initio prediction:Prodigal:2.6;locus_tag=BALLLKJP_00519;product=hypothetical protein
3	Prodigal:2.6	CDS	78700	79266	.	-	0	ID=BALLLKJP_00520;Name=yvdD;dbxref=COG:COG1611;gene=yvdD;inference=ab initio prediction:Prodigal:2.6,similar to AA sequence:UniProtKB:O06986;locus_tag=BALLLKJP_00520;product=LOG family protein YvdD
3	Prodigal:2.6	CDS	79277	79726	.	-	0	ID=BALLLKJP_00521;inference=ab initio prediction:Prodigal:2.6,similar to AA sequence:UniProtKB:P0A8D3;locus_tag=BALLLKJP_00521;note=UPF0178 protein YaiI;product=hypothetical protein
3	Prodigal:2.6	CDS	79729	80409	.	-	0	ID=BALLLKJP_00522;inference=ab initio prediction:Prodigal:2.6;locus_tag=BALLLKJP_00522;product=hypothetical protein
3	Prodigal:2.6	CDS	80606	81070	.	+	0	ID=BALLLKJP_00523;Name=sbmC;gene=sbmC;inference=ab initio prediction:Prodigal:2.6,protein motif:HAMAP:MF_01896;locus_tag=BALLLKJP_00523;product=DNA gyrase inhibitor
3	Prodigal:2.6	CDS	81353	82225	.	-	0	ID=BALLLKJP_00524;eC_number=3.6.1.27;Name=uppP;dbxref=COG:COG1968;gene=uppP;inference=ab initio prediction:Prodigal:2.6,similar to AA sequence:UniProtKB:P60932;locus_tag=BALLLKJP_00524;product=Undecaprenyl-diphosphatase
3	Prodigal:2.6	CDS	82436	84070	.	+	0	ID=BALLLKJP_00525;Name=cydD;dbxref=COG:COG4988;gene=cydD;inference=ab initio prediction:Prodigal:2.6,similar to AA sequence:UniProtKB:P29018;locus_tag=BALLLKJP_00525;product=ATP-binding/permease protein CydD
3	Prodigal:2.6	CDS	84067	85761	.	+	0	ID=BALLLKJP_00526;eC_number=3.6.3.-;Name=irtB;dbxref=COG:COG1132;gene=irtB;inference=ab initio prediction:Prodigal:2.6,similar to AA sequence:UniProtKB:P9WQJ7;locus_tag=BALLLKJP_00526;product=Iron import ATP-binding/permease protein IrtB
3	Prodigal:2.6	CDS	86002	86445	.	-	0	ID=BALLLKJP_00527;Name=mgrA;dbxref=COG:COG1846;gene=mgrA;inference=ab initio prediction:Prodigal:2.6,similar to AA sequence:UniProtKB:Q2G0B1;locus_tag=BALLLKJP_00527;product=HTH-type transcriptional regulator MgrA
3	Prodigal:2.6	CDS	86667	87593	.	+	0	ID=BALLLKJP_00528;Name=yciC_1;dbxref=COG:COG0523;gene=yciC_1;inference=ab initio prediction:Prodigal:2.6,similar to AA sequence:UniProtKB:P94400;locus_tag=BALLLKJP_00528;product=Putative metal chaperone YciC
3	Prodigal:2.6	CDS	87615	87908	.	+	0	ID=BALLLKJP_00529;inference=ab initio prediction:Prodigal:2.6;locus_tag=BALLLKJP_00529;product=hypothetical protein
3	Prodigal:2.6	CDS	88037	88978	.	+	0	ID=BALLLKJP_00530;eC_number=1.1.1.37;Name=mdh;dbxref=COG:COG0039;gene=mdh;inference=ab initio prediction:Prodigal:2.6,similar to AA sequence:UniProtKB:P49814;locus_tag=BALLLKJP_00530;product=Malate dehydrogenase
3	Prodigal:2.6	CDS	89113	90669	.	+	0	ID=BALLLKJP_00531;Name=sdcS;dbxref=COG:COG0471;gene=sdcS;inference=ab initio prediction:Prodigal:2.6,similar to AA sequence:UniProtKB:Q99SX1;locus_tag=BALLLKJP_00531;product=Sodium-dependent dicarboxylate transporter SdcS
3	Prodigal:2.6	CDS	90866	92239	.	+	0	ID=BALLLKJP_00532;eC_number=4.1.99.3;Name=phrA;dbxref=COG:COG0415;gene=phrA;inference=ab initio prediction:Prodigal:2.6,similar to AA sequence:UniProtKB:A9CJC9;locus_tag=BALLLKJP_00532;product=Deoxyribodipyrimidine photo-lyase
3	Prodigal:2.6	CDS	92289	92558	.	-	0	ID=BALLLKJP_00533;inference=ab initio prediction:Prodigal:2.6;locus_tag=BALLLKJP_00533;product=hypothetical protein
3	Prodigal:2.6	CDS	92555	93172	.	-	0	ID=BALLLKJP_00534;inference=ab initio prediction:Prodigal:2.6;locus_tag=BALLLKJP_00534;product=hypothetical protein
3	Prodigal:2.6	CDS	93582	94745	.	+	0	ID=BALLLKJP_00535;Name=tetA;gene=tetA;inference=ab initio prediction:Prodigal:2.6,similar to AA sequence:UniProtKB:P02980;locus_tag=BALLLKJP_00535;product=Tetracycline resistance protein%2C class B
3	Prodigal:2.6	CDS	95073	95537	.	+	0	ID=BALLLKJP_00536;inference=ab initio prediction:Prodigal:2.6;locus_tag=BALLLKJP_00536;product=hypothetical protein
3	Prodigal:2.6	CDS	95627	96133	.	+	0	ID=BALLLKJP_00537;eC_number=4.2.-.-;Name=ybaK;dbxref=COG:COG2606;gene=ybaK;inference=ab initio prediction:Prodigal:2.6,similar to AA sequence:UniProtKB:P0AAR3;locus_tag=BALLLKJP_00537;product=Cys-tRNA(Pro)/Cys-tRNA(Cys) deacylase YbaK
3	Prodigal:2.6	CDS	96364	97122	.	+	0	ID=BALLLKJP_00538;Name=ydjF;dbxref=COG:COG1349;gene=ydjF;inference=ab initio prediction:Prodigal:2.6,similar to AA sequence:UniProtKB:P77721;locus_tag=BALLLKJP_00538;product=putative HTH-type transcriptional regulator YdjF
3	Prodigal:2.6	CDS	97119	98039	.	+	0	ID=BALLLKJP_00539;eC_number=2.7.1.144;Name=lacC_1;dbxref=COG:COG1105;gene=lacC_1;inference=ab initio prediction:Prodigal:2.6,similar to AA sequence:UniProtKB:Q833W9;locus_tag=BALLLKJP_00539;product=Tagatose-6-phosphate kinase
3	Prodigal:2.6	CDS	98045	99997	.	+	0	ID=BALLLKJP_00540;Name=fruA;dbxref=COG:COG1299;gene=fruA;inference=ab initio prediction:Prodigal:2.6,similar to AA sequence:UniProtKB:P71012;locus_tag=BALLLKJP_00540;product=PTS system fructose-specific EIIABC component
3	Prodigal:2.6	CDS	100371	101543	.	+	0	ID=BALLLKJP_00541;eC_number=3.5.1.25;Name=nagA;dbxref=COG:COG1820;gene=nagA;inference=ab initio prediction:Prodigal:2.6,similar to AA sequence:UniProtKB:O34450;locus_tag=BALLLKJP_00541;product=N-acetylglucosamine-6-phosphate deacetylase
3	Prodigal:2.6	CDS	101780	103129	.	+	0	ID=BALLLKJP_00542;inference=ab initio prediction:Prodigal:2.6,similar to AA sequence:UniProtKB:P9WFP3;locus_tag=BALLLKJP_00542;note=UPF0053 protein Rv1842c;product=hypothetical protein
3	Prodigal:2.6	CDS	103344	104183	.	+	0	ID=BALLLKJP_00543;eC_number=1.-.-.-;dbxref=COG:COG0656;inference=ab initio prediction:Prodigal:2.6,similar to AA sequence:UniProtKB:A0QV10;locus_tag=BALLLKJP_00543;product=putative oxidoreductase/MSMEI_2347
3	Prodigal:2.6	CDS	104386	105492	.	+	0	ID=BALLLKJP_00544;eC_number=2.4.-.-;Name=csbB;dbxref=COG:COG0463;gene=csbB;inference=ab initio prediction:Prodigal:2.6,similar to AA sequence:UniProtKB:Q45539;locus_tag=BALLLKJP_00544;product=Putative glycosyltransferase CsbB
3	Prodigal:2.6	CDS	105562	106527	.	-	0	ID=BALLLKJP_00545;eC_number=2.7.13.3;Name=saeS;gene=saeS;inference=ab initio prediction:Prodigal:2.6,similar to AA sequence:UniProtKB:Q7A6V4;locus_tag=BALLLKJP_00545;product=Histidine protein kinase SaeS
3	Prodigal:2.6	CDS	106617	107306	.	-	0	ID=BALLLKJP_00546;Name=saeR;dbxref=COG:COG0745;gene=saeR;inference=ab initio prediction:Prodigal:2.6,similar to AA sequence:UniProtKB:Q8CQ17;locus_tag=BALLLKJP_00546;product=Response regulator SaeR
3	Prodigal:2.6	CDS	107281	107754	.	-	0	ID=BALLLKJP_00547;inference=ab initio prediction:Prodigal:2.6;locus_tag=BALLLKJP_00547;product=hypothetical protein
3	Prodigal:2.6	CDS	107805	108242	.	-	0	ID=BALLLKJP_00548;inference=ab initio prediction:Prodigal:2.6;locus_tag=BALLLKJP_00548;product=hypothetical protein
4	Prodigal:2.6	CDS	381	1196	.	-	0	ID=BALLLKJP_00549;Name=zupT;dbxref=COG:COG0428;gene=zupT;inference=ab initio prediction:Prodigal:2.6,similar to AA sequence:UniProtKB:P0A8H3;locus_tag=BALLLKJP_00549;product=Zinc transporter ZupT
4	Prodigal:2.6	CDS	1324	3207	.	+	0	ID=BALLLKJP_00550;Name=ettA_1;dbxref=COG:COG0488;gene=ettA_1;inference=ab initio prediction:Prodigal:2.6,similar to AA sequence:UniProtKB:P0A9W3;locus_tag=BALLLKJP_00550;product=Energy-dependent translational throttle protein EttA
4	Prodigal:2.6	CDS	3221	4999	.	+	0	ID=BALLLKJP_00551;eC_number=3.6.4.12;Name=recQ_2;dbxref=COG:COG0514;gene=recQ_2;inference=ab initio prediction:Prodigal:2.6,similar to AA sequence:UniProtKB:P15043;locus_tag=BALLLKJP_00551;product=ATP-dependent DNA helicase RecQ
4	Prodigal:2.6	CDS	5199	6173	.	+	0	ID=BALLLKJP_00552;eC_number=3.6.3.-;Name=osmV;dbxref=COG:COG1125;gene=osmV;inference=ab initio prediction:Prodigal:2.6,similar to AA sequence:UniProtKB:Q8ZPK4;locus_tag=BALLLKJP_00552;product=Osmoprotectant import ATP-binding protein OsmV
4	Prodigal:2.6	CDS	6166	7680	.	+	0	ID=BALLLKJP_00553;Name=opuBB;dbxref=COG:COG1174;gene=opuBB;inference=ab initio prediction:Prodigal:2.6,similar to AA sequence:UniProtKB:Q45461;locus_tag=BALLLKJP_00553;product=Choline transport system permease protein OpuBB
4	Prodigal:2.6	CDS	7883	8938	.	+	0	ID=BALLLKJP_00554;eC_number=2.6.1.9;Name=hisC;gene=hisC;inference=ab initio prediction:Prodigal:2.6,similar to AA sequence:UniProtKB:P67725;locus_tag=BALLLKJP_00554;product=Histidinol-phosphate aminotransferase
4	Prodigal:2.6	CDS	9061	9600	.	+	0	ID=BALLLKJP_00555;eC_number=3.1.3.-;dbxref=COG:COG4502;inference=ab initio prediction:Prodigal:2.6,similar to AA sequence:UniProtKB:Q8CTG7;locus_tag=BALLLKJP_00555;product=Putative 5'(3')-deoxyribonucleotidase
4	Prodigal:2.6	CDS	9667	12276	.	-	0	ID=BALLLKJP_00556;Name=adhE;dbxref=COG:COG1012;gene=adhE;inference=ab initio prediction:Prodigal:2.6,similar to AA sequence:UniProtKB:P0A9Q7;locus_tag=BALLLKJP_00556;product=Aldehyde-alcohol dehydrogenase
4	Prodigal:2.6	CDS	12675	13598	.	-	0	ID=BALLLKJP_00557;eC_number=2.7.1.-;inference=ab initio prediction:Prodigal:2.6,similar to AA sequence:UniProtKB:Q7A6T6;locus_tag=BALLLKJP_00557;product=Putative lipid kinase
4	Prodigal:2.6	CDS	14253	15758	.	-	0	ID=BALLLKJP_00558;Name=dtpT;dbxref=COG:COG3104;gene=dtpT;inference=ab initio prediction:Prodigal:2.6,similar to AA sequence:UniProtKB:P0C2U3;locus_tag=BALLLKJP_00558;product=Di-/tripeptide transporter
4	Prodigal:2.6	CDS	16042	16542	.	-	0	ID=BALLLKJP_00559;eC_number=1.7.1.13;Name=queF;dbxref=COG:COG0780;gene=queF;inference=ab initio prediction:Prodigal:2.6,similar to AA sequence:UniProtKB:O31678;locus_tag=BALLLKJP_00559;product=NADPH-dependent 7-cyano-7-deazaguanine reductase
4	Prodigal:2.6	CDS	16556	17425	.	-	0	ID=BALLLKJP_00560;Name=ribN;gene=ribN;inference=ab initio prediction:Prodigal:2.6,similar to AA sequence:UniProtKB:Q9KKU0;locus_tag=BALLLKJP_00560;product=Riboflavin transporter
4	Prodigal:2.6	CDS	18186	18584	.	+	0	ID=BALLLKJP_00561;Name=nrdI;dbxref=COG:COG1780;gene=nrdI;inference=ab initio prediction:Prodigal:2.6,similar to AA sequence:UniProtKB:P50618;locus_tag=BALLLKJP_00561;product=Protein NrdI
4	Prodigal:2.6	CDS	18547	20652	.	+	0	ID=BALLLKJP_00562;eC_number=1.17.4.1;Name=nrdE;dbxref=COG:COG0209;gene=nrdE;inference=ab initio prediction:Prodigal:2.6,similar to AA sequence:UniProtKB:Q08698;locus_tag=BALLLKJP_00562;product=Ribonucleoside-diphosphate reductase 2 subunit alpha
4	Prodigal:2.6	CDS	20771	21739	.	+	0	ID=BALLLKJP_00563;eC_number=1.17.4.1;Name=nrdF;dbxref=COG:COG0208;gene=nrdF;inference=ab initio prediction:Prodigal:2.6,similar to AA sequence:UniProtKB:P50621;locus_tag=BALLLKJP_00563;product=Ribonucleoside-diphosphate reductase subunit beta
4	Prodigal:2.6	CDS	21792	21977	.	+	0	ID=BALLLKJP_00564;inference=ab initio prediction:Prodigal:2.6;locus_tag=BALLLKJP_00564;product=hypothetical protein
4	Prodigal:2.6	CDS	21993	22967	.	+	0	ID=BALLLKJP_00565;Name=fatD;gene=fatD;inference=ab initio prediction:Prodigal:2.6,similar to AA sequence:UniProtKB:P37738;locus_tag=BALLLKJP_00565;product=Ferric-anguibactin transport system permease protein FatD
4	Prodigal:2.6	CDS	22951	23910	.	+	0	ID=BALLLKJP_00566;Name=fatC;gene=fatC;inference=ab initio prediction:Prodigal:2.6,similar to AA sequence:UniProtKB:P37737;locus_tag=BALLLKJP_00566;product=Ferric-anguibactin transport system permease protein FatC
4	Prodigal:2.6	CDS	23907	24686	.	+	0	ID=BALLLKJP_00567;Name=fecE;dbxref=COG:COG1120;gene=fecE;inference=ab initio prediction:Prodigal:2.6,similar to AA sequence:UniProtKB:P15031;locus_tag=BALLLKJP_00567;product=Fe(3+) dicitrate transport ATP-binding protein FecE
4	Prodigal:2.6	CDS	24765	25808	.	+	0	ID=BALLLKJP_00568;Name=yclQ;dbxref=COG:COG4607;gene=yclQ;inference=ab initio prediction:Prodigal:2.6,similar to AA sequence:UniProtKB:P94421;locus_tag=BALLLKJP_00568;product=putative ABC transporter solute-binding protein YclQ
4	Prodigal:2.6	CDS	25959	26273	.	-	0	ID=BALLLKJP_00569;inference=ab initio prediction:Prodigal:2.6;locus_tag=BALLLKJP_00569;product=hypothetical protein
4	Prodigal:2.6	CDS	26295	27227	.	-	0	ID=BALLLKJP_00570;eC_number=1.3.1.98;Name=murB;dbxref=COG:COG0812;gene=murB;inference=ab initio prediction:Prodigal:2.6,similar to AA sequence:UniProtKB:P61431;locus_tag=BALLLKJP_00570;product=UDP-N-acetylenolpyruvoylglucosamine reductase
4	Prodigal:2.6	CDS	27344	27871	.	-	0	ID=BALLLKJP_00571;inference=ab initio prediction:Prodigal:2.6;locus_tag=BALLLKJP_00571;product=hypothetical protein
4	Prodigal:2.6	CDS	27988	28878	.	+	0	ID=BALLLKJP_00572;inference=ab initio prediction:Prodigal:2.6;locus_tag=BALLLKJP_00572;product=hypothetical protein
4	Prodigal:2.6	CDS	29027	29347	.	+	0	ID=BALLLKJP_00573;inference=ab initio prediction:Prodigal:2.6;locus_tag=BALLLKJP_00573;product=hypothetical protein
4	Prodigal:2.6	CDS	29618	30748	.	+	0	ID=BALLLKJP_00574;eC_number=2.7.1.165;Name=garK_1;dbxref=COG:COG1929;gene=garK_1;inference=ab initio prediction:Prodigal:2.6,similar to AA sequence:UniProtKB:P23524;locus_tag=BALLLKJP_00574;product=Glycerate 2-kinase
4	Prodigal:2.6	CDS	30839	32077	.	-	0	ID=BALLLKJP_00575;eC_number=3.4.11.4;Name=pepT_2;dbxref=COG:COG2195;gene=pepT_2;inference=ab initio prediction:Prodigal:2.6,similar to AA sequence:UniProtKB:Q81WU4;locus_tag=BALLLKJP_00575;product=Peptidase T
4	Prodigal:2.6	CDS	32098	32592	.	-	0	ID=BALLLKJP_00576;inference=ab initio prediction:Prodigal:2.6;locus_tag=BALLLKJP_00576;product=hypothetical protein
4	Prodigal:2.6	CDS	32608	33369	.	-	0	ID=BALLLKJP_00577;Name=yjjP;dbxref=COG:COG2966;gene=yjjP;inference=ab initio prediction:Prodigal:2.6,similar to AA sequence:UniProtKB:P0ADD5;locus_tag=BALLLKJP_00577;product=Inner membrane protein YjjP
4	Prodigal:2.6	CDS	33564	34640	.	-	0	ID=BALLLKJP_00578;eC_number=2.7.7.65;Name=dgcM;dbxref=COG:COG2199;gene=dgcM;inference=ab initio prediction:Prodigal:2.6,similar to AA sequence:UniProtKB:P77302;locus_tag=BALLLKJP_00578;product=Diguanylate cyclase DgcM
4	Prodigal:2.6	CDS	34980	36059	.	+	0	ID=BALLLKJP_00579;eC_number=2.7.8.33;Name=tagO;dbxref=COG:COG0472;gene=tagO;inference=ab initio prediction:Prodigal:2.6,similar to AA sequence:UniProtKB:O34753;locus_tag=BALLLKJP_00579;product=putative undecaprenyl-phosphate N-acetylglucosaminyl 1-phosphate transferase
4	Prodigal:2.6	CDS	36120	36761	.	-	0	ID=BALLLKJP_00580;Name=yigZ;dbxref=COG:COG1739;gene=yigZ;inference=ab initio prediction:Prodigal:2.6,similar to AA sequence:UniProtKB:P27862;locus_tag=BALLLKJP_00580;product=IMPACT family member YigZ
4	Prodigal:2.6	CDS	36906	37772	.	+	0	ID=BALLLKJP_00581;inference=ab initio prediction:Prodigal:2.6,similar to AA sequence:UniProtKB:P0A0N1;locus_tag=BALLLKJP_00581;product=DegV domain-containing protein
4	Prodigal:2.6	CDS	38096	39178	.	+	0	ID=BALLLKJP_00582;eC_number=3.6.4.12;Name=comFA;dbxref=COG:COG4098;gene=comFA;inference=ab initio prediction:Prodigal:2.6,similar to AA sequence:UniProtKB:P39145;locus_tag=BALLLKJP_00582;product=ComF operon protein 1
4	Prodigal:2.6	CDS	39171	39845	.	+	0	ID=BALLLKJP_00583;inference=ab initio prediction:Prodigal:2.6;locus_tag=BALLLKJP_00583;product=hypothetical protein
4	Prodigal:2.6	CDS	39906	40475	.	+	0	ID=BALLLKJP_00584;Name=hpf;gene=hpf;inference=ab initio prediction:Prodigal:2.6,similar to AA sequence:UniProtKB:Q2FIN9;locus_tag=BALLLKJP_00584;product=Ribosome hibernation promotion factor
4	Prodigal:2.6	CDS	41141	43675	.	+	0	ID=BALLLKJP_00585;Name=secA1;dbxref=COG:COG0653;gene=secA1;inference=ab initio prediction:Prodigal:2.6,similar to AA sequence:UniProtKB:O06446;locus_tag=BALLLKJP_00585;product=Protein translocase subunit SecA 1
4	Prodigal:2.6	CDS	43989	44987	.	+	0	ID=BALLLKJP_00586;Name=prfB;gene=prfB;inference=ab initio prediction:Prodigal:2.6,similar to AA sequence:UniProtKB:Q7A6R4;locus_tag=BALLLKJP_00586;product=Peptide chain release factor 2
4	Prodigal:2.6	CDS	45327	46127	.	+	0	ID=BALLLKJP_00587;Name=ssaA;dbxref=COG:COG3942;gene=ssaA;inference=ab initio prediction:Prodigal:2.6,similar to AA sequence:UniProtKB:Q2FV55;locus_tag=BALLLKJP_00587;product=Staphylococcal secretory antigen SsaA
4	Prodigal:2.6	CDS	46436	47077	.	+	0	ID=BALLLKJP_00588;eC_number=3.1.3.89;Name=yfbR;dbxref=COG:COG1896;gene=yfbR;inference=ab initio prediction:Prodigal:2.6,similar to AA sequence:UniProtKB:P76491;locus_tag=BALLLKJP_00588;product=5'-deoxynucleotidase YfbR
4	Prodigal:2.6	CDS	47083	47316	.	+	0	ID=BALLLKJP_00589;Name=csbA;dbxref=COG:COG4897;gene=csbA;inference=ab initio prediction:Prodigal:2.6,similar to AA sequence:UniProtKB:P37953;locus_tag=BALLLKJP_00589;product=Protein CsbA
4	Prodigal:2.6	CDS	47873	49858	.	+	0	ID=BALLLKJP_00590;Name=uvrB;gene=uvrB;inference=ab initio prediction:Prodigal:2.6,similar to AA sequence:UniProtKB:P67425;locus_tag=BALLLKJP_00590;product=UvrABC system protein B
4	Prodigal:2.6	CDS	49866	52700	.	+	0	ID=BALLLKJP_00591;Name=uvrA_1;gene=uvrA_1;inference=ab initio prediction:Prodigal:2.6,similar to AA sequence:UniProtKB:P63383;locus_tag=BALLLKJP_00591;product=UvrABC system protein A
4	Prodigal:2.6	CDS	53055	53987	.	+	0	ID=BALLLKJP_00592;eC_number=2.7.11.-;Name=hprK;gene=hprK;inference=ab initio prediction:Prodigal:2.6,similar to AA sequence:UniProtKB:P60701;locus_tag=BALLLKJP_00592;product=HPr kinase/phosphorylase
4	Prodigal:2.6	CDS	53993	54832	.	+	0	ID=BALLLKJP_00593;eC_number=2.4.99.-;Name=lgt;gene=lgt;inference=ab initio prediction:Prodigal:2.6,similar to AA sequence:UniProtKB:P60962;locus_tag=BALLLKJP_00593;product=Prolipoprotein diacylglyceryl transferase
4	Prodigal:2.6	CDS	54829	55365	.	+	0	ID=BALLLKJP_00594;eC_number=2.3.1.197;Name=fdtC;gene=fdtC;inference=ab initio prediction:Prodigal:2.6,similar to AA sequence:UniProtKB:Q6T1W7;locus_tag=BALLLKJP_00594;product=dTDP-3-amino-3%2C6-dideoxy-alpha-D-galactopyranose 3-N-acetyltransferase
4	Prodigal:2.6	CDS	55332	56771	.	+	0	ID=BALLLKJP_00595;inference=ab initio prediction:Prodigal:2.6;locus_tag=BALLLKJP_00595;product=hypothetical protein
4	Prodigal:2.6	CDS	56836	57768	.	+	0	ID=BALLLKJP_00596;eC_number=1.8.1.9;Name=trxB;gene=trxB;inference=ab initio prediction:Prodigal:2.6,similar to AA sequence:UniProtKB:P99101;locus_tag=BALLLKJP_00596;product=Thioredoxin reductase
4	Prodigal:2.6	CDS	57944	58852	.	+	0	ID=BALLLKJP_00597;inference=ab initio prediction:Prodigal:2.6,similar to AA sequence:UniProtKB:P67109;locus_tag=BALLLKJP_00597;product=Nucleotide-binding protein
4	Prodigal:2.6	CDS	58852	59847	.	+	0	ID=BALLLKJP_00598;dbxref=COG:COG0391;inference=ab initio prediction:Prodigal:2.6,similar to AA sequence:UniProtKB:Q9K706;locus_tag=BALLLKJP_00598;product=Gluconeogenesis factor
4	Prodigal:2.6	CDS	59976	60920	.	+	0	ID=BALLLKJP_00599;Name=whiA;dbxref=COG:COG1481;gene=whiA;inference=ab initio prediction:Prodigal:2.6,similar to AA sequence:UniProtKB:Q9Z515;locus_tag=BALLLKJP_00599;product=Sporulation transcription regulator WhiA
4	Aragorn:1.2	tRNA	60988	61059	.	-	.	ID=BALLLKJP_00600;inference=COORDINATES:profile:Aragorn:1.2;locus_tag=BALLLKJP_00600;product=tRNA-Arg(ccg)
4	Prodigal:2.6	CDS	61248	61832	.	+	0	ID=BALLLKJP_00601;eC_number=3.4.21.92;Name=clpP;dbxref=COG:COG0740;gene=clpP;inference=ab initio prediction:Prodigal:2.6,similar to AA sequence:UniProtKB:Q2G036;locus_tag=BALLLKJP_00601;product=ATP-dependent Clp protease proteolytic subunit
4	Prodigal:2.6	CDS	62095	62286	.	-	0	ID=BALLLKJP_00602;inference=ab initio prediction:Prodigal:2.6;locus_tag=BALLLKJP_00602;product=hypothetical protein
4	Prodigal:2.6	CDS	62317	63216	.	-	0	ID=BALLLKJP_00603;inference=ab initio prediction:Prodigal:2.6,similar to AA sequence:UniProtKB:Q7A6Q5;locus_tag=BALLLKJP_00603;product=Epimerase family protein
4	Prodigal:2.6	CDS	64081	64701	.	+	0	ID=BALLLKJP_00604;inference=ab initio prediction:Prodigal:2.6;locus_tag=BALLLKJP_00604;product=hypothetical protein
4	Prodigal:2.6	CDS	64874	65110	.	-	0	ID=BALLLKJP_00605;inference=ab initio prediction:Prodigal:2.6;locus_tag=BALLLKJP_00605;product=hypothetical protein
4	Prodigal:2.6	CDS	65466	66479	.	+	0	ID=BALLLKJP_00606;Name=cggR;dbxref=COG:COG2390;gene=cggR;inference=ab initio prediction:Prodigal:2.6,similar to AA sequence:UniProtKB:O32253;locus_tag=BALLLKJP_00606;product=Central glycolytic genes regulator
4	Prodigal:2.6	CDS	66531	67541	.	+	0	ID=BALLLKJP_00607;eC_number=1.2.1.12;Name=gapA1;gene=gapA1;inference=ab initio prediction:Prodigal:2.6,similar to AA sequence:UniProtKB:P99136;locus_tag=BALLLKJP_00607;product=Glyceraldehyde-3-phosphate dehydrogenase 1
4	Prodigal:2.6	CDS	67735	68925	.	+	0	ID=BALLLKJP_00608;eC_number=2.7.2.3;Name=pgk;gene=pgk;inference=ab initio prediction:Prodigal:2.6,similar to AA sequence:UniProtKB:P99135;locus_tag=BALLLKJP_00608;product=Phosphoglycerate kinase
4	Prodigal:2.6	CDS	69056	69817	.	+	0	ID=BALLLKJP_00609;eC_number=5.3.1.1;Name=tpiA;gene=tpiA;inference=ab initio prediction:Prodigal:2.6,similar to AA sequence:UniProtKB:P99133;locus_tag=BALLLKJP_00609;product=Triosephosphate isomerase
4	Prodigal:2.6	CDS	69820	71337	.	+	0	ID=BALLLKJP_00610;eC_number=5.4.2.12;Name=gpmI;gene=gpmI;inference=ab initio prediction:Prodigal:2.6,similar to AA sequence:UniProtKB:P64270;locus_tag=BALLLKJP_00610;product=2%2C3-bisphosphoglycerate-independent phosphoglycerate mutase
4	Prodigal:2.6	CDS	71476	72780	.	+	0	ID=BALLLKJP_00611;eC_number=4.2.1.11;Name=eno;dbxref=COG:COG0148;gene=eno;inference=ab initio prediction:Prodigal:2.6,similar to AA sequence:UniProtKB:O69174;locus_tag=BALLLKJP_00611;product=Enolase
4	Prodigal:2.6	CDS	72946	73404	.	+	0	ID=BALLLKJP_00612;inference=ab initio prediction:Prodigal:2.6;locus_tag=BALLLKJP_00612;product=hypothetical protein
4	Prodigal:2.6	CDS	73473	73706	.	+	0	ID=BALLLKJP_00613;Name=secG;dbxref=COG:COG1314;gene=secG;inference=ab initio prediction:Prodigal:2.6,similar to AA sequence:UniProtKB:O32233;locus_tag=BALLLKJP_00613;product=putative protein-export membrane protein SecG
4	Prodigal:2.6	CDS	74007	74747	.	+	0	ID=BALLLKJP_00614;eC_number=3.1.1.1;Name=est_1;gene=est_1;inference=ab initio prediction:Prodigal:2.6,similar to AA sequence:UniProtKB:Q06174;locus_tag=BALLLKJP_00614;product=Carboxylesterase
4	Prodigal:2.6	CDS	74782	77160	.	+	0	ID=BALLLKJP_00615;eC_number=3.1.13.1;Name=rnr;dbxref=COG:COG0557;gene=rnr;inference=ab initio prediction:Prodigal:2.6,similar to AA sequence:UniProtKB:O32231;locus_tag=BALLLKJP_00615;product=Ribonuclease R
4	Prodigal:2.6	CDS	77185	77655	.	+	0	ID=BALLLKJP_00616;Name=smpB;dbxref=COG:COG0691;gene=smpB;inference=ab initio prediction:Prodigal:2.6,similar to AA sequence:UniProtKB:O32230;locus_tag=BALLLKJP_00616;product=SsrA-binding protein
4	Aragorn:1.2	tmRNA	77761	78119	.	+	.	ID=BALLLKJP_00617;Name=ssrA;gene=ssrA;inference=COORDINATES:profile:Aragorn:1.2;locus_tag=BALLLKJP_00617;product=transfer-messenger RNA%2C SsrA
4	Prodigal:2.6	CDS	78205	78435	.	-	0	ID=BALLLKJP_00618;inference=ab initio prediction:Prodigal:2.6;locus_tag=BALLLKJP_00618;product=hypothetical protein
4	Prodigal:2.6	CDS	78700	78909	.	-	0	ID=BALLLKJP_00619;inference=ab initio prediction:Prodigal:2.6;locus_tag=BALLLKJP_00619;product=hypothetical protein
4	Prodigal:2.6	CDS	79368	79910	.	-	0	ID=BALLLKJP_00620;inference=ab initio prediction:Prodigal:2.6;locus_tag=BALLLKJP_00620;product=hypothetical protein
4	Prodigal:2.6	CDS	81073	81306	.	-	0	ID=BALLLKJP_00621;inference=ab initio prediction:Prodigal:2.6;locus_tag=BALLLKJP_00621;product=hypothetical protein
4	Prodigal:2.6	CDS	81919	83226	.	-	0	ID=BALLLKJP_00622;Name=ktrB_1;dbxref=COG:COG0168;gene=ktrB_1;inference=ab initio prediction:Prodigal:2.6,similar to AA sequence:UniProtKB:O32081;locus_tag=BALLLKJP_00622;product=Ktr system potassium uptake protein B
4	Prodigal:2.6	CDS	83452	83796	.	+	0	ID=BALLLKJP_00623;inference=ab initio prediction:Prodigal:2.6;locus_tag=BALLLKJP_00623;product=hypothetical protein
4	Prodigal:2.6	CDS	84016	84432	.	-	0	ID=BALLLKJP_00624;inference=ab initio prediction:Prodigal:2.6;locus_tag=BALLLKJP_00624;product=hypothetical protein
4	Prodigal:2.6	CDS	84856	85050	.	-	0	ID=BALLLKJP_00625;inference=ab initio prediction:Prodigal:2.6;locus_tag=BALLLKJP_00625;product=hypothetical protein
4	Prodigal:2.6	CDS	85932	86435	.	-	0	ID=BALLLKJP_00626;Name=yagU;dbxref=COG:COG3477;gene=yagU;inference=ab initio prediction:Prodigal:2.6,similar to AA sequence:UniProtKB:P0AAA1;locus_tag=BALLLKJP_00626;product=Inner membrane protein YagU
4	Prodigal:2.6	CDS	86722	87663	.	+	0	ID=BALLLKJP_00627;Name=czcD_1;dbxref=COG:COG1230;gene=czcD_1;inference=ab initio prediction:Prodigal:2.6,similar to AA sequence:UniProtKB:O07084;locus_tag=BALLLKJP_00627;product=Cadmium%2C cobalt and zinc/H(+)-K(+) antiporter
4	Prodigal:2.6	CDS	89029	89229	.	+	0	ID=BALLLKJP_00628;Name=cspA_2;dbxref=COG:COG1278;gene=cspA_2;inference=ab initio prediction:Prodigal:2.6,similar to AA sequence:UniProtKB:Q2FYN2;locus_tag=BALLLKJP_00628;product=Cold shock protein CspA
4	Prodigal:2.6	CDS	89850	90074	.	-	0	ID=BALLLKJP_00629;inference=ab initio prediction:Prodigal:2.6;locus_tag=BALLLKJP_00629;product=hypothetical protein
4	Prodigal:2.6	CDS	90098	90382	.	-	0	ID=BALLLKJP_00630;inference=ab initio prediction:Prodigal:2.6;locus_tag=BALLLKJP_00630;product=hypothetical protein
4	Prodigal:2.6	CDS	90481	91227	.	-	0	ID=BALLLKJP_00631;inference=ab initio prediction:Prodigal:2.6,similar to AA sequence:UniProtKB:O31789;locus_tag=BALLLKJP_00631;note=UPF0714 protein YmaC;product=hypothetical protein
4	Prodigal:2.6	CDS	91511	91744	.	+	0	ID=BALLLKJP_00632;inference=ab initio prediction:Prodigal:2.6;locus_tag=BALLLKJP_00632;product=hypothetical protein
4	Prodigal:2.6	CDS	91804	92358	.	-	0	ID=BALLLKJP_00633;inference=ab initio prediction:Prodigal:2.6;locus_tag=BALLLKJP_00633;product=hypothetical protein
4	Prodigal:2.6	CDS	92548	92736	.	-	0	ID=BALLLKJP_00634;inference=ab initio prediction:Prodigal:2.6;locus_tag=BALLLKJP_00634;product=hypothetical protein
4	Prodigal:2.6	CDS	92761	93018	.	-	0	ID=BALLLKJP_00635;inference=ab initio prediction:Prodigal:2.6;locus_tag=BALLLKJP_00635;product=hypothetical protein
4	Prodigal:2.6	CDS	93427	93630	.	+	0	ID=BALLLKJP_00636;inference=ab initio prediction:Prodigal:2.6;locus_tag=BALLLKJP_00636;product=hypothetical protein
4	Prodigal:2.6	CDS	93622	93858	.	-	0	ID=BALLLKJP_00637;inference=ab initio prediction:Prodigal:2.6;locus_tag=BALLLKJP_00637;product=hypothetical protein
4	Prodigal:2.6	CDS	94072	94659	.	+	0	ID=BALLLKJP_00638;eC_number=3.1.3.3;Name=pspB;dbxref=COG:COG0406;gene=pspB;inference=ab initio prediction:Prodigal:2.6,similar to AA sequence:UniProtKB:D3DFP8;locus_tag=BALLLKJP_00638;product=Putative phosphoserine phosphatase 2
4	Prodigal:2.6	CDS	94930	95430	.	-	0	ID=BALLLKJP_00639;inference=ab initio prediction:Prodigal:2.6;locus_tag=BALLLKJP_00639;product=hypothetical protein
5	Prodigal:2.6	CDS	208	939	.	-	0	ID=BALLLKJP_00640;eC_number=3.6.3.-;Name=tcyC;dbxref=COG:COG1126;gene=tcyC;inference=ab initio prediction:Prodigal:2.6,similar to AA sequence:UniProtKB:P39456;locus_tag=BALLLKJP_00640;product=L-cystine import ATP-binding protein TcyC
5	Prodigal:2.6	CDS	936	1655	.	-	0	ID=BALLLKJP_00641;Name=tcyB;dbxref=COG:COG0765;gene=tcyB;inference=ab initio prediction:Prodigal:2.6,similar to AA sequence:UniProtKB:P42200;locus_tag=BALLLKJP_00641;product=L-cystine transport system permease protein TcyB
5	Prodigal:2.6	CDS	1636	2424	.	-	0	ID=BALLLKJP_00642;Name=tcyA;dbxref=COG:COG0834;gene=tcyA;inference=ab initio prediction:Prodigal:2.6,similar to AA sequence:UniProtKB:P42199;locus_tag=BALLLKJP_00642;product=L-cystine-binding protein TcyA
5	Prodigal:2.6	CDS	2929	3615	.	-	0	ID=BALLLKJP_00643;eC_number=5.4.2.11;Name=gpmA_1;gene=gpmA_1;inference=ab initio prediction:Prodigal:2.6,similar to AA sequence:UniProtKB:P99153;locus_tag=BALLLKJP_00643;product=2%2C3-bisphosphoglycerate-dependent phosphoglycerate mutase
5	Prodigal:2.6	CDS	3891	4772	.	-	0	ID=BALLLKJP_00644;Name=fieF;dbxref=COG:COG0053;gene=fieF;inference=ab initio prediction:Prodigal:2.6,similar to AA sequence:UniProtKB:P69380;locus_tag=BALLLKJP_00644;product=Ferrous-iron efflux pump FieF
5	Prodigal:2.6	CDS	5063	5449	.	-	0	ID=BALLLKJP_00645;inference=ab initio prediction:Prodigal:2.6;locus_tag=BALLLKJP_00645;product=hypothetical protein
5	Prodigal:2.6	CDS	5470	6942	.	-	0	ID=BALLLKJP_00646;inference=ab initio prediction:Prodigal:2.6;locus_tag=BALLLKJP_00646;product=hypothetical protein
5	Prodigal:2.6	CDS	7226	8377	.	+	0	ID=BALLLKJP_00647;eC_number=2.7.1.165;Name=garK_2;dbxref=COG:COG1929;gene=garK_2;inference=ab initio prediction:Prodigal:2.6,similar to AA sequence:UniProtKB:P23524;locus_tag=BALLLKJP_00647;product=Glycerate 2-kinase
5	Prodigal:2.6	CDS	8408	9109	.	+	0	ID=BALLLKJP_00648;inference=ab initio prediction:Prodigal:2.6;locus_tag=BALLLKJP_00648;product=hypothetical protein
5	Prodigal:2.6	CDS	9373	10572	.	+	0	ID=BALLLKJP_00649;Name=bcr_1;gene=bcr_1;inference=ab initio prediction:Prodigal:2.6,similar to AA sequence:UniProtKB:P28246;locus_tag=BALLLKJP_00649;product=Bicyclomycin resistance protein
5	Prodigal:2.6	CDS	10879	11487	.	+	0	ID=BALLLKJP_00650;inference=ab initio prediction:Prodigal:2.6;locus_tag=BALLLKJP_00650;product=hypothetical protein
5	Prodigal:2.6	CDS	11550	12359	.	-	0	ID=BALLLKJP_00651;eC_number=3.1.4.53;Name=cpdA_2;gene=cpdA_2;inference=ab initio prediction:Prodigal:2.6,protein motif:HAMAP:MF_00905;locus_tag=BALLLKJP_00651;product=3'%2C5'-cyclic adenosine monophosphate phosphodiesterase CpdA
5	Prodigal:2.6	CDS	12677	14053	.	+	0	ID=BALLLKJP_00652;Name=cycA_1;dbxref=COG:COG1113;gene=cycA_1;inference=ab initio prediction:Prodigal:2.6,similar to AA sequence:UniProtKB:P0AAE0;locus_tag=BALLLKJP_00652;product=D-serine/D-alanine/glycine transporter
5	Prodigal:2.6	CDS	14201	16030	.	-	0	ID=BALLLKJP_00653;inference=ab initio prediction:Prodigal:2.6;locus_tag=BALLLKJP_00653;product=hypothetical protein
5	Prodigal:2.6	CDS	16317	17834	.	+	0	ID=BALLLKJP_00654;Name=flp;gene=flp;inference=ab initio prediction:Prodigal:2.6,similar to AA sequence:UniProtKB:Q7A3Q5;locus_tag=BALLLKJP_00654;product=Protein flp
5	Prodigal:2.6	CDS	17995	18831	.	+	0	ID=BALLLKJP_00655;Name=yidC_1;gene=yidC_1;inference=ab initio prediction:Prodigal:2.6,similar to AA sequence:UniProtKB:P65629;locus_tag=BALLLKJP_00655;product=Membrane protein insertase YidC
5	Prodigal:2.6	CDS	18954	19886	.	-	0	ID=BALLLKJP_00656;eC_number=1.1.1.169;Name=panE;dbxref=COG:COG1893;gene=panE;inference=ab initio prediction:Prodigal:2.6,similar to AA sequence:UniProtKB:P0A9J4;locus_tag=BALLLKJP_00656;product=2-dehydropantoate 2-reductase
5	Prodigal:2.6	CDS	20310	21710	.	-	0	ID=BALLLKJP_00657;Name=norB_1;dbxref=COG:COG0477;gene=norB_1;inference=ab initio prediction:Prodigal:2.6,similar to AA sequence:UniProtKB:Q2FYJ5;locus_tag=BALLLKJP_00657;product=Quinolone resistance protein NorB
5	Prodigal:2.6	CDS	22134	23909	.	+	0	ID=BALLLKJP_00658;eC_number=2.7.13.3;Name=ypdA;dbxref=COG:COG3275;gene=ypdA;inference=ab initio prediction:Prodigal:2.6,similar to AA sequence:UniProtKB:P0AA93;locus_tag=BALLLKJP_00658;product=Sensor histidine kinase YpdA
5	Prodigal:2.6	CDS	23890	24648	.	+	0	ID=BALLLKJP_00659;Name=lytR;dbxref=COG:COG3279;gene=lytR;inference=ab initio prediction:Prodigal:2.6,similar to AA sequence:UniProtKB:P60611;locus_tag=BALLLKJP_00659;product=Sensory transduction protein LytR
5	Prodigal:2.6	CDS	24792	25241	.	+	0	ID=BALLLKJP_00660;Name=lrgA;dbxref=COG:COG1380;gene=lrgA;inference=ab initio prediction:Prodigal:2.6,similar to AA sequence:UniProtKB:P72358;locus_tag=BALLLKJP_00660;product=Antiholin-like protein LrgA
5	Prodigal:2.6	CDS	25245	25946	.	+	0	ID=BALLLKJP_00661;Name=lrgB;dbxref=COG:COG1346;gene=lrgB;inference=ab initio prediction:Prodigal:2.6,similar to AA sequence:UniProtKB:P60643;locus_tag=BALLLKJP_00661;product=Antiholin-like protein LrgB
5	Prodigal:2.6	CDS	26128	26823	.	-	0	ID=BALLLKJP_00662;Name=opuCD_1;dbxref=COG:COG1174;gene=opuCD_1;inference=ab initio prediction:Prodigal:2.6,similar to AA sequence:UniProtKB:O34742;locus_tag=BALLLKJP_00662;product=Glycine betaine/carnitine/choline transport system permease protein OpuCD
5	Prodigal:2.6	CDS	26823	27767	.	-	0	ID=BALLLKJP_00663;Name=opuBC;dbxref=COG:COG1732;gene=opuBC;inference=ab initio prediction:Prodigal:2.6,similar to AA sequence:UniProtKB:Q45462;locus_tag=BALLLKJP_00663;product=Choline-binding protein
5	Prodigal:2.6	CDS	27784	28419	.	-	0	ID=BALLLKJP_00664;Name=opuCB_1;gene=opuCB_1;inference=ab initio prediction:Prodigal:2.6,similar to AA sequence:UniProtKB:G2JZ43;locus_tag=BALLLKJP_00664;product=Carnitine transport permease protein OpuCB
5	Prodigal:2.6	CDS	28422	29678	.	-	0	ID=BALLLKJP_00665;eC_number=3.6.3.32;Name=opuCA_1;gene=opuCA_1;inference=ab initio prediction:Prodigal:2.6,similar to AA sequence:UniProtKB:G2JZ44;locus_tag=BALLLKJP_00665;product=Carnitine transport ATP-binding protein OpuCA
5	Prodigal:2.6	CDS	30168	31220	.	+	0	ID=BALLLKJP_00666;eC_number=1.-.-.-;Name=ydjJ;dbxref=COG:COG1063;gene=ydjJ;inference=ab initio prediction:Prodigal:2.6,similar to AA sequence:UniProtKB:P77280;locus_tag=BALLLKJP_00666;product=putative zinc-type alcohol dehydrogenase-like protein YdjJ
5	Prodigal:2.6	CDS	31820	33499	.	+	0	ID=BALLLKJP_00667;Name=yveA;dbxref=COG:COG0531;gene=yveA;inference=ab initio prediction:Prodigal:2.6,similar to AA sequence:UniProtKB:O07002;locus_tag=BALLLKJP_00667;product=Aspartate-proton symporter
5	Prodigal:2.6	CDS	33816	35171	.	+	0	ID=BALLLKJP_00668;eC_number=3.1.1.-;Name=pnbA;dbxref=COG:COG2272;gene=pnbA;inference=ab initio prediction:Prodigal:2.6,similar to AA sequence:UniProtKB:P37967;locus_tag=BALLLKJP_00668;product=Para-nitrobenzyl esterase
5	Prodigal:2.6	CDS	35254	36432	.	-	0	ID=BALLLKJP_00669;Name=pbuE_1;dbxref=COG:COG2814;gene=pbuE_1;inference=ab initio prediction:Prodigal:2.6,similar to AA sequence:UniProtKB:Q797E3;locus_tag=BALLLKJP_00669;product=Purine efflux pump PbuE
5	Prodigal:2.6	CDS	36571	37347	.	-	0	ID=BALLLKJP_00670;Name=fetB;dbxref=COG:COG0390;gene=fetB;inference=ab initio prediction:Prodigal:2.6,similar to AA sequence:UniProtKB:P77307;locus_tag=BALLLKJP_00670;product=putative iron export permease protein FetB
5	Prodigal:2.6	CDS	37340	38002	.	-	0	ID=BALLLKJP_00671;eC_number=3.6.3.-;Name=fetA;dbxref=COG:COG4619;gene=fetA;inference=ab initio prediction:Prodigal:2.6,similar to AA sequence:UniProtKB:P77279;locus_tag=BALLLKJP_00671;product=putative iron export ATP-binding protein FetA
5	Prodigal:2.6	CDS	38609	39391	.	-	0	ID=BALLLKJP_00672;inference=ab initio prediction:Prodigal:2.6;locus_tag=BALLLKJP_00672;product=hypothetical protein
5	Prodigal:2.6	CDS	39536	41113	.	+	0	ID=BALLLKJP_00673;eC_number=1.4.1.13;Name=gltB_1;gene=gltB_1;inference=ab initio prediction:Prodigal:2.6,similar to AA sequence:UniProtKB:Q05755;locus_tag=BALLLKJP_00673;product=Glutamate synthase [NADPH] large chain
5	Prodigal:2.6	CDS	41166	41633	.	-	0	ID=BALLLKJP_00674;Name=yehR;dbxref=COG:COG4808;gene=yehR;inference=ab initio prediction:Prodigal:2.6,similar to AA sequence:UniProtKB:P33354;locus_tag=BALLLKJP_00674;product=putative lipoprotein YehR
5	Prodigal:2.6	CDS	41817	42893	.	+	0	ID=BALLLKJP_00675;eC_number=3.4.11.-;Name=ysdC;dbxref=COG:COG1363;gene=ysdC;inference=ab initio prediction:Prodigal:2.6,similar to AA sequence:UniProtKB:P94521;locus_tag=BALLLKJP_00675;product=Putative aminopeptidase YsdC
5	Prodigal:2.6	CDS	42910	43098	.	+	0	ID=BALLLKJP_00676;inference=ab initio prediction:Prodigal:2.6;locus_tag=BALLLKJP_00676;product=hypothetical protein
5	Prodigal:2.6	CDS	43261	44079	.	-	0	ID=BALLLKJP_00677;eC_number=1.1.1.-;Name=lvr;gene=lvr;inference=ab initio prediction:Prodigal:2.6,similar to AA sequence:UniProtKB:Q9LBG2;locus_tag=BALLLKJP_00677;product=Levodione reductase
5	Prodigal:2.6	CDS	44392	45924	.	+	0	ID=BALLLKJP_00678;eC_number=3.6.1.40;Name=gppA;dbxref=COG:COG0248;gene=gppA;inference=ab initio prediction:Prodigal:2.6,similar to AA sequence:UniProtKB:P25552;locus_tag=BALLLKJP_00678;product=Guanosine-5'-triphosphate%2C3'-diphosphate pyrophosphatase
5	Prodigal:2.6	CDS	45987	48152	.	+	0	ID=BALLLKJP_00679;eC_number=2.7.4.1;Name=ppk;dbxref=COG:COG0855;gene=ppk;inference=ab initio prediction:Prodigal:2.6,similar to AA sequence:UniProtKB:P0DP44;locus_tag=BALLLKJP_00679;product=Polyphosphate kinase
5	Prodigal:2.6	CDS	48319	49563	.	-	0	ID=BALLLKJP_00680;eC_number=3.5.1.-;Name=ylmB;dbxref=COG:COG0624;gene=ylmB;inference=ab initio prediction:Prodigal:2.6,similar to AA sequence:UniProtKB:Q9K9G9;locus_tag=BALLLKJP_00680;product=N-formyl-4-amino-5-aminomethyl-2-methylpyrimidine deformylase
5	Prodigal:2.6	CDS	49664	50356	.	-	0	ID=BALLLKJP_00681;eC_number=1.-.-.-;inference=ab initio prediction:Prodigal:2.6,similar to AA sequence:UniProtKB:Q7A3L9;locus_tag=BALLLKJP_00681;product=putative oxidoreductase
5	Prodigal:2.6	CDS	50545	50652	.	+	0	ID=BALLLKJP_00682;inference=ab initio prediction:Prodigal:2.6;locus_tag=BALLLKJP_00682;product=hypothetical protein
5	Prodigal:2.6	CDS	51126	51317	.	-	0	ID=BALLLKJP_00683;inference=ab initio prediction:Prodigal:2.6;locus_tag=BALLLKJP_00683;product=hypothetical protein
5	Prodigal:2.6	CDS	51468	54326	.	-	0	ID=BALLLKJP_00684;eC_number=3.6.4.12;Name=radD;dbxref=COG:COG1061;gene=radD;inference=ab initio prediction:Prodigal:2.6,similar to AA sequence:UniProtKB:P33919;locus_tag=BALLLKJP_00684;product=Putative DNA repair helicase RadD
5	Prodigal:2.6	CDS	54328	54720	.	-	0	ID=BALLLKJP_00685;eC_number=3.6.1.55;Name=mutT2;dbxref=COG:COG0494;gene=mutT2;inference=ab initio prediction:Prodigal:2.6,similar to AA sequence:UniProtKB:P9WIY1;locus_tag=BALLLKJP_00685;product=Putative 8-oxo-dGTP diphosphatase 2
5	Prodigal:2.6	CDS	54994	56484	.	-	0	ID=BALLLKJP_00686;eC_number=2.4.1.52;Name=tagE_1;dbxref=COG:COG0438;gene=tagE_1;inference=ab initio prediction:Prodigal:2.6,similar to AA sequence:UniProtKB:P13484;locus_tag=BALLLKJP_00686;product=Poly(glycerol-phosphate) alpha-glucosyltransferase
5	Prodigal:2.6	CDS	56702	58342	.	+	0	ID=BALLLKJP_00687;eC_number=5.4.2.2;Name=pgcA;dbxref=COG:COG1109;gene=pgcA;inference=ab initio prediction:Prodigal:2.6,similar to AA sequence:UniProtKB:Q2FVC1;locus_tag=BALLLKJP_00687;product=Phosphoglucomutase
5	Prodigal:2.6	CDS	58556	59422	.	-	0	ID=BALLLKJP_00688;eC_number=2.7.7.9;Name=gtaB;dbxref=COG:COG1210;gene=gtaB;inference=ab initio prediction:Prodigal:2.6,similar to AA sequence:UniProtKB:Q2G1T6;locus_tag=BALLLKJP_00688;product=UTP--glucose-1-phosphate uridylyltransferase
5	Prodigal:2.6	CDS	59670	61028	.	-	0	ID=BALLLKJP_00689;Name=gntT;dbxref=COG:COG2610;gene=gntT;inference=ab initio prediction:Prodigal:2.6,similar to AA sequence:UniProtKB:P39835;locus_tag=BALLLKJP_00689;product=High-affinity gluconate transporter
5	Prodigal:2.6	CDS	61078	62619	.	-	0	ID=BALLLKJP_00690;eC_number=2.7.1.17;Name=xylB_1;dbxref=COG:COG1070;gene=xylB_1;inference=ab initio prediction:Prodigal:2.6,similar to AA sequence:UniProtKB:P35850;locus_tag=BALLLKJP_00690;product=Xylulose kinase
5	Prodigal:2.6	CDS	62643	63323	.	-	0	ID=BALLLKJP_00691;Name=rspR;dbxref=COG:COG1802;gene=rspR;inference=ab initio prediction:Prodigal:2.6,similar to AA sequence:UniProtKB:P0ACM2;locus_tag=BALLLKJP_00691;product=HTH-type transcriptional repressor RspR
5	Prodigal:2.6	CDS	63690	65048	.	+	0	ID=BALLLKJP_00692;Name=glpT;dbxref=COG:COG2271;gene=glpT;inference=ab initio prediction:Prodigal:2.6,similar to AA sequence:UniProtKB:P08194;locus_tag=BALLLKJP_00692;product=Glycerol-3-phosphate transporter
5	Prodigal:2.6	CDS	65206	66039	.	-	0	ID=BALLLKJP_00693;Name=merR1;gene=merR1;inference=ab initio prediction:Prodigal:2.6,similar to AA sequence:UniProtKB:P22853;locus_tag=BALLLKJP_00693;product=Mercuric resistance operon regulatory protein
5	Prodigal:2.6	CDS	66008	66883	.	-	0	ID=BALLLKJP_00694;eC_number=3.1.1.2;inference=ab initio prediction:Prodigal:2.6,similar to AA sequence:UniProtKB:P22862;locus_tag=BALLLKJP_00694;product=Arylesterase
5	Prodigal:2.6	CDS	67189	68025	.	+	0	ID=BALLLKJP_00695;inference=ab initio prediction:Prodigal:2.6;locus_tag=BALLLKJP_00695;product=hypothetical protein
5	Prodigal:2.6	CDS	68188	68889	.	-	0	ID=BALLLKJP_00696;eC_number=2.7.6.5;Name=ywaC;dbxref=COG:COG2357;gene=ywaC;inference=ab initio prediction:Prodigal:2.6,similar to AA sequence:UniProtKB:P39583;locus_tag=BALLLKJP_00696;product=GTP pyrophosphokinase YwaC
5	Prodigal:2.6	CDS	69153	69566	.	-	0	ID=BALLLKJP_00697;inference=ab initio prediction:Prodigal:2.6;locus_tag=BALLLKJP_00697;product=hypothetical protein
5	Prodigal:2.6	CDS	69640	71556	.	-	0	ID=BALLLKJP_00698;Name=yccS;dbxref=COG:COG1289;gene=yccS;inference=ab initio prediction:Prodigal:2.6,similar to AA sequence:UniProtKB:P75870;locus_tag=BALLLKJP_00698;product=Inner membrane protein YccS
5	Prodigal:2.6	CDS	71718	72008	.	-	0	ID=BALLLKJP_00699;eC_number=1.-.-.-;Name=ycnE;dbxref=COG:COG1359;gene=ycnE;inference=ab initio prediction:Prodigal:2.6,similar to AA sequence:UniProtKB:P94425;locus_tag=BALLLKJP_00699;product=Putative monooxygenase YcnE
5	Prodigal:2.6	CDS	72161	73435	.	-	0	ID=BALLLKJP_00700;Name=garP;gene=garP;inference=ab initio prediction:Prodigal:2.6,similar to AA sequence:UniProtKB:P0AA80;locus_tag=BALLLKJP_00700;product=putative galactarate transporter
5	Prodigal:2.6	CDS	74224	74706	.	+	0	ID=BALLLKJP_00701;eC_number=2.5.1.3;Name=thiE_1;dbxref=COG:COG0352;gene=thiE_1;inference=ab initio prediction:Prodigal:2.6,similar to AA sequence:UniProtKB:P39594;locus_tag=BALLLKJP_00701;product=Thiamine-phosphate synthase
5	Prodigal:2.6	CDS	74699	75817	.	+	0	ID=BALLLKJP_00702;eC_number=1.4.3.19;Name=thiO;dbxref=COG:COG0665;gene=thiO;inference=ab initio prediction:Prodigal:2.6,similar to AA sequence:UniProtKB:Q5L2C2;locus_tag=BALLLKJP_00702;product=Glycine oxidase
5	Prodigal:2.6	CDS	75801	76001	.	+	0	ID=BALLLKJP_00703;Name=thiS;dbxref=COG:COG2104;gene=thiS;inference=ab initio prediction:Prodigal:2.6,similar to AA sequence:UniProtKB:O31617;locus_tag=BALLLKJP_00703;product=Sulfur carrier protein ThiS
5	Prodigal:2.6	CDS	76003	76770	.	+	0	ID=BALLLKJP_00704;eC_number=2.8.1.10;Name=thiG;dbxref=COG:COG2022;gene=thiG;inference=ab initio prediction:Prodigal:2.6,similar to AA sequence:UniProtKB:O31618;locus_tag=BALLLKJP_00704;product=Thiazole synthase
5	Prodigal:2.6	CDS	76772	77770	.	+	0	ID=BALLLKJP_00705;eC_number=2.7.7.80;Name=moeB_1;dbxref=COG:COG0476;gene=moeB_1;inference=ab initio prediction:Prodigal:2.6,similar to AA sequence:UniProtKB:P12282;locus_tag=BALLLKJP_00705;product=Molybdopterin-synthase adenylyltransferase
5	Prodigal:2.6	CDS	77878	78492	.	+	0	ID=BALLLKJP_00706;dbxref=COG:COG0586;inference=ab initio prediction:Prodigal:2.6,similar to AA sequence:UniProtKB:P9WP09;locus_tag=BALLLKJP_00706;product=putative membrane protein
5	Prodigal:2.6	CDS	78666	80630	.	+	0	ID=BALLLKJP_00707;eC_number=3.1.3.11;Name=fbp;gene=fbp;inference=ab initio prediction:Prodigal:2.6,similar to AA sequence:UniProtKB:Q7A3I5;locus_tag=BALLLKJP_00707;product=Fructose-1%2C6-bisphosphatase class 3
5	Prodigal:2.6	CDS	80859	82646	.	-	0	ID=BALLLKJP_00708;Name=nhaP2;dbxref=COG:COG3263;gene=nhaP2;inference=ab initio prediction:Prodigal:2.6,similar to AA sequence:UniProtKB:Q87KV8;locus_tag=BALLLKJP_00708;product=K(+)/H(+) antiporter NhaP2
5	Prodigal:2.6	CDS	82994	84043	.	+	0	ID=BALLLKJP_00709;inference=ab initio prediction:Prodigal:2.6;locus_tag=BALLLKJP_00709;product=hypothetical protein
5	Prodigal:2.6	CDS	84292	85716	.	+	0	ID=BALLLKJP_00710;eC_number=1.2.1.22;Name=aldA_1;dbxref=COG:COG1012;gene=aldA_1;inference=ab initio prediction:Prodigal:2.6,similar to AA sequence:UniProtKB:P25553;locus_tag=BALLLKJP_00710;product=Lactaldehyde dehydrogenase
5	Prodigal:2.6	CDS	85787	86734	.	-	0	ID=BALLLKJP_00711;Name=znuA_1;dbxref=COG:COG0803;gene=znuA_1;inference=ab initio prediction:Prodigal:2.6,similar to AA sequence:UniProtKB:O34966;locus_tag=BALLLKJP_00711;product=High-affinity zinc uptake system binding-protein ZnuA
5	Prodigal:2.6	CDS	86901	87182	.	+	0	ID=BALLLKJP_00712;Name=yjdJ;dbxref=COG:COG2388;gene=yjdJ;inference=ab initio prediction:Prodigal:2.6,similar to AA sequence:UniProtKB:P39274;locus_tag=BALLLKJP_00712;product=putative protein YjdJ
5	Prodigal:2.6	CDS	87444	88241	.	+	0	ID=BALLLKJP_00713;eC_number=1.13.11.2;Name=catE_2;dbxref=COG:COG2514;gene=catE_2;inference=ab initio prediction:Prodigal:2.6,similar to AA sequence:UniProtKB:P54721;locus_tag=BALLLKJP_00713;product=Catechol-2%2C3-dioxygenase
5	Prodigal:2.6	CDS	88941	89048	.	-	0	ID=BALLLKJP_00714;inference=ab initio prediction:Prodigal:2.6;locus_tag=BALLLKJP_00714;product=hypothetical protein
5	Prodigal:2.6	CDS	89070	90563	.	-	0	ID=BALLLKJP_00715;eC_number=1.2.1.3;Name=aldA_2;gene=aldA_2;inference=ab initio prediction:Prodigal:2.6,similar to AA sequence:UniProtKB:Q7A825;locus_tag=BALLLKJP_00715;product=Putative aldehyde dehydrogenase AldA
5	Prodigal:2.6	CDS	90941	91609	.	-	0	ID=BALLLKJP_00716;eC_number=1.-.-.-;inference=ab initio prediction:Prodigal:2.6,similar to AA sequence:UniProtKB:Q7A3H8;locus_tag=BALLLKJP_00716;product=Putative NAD(P)H nitroreductase
5	Prodigal:2.6	CDS	91850	92842	.	+	0	ID=BALLLKJP_00717;eC_number=1.1.1.28;Name=ldhD_1;dbxref=COG:COG1052;gene=ldhD_1;inference=ab initio prediction:Prodigal:2.6,similar to AA sequence:UniProtKB:P72357;locus_tag=BALLLKJP_00717;product=D-lactate dehydrogenase
5	Prodigal:2.6	CDS	93029	93838	.	-	0	ID=BALLLKJP_00718;eC_number=3.1.3.23;Name=ybiV;dbxref=COG:COG0561;gene=ybiV;inference=ab initio prediction:Prodigal:2.6,similar to AA sequence:UniProtKB:P75792;locus_tag=BALLLKJP_00718;product=Sugar phosphatase YbiV
5	Prodigal:2.6	CDS	94183	94794	.	-	0	ID=BALLLKJP_00719;inference=ab initio prediction:Prodigal:2.6;locus_tag=BALLLKJP_00719;product=hypothetical protein
5	Prodigal:2.6	CDS	94970	95464	.	+	0	ID=BALLLKJP_00720;eC_number=2.3.1.-;Name=pitA_2;dbxref=COG:COG1247;gene=pitA_2;inference=ab initio prediction:Prodigal:2.6,similar to AA sequence:UniProtKB:Q9HUU7;locus_tag=BALLLKJP_00720;product=L-methionine sulfoximine/L-methionine sulfone acetyltransferase
6	Prodigal:2.6	CDS	257	847	.	-	0	ID=BALLLKJP_00721;eC_number=5.4.2.11;Name=gpmA_2;dbxref=COG:COG0588;gene=gpmA_2;inference=ab initio prediction:Prodigal:2.6,similar to AA sequence:UniProtKB:P62707;locus_tag=BALLLKJP_00721;product=2%2C3-bisphosphoglycerate-dependent phosphoglycerate mutase
6	Prodigal:2.6	CDS	868	1500	.	-	0	ID=BALLLKJP_00722;Name=rhtC;dbxref=COG:COG1280;gene=rhtC;inference=ab initio prediction:Prodigal:2.6,similar to AA sequence:UniProtKB:P0AG38;locus_tag=BALLLKJP_00722;product=Threonine efflux protein
6	Prodigal:2.6	CDS	1972	2226	.	-	0	ID=BALLLKJP_00723;inference=ab initio prediction:Prodigal:2.6;locus_tag=BALLLKJP_00723;product=hypothetical protein
6	Prodigal:2.6	CDS	2448	2708	.	+	0	ID=BALLLKJP_00724;inference=ab initio prediction:Prodigal:2.6;locus_tag=BALLLKJP_00724;product=hypothetical protein
6	Prodigal:2.6	CDS	3416	3613	.	-	0	ID=BALLLKJP_00725;inference=ab initio prediction:Prodigal:2.6;locus_tag=BALLLKJP_00725;product=hypothetical protein
6	Prodigal:2.6	CDS	3901	4197	.	-	0	ID=BALLLKJP_00726;inference=ab initio prediction:Prodigal:2.6;locus_tag=BALLLKJP_00726;product=hypothetical protein
6	Prodigal:2.6	CDS	4321	5634	.	-	0	ID=BALLLKJP_00727;inference=ab initio prediction:Prodigal:2.6;locus_tag=BALLLKJP_00727;product=hypothetical protein
6	Prodigal:2.6	CDS	5647	5961	.	-	0	ID=BALLLKJP_00728;inference=ab initio prediction:Prodigal:2.6;locus_tag=BALLLKJP_00728;product=hypothetical protein
6	Prodigal:2.6	CDS	6133	6699	.	-	0	ID=BALLLKJP_00729;inference=ab initio prediction:Prodigal:2.6;locus_tag=BALLLKJP_00729;product=hypothetical protein
6	Prodigal:2.6	CDS	6759	7445	.	-	0	ID=BALLLKJP_00730;inference=ab initio prediction:Prodigal:2.6;locus_tag=BALLLKJP_00730;product=hypothetical protein
6	Prodigal:2.6	CDS	7465	7998	.	-	0	ID=BALLLKJP_00731;inference=ab initio prediction:Prodigal:2.6;locus_tag=BALLLKJP_00731;product=hypothetical protein
6	Prodigal:2.6	CDS	8011	8349	.	-	0	ID=BALLLKJP_00732;inference=ab initio prediction:Prodigal:2.6;locus_tag=BALLLKJP_00732;product=hypothetical protein
6	Prodigal:2.6	CDS	8698	9030	.	-	0	ID=BALLLKJP_00733;inference=ab initio prediction:Prodigal:2.6;locus_tag=BALLLKJP_00733;product=hypothetical protein
6	Prodigal:2.6	CDS	9005	9340	.	-	0	ID=BALLLKJP_00734;inference=ab initio prediction:Prodigal:2.6;locus_tag=BALLLKJP_00734;product=hypothetical protein
6	Prodigal:2.6	CDS	9354	9719	.	-	0	ID=BALLLKJP_00735;inference=ab initio prediction:Prodigal:2.6;locus_tag=BALLLKJP_00735;product=hypothetical protein
6	Prodigal:2.6	CDS	10046	11755	.	-	0	ID=BALLLKJP_00736;inference=ab initio prediction:Prodigal:2.6;locus_tag=BALLLKJP_00736;product=hypothetical protein
6	Prodigal:2.6	CDS	11770	12642	.	-	0	ID=BALLLKJP_00737;inference=ab initio prediction:Prodigal:2.6;locus_tag=BALLLKJP_00737;product=hypothetical protein
6	Prodigal:2.6	CDS	12731	13042	.	-	0	ID=BALLLKJP_00738;inference=ab initio prediction:Prodigal:2.6;locus_tag=BALLLKJP_00738;product=hypothetical protein
6	Prodigal:2.6	CDS	13026	13253	.	-	0	ID=BALLLKJP_00739;inference=ab initio prediction:Prodigal:2.6;locus_tag=BALLLKJP_00739;product=hypothetical protein
6	Prodigal:2.6	CDS	13254	13388	.	-	0	ID=BALLLKJP_00740;inference=ab initio prediction:Prodigal:2.6;locus_tag=BALLLKJP_00740;product=hypothetical protein
6	Prodigal:2.6	CDS	13404	13676	.	-	0	ID=BALLLKJP_00741;inference=ab initio prediction:Prodigal:2.6;locus_tag=BALLLKJP_00741;product=hypothetical protein
6	Prodigal:2.6	CDS	13712	13915	.	-	0	ID=BALLLKJP_00742;inference=ab initio prediction:Prodigal:2.6;locus_tag=BALLLKJP_00742;product=hypothetical protein
6	Prodigal:2.6	CDS	14050	14841	.	+	0	ID=BALLLKJP_00743;inference=ab initio prediction:Prodigal:2.6;locus_tag=BALLLKJP_00743;product=hypothetical protein
6	Prodigal:2.6	CDS	14980	15513	.	+	0	ID=BALLLKJP_00744;inference=ab initio prediction:Prodigal:2.6;locus_tag=BALLLKJP_00744;product=hypothetical protein
6	Prodigal:2.6	CDS	15561	16103	.	+	0	ID=BALLLKJP_00745;inference=ab initio prediction:Prodigal:2.6;locus_tag=BALLLKJP_00745;product=hypothetical protein
6	Prodigal:2.6	CDS	16124	17341	.	+	0	ID=BALLLKJP_00746;Name=xerD_2;gene=xerD_2;inference=ab initio prediction:Prodigal:2.6,similar to AA sequence:UniProtKB:P0A0P0;locus_tag=BALLLKJP_00746;product=Tyrosine recombinase XerD
6	Prodigal:2.6	CDS	17346	18353	.	+	0	ID=BALLLKJP_00747;inference=ab initio prediction:Prodigal:2.6;locus_tag=BALLLKJP_00747;product=hypothetical protein
6	Prodigal:2.6	CDS	18547	18789	.	-	0	ID=BALLLKJP_00748;Name=rpsR;dbxref=COG:COG0238;gene=rpsR;inference=ab initio prediction:Prodigal:2.6,similar to AA sequence:UniProtKB:Q2G111;locus_tag=BALLLKJP_00748;product=30S ribosomal protein S18
6	Prodigal:2.6	CDS	18834	19343	.	-	0	ID=BALLLKJP_00749;Name=ssbA_1;dbxref=COG:COG0629;gene=ssbA_1;inference=ab initio prediction:Prodigal:2.6,similar to AA sequence:UniProtKB:P37455;locus_tag=BALLLKJP_00749;product=Single-stranded DNA-binding protein A
6	Prodigal:2.6	CDS	19366	19662	.	-	0	ID=BALLLKJP_00750;Name=rpsF;dbxref=COG:COG0360;gene=rpsF;inference=ab initio prediction:Prodigal:2.6,similar to AA sequence:UniProtKB:Q2G113;locus_tag=BALLLKJP_00750;product=30S ribosomal protein S6
6	Prodigal:2.6	CDS	20047	20856	.	+	0	ID=BALLLKJP_00751;inference=ab initio prediction:Prodigal:2.6;locus_tag=BALLLKJP_00751;product=hypothetical protein
6	Prodigal:2.6	CDS	20930	21121	.	+	0	ID=BALLLKJP_00752;inference=ab initio prediction:Prodigal:2.6;locus_tag=BALLLKJP_00752;product=hypothetical protein
6	Prodigal:2.6	CDS	21354	22451	.	-	0	ID=BALLLKJP_00753;Name=ychF;dbxref=COG:COG0012;gene=ychF;inference=ab initio prediction:Prodigal:2.6,similar to AA sequence:UniProtKB:P37518;locus_tag=BALLLKJP_00753;product=Ribosome-binding ATPase YchF
6	Prodigal:2.6	CDS	22463	22666	.	-	0	ID=BALLLKJP_00754;inference=ab initio prediction:Prodigal:2.6;locus_tag=BALLLKJP_00754;product=hypothetical protein
6	Prodigal:2.6	CDS	22687	23562	.	-	0	ID=BALLLKJP_00755;Name=mscS_1;dbxref=COG:COG0668;gene=mscS_1;inference=ab initio prediction:Prodigal:2.6,similar to AA sequence:UniProtKB:Q8R6L9;locus_tag=BALLLKJP_00755;product=Small-conductance mechanosensitive channel
6	Prodigal:2.6	CDS	23723	24535	.	-	0	ID=BALLLKJP_00756;Name=spo0J;dbxref=COG:COG1475;gene=spo0J;inference=ab initio prediction:Prodigal:2.6,similar to AA sequence:UniProtKB:P26497;locus_tag=BALLLKJP_00756;product=Stage 0 sporulation protein J
6	Prodigal:2.6	CDS	25294	26397	.	+	0	ID=BALLLKJP_00757;eC_number=2.5.1.-;Name=metI;dbxref=COG:COG0626;gene=metI;inference=ab initio prediction:Prodigal:2.6,similar to AA sequence:UniProtKB:O31631;locus_tag=BALLLKJP_00757;product=Cystathionine gamma-synthase/O-acetylhomoserine (thiol)-lyase
6	Prodigal:2.6	CDS	26394	27569	.	+	0	ID=BALLLKJP_00758;eC_number=4.4.1.8;Name=metC;dbxref=COG:COG0626;gene=metC;inference=ab initio prediction:Prodigal:2.6,similar to AA sequence:UniProtKB:O31632;locus_tag=BALLLKJP_00758;product=Cystathionine beta-lyase MetC
6	Prodigal:2.6	CDS	27523	29361	.	+	0	ID=BALLLKJP_00759;Name=yitJ;dbxref=COG:COG0646;gene=yitJ;inference=ab initio prediction:Prodigal:2.6,similar to AA sequence:UniProtKB:O06745;locus_tag=BALLLKJP_00759;product=Bifunctional homocysteine S-methyltransferase/5%2C10-methylenetetrahydrofolate reductase
6	Prodigal:2.6	CDS	29358	31604	.	+	0	ID=BALLLKJP_00760;eC_number=2.1.1.14;Name=metE;dbxref=COG:COG0620;gene=metE;inference=ab initio prediction:Prodigal:2.6,similar to AA sequence:UniProtKB:Q8CWX6;locus_tag=BALLLKJP_00760;product=5-methyltetrahydropteroyltriglutamate--homocysteine methyltransferase
6	Prodigal:2.6	CDS	31626	32369	.	+	0	ID=BALLLKJP_00761;eC_number=3.5.1.9;Name=kynB;gene=kynB;inference=ab initio prediction:Prodigal:2.6,protein motif:HAMAP:MF_01969;locus_tag=BALLLKJP_00761;product=Kynurenine formamidase
6	Prodigal:2.6	CDS	32587	33771	.	-	0	ID=BALLLKJP_00762;eC_number=2.3.1.9;inference=ab initio prediction:Prodigal:2.6,similar to AA sequence:UniProtKB:Q7A7L2;locus_tag=BALLLKJP_00762;product=putative acetyl-CoA acyltransferase
6	Prodigal:2.6	CDS	34617	34817	.	-	0	ID=BALLLKJP_00763;inference=ab initio prediction:Prodigal:2.6;locus_tag=BALLLKJP_00763;product=hypothetical protein
6	Prodigal:2.6	CDS	35103	35306	.	+	0	ID=BALLLKJP_00764;inference=ab initio prediction:Prodigal:2.6;locus_tag=BALLLKJP_00764;product=hypothetical protein
6	Prodigal:2.6	CDS	35303	36037	.	+	0	ID=BALLLKJP_00765;inference=ab initio prediction:Prodigal:2.6;locus_tag=BALLLKJP_00765;product=hypothetical protein
6	Prodigal:2.6	CDS	36065	36319	.	+	0	ID=BALLLKJP_00766;Name=ettA_2;dbxref=COG:COG0488;gene=ettA_2;inference=ab initio prediction:Prodigal:2.6,similar to AA sequence:UniProtKB:P45127;locus_tag=BALLLKJP_00766;product=Energy-dependent translational throttle protein EttA
6	Prodigal:2.6	CDS	36245	36502	.	-	0	ID=BALLLKJP_00767;Name=sdrF;gene=sdrF;inference=ab initio prediction:Prodigal:2.6,similar to AA sequence:UniProtKB:Q9KI14;locus_tag=BALLLKJP_00767;product=Serine-aspartate repeat-containing protein F
6	Prodigal:2.6	CDS	37906	39270	.	+	0	ID=BALLLKJP_00768;Name=ygcS;gene=ygcS;inference=ab initio prediction:Prodigal:2.6,similar to AA sequence:UniProtKB:Q46909;locus_tag=BALLLKJP_00768;product=Inner membrane metabolite transport protein YgcS
6	Prodigal:2.6	CDS	39332	39910	.	-	0	ID=BALLLKJP_00769;eC_number=3.4.21.89;Name=spsB_1;dbxref=COG:COG0681;gene=spsB_1;inference=ab initio prediction:Prodigal:2.6,similar to AA sequence:UniProtKB:Q5HHB9;locus_tag=BALLLKJP_00769;product=Signal peptidase IB
6	Prodigal:2.6	CDS	39976	40620	.	-	0	ID=BALLLKJP_00770;inference=ab initio prediction:Prodigal:2.6;locus_tag=BALLLKJP_00770;product=hypothetical protein
6	Prodigal:2.6	CDS	40636	41016	.	-	0	ID=BALLLKJP_00771;inference=ab initio prediction:Prodigal:2.6;locus_tag=BALLLKJP_00771;product=hypothetical protein
6	Prodigal:2.6	CDS	41310	42068	.	+	0	ID=BALLLKJP_00772;Name=bceA_2;dbxref=COG:COG1136;gene=bceA_2;inference=ab initio prediction:Prodigal:2.6,similar to AA sequence:UniProtKB:O34697;locus_tag=BALLLKJP_00772;product=Bacitracin export ATP-binding protein BceA
6	Prodigal:2.6	CDS	42058	43938	.	+	0	ID=BALLLKJP_00773;Name=bceB_2;dbxref=COG:COG0577;gene=bceB_2;inference=ab initio prediction:Prodigal:2.6,similar to AA sequence:UniProtKB:O34741;locus_tag=BALLLKJP_00773;product=Bacitracin export permease protein BceB
6	Prodigal:2.6	CDS	43983	44174	.	+	0	ID=BALLLKJP_00774;inference=ab initio prediction:Prodigal:2.6;locus_tag=BALLLKJP_00774;product=hypothetical protein
6	Prodigal:2.6	CDS	44246	46291	.	-	0	ID=BALLLKJP_00775;eC_number=3.1.1.3;Name=lip2_1;dbxref=COG:COG1075;gene=lip2_1;inference=ab initio prediction:Prodigal:2.6,similar to AA sequence:UniProtKB:Q2G155;locus_tag=BALLLKJP_00775;product=Lipase 2
6	Prodigal:2.6	CDS	47162	47254	.	-	0	ID=BALLLKJP_00776;inference=ab initio prediction:Prodigal:2.6;locus_tag=BALLLKJP_00776;product=hypothetical protein
6	Prodigal:2.6	CDS	47290	48486	.	-	0	ID=BALLLKJP_00777;eC_number=3.6.3.-;Name=macB;gene=macB;inference=ab initio prediction:Prodigal:2.6,similar to AA sequence:UniProtKB:Q2EHL8;locus_tag=BALLLKJP_00777;product=Macrolide export ATP-binding/permease protein MacB
6	Prodigal:2.6	CDS	48479	49165	.	-	0	ID=BALLLKJP_00778;eC_number=3.6.3.-;Name=yknY;dbxref=COG:COG1136;gene=yknY;inference=ab initio prediction:Prodigal:2.6,similar to AA sequence:UniProtKB:O31711;locus_tag=BALLLKJP_00778;product=putative ABC transporter ATP-binding protein YknY
6	Prodigal:2.6	CDS	49162	50280	.	-	0	ID=BALLLKJP_00779;inference=ab initio prediction:Prodigal:2.6;locus_tag=BALLLKJP_00779;product=hypothetical protein
6	Prodigal:2.6	CDS	50518	51147	.	+	0	ID=BALLLKJP_00780;inference=ab initio prediction:Prodigal:2.6;locus_tag=BALLLKJP_00780;product=hypothetical protein
6	Prodigal:2.6	CDS	51338	51907	.	-	0	ID=BALLLKJP_00781;Name=immR;dbxref=COG:COG1396;gene=immR;inference=ab initio prediction:Prodigal:2.6,similar to AA sequence:UniProtKB:P96631;locus_tag=BALLLKJP_00781;product=HTH-type transcriptional regulator ImmR
6	Prodigal:2.6	CDS	52127	52666	.	-	0	ID=BALLLKJP_00782;inference=ab initio prediction:Prodigal:2.6,similar to AA sequence:UniProtKB:P9WMD1;locus_tag=BALLLKJP_00782;product=putative HTH-type transcriptional regulator
6	Prodigal:2.6	CDS	52632	53027	.	-	0	ID=BALLLKJP_00783;inference=ab initio prediction:Prodigal:2.6;locus_tag=BALLLKJP_00783;product=hypothetical protein
6	Prodigal:2.6	CDS	53043	53402	.	-	0	ID=BALLLKJP_00784;inference=ab initio prediction:Prodigal:2.6;locus_tag=BALLLKJP_00784;product=hypothetical protein
6	Prodigal:2.6	CDS	53802	54641	.	-	0	ID=BALLLKJP_00785;Name=noc;dbxref=COG:COG1475;gene=noc;inference=ab initio prediction:Prodigal:2.6,similar to AA sequence:UniProtKB:P37524;locus_tag=BALLLKJP_00785;product=Nucleoid occlusion protein
6	Prodigal:2.6	CDS	54685	55404	.	-	0	ID=BALLLKJP_00786;eC_number=2.1.1.-;Name=rsmG;dbxref=COG:COG0357;gene=rsmG;inference=ab initio prediction:Prodigal:2.6,similar to AA sequence:UniProtKB:P25813;locus_tag=BALLLKJP_00786;product=Ribosomal RNA small subunit methyltransferase G
6	Prodigal:2.6	CDS	55404	57281	.	-	0	ID=BALLLKJP_00787;Name=mnmG;gene=mnmG;inference=ab initio prediction:Prodigal:2.6,similar to AA sequence:UniProtKB:P64230;locus_tag=BALLLKJP_00787;product=tRNA uridine 5-carboxymethylaminomethyl modification enzyme MnmG
6	Prodigal:2.6	CDS	57354	58733	.	-	0	ID=BALLLKJP_00788;eC_number=3.6.-.-;Name=mnmE;dbxref=COG:COG0486;gene=mnmE;inference=ab initio prediction:Prodigal:2.6,similar to AA sequence:UniProtKB:Q8YN91;locus_tag=BALLLKJP_00788;product=tRNA modification GTPase MnmE
6	Prodigal:2.6	CDS	58879	59226	.	-	0	ID=BALLLKJP_00789;eC_number=3.1.26.5;Name=rnpA;dbxref=COG:COG0594;gene=rnpA;inference=ab initio prediction:Prodigal:2.6,similar to AA sequence:UniProtKB:Q2FUQ1;locus_tag=BALLLKJP_00789;product=Ribonuclease P protein component
6	Prodigal:2.6	CDS	59385	59522	.	-	0	ID=BALLLKJP_00790;Name=rpmH;dbxref=COG:COG0230;gene=rpmH;inference=ab initio prediction:Prodigal:2.6,similar to AA sequence:UniProtKB:Q2FUQ0;locus_tag=BALLLKJP_00790;product=50S ribosomal protein L34
6	Prodigal:2.6	CDS	60261	61616	.	+	0	ID=BALLLKJP_00791;Name=dnaA;gene=dnaA;inference=ab initio prediction:Prodigal:2.6,similar to AA sequence:UniProtKB:P68866;locus_tag=BALLLKJP_00791;product=Chromosomal replication initiator protein DnaA
6	Prodigal:2.6	CDS	61925	63058	.	+	0	ID=BALLLKJP_00792;Name=dnaN;gene=dnaN;inference=ab initio prediction:Prodigal:2.6,similar to AA sequence:UniProtKB:P99103;locus_tag=BALLLKJP_00792;product=Beta sliding clamp
6	Prodigal:2.6	CDS	63491	63727	.	+	0	ID=BALLLKJP_00793;inference=ab initio prediction:Prodigal:2.6;locus_tag=BALLLKJP_00793;product=hypothetical protein
6	Prodigal:2.6	CDS	63724	64839	.	+	0	ID=BALLLKJP_00794;Name=recF;dbxref=COG:COG1195;gene=recF;inference=ab initio prediction:Prodigal:2.6,similar to AA sequence:UniProtKB:P9WHI9;locus_tag=BALLLKJP_00794;product=DNA replication and repair protein RecF
6	Prodigal:2.6	CDS	64850	66781	.	+	0	ID=BALLLKJP_00795;eC_number=5.99.1.3;Name=gyrB;gene=gyrB;inference=ab initio prediction:Prodigal:2.6,similar to AA sequence:UniProtKB:Q6GKU0;locus_tag=BALLLKJP_00795;product=DNA gyrase subunit B
6	Prodigal:2.6	CDS	66818	69499	.	+	0	ID=BALLLKJP_00796;eC_number=5.99.1.3;Name=gyrA;gene=gyrA;inference=ab initio prediction:Prodigal:2.6,similar to AA sequence:UniProtKB:Q99XG5;locus_tag=BALLLKJP_00796;product=DNA gyrase subunit A
6	Prodigal:2.6	CDS	69892	70707	.	-	0	ID=BALLLKJP_00797;eC_number=4.2.1.136;Name=nnrD;dbxref=COG:COG0063;gene=nnrD;inference=ab initio prediction:Prodigal:2.6,similar to AA sequence:UniProtKB:Q833Y3;locus_tag=BALLLKJP_00797;product=ADP-dependent (S)-NAD(P)H-hydrate dehydratase
6	Prodigal:2.6	CDS	71552	72838	.	+	0	ID=BALLLKJP_00798;eC_number=6.1.1.11;Name=serS;gene=serS;inference=ab initio prediction:Prodigal:2.6,similar to AA sequence:UniProtKB:P99178;locus_tag=BALLLKJP_00798;product=Serine--tRNA ligase
6	Prodigal:2.6	CDS	73369	74352	.	-	0	ID=BALLLKJP_00799;eC_number=3.1.4.12;Name=smcL;gene=smcL;inference=ab initio prediction:Prodigal:2.6,similar to AA sequence:UniProtKB:Q9RLV9;locus_tag=BALLLKJP_00799;product=Sphingomyelinase C
6	Prodigal:2.6	CDS	74736	75275	.	+	0	ID=BALLLKJP_00800;Name=ygaZ;dbxref=COG:COG1296;gene=ygaZ;inference=ab initio prediction:Prodigal:2.6,similar to AA sequence:UniProtKB:P76630;locus_tag=BALLLKJP_00800;product=Inner membrane protein YgaZ
6	Prodigal:2.6	CDS	75426	75755	.	+	0	ID=BALLLKJP_00801;inference=ab initio prediction:Prodigal:2.6;locus_tag=BALLLKJP_00801;product=hypothetical protein
6	Prodigal:2.6	CDS	76045	77013	.	+	0	ID=BALLLKJP_00802;eC_number=2.3.1.31;Name=metXA;dbxref=COG:COG2021;gene=metXA;inference=ab initio prediction:Prodigal:2.6,similar to AA sequence:UniProtKB:K4ICC9;locus_tag=BALLLKJP_00802;product=Homoserine O-acetyltransferase
6	Prodigal:2.6	CDS	77261	78187	.	+	0	ID=BALLLKJP_00803;inference=ab initio prediction:Prodigal:2.6;locus_tag=BALLLKJP_00803;product=hypothetical protein
6	Prodigal:2.6	CDS	78216	80183	.	+	0	ID=BALLLKJP_00804;eC_number=3.1.4.-;Name=gdpP;dbxref=COG:COG3887;gene=gdpP;inference=ab initio prediction:Prodigal:2.6,similar to AA sequence:UniProtKB:P37484;locus_tag=BALLLKJP_00804;product=Cyclic-di-AMP phosphodiesterase GdpP
6	Prodigal:2.6	CDS	80180	80626	.	+	0	ID=BALLLKJP_00805;Name=rplI;gene=rplI;inference=ab initio prediction:Prodigal:2.6,similar to AA sequence:UniProtKB:P66318;locus_tag=BALLLKJP_00805;product=50S ribosomal protein L9
6	Prodigal:2.6	CDS	80797	82197	.	+	0	ID=BALLLKJP_00806;eC_number=3.6.4.12;Name=dnaC;dbxref=COG:COG0305;gene=dnaC;inference=ab initio prediction:Prodigal:2.6,similar to AA sequence:UniProtKB:P37469;locus_tag=BALLLKJP_00806;product=Replicative DNA helicase
6	Prodigal:2.6	CDS	82476	83759	.	+	0	ID=BALLLKJP_00807;eC_number=6.3.4.4;Name=purA;gene=purA;inference=ab initio prediction:Prodigal:2.6,similar to AA sequence:UniProtKB:P99099;locus_tag=BALLLKJP_00807;product=Adenylosuccinate synthetase
6	Aragorn:1.2	tRNA	84183	84257	.	+	.	ID=BALLLKJP_00808;inference=COORDINATES:profile:Aragorn:1.2;locus_tag=BALLLKJP_00808;product=tRNA-Glu(ttc)
6	Aragorn:1.2	tRNA	84263	84335	.	+	.	ID=BALLLKJP_00809;inference=COORDINATES:profile:Aragorn:1.2;locus_tag=BALLLKJP_00809;product=tRNA-Asp(gtc)
6	Prodigal:2.6	CDS	84812	85513	.	+	0	ID=BALLLKJP_00810;Name=walR;dbxref=COG:COG0745;gene=walR;inference=ab initio prediction:Prodigal:2.6,similar to AA sequence:UniProtKB:Q2G2U6;locus_tag=BALLLKJP_00810;product=Transcriptional regulatory protein WalR
6	Prodigal:2.6	CDS	85526	87358	.	+	0	ID=BALLLKJP_00811;eC_number=2.7.13.3;Name=walK;gene=walK;inference=ab initio prediction:Prodigal:2.6,similar to AA sequence:UniProtKB:Q5HK19;locus_tag=BALLLKJP_00811;product=Sensor protein kinase WalK
6	Prodigal:2.6	CDS	87351	88688	.	+	0	ID=BALLLKJP_00812;Name=yycH;dbxref=COG:COG4863;gene=yycH;inference=ab initio prediction:Prodigal:2.6,similar to AA sequence:UniProtKB:Q794W0;locus_tag=BALLLKJP_00812;product=Two-component system WalR/WalK regulatory protein YycH
6	Prodigal:2.6	CDS	88689	89480	.	+	0	ID=BALLLKJP_00813;Name=yycI;dbxref=COG:COG4853;gene=yycI;inference=ab initio prediction:Prodigal:2.6,similar to AA sequence:UniProtKB:Q45612;locus_tag=BALLLKJP_00813;product=Two-component system WalR/WalK regulatory protein YycI
6	Prodigal:2.6	CDS	90100	90900	.	+	0	ID=BALLLKJP_00814;eC_number=3.-.-.-;Name=yycJ;dbxref=COG:COG1235;gene=yycJ;inference=ab initio prediction:Prodigal:2.6,similar to AA sequence:UniProtKB:C0SP91;locus_tag=BALLLKJP_00814;product=Putative metallo-hydrolase YycJ
6	Prodigal:2.6	CDS	91942	92421	.	+	0	ID=BALLLKJP_00815;eC_number=2.1.1.177;Name=rlmH;dbxref=COG:COG1576;gene=rlmH;inference=ab initio prediction:Prodigal:2.6,similar to AA sequence:UniProtKB:P0C1V0;locus_tag=BALLLKJP_00815;product=Ribosomal RNA large subunit methyltransferase H
6	Prodigal:2.6	CDS	92743	93999	.	+	0	ID=BALLLKJP_00816;inference=ab initio prediction:Prodigal:2.6;locus_tag=BALLLKJP_00816;product=hypothetical protein
7	Aragorn:1.2	tRNA	12	86	.	+	.	ID=BALLLKJP_00817;inference=COORDINATES:profile:Aragorn:1.2;locus_tag=BALLLKJP_00817;product=tRNA-Asn(gtt)
7	Aragorn:1.2	tRNA	87	160	.	+	.	ID=BALLLKJP_00818;inference=COORDINATES:profile:Aragorn:1.2;locus_tag=BALLLKJP_00818;product=tRNA-Glu(ttc)
7	Aragorn:1.2	tRNA	166	241	.	+	.	ID=BALLLKJP_00819;inference=COORDINATES:profile:Aragorn:1.2;locus_tag=BALLLKJP_00819;product=tRNA-Val(tac)
7	Aragorn:1.2	tRNA	258	341	.	+	.	ID=BALLLKJP_00820;inference=COORDINATES:profile:Aragorn:1.2;locus_tag=BALLLKJP_00820;product=tRNA-Tyr(gta)
7	Aragorn:1.2	tRNA	346	420	.	+	.	ID=BALLLKJP_00821;inference=COORDINATES:profile:Aragorn:1.2;locus_tag=BALLLKJP_00821;product=tRNA-Gln(ttg)
7	Aragorn:1.2	tRNA	424	497	.	+	.	ID=BALLLKJP_00822;inference=COORDINATES:profile:Aragorn:1.2;locus_tag=BALLLKJP_00822;product=tRNA-Lys(ttt)
7	Prodigal:2.6	CDS	663	1472	.	+	0	ID=BALLLKJP_00823;eC_number=2.7.7.85;Name=cdaA;dbxref=COG:COG1624;gene=cdaA;inference=ab initio prediction:Prodigal:2.6,similar to AA sequence:UniProtKB:Q45589;locus_tag=BALLLKJP_00823;product=Cyclic di-AMP synthase CdaA
7	Prodigal:2.6	CDS	1473	2408	.	+	0	ID=BALLLKJP_00824;Name=cdaR;dbxref=COG:COG4856;gene=cdaR;inference=ab initio prediction:Prodigal:2.6,similar to AA sequence:UniProtKB:O34659;locus_tag=BALLLKJP_00824;product=CdaA regulatory protein CdaR
7	Prodigal:2.6	CDS	2433	3788	.	+	0	ID=BALLLKJP_00825;eC_number=5.4.2.10;Name=glmM;gene=glmM;inference=ab initio prediction:Prodigal:2.6,similar to AA sequence:UniProtKB:P99087;locus_tag=BALLLKJP_00825;product=Phosphoglucosamine mutase
7	Prodigal:2.6	CDS	4336	6225	.	+	0	ID=BALLLKJP_00826;eC_number=2.6.1.16;Name=glmS;gene=glmS;inference=ab initio prediction:Prodigal:2.6,similar to AA sequence:UniProtKB:P64228;locus_tag=BALLLKJP_00826;product=Glutamine--fructose-6-phosphate aminotransferase [isomerizing]
7	Prodigal:2.6	CDS	6720	7577	.	+	0	ID=BALLLKJP_00827;eC_number=3.1.3.104;Name=ywtE_1;dbxref=COG:COG0561;gene=ywtE_1;inference=ab initio prediction:Prodigal:2.6,similar to AA sequence:UniProtKB:P96741;locus_tag=BALLLKJP_00827;product=5-amino-6-(5-phospho-D-ribitylamino)uracil phosphatase YwtE
7	Prodigal:2.6	CDS	7882	9033	.	-	0	ID=BALLLKJP_00828;inference=ab initio prediction:Prodigal:2.6;locus_tag=BALLLKJP_00828;product=hypothetical protein
7	Prodigal:2.6	CDS	9121	9897	.	+	0	ID=BALLLKJP_00829;eC_number=3.6.1.41;Name=apaH;gene=apaH;inference=ab initio prediction:Prodigal:2.6,protein motif:HAMAP:MF_00199;locus_tag=BALLLKJP_00829;product=Bis(5'-nucleosyl)-tetraphosphatase%2C symmetrical
7	Prodigal:2.6	CDS	10158	11111	.	-	0	ID=BALLLKJP_00830;Name=czcD_2;dbxref=COG:COG1230;gene=czcD_2;inference=ab initio prediction:Prodigal:2.6,similar to AA sequence:UniProtKB:O07084;locus_tag=BALLLKJP_00830;product=Cadmium%2C cobalt and zinc/H(+)-K(+) antiporter
7	Prodigal:2.6	CDS	11098	11439	.	-	0	ID=BALLLKJP_00831;Name=czrA;dbxref=COG:COG0640;gene=czrA;inference=ab initio prediction:Prodigal:2.6,similar to AA sequence:UniProtKB:O31844;locus_tag=BALLLKJP_00831;product=HTH-type transcriptional repressor CzrA
7	Prodigal:2.6	CDS	11584	12240	.	+	0	ID=BALLLKJP_00832;eC_number=4.-.-.-;Name=yhfK;dbxref=COG:COG0702;gene=yhfK;inference=ab initio prediction:Prodigal:2.6,similar to AA sequence:UniProtKB:O07609;locus_tag=BALLLKJP_00832;product=putative sugar epimerase YhfK
7	Prodigal:2.6	CDS	12882	13820	.	+	0	ID=BALLLKJP_00833;eC_number=5.3.1.8;Name=gmuF;dbxref=COG:COG1482;gene=gmuF;inference=ab initio prediction:Prodigal:2.6,similar to AA sequence:UniProtKB:O05511;locus_tag=BALLLKJP_00833;product=putative mannose-6-phosphate isomerase GmuF
7	Prodigal:2.6	CDS	13875	14102	.	+	0	ID=BALLLKJP_00834;inference=ab initio prediction:Prodigal:2.6;locus_tag=BALLLKJP_00834;product=hypothetical protein
7	Prodigal:2.6	CDS	14335	15711	.	+	0	ID=BALLLKJP_00835;inference=ab initio prediction:Prodigal:2.6;locus_tag=BALLLKJP_00835;product=hypothetical protein
7	Prodigal:2.6	CDS	15892	16302	.	+	0	ID=BALLLKJP_00836;inference=ab initio prediction:Prodigal:2.6;locus_tag=BALLLKJP_00836;product=hypothetical protein
7	Prodigal:2.6	CDS	16490	16936	.	+	0	ID=BALLLKJP_00837;eC_number=1.16.-.-;Name=dps1;dbxref=COG:COG0783;gene=dps1;inference=ab initio prediction:Prodigal:2.6,similar to AA sequence:UniProtKB:Q8RPQ1;locus_tag=BALLLKJP_00837;product=DNA protection during starvation protein 1
7	Prodigal:2.6	CDS	17060	17770	.	-	0	ID=BALLLKJP_00838;eC_number=2.4.2.1;Name=deoD;dbxref=COG:COG0813;gene=deoD;inference=ab initio prediction:Prodigal:2.6,similar to AA sequence:UniProtKB:O34925;locus_tag=BALLLKJP_00838;product=Purine nucleoside phosphorylase DeoD-type
7	Prodigal:2.6	CDS	17977	18639	.	+	0	ID=BALLLKJP_00839;eC_number=4.1.2.4;Name=deoC2;gene=deoC2;inference=ab initio prediction:Prodigal:2.6,similar to AA sequence:UniProtKB:P99174;locus_tag=BALLLKJP_00839;product=Deoxyribose-phosphate aldolase 2
7	Prodigal:2.6	CDS	18672	19973	.	+	0	ID=BALLLKJP_00840;eC_number=2.4.2.2;Name=pdp;gene=pdp;inference=ab initio prediction:Prodigal:2.6,similar to AA sequence:UniProtKB:Q7A4D0;locus_tag=BALLLKJP_00840;product=Pyrimidine-nucleoside phosphorylase
7	Prodigal:2.6	CDS	19986	21176	.	+	0	ID=BALLLKJP_00841;eC_number=5.4.2.7;Name=deoB;gene=deoB;inference=ab initio prediction:Prodigal:2.6,similar to AA sequence:UniProtKB:P99100;locus_tag=BALLLKJP_00841;product=Phosphopentomutase
7	Prodigal:2.6	CDS	21173	21523	.	+	0	ID=BALLLKJP_00842;inference=ab initio prediction:Prodigal:2.6;locus_tag=BALLLKJP_00842;product=hypothetical protein
7	Prodigal:2.6	CDS	21675	22145	.	-	0	ID=BALLLKJP_00843;eC_number=4.4.1.21;Name=luxS;gene=luxS;inference=ab initio prediction:Prodigal:2.6,similar to AA sequence:UniProtKB:P65330;locus_tag=BALLLKJP_00843;product=S-ribosylhomocysteine lyase
7	Prodigal:2.6	CDS	22373	23557	.	+	0	ID=BALLLKJP_00844;eC_number=3.5.1.-;Name=abgB;dbxref=COG:COG1473;gene=abgB;inference=ab initio prediction:Prodigal:2.6,similar to AA sequence:UniProtKB:P76052;locus_tag=BALLLKJP_00844;product=p-aminobenzoyl-glutamate hydrolase subunit B
7	Prodigal:2.6	CDS	23557	24747	.	+	0	ID=BALLLKJP_00845;inference=ab initio prediction:Prodigal:2.6;locus_tag=BALLLKJP_00845;product=hypothetical protein
7	Prodigal:2.6	CDS	24921	25586	.	+	0	ID=BALLLKJP_00846;inference=ab initio prediction:Prodigal:2.6;locus_tag=BALLLKJP_00846;product=hypothetical protein
7	Prodigal:2.6	CDS	25807	26604	.	-	0	ID=BALLLKJP_00847;eC_number=2.7.1.33;Name=coaW;dbxref=COG:COG5146;gene=coaW;inference=ab initio prediction:Prodigal:2.6,similar to AA sequence:UniProtKB:Q2FWC7;locus_tag=BALLLKJP_00847;product=Type II pantothenate kinase
7	Prodigal:2.6	CDS	26907	27767	.	+	0	ID=BALLLKJP_00848;eC_number=2.3.1.57;Name=bltD;dbxref=COG:COG0454;gene=bltD;inference=ab initio prediction:Prodigal:2.6,similar to AA sequence:UniProtKB:P39909;locus_tag=BALLLKJP_00848;product=Spermine/spermidine acetyltransferase
7	Prodigal:2.6	CDS	27878	28414	.	+	0	ID=BALLLKJP_00849;Name=rpoE;gene=rpoE;inference=ab initio prediction:Prodigal:2.6,similar to AA sequence:UniProtKB:P66715;locus_tag=BALLLKJP_00849;product=putative DNA-directed RNA polymerase subunit delta
7	Prodigal:2.6	CDS	28751	30358	.	+	0	ID=BALLLKJP_00850;eC_number=6.3.4.2;Name=pyrG;gene=pyrG;inference=ab initio prediction:Prodigal:2.6,similar to AA sequence:UniProtKB:P99072;locus_tag=BALLLKJP_00850;product=CTP synthase
7	Prodigal:2.6	CDS	30585	31106	.	-	0	ID=BALLLKJP_00851;inference=ab initio prediction:Prodigal:2.6;locus_tag=BALLLKJP_00851;product=hypothetical protein
7	Prodigal:2.6	CDS	31326	32186	.	+	0	ID=BALLLKJP_00852;eC_number=4.1.2.13;Name=fba;gene=fba;inference=ab initio prediction:Prodigal:2.6,similar to AA sequence:UniProtKB:P99075;locus_tag=BALLLKJP_00852;product=Fructose-bisphosphate aldolase
7	Prodigal:2.6	CDS	32547	33806	.	+	0	ID=BALLLKJP_00853;eC_number=2.5.1.7;Name=murA2;gene=murA2;inference=ab initio prediction:Prodigal:2.6,similar to AA sequence:UniProtKB:P65457;locus_tag=BALLLKJP_00853;product=UDP-N-acetylglucosamine 1-carboxyvinyltransferase 2
7	Prodigal:2.6	CDS	34232	35659	.	+	0	ID=BALLLKJP_00854;eC_number=1.2.1.3;dbxref=COG:COG1012;inference=ab initio prediction:Prodigal:2.6,similar to AA sequence:UniProtKB:Q99SD6;locus_tag=BALLLKJP_00854;product=Putative aldehyde dehydrogenase
7	Prodigal:2.6	CDS	35963	37279	.	+	0	ID=BALLLKJP_00855;eC_number=3.6.4.-;Name=rho;dbxref=COG:COG1158;gene=rho;inference=ab initio prediction:Prodigal:2.6,similar to AA sequence:UniProtKB:P0AG30;locus_tag=BALLLKJP_00855;product=Transcription termination factor Rho
7	Prodigal:2.6	CDS	37396	37653	.	+	0	ID=BALLLKJP_00856;Name=rpmE2;dbxref=COG:COG0254;gene=rpmE2;inference=ab initio prediction:Prodigal:2.6,similar to AA sequence:UniProtKB:Q2FWD8;locus_tag=BALLLKJP_00856;product=50S ribosomal protein L31 type B
7	Prodigal:2.6	CDS	37940	38539	.	+	0	ID=BALLLKJP_00857;eC_number=2.7.1.21;Name=tdk;gene=tdk;inference=ab initio prediction:Prodigal:2.6,similar to AA sequence:UniProtKB:P65231;locus_tag=BALLLKJP_00857;product=Thymidine kinase
7	Prodigal:2.6	CDS	38539	39615	.	+	0	ID=BALLLKJP_00858;Name=prfA;dbxref=COG:COG0216;gene=prfA;inference=ab initio prediction:Prodigal:2.6,similar to AA sequence:UniProtKB:Q8DU64;locus_tag=BALLLKJP_00858;product=Peptide chain release factor 1
7	Prodigal:2.6	CDS	39602	40438	.	+	0	ID=BALLLKJP_00859;eC_number=2.1.1.297;Name=prmC;dbxref=COG:COG2890;gene=prmC;inference=ab initio prediction:Prodigal:2.6,similar to AA sequence:UniProtKB:P0ACC1;locus_tag=BALLLKJP_00859;product=Release factor glutamine methyltransferase
7	Prodigal:2.6	CDS	40603	41646	.	+	0	ID=BALLLKJP_00860;eC_number=2.7.7.87;Name=ywlC;dbxref=COG:COG0009;gene=ywlC;inference=ab initio prediction:Prodigal:2.6,similar to AA sequence:UniProtKB:P39153;locus_tag=BALLLKJP_00860;product=Threonylcarbamoyl-AMP synthase
7	Prodigal:2.6	CDS	41643	42062	.	+	0	ID=BALLLKJP_00861;eC_number=3.1.3.48;Name=ptpB;dbxref=COG:COG0394;gene=ptpB;inference=ab initio prediction:Prodigal:2.6,similar to AA sequence:UniProtKB:P0C5D3;locus_tag=BALLLKJP_00861;product=Low molecular weight protein-tyrosine-phosphatase PtpB
7	Prodigal:2.6	CDS	42172	42696	.	+	0	ID=BALLLKJP_00862;inference=ab initio prediction:Prodigal:2.6,similar to AA sequence:UniProtKB:P39157;locus_tag=BALLLKJP_00862;note=UPF0340 protein YwlG;product=hypothetical protein
7	Prodigal:2.6	CDS	42721	43959	.	+	0	ID=BALLLKJP_00863;eC_number=2.1.2.1;Name=glyA;dbxref=COG:COG0112;gene=glyA;inference=ab initio prediction:Prodigal:2.6,similar to AA sequence:UniProtKB:Q5HE87;locus_tag=BALLLKJP_00863;product=Serine hydroxymethyltransferase
7	Prodigal:2.6	CDS	43988	44617	.	+	0	ID=BALLLKJP_00864;eC_number=2.4.2.9;Name=upp;gene=upp;inference=ab initio prediction:Prodigal:2.6,similar to AA sequence:UniProtKB:P67396;locus_tag=BALLLKJP_00864;product=Uracil phosphoribosyltransferase
7	Prodigal:2.6	CDS	44639	45787	.	+	0	ID=BALLLKJP_00865;eC_number=5.1.3.14;Name=mnaA;dbxref=COG:COG0381;gene=mnaA;inference=ab initio prediction:Prodigal:2.6,similar to AA sequence:UniProtKB:P39131;locus_tag=BALLLKJP_00865;product=UDP-N-acetylglucosamine 2-epimerase
7	Prodigal:2.6	CDS	45940	46290	.	+	0	ID=BALLLKJP_00866;inference=ab initio prediction:Prodigal:2.6;locus_tag=BALLLKJP_00866;product=hypothetical protein
7	Prodigal:2.6	CDS	46316	47044	.	+	0	ID=BALLLKJP_00867;Name=atpB;gene=atpB;inference=ab initio prediction:Prodigal:2.6,similar to AA sequence:UniProtKB:P09218;locus_tag=BALLLKJP_00867;product=ATP synthase subunit a
7	Prodigal:2.6	CDS	47087	47299	.	+	0	ID=BALLLKJP_00868;Name=atpE;gene=atpE;inference=ab initio prediction:Prodigal:2.6,similar to AA sequence:UniProtKB:P00845;locus_tag=BALLLKJP_00868;product=ATP synthase subunit c
7	Prodigal:2.6	CDS	47397	47912	.	+	0	ID=BALLLKJP_00869;Name=atpF;gene=atpF;inference=ab initio prediction:Prodigal:2.6,similar to AA sequence:UniProtKB:Q7A4E7;locus_tag=BALLLKJP_00869;product=ATP synthase subunit b
7	Prodigal:2.6	CDS	47912	48451	.	+	0	ID=BALLLKJP_00870;Name=atpH;gene=atpH;inference=ab initio prediction:Prodigal:2.6,similar to AA sequence:UniProtKB:P99109;locus_tag=BALLLKJP_00870;product=ATP synthase subunit delta
7	Prodigal:2.6	CDS	48474	49985	.	+	0	ID=BALLLKJP_00871;eC_number=3.6.3.14;Name=atpA;gene=atpA;inference=ab initio prediction:Prodigal:2.6,similar to AA sequence:UniProtKB:P99111;locus_tag=BALLLKJP_00871;product=ATP synthase subunit alpha
7	Prodigal:2.6	CDS	50070	50936	.	+	0	ID=BALLLKJP_00872;Name=atpG;gene=atpG;inference=ab initio prediction:Prodigal:2.6,similar to AA sequence:UniProtKB:Q7A4E8;locus_tag=BALLLKJP_00872;product=ATP synthase gamma chain
7	Prodigal:2.6	CDS	50958	52370	.	+	0	ID=BALLLKJP_00873;eC_number=3.6.3.14;Name=atpD;gene=atpD;inference=ab initio prediction:Prodigal:2.6,similar to AA sequence:UniProtKB:P99112;locus_tag=BALLLKJP_00873;product=ATP synthase subunit beta
7	Prodigal:2.6	CDS	52390	52794	.	+	0	ID=BALLLKJP_00874;Name=atpC;gene=atpC;inference=ab initio prediction:Prodigal:2.6,similar to AA sequence:UniProtKB:P63665;locus_tag=BALLLKJP_00874;product=ATP synthase epsilon chain
7	Prodigal:2.6	CDS	52943	53176	.	+	0	ID=BALLLKJP_00875;inference=ab initio prediction:Prodigal:2.6;locus_tag=BALLLKJP_00875;product=hypothetical protein
7	Prodigal:2.6	CDS	53286	54551	.	+	0	ID=BALLLKJP_00876;eC_number=2.5.1.7;Name=murA1;gene=murA1;inference=ab initio prediction:Prodigal:2.6,similar to AA sequence:UniProtKB:P84058;locus_tag=BALLLKJP_00876;product=UDP-N-acetylglucosamine 1-carboxyvinyltransferase 1
7	Prodigal:2.6	CDS	54585	55022	.	+	0	ID=BALLLKJP_00877;eC_number=4.2.1.59;Name=fabZ;dbxref=COG:COG0764;gene=fabZ;inference=ab initio prediction:Prodigal:2.6,similar to AA sequence:UniProtKB:Q9HXY7;locus_tag=BALLLKJP_00877;product=3-hydroxyacyl-[acyl-carrier-protein] dehydratase FabZ
7	Prodigal:2.6	CDS	55340	55780	.	-	0	ID=BALLLKJP_00878;inference=ab initio prediction:Prodigal:2.6;locus_tag=BALLLKJP_00878;product=hypothetical protein
7	Prodigal:2.6	CDS	55971	56366	.	+	0	ID=BALLLKJP_00879;Name=ssbA_2;dbxref=COG:COG0629;gene=ssbA_2;inference=ab initio prediction:Prodigal:2.6,similar to AA sequence:UniProtKB:P37455;locus_tag=BALLLKJP_00879;product=Single-stranded DNA-binding protein A
7	Prodigal:2.6	CDS	56754	57413	.	+	0	ID=BALLLKJP_00880;eC_number=3.2.-.-;Name=sceD;gene=sceD;inference=ab initio prediction:Prodigal:2.6,similar to AA sequence:UniProtKB:Q99SG2;locus_tag=BALLLKJP_00880;product=putative transglycosylase SceD
7	Prodigal:2.6	CDS	57698	58387	.	+	0	ID=BALLLKJP_00881;eC_number=3.5.99.2;Name=tenA;dbxref=COG:COG0819;gene=tenA;inference=ab initio prediction:Prodigal:2.6,similar to AA sequence:UniProtKB:Q8CNK1;locus_tag=BALLLKJP_00881;product=Aminopyrimidine aminohydrolase
7	Prodigal:2.6	CDS	58380	59201	.	+	0	ID=BALLLKJP_00882;eC_number=2.7.1.49;Name=thiD;gene=thiD;inference=ab initio prediction:Prodigal:2.6,similar to AA sequence:UniProtKB:P99124;locus_tag=BALLLKJP_00882;product=Hydroxymethylpyrimidine/phosphomethylpyrimidine kinase
7	Prodigal:2.6	CDS	59194	59982	.	+	0	ID=BALLLKJP_00883;eC_number=2.7.1.50;Name=thiM;gene=thiM;inference=ab initio prediction:Prodigal:2.6,similar to AA sequence:UniProtKB:P66923;locus_tag=BALLLKJP_00883;product=Hydroxyethylthiazole kinase
7	Prodigal:2.6	CDS	59985	60626	.	+	0	ID=BALLLKJP_00884;eC_number=2.5.1.3;Name=thiE_2;gene=thiE_2;inference=ab initio prediction:Prodigal:2.6,similar to AA sequence:UniProtKB:P66919;locus_tag=BALLLKJP_00884;product=Thiamine-phosphate synthase
7	Prodigal:2.6	CDS	60715	61587	.	+	0	ID=BALLLKJP_00885;Name=yidC_2;gene=yidC_2;inference=ab initio prediction:Prodigal:2.6,similar to AA sequence:UniProtKB:P65629;locus_tag=BALLLKJP_00885;product=Membrane protein insertase YidC
7	Prodigal:2.6	CDS	61693	62346	.	-	0	ID=BALLLKJP_00886;Name=yedJ;dbxref=COG:COG1418;gene=yedJ;inference=ab initio prediction:Prodigal:2.6,similar to AA sequence:UniProtKB:P46144;locus_tag=BALLLKJP_00886;product=putative protein YedJ
7	Prodigal:2.6	CDS	62528	64012	.	-	0	ID=BALLLKJP_00887;eC_number=2.7.8.-;Name=cls_2;gene=cls_2;inference=ab initio prediction:Prodigal:2.6,similar to AA sequence:UniProtKB:P63801;locus_tag=BALLLKJP_00887;product=Cardiolipin synthase
7	Prodigal:2.6	CDS	64186	64479	.	+	0	ID=BALLLKJP_00888;Name=ricR_1;dbxref=COG:COG1937;gene=ricR_1;inference=ab initio prediction:Prodigal:2.6,similar to AA sequence:UniProtKB:O07434;locus_tag=BALLLKJP_00888;product=Copper-sensing transcriptional repressor RicR
7	Prodigal:2.6	CDS	64492	64695	.	+	0	ID=BALLLKJP_00889;inference=ab initio prediction:Prodigal:2.6;locus_tag=BALLLKJP_00889;product=hypothetical protein
7	Prodigal:2.6	CDS	64838	64975	.	+	0	ID=BALLLKJP_00890;inference=ab initio prediction:Prodigal:2.6;locus_tag=BALLLKJP_00890;product=hypothetical protein
7	Prodigal:2.6	CDS	65074	66285	.	-	0	ID=BALLLKJP_00891;eC_number=2.4.1.129;Name=rodA;dbxref=COG:COG0772;gene=rodA;inference=ab initio prediction:Prodigal:2.6,similar to AA sequence:UniProtKB:P39604;locus_tag=BALLLKJP_00891;product=Peptidoglycan glycosyltransferase RodA
7	Prodigal:2.6	CDS	66676	67749	.	+	0	ID=BALLLKJP_00892;eC_number=6.3.2.4;Name=ddl;dbxref=COG:COG1181;gene=ddl;inference=ab initio prediction:Prodigal:2.6,similar to AA sequence:UniProtKB:Q5HEB7;locus_tag=BALLLKJP_00892;product=D-alanine--D-alanine ligase
7	Prodigal:2.6	CDS	67761	69116	.	+	0	ID=BALLLKJP_00893;eC_number=6.3.2.10;Name=murF_1;dbxref=COG:COG0770;gene=murF_1;inference=ab initio prediction:Prodigal:2.6,similar to AA sequence:UniProtKB:P11880;locus_tag=BALLLKJP_00893;product=UDP-N-acetylmuramoyl-tripeptide--D-alanyl-D-alanine ligase
7	Prodigal:2.6	CDS	69416	70945	.	+	0	ID=BALLLKJP_00894;eC_number=3.6.4.13;Name=cshA;dbxref=COG:COG0513;gene=cshA;inference=ab initio prediction:Prodigal:2.6,similar to AA sequence:UniProtKB:Q2FWH5;locus_tag=BALLLKJP_00894;product=DEAD-box ATP-dependent RNA helicase CshA
7	Prodigal:2.6	CDS	71195	71674	.	+	0	ID=BALLLKJP_00895;inference=ab initio prediction:Prodigal:2.6;locus_tag=BALLLKJP_00895;product=hypothetical protein
7	Prodigal:2.6	CDS	71661	73172	.	+	0	ID=BALLLKJP_00896;inference=ab initio prediction:Prodigal:2.6;locus_tag=BALLLKJP_00896;product=hypothetical protein
7	Prodigal:2.6	CDS	73159	73668	.	+	0	ID=BALLLKJP_00897;inference=ab initio prediction:Prodigal:2.6;locus_tag=BALLLKJP_00897;product=hypothetical protein
7	Prodigal:2.6	CDS	73716	74069	.	+	0	ID=BALLLKJP_00898;eC_number=2.7.8.7;Name=acpS;dbxref=COG:COG0736;gene=acpS;inference=ab initio prediction:Prodigal:2.6,similar to AA sequence:UniProtKB:Q5HED0;locus_tag=BALLLKJP_00898;product=Holo-[acyl-carrier-protein] synthase
7	Prodigal:2.6	CDS	74136	75284	.	+	0	ID=BALLLKJP_00899;eC_number=5.1.1.1;Name=alr1;dbxref=COG:COG0787;gene=alr1;inference=ab initio prediction:Prodigal:2.6,similar to AA sequence:UniProtKB:P63479;locus_tag=BALLLKJP_00899;product=Alanine racemase 1
7	Prodigal:2.6	CDS	75371	75541	.	+	0	ID=BALLLKJP_00900;Name=mazE;gene=mazE;inference=ab initio prediction:Prodigal:2.6,similar to AA sequence:UniProtKB:P0C7B4;locus_tag=BALLLKJP_00900;product=Antitoxin MazE
7	Prodigal:2.6	CDS	75538	75900	.	+	0	ID=BALLLKJP_00901;eC_number=3.1.-.-;Name=mazF;dbxref=COG:COG2337;gene=mazF;inference=ab initio prediction:Prodigal:2.6,similar to AA sequence:UniProtKB:Q2FWI8;locus_tag=BALLLKJP_00901;product=Endoribonuclease MazF
7	Prodigal:2.6	CDS	76245	77246	.	+	0	ID=BALLLKJP_00902;eC_number=3.1.3.3;Name=rsbU;dbxref=COG:COG2208;gene=rsbU;inference=ab initio prediction:Prodigal:2.6,similar to AA sequence:UniProtKB:P40399;locus_tag=BALLLKJP_00902;product=Phosphoserine phosphatase RsbU
7	Prodigal:2.6	CDS	77346	77672	.	+	0	ID=BALLLKJP_00903;Name=rsbV;gene=rsbV;inference=ab initio prediction:Prodigal:2.6,similar to AA sequence:UniProtKB:P66838;locus_tag=BALLLKJP_00903;product=Anti-sigma-B factor antagonist
7	Prodigal:2.6	CDS	77674	78153	.	+	0	ID=BALLLKJP_00904;eC_number=2.7.11.1;Name=rsbW;gene=rsbW;inference=ab initio prediction:Prodigal:2.6,similar to AA sequence:UniProtKB:P0A0H7;locus_tag=BALLLKJP_00904;product=Serine-protein kinase RsbW
7	Prodigal:2.6	CDS	78128	78898	.	+	0	ID=BALLLKJP_00905;Name=sigB;dbxref=COG:COG1191;gene=sigB;inference=ab initio prediction:Prodigal:2.6,similar to AA sequence:UniProtKB:P06574;locus_tag=BALLLKJP_00905;product=RNA polymerase sigma-B factor
7	Prodigal:2.6	CDS	79186	81336	.	+	0	ID=BALLLKJP_00906;Name=yhgF;dbxref=COG:COG2183;gene=yhgF;inference=ab initio prediction:Prodigal:2.6,similar to AA sequence:UniProtKB:P46837;locus_tag=BALLLKJP_00906;product=Protein YhgF
7	Prodigal:2.6	CDS	81329	81784	.	+	0	ID=BALLLKJP_00907;inference=ab initio prediction:Prodigal:2.6,protein motif:HAMAP:MF_00745;locus_tag=BALLLKJP_00907;product=Protein SprT-like protein
7	Aragorn:1.2	tRNA	82542	82628	.	+	.	ID=BALLLKJP_00908;inference=COORDINATES:profile:Aragorn:1.2;locus_tag=BALLLKJP_00908;product=tRNA-Leu(gag)
7	Aragorn:1.2	tRNA	82651	82724	.	+	.	ID=BALLLKJP_00909;inference=COORDINATES:profile:Aragorn:1.2;locus_tag=BALLLKJP_00909;product=tRNA-Gly(tcc)
8	Prodigal:2.6	CDS	121	837	.	-	0	ID=BALLLKJP_00910;eC_number=1.17.99.6;Name=queH;gene=queH;inference=ab initio prediction:Prodigal:2.6,similar to AA sequence:UniProtKB:A0A0H2VKG8;locus_tag=BALLLKJP_00910;product=Epoxyqueuosine reductase QueH
8	Prodigal:2.6	CDS	1114	2445	.	-	0	ID=BALLLKJP_00911;Name=tcaA_1;gene=tcaA_1;inference=ab initio prediction:Prodigal:2.6,similar to AA sequence:UniProtKB:A6U483;locus_tag=BALLLKJP_00911;product=Membrane-associated protein TcaA
8	Prodigal:2.6	CDS	2449	3459	.	-	0	ID=BALLLKJP_00912;inference=ab initio prediction:Prodigal:2.6;locus_tag=BALLLKJP_00912;product=hypothetical protein
8	Prodigal:2.6	CDS	3883	4269	.	-	0	ID=BALLLKJP_00913;eC_number=4.1.1.11;Name=panD;dbxref=COG:COG0853;gene=panD;inference=ab initio prediction:Prodigal:2.6,similar to AA sequence:UniProtKB:Q2FV23;locus_tag=BALLLKJP_00913;product=Aspartate 1-decarboxylase
8	Prodigal:2.6	CDS	4262	5122	.	-	0	ID=BALLLKJP_00914;eC_number=6.3.2.1;Name=panC;gene=panC;inference=ab initio prediction:Prodigal:2.6,similar to AA sequence:UniProtKB:Q6GDK5;locus_tag=BALLLKJP_00914;product=Pantothenate synthetase
8	Prodigal:2.6	CDS	5115	5933	.	-	0	ID=BALLLKJP_00915;eC_number=2.1.2.11;Name=panB;gene=panB;inference=ab initio prediction:Prodigal:2.6,similar to AA sequence:UniProtKB:P65656;locus_tag=BALLLKJP_00915;product=3-methyl-2-oxobutanoate hydroxymethyltransferase
8	Prodigal:2.6	CDS	6009	6878	.	+	0	ID=BALLLKJP_00916;eC_number=1.1.1.169;dbxref=COG:COG1893;inference=ab initio prediction:Prodigal:2.6,similar to AA sequence:UniProtKB:P9WIL1;locus_tag=BALLLKJP_00916;product=Putative 2-dehydropantoate 2-reductase
8	Prodigal:2.6	CDS	7277	7981	.	-	0	ID=BALLLKJP_00917;eC_number=4.1.1.5;Name=aldC;dbxref=COG:COG3527;gene=aldC;inference=ab initio prediction:Prodigal:2.6,similar to AA sequence:UniProtKB:Q8L208;locus_tag=BALLLKJP_00917;product=Alpha-acetolactate decarboxylase
8	Prodigal:2.6	CDS	8093	9757	.	-	0	ID=BALLLKJP_00918;eC_number=2.2.1.6;Name=alsS;dbxref=COG:COG0028;gene=alsS;inference=ab initio prediction:Prodigal:2.6,similar to AA sequence:UniProtKB:Q04789;locus_tag=BALLLKJP_00918;product=Acetolactate synthase
8	Prodigal:2.6	CDS	9820	10770	.	-	0	ID=BALLLKJP_00919;eC_number=1.1.1.27;Name=ldh2;dbxref=COG:COG0039;gene=ldh2;inference=ab initio prediction:Prodigal:2.6,similar to AA sequence:UniProtKB:Q5HCV0;locus_tag=BALLLKJP_00919;product=L-lactate dehydrogenase 2
8	Prodigal:2.6	CDS	11592	12473	.	-	0	ID=BALLLKJP_00920;Name=gltC_1;gene=gltC_1;inference=ab initio prediction:Prodigal:2.6,similar to AA sequence:UniProtKB:P20668;locus_tag=BALLLKJP_00920;product=HTH-type transcriptional regulator GltC
8	Prodigal:2.6	CDS	13200	14468	.	+	0	ID=BALLLKJP_00921;Name=yhdG_1;dbxref=COG:COG0531;gene=yhdG_1;inference=ab initio prediction:Prodigal:2.6,similar to AA sequence:UniProtKB:O07576;locus_tag=BALLLKJP_00921;product=putative amino acid permease YhdG
8	Prodigal:2.6	CDS	14595	15932	.	-	0	ID=BALLLKJP_00922;eC_number=5.1.1.21;dbxref=COG:COG0160;inference=ab initio prediction:Prodigal:2.6,similar to AA sequence:UniProtKB:M1GRN3;locus_tag=BALLLKJP_00922;product=Isoleucine 2-epimerase
8	Prodigal:2.6	CDS	16199	16630	.	+	0	ID=BALLLKJP_00923;inference=ab initio prediction:Prodigal:2.6;locus_tag=BALLLKJP_00923;product=hypothetical protein
8	Prodigal:2.6	CDS	16734	17612	.	-	0	ID=BALLLKJP_00924;inference=ab initio prediction:Prodigal:2.6;locus_tag=BALLLKJP_00924;product=hypothetical protein
8	Prodigal:2.6	CDS	17934	18524	.	+	0	ID=BALLLKJP_00925;inference=ab initio prediction:Prodigal:2.6;locus_tag=BALLLKJP_00925;product=hypothetical protein
8	Prodigal:2.6	CDS	18519	18707	.	-	0	ID=BALLLKJP_00926;inference=ab initio prediction:Prodigal:2.6;locus_tag=BALLLKJP_00926;product=hypothetical protein
8	Prodigal:2.6	CDS	19328	20689	.	+	0	ID=BALLLKJP_00927;eC_number=1.11.1.1;Name=npr;dbxref=COG:COG0446;gene=npr;inference=ab initio prediction:Prodigal:2.6,similar to AA sequence:UniProtKB:P37062;locus_tag=BALLLKJP_00927;product=NADH peroxidase
8	Prodigal:2.6	CDS	20994	21884	.	+	0	ID=BALLLKJP_00928;eC_number=4.1.2.13;Name=fda;gene=fda;inference=ab initio prediction:Prodigal:2.6,similar to AA sequence:UniProtKB:P99117;locus_tag=BALLLKJP_00928;product=Fructose-bisphosphate aldolase class 1
8	Prodigal:2.6	CDS	22017	22940	.	-	0	ID=BALLLKJP_00929;inference=ab initio prediction:Prodigal:2.6;locus_tag=BALLLKJP_00929;product=hypothetical protein
8	Prodigal:2.6	CDS	23335	24834	.	-	0	ID=BALLLKJP_00930;eC_number=1.1.5.4;Name=mqo2_1;gene=mqo2_1;inference=ab initio prediction:Prodigal:2.6,similar to AA sequence:UniProtKB:P99115;locus_tag=BALLLKJP_00930;product=putative malate:quinone oxidoreductase 2
8	Prodigal:2.6	CDS	25043	25861	.	-	0	ID=BALLLKJP_00931;eC_number=2.7.11.32;Name=yqfL_2;dbxref=COG:COG1806;gene=yqfL_2;inference=ab initio prediction:Prodigal:2.6,similar to AA sequence:UniProtKB:P54470;locus_tag=BALLLKJP_00931;product=Putative pyruvate%2C phosphate dikinase regulatory protein
8	Prodigal:2.6	CDS	25863	28490	.	-	0	ID=BALLLKJP_00932;eC_number=2.7.9.1;Name=ppdK;dbxref=COG:COG0574;gene=ppdK;inference=ab initio prediction:Prodigal:2.6,similar to AA sequence:UniProtKB:P22983;locus_tag=BALLLKJP_00932;product=Pyruvate%2C phosphate dikinase
8	Prodigal:2.6	CDS	28838	30433	.	-	0	ID=BALLLKJP_00933;eC_number=6.2.1.1;Name=acsA;dbxref=COG:COG0365;gene=acsA;inference=ab initio prediction:Prodigal:2.6,similar to AA sequence:UniProtKB:P39062;locus_tag=BALLLKJP_00933;product=Acetyl-coenzyme A synthetase
8	Prodigal:2.6	CDS	30770	31216	.	-	0	ID=BALLLKJP_00934;eC_number=1.14.14.18;Name=hmoB;dbxref=COG:COG2329;gene=hmoB;inference=ab initio prediction:Prodigal:2.6,similar to AA sequence:UniProtKB:P38049;locus_tag=BALLLKJP_00934;product=Heme-degrading monooxygenase HmoB
8	Prodigal:2.6	CDS	31244	31462	.	-	0	ID=BALLLKJP_00935;inference=ab initio prediction:Prodigal:2.6;locus_tag=BALLLKJP_00935;product=hypothetical protein
8	Prodigal:2.6	CDS	31909	33084	.	-	0	ID=BALLLKJP_00936;eC_number=3.-.-.-;Name=yxeP_2;dbxref=COG:COG1473;gene=yxeP_2;inference=ab initio prediction:Prodigal:2.6,similar to AA sequence:UniProtKB:P54955;locus_tag=BALLLKJP_00936;product=putative hydrolase YxeP
8	Prodigal:2.6	CDS	33406	35124	.	-	0	ID=BALLLKJP_00937;eC_number=1.1.99.1;Name=betA;gene=betA;inference=ab initio prediction:Prodigal:2.6,similar to AA sequence:UniProtKB:P60337;locus_tag=BALLLKJP_00937;product=Oxygen-dependent choline dehydrogenase
8	Prodigal:2.6	CDS	35284	36774	.	-	0	ID=BALLLKJP_00938;eC_number=1.2.1.8;Name=gbsA;dbxref=COG:COG1012;gene=gbsA;inference=ab initio prediction:Prodigal:2.6,similar to AA sequence:UniProtKB:P71016;locus_tag=BALLLKJP_00938;product=Betaine aldehyde dehydrogenase
8	Prodigal:2.6	CDS	37246	37809	.	+	0	ID=BALLLKJP_00939;Name=opcR;dbxref=COG:COG1510;gene=opcR;inference=ab initio prediction:Prodigal:2.6,similar to AA sequence:UniProtKB:O34709;locus_tag=BALLLKJP_00939;product=HTH-type transcriptional repressor OpcR
8	Prodigal:2.6	CDS	37856	39478	.	-	0	ID=BALLLKJP_00940;Name=betL;dbxref=COG:COG1292;gene=betL;inference=ab initio prediction:Prodigal:2.6,similar to AA sequence:UniProtKB:Q9X4A5;locus_tag=BALLLKJP_00940;product=Glycine betaine transporter BetL
8	Prodigal:2.6	CDS	39899	41197	.	-	0	ID=BALLLKJP_00941;Name=dcuA;dbxref=COG:COG2704;gene=dcuA;inference=ab initio prediction:Prodigal:2.6,similar to AA sequence:UniProtKB:P0ABN5;locus_tag=BALLLKJP_00941;product=Anaerobic C4-dicarboxylate transporter DcuA
8	Prodigal:2.6	CDS	41561	42097	.	-	0	ID=BALLLKJP_00942;eC_number=1.97.1.-;Name=nrdG;dbxref=COG:COG0602;gene=nrdG;inference=ab initio prediction:Prodigal:2.6,similar to AA sequence:UniProtKB:P0A9N8;locus_tag=BALLLKJP_00942;product=Anaerobic ribonucleoside-triphosphate reductase-activating protein
8	Prodigal:2.6	CDS	42094	43944	.	-	0	ID=BALLLKJP_00943;eC_number=1.1.98.6;Name=nrdD;dbxref=COG:COG1328;gene=nrdD;inference=ab initio prediction:Prodigal:2.6,similar to AA sequence:UniProtKB:P28903;locus_tag=BALLLKJP_00943;product=Anaerobic ribonucleoside-triphosphate reductase
8	Prodigal:2.6	CDS	44263	44568	.	-	0	ID=BALLLKJP_00944;Name=zipA;gene=zipA;inference=ab initio prediction:Prodigal:2.6,protein motif:HAMAP:MF_00509;locus_tag=BALLLKJP_00944;product=Cell division protein ZipA
8	Prodigal:2.6	CDS	44892	45491	.	-	0	ID=BALLLKJP_00945;eC_number=2.7.1.25;Name=cysC;dbxref=COG:COG0529;gene=cysC;inference=ab initio prediction:Prodigal:2.6,similar to AA sequence:UniProtKB:O34577;locus_tag=BALLLKJP_00945;product=putative adenylyl-sulfate kinase
8	Prodigal:2.6	CDS	45507	46685	.	-	0	ID=BALLLKJP_00946;eC_number=2.7.7.4;Name=sat;dbxref=COG:COG2046;gene=sat;inference=ab initio prediction:Prodigal:2.6,similar to AA sequence:UniProtKB:O34764;locus_tag=BALLLKJP_00946;product=Sulfate adenylyltransferase
8	Prodigal:2.6	CDS	46709	47608	.	-	0	ID=BALLLKJP_00947;inference=ab initio prediction:Prodigal:2.6;locus_tag=BALLLKJP_00947;product=hypothetical protein
8	Prodigal:2.6	CDS	47629	48240	.	-	0	ID=BALLLKJP_00948;eC_number=1.3.1.76;Name=sirC;dbxref=COG:COG1648;gene=sirC;inference=ab initio prediction:Prodigal:2.6,similar to AA sequence:UniProtKB:P61818;locus_tag=BALLLKJP_00948;product=Precorrin-2 dehydrogenase
8	Prodigal:2.6	CDS	48315	49094	.	-	0	ID=BALLLKJP_00949;eC_number=2.1.1.107;Name=sumT_1;dbxref=COG:COG0007;gene=sumT_1;inference=ab initio prediction:Prodigal:2.6,similar to AA sequence:UniProtKB:O34744;locus_tag=BALLLKJP_00949;product=Uroporphyrinogen-III C-methyltransferase
8	Prodigal:2.6	CDS	49116	50834	.	-	0	ID=BALLLKJP_00950;eC_number=1.8.1.2;Name=cysI;dbxref=COG:COG0155;gene=cysI;inference=ab initio prediction:Prodigal:2.6,similar to AA sequence:UniProtKB:O32213;locus_tag=BALLLKJP_00950;product=Sulfite reductase [NADPH] hemoprotein beta-component
8	Prodigal:2.6	CDS	50854	52698	.	-	0	ID=BALLLKJP_00951;eC_number=1.8.1.2;Name=cysJ;dbxref=COG:COG0369;gene=cysJ;inference=ab initio prediction:Prodigal:2.6,similar to AA sequence:UniProtKB:O32214;locus_tag=BALLLKJP_00951;product=Sulfite reductase [NADPH] flavoprotein alpha-component
8	Prodigal:2.6	CDS	52996	53727	.	-	0	ID=BALLLKJP_00952;eC_number=1.8.4.8;Name=cysH;dbxref=COG:COG0175;gene=cysH;inference=ab initio prediction:Prodigal:2.6,similar to AA sequence:UniProtKB:P94498;locus_tag=BALLLKJP_00952;product=Phosphoadenosine phosphosulfate reductase
8	Prodigal:2.6	CDS	54040	54516	.	-	0	ID=BALLLKJP_00953;Name=bsaA_2;gene=bsaA_2;inference=ab initio prediction:Prodigal:2.6,similar to AA sequence:UniProtKB:P99097;locus_tag=BALLLKJP_00953;product=Glutathione peroxidase BsaA
8	Prodigal:2.6	CDS	54529	55872	.	-	0	ID=BALLLKJP_00954;eC_number=1.8.1.4;Name=pdhD_1;gene=pdhD_1;inference=ab initio prediction:Prodigal:2.6,similar to AA sequence:UniProtKB:P11959;locus_tag=BALLLKJP_00954;product=Dihydrolipoyl dehydrogenase
8	Prodigal:2.6	CDS	55889	56407	.	-	0	ID=BALLLKJP_00955;Name=ohrR;gene=ohrR;inference=ab initio prediction:Prodigal:2.6,similar to AA sequence:UniProtKB:O34777;locus_tag=BALLLKJP_00955;product=Organic hydroperoxide resistance transcriptional regulator
8	Prodigal:2.6	CDS	56549	57298	.	-	0	ID=BALLLKJP_00956;inference=ab initio prediction:Prodigal:2.6;locus_tag=BALLLKJP_00956;product=hypothetical protein
8	Prodigal:2.6	CDS	57304	58629	.	-	0	ID=BALLLKJP_00957;inference=ab initio prediction:Prodigal:2.6;locus_tag=BALLLKJP_00957;product=hypothetical protein
8	Prodigal:2.6	CDS	58774	59883	.	-	0	ID=BALLLKJP_00958;inference=ab initio prediction:Prodigal:2.6;locus_tag=BALLLKJP_00958;product=hypothetical protein
8	Prodigal:2.6	CDS	59880	61064	.	-	0	ID=BALLLKJP_00959;inference=ab initio prediction:Prodigal:2.6;locus_tag=BALLLKJP_00959;product=hypothetical protein
8	Prodigal:2.6	CDS	61194	62786	.	-	0	ID=BALLLKJP_00960;Name=yidK;dbxref=COG:COG4146;gene=yidK;inference=ab initio prediction:Prodigal:2.6,similar to AA sequence:UniProtKB:P31448;locus_tag=BALLLKJP_00960;product=putative symporter YidK
8	Prodigal:2.6	CDS	63308	63898	.	-	0	ID=BALLLKJP_00961;inference=ab initio prediction:Prodigal:2.6;locus_tag=BALLLKJP_00961;product=hypothetical protein
8	Prodigal:2.6	CDS	64002	66014	.	-	0	ID=BALLLKJP_00962;Name=bceB_3;dbxref=COG:COG0577;gene=bceB_3;inference=ab initio prediction:Prodigal:2.6,similar to AA sequence:UniProtKB:O34741;locus_tag=BALLLKJP_00962;product=Bacitracin export permease protein BceB
8	Prodigal:2.6	CDS	66016	66765	.	-	0	ID=BALLLKJP_00963;Name=yxdL;dbxref=COG:COG1136;gene=yxdL;inference=ab initio prediction:Prodigal:2.6,similar to AA sequence:UniProtKB:P42423;locus_tag=BALLLKJP_00963;product=ABC transporter ATP-binding protein YxdL
8	Prodigal:2.6	CDS	66876	67772	.	-	0	ID=BALLLKJP_00964;eC_number=2.7.13.3;Name=graS_2;dbxref=COG:COG0642;gene=graS_2;inference=ab initio prediction:Prodigal:2.6,similar to AA sequence:UniProtKB:Q2G0D9;locus_tag=BALLLKJP_00964;product=Sensor histidine kinase GraS
8	Prodigal:2.6	CDS	67778	68443	.	-	0	ID=BALLLKJP_00965;Name=graR_2;dbxref=COG:COG0745;gene=graR_2;inference=ab initio prediction:Prodigal:2.6,similar to AA sequence:UniProtKB:Q932F1;locus_tag=BALLLKJP_00965;product=Response regulator protein GraR
8	Prodigal:2.6	CDS	68474	68653	.	-	0	ID=BALLLKJP_00966;inference=ab initio prediction:Prodigal:2.6;locus_tag=BALLLKJP_00966;product=hypothetical protein
8	Prodigal:2.6	CDS	68951	70420	.	+	0	ID=BALLLKJP_00967;eC_number=3.1.3.1;Name=phoB;dbxref=COG:COG1785;gene=phoB;inference=ab initio prediction:Prodigal:2.6,similar to AA sequence:UniProtKB:P19405;locus_tag=BALLLKJP_00967;product=Alkaline phosphatase 3
8	Prodigal:2.6	CDS	70543	72087	.	-	0	ID=BALLLKJP_00968;inference=ab initio prediction:Prodigal:2.6;locus_tag=BALLLKJP_00968;product=hypothetical protein
8	Prodigal:2.6	CDS	72278	72721	.	-	0	ID=BALLLKJP_00969;eC_number=2.7.8.12;Name=tagF_1;dbxref=COG:COG1887;gene=tagF_1;inference=ab initio prediction:Prodigal:2.6,similar to AA sequence:UniProtKB:P13485;locus_tag=BALLLKJP_00969;product=Teichoic acid poly(glycerol phosphate) polymerase
8	Prodigal:2.6	CDS	72768	74612	.	-	0	ID=BALLLKJP_00970;eC_number=2.7.8.12;Name=tagF_2;dbxref=COG:COG1887;gene=tagF_2;inference=ab initio prediction:Prodigal:2.6,similar to AA sequence:UniProtKB:P13485;locus_tag=BALLLKJP_00970;product=Teichoic acid poly(glycerol phosphate) polymerase
8	Prodigal:2.6	CDS	74810	74911	.	-	0	ID=BALLLKJP_00971;inference=ab initio prediction:Prodigal:2.6,similar to AA sequence:UniProtKB:P60876;locus_tag=BALLLKJP_00971;product=putative protein.1
8	Prodigal:2.6	CDS	75317	76654	.	-	0	ID=BALLLKJP_00972;inference=ab initio prediction:Prodigal:2.6,similar to AA sequence:UniProtKB:O31815;locus_tag=BALLLKJP_00972;note=UPF0714 protein YndL;product=hypothetical protein
8	Prodigal:2.6	CDS	77933	78064	.	+	0	ID=BALLLKJP_00973;inference=ab initio prediction:Prodigal:2.6;locus_tag=BALLLKJP_00973;product=hypothetical protein
8	Prodigal:2.6	CDS	78789	78974	.	+	0	ID=BALLLKJP_00974;inference=ab initio prediction:Prodigal:2.6;locus_tag=BALLLKJP_00974;product=hypothetical protein
8	Prodigal:2.6	CDS	79167	80105	.	-	0	ID=BALLLKJP_00975;eC_number=2.7.1.-;Name=ydjH;dbxref=COG:COG0524;gene=ydjH;inference=ab initio prediction:Prodigal:2.6,similar to AA sequence:UniProtKB:P77493;locus_tag=BALLLKJP_00975;product=putative sugar kinase YdjH
8	Prodigal:2.6	CDS	80102	81436	.	-	0	ID=BALLLKJP_00976;inference=ab initio prediction:Prodigal:2.6;locus_tag=BALLLKJP_00976;product=hypothetical protein
8	Prodigal:2.6	CDS	81455	82441	.	-	0	ID=BALLLKJP_00977;inference=ab initio prediction:Prodigal:2.6;locus_tag=BALLLKJP_00977;product=hypothetical protein
9	Prodigal:2.6	CDS	6	518	.	-	0	ID=BALLLKJP_00978;inference=ab initio prediction:Prodigal:2.6;locus_tag=BALLLKJP_00978;product=hypothetical protein
9	Prodigal:2.6	CDS	815	2116	.	-	0	ID=BALLLKJP_00979;Name=mleN_1;dbxref=COG:COG1757;gene=mleN_1;inference=ab initio prediction:Prodigal:2.6,similar to AA sequence:UniProtKB:P54571;locus_tag=BALLLKJP_00979;product=Malate-2H(+)/Na(+)-lactate antiporter
9	Prodigal:2.6	CDS	2422	3009	.	-	0	ID=BALLLKJP_00980;inference=ab initio prediction:Prodigal:2.6;locus_tag=BALLLKJP_00980;product=hypothetical protein
9	Prodigal:2.6	CDS	3053	3664	.	-	0	ID=BALLLKJP_00981;inference=ab initio prediction:Prodigal:2.6;locus_tag=BALLLKJP_00981;product=hypothetical protein
9	Prodigal:2.6	CDS	3951	4832	.	-	0	ID=BALLLKJP_00982;eC_number=1.-.-.-;Name=yghA;gene=yghA;inference=ab initio prediction:Prodigal:2.6,similar to AA sequence:UniProtKB:P0AG84;locus_tag=BALLLKJP_00982;product=putative oxidoreductase YghA
9	Prodigal:2.6	CDS	4929	6047	.	-	0	ID=BALLLKJP_00983;eC_number=3.-.-.-;Name=yxeP_3;dbxref=COG:COG1473;gene=yxeP_3;inference=ab initio prediction:Prodigal:2.6,similar to AA sequence:UniProtKB:P54955;locus_tag=BALLLKJP_00983;product=putative hydrolase YxeP
9	Prodigal:2.6	CDS	6517	7452	.	-	0	ID=BALLLKJP_00984;eC_number=3.5.3.8;Name=hutG;gene=hutG;inference=ab initio prediction:Prodigal:2.6,similar to AA sequence:UniProtKB:P99158;locus_tag=BALLLKJP_00984;product=Formimidoylglutamase
9	Prodigal:2.6	CDS	7700	8848	.	+	0	ID=BALLLKJP_00985;Name=lyrA;gene=lyrA;inference=ab initio prediction:Prodigal:2.6,similar to AA sequence:UniProtKB:Q2FVT1;locus_tag=BALLLKJP_00985;product=Lysostaphin resistance protein A
9	Prodigal:2.6	CDS	9253	9432	.	-	0	ID=BALLLKJP_00986;inference=ab initio prediction:Prodigal:2.6;locus_tag=BALLLKJP_00986;product=hypothetical protein
9	Prodigal:2.6	CDS	9834	10526	.	-	0	ID=BALLLKJP_00987;eC_number=5.3.1.6;Name=rpiA;dbxref=COG:COG0120;gene=rpiA;inference=ab initio prediction:Prodigal:2.6,similar to AA sequence:UniProtKB:Q8DTT9;locus_tag=BALLLKJP_00987;product=Ribose-5-phosphate isomerase A
9	Prodigal:2.6	CDS	10692	11372	.	+	0	ID=BALLLKJP_00988;Name=yiiM;dbxref=COG:COG2258;gene=yiiM;inference=ab initio prediction:Prodigal:2.6,similar to AA sequence:UniProtKB:P32157;locus_tag=BALLLKJP_00988;product=Protein YiiM
9	Prodigal:2.6	CDS	11445	12455	.	-	0	ID=BALLLKJP_00989;eC_number=5.1.3.3;Name=mro;dbxref=COG:COG2017;gene=mro;inference=ab initio prediction:Prodigal:2.6,similar to AA sequence:UniProtKB:P05149;locus_tag=BALLLKJP_00989;product=Aldose 1-epimerase
9	Prodigal:2.6	CDS	13043	14653	.	+	0	ID=BALLLKJP_00990;eC_number=2.7.1.16;Name=araB;dbxref=COG:COG1069;gene=araB;inference=ab initio prediction:Prodigal:2.6,similar to AA sequence:UniProtKB:Q9KBQ3;locus_tag=BALLLKJP_00990;product=Ribulokinase
9	Prodigal:2.6	CDS	15226	15699	.	-	0	ID=BALLLKJP_00991;inference=ab initio prediction:Prodigal:2.6;locus_tag=BALLLKJP_00991;product=hypothetical protein
9	Prodigal:2.6	CDS	15706	15798	.	-	0	ID=BALLLKJP_00992;inference=ab initio prediction:Prodigal:2.6;locus_tag=BALLLKJP_00992;product=hypothetical protein
9	Prodigal:2.6	CDS	16004	16612	.	+	0	ID=BALLLKJP_00993;eC_number=3.2.2.-;inference=ab initio prediction:Prodigal:2.6,protein motif:HAMAP:MF_00527;locus_tag=BALLLKJP_00993;product=Putative 3-methyladenine DNA glycosylase
9	Prodigal:2.6	CDS	16767	17570	.	-	0	ID=BALLLKJP_00994;inference=ab initio prediction:Prodigal:2.6;locus_tag=BALLLKJP_00994;product=hypothetical protein
9	Prodigal:2.6	CDS	17567	18127	.	-	0	ID=BALLLKJP_00995;inference=ab initio prediction:Prodigal:2.6;locus_tag=BALLLKJP_00995;product=hypothetical protein
9	Prodigal:2.6	CDS	18124	18444	.	-	0	ID=BALLLKJP_00996;inference=ab initio prediction:Prodigal:2.6;locus_tag=BALLLKJP_00996;product=hypothetical protein
9	Prodigal:2.6	CDS	18761	19969	.	+	0	ID=BALLLKJP_00997;Name=gltS;dbxref=COG:COG0786;gene=gltS;inference=ab initio prediction:Prodigal:2.6,similar to AA sequence:UniProtKB:P0AER8;locus_tag=BALLLKJP_00997;product=Sodium/glutamate symporter
9	Prodigal:2.6	CDS	20124	21173	.	-	0	ID=BALLLKJP_00998;eC_number=5.3.3.2;Name=fni;gene=fni;inference=ab initio prediction:Prodigal:2.6,similar to AA sequence:UniProtKB:P99172;locus_tag=BALLLKJP_00998;product=Isopentenyl-diphosphate delta-isomerase
9	Prodigal:2.6	CDS	21213	22160	.	-	0	ID=BALLLKJP_00999;Name=corA;dbxref=COG:COG0598;gene=corA;inference=ab initio prediction:Prodigal:2.6,similar to AA sequence:UniProtKB:Q9WZ31;locus_tag=BALLLKJP_00999;product=Cobalt/magnesium transport protein CorA
9	Prodigal:2.6	CDS	22267	22743	.	+	0	ID=BALLLKJP_01000;eC_number=1.1.1.108;Name=lcdH_1;gene=lcdH_1;inference=ab initio prediction:Prodigal:2.6,similar to AA sequence:UniProtKB:D7UNT2;locus_tag=BALLLKJP_01000;product=L-carnitine dehydrogenase
9	Prodigal:2.6	CDS	22746	23135	.	+	0	ID=BALLLKJP_01001;inference=ab initio prediction:Prodigal:2.6;locus_tag=BALLLKJP_01001;product=hypothetical protein
9	Prodigal:2.6	CDS	23271	24170	.	-	0	ID=BALLLKJP_01002;eC_number=3.1.1.3;Name=lipY;gene=lipY;inference=ab initio prediction:Prodigal:2.6,similar to AA sequence:UniProtKB:I6Y2J4;locus_tag=BALLLKJP_01002;product=Triacylglycerol lipase
9	Prodigal:2.6	CDS	24388	25020	.	+	0	ID=BALLLKJP_01003;inference=ab initio prediction:Prodigal:2.6;locus_tag=BALLLKJP_01003;product=hypothetical protein
9	Prodigal:2.6	CDS	25200	27176	.	-	0	ID=BALLLKJP_01004;Name=emrB_1;gene=emrB_1;inference=ab initio prediction:Prodigal:2.6,similar to AA sequence:UniProtKB:P0AEJ0;locus_tag=BALLLKJP_01004;product=Multidrug export protein EmrB
9	Prodigal:2.6	CDS	27189	27836	.	-	0	ID=BALLLKJP_01005;Name=emrK;dbxref=COG:COG1566;gene=emrK;inference=ab initio prediction:Prodigal:2.6,similar to AA sequence:UniProtKB:P52599;locus_tag=BALLLKJP_01005;product=putative multidrug resistance protein EmrK
9	Prodigal:2.6	CDS	27977	28528	.	+	0	ID=BALLLKJP_01006;inference=ab initio prediction:Prodigal:2.6;locus_tag=BALLLKJP_01006;product=hypothetical protein
9	Prodigal:2.6	CDS	28565	29776	.	-	0	ID=BALLLKJP_01007;Name=bcr_2;gene=bcr_2;inference=ab initio prediction:Prodigal:2.6,similar to AA sequence:UniProtKB:P28246;locus_tag=BALLLKJP_01007;product=Bicyclomycin resistance protein
9	Prodigal:2.6	CDS	29834	31222	.	-	0	ID=BALLLKJP_01008;Name=tcaA_2;gene=tcaA_2;inference=ab initio prediction:Prodigal:2.6,similar to AA sequence:UniProtKB:A6U483;locus_tag=BALLLKJP_01008;product=Membrane-associated protein TcaA
9	Prodigal:2.6	CDS	31502	31957	.	-	0	ID=BALLLKJP_01009;Name=tcaR;gene=tcaR;inference=ab initio prediction:Prodigal:2.6,similar to AA sequence:UniProtKB:A6QJJ8;locus_tag=BALLLKJP_01009;product=HTH-type transcriptional regulator TcaR
9	Prodigal:2.6	CDS	32145	33101	.	+	0	ID=BALLLKJP_01010;inference=ab initio prediction:Prodigal:2.6;locus_tag=BALLLKJP_01010;product=hypothetical protein
9	Prodigal:2.6	CDS	33382	34050	.	-	0	ID=BALLLKJP_01011;eC_number=3.6.3.-;Name=hrtA;dbxref=COG:COG1136;gene=hrtA;inference=ab initio prediction:Prodigal:2.6,similar to AA sequence:UniProtKB:Q99RR8;locus_tag=BALLLKJP_01011;product=Putative hemin import ATP-binding protein HrtA
9	Prodigal:2.6	CDS	34050	35102	.	-	0	ID=BALLLKJP_01012;dbxref=COG:COG0577;inference=ab initio prediction:Prodigal:2.6,similar to AA sequence:UniProtKB:P9WG17;locus_tag=BALLLKJP_01012;product=putative ABC transporter permease
9	Prodigal:2.6	CDS	35234	35908	.	+	0	ID=BALLLKJP_01013;Name=hssR;gene=hssR;inference=ab initio prediction:Prodigal:2.6,similar to AA sequence:UniProtKB:A6QJK3;locus_tag=BALLLKJP_01013;product=Heme response regulator HssR
9	Prodigal:2.6	CDS	35901	37256	.	+	0	ID=BALLLKJP_01014;eC_number=2.7.13.3;Name=hssS;gene=hssS;inference=ab initio prediction:Prodigal:2.6,similar to AA sequence:UniProtKB:A6QJK4;locus_tag=BALLLKJP_01014;product=Heme sensor protein HssS
9	Prodigal:2.6	CDS	37400	38878	.	-	0	ID=BALLLKJP_01015;eC_number=1.1.5.4;Name=mqo1;gene=mqo1;inference=ab initio prediction:Prodigal:2.6,similar to AA sequence:UniProtKB:P65422;locus_tag=BALLLKJP_01015;product=putative malate:quinone oxidoreductase 1
9	Prodigal:2.6	CDS	39210	40355	.	+	0	ID=BALLLKJP_01016;eC_number=2.4.1.-;Name=gtf1_1;gene=gtf1_1;inference=ab initio prediction:Prodigal:2.6,similar to AA sequence:UniProtKB:A1C3L9;locus_tag=BALLLKJP_01016;product=Glycosyltransferase Gtf1
9	Prodigal:2.6	CDS	40560	42161	.	-	0	ID=BALLLKJP_01017;Name=lctP;dbxref=COG:COG1620;gene=lctP;inference=ab initio prediction:Prodigal:2.6,similar to AA sequence:UniProtKB:P55910;locus_tag=BALLLKJP_01017;product=L-lactate permease
9	Prodigal:2.6	CDS	42511	44190	.	+	0	ID=BALLLKJP_01018;eC_number=2.7.8.12;Name=tagF_3;dbxref=COG:COG1887;gene=tagF_3;inference=ab initio prediction:Prodigal:2.6,similar to AA sequence:UniProtKB:Q5HLM5;locus_tag=BALLLKJP_01018;product=Teichoic acid poly(glycerol phosphate) polymerase
9	Prodigal:2.6	CDS	44322	44969	.	-	0	ID=BALLLKJP_01019;inference=ab initio prediction:Prodigal:2.6,similar to AA sequence:UniProtKB:Q7A3W5;locus_tag=BALLLKJP_01019;product=putative lipoprotein
9	Prodigal:2.6	CDS	45098	47263	.	-	0	ID=BALLLKJP_01020;eC_number=2.7.8.12;Name=tagF_4;dbxref=COG:COG1887;gene=tagF_4;inference=ab initio prediction:Prodigal:2.6,similar to AA sequence:UniProtKB:Q5HLM5;locus_tag=BALLLKJP_01020;product=Teichoic acid poly(glycerol phosphate) polymerase
9	Prodigal:2.6	CDS	47535	48074	.	-	0	ID=BALLLKJP_01021;eC_number=2.3.1.57;Name=paiA;dbxref=COG:COG0454;gene=paiA;inference=ab initio prediction:Prodigal:2.6,similar to AA sequence:UniProtKB:P21340;locus_tag=BALLLKJP_01021;product=Spermidine/spermine N(1)-acetyltransferase
9	Prodigal:2.6	CDS	48315	49307	.	+	0	ID=BALLLKJP_01022;eC_number=1.6.5.-;Name=yhfP;dbxref=COG:COG0604;gene=yhfP;inference=ab initio prediction:Prodigal:2.6,similar to AA sequence:UniProtKB:O07615;locus_tag=BALLLKJP_01022;product=Putative quinone oxidoreductase YhfP
9	Prodigal:2.6	CDS	49364	49765	.	-	0	ID=BALLLKJP_01023;inference=ab initio prediction:Prodigal:2.6;locus_tag=BALLLKJP_01023;product=hypothetical protein
9	Prodigal:2.6	CDS	49834	50250	.	-	0	ID=BALLLKJP_01024;inference=ab initio prediction:Prodigal:2.6;locus_tag=BALLLKJP_01024;product=hypothetical protein
9	Prodigal:2.6	CDS	50464	50727	.	-	0	ID=BALLLKJP_01025;Name=ycnI;dbxref=COG:COG4549;gene=ycnI;inference=ab initio prediction:Prodigal:2.6,similar to AA sequence:UniProtKB:P94431;locus_tag=BALLLKJP_01025;product=putative protein YcnI
9	Prodigal:2.6	CDS	51067	51738	.	-	0	ID=BALLLKJP_01026;inference=ab initio prediction:Prodigal:2.6;locus_tag=BALLLKJP_01026;product=hypothetical protein
9	Prodigal:2.6	CDS	51912	52328	.	-	0	ID=BALLLKJP_01027;Name=yobA;dbxref=COG:COG2372;gene=yobA;inference=ab initio prediction:Prodigal:2.6,similar to AA sequence:UniProtKB:P0AA57;locus_tag=BALLLKJP_01027;product=Protein YobA
9	Prodigal:2.6	CDS	52923	53870	.	+	0	ID=BALLLKJP_01028;inference=ab initio prediction:Prodigal:2.6;locus_tag=BALLLKJP_01028;product=hypothetical protein
9	Prodigal:2.6	CDS	53960	55405	.	-	0	ID=BALLLKJP_01029;Name=treP;dbxref=COG:COG1263;gene=treP;inference=ab initio prediction:Prodigal:2.6,similar to AA sequence:UniProtKB:P39794;locus_tag=BALLLKJP_01029;product=PTS system trehalose-specific EIIBC component
9	Prodigal:2.6	CDS	55559	55936	.	+	0	ID=BALLLKJP_01030;inference=ab initio prediction:Prodigal:2.6;locus_tag=BALLLKJP_01030;product=hypothetical protein
9	Prodigal:2.6	CDS	57099	59204	.	+	0	ID=BALLLKJP_01031;Name=melR;gene=melR;inference=ab initio prediction:Prodigal:2.6,similar to AA sequence:UniProtKB:P0ACH8;locus_tag=BALLLKJP_01031;product=Melibiose operon regulatory protein
9	Prodigal:2.6	CDS	59277	59699	.	+	0	ID=BALLLKJP_01032;Name=ydaG;dbxref=COG:COG3871;gene=ydaG;inference=ab initio prediction:Prodigal:2.6,similar to AA sequence:UniProtKB:P80238;locus_tag=BALLLKJP_01032;product=General stress protein 26
9	Prodigal:2.6	CDS	59890	60240	.	+	0	ID=BALLLKJP_01033;inference=ab initio prediction:Prodigal:2.6;locus_tag=BALLLKJP_01033;product=hypothetical protein
9	Prodigal:2.6	CDS	60523	61803	.	-	0	ID=BALLLKJP_01034;Name=gltT;gene=gltT;inference=ab initio prediction:Prodigal:2.6,similar to AA sequence:UniProtKB:P24943;locus_tag=BALLLKJP_01034;product=Proton/sodium-glutamate symport protein
9	Prodigal:2.6	CDS	61968	62333	.	-	0	ID=BALLLKJP_01035;inference=ab initio prediction:Prodigal:2.6;locus_tag=BALLLKJP_01035;product=hypothetical protein
9	Prodigal:2.6	CDS	62457	63086	.	-	0	ID=BALLLKJP_01036;eC_number=1.-.-.-;Name=yodC;dbxref=COG:COG0778;gene=yodC;inference=ab initio prediction:Prodigal:2.6,similar to AA sequence:UniProtKB:P81102;locus_tag=BALLLKJP_01036;product=Putative NAD(P)H nitroreductase YodC
9	Prodigal:2.6	CDS	63250	63696	.	+	0	ID=BALLLKJP_01037;Name=sarZ;gene=sarZ;inference=ab initio prediction:Prodigal:2.6,similar to AA sequence:UniProtKB:Q2FVN3;locus_tag=BALLLKJP_01037;product=HTH-type transcriptional regulator SarZ
9	Prodigal:2.6	CDS	64401	65564	.	-	0	ID=BALLLKJP_01038;Name=narT;dbxref=COG:COG2223;gene=narT;inference=ab initio prediction:Prodigal:2.6,similar to AA sequence:UniProtKB:O33854;locus_tag=BALLLKJP_01038;product=putative nitrate transporter NarT
9	Prodigal:2.6	CDS	65821	66477	.	-	0	ID=BALLLKJP_01039;Name=nreC;dbxref=COG:COG2197;gene=nreC;inference=ab initio prediction:Prodigal:2.6,similar to AA sequence:UniProtKB:Q7WZY4;locus_tag=BALLLKJP_01039;product=Oxygen regulatory protein NreC
9	Prodigal:2.6	CDS	66506	67540	.	-	0	ID=BALLLKJP_01040;eC_number=2.7.13.3;Name=nreB;gene=nreB;inference=ab initio prediction:Prodigal:2.6,similar to AA sequence:UniProtKB:Q7WZY5;locus_tag=BALLLKJP_01040;product=Oxygen sensor histidine kinase NreB
9	Prodigal:2.6	CDS	67550	68002	.	-	0	ID=BALLLKJP_01041;inference=ab initio prediction:Prodigal:2.6;locus_tag=BALLLKJP_01041;product=hypothetical protein
9	Prodigal:2.6	CDS	68022	68699	.	-	0	ID=BALLLKJP_01042;eC_number=1.7.99.4;Name=narX_1;gene=narX_1;inference=ab initio prediction:Prodigal:2.6,similar to AA sequence:UniProtKB:P9WJQ0;locus_tag=BALLLKJP_01042;product=Nitrate reductase-like protein NarX
9	Prodigal:2.6	CDS	68692	69267	.	-	0	ID=BALLLKJP_01043;eC_number=1.7.99.4;Name=narX_2;gene=narX_2;inference=ab initio prediction:Prodigal:2.6,similar to AA sequence:UniProtKB:P9WJQ0;locus_tag=BALLLKJP_01043;product=Nitrate reductase-like protein NarX
9	Prodigal:2.6	CDS	69260	70813	.	-	0	ID=BALLLKJP_01044;eC_number=1.7.99.4;Name=narH;dbxref=COG:COG1140;gene=narH;inference=ab initio prediction:Prodigal:2.6,similar to AA sequence:UniProtKB:P11349;locus_tag=BALLLKJP_01044;product=Respiratory nitrate reductase 1 beta chain
9	Prodigal:2.6	CDS	70803	74486	.	-	0	ID=BALLLKJP_01045;eC_number=1.7.99.4;Name=narG;dbxref=COG:COG5013;gene=narG;inference=ab initio prediction:Prodigal:2.6,similar to AA sequence:UniProtKB:P09152;locus_tag=BALLLKJP_01045;product=Respiratory nitrate reductase 1 alpha chain
9	Prodigal:2.6	CDS	74666	75601	.	-	0	ID=BALLLKJP_01046;eC_number=2.1.1.107;Name=sumT_2;dbxref=COG:COG0007;gene=sumT_2;inference=ab initio prediction:Prodigal:2.6,similar to AA sequence:UniProtKB:O34744;locus_tag=BALLLKJP_01046;product=Uroporphyrinogen-III C-methyltransferase
9	Prodigal:2.6	CDS	75592	75906	.	-	0	ID=BALLLKJP_01047;eC_number=1.7.1.4;Name=nasE;dbxref=COG:COG2146;gene=nasE;inference=ab initio prediction:Prodigal:2.6,similar to AA sequence:UniProtKB:P42436;locus_tag=BALLLKJP_01047;product=Assimilatory nitrite reductase [NAD(P)H] small subunit
9	Prodigal:2.6	CDS	75909	78314	.	-	0	ID=BALLLKJP_01048;eC_number=1.7.1.4;Name=nasD;dbxref=COG:COG1251;gene=nasD;inference=ab initio prediction:Prodigal:2.6,similar to AA sequence:UniProtKB:P42435;locus_tag=BALLLKJP_01048;product=Nitrite reductase [NAD(P)H]
9	Prodigal:2.6	CDS	78752	79471	.	-	0	ID=BALLLKJP_01049;eC_number=4.99.1.4;Name=sirB;dbxref=COG:COG2138;gene=sirB;inference=ab initio prediction:Prodigal:2.6,similar to AA sequence:UniProtKB:O34632;locus_tag=BALLLKJP_01049;product=Sirohydrochlorin ferrochelatase
9	Prodigal:2.6	CDS	79721	81196	.	+	0	ID=BALLLKJP_01050;Name=gsiB;dbxref=COG:COG0747;gene=gsiB;inference=ab initio prediction:Prodigal:2.6,similar to AA sequence:UniProtKB:P75797;locus_tag=BALLLKJP_01050;product=Glutathione-binding protein GsiB
10	Prodigal:2.6	CDS	110	1363	.	-	0	ID=BALLLKJP_01051;eC_number=2.7.2.1;Name=ackA;gene=ackA;inference=ab initio prediction:Prodigal:2.6,similar to AA sequence:UniProtKB:Q99TF2;locus_tag=BALLLKJP_01051;product=Acetate kinase
10	Prodigal:2.6	CDS	1452	2399	.	-	0	ID=BALLLKJP_01052;inference=ab initio prediction:Prodigal:2.6;locus_tag=BALLLKJP_01052;product=hypothetical protein
10	Prodigal:2.6	CDS	2528	3022	.	-	0	ID=BALLLKJP_01053;eC_number=1.11.1.15;Name=tpx;gene=tpx;inference=ab initio prediction:Prodigal:2.6,similar to AA sequence:UniProtKB:P99146;locus_tag=BALLLKJP_01053;product=Thiol peroxidase
10	Prodigal:2.6	CDS	3265	4029	.	-	0	ID=BALLLKJP_01054;Name=yfcA;dbxref=COG:COG0730;gene=yfcA;inference=ab initio prediction:Prodigal:2.6,similar to AA sequence:UniProtKB:P0AD30;locus_tag=BALLLKJP_01054;product=putative membrane transporter protein YfcA
10	Prodigal:2.6	CDS	4069	5292	.	-	0	ID=BALLLKJP_01055;eC_number=2.8.1.4;Name=thiI;dbxref=COG:COG0301;gene=thiI;inference=ab initio prediction:Prodigal:2.6,similar to AA sequence:UniProtKB:Q81KU0;locus_tag=BALLLKJP_01055;product=putative tRNA sulfurtransferase
10	Prodigal:2.6	CDS	5292	6431	.	-	0	ID=BALLLKJP_01056;eC_number=2.8.1.7;Name=nifS;dbxref=COG:COG1104;gene=nifS;inference=ab initio prediction:Prodigal:2.6,similar to AA sequence:UniProtKB:P05341;locus_tag=BALLLKJP_01056;product=Cysteine desulfurase NifS
10	Prodigal:2.6	CDS	6761	8455	.	-	0	ID=BALLLKJP_01057;Name=ezrA;gene=ezrA;inference=ab initio prediction:Prodigal:2.6,similar to AA sequence:UniProtKB:A7X3E7;locus_tag=BALLLKJP_01057;product=Septation ring formation regulator EzrA
10	Prodigal:2.6	CDS	8590	9060	.	+	0	ID=BALLLKJP_01058;eC_number=1.8.4.14;Name=msrC;dbxref=COG:COG1956;gene=msrC;inference=ab initio prediction:Prodigal:2.6,similar to AA sequence:UniProtKB:P76270;locus_tag=BALLLKJP_01058;product=Free methionine-R-sulfoxide reductase
10	Prodigal:2.6	CDS	9281	9883	.	+	0	ID=BALLLKJP_01059;Name=rpsD;dbxref=COG:COG0522;gene=rpsD;inference=ab initio prediction:Prodigal:2.6,similar to AA sequence:UniProtKB:Q2FXK6;locus_tag=BALLLKJP_01059;product=30S ribosomal protein S4
10	Prodigal:2.6	CDS	10153	10899	.	-	0	ID=BALLLKJP_01060;eC_number=3.1.4.46;Name=glpQ_1;dbxref=COG:COG0584;gene=glpQ_1;inference=ab initio prediction:Prodigal:2.6,similar to AA sequence:UniProtKB:P37965;locus_tag=BALLLKJP_01060;product=Glycerophosphodiester phosphodiesterase
10	Prodigal:2.6	CDS	10977	11417	.	+	0	ID=BALLLKJP_01061;inference=ab initio prediction:Prodigal:2.6;locus_tag=BALLLKJP_01061;product=hypothetical protein
10	Prodigal:2.6	CDS	11544	12707	.	+	0	ID=BALLLKJP_01062;eC_number=1.12.-.-;inference=ab initio prediction:Prodigal:2.6,similar to AA sequence:UniProtKB:P16421;locus_tag=BALLLKJP_01062;product=Soluble hydrogenase 42 kDa subunit
10	Prodigal:2.6	CDS	12697	14292	.	+	0	ID=BALLLKJP_01063;eC_number=1.1.1.95;Name=serA;dbxref=COG:COG0111;gene=serA;inference=ab initio prediction:Prodigal:2.6,similar to AA sequence:UniProtKB:P9WNX3;locus_tag=BALLLKJP_01063;product=D-3-phosphoglycerate dehydrogenase
10	Prodigal:2.6	CDS	14372	15496	.	-	0	ID=BALLLKJP_01064;eC_number=3.1.3.18;Name=gph;gene=gph;inference=ab initio prediction:Prodigal:2.6,protein motif:HAMAP:MF_00495;locus_tag=BALLLKJP_01064;product=Phosphoglycolate phosphatase
10	Prodigal:2.6	CDS	15592	17028	.	-	0	ID=BALLLKJP_01065;Name=nagE;dbxref=COG:COG1263;gene=nagE;inference=ab initio prediction:Prodigal:2.6,similar to AA sequence:UniProtKB:P09323;locus_tag=BALLLKJP_01065;product=PTS system N-acetylglucosamine-specific EIICBA component
10	Prodigal:2.6	CDS	17274	17897	.	-	0	ID=BALLLKJP_01066;eC_number=2.3.1.-;Name=plsC;dbxref=COG:COG0204;gene=plsC;inference=ab initio prediction:Prodigal:2.6,similar to AA sequence:UniProtKB:O07584;locus_tag=BALLLKJP_01066;product=1-acyl-sn-glycerol-3-phosphate acyltransferase
10	Prodigal:2.6	CDS	18177	19415	.	+	0	ID=BALLLKJP_01067;eC_number=3.4.21.107;Name=htrA;dbxref=COG:COG0265;gene=htrA;inference=ab initio prediction:Prodigal:2.6,similar to AA sequence:UniProtKB:O34358;locus_tag=BALLLKJP_01067;product=Serine protease Do-like HtrA
10	Prodigal:2.6	CDS	19606	20871	.	-	0	ID=BALLLKJP_01068;eC_number=6.1.1.1;Name=tyrS;gene=tyrS;inference=ab initio prediction:Prodigal:2.6,similar to AA sequence:UniProtKB:A6QHR2;locus_tag=BALLLKJP_01068;product=Tyrosine--tRNA ligase
10	Prodigal:2.6	CDS	21275	22180	.	+	0	ID=BALLLKJP_01069;Name=mrcA;dbxref=COG:COG5009;gene=mrcA;inference=ab initio prediction:Prodigal:2.6,similar to AA sequence:UniProtKB:Q07806;locus_tag=BALLLKJP_01069;product=Penicillin-binding protein 1A
10	Prodigal:2.6	CDS	22270	23937	.	-	0	ID=BALLLKJP_01070;eC_number=6.3.4.3;Name=fhs;gene=fhs;inference=ab initio prediction:Prodigal:2.6,similar to AA sequence:UniProtKB:Q7A535;locus_tag=BALLLKJP_01070;product=Formate--tetrahydrofolate ligase
10	Prodigal:2.6	CDS	24357	25346	.	-	0	ID=BALLLKJP_01071;Name=ccpA;gene=ccpA;inference=ab initio prediction:Prodigal:2.6,similar to AA sequence:UniProtKB:P99175;locus_tag=BALLLKJP_01071;product=Catabolite control protein A
10	Prodigal:2.6	CDS	25602	26693	.	-	0	ID=BALLLKJP_01072;Name=aroA_2;dbxref=COG:COG1605;gene=aroA_2;inference=ab initio prediction:Prodigal:2.6,similar to AA sequence:UniProtKB:P39912;locus_tag=BALLLKJP_01072;product=Protein AroA(G)
10	Prodigal:2.6	CDS	27128	28351	.	-	0	ID=BALLLKJP_01073;inference=ab initio prediction:Prodigal:2.6;locus_tag=BALLLKJP_01073;product=hypothetical protein
10	Prodigal:2.6	CDS	28429	28920	.	-	0	ID=BALLLKJP_01074;inference=ab initio prediction:Prodigal:2.6,similar to AA sequence:UniProtKB:Q7A531;locus_tag=BALLLKJP_01074;note=UPF0478 protein SA1560;product=hypothetical protein
10	Prodigal:2.6	CDS	28995	30308	.	-	0	ID=BALLLKJP_01075;eC_number=6.3.2.8;Name=murC;gene=murC;inference=ab initio prediction:Prodigal:2.6,similar to AA sequence:UniProtKB:P65475;locus_tag=BALLLKJP_01075;product=UDP-N-acetylmuramate--L-alanine ligase
10	Prodigal:2.6	CDS	30329	33838	.	-	0	ID=BALLLKJP_01076;Name=sftA;gene=sftA;inference=ab initio prediction:Prodigal:2.6,similar to AA sequence:UniProtKB:C0SP86;locus_tag=BALLLKJP_01076;product=DNA translocase SftA
10	Prodigal:2.6	CDS	33859	34455	.	-	0	ID=BALLLKJP_01077;eC_number=6.1.1.20;Name=pheT_2;dbxref=COG:COG0072;gene=pheT_2;inference=ab initio prediction:Prodigal:2.6,similar to AA sequence:UniProtKB:Q4L5E4;locus_tag=BALLLKJP_01077;product=Phenylalanine--tRNA ligase beta subunit
10	Prodigal:2.6	CDS	34478	35332	.	-	0	ID=BALLLKJP_01078;inference=ab initio prediction:Prodigal:2.6,similar to AA sequence:UniProtKB:Q7A528;locus_tag=BALLLKJP_01078;note=UPF0354 protein SA1564;product=hypothetical protein
10	Prodigal:2.6	CDS	35470	35781	.	-	0	ID=BALLLKJP_01079;Name=ytpP;gene=ytpP;inference=ab initio prediction:Prodigal:2.6,similar to AA sequence:UniProtKB:O34357;locus_tag=BALLLKJP_01079;product=Thioredoxin-like protein YtpP
10	Prodigal:2.6	CDS	35787	36872	.	-	0	ID=BALLLKJP_01080;eC_number=3.4.11.7;Name=pepA_1;dbxref=COG:COG1363;gene=pepA_1;inference=ab initio prediction:Prodigal:2.6,similar to AA sequence:UniProtKB:Q48677;locus_tag=BALLLKJP_01080;product=Glutamyl aminopeptidase
10	Prodigal:2.6	CDS	36957	37271	.	+	0	ID=BALLLKJP_01081;inference=ab initio prediction:Prodigal:2.6;locus_tag=BALLLKJP_01081;product=hypothetical protein
10	Prodigal:2.6	CDS	37433	38083	.	-	0	ID=BALLLKJP_01082;eC_number=2.1.1.33;Name=trmB;dbxref=COG:COG0220;gene=trmB;inference=ab initio prediction:Prodigal:2.6,similar to AA sequence:UniProtKB:P67506;locus_tag=BALLLKJP_01082;product=tRNA (guanine-N(7)-)-methyltransferase
10	Prodigal:2.6	CDS	38094	38888	.	-	0	ID=BALLLKJP_01083;inference=ab initio prediction:Prodigal:2.6;locus_tag=BALLLKJP_01083;product=hypothetical protein
10	Prodigal:2.6	CDS	39272	40120	.	-	0	ID=BALLLKJP_01084;eC_number=2.6.1.21;Name=dat;gene=dat;inference=ab initio prediction:Prodigal:2.6,similar to AA sequence:UniProtKB:P99090;locus_tag=BALLLKJP_01084;product=D-alanine aminotransferase
10	Prodigal:2.6	CDS	40124	41533	.	-	0	ID=BALLLKJP_01085;eC_number=3.4.13.-;dbxref=COG:COG0624;inference=ab initio prediction:Prodigal:2.6,similar to AA sequence:UniProtKB:Q5HF23;locus_tag=BALLLKJP_01085;product=Putative dipeptidase
10	Prodigal:2.6	CDS	41841	42269	.	-	0	ID=BALLLKJP_01086;inference=ab initio prediction:Prodigal:2.6;locus_tag=BALLLKJP_01086;product=hypothetical protein
10	Prodigal:2.6	CDS	42287	42979	.	-	0	ID=BALLLKJP_01087;eC_number=5.4.99.19;Name=rsuA;dbxref=COG:COG1187;gene=rsuA;inference=ab initio prediction:Prodigal:2.6,similar to AA sequence:UniProtKB:P45124;locus_tag=BALLLKJP_01087;product=Ribosomal small subunit pseudouridine synthase A
10	Prodigal:2.6	CDS	42976	44637	.	-	0	ID=BALLLKJP_01088;Name=murJ_1;dbxref=COG:COG2244;gene=murJ_1;inference=ab initio prediction:Prodigal:2.6,similar to AA sequence:UniProtKB:O34674;locus_tag=BALLLKJP_01088;product=Lipid II flippase MurJ
10	Prodigal:2.6	CDS	44910	46172	.	+	0	ID=BALLLKJP_01089;dbxref=COG:COG2081;inference=ab initio prediction:Prodigal:2.6,similar to AA sequence:UniProtKB:P44941;locus_tag=BALLLKJP_01089;product=putative protein
10	Prodigal:2.6	CDS	46544	57622	.	-	0	ID=BALLLKJP_01090;Name=ebh_2;gene=ebh_2;inference=ab initio prediction:Prodigal:2.6,similar to AA sequence:UniProtKB:Q8NWQ6;locus_tag=BALLLKJP_01090;product=Extracellular matrix-binding protein ebh
10	Prodigal:2.6	CDS	58026	58337	.	-	0	ID=BALLLKJP_01091;eC_number=2.8.1.-;dbxref=COG:COG0607;inference=ab initio prediction:Prodigal:2.6,similar to AA sequence:UniProtKB:D3RPB9;locus_tag=BALLLKJP_01091;product=Sulfurtransferase
10	Prodigal:2.6	CDS	58363	60780	.	-	0	ID=BALLLKJP_01092;eC_number=6.1.1.4;Name=leuS;gene=leuS;inference=ab initio prediction:Prodigal:2.6,similar to AA sequence:UniProtKB:P67513;locus_tag=BALLLKJP_01092;product=Leucine--tRNA ligase
10	Prodigal:2.6	CDS	61069	62283	.	-	0	ID=BALLLKJP_01093;Name=mdtH;gene=mdtH;inference=ab initio prediction:Prodigal:2.6,similar to AA sequence:UniProtKB:P69367;locus_tag=BALLLKJP_01093;product=Multidrug resistance protein MdtH
10	Prodigal:2.6	CDS	62390	63343	.	+	0	ID=BALLLKJP_01094;eC_number=2.8.1.6;Name=bioB_1;gene=bioB_1;inference=ab initio prediction:Prodigal:2.6,protein motif:HAMAP:MF_01694;locus_tag=BALLLKJP_01094;product=Biotin synthase
10	Prodigal:2.6	CDS	63340	63903	.	+	0	ID=BALLLKJP_01095;eC_number=2.1.1.199;Name=rsmH_2;gene=rsmH_2;inference=ab initio prediction:Prodigal:2.6,protein motif:HAMAP:MF_01007;locus_tag=BALLLKJP_01095;product=Ribosomal RNA small subunit methyltransferase H
10	Prodigal:2.6	CDS	64140	64541	.	-	0	ID=BALLLKJP_01096;Name=rot;gene=rot;inference=ab initio prediction:Prodigal:2.6,similar to AA sequence:UniProtKB:Q7A514;locus_tag=BALLLKJP_01096;product=HTH-type transcriptional regulator rot
10	Prodigal:2.6	CDS	65031	65858	.	-	0	ID=BALLLKJP_01097;eC_number=3.1.1.-;Name=ytpA;dbxref=COG:COG2267;gene=ytpA;inference=ab initio prediction:Prodigal:2.6,similar to AA sequence:UniProtKB:O34705;locus_tag=BALLLKJP_01097;product=Phospholipase YtpA
10	Prodigal:2.6	CDS	66101	67102	.	+	0	ID=BALLLKJP_01098;eC_number=1.5.5.2;Name=putB;dbxref=COG:COG0506;gene=putB;inference=ab initio prediction:Prodigal:2.6,similar to AA sequence:UniProtKB:P94390;locus_tag=BALLLKJP_01098;product=Proline dehydrogenase 2
10	Prodigal:2.6	CDS	67149	67610	.	-	0	ID=BALLLKJP_01099;eC_number=2.5.1.78;Name=ribH;gene=ribH;inference=ab initio prediction:Prodigal:2.6,similar to AA sequence:UniProtKB:P99141;locus_tag=BALLLKJP_01099;product=6%2C7-dimethyl-8-ribityllumazine synthase
10	Prodigal:2.6	CDS	67623	68804	.	-	0	ID=BALLLKJP_01100;Name=ribBA;dbxref=COG:COG0108;gene=ribBA;inference=ab initio prediction:Prodigal:2.6,similar to AA sequence:UniProtKB:A5U2B7;locus_tag=BALLLKJP_01100;product=Riboflavin biosynthesis protein RibBA
10	Prodigal:2.6	CDS	68817	69449	.	-	0	ID=BALLLKJP_01101;eC_number=2.5.1.9;Name=ribE;dbxref=COG:COG0307;gene=ribE;inference=ab initio prediction:Prodigal:2.6,similar to AA sequence:UniProtKB:P16440;locus_tag=BALLLKJP_01101;product=Riboflavin synthase
10	Prodigal:2.6	CDS	69456	70499	.	-	0	ID=BALLLKJP_01102;Name=ribD;dbxref=COG:COG0117;gene=ribD;inference=ab initio prediction:Prodigal:2.6,similar to AA sequence:UniProtKB:P17618;locus_tag=BALLLKJP_01102;product=Riboflavin biosynthesis protein RibD
10	Prodigal:2.6	CDS	70936	72420	.	-	0	ID=BALLLKJP_01103;inference=ab initio prediction:Prodigal:2.6;locus_tag=BALLLKJP_01103;product=hypothetical protein
10	Prodigal:2.6	CDS	72768	73619	.	-	0	ID=BALLLKJP_01104;Name=atl_1;dbxref=COG:COG4193;gene=atl_1;inference=ab initio prediction:Prodigal:2.6,similar to AA sequence:UniProtKB:P0C5Z8;locus_tag=BALLLKJP_01104;product=Bifunctional autolysin
10	Prodigal:2.6	CDS	73997	74212	.	-	0	ID=BALLLKJP_01105;inference=ab initio prediction:Prodigal:2.6;locus_tag=BALLLKJP_01105;product=hypothetical protein
10	Prodigal:2.6	CDS	74420	74899	.	+	0	ID=BALLLKJP_01106;Name=sigS;dbxref=COG:COG1595;gene=sigS;inference=ab initio prediction:Prodigal:2.6,similar to AA sequence:UniProtKB:Q2FXF2;locus_tag=BALLLKJP_01106;product=RNA polymerase sigma factor SigS
10	Prodigal:2.6	CDS	74905	75348	.	+	0	ID=BALLLKJP_01107;inference=ab initio prediction:Prodigal:2.6;locus_tag=BALLLKJP_01107;product=hypothetical protein
10	Prodigal:2.6	CDS	75335	75778	.	-	0	ID=BALLLKJP_01108;inference=ab initio prediction:Prodigal:2.6;locus_tag=BALLLKJP_01108;product=hypothetical protein
10	Prodigal:2.6	CDS	75918	76631	.	-	0	ID=BALLLKJP_01109;eC_number=2.2.1.2;Name=tal;dbxref=COG:COG0176;gene=tal;inference=ab initio prediction:Prodigal:2.6,similar to AA sequence:UniProtKB:Q9WYD1;locus_tag=BALLLKJP_01109;product=Transaldolase
10	Prodigal:2.6	CDS	76908	77216	.	+	0	ID=BALLLKJP_01110;inference=ab initio prediction:Prodigal:2.6;locus_tag=BALLLKJP_01110;product=hypothetical protein
10	Prodigal:2.6	CDS	77255	77620	.	+	0	ID=BALLLKJP_01111;Name=crcB_1;dbxref=COG:COG0239;gene=crcB_1;inference=ab initio prediction:Prodigal:2.6,similar to AA sequence:UniProtKB:Q7VYU0;locus_tag=BALLLKJP_01111;product=Putative fluoride ion transporter CrcB
10	Prodigal:2.6	CDS	77617	77970	.	+	0	ID=BALLLKJP_01112;Name=crcB_2;dbxref=COG:COG0239;gene=crcB_2;inference=ab initio prediction:Prodigal:2.6,similar to AA sequence:UniProtKB:Q7VYU0;locus_tag=BALLLKJP_01112;product=Putative fluoride ion transporter CrcB
11	Prodigal:2.6	CDS	242	1180	.	-	0	ID=BALLLKJP_01113;eC_number=2.5.1.74;Name=menA;dbxref=COG:COG1575;gene=menA;inference=ab initio prediction:Prodigal:2.6,similar to AA sequence:UniProtKB:P9WIP3;locus_tag=BALLLKJP_01113;product=1%2C4-dihydroxy-2-naphthoate octaprenyltransferase
11	Prodigal:2.6	CDS	1350	2720	.	+	0	ID=BALLLKJP_01114;eC_number=5.4.4.2;Name=pchA;dbxref=COG:COG1169;gene=pchA;inference=ab initio prediction:Prodigal:2.6,similar to AA sequence:UniProtKB:Q51508;locus_tag=BALLLKJP_01114;product=Salicylate biosynthesis isochorismate synthase
11	Prodigal:2.6	CDS	2707	4380	.	+	0	ID=BALLLKJP_01115;eC_number=2.2.1.9;Name=menD;gene=menD;inference=ab initio prediction:Prodigal:2.6,similar to AA sequence:UniProtKB:Q71YZ2;locus_tag=BALLLKJP_01115;product=2-succinyl-5-enolpyruvyl-6-hydroxy-3-cyclohexene-1-carboxylate synthase
11	Prodigal:2.6	CDS	4367	5170	.	+	0	ID=BALLLKJP_01116;eC_number=4.2.99.20;Name=menH;dbxref=COG:COG0596;gene=menH;inference=ab initio prediction:Prodigal:2.6,similar to AA sequence:UniProtKB:P37355;locus_tag=BALLLKJP_01116;product=2-succinyl-6-hydroxy-2%2C4-cyclohexadiene-1-carboxylate synthase
11	Prodigal:2.6	CDS	5163	5981	.	+	0	ID=BALLLKJP_01117;eC_number=4.1.3.36;Name=menB;dbxref=COG:COG0447;gene=menB;inference=ab initio prediction:Prodigal:2.6,similar to AA sequence:UniProtKB:Q5HH38;locus_tag=BALLLKJP_01117;product=1%2C4-dihydroxy-2-naphthoyl-CoA synthase
11	Prodigal:2.6	CDS	6326	7510	.	-	0	ID=BALLLKJP_01118;eC_number=2.6.1.-;Name=patA_1;dbxref=COG:COG0436;gene=patA_1;inference=ab initio prediction:Prodigal:2.6,similar to AA sequence:UniProtKB:P16524;locus_tag=BALLLKJP_01118;product=Putative N-acetyl-LL-diaminopimelate aminotransferase
11	Prodigal:2.6	CDS	7653	8660	.	-	0	ID=BALLLKJP_01119;inference=ab initio prediction:Prodigal:2.6;locus_tag=BALLLKJP_01119;product=hypothetical protein
11	Prodigal:2.6	CDS	8814	9233	.	+	0	ID=BALLLKJP_01120;Name=slyA_1;gene=slyA_1;inference=ab initio prediction:Prodigal:2.6,similar to AA sequence:UniProtKB:P69989;locus_tag=BALLLKJP_01120;product=Transcriptional regulator SlyA
11	Prodigal:2.6	CDS	9473	13480	.	-	0	ID=BALLLKJP_01121;Name=atl_2;dbxref=COG:COG4193;gene=atl_2;inference=ab initio prediction:Prodigal:2.6,similar to AA sequence:UniProtKB:O33635;locus_tag=BALLLKJP_01121;product=Bifunctional autolysin
11	Prodigal:2.6	CDS	13721	14143	.	-	0	ID=BALLLKJP_01122;eC_number=2.3.1.-;inference=ab initio prediction:Prodigal:2.6,similar to AA sequence:UniProtKB:Q5HH30;locus_tag=BALLLKJP_01122;product=Acetyltransferase
11	Prodigal:2.6	CDS	14717	15187	.	-	0	ID=BALLLKJP_01123;inference=ab initio prediction:Prodigal:2.6;locus_tag=BALLLKJP_01123;product=hypothetical protein
11	Prodigal:2.6	CDS	15235	16473	.	-	0	ID=BALLLKJP_01124;eC_number=2.7.8.-;Name=tagT;dbxref=COG:COG1316;gene=tagT;inference=ab initio prediction:Prodigal:2.6,similar to AA sequence:UniProtKB:Q7WY78;locus_tag=BALLLKJP_01124;product=Polyisoprenyl-teichoic acid--peptidoglycan teichoic acid transferase TagT
11	Prodigal:2.6	CDS	17280	18482	.	+	0	ID=BALLLKJP_01125;Name=fmtA;gene=fmtA;inference=ab initio prediction:Prodigal:2.6,similar to AA sequence:UniProtKB:Q7A6A2;locus_tag=BALLLKJP_01125;product=Protein FmtA
11	Prodigal:2.6	CDS	18639	19547	.	-	0	ID=BALLLKJP_01126;eC_number=3.2.-.-;Name=rihC;dbxref=COG:COG1957;gene=rihC;inference=ab initio prediction:Prodigal:2.6,similar to AA sequence:UniProtKB:P22564;locus_tag=BALLLKJP_01126;product=Non-specific ribonucleoside hydrolase RihC
11	Prodigal:2.6	CDS	19734	20024	.	-	0	ID=BALLLKJP_01127;eC_number=1.10.3.-;Name=qoxD;gene=qoxD;inference=ab initio prediction:Prodigal:2.6,similar to AA sequence:UniProtKB:E0TW64;locus_tag=BALLLKJP_01127;product=Quinol oxidase subunit 4
11	Prodigal:2.6	CDS	20021	20626	.	-	0	ID=BALLLKJP_01128;eC_number=1.10.3.-;Name=qoxC;gene=qoxC;inference=ab initio prediction:Prodigal:2.6,similar to AA sequence:UniProtKB:E0TW65;locus_tag=BALLLKJP_01128;product=Quinol oxidase subunit 3
11	Prodigal:2.6	CDS	20616	22604	.	-	0	ID=BALLLKJP_01129;eC_number=1.10.3.-;Name=qoxB;gene=qoxB;inference=ab initio prediction:Prodigal:2.6,similar to AA sequence:UniProtKB:Q7A699;locus_tag=BALLLKJP_01129;product=putative quinol oxidase subunit 1
11	Prodigal:2.6	CDS	22604	23728	.	-	0	ID=BALLLKJP_01130;eC_number=1.10.3.-;Name=qoxA;gene=qoxA;inference=ab initio prediction:Prodigal:2.6,similar to AA sequence:UniProtKB:Q7A698;locus_tag=BALLLKJP_01130;product=putative quinol oxidase subunit 2
11	Prodigal:2.6	CDS	24267	24584	.	-	0	ID=BALLLKJP_01131;inference=ab initio prediction:Prodigal:2.6,similar to AA sequence:UniProtKB:P56957;locus_tag=BALLLKJP_01131;product=Pesticidal crystal protein Cry22Aa
11	Prodigal:2.6	CDS	24957	25817	.	-	0	ID=BALLLKJP_01132;Name=folD;gene=folD;inference=ab initio prediction:Prodigal:2.6,similar to AA sequence:UniProtKB:Q7A697;locus_tag=BALLLKJP_01132;product=Bifunctional protein FolD protein
11	Prodigal:2.6	CDS	26022	26504	.	+	0	ID=BALLLKJP_01133;eC_number=5.4.99.18;Name=purE;dbxref=COG:COG0041;gene=purE;inference=ab initio prediction:Prodigal:2.6,similar to AA sequence:UniProtKB:Q9WYS7;locus_tag=BALLLKJP_01133;product=N5-carboxyaminoimidazole ribonucleotide mutase
11	Prodigal:2.6	CDS	26491	27618	.	+	0	ID=BALLLKJP_01134;eC_number=6.3.4.18;Name=purK;gene=purK;inference=ab initio prediction:Prodigal:2.6,similar to AA sequence:UniProtKB:Q7A695;locus_tag=BALLLKJP_01134;product=N5-carboxyaminoimidazole ribonucleotide synthase
11	Prodigal:2.6	CDS	27619	28323	.	+	0	ID=BALLLKJP_01135;eC_number=6.3.2.6;Name=purC;gene=purC;inference=ab initio prediction:Prodigal:2.6,similar to AA sequence:UniProtKB:P99064;locus_tag=BALLLKJP_01135;product=Phosphoribosylaminoimidazole-succinocarboxamide synthase
11	Prodigal:2.6	CDS	28323	28583	.	+	0	ID=BALLLKJP_01136;eC_number=6.3.5.3;Name=purS;dbxref=COG:COG1828;gene=purS;inference=ab initio prediction:Prodigal:2.6,similar to AA sequence:UniProtKB:P12049;locus_tag=BALLLKJP_01136;product=Phosphoribosylformylglycinamidine synthase subunit PurS
11	Prodigal:2.6	CDS	28585	29256	.	+	0	ID=BALLLKJP_01137;eC_number=6.3.5.3;Name=purQ;gene=purQ;inference=ab initio prediction:Prodigal:2.6,similar to AA sequence:UniProtKB:P99166;locus_tag=BALLLKJP_01137;product=Phosphoribosylformylglycinamidine synthase subunit PurQ
11	Prodigal:2.6	CDS	29249	31438	.	+	0	ID=BALLLKJP_01138;eC_number=6.3.5.3;Name=purL;gene=purL;inference=ab initio prediction:Prodigal:2.6,similar to AA sequence:UniProtKB:P65901;locus_tag=BALLLKJP_01138;product=Phosphoribosylformylglycinamidine synthase subunit PurL
11	Prodigal:2.6	CDS	31417	32901	.	+	0	ID=BALLLKJP_01139;eC_number=2.4.2.14;Name=purF;gene=purF;inference=ab initio prediction:Prodigal:2.6,similar to AA sequence:UniProtKB:P99164;locus_tag=BALLLKJP_01139;product=Amidophosphoribosyltransferase
11	Prodigal:2.6	CDS	32894	33925	.	+	0	ID=BALLLKJP_01140;eC_number=6.3.3.1;Name=purM;gene=purM;inference=ab initio prediction:Prodigal:2.6,similar to AA sequence:UniProtKB:P99163;locus_tag=BALLLKJP_01140;product=Phosphoribosylformylglycinamidine cyclo-ligase
11	Prodigal:2.6	CDS	33925	34491	.	+	0	ID=BALLLKJP_01141;eC_number=2.1.2.2;Name=purN;gene=purN;inference=ab initio prediction:Prodigal:2.6,similar to AA sequence:UniProtKB:P99162;locus_tag=BALLLKJP_01141;product=Phosphoribosylglycinamide formyltransferase
11	Prodigal:2.6	CDS	34508	35986	.	+	0	ID=BALLLKJP_01142;Name=purH;gene=purH;inference=ab initio prediction:Prodigal:2.6,similar to AA sequence:UniProtKB:P67544;locus_tag=BALLLKJP_01142;product=Bifunctional purine biosynthesis protein PurH
11	Prodigal:2.6	CDS	36012	37253	.	+	0	ID=BALLLKJP_01143;eC_number=6.3.4.13;Name=purD;gene=purD;inference=ab initio prediction:Prodigal:2.6,similar to AA sequence:UniProtKB:P65896;locus_tag=BALLLKJP_01143;product=Phosphoribosylamine--glycine ligase
11	Prodigal:2.6	CDS	37386	38192	.	-	0	ID=BALLLKJP_01144;Name=ykoC;gene=ykoC;inference=ab initio prediction:Prodigal:2.6,similar to AA sequence:UniProtKB:O34572;locus_tag=BALLLKJP_01144;product=Putative HMP/thiamine permease protein YkoC
11	Prodigal:2.6	CDS	38185	39588	.	-	0	ID=BALLLKJP_01145;eC_number=3.6.3.-;Name=ykoD;dbxref=COG:COG1122;gene=ykoD;inference=ab initio prediction:Prodigal:2.6,similar to AA sequence:UniProtKB:O34362;locus_tag=BALLLKJP_01145;product=Putative HMP/thiamine import ATP-binding protein YkoD
11	Prodigal:2.6	CDS	39602	40177	.	-	0	ID=BALLLKJP_01146;Name=ykoE;dbxref=COG:COG4721;gene=ykoE;inference=ab initio prediction:Prodigal:2.6,similar to AA sequence:UniProtKB:O34738;locus_tag=BALLLKJP_01146;product=Putative HMP/thiamine permease protein YkoE
11	Prodigal:2.6	CDS	40700	42475	.	+	0	ID=BALLLKJP_01147;eC_number=4.2.1.53;dbxref=COG:COG4716;inference=ab initio prediction:Prodigal:2.6,similar to AA sequence:UniProtKB:B9E972;locus_tag=BALLLKJP_01147;product=Oleate hydratase
11	Prodigal:2.6	CDS	42887	43021	.	-	0	ID=BALLLKJP_01148;inference=ab initio prediction:Prodigal:2.6;locus_tag=BALLLKJP_01148;product=hypothetical protein
11	Prodigal:2.6	CDS	43173	44465	.	+	0	ID=BALLLKJP_01149;inference=ab initio prediction:Prodigal:2.6;locus_tag=BALLLKJP_01149;product=hypothetical protein
11	Prodigal:2.6	CDS	44771	45943	.	+	0	ID=BALLLKJP_01150;eC_number=2.1.1.191;Name=rlmI;dbxref=COG:COG1092;gene=rlmI;inference=ab initio prediction:Prodigal:2.6,similar to AA sequence:UniProtKB:P75876;locus_tag=BALLLKJP_01150;product=Ribosomal RNA large subunit methyltransferase I
11	Prodigal:2.6	CDS	46003	46542	.	+	0	ID=BALLLKJP_01151;inference=ab initio prediction:Prodigal:2.6;locus_tag=BALLLKJP_01151;product=hypothetical protein
11	Prodigal:2.6	CDS	46698	46964	.	+	0	ID=BALLLKJP_01152;Name=ptsH;gene=ptsH;inference=ab initio prediction:Prodigal:2.6,similar to AA sequence:UniProtKB:Q9EYQ9;locus_tag=BALLLKJP_01152;product=Phosphocarrier protein HPr
11	Prodigal:2.6	CDS	46967	48685	.	+	0	ID=BALLLKJP_01153;eC_number=2.7.3.9;Name=ptsI;dbxref=COG:COG1080;gene=ptsI;inference=ab initio prediction:Prodigal:2.6,similar to AA sequence:UniProtKB:P51183;locus_tag=BALLLKJP_01153;product=Phosphoenolpyruvate-protein phosphotransferase
11	Prodigal:2.6	CDS	48960	49196	.	-	0	ID=BALLLKJP_01154;inference=ab initio prediction:Prodigal:2.6;locus_tag=BALLLKJP_01154;product=hypothetical protein
11	Prodigal:2.6	CDS	49397	50752	.	+	0	ID=BALLLKJP_01155;eC_number=1.10.3.-;Name=ythA;dbxref=COG:COG1271;gene=ythA;inference=ab initio prediction:Prodigal:2.6,similar to AA sequence:UniProtKB:C0SP90;locus_tag=BALLLKJP_01155;product=Putative cytochrome bd menaquinol oxidase subunit I
11	Prodigal:2.6	CDS	50749	51765	.	+	0	ID=BALLLKJP_01156;Name=ythB;dbxref=COG:COG1294;gene=ythB;inference=ab initio prediction:Prodigal:2.6,similar to AA sequence:UniProtKB:O34505;locus_tag=BALLLKJP_01156;product=Putative cytochrome bd menaquinol oxidase subunit II
11	Prodigal:2.6	CDS	51821	52480	.	+	0	ID=BALLLKJP_01157;Name=ktrA;dbxref=COG:COG0569;gene=ktrA;inference=ab initio prediction:Prodigal:2.6,similar to AA sequence:UniProtKB:O32080;locus_tag=BALLLKJP_01157;product=Ktr system potassium uptake protein A
11	Prodigal:2.6	CDS	53462	55144	.	-	0	ID=BALLLKJP_01158;eC_number=3.1.-.-;Name=rnj1;dbxref=COG:COG0595;gene=rnj1;inference=ab initio prediction:Prodigal:2.6,similar to AA sequence:UniProtKB:Q2FZG9;locus_tag=BALLLKJP_01158;product=Ribonuclease J 1
11	Prodigal:2.6	CDS	55144	55362	.	-	0	ID=BALLLKJP_01159;inference=ab initio prediction:Prodigal:2.6,similar to AA sequence:UniProtKB:Q5XA23;locus_tag=BALLLKJP_01159;note=UPF0356 protein M6_Spy1605;product=hypothetical protein
11	Prodigal:2.6	CDS	55794	56345	.	-	0	ID=BALLLKJP_01160;eC_number=3.5.1.88;Name=def;gene=def;inference=ab initio prediction:Prodigal:2.6,similar to AA sequence:UniProtKB:P99077;locus_tag=BALLLKJP_01160;product=Peptide deformylase
11	Prodigal:2.6	CDS	56528	57154	.	+	0	ID=BALLLKJP_01161;inference=ab initio prediction:Prodigal:2.6;locus_tag=BALLLKJP_01161;product=hypothetical protein
11	Prodigal:2.6	CDS	57325	58437	.	+	0	ID=BALLLKJP_01162;eC_number=1.2.4.1;Name=pdhA;gene=pdhA;inference=ab initio prediction:Prodigal:2.6,similar to AA sequence:UniProtKB:Q820A6;locus_tag=BALLLKJP_01162;product=Pyruvate dehydrogenase E1 component subunit alpha
11	Prodigal:2.6	CDS	58441	59418	.	+	0	ID=BALLLKJP_01163;eC_number=1.2.4.1;Name=pdhB;gene=pdhB;inference=ab initio prediction:Prodigal:2.6,similar to AA sequence:UniProtKB:P99063;locus_tag=BALLLKJP_01163;product=Pyruvate dehydrogenase E1 component subunit beta
11	Prodigal:2.6	CDS	59549	60850	.	+	0	ID=BALLLKJP_01164;eC_number=2.3.1.12;Name=pdhC_2;gene=pdhC_2;inference=ab initio prediction:Prodigal:2.6,similar to AA sequence:UniProtKB:P65636;locus_tag=BALLLKJP_01164;product=Dihydrolipoyllysine-residue acetyltransferase component of pyruvate dehydrogenase complex
11	Prodigal:2.6	CDS	60855	62261	.	+	0	ID=BALLLKJP_01165;eC_number=1.8.1.4;Name=pdhD_2;gene=pdhD_2;inference=ab initio prediction:Prodigal:2.6,similar to AA sequence:UniProtKB:P99084;locus_tag=BALLLKJP_01165;product=Dihydrolipoyl dehydrogenase
11	Prodigal:2.6	CDS	62563	62841	.	+	0	ID=BALLLKJP_01166;inference=ab initio prediction:Prodigal:2.6,similar to AA sequence:UniProtKB:Q9K9K7;locus_tag=BALLLKJP_01166;note=UPF0223 protein BH2638;product=hypothetical protein
11	Prodigal:2.6	CDS	62980	63519	.	+	0	ID=BALLLKJP_01167;Name=puuR;gene=puuR;inference=ab initio prediction:Prodigal:2.6,similar to AA sequence:UniProtKB:P0A9U6;locus_tag=BALLLKJP_01167;product=HTH-type transcriptional regulator PuuR
11	Prodigal:2.6	CDS	63531	64625	.	+	0	ID=BALLLKJP_01168;eC_number=3.6.3.31;Name=potA;gene=potA;inference=ab initio prediction:Prodigal:2.6,similar to AA sequence:UniProtKB:Q7A679;locus_tag=BALLLKJP_01168;product=Spermidine/putrescine import ATP-binding protein PotA
11	Prodigal:2.6	CDS	64618	65421	.	+	0	ID=BALLLKJP_01169;Name=potB;dbxref=COG:COG1176;gene=potB;inference=ab initio prediction:Prodigal:2.6,similar to AA sequence:UniProtKB:P0AFK4;locus_tag=BALLLKJP_01169;product=Spermidine/putrescine transport system permease protein PotB
11	Prodigal:2.6	CDS	65427	66239	.	+	0	ID=BALLLKJP_01170;Name=ydcV;gene=ydcV;inference=ab initio prediction:Prodigal:2.6,similar to AA sequence:UniProtKB:P0AFR9;locus_tag=BALLLKJP_01170;product=Inner membrane ABC transporter permease protein YdcV
11	Prodigal:2.6	CDS	66236	67309	.	+	0	ID=BALLLKJP_01171;Name=potD;dbxref=COG:COG0687;gene=potD;inference=ab initio prediction:Prodigal:2.6,similar to AA sequence:UniProtKB:P0AFK9;locus_tag=BALLLKJP_01171;product=Spermidine/putrescine-binding periplasmic protein
11	Prodigal:2.6	CDS	67378	68529	.	+	0	ID=BALLLKJP_01172;inference=ab initio prediction:Prodigal:2.6;locus_tag=BALLLKJP_01172;product=hypothetical protein
11	Prodigal:2.6	CDS	68834	69370	.	+	0	ID=BALLLKJP_01173;inference=ab initio prediction:Prodigal:2.6;locus_tag=BALLLKJP_01173;product=hypothetical protein
11	Prodigal:2.6	CDS	69583	70929	.	-	0	ID=BALLLKJP_01174;Name=mntH_2;gene=mntH_2;inference=ab initio prediction:Prodigal:2.6,similar to AA sequence:UniProtKB:Q99UZ7;locus_tag=BALLLKJP_01174;product=Divalent metal cation transporter MntH
11	Prodigal:2.6	CDS	71059	71670	.	-	0	ID=BALLLKJP_01175;inference=ab initio prediction:Prodigal:2.6,similar to AA sequence:UniProtKB:Q99UZ6;locus_tag=BALLLKJP_01175;note=UPF0637 protein SA0957;product=hypothetical protein
11	Prodigal:2.6	CDS	71847	72668	.	+	0	ID=BALLLKJP_01176;eC_number=3.1.3.25;Name=suhB_1;dbxref=COG:COG0483;gene=suhB_1;inference=ab initio prediction:Prodigal:2.6,similar to AA sequence:UniProtKB:P0ADG4;locus_tag=BALLLKJP_01176;product=Inositol-1-monophosphatase
11	Prodigal:2.6	CDS	73222	73413	.	-	0	ID=BALLLKJP_01177;inference=ab initio prediction:Prodigal:2.6;locus_tag=BALLLKJP_01177;product=hypothetical protein
11	Prodigal:2.6	CDS	73512	75359	.	+	0	ID=BALLLKJP_01178;Name=typA;dbxref=COG:COG1217;gene=typA;inference=ab initio prediction:Prodigal:2.6,similar to AA sequence:UniProtKB:P32132;locus_tag=BALLLKJP_01178;product=GTP-binding protein TypA/BipA
12	Prodigal:2.6	CDS	346	1539	.	-	0	ID=BALLLKJP_01179;Name=yhhS_1;gene=yhhS_1;inference=ab initio prediction:Prodigal:2.6,similar to AA sequence:UniProtKB:P37621;locus_tag=BALLLKJP_01179;product=putative MFS-type transporter YhhS
12	Prodigal:2.6	CDS	1539	1979	.	-	0	ID=BALLLKJP_01180;inference=ab initio prediction:Prodigal:2.6,similar to AA sequence:UniProtKB:Q6GEG9;locus_tag=BALLLKJP_01180;product=putative HTH-type transcriptional regulator
12	Prodigal:2.6	CDS	2142	2903	.	+	0	ID=BALLLKJP_01181;inference=ab initio prediction:Prodigal:2.6;locus_tag=BALLLKJP_01181;product=hypothetical protein
12	Prodigal:2.6	CDS	2900	3151	.	-	0	ID=BALLLKJP_01182;inference=ab initio prediction:Prodigal:2.6;locus_tag=BALLLKJP_01182;product=hypothetical protein
12	Prodigal:2.6	CDS	3303	4553	.	+	0	ID=BALLLKJP_01183;eC_number=2.3.2.16;Name=femX;dbxref=COG:COG2348;gene=femX;inference=ab initio prediction:Prodigal:2.6,similar to AA sequence:UniProtKB:Q2FVZ4;locus_tag=BALLLKJP_01183;product=Lipid II:glycine glycyltransferase
12	Prodigal:2.6	CDS	4630	7785	.	+	0	ID=BALLLKJP_01184;Name=swrC;dbxref=COG:COG0841;gene=swrC;inference=ab initio prediction:Prodigal:2.6,similar to AA sequence:UniProtKB:O31501;locus_tag=BALLLKJP_01184;product=Swarming motility protein SwrC
12	Prodigal:2.6	CDS	7836	8153	.	-	0	ID=BALLLKJP_01185;inference=ab initio prediction:Prodigal:2.6;locus_tag=BALLLKJP_01185;product=hypothetical protein
12	Prodigal:2.6	CDS	8445	8615	.	-	0	ID=BALLLKJP_01186;inference=ab initio prediction:Prodigal:2.6;locus_tag=BALLLKJP_01186;product=hypothetical protein
12	Prodigal:2.6	CDS	8757	9665	.	+	0	ID=BALLLKJP_01187;inference=ab initio prediction:Prodigal:2.6;locus_tag=BALLLKJP_01187;product=hypothetical protein
12	Prodigal:2.6	CDS	9860	10651	.	-	0	ID=BALLLKJP_01188;eC_number=1.1.1.47;Name=gdh;dbxref=COG:COG1028;gene=gdh;inference=ab initio prediction:Prodigal:2.6,similar to AA sequence:UniProtKB:P12310;locus_tag=BALLLKJP_01188;product=Glucose 1-dehydrogenase
12	Prodigal:2.6	CDS	10679	11542	.	-	0	ID=BALLLKJP_01189;Name=glcU_1;dbxref=COG:COG4975;gene=glcU_1;inference=ab initio prediction:Prodigal:2.6,similar to AA sequence:UniProtKB:P40419;locus_tag=BALLLKJP_01189;product=putative glucose uptake protein GlcU
12	Prodigal:2.6	CDS	11833	13968	.	+	0	ID=BALLLKJP_01190;eC_number=5.99.1.2;Name=topB;dbxref=COG:COG0550;gene=topB;inference=ab initio prediction:Prodigal:2.6,similar to AA sequence:UniProtKB:P14294;locus_tag=BALLLKJP_01190;product=DNA topoisomerase 3
12	Prodigal:2.6	CDS	14081	15415	.	+	0	ID=BALLLKJP_01191;Name=pbuG;dbxref=COG:COG2252;gene=pbuG;inference=ab initio prediction:Prodigal:2.6,similar to AA sequence:UniProtKB:O34987;locus_tag=BALLLKJP_01191;product=Guanine/hypoxanthine permease PbuG
12	Prodigal:2.6	CDS	15472	15870	.	-	0	ID=BALLLKJP_01192;inference=ab initio prediction:Prodigal:2.6;locus_tag=BALLLKJP_01192;product=hypothetical protein
12	Prodigal:2.6	CDS	16226	16534	.	+	0	ID=BALLLKJP_01193;Name=rpsJ;gene=rpsJ;inference=ab initio prediction:Prodigal:2.6,similar to AA sequence:UniProtKB:Q2YYP5;locus_tag=BALLLKJP_01193;product=30S ribosomal protein S10
12	Prodigal:2.6	CDS	16562	17224	.	+	0	ID=BALLLKJP_01194;Name=rplC;dbxref=COG:COG0087;gene=rplC;inference=ab initio prediction:Prodigal:2.6,similar to AA sequence:UniProtKB:Q2FW06;locus_tag=BALLLKJP_01194;product=50S ribosomal protein L3
12	Prodigal:2.6	CDS	17253	17876	.	+	0	ID=BALLLKJP_01195;Name=rplD;dbxref=COG:COG0088;gene=rplD;inference=ab initio prediction:Prodigal:2.6,similar to AA sequence:UniProtKB:Q2FW07;locus_tag=BALLLKJP_01195;product=50S ribosomal protein L4
12	Prodigal:2.6	CDS	17876	18151	.	+	0	ID=BALLLKJP_01196;Name=rplW;dbxref=COG:COG0089;gene=rplW;inference=ab initio prediction:Prodigal:2.6,similar to AA sequence:UniProtKB:Q2FW08;locus_tag=BALLLKJP_01196;product=50S ribosomal protein L23
12	Prodigal:2.6	CDS	18180	19013	.	+	0	ID=BALLLKJP_01197;Name=rplB;dbxref=COG:COG0090;gene=rplB;inference=ab initio prediction:Prodigal:2.6,similar to AA sequence:UniProtKB:P60430;locus_tag=BALLLKJP_01197;product=50S ribosomal protein L2
12	Prodigal:2.6	CDS	19080	19358	.	+	0	ID=BALLLKJP_01198;Name=rpsS;dbxref=COG:COG0185;gene=rpsS;inference=ab initio prediction:Prodigal:2.6,similar to AA sequence:UniProtKB:Q2FW10;locus_tag=BALLLKJP_01198;product=30S ribosomal protein S19
12	Prodigal:2.6	CDS	19386	19739	.	+	0	ID=BALLLKJP_01199;Name=rplV;dbxref=COG:COG0091;gene=rplV;inference=ab initio prediction:Prodigal:2.6,similar to AA sequence:UniProtKB:Q2FW11;locus_tag=BALLLKJP_01199;product=50S ribosomal protein L22
12	Prodigal:2.6	CDS	19763	20416	.	+	0	ID=BALLLKJP_01200;Name=rpsC;dbxref=COG:COG0092;gene=rpsC;inference=ab initio prediction:Prodigal:2.6,similar to AA sequence:UniProtKB:Q2FW12;locus_tag=BALLLKJP_01200;product=30S ribosomal protein S3
12	Prodigal:2.6	CDS	20419	20853	.	+	0	ID=BALLLKJP_01201;Name=rplP;dbxref=COG:COG0197;gene=rplP;inference=ab initio prediction:Prodigal:2.6,similar to AA sequence:UniProtKB:Q2FW13;locus_tag=BALLLKJP_01201;product=50S ribosomal protein L16
12	Prodigal:2.6	CDS	20843	21052	.	+	0	ID=BALLLKJP_01202;Name=rpmC;dbxref=COG:COG0255;gene=rpmC;inference=ab initio prediction:Prodigal:2.6,similar to AA sequence:UniProtKB:Q2FW14;locus_tag=BALLLKJP_01202;product=50S ribosomal protein L29
12	Prodigal:2.6	CDS	21077	21340	.	+	0	ID=BALLLKJP_01203;Name=rpsQ;dbxref=COG:COG0186;gene=rpsQ;inference=ab initio prediction:Prodigal:2.6,similar to AA sequence:UniProtKB:Q2FW15;locus_tag=BALLLKJP_01203;product=30S ribosomal protein S17
12	Prodigal:2.6	CDS	21371	21739	.	+	0	ID=BALLLKJP_01204;Name=rplN;dbxref=COG:COG0093;gene=rplN;inference=ab initio prediction:Prodigal:2.6,similar to AA sequence:UniProtKB:Q2FW16;locus_tag=BALLLKJP_01204;product=50S ribosomal protein L14
12	Prodigal:2.6	CDS	21781	22098	.	+	0	ID=BALLLKJP_01205;Name=rplX;dbxref=COG:COG0198;gene=rplX;inference=ab initio prediction:Prodigal:2.6,similar to AA sequence:UniProtKB:Q2FW17;locus_tag=BALLLKJP_01205;product=50S ribosomal protein L24
12	Prodigal:2.6	CDS	22124	22663	.	+	0	ID=BALLLKJP_01206;Name=rplE;dbxref=COG:COG0094;gene=rplE;inference=ab initio prediction:Prodigal:2.6,similar to AA sequence:UniProtKB:Q2FW18;locus_tag=BALLLKJP_01206;product=50S ribosomal protein L5
12	Prodigal:2.6	CDS	22686	22871	.	+	0	ID=BALLLKJP_01207;Name=rpsZ;dbxref=COG:COG0199;gene=rpsZ;inference=ab initio prediction:Prodigal:2.6,similar to AA sequence:UniProtKB:Q2FW19;locus_tag=BALLLKJP_01207;product=30S ribosomal protein S14 type Z
12	Prodigal:2.6	CDS	22902	23300	.	+	0	ID=BALLLKJP_01208;Name=rpsH;dbxref=COG:COG0096;gene=rpsH;inference=ab initio prediction:Prodigal:2.6,similar to AA sequence:UniProtKB:Q2FW20;locus_tag=BALLLKJP_01208;product=30S ribosomal protein S8
12	Prodigal:2.6	CDS	23325	23861	.	+	0	ID=BALLLKJP_01209;Name=rplF;dbxref=COG:COG0097;gene=rplF;inference=ab initio prediction:Prodigal:2.6,similar to AA sequence:UniProtKB:Q2FW21;locus_tag=BALLLKJP_01209;product=50S ribosomal protein L6
12	Prodigal:2.6	CDS	23893	24255	.	+	0	ID=BALLLKJP_01210;Name=rplR;dbxref=COG:COG0256;gene=rplR;inference=ab initio prediction:Prodigal:2.6,similar to AA sequence:UniProtKB:Q2FW22;locus_tag=BALLLKJP_01210;product=50S ribosomal protein L18
12	Prodigal:2.6	CDS	24275	24775	.	+	0	ID=BALLLKJP_01211;Name=rpsE;dbxref=COG:COG0098;gene=rpsE;inference=ab initio prediction:Prodigal:2.6,similar to AA sequence:UniProtKB:Q2FW23;locus_tag=BALLLKJP_01211;product=30S ribosomal protein S5
12	Prodigal:2.6	CDS	24792	24974	.	+	0	ID=BALLLKJP_01212;Name=rpmD;dbxref=COG:COG1841;gene=rpmD;inference=ab initio prediction:Prodigal:2.6,similar to AA sequence:UniProtKB:P0A0G2;locus_tag=BALLLKJP_01212;product=50S ribosomal protein L30
12	Prodigal:2.6	CDS	24991	25431	.	+	0	ID=BALLLKJP_01213;Name=rplO;dbxref=COG:COG0200;gene=rplO;inference=ab initio prediction:Prodigal:2.6,similar to AA sequence:UniProtKB:P0A0F8;locus_tag=BALLLKJP_01213;product=50S ribosomal protein L15
12	Prodigal:2.6	CDS	25431	26723	.	+	0	ID=BALLLKJP_01214;Name=secY_1;gene=secY_1;inference=ab initio prediction:Prodigal:2.6,similar to AA sequence:UniProtKB:Q7A468;locus_tag=BALLLKJP_01214;product=Protein translocase subunit SecY
12	Prodigal:2.6	CDS	26741	27388	.	+	0	ID=BALLLKJP_01215;eC_number=2.7.4.3;Name=adk;gene=adk;inference=ab initio prediction:Prodigal:2.6,similar to AA sequence:UniProtKB:P99062;locus_tag=BALLLKJP_01215;product=Adenylate kinase
12	Prodigal:2.6	CDS	27576	27794	.	+	0	ID=BALLLKJP_01216;Name=infA;dbxref=COG:COG0361;gene=infA;inference=ab initio prediction:Prodigal:2.6,similar to AA sequence:UniProtKB:Q2FW28;locus_tag=BALLLKJP_01216;product=Translation initiation factor IF-1
12	Prodigal:2.6	CDS	27826	27939	.	+	0	ID=BALLLKJP_01217;Name=rpmJ;dbxref=COG:COG0257;gene=rpmJ;inference=ab initio prediction:Prodigal:2.6,similar to AA sequence:UniProtKB:Q2FW29;locus_tag=BALLLKJP_01217;product=50S ribosomal protein L36
12	Prodigal:2.6	CDS	27962	28327	.	+	0	ID=BALLLKJP_01218;Name=rpsM;dbxref=COG:COG0099;gene=rpsM;inference=ab initio prediction:Prodigal:2.6,similar to AA sequence:UniProtKB:Q2FW30;locus_tag=BALLLKJP_01218;product=30S ribosomal protein S13
12	Prodigal:2.6	CDS	28350	28739	.	+	0	ID=BALLLKJP_01219;Name=rpsK;dbxref=COG:COG0100;gene=rpsK;inference=ab initio prediction:Prodigal:2.6,similar to AA sequence:UniProtKB:Q2FW31;locus_tag=BALLLKJP_01219;product=30S ribosomal protein S11
12	Prodigal:2.6	CDS	28816	29760	.	+	0	ID=BALLLKJP_01220;eC_number=2.7.7.6;Name=rpoA;gene=rpoA;inference=ab initio prediction:Prodigal:2.6,similar to AA sequence:UniProtKB:P66706;locus_tag=BALLLKJP_01220;product=DNA-directed RNA polymerase subunit alpha
12	Prodigal:2.6	CDS	29777	30145	.	+	0	ID=BALLLKJP_01221;Name=rplQ;dbxref=COG:COG0203;gene=rplQ;inference=ab initio prediction:Prodigal:2.6,similar to AA sequence:UniProtKB:Q2FW33;locus_tag=BALLLKJP_01221;product=50S ribosomal protein L17
12	Prodigal:2.6	CDS	30476	31285	.	+	0	ID=BALLLKJP_01222;eC_number=3.6.3.-;Name=ecfA1;dbxref=COG:COG1122;gene=ecfA1;inference=ab initio prediction:Prodigal:2.6,similar to AA sequence:UniProtKB:Q1GBJ0;locus_tag=BALLLKJP_01222;product=Energy-coupling factor transporter ATP-binding protein EcfA1
12	Prodigal:2.6	CDS	31282	32142	.	+	0	ID=BALLLKJP_01223;eC_number=3.6.3.-;Name=ecfA2;gene=ecfA2;inference=ab initio prediction:Prodigal:2.6,similar to AA sequence:UniProtKB:Q7A471;locus_tag=BALLLKJP_01223;product=Energy-coupling factor transporter ATP-binding protein EcfA2
12	Prodigal:2.6	CDS	32132	32938	.	+	0	ID=BALLLKJP_01224;Name=ecfT;dbxref=COG:COG0619;gene=ecfT;inference=ab initio prediction:Prodigal:2.6,similar to AA sequence:UniProtKB:P70972;locus_tag=BALLLKJP_01224;product=Energy-coupling factor transporter transmembrane protein EcfT
12	Prodigal:2.6	CDS	32942	33745	.	+	0	ID=BALLLKJP_01225;eC_number=5.4.99.12;Name=truA;dbxref=COG:COG0101;gene=truA;inference=ab initio prediction:Prodigal:2.6,similar to AA sequence:UniProtKB:Q72DL8;locus_tag=BALLLKJP_01225;product=tRNA pseudouridine synthase A
12	Prodigal:2.6	CDS	34006	34443	.	+	0	ID=BALLLKJP_01226;Name=rplM;dbxref=COG:COG0102;gene=rplM;inference=ab initio prediction:Prodigal:2.6,similar to AA sequence:UniProtKB:Q2FW38;locus_tag=BALLLKJP_01226;product=50S ribosomal protein L13
12	Prodigal:2.6	CDS	34463	34855	.	+	0	ID=BALLLKJP_01227;Name=rpsI;gene=rpsI;inference=ab initio prediction:Prodigal:2.6,similar to AA sequence:UniProtKB:P66646;locus_tag=BALLLKJP_01227;product=30S ribosomal protein S9
12	Prodigal:2.6	CDS	35118	35858	.	-	0	ID=BALLLKJP_01228;eC_number=3.5.1.-;Name=cobB;dbxref=COG:COG0846;gene=cobB;inference=ab initio prediction:Prodigal:2.6,similar to AA sequence:UniProtKB:P66815;locus_tag=BALLLKJP_01228;product=NAD-dependent protein deacetylase
12	Prodigal:2.6	CDS	36158	36913	.	+	0	ID=BALLLKJP_01229;Name=lacR;gene=lacR;inference=ab initio prediction:Prodigal:2.6,similar to AA sequence:UniProtKB:P67744;locus_tag=BALLLKJP_01229;product=Lactose phosphotransferase system repressor
12	Prodigal:2.6	CDS	37284	37712	.	+	0	ID=BALLLKJP_01230;eC_number=5.3.1.26;Name=lacA;gene=lacA;inference=ab initio prediction:Prodigal:2.6,similar to AA sequence:UniProtKB:P23494;locus_tag=BALLLKJP_01230;product=Galactose-6-phosphate isomerase subunit LacA
12	Prodigal:2.6	CDS	37727	38242	.	+	0	ID=BALLLKJP_01231;eC_number=5.3.1.26;Name=lacB;gene=lacB;inference=ab initio prediction:Prodigal:2.6,similar to AA sequence:UniProtKB:P65647;locus_tag=BALLLKJP_01231;product=Galactose-6-phosphate isomerase subunit LacB
12	Prodigal:2.6	CDS	38255	39187	.	+	0	ID=BALLLKJP_01232;eC_number=2.7.1.144;Name=lacC_2;dbxref=COG:COG1105;gene=lacC_2;inference=ab initio prediction:Prodigal:2.6,similar to AA sequence:UniProtKB:P0A0B9;locus_tag=BALLLKJP_01232;product=Tagatose-6-phosphate kinase
12	Prodigal:2.6	CDS	39191	40168	.	+	0	ID=BALLLKJP_01233;eC_number=4.1.2.40;Name=lacD;dbxref=COG:COG3684;gene=lacD;inference=ab initio prediction:Prodigal:2.6,similar to AA sequence:UniProtKB:P0A011;locus_tag=BALLLKJP_01233;product=Tagatose 1%2C6-diphosphate aldolase
12	Prodigal:2.6	CDS	40188	40502	.	+	0	ID=BALLLKJP_01234;Name=lacF;dbxref=COG:COG1447;gene=lacF;inference=ab initio prediction:Prodigal:2.6,similar to AA sequence:UniProtKB:P0A0D6;locus_tag=BALLLKJP_01234;product=PTS system lactose-specific EIIA component
12	Prodigal:2.6	CDS	40508	42256	.	+	0	ID=BALLLKJP_01235;Name=lacE;dbxref=COG:COG1455;gene=lacE;inference=ab initio prediction:Prodigal:2.6,similar to AA sequence:UniProtKB:P11162;locus_tag=BALLLKJP_01235;product=PTS system lactose-specific EIICB component
12	Prodigal:2.6	CDS	42272	43684	.	+	0	ID=BALLLKJP_01236;eC_number=3.2.1.85;Name=lacG;gene=lacG;inference=ab initio prediction:Prodigal:2.6,similar to AA sequence:UniProtKB:P67768;locus_tag=BALLLKJP_01236;product=6-phospho-beta-galactosidase
12	Prodigal:2.6	CDS	43955	44821	.	+	0	ID=BALLLKJP_01237;inference=ab initio prediction:Prodigal:2.6;locus_tag=BALLLKJP_01237;product=hypothetical protein
12	Prodigal:2.6	CDS	44898	45923	.	-	0	ID=BALLLKJP_01238;eC_number=1.14.13.107;Name=limB;gene=limB;inference=ab initio prediction:Prodigal:2.6,similar to AA sequence:UniProtKB:Q9EUT9;locus_tag=BALLLKJP_01238;product=Limonene 1%2C2-monooxygenase
12	Prodigal:2.6	CDS	46056	47060	.	+	0	ID=BALLLKJP_01239;eC_number=1.-.-.-;Name=yfmJ;dbxref=COG:COG2130;gene=yfmJ;inference=ab initio prediction:Prodigal:2.6,similar to AA sequence:UniProtKB:O34812;locus_tag=BALLLKJP_01239;product=Putative NADP-dependent oxidoreductase YfmJ
12	Prodigal:2.6	CDS	47159	48169	.	+	0	ID=BALLLKJP_01240;inference=ab initio prediction:Prodigal:2.6,similar to AA sequence:UniProtKB:P99173;locus_tag=BALLLKJP_01240;product=Zinc-type alcohol dehydrogenase-like protein
12	Prodigal:2.6	CDS	48965	49501	.	+	0	ID=BALLLKJP_01241;inference=ab initio prediction:Prodigal:2.6;locus_tag=BALLLKJP_01241;product=hypothetical protein
12	Prodigal:2.6	CDS	49514	49753	.	+	0	ID=BALLLKJP_01242;inference=ab initio prediction:Prodigal:2.6;locus_tag=BALLLKJP_01242;product=hypothetical protein
12	Prodigal:2.6	CDS	49827	50327	.	+	0	ID=BALLLKJP_01243;inference=ab initio prediction:Prodigal:2.6,similar to AA sequence:UniProtKB:P99157;locus_tag=BALLLKJP_01243;product=Alkaline shock protein 23
12	Prodigal:2.6	CDS	50388	52349	.	-	0	ID=BALLLKJP_01244;eC_number=6.3.2.38;Name=iucA;dbxref=COG:COG4264;gene=iucA;inference=ab initio prediction:Prodigal:2.6,similar to AA sequence:UniProtKB:Q76BS7;locus_tag=BALLLKJP_01244;product=N(2)-citryl-N(6)-acetyl-N(6)-hydroxylysine synthase
12	Prodigal:2.6	CDS	52452	53633	.	+	0	ID=BALLLKJP_01245;inference=ab initio prediction:Prodigal:2.6;locus_tag=BALLLKJP_01245;product=hypothetical protein
12	Prodigal:2.6	CDS	53623	55380	.	+	0	ID=BALLLKJP_01246;eC_number=6.3.2.39;Name=iucC;dbxref=COG:COG4264;gene=iucC;inference=ab initio prediction:Prodigal:2.6,similar to AA sequence:UniProtKB:Q47318;locus_tag=BALLLKJP_01246;product=Aerobactin synthase
12	Prodigal:2.6	CDS	55384	56445	.	+	0	ID=BALLLKJP_01247;eC_number=5.1.1.12;Name=orr;dbxref=COG:COG3457;gene=orr;inference=ab initio prediction:Prodigal:2.6,similar to AA sequence:UniProtKB:C1FW08;locus_tag=BALLLKJP_01247;product=Ornithine racemase
12	Prodigal:2.6	CDS	56647	57642	.	+	0	ID=BALLLKJP_01248;Name=yfmC;dbxref=COG:COG4594;gene=yfmC;inference=ab initio prediction:Prodigal:2.6,similar to AA sequence:UniProtKB:O34348;locus_tag=BALLLKJP_01248;product=Fe(3+)-citrate-binding protein YfmC
12	Prodigal:2.6	CDS	57654	58685	.	+	0	ID=BALLLKJP_01249;Name=yfiZ;dbxref=COG:COG0609;gene=yfiZ;inference=ab initio prediction:Prodigal:2.6,similar to AA sequence:UniProtKB:O31568;locus_tag=BALLLKJP_01249;product=putative siderophore transport system permease protein YfiZ
12	Prodigal:2.6	CDS	58682	59647	.	+	0	ID=BALLLKJP_01250;Name=fecD;dbxref=COG:COG0609;gene=fecD;inference=ab initio prediction:Prodigal:2.6,similar to AA sequence:UniProtKB:P15029;locus_tag=BALLLKJP_01250;product=Fe(3+) dicitrate transport system permease protein FecD
12	Prodigal:2.6	CDS	59944	61317	.	+	0	ID=BALLLKJP_01251;inference=ab initio prediction:Prodigal:2.6;locus_tag=BALLLKJP_01251;product=hypothetical protein
12	Prodigal:2.6	CDS	61496	61810	.	-	0	ID=BALLLKJP_01252;eC_number=1.14.99.48;Name=isdI;dbxref=COG:COG2329;gene=isdI;inference=ab initio prediction:Prodigal:2.6,similar to AA sequence:UniProtKB:Q2G1J2;locus_tag=BALLLKJP_01252;product=Heme oxygenase (staphylobilin-producing) 2
12	Prodigal:2.6	CDS	61963	62223	.	-	0	ID=BALLLKJP_01253;inference=ab initio prediction:Prodigal:2.6,similar to AA sequence:UniProtKB:Q99S93;locus_tag=BALLLKJP_01253;note=UPF0457 protein SA1975.1;product=hypothetical protein
12	Prodigal:2.6	CDS	62400	62909	.	+	0	ID=BALLLKJP_01254;Name=ydjM;dbxref=COG:COG1988;gene=ydjM;inference=ab initio prediction:Prodigal:2.6,similar to AA sequence:UniProtKB:P64481;locus_tag=BALLLKJP_01254;product=Inner membrane protein YdjM
12	Prodigal:2.6	CDS	62964	64151	.	+	0	ID=BALLLKJP_01255;eC_number=2.7.7.-;inference=ab initio prediction:Prodigal:2.6,similar to AA sequence:UniProtKB:Q7A4A4;locus_tag=BALLLKJP_01255;product=putative uridylyltransferase
12	Prodigal:2.6	CDS	64170	64853	.	+	0	ID=BALLLKJP_01256;inference=ab initio prediction:Prodigal:2.6,similar to AA sequence:UniProtKB:P67153;locus_tag=BALLLKJP_01256;note=UPF0073 inner membrane protein YqfA;product=hypothetical protein
12	Prodigal:2.6	CDS	65092	66429	.	+	0	ID=BALLLKJP_01257;Name=sdrM;gene=sdrM;inference=ab initio prediction:Prodigal:2.6,similar to AA sequence:UniProtKB:Q99S97;locus_tag=BALLLKJP_01257;product=Multidrug efflux pump SdrM
12	Prodigal:2.6	CDS	66620	67087	.	+	0	ID=BALLLKJP_01258;Name=sepA_1;gene=sepA_1;inference=ab initio prediction:Prodigal:2.6,similar to AA sequence:UniProtKB:Q99S98;locus_tag=BALLLKJP_01258;product=Multidrug resistance efflux pump SepA
12	Prodigal:2.6	CDS	67357	68796	.	+	0	ID=BALLLKJP_01259;Name=emrB_2;gene=emrB_2;inference=ab initio prediction:Prodigal:2.6,similar to AA sequence:UniProtKB:P0AEJ0;locus_tag=BALLLKJP_01259;product=Multidrug export protein EmrB
12	Prodigal:2.6	CDS	68945	70012	.	+	0	ID=BALLLKJP_01260;Name=salA;dbxref=COG:COG0489;gene=salA;inference=ab initio prediction:Prodigal:2.6,similar to AA sequence:UniProtKB:P50863;locus_tag=BALLLKJP_01260;product=Iron-sulfur cluster carrier protein
13	Prodigal:2.6	CDS	385	564	.	+	0	ID=BALLLKJP_01261;inference=ab initio prediction:Prodigal:2.6;locus_tag=BALLLKJP_01261;product=hypothetical protein
13	Prodigal:2.6	CDS	848	1108	.	-	0	ID=BALLLKJP_01262;inference=ab initio prediction:Prodigal:2.6;locus_tag=BALLLKJP_01262;product=hypothetical protein
13	Prodigal:2.6	CDS	1112	1474	.	-	0	ID=BALLLKJP_01263;inference=ab initio prediction:Prodigal:2.6;locus_tag=BALLLKJP_01263;product=hypothetical protein
13	Prodigal:2.6	CDS	1440	2282	.	-	0	ID=BALLLKJP_01264;eC_number=2.3.1.16;Name=fadA;dbxref=COG:COG0183;gene=fadA;inference=ab initio prediction:Prodigal:2.6,similar to AA sequence:UniProtKB:O32177;locus_tag=BALLLKJP_01264;product=3-ketoacyl-CoA thiolase
13	Prodigal:2.6	CDS	2248	2586	.	-	0	ID=BALLLKJP_01265;eC_number=2.3.1.-;Name=yhfS;dbxref=COG:COG0183;gene=yhfS;inference=ab initio prediction:Prodigal:2.6,similar to AA sequence:UniProtKB:O07618;locus_tag=BALLLKJP_01265;product=Putative acetyl-CoA C-acetyltransferase YhfS
13	Prodigal:2.6	CDS	2589	3962	.	-	0	ID=BALLLKJP_01266;eC_number=6.2.1.-;Name=yhfT;dbxref=COG:COG0318;gene=yhfT;inference=ab initio prediction:Prodigal:2.6,similar to AA sequence:UniProtKB:O07619;locus_tag=BALLLKJP_01266;product=putative acyl--CoA ligase YhfT
13	Prodigal:2.6	CDS	4068	4715	.	-	0	ID=BALLLKJP_01267;eC_number=3.1.3.5;dbxref=COG:COG0546;inference=ab initio prediction:Prodigal:2.6,similar to AA sequence:UniProtKB:Q9I767;locus_tag=BALLLKJP_01267;product=5'-nucleotidase
13	Prodigal:2.6	CDS	4837	5385	.	-	0	ID=BALLLKJP_01268;eC_number=5.3.1.27;Name=hxlB;dbxref=COG:COG0794;gene=hxlB;inference=ab initio prediction:Prodigal:2.6,similar to AA sequence:UniProtKB:P42404;locus_tag=BALLLKJP_01268;product=3-hexulose-6-phosphate isomerase
13	Prodigal:2.6	CDS	5387	6019	.	-	0	ID=BALLLKJP_01269;eC_number=4.1.2.43;inference=ab initio prediction:Prodigal:2.6,similar to AA sequence:UniProtKB:Q7A774;locus_tag=BALLLKJP_01269;product=3-hexulose-6-phosphate synthase
13	Prodigal:2.6	CDS	6128	6859	.	-	0	ID=BALLLKJP_01270;eC_number=3.5.99.6;Name=nagB_1;gene=nagB_1;inference=ab initio prediction:Prodigal:2.6,similar to AA sequence:UniProtKB:P99125;locus_tag=BALLLKJP_01270;product=Glucosamine-6-phosphate deaminase
13	Prodigal:2.6	CDS	7144	7506	.	+	0	ID=BALLLKJP_01271;Name=yojF;gene=yojF;inference=ab initio prediction:Prodigal:2.6,similar to AA sequence:UniProtKB:O31858;locus_tag=BALLLKJP_01271;product=putative protein YojF
13	Prodigal:2.6	CDS	7522	8187	.	+	0	ID=BALLLKJP_01272;eC_number=3.5.1.-;Name=bshB2;dbxref=COG:COG2120;gene=bshB2;inference=ab initio prediction:Prodigal:2.6,similar to AA sequence:UniProtKB:Q81WT0;locus_tag=BALLLKJP_01272;product=putative N-acetyl-alpha-D-glucosaminyl L-malate deacetylase 2
13	Prodigal:2.6	CDS	8201	9079	.	+	0	ID=BALLLKJP_01273;eC_number=3.5.4.16;Name=folE2;gene=folE2;inference=ab initio prediction:Prodigal:2.6,similar to AA sequence:UniProtKB:Q7A777;locus_tag=BALLLKJP_01273;product=GTP cyclohydrolase FolE2
13	Prodigal:2.6	CDS	9508	9675	.	+	0	ID=BALLLKJP_01274;Name=arsB_1;dbxref=COG:COG1055;gene=arsB_1;inference=ab initio prediction:Prodigal:2.6,similar to AA sequence:UniProtKB:P0AB93;locus_tag=BALLLKJP_01274;product=Arsenical pump membrane protein
13	Prodigal:2.6	CDS	9760	10251	.	+	0	ID=BALLLKJP_01275;Name=arsB_2;dbxref=COG:COG1055;gene=arsB_2;inference=ab initio prediction:Prodigal:2.6,similar to AA sequence:UniProtKB:P0AB93;locus_tag=BALLLKJP_01275;product=Arsenical pump membrane protein
13	Prodigal:2.6	CDS	10823	12325	.	+	0	ID=BALLLKJP_01276;eC_number=2.4.1.52;Name=tagE_2;dbxref=COG:COG0438;gene=tagE_2;inference=ab initio prediction:Prodigal:2.6,similar to AA sequence:UniProtKB:P13484;locus_tag=BALLLKJP_01276;product=Poly(glycerol-phosphate) alpha-glucosyltransferase
13	Prodigal:2.6	CDS	12694	15924	.	-	0	ID=BALLLKJP_01277;Name=fbe;gene=fbe;inference=ab initio prediction:Prodigal:2.6,similar to AA sequence:UniProtKB:O70022;locus_tag=BALLLKJP_01277;product=Fibrinogen-binding protein
13	Prodigal:2.6	CDS	16368	16934	.	-	0	ID=BALLLKJP_01278;eC_number=1.7.-.-;Name=azo1;gene=azo1;inference=ab initio prediction:Prodigal:2.6,similar to AA sequence:UniProtKB:Q7A782;locus_tag=BALLLKJP_01278;product=FMN-dependent NADPH-azoreductase
13	Prodigal:2.6	CDS	16939	17817	.	-	0	ID=BALLLKJP_01279;eC_number=3.1.3.104;Name=ywtE_2;dbxref=COG:COG0561;gene=ywtE_2;inference=ab initio prediction:Prodigal:2.6,similar to AA sequence:UniProtKB:P96741;locus_tag=BALLLKJP_01279;product=5-amino-6-(5-phospho-D-ribitylamino)uracil phosphatase YwtE
13	Prodigal:2.6	CDS	17985	18491	.	-	0	ID=BALLLKJP_01280;eC_number=3.5.4.33;Name=tadA_2;dbxref=COG:COG0590;gene=tadA_2;inference=ab initio prediction:Prodigal:2.6,similar to AA sequence:UniProtKB:Q99W51;locus_tag=BALLLKJP_01280;product=tRNA-specific adenosine deaminase
13	Prodigal:2.6	CDS	18513	19175	.	+	0	ID=BALLLKJP_01281;eC_number=2.7.1.113;Name=dgk;dbxref=COG:COG1428;gene=dgk;inference=ab initio prediction:Prodigal:2.6,similar to AA sequence:UniProtKB:P37530;locus_tag=BALLLKJP_01281;product=Deoxyguanosine kinase
13	Prodigal:2.6	CDS	19168	19830	.	+	0	ID=BALLLKJP_01282;eC_number=2.7.1.74;Name=dck;dbxref=COG:COG1428;gene=dck;inference=ab initio prediction:Prodigal:2.6,similar to AA sequence:UniProtKB:P37529;locus_tag=BALLLKJP_01282;product=Deoxyadenosine/deoxycytidine kinase
13	Prodigal:2.6	CDS	20185	20937	.	+	0	ID=BALLLKJP_01283;eC_number=1.1.1.100;Name=fabG_3;gene=fabG_3;inference=ab initio prediction:Prodigal:2.6,similar to AA sequence:UniProtKB:P0A0H9;locus_tag=BALLLKJP_01283;product=3-oxoacyl-[acyl-carrier-protein] reductase FabG
13	Prodigal:2.6	CDS	20999	22303	.	+	0	ID=BALLLKJP_01284;eC_number=1.14.14.10;Name=ntaA;gene=ntaA;inference=ab initio prediction:Prodigal:2.6,similar to AA sequence:UniProtKB:P54989;locus_tag=BALLLKJP_01284;product=Nitrilotriacetate monooxygenase component A
13	Prodigal:2.6	CDS	22392	23087	.	-	0	ID=BALLLKJP_01285;eC_number=3.6.1.1;Name=ppaX;dbxref=COG:COG0546;gene=ppaX;inference=ab initio prediction:Prodigal:2.6,similar to AA sequence:UniProtKB:Q9JMQ2;locus_tag=BALLLKJP_01285;product=Pyrophosphatase PpaX
13	Prodigal:2.6	CDS	23456	25150	.	-	0	ID=BALLLKJP_01286;eC_number=2.7.8.14;Name=tarL;dbxref=COG:COG1887;gene=tarL;inference=ab initio prediction:Prodigal:2.6,similar to AA sequence:UniProtKB:Q2G1B8;locus_tag=BALLLKJP_01286;product=Teichoic acid ribitol-phosphate polymerase TarL
13	Prodigal:2.6	CDS	25167	26198	.	-	0	ID=BALLLKJP_01287;eC_number=1.1.1.405;Name=tarJ';dbxref=COG:COG1063;gene=tarJ';inference=ab initio prediction:Prodigal:2.6,similar to AA sequence:UniProtKB:Q2G1C4;locus_tag=BALLLKJP_01287;product=Ribulose-5-phosphate reductase 2
13	Prodigal:2.6	CDS	26191	26907	.	-	0	ID=BALLLKJP_01288;eC_number=2.7.7.40;Name=tarI;dbxref=COG:COG1211;gene=tarI;inference=ab initio prediction:Prodigal:2.6,similar to AA sequence:UniProtKB:Q2G1C0;locus_tag=BALLLKJP_01288;product=Ribitol-5-phosphate cytidylyltransferase 1
13	Prodigal:2.6	CDS	27177	28253	.	-	0	ID=BALLLKJP_01289;eC_number=2.6.1.42;Name=ilvE;gene=ilvE;inference=ab initio prediction:Prodigal:2.6,similar to AA sequence:UniProtKB:P99138;locus_tag=BALLLKJP_01289;product=putative branched-chain-amino-acid aminotransferase
13	Prodigal:2.6	CDS	28710	29666	.	-	0	ID=BALLLKJP_01290;inference=ab initio prediction:Prodigal:2.6,similar to AA sequence:UniProtKB:Q7A788;locus_tag=BALLLKJP_01290;product=putative epimerase/dehydratase
13	Prodigal:2.6	CDS	29925	30134	.	+	0	ID=BALLLKJP_01291;inference=ab initio prediction:Prodigal:2.6;locus_tag=BALLLKJP_01291;product=hypothetical protein
13	Prodigal:2.6	CDS	30222	31172	.	-	0	ID=BALLLKJP_01292;eC_number=1.5.1.49;Name=arcB_1;gene=arcB_1;inference=ab initio prediction:Prodigal:2.6,similar to AA sequence:UniProtKB:Q63FA5;locus_tag=BALLLKJP_01292;product=Delta(1)-pyrroline-2-carboxylate reductase
13	Prodigal:2.6	CDS	31424	31933	.	-	0	ID=BALLLKJP_01293;inference=ab initio prediction:Prodigal:2.6;locus_tag=BALLLKJP_01293;product=hypothetical protein
13	Prodigal:2.6	CDS	32489	33676	.	+	0	ID=BALLLKJP_01294;eC_number=3.5.1.14;Name=amaA;gene=amaA;inference=ab initio prediction:Prodigal:2.6,similar to AA sequence:UniProtKB:P37112;locus_tag=BALLLKJP_01294;product=N-acyl-L-amino acid amidohydrolase
13	Prodigal:2.6	CDS	33802	34986	.	-	0	ID=BALLLKJP_01295;Name=tuf;gene=tuf;inference=ab initio prediction:Prodigal:2.6,similar to AA sequence:UniProtKB:P99152;locus_tag=BALLLKJP_01295;product=Elongation factor Tu
13	Prodigal:2.6	CDS	35205	37286	.	-	0	ID=BALLLKJP_01296;Name=fusA;dbxref=COG:COG0480;gene=fusA;inference=ab initio prediction:Prodigal:2.6,similar to AA sequence:UniProtKB:Q2G0N1;locus_tag=BALLLKJP_01296;product=Elongation factor G
13	Prodigal:2.6	CDS	37406	37876	.	-	0	ID=BALLLKJP_01297;Name=rpsG;dbxref=COG:COG0049;gene=rpsG;inference=ab initio prediction:Prodigal:2.6,similar to AA sequence:UniProtKB:P48940;locus_tag=BALLLKJP_01297;product=30S ribosomal protein S7
13	Prodigal:2.6	CDS	37947	38360	.	-	0	ID=BALLLKJP_01298;Name=rpsL;dbxref=COG:COG0048;gene=rpsL;inference=ab initio prediction:Prodigal:2.6,similar to AA sequence:UniProtKB:P0A0H0;locus_tag=BALLLKJP_01298;product=30S ribosomal protein S12
13	Prodigal:2.6	CDS	38451	38711	.	-	0	ID=BALLLKJP_01299;Name=rplGB;dbxref=COG:COG1358;gene=rplGB;inference=ab initio prediction:Prodigal:2.6,similar to AA sequence:UniProtKB:P46350;locus_tag=BALLLKJP_01299;product=Ribosome-associated protein L7Ae-like protein
13	Prodigal:2.6	CDS	39039	42662	.	-	0	ID=BALLLKJP_01300;eC_number=2.7.7.6;Name=rpoC;gene=rpoC;inference=ab initio prediction:Prodigal:2.6,similar to AA sequence:UniProtKB:P60285;locus_tag=BALLLKJP_01300;product=DNA-directed RNA polymerase subunit beta'
13	Prodigal:2.6	CDS	42794	46345	.	-	0	ID=BALLLKJP_01301;eC_number=2.7.7.6;Name=rpoB;gene=rpoB;inference=ab initio prediction:Prodigal:2.6,similar to AA sequence:UniProtKB:P60278;locus_tag=BALLLKJP_01301;product=DNA-directed RNA polymerase subunit beta
13	Prodigal:2.6	CDS	46561	47295	.	-	0	ID=BALLLKJP_01302;eC_number=2.1.1.174;Name=rlmG;dbxref=COG:COG2813;gene=rlmG;inference=ab initio prediction:Prodigal:2.6,similar to AA sequence:UniProtKB:P42596;locus_tag=BALLLKJP_01302;product=Ribosomal RNA large subunit methyltransferase G
13	Prodigal:2.6	CDS	47361	47729	.	-	0	ID=BALLLKJP_01303;Name=rplL;gene=rplL;inference=ab initio prediction:Prodigal:2.6,similar to AA sequence:UniProtKB:P99154;locus_tag=BALLLKJP_01303;product=50S ribosomal protein L7/L12
13	Prodigal:2.6	CDS	47767	48267	.	-	0	ID=BALLLKJP_01304;Name=rplJ;gene=rplJ;inference=ab initio prediction:Prodigal:2.6,similar to AA sequence:UniProtKB:P99155;locus_tag=BALLLKJP_01304;product=50S ribosomal protein L10
13	Prodigal:2.6	CDS	48542	49237	.	-	0	ID=BALLLKJP_01305;Name=rplA;gene=rplA;inference=ab initio prediction:Prodigal:2.6,similar to AA sequence:UniProtKB:Q99W68;locus_tag=BALLLKJP_01305;product=50S ribosomal protein L1
13	Prodigal:2.6	CDS	49450	49872	.	-	0	ID=BALLLKJP_01306;Name=rplK;gene=rplK;inference=ab initio prediction:Prodigal:2.6,similar to AA sequence:UniProtKB:P0A0F2;locus_tag=BALLLKJP_01306;product=50S ribosomal protein L11
13	Prodigal:2.6	CDS	50204	50752	.	-	0	ID=BALLLKJP_01307;Name=nusG;gene=nusG;inference=ab initio prediction:Prodigal:2.6,similar to AA sequence:UniProtKB:P0A096;locus_tag=BALLLKJP_01307;product=Transcription termination/antitermination protein NusG
13	Prodigal:2.6	CDS	50763	50945	.	-	0	ID=BALLLKJP_01308;Name=secE;gene=secE;inference=ab initio prediction:Prodigal:2.6,protein motif:HAMAP:MF_00422;locus_tag=BALLLKJP_01308;product=Protein translocase subunit SecE
13	Prodigal:2.6	CDS	51275	51850	.	-	0	ID=BALLLKJP_01309;inference=ab initio prediction:Prodigal:2.6;locus_tag=BALLLKJP_01309;product=hypothetical protein
13	Prodigal:2.6	CDS	51920	52447	.	-	0	ID=BALLLKJP_01310;Name=yacP;dbxref=COG:COG3688;gene=yacP;inference=ab initio prediction:Prodigal:2.6,similar to AA sequence:UniProtKB:P37574;locus_tag=BALLLKJP_01310;product=putative protein YacP
13	Prodigal:2.6	CDS	52444	53211	.	-	0	ID=BALLLKJP_01311;eC_number=2.1.1.-;inference=ab initio prediction:Prodigal:2.6,similar to AA sequence:UniProtKB:Q7A794;locus_tag=BALLLKJP_01311;product=Putative TrmH family tRNA/rRNA methyltransferase
13	Prodigal:2.6	CDS	53201	53587	.	-	0	ID=BALLLKJP_01312;eC_number=3.1.26.-;Name=mrnC;dbxref=COG:COG1939;gene=mrnC;inference=ab initio prediction:Prodigal:2.6,similar to AA sequence:UniProtKB:Q81J58;locus_tag=BALLLKJP_01312;product=Mini-ribonuclease 3
13	Prodigal:2.6	CDS	53592	54992	.	-	0	ID=BALLLKJP_01313;eC_number=6.1.1.16;Name=cysS;gene=cysS;inference=ab initio prediction:Prodigal:2.6,similar to AA sequence:UniProtKB:Q99W73;locus_tag=BALLLKJP_01313;product=Cysteine--tRNA ligase
13	Prodigal:2.6	CDS	54976	55617	.	-	0	ID=BALLLKJP_01314;eC_number=2.3.1.30;Name=cysE;gene=cysE;inference=ab initio prediction:Prodigal:2.6,similar to AA sequence:UniProtKB:P67765;locus_tag=BALLLKJP_01314;product=Serine acetyltransferase
13	Prodigal:2.6	CDS	55990	57444	.	-	0	ID=BALLLKJP_01315;eC_number=6.1.1.17;Name=gltX;gene=gltX;inference=ab initio prediction:Prodigal:2.6,similar to AA sequence:UniProtKB:P99170;locus_tag=BALLLKJP_01315;product=Glutamate--tRNA ligase
13	Prodigal:2.6	CDS	57843	58919	.	-	0	ID=BALLLKJP_01316;eC_number=3.1.-.-;Name=yacL;dbxref=COG:COG4956;gene=yacL;inference=ab initio prediction:Prodigal:2.6,similar to AA sequence:UniProtKB:Q06754;locus_tag=BALLLKJP_01316;product=putative PIN and TRAM-domain containing protein YacL
13	Prodigal:2.6	CDS	58955	60328	.	-	0	ID=BALLLKJP_01317;eC_number=3.6.4.-;Name=radA;dbxref=COG:COG1066;gene=radA;inference=ab initio prediction:Prodigal:2.6,similar to AA sequence:UniProtKB:P37572;locus_tag=BALLLKJP_01317;product=DNA repair protein RadA
13	Prodigal:2.6	CDS	60819	63272	.	-	0	ID=BALLLKJP_01318;Name=clpC;dbxref=COG:COG0542;gene=clpC;inference=ab initio prediction:Prodigal:2.6,similar to AA sequence:UniProtKB:Q2G0P5;locus_tag=BALLLKJP_01318;product=ATP-dependent Clp protease ATP-binding subunit ClpC
13	Prodigal:2.6	CDS	63286	64293	.	-	0	ID=BALLLKJP_01319;eC_number=2.7.14.1;Name=mcsB;dbxref=COG:COG3869;gene=mcsB;inference=ab initio prediction:Prodigal:2.6,similar to AA sequence:UniProtKB:Q2G0P6;locus_tag=BALLLKJP_01319;product=Protein-arginine kinase
13	Prodigal:2.6	CDS	64283	64846	.	-	0	ID=BALLLKJP_01320;Name=mcsA;dbxref=COG:COG3880;gene=mcsA;inference=ab initio prediction:Prodigal:2.6,similar to AA sequence:UniProtKB:Q2G0P7;locus_tag=BALLLKJP_01320;product=Protein-arginine kinase activator protein
13	Prodigal:2.6	CDS	64867	65328	.	-	0	ID=BALLLKJP_01321;Name=ctsR;dbxref=COG:COG4463;gene=ctsR;inference=ab initio prediction:Prodigal:2.6,similar to AA sequence:UniProtKB:Q2G0P8;locus_tag=BALLLKJP_01321;product=Transcriptional regulator CtsR
13	Prodigal:2.6	CDS	65485	66699	.	+	0	ID=BALLLKJP_01322;Name=nupC;dbxref=COG:COG1972;gene=nupC;inference=ab initio prediction:Prodigal:2.6,similar to AA sequence:UniProtKB:P39141;locus_tag=BALLLKJP_01322;product=Nucleoside permease NupC
14	Prodigal:2.6	CDS	547	999	.	-	0	ID=BALLLKJP_01323;Name=perR;dbxref=COG:COG0735;gene=perR;inference=ab initio prediction:Prodigal:2.6,similar to AA sequence:UniProtKB:Q2G282;locus_tag=BALLLKJP_01323;product=Peroxide-responsive repressor PerR
14	Prodigal:2.6	CDS	1095	2045	.	-	0	ID=BALLLKJP_01324;eC_number=1.1.1.310;Name=slcC;dbxref=COG:COG0111;gene=slcC;inference=ab initio prediction:Prodigal:2.6,similar to AA sequence:UniProtKB:Q1QWN6;locus_tag=BALLLKJP_01324;product=(S)-sulfolactate dehydrogenase
14	Prodigal:2.6	CDS	2048	2506	.	-	0	ID=BALLLKJP_01325;eC_number=1.11.1.15;Name=bcp;dbxref=COG:COG1225;gene=bcp;inference=ab initio prediction:Prodigal:2.6,similar to AA sequence:UniProtKB:Q83CY8;locus_tag=BALLLKJP_01325;product=Putative peroxiredoxin bcp
14	Prodigal:2.6	CDS	2587	3876	.	+	0	ID=BALLLKJP_01326;eC_number=5.4.3.8;Name=hemL2;gene=hemL2;inference=ab initio prediction:Prodigal:2.6,similar to AA sequence:UniProtKB:Q7A4T5;locus_tag=BALLLKJP_01326;product=Glutamate-1-semialdehyde 2%2C1-aminomutase 2
14	Prodigal:2.6	CDS	4183	5277	.	+	0	ID=BALLLKJP_01327;inference=ab initio prediction:Prodigal:2.6;locus_tag=BALLLKJP_01327;product=hypothetical protein
14	Prodigal:2.6	CDS	5437	7173	.	-	0	ID=BALLLKJP_01328;eC_number=3.6.3.-;inference=ab initio prediction:Prodigal:2.6,similar to AA sequence:UniProtKB:Q7A4T3;locus_tag=BALLLKJP_01328;product=Putative multidrug export ATP-binding/permease protein
14	Prodigal:2.6	CDS	7415	7957	.	-	0	ID=BALLLKJP_01329;inference=ab initio prediction:Prodigal:2.6,similar to AA sequence:UniProtKB:Q97NV6;locus_tag=BALLLKJP_01329;note=UPF0374 protein SP_1903;product=hypothetical protein
14	Prodigal:2.6	CDS	8064	9107	.	-	0	ID=BALLLKJP_01330;eC_number=3.2.2.-;Name=mutY;gene=mutY;inference=ab initio prediction:Prodigal:2.6,similar to AA sequence:UniProtKB:P83847;locus_tag=BALLLKJP_01330;product=Adenine DNA glycosylase
14	Prodigal:2.6	CDS	9288	10262	.	+	0	ID=BALLLKJP_01331;Name=yfhP;dbxref=COG:COG1988;gene=yfhP;inference=ab initio prediction:Prodigal:2.6,similar to AA sequence:UniProtKB:O31583;locus_tag=BALLLKJP_01331;product=putative protein YfhP
14	Prodigal:2.6	CDS	10448	11278	.	-	0	ID=BALLLKJP_01332;inference=ab initio prediction:Prodigal:2.6;locus_tag=BALLLKJP_01332;product=hypothetical protein
14	Prodigal:2.6	CDS	11287	12804	.	-	0	ID=BALLLKJP_01333;eC_number=3.6.3.40;Name=tagH_2;gene=tagH_2;inference=ab initio prediction:Prodigal:2.6,similar to AA sequence:UniProtKB:Q7A713;locus_tag=BALLLKJP_01333;product=Teichoic acids export ATP-binding protein TagH
14	Prodigal:2.6	CDS	12820	13134	.	-	0	ID=BALLLKJP_01334;Name=yfhH;gene=yfhH;inference=ab initio prediction:Prodigal:2.6,similar to AA sequence:UniProtKB:O31576;locus_tag=BALLLKJP_01334;product=putative protein YfhH
14	Prodigal:2.6	CDS	13127	13930	.	-	0	ID=BALLLKJP_01335;Name=recX;gene=recX;inference=ab initio prediction:Prodigal:2.6,similar to AA sequence:UniProtKB:P66003;locus_tag=BALLLKJP_01335;product=Regulatory protein RecX
14	Prodigal:2.6	CDS	14208	15017	.	-	0	ID=BALLLKJP_01336;eC_number=2.4.1.129;Name=mgt;dbxref=COG:COG0744;gene=mgt;inference=ab initio prediction:Prodigal:2.6,similar to AA sequence:UniProtKB:Q93Q23;locus_tag=BALLLKJP_01336;product=Monofunctional glycosyltransferase
14	Prodigal:2.6	CDS	15338	15856	.	-	0	ID=BALLLKJP_01337;dbxref=COG:COG0693;inference=ab initio prediction:Prodigal:2.6,similar to AA sequence:UniProtKB:P0A0K0;locus_tag=BALLLKJP_01337;product=putative protein
14	Prodigal:2.6	CDS	16156	16317	.	-	0	ID=BALLLKJP_01338;inference=ab initio prediction:Prodigal:2.6;locus_tag=BALLLKJP_01338;product=hypothetical protein
14	Prodigal:2.6	CDS	16476	17618	.	+	0	ID=BALLLKJP_01339;eC_number=4.3.99.3;Name=queE_1;gene=queE_1;inference=ab initio prediction:Prodigal:2.6,protein motif:HAMAP:MF_00917;locus_tag=BALLLKJP_01339;product=7-carboxy-7-deazaguanine synthase
14	Prodigal:2.6	CDS	17755	18285	.	-	0	ID=BALLLKJP_01340;eC_number=3.1.2.-;dbxref=COG:COG1607;inference=ab initio prediction:Prodigal:2.6,similar to AA sequence:UniProtKB:P44886;locus_tag=BALLLKJP_01340;product=putative acyl-CoA thioester hydrolase
14	Prodigal:2.6	CDS	18365	19606	.	-	0	ID=BALLLKJP_01341;eC_number=3.4.11.-;Name=pepS;dbxref=COG:COG2309;gene=pepS;inference=ab initio prediction:Prodigal:2.6,similar to AA sequence:UniProtKB:Q9X4A7;locus_tag=BALLLKJP_01341;product=Aminopeptidase PepS
14	Prodigal:2.6	CDS	19608	19823	.	-	0	ID=BALLLKJP_01342;inference=ab initio prediction:Prodigal:2.6,similar to AA sequence:UniProtKB:Q7A4S2;locus_tag=BALLLKJP_01342;note=UPF0435 protein SA1696;product=hypothetical protein
14	Prodigal:2.6	CDS	19964	20428	.	+	0	ID=BALLLKJP_01343;eC_number=3.1.3.48;Name=ptpA;gene=ptpA;inference=ab initio prediction:Prodigal:2.6,similar to AA sequence:UniProtKB:Q7A4S1;locus_tag=BALLLKJP_01343;product=Low molecular weight protein-tyrosine-phosphatase PtpA
14	Prodigal:2.6	CDS	20436	20720	.	+	0	ID=BALLLKJP_01344;inference=ab initio prediction:Prodigal:2.6;locus_tag=BALLLKJP_01344;product=hypothetical protein
14	Prodigal:2.6	CDS	21127	22305	.	+	0	ID=BALLLKJP_01345;inference=ab initio prediction:Prodigal:2.6,similar to AA sequence:UniProtKB:P0A8K8;locus_tag=BALLLKJP_01345;note=UPF0761 membrane protein YihY;product=hypothetical protein
14	Prodigal:2.6	CDS	22362	22991	.	-	0	ID=BALLLKJP_01346;Name=vraR_1;dbxref=COG:COG2197;gene=vraR_1;inference=ab initio prediction:Prodigal:2.6,similar to AA sequence:UniProtKB:Q7A2Q1;locus_tag=BALLLKJP_01346;product=Response regulator protein VraR
14	Prodigal:2.6	CDS	22981	24027	.	-	0	ID=BALLLKJP_01347;eC_number=2.7.13.3;Name=vraS;gene=vraS;inference=ab initio prediction:Prodigal:2.6,similar to AA sequence:UniProtKB:Q99SZ7;locus_tag=BALLLKJP_01347;product=Sensor protein VraS
14	Prodigal:2.6	CDS	24024	24725	.	-	0	ID=BALLLKJP_01348;Name=liaF;dbxref=COG:COG4758;gene=liaF;inference=ab initio prediction:Prodigal:2.6,similar to AA sequence:UniProtKB:O32199;locus_tag=BALLLKJP_01348;product=Protein LiaF
14	Prodigal:2.6	CDS	24740	25126	.	-	0	ID=BALLLKJP_01349;inference=ab initio prediction:Prodigal:2.6;locus_tag=BALLLKJP_01349;product=hypothetical protein
14	Prodigal:2.6	CDS	25284	26039	.	-	0	ID=BALLLKJP_01350;eC_number=3.4.11.18;Name=map;dbxref=COG:COG0024;gene=map;inference=ab initio prediction:Prodigal:2.6,similar to AA sequence:UniProtKB:P0A078;locus_tag=BALLLKJP_01350;product=Methionine aminopeptidase
14	Prodigal:2.6	CDS	26213	27199	.	+	0	ID=BALLLKJP_01351;inference=ab initio prediction:Prodigal:2.6;locus_tag=BALLLKJP_01351;product=hypothetical protein
14	Prodigal:2.6	CDS	27350	27886	.	-	0	ID=BALLLKJP_01352;inference=ab initio prediction:Prodigal:2.6;locus_tag=BALLLKJP_01352;product=hypothetical protein
14	Prodigal:2.6	CDS	28327	29052	.	-	0	ID=BALLLKJP_01353;Name=cobQ;gene=cobQ;inference=ab initio prediction:Prodigal:2.6,protein motif:HAMAP:MF_00028;locus_tag=BALLLKJP_01353;product=Cobyric acid synthase
14	Prodigal:2.6	CDS	29054	30367	.	-	0	ID=BALLLKJP_01354;eC_number=6.3.2.10;Name=murF_2;gene=murF_2;inference=ab initio prediction:Prodigal:2.6,protein motif:HAMAP:MF_02019;locus_tag=BALLLKJP_01354;product=UDP-N-acetylmuramoyl-tripeptide--D-alanyl-D-alanine ligase
14	Prodigal:2.6	CDS	30589	31089	.	+	0	ID=BALLLKJP_01355;eC_number=1.16.3.2;Name=ftnA;dbxref=COG:COG1528;gene=ftnA;inference=ab initio prediction:Prodigal:2.6,similar to AA sequence:UniProtKB:Q2FWZ8;locus_tag=BALLLKJP_01355;product=Bacterial non-heme ferritin
14	Prodigal:2.6	CDS	31278	31832	.	+	0	ID=BALLLKJP_01356;eC_number=3.1.-.-;dbxref=COG:COG0322;inference=ab initio prediction:Prodigal:2.6,similar to AA sequence:UniProtKB:P9WLJ1;locus_tag=BALLLKJP_01356;product=Putative bifunctional exonuclease/endonuclease protein
14	Prodigal:2.6	CDS	31863	32933	.	-	0	ID=BALLLKJP_01357;eC_number=2.7.7.7;Name=dinB;dbxref=COG:COG0389;gene=dinB;inference=ab initio prediction:Prodigal:2.6,similar to AA sequence:UniProtKB:Q47155;locus_tag=BALLLKJP_01357;product=DNA polymerase IV
14	Prodigal:2.6	CDS	33243	33785	.	-	0	ID=BALLLKJP_01358;inference=ab initio prediction:Prodigal:2.6;locus_tag=BALLLKJP_01358;product=hypothetical protein
14	Prodigal:2.6	CDS	33929	35347	.	-	0	ID=BALLLKJP_01359;eC_number=2.1.1.189;Name=rlmCD;dbxref=COG:COG2265;gene=rlmCD;inference=ab initio prediction:Prodigal:2.6,similar to AA sequence:UniProtKB:O31503;locus_tag=BALLLKJP_01359;product=23S rRNA (uracil-C(5))-methyltransferase RlmCD
14	Prodigal:2.6	CDS	35379	36329	.	-	0	ID=BALLLKJP_01360;eC_number=2.7.1.107;Name=dagK;gene=dagK;inference=ab initio prediction:Prodigal:2.6,similar to AA sequence:UniProtKB:Q6GFF9;locus_tag=BALLLKJP_01360;product=Diacylglycerol kinase
14	Prodigal:2.6	CDS	36554	37981	.	-	0	ID=BALLLKJP_01361;eC_number=6.3.5.-;Name=gatB;dbxref=COG:COG0064;gene=gatB;inference=ab initio prediction:Prodigal:2.6,similar to AA sequence:UniProtKB:P64201;locus_tag=BALLLKJP_01361;product=Aspartyl/glutamyl-tRNA(Asn/Gln) amidotransferase subunit B
14	Prodigal:2.6	CDS	37994	39451	.	-	0	ID=BALLLKJP_01362;eC_number=6.3.5.7;Name=gatA;dbxref=COG:COG0154;gene=gatA;inference=ab initio prediction:Prodigal:2.6,similar to AA sequence:UniProtKB:P63488;locus_tag=BALLLKJP_01362;product=Glutamyl-tRNA(Gln) amidotransferase subunit A
14	Prodigal:2.6	CDS	39453	39755	.	-	0	ID=BALLLKJP_01363;eC_number=6.3.5.-;Name=gatC;dbxref=COG:COG0721;gene=gatC;inference=ab initio prediction:Prodigal:2.6,similar to AA sequence:UniProtKB:P68807;locus_tag=BALLLKJP_01363;product=Aspartyl/glutamyl-tRNA(Asn/Gln) amidotransferase subunit C
14	Prodigal:2.6	CDS	40133	41668	.	+	0	ID=BALLLKJP_01364;Name=putP;dbxref=COG:COG0591;gene=putP;inference=ab initio prediction:Prodigal:2.6,similar to AA sequence:UniProtKB:Q2FWY7;locus_tag=BALLLKJP_01364;product=Sodium/proline symporter
14	Prodigal:2.6	CDS	41996	43204	.	-	0	ID=BALLLKJP_01365;inference=ab initio prediction:Prodigal:2.6;locus_tag=BALLLKJP_01365;product=hypothetical protein
14	Prodigal:2.6	CDS	43224	45221	.	-	0	ID=BALLLKJP_01366;eC_number=6.5.1.2;Name=ligA;dbxref=COG:COG0272;gene=ligA;inference=ab initio prediction:Prodigal:2.6,similar to AA sequence:UniProtKB:Q9AIU7;locus_tag=BALLLKJP_01366;product=DNA ligase
14	Prodigal:2.6	CDS	45225	47414	.	-	0	ID=BALLLKJP_01367;eC_number=3.6.4.12;Name=pcrA;gene=pcrA;inference=ab initio prediction:Prodigal:2.6,similar to AA sequence:UniProtKB:P64319;locus_tag=BALLLKJP_01367;product=ATP-dependent DNA helicase PcrA
14	Prodigal:2.6	CDS	47411	48103	.	-	0	ID=BALLLKJP_01368;eC_number=2.5.1.-;Name=pcrB;dbxref=COG:COG1646;gene=pcrB;inference=ab initio prediction:Prodigal:2.6,similar to AA sequence:UniProtKB:Q53726;locus_tag=BALLLKJP_01368;product=Heptaprenylglyceryl phosphate synthase
14	Prodigal:2.6	CDS	48427	48729	.	-	0	ID=BALLLKJP_01369;inference=ab initio prediction:Prodigal:2.6;locus_tag=BALLLKJP_01369;product=hypothetical protein
14	Prodigal:2.6	CDS	48854	50149	.	-	0	ID=BALLLKJP_01370;eC_number=4.3.2.2;Name=purB;gene=purB;inference=ab initio prediction:Prodigal:2.6,similar to AA sequence:UniProtKB:Q7A4Q3;locus_tag=BALLLKJP_01370;product=Adenylosuccinate lyase
14	Prodigal:2.6	CDS	50561	50740	.	-	0	ID=BALLLKJP_01371;inference=ab initio prediction:Prodigal:2.6;locus_tag=BALLLKJP_01371;product=hypothetical protein
14	Prodigal:2.6	CDS	50724	51350	.	-	0	ID=BALLLKJP_01372;inference=ab initio prediction:Prodigal:2.6,similar to AA sequence:UniProtKB:P61544;locus_tag=BALLLKJP_01372;note=UPF0316 protein SA1727;product=hypothetical protein
14	Prodigal:2.6	CDS	51424	52251	.	-	0	ID=BALLLKJP_01373;eC_number=6.3.1.5;Name=nadE;gene=nadE;inference=ab initio prediction:Prodigal:2.6,similar to AA sequence:UniProtKB:P99150;locus_tag=BALLLKJP_01373;product=NH(3)-dependent NAD(+) synthetase
14	Prodigal:2.6	CDS	52244	53713	.	-	0	ID=BALLLKJP_01374;eC_number=6.3.4.21;Name=pncB2;gene=pncB2;inference=ab initio prediction:Prodigal:2.6,similar to AA sequence:UniProtKB:P9WJI6;locus_tag=BALLLKJP_01374;product=Nicotinate phosphoribosyltransferase pncB2
14	Prodigal:2.6	CDS	53905	54972	.	+	0	ID=BALLLKJP_01375;eC_number=1.14.14.47;Name=nos;gene=nos;inference=ab initio prediction:Prodigal:2.6,similar to AA sequence:UniProtKB:P0A093;locus_tag=BALLLKJP_01375;product=Nitric oxide synthase oxygenase
14	Prodigal:2.6	CDS	54991	55794	.	+	0	ID=BALLLKJP_01376;Name=pheA;dbxref=COG:COG0077;gene=pheA;inference=ab initio prediction:Prodigal:2.6,similar to AA sequence:UniProtKB:P0A9J8;locus_tag=BALLLKJP_01376;product=P-protein
14	Prodigal:2.6	CDS	56247	57344	.	-	0	ID=BALLLKJP_01377;Name=pfbA;dbxref=COG:COG5434;gene=pfbA;inference=ab initio prediction:Prodigal:2.6,similar to AA sequence:UniProtKB:Q8CYC9;locus_tag=BALLLKJP_01377;product=Plasmin and fibronectin-binding protein A
14	Prodigal:2.6	CDS	57536	58090	.	+	0	ID=BALLLKJP_01378;eC_number=3.5.1.19;Name=pncA;dbxref=COG:COG1335;gene=pncA;inference=ab initio prediction:Prodigal:2.6,similar to AA sequence:UniProtKB:I6XD65;locus_tag=BALLLKJP_01378;product=Nicotinamidase/pyrazinamidase
14	Prodigal:2.6	CDS	58145	59074	.	+	0	ID=BALLLKJP_01379;eC_number=3.6.1.1;Name=ppaC;dbxref=COG:COG1227;gene=ppaC;inference=ab initio prediction:Prodigal:2.6,similar to AA sequence:UniProtKB:P65752;locus_tag=BALLLKJP_01379;product=putative manganese-dependent inorganic pyrophosphatase
14	Prodigal:2.6	CDS	59374	60753	.	+	0	ID=BALLLKJP_01380;eC_number=1.2.1.3;Name=alkH;gene=alkH;inference=ab initio prediction:Prodigal:2.6,similar to AA sequence:UniProtKB:P12693;locus_tag=BALLLKJP_01380;product=Aldehyde dehydrogenase
14	Prodigal:2.6	CDS	60865	61893	.	-	0	ID=BALLLKJP_01381;inference=ab initio prediction:Prodigal:2.6,similar to AA sequence:UniProtKB:Q7A4P4;locus_tag=BALLLKJP_01381;product=putative protein
14	Prodigal:2.6	CDS	62129	62266	.	+	0	ID=BALLLKJP_01382;inference=ab initio prediction:Prodigal:2.6;locus_tag=BALLLKJP_01382;product=hypothetical protein
14	Prodigal:2.6	CDS	62318	62698	.	-	0	ID=BALLLKJP_01383;Name=blaI_1;gene=blaI_1;inference=ab initio prediction:Prodigal:2.6,similar to AA sequence:UniProtKB:P0A042;locus_tag=BALLLKJP_01383;product=Penicillinase repressor
14	Prodigal:2.6	CDS	62688	64445	.	-	0	ID=BALLLKJP_01384;Name=blaR1_1;gene=blaR1_1;inference=ab initio prediction:Prodigal:2.6,similar to AA sequence:UniProtKB:P18357;locus_tag=BALLLKJP_01384;product=Regulatory protein BlaR1
15	Prodigal:2.6	CDS	81	491	.	+	0	ID=BALLLKJP_01385;eC_number=3.5.2.6;Name=blaZ_1;gene=blaZ_1;inference=ab initio prediction:Prodigal:2.6,similar to AA sequence:UniProtKB:P00807;locus_tag=BALLLKJP_01385;product=Beta-lactamase
15	Prodigal:2.6	CDS	805	1215	.	+	0	ID=BALLLKJP_01386;inference=ab initio prediction:Prodigal:2.6;locus_tag=BALLLKJP_01386;product=hypothetical protein
15	Prodigal:2.6	CDS	1258	2628	.	-	0	ID=BALLLKJP_01387;inference=ab initio prediction:Prodigal:2.6;locus_tag=BALLLKJP_01387;product=hypothetical protein
15	Prodigal:2.6	CDS	2633	2998	.	-	0	ID=BALLLKJP_01388;inference=ab initio prediction:Prodigal:2.6;locus_tag=BALLLKJP_01388;product=hypothetical protein
15	Prodigal:2.6	CDS	3007	5076	.	-	0	ID=BALLLKJP_01389;Name=xerC_2;dbxref=COG:COG4974;gene=xerC_2;inference=ab initio prediction:Prodigal:2.6,similar to AA sequence:UniProtKB:P39776;locus_tag=BALLLKJP_01389;product=Tyrosine recombinase XerC
15	Prodigal:2.6	CDS	5073	6185	.	-	0	ID=BALLLKJP_01390;Name=xerC_3;dbxref=COG:COG4974;gene=xerC_3;inference=ab initio prediction:Prodigal:2.6,similar to AA sequence:UniProtKB:P39776;locus_tag=BALLLKJP_01390;product=Tyrosine recombinase XerC
15	Prodigal:2.6	CDS	6444	6671	.	+	0	ID=BALLLKJP_01391;inference=ab initio prediction:Prodigal:2.6;locus_tag=BALLLKJP_01391;product=hypothetical protein
15	Prodigal:2.6	CDS	6885	7055	.	-	0	ID=BALLLKJP_01392;inference=ab initio prediction:Prodigal:2.6;locus_tag=BALLLKJP_01392;product=hypothetical protein
15	Prodigal:2.6	CDS	7437	8477	.	+	0	ID=BALLLKJP_01393;inference=ab initio prediction:Prodigal:2.6;locus_tag=BALLLKJP_01393;product=hypothetical protein
15	Prodigal:2.6	CDS	8531	9367	.	-	0	ID=BALLLKJP_01394;inference=ab initio prediction:Prodigal:2.6;locus_tag=BALLLKJP_01394;product=hypothetical protein
15	Prodigal:2.6	CDS	9364	9921	.	-	0	ID=BALLLKJP_01395;inference=ab initio prediction:Prodigal:2.6;locus_tag=BALLLKJP_01395;product=hypothetical protein
15	Prodigal:2.6	CDS	9974	10519	.	-	0	ID=BALLLKJP_01396;inference=ab initio prediction:Prodigal:2.6;locus_tag=BALLLKJP_01396;product=hypothetical protein
15	Prodigal:2.6	CDS	10790	11119	.	+	0	ID=BALLLKJP_01397;inference=ab initio prediction:Prodigal:2.6;locus_tag=BALLLKJP_01397;product=hypothetical protein
15	Prodigal:2.6	CDS	11250	11981	.	-	0	ID=BALLLKJP_01398;inference=ab initio prediction:Prodigal:2.6;locus_tag=BALLLKJP_01398;product=hypothetical protein
15	Prodigal:2.6	CDS	11981	12853	.	-	0	ID=BALLLKJP_01399;eC_number=3.6.3.-;Name=yxlF_1;dbxref=COG:COG1131;gene=yxlF_1;inference=ab initio prediction:Prodigal:2.6,similar to AA sequence:UniProtKB:P94374;locus_tag=BALLLKJP_01399;product=putative ABC transporter ATP-binding protein YxlF
15	Prodigal:2.6	CDS	12874	13533	.	-	0	ID=BALLLKJP_01400;inference=ab initio prediction:Prodigal:2.6;locus_tag=BALLLKJP_01400;product=hypothetical protein
15	Prodigal:2.6	CDS	13514	14428	.	-	0	ID=BALLLKJP_01401;Name=ytrB;dbxref=COG:COG1131;gene=ytrB;inference=ab initio prediction:Prodigal:2.6,similar to AA sequence:UniProtKB:O34641;locus_tag=BALLLKJP_01401;product=ABC transporter ATP-binding protein YtrB
15	Prodigal:2.6	CDS	14428	14805	.	-	0	ID=BALLLKJP_01402;Name=ytrA;dbxref=COG:COG1725;gene=ytrA;inference=ab initio prediction:Prodigal:2.6,similar to AA sequence:UniProtKB:O34712;locus_tag=BALLLKJP_01402;product=HTH-type transcriptional repressor YtrA
15	Prodigal:2.6	CDS	15122	15292	.	-	0	ID=BALLLKJP_01403;inference=ab initio prediction:Prodigal:2.6;locus_tag=BALLLKJP_01403;product=hypothetical protein
15	Prodigal:2.6	CDS	15765	17054	.	+	0	ID=BALLLKJP_01404;eC_number=2.6.1.1;Name=aspC;dbxref=COG:COG0436;gene=aspC;inference=ab initio prediction:Prodigal:2.6,similar to AA sequence:UniProtKB:Q56232;locus_tag=BALLLKJP_01404;product=Aspartate aminotransferase
15	Prodigal:2.6	CDS	17491	18450	.	-	0	ID=BALLLKJP_01405;inference=ab initio prediction:Prodigal:2.6;locus_tag=BALLLKJP_01405;product=hypothetical protein
15	Prodigal:2.6	CDS	18868	20487	.	-	0	ID=BALLLKJP_01406;Name=groL;gene=groL;inference=ab initio prediction:Prodigal:2.6,similar to AA sequence:UniProtKB:P99083;locus_tag=BALLLKJP_01406;product=60 kDa chaperonin
15	Prodigal:2.6	CDS	20543	20827	.	-	0	ID=BALLLKJP_01407;Name=groS;gene=groS;inference=ab initio prediction:Prodigal:2.6,similar to AA sequence:UniProtKB:P99104;locus_tag=BALLLKJP_01407;product=10 kDa chaperonin
15	Prodigal:2.6	CDS	21002	21742	.	+	0	ID=BALLLKJP_01408;inference=ab initio prediction:Prodigal:2.6;locus_tag=BALLLKJP_01408;product=hypothetical protein
15	Prodigal:2.6	CDS	21802	23283	.	-	0	ID=BALLLKJP_01409;inference=ab initio prediction:Prodigal:2.6;locus_tag=BALLLKJP_01409;product=hypothetical protein
15	Prodigal:2.6	CDS	23635	24420	.	+	0	ID=BALLLKJP_01410;eC_number=3.5.1.3;Name=yafV;gene=yafV;inference=ab initio prediction:Prodigal:2.6,similar to AA sequence:UniProtKB:P0DP65;locus_tag=BALLLKJP_01410;product=Omega-amidase YafV
15	Prodigal:2.6	CDS	25195	25779	.	+	0	ID=BALLLKJP_01411;eC_number=3.4.-.-;Name=agrB;dbxref=COG:COG4512;gene=agrB;inference=ab initio prediction:Prodigal:2.6,similar to AA sequence:UniProtKB:P0C1P7;locus_tag=BALLLKJP_01411;product=Accessory gene regulator protein B
15	Prodigal:2.6	CDS	25763	25903	.	+	0	ID=BALLLKJP_01412;inference=ab initio prediction:Prodigal:2.6;locus_tag=BALLLKJP_01412;product=hypothetical protein
15	Prodigal:2.6	CDS	25930	27219	.	+	0	ID=BALLLKJP_01413;inference=ab initio prediction:Prodigal:2.6;locus_tag=BALLLKJP_01413;product=hypothetical protein
15	Prodigal:2.6	CDS	27236	27949	.	+	0	ID=BALLLKJP_01414;Name=agrA;dbxref=COG:COG3279;gene=agrA;inference=ab initio prediction:Prodigal:2.6,similar to AA sequence:UniProtKB:Q5HEG2;locus_tag=BALLLKJP_01414;product=Accessory gene regulator A
15	Prodigal:2.6	CDS	28017	28976	.	-	0	ID=BALLLKJP_01415;eC_number=2.7.1.4;Name=scrK;dbxref=COG:COG0524;gene=scrK;inference=ab initio prediction:Prodigal:2.6,similar to AA sequence:UniProtKB:P26420;locus_tag=BALLLKJP_01415;product=Fructokinase
15	Prodigal:2.6	CDS	28983	30455	.	-	0	ID=BALLLKJP_01416;eC_number=3.2.1.26;Name=scrB;dbxref=COG:COG1621;gene=scrB;inference=ab initio prediction:Prodigal:2.6,similar to AA sequence:UniProtKB:P13394;locus_tag=BALLLKJP_01416;product=Sucrose-6-phosphate hydrolase
15	Prodigal:2.6	CDS	30715	31668	.	-	0	ID=BALLLKJP_01417;Name=treR;dbxref=COG:COG1609;gene=treR;inference=ab initio prediction:Prodigal:2.6,similar to AA sequence:UniProtKB:P36673;locus_tag=BALLLKJP_01417;product=HTH-type transcriptional regulator TreR
15	Prodigal:2.6	CDS	31803	33053	.	-	0	ID=BALLLKJP_01418;Name=nrgA;gene=nrgA;inference=ab initio prediction:Prodigal:2.6,similar to AA sequence:UniProtKB:Q07429;locus_tag=BALLLKJP_01418;product=Ammonium transporter
15	Prodigal:2.6	CDS	33473	33697	.	-	0	ID=BALLLKJP_01419;Name=yeeD;dbxref=COG:COG0425;gene=yeeD;inference=ab initio prediction:Prodigal:2.6,similar to AA sequence:UniProtKB:P33014;locus_tag=BALLLKJP_01419;product=Putative sulfur carrier protein YeeD
15	Prodigal:2.6	CDS	33749	34801	.	-	0	ID=BALLLKJP_01420;inference=ab initio prediction:Prodigal:2.6,similar to AA sequence:UniProtKB:P33015;locus_tag=BALLLKJP_01420;note=UPF0394 inner membrane protein YeeE;product=hypothetical protein
15	Prodigal:2.6	CDS	34887	35168	.	-	0	ID=BALLLKJP_01421;inference=ab initio prediction:Prodigal:2.6;locus_tag=BALLLKJP_01421;product=hypothetical protein
15	Prodigal:2.6	CDS	35314	35949	.	-	0	ID=BALLLKJP_01422;Name=rex;dbxref=COG:COG2344;gene=rex;inference=ab initio prediction:Prodigal:2.6,similar to AA sequence:UniProtKB:O05521;locus_tag=BALLLKJP_01422;product=Redox-sensing transcriptional repressor Rex
15	Prodigal:2.6	CDS	36297	38231	.	+	0	ID=BALLLKJP_01423;Name=yheS;dbxref=COG:COG0488;gene=yheS;inference=ab initio prediction:Prodigal:2.6,similar to AA sequence:UniProtKB:P63389;locus_tag=BALLLKJP_01423;product=putative ABC transporter ATP-binding protein YheS
15	Prodigal:2.6	CDS	38574	40190	.	+	0	ID=BALLLKJP_01424;Name=mutS_2;dbxref=COG:COG0249;gene=mutS_2;inference=ab initio prediction:Prodigal:2.6,similar to AA sequence:UniProtKB:Q56215;locus_tag=BALLLKJP_01424;product=DNA mismatch repair protein MutS
15	Prodigal:2.6	CDS	40273	41310	.	-	0	ID=BALLLKJP_01425;eC_number=2.3.1.234;Name=tsaD;gene=tsaD;inference=ab initio prediction:Prodigal:2.6,similar to AA sequence:UniProtKB:Q7A4H8;locus_tag=BALLLKJP_01425;product=tRNA N6-adenosine threonylcarbamoyltransferase
15	Prodigal:2.6	CDS	41292	41753	.	-	0	ID=BALLLKJP_01426;eC_number=2.3.1.255;Name=rimI;dbxref=COG:COG0456;gene=rimI;inference=ab initio prediction:Prodigal:2.6,similar to AA sequence:UniProtKB:I6YG32;locus_tag=BALLLKJP_01426;product=N-alpha-acetyltransferase RimI
15	Prodigal:2.6	CDS	41726	42388	.	-	0	ID=BALLLKJP_01427;Name=tsaB;dbxref=COG:COG1214;gene=tsaB;inference=ab initio prediction:Prodigal:2.6,similar to AA sequence:UniProtKB:O05516;locus_tag=BALLLKJP_01427;product=tRNA threonylcarbamoyladenosine biosynthesis protein TsaB
15	Prodigal:2.6	CDS	42369	42830	.	-	0	ID=BALLLKJP_01428;Name=tsaE;dbxref=COG:COG0802;gene=tsaE;inference=ab initio prediction:Prodigal:2.6,similar to AA sequence:UniProtKB:O05515;locus_tag=BALLLKJP_01428;product=tRNA threonylcarbamoyladenosine biosynthesis protein TsaE
15	Prodigal:2.6	CDS	43309	44997	.	+	0	ID=BALLLKJP_01429;eC_number=4.2.1.9;Name=ilvD;dbxref=COG:COG0129;gene=ilvD;inference=ab initio prediction:Prodigal:2.6,similar to AA sequence:UniProtKB:P51785;locus_tag=BALLLKJP_01429;product=Dihydroxy-acid dehydratase
15	Prodigal:2.6	CDS	45014	46756	.	+	0	ID=BALLLKJP_01430;eC_number=2.2.1.6;Name=ilvB;dbxref=COG:COG0028;gene=ilvB;inference=ab initio prediction:Prodigal:2.6,similar to AA sequence:UniProtKB:P37251;locus_tag=BALLLKJP_01430;product=Acetolactate synthase large subunit
15	Prodigal:2.6	CDS	46756	46989	.	+	0	ID=BALLLKJP_01431;inference=ab initio prediction:Prodigal:2.6;locus_tag=BALLLKJP_01431;product=hypothetical protein
15	Prodigal:2.6	CDS	47107	48111	.	+	0	ID=BALLLKJP_01432;eC_number=1.1.1.86;Name=ilvC;dbxref=COG:COG0059;gene=ilvC;inference=ab initio prediction:Prodigal:2.6,similar to AA sequence:UniProtKB:Q2FWK4;locus_tag=BALLLKJP_01432;product=Ketol-acid reductoisomerase (NADP(+))
15	Prodigal:2.6	CDS	48134	49669	.	+	0	ID=BALLLKJP_01433;eC_number=2.3.3.13;Name=leuA;gene=leuA;inference=ab initio prediction:Prodigal:2.6,similar to AA sequence:UniProtKB:Q71Y35;locus_tag=BALLLKJP_01433;product=2-isopropylmalate synthase
15	Prodigal:2.6	CDS	49666	50709	.	+	0	ID=BALLLKJP_01434;eC_number=1.1.1.85;Name=leuB;dbxref=COG:COG0473;gene=leuB;inference=ab initio prediction:Prodigal:2.6,similar to AA sequence:UniProtKB:P12010;locus_tag=BALLLKJP_01434;product=3-isopropylmalate dehydrogenase
15	Prodigal:2.6	CDS	50725	52095	.	+	0	ID=BALLLKJP_01435;eC_number=4.2.1.33;Name=leuC;dbxref=COG:COG0065;gene=leuC;inference=ab initio prediction:Prodigal:2.6,similar to AA sequence:UniProtKB:P80858;locus_tag=BALLLKJP_01435;product=3-isopropylmalate dehydratase large subunit
15	Prodigal:2.6	CDS	52096	52665	.	+	0	ID=BALLLKJP_01436;eC_number=4.2.1.33;Name=leuD;dbxref=COG:COG0066;gene=leuD;inference=ab initio prediction:Prodigal:2.6,similar to AA sequence:UniProtKB:Q8DTG5;locus_tag=BALLLKJP_01436;product=3-isopropylmalate dehydratase small subunit
15	Prodigal:2.6	CDS	52680	53948	.	+	0	ID=BALLLKJP_01437;eC_number=4.3.1.19;Name=ilvA;dbxref=COG:COG1171;gene=ilvA;inference=ab initio prediction:Prodigal:2.6,similar to AA sequence:UniProtKB:P9WG95;locus_tag=BALLLKJP_01437;product=L-threonine dehydratase biosynthetic IlvA
15	Prodigal:2.6	CDS	54046	54135	.	-	0	ID=BALLLKJP_01438;inference=ab initio prediction:Prodigal:2.6;locus_tag=BALLLKJP_01438;product=hypothetical protein
16	Prodigal:2.6	CDS	62	1525	.	-	0	ID=BALLLKJP_01439;eC_number=1.4.1.13;Name=gltB_2;dbxref=COG:COG0493;gene=gltB_2;inference=ab initio prediction:Prodigal:2.6,similar to AA sequence:UniProtKB:O34399;locus_tag=BALLLKJP_01439;product=Glutamate synthase [NADPH] small chain
16	Prodigal:2.6	CDS	1543	6039	.	-	0	ID=BALLLKJP_01440;eC_number=1.4.1.13;Name=gltA;dbxref=COG:COG0067;gene=gltA;inference=ab initio prediction:Prodigal:2.6,similar to AA sequence:UniProtKB:P39812;locus_tag=BALLLKJP_01440;product=Glutamate synthase [NADPH] large chain
16	Prodigal:2.6	CDS	6231	7112	.	+	0	ID=BALLLKJP_01441;Name=gltC_2;gene=gltC_2;inference=ab initio prediction:Prodigal:2.6,similar to AA sequence:UniProtKB:P20668;locus_tag=BALLLKJP_01441;product=HTH-type transcriptional regulator GltC
16	Prodigal:2.6	CDS	7249	8361	.	+	0	ID=BALLLKJP_01442;inference=ab initio prediction:Prodigal:2.6;locus_tag=BALLLKJP_01442;product=hypothetical protein
16	Prodigal:2.6	CDS	8358	9143	.	+	0	ID=BALLLKJP_01443;inference=ab initio prediction:Prodigal:2.6;locus_tag=BALLLKJP_01443;product=hypothetical protein
16	Prodigal:2.6	CDS	9656	10042	.	-	0	ID=BALLLKJP_01444;eC_number=3.6.1.22;Name=nudC;gene=nudC;inference=ab initio prediction:Prodigal:2.6,protein motif:HAMAP:MF_00297;locus_tag=BALLLKJP_01444;product=NADH pyrophosphatase
16	Prodigal:2.6	CDS	10230	10508	.	+	0	ID=BALLLKJP_01445;inference=ab initio prediction:Prodigal:2.6;locus_tag=BALLLKJP_01445;product=hypothetical protein
16	Prodigal:2.6	CDS	10883	12388	.	+	0	ID=BALLLKJP_01446;eC_number=2.4.1.52;Name=tagE_3;dbxref=COG:COG0438;gene=tagE_3;inference=ab initio prediction:Prodigal:2.6,similar to AA sequence:UniProtKB:P13484;locus_tag=BALLLKJP_01446;product=Poly(glycerol-phosphate) alpha-glucosyltransferase
16	Prodigal:2.6	CDS	12515	13489	.	-	0	ID=BALLLKJP_01447;eC_number=3.5.1.28;Name=sle1_2;dbxref=COG:COG1388;gene=sle1_2;inference=ab initio prediction:Prodigal:2.6,similar to AA sequence:UniProtKB:Q2G0U9;locus_tag=BALLLKJP_01447;product=N-acetylmuramoyl-L-alanine amidase sle1
16	Prodigal:2.6	CDS	14014	14859	.	-	0	ID=BALLLKJP_01448;Name=metQ_1;dbxref=COG:COG1464;gene=metQ_1;inference=ab initio prediction:Prodigal:2.6,similar to AA sequence:UniProtKB:P31728;locus_tag=BALLLKJP_01448;product=putative D-methionine-binding lipoprotein MetQ
16	Prodigal:2.6	CDS	14903	15562	.	-	0	ID=BALLLKJP_01449;Name=metP_1;dbxref=COG:COG2011;gene=metP_1;inference=ab initio prediction:Prodigal:2.6,similar to AA sequence:UniProtKB:O32168;locus_tag=BALLLKJP_01449;product=Methionine import system permease protein MetP
16	Prodigal:2.6	CDS	15565	16590	.	-	0	ID=BALLLKJP_01450;eC_number=3.6.3.-;Name=metN;dbxref=COG:COG1135;gene=metN;inference=ab initio prediction:Prodigal:2.6,similar to AA sequence:UniProtKB:P30750;locus_tag=BALLLKJP_01450;product=Methionine import ATP-binding protein MetN
16	Prodigal:2.6	CDS	16837	17982	.	-	0	ID=BALLLKJP_01451;eC_number=4.4.1.1;Name=mccB;dbxref=COG:COG0626;gene=mccB;inference=ab initio prediction:Prodigal:2.6,similar to AA sequence:UniProtKB:O05394;locus_tag=BALLLKJP_01451;product=Cystathionine gamma-lyase
16	Prodigal:2.6	CDS	17975	18883	.	-	0	ID=BALLLKJP_01452;eC_number=2.5.1.134;Name=mccA;dbxref=COG:COG0031;gene=mccA;inference=ab initio prediction:Prodigal:2.6,similar to AA sequence:UniProtKB:O05393;locus_tag=BALLLKJP_01452;product=O-acetylserine dependent cystathionine beta-synthase
16	Prodigal:2.6	CDS	19186	19725	.	+	0	ID=BALLLKJP_01453;inference=ab initio prediction:Prodigal:2.6;locus_tag=BALLLKJP_01453;product=hypothetical protein
16	Prodigal:2.6	CDS	19904	21232	.	-	0	ID=BALLLKJP_01454;inference=ab initio prediction:Prodigal:2.6;locus_tag=BALLLKJP_01454;product=hypothetical protein
16	Prodigal:2.6	CDS	21377	21619	.	-	0	ID=BALLLKJP_01455;inference=ab initio prediction:Prodigal:2.6;locus_tag=BALLLKJP_01455;product=hypothetical protein
16	Prodigal:2.6	CDS	21634	22362	.	-	0	ID=BALLLKJP_01456;eC_number=3.1.1.1;Name=est_2;dbxref=COG:COG1647;gene=est_2;inference=ab initio prediction:Prodigal:2.6,similar to AA sequence:UniProtKB:O32232;locus_tag=BALLLKJP_01456;product=Carboxylesterase
16	Prodigal:2.6	CDS	22469	23170	.	-	0	ID=BALLLKJP_01457;eC_number=3.1.3.27;Name=pgpB_2;dbxref=COG:COG0671;gene=pgpB_2;inference=ab initio prediction:Prodigal:2.6,similar to AA sequence:UniProtKB:O34349;locus_tag=BALLLKJP_01457;product=Phosphatidylglycerophosphatase B
16	Prodigal:2.6	CDS	23392	23640	.	+	0	ID=BALLLKJP_01458;inference=ab initio prediction:Prodigal:2.6;locus_tag=BALLLKJP_01458;product=hypothetical protein
16	Prodigal:2.6	CDS	23682	24050	.	-	0	ID=BALLLKJP_01459;inference=ab initio prediction:Prodigal:2.6;locus_tag=BALLLKJP_01459;product=hypothetical protein
16	Prodigal:2.6	CDS	24163	26730	.	-	0	ID=BALLLKJP_01460;inference=ab initio prediction:Prodigal:2.6;locus_tag=BALLLKJP_01460;product=hypothetical protein
16	Prodigal:2.6	CDS	26748	28244	.	-	0	ID=BALLLKJP_01461;eC_number=1.6.5.11;Name=nuoL;dbxref=COG:COG1009;gene=nuoL;inference=ab initio prediction:Prodigal:2.6,similar to AA sequence:UniProtKB:P9WIW1;locus_tag=BALLLKJP_01461;product=NADH-quinone oxidoreductase subunit L
16	Prodigal:2.6	CDS	29817	31019	.	-	0	ID=BALLLKJP_01462;Name=yciC_2;dbxref=COG:COG0523;gene=yciC_2;inference=ab initio prediction:Prodigal:2.6,similar to AA sequence:UniProtKB:P94400;locus_tag=BALLLKJP_01462;product=Putative metal chaperone YciC
16	Prodigal:2.6	CDS	31190	31573	.	-	0	ID=BALLLKJP_01463;inference=ab initio prediction:Prodigal:2.6;locus_tag=BALLLKJP_01463;product=hypothetical protein
16	Prodigal:2.6	CDS	32088	33116	.	-	0	ID=BALLLKJP_01464;inference=ab initio prediction:Prodigal:2.6;locus_tag=BALLLKJP_01464;product=hypothetical protein
16	Prodigal:2.6	CDS	34443	35060	.	+	0	ID=BALLLKJP_01465;inference=ab initio prediction:Prodigal:2.6;locus_tag=BALLLKJP_01465;product=hypothetical protein
16	Prodigal:2.6	CDS	35170	35724	.	+	0	ID=BALLLKJP_01466;inference=ab initio prediction:Prodigal:2.6;locus_tag=BALLLKJP_01466;product=hypothetical protein
16	Prodigal:2.6	CDS	35802	36029	.	+	0	ID=BALLLKJP_01467;inference=ab initio prediction:Prodigal:2.6;locus_tag=BALLLKJP_01467;product=hypothetical protein
16	Prodigal:2.6	CDS	36185	36433	.	+	0	ID=BALLLKJP_01468;inference=ab initio prediction:Prodigal:2.6;locus_tag=BALLLKJP_01468;product=hypothetical protein
16	Prodigal:2.6	CDS	36396	36980	.	+	0	ID=BALLLKJP_01469;Name=xerD_3;gene=xerD_3;inference=ab initio prediction:Prodigal:2.6,similar to AA sequence:UniProtKB:P0A0P0;locus_tag=BALLLKJP_01469;product=Tyrosine recombinase XerD
16	Prodigal:2.6	CDS	36983	37888	.	+	0	ID=BALLLKJP_01470;inference=ab initio prediction:Prodigal:2.6;locus_tag=BALLLKJP_01470;product=hypothetical protein
16	Prodigal:2.6	CDS	38129	39670	.	-	0	ID=BALLLKJP_01471;eC_number=6.3.5.2;Name=guaA;gene=guaA;inference=ab initio prediction:Prodigal:2.6,similar to AA sequence:UniProtKB:P99105;locus_tag=BALLLKJP_01471;product=GMP synthase [glutamine-hydrolyzing]
16	Prodigal:2.6	CDS	39837	41303	.	-	0	ID=BALLLKJP_01472;eC_number=1.1.1.205;Name=guaB;gene=guaB;inference=ab initio prediction:Prodigal:2.6,similar to AA sequence:UniProtKB:P99106;locus_tag=BALLLKJP_01472;product=Inosine-5'-monophosphate dehydrogenase
16	Prodigal:2.6	CDS	41341	42609	.	-	0	ID=BALLLKJP_01473;Name=pucK;dbxref=COG:COG2233;gene=pucK;inference=ab initio prediction:Prodigal:2.6,similar to AA sequence:UniProtKB:O32140;locus_tag=BALLLKJP_01473;product=Uric acid permease PucK
16	Prodigal:2.6	CDS	42609	43187	.	-	0	ID=BALLLKJP_01474;eC_number=2.4.2.22;Name=xpt;gene=xpt;inference=ab initio prediction:Prodigal:2.6,similar to AA sequence:UniProtKB:Q7A7I5;locus_tag=BALLLKJP_01474;product=Xanthine phosphoribosyltransferase
16	Prodigal:2.6	CDS	43784	44191	.	+	0	ID=BALLLKJP_01475;inference=ab initio prediction:Prodigal:2.6,similar to AA sequence:UniProtKB:Q7A7I6;locus_tag=BALLLKJP_01475;note=UPF0355 protein SA0372;product=hypothetical protein
16	Prodigal:2.6	CDS	44319	44984	.	+	0	ID=BALLLKJP_01476;inference=ab initio prediction:Prodigal:2.6;locus_tag=BALLLKJP_01476;product=hypothetical protein
16	Prodigal:2.6	CDS	45110	46012	.	+	0	ID=BALLLKJP_01477;inference=ab initio prediction:Prodigal:2.6,similar to AA sequence:UniProtKB:P60855;locus_tag=BALLLKJP_01477;product=putative protein
16	Prodigal:2.6	CDS	46321	47709	.	+	0	ID=BALLLKJP_01478;Name=tcyP;dbxref=COG:COG1823;gene=tcyP;inference=ab initio prediction:Prodigal:2.6,similar to AA sequence:UniProtKB:P54596;locus_tag=BALLLKJP_01478;product=L-cystine uptake protein TcyP
16	Prodigal:2.6	CDS	47831	48586	.	-	0	ID=BALLLKJP_01479;eC_number=1.6.-.-;Name=nfrA;dbxref=COG:COG0778;gene=nfrA;inference=ab initio prediction:Prodigal:2.6,similar to AA sequence:UniProtKB:Q2G0Z5;locus_tag=BALLLKJP_01479;product=NADPH-dependent oxidoreductase
16	Prodigal:2.6	CDS	48727	49506	.	+	0	ID=BALLLKJP_01480;eC_number=4.2.1.163;Name=hpcG;gene=hpcG;inference=ab initio prediction:Prodigal:2.6,similar to AA sequence:UniProtKB:P42270;locus_tag=BALLLKJP_01480;product=2-oxo-hept-4-ene-1%2C7-dioate hydratase
16	Prodigal:2.6	CDS	49951	50520	.	+	0	ID=BALLLKJP_01481;eC_number=1.11.1.15;Name=ahpC;dbxref=COG:COG0450;gene=ahpC;inference=ab initio prediction:Prodigal:2.6,similar to AA sequence:UniProtKB:P0A0B7;locus_tag=BALLLKJP_01481;product=Alkyl hydroperoxide reductase C
16	Prodigal:2.6	CDS	50535	52058	.	+	0	ID=BALLLKJP_01482;eC_number=1.8.1.-;Name=ahpF;gene=ahpF;inference=ab initio prediction:Prodigal:2.6,similar to AA sequence:UniProtKB:P99118;locus_tag=BALLLKJP_01482;product=Alkyl hydroperoxide reductase subunit F
16	Prodigal:2.6	CDS	52319	52942	.	+	0	ID=BALLLKJP_01483;inference=ab initio prediction:Prodigal:2.6;locus_tag=BALLLKJP_01483;product=hypothetical protein
16	Prodigal:2.6	CDS	53162	53539	.	+	0	ID=BALLLKJP_01484;inference=ab initio prediction:Prodigal:2.6;locus_tag=BALLLKJP_01484;product=hypothetical protein
17	Prodigal:2.6	CDS	305	808	.	-	0	ID=BALLLKJP_01485;inference=ab initio prediction:Prodigal:2.6,similar to AA sequence:UniProtKB:Q7A551;locus_tag=BALLLKJP_01485;product=Putative universal stress protein
17	Prodigal:2.6	CDS	953	2068	.	+	0	ID=BALLLKJP_01486;eC_number=1.4.1.1;Name=ald2;gene=ald2;inference=ab initio prediction:Prodigal:2.6,similar to AA sequence:UniProtKB:Q99TF4;locus_tag=BALLLKJP_01486;product=Alanine dehydrogenase 2
17	Prodigal:2.6	CDS	2132	3187	.	-	0	ID=BALLLKJP_01487;eC_number=3.4.-.-;inference=ab initio prediction:Prodigal:2.6,similar to AA sequence:UniProtKB:Q7A552;locus_tag=BALLLKJP_01487;product=putative peptidase
17	Prodigal:2.6	CDS	3359	4048	.	+	0	ID=BALLLKJP_01488;inference=ab initio prediction:Prodigal:2.6,similar to AA sequence:UniProtKB:P99149;locus_tag=BALLLKJP_01488;note=UPF0173 metal-dependent hydrolase SA1529;product=hypothetical protein
17	Prodigal:2.6	CDS	4349	4762	.	-	0	ID=BALLLKJP_01489;inference=ab initio prediction:Prodigal:2.6;locus_tag=BALLLKJP_01489;product=hypothetical protein
17	Prodigal:2.6	CDS	4960	6258	.	+	0	ID=BALLLKJP_01490;eC_number=3.6.1.1;inference=ab initio prediction:Prodigal:2.6,similar to AA sequence:UniProtKB:Q8XIQ9;locus_tag=BALLLKJP_01490;product=Cobalt-dependent inorganic pyrophosphatase
17	Prodigal:2.6	CDS	6292	7230	.	+	0	ID=BALLLKJP_01491;eC_number=3.1.-.-;Name=nrnA;dbxref=COG:COG0618;gene=nrnA;inference=ab initio prediction:Prodigal:2.6,similar to AA sequence:UniProtKB:O34600;locus_tag=BALLLKJP_01491;product=Bifunctional oligoribonuclease and PAP phosphatase NrnA
17	Prodigal:2.6	CDS	7254	10451	.	+	0	ID=BALLLKJP_01492;eC_number=2.7.7.7;Name=dnaE;dbxref=COG:COG0587;gene=dnaE;inference=ab initio prediction:Prodigal:2.6,similar to AA sequence:UniProtKB:Q9XDH5;locus_tag=BALLLKJP_01492;product=DNA polymerase III subunit alpha
17	Prodigal:2.6	CDS	10755	11984	.	+	0	ID=BALLLKJP_01493;eC_number=1.1.1.38;inference=ab initio prediction:Prodigal:2.6,similar to AA sequence:UniProtKB:P16468;locus_tag=BALLLKJP_01493;product=NAD-dependent malic enzyme
17	Prodigal:2.6	CDS	12083	12940	.	+	0	ID=BALLLKJP_01494;eC_number=6.4.1.2;Name=accD;dbxref=COG:COG0777;gene=accD;inference=ab initio prediction:Prodigal:2.6,similar to AA sequence:UniProtKB:Q2FXM6;locus_tag=BALLLKJP_01494;product=Acetyl-coenzyme A carboxylase carboxyl transferase subunit beta
17	Prodigal:2.6	CDS	12940	13884	.	+	0	ID=BALLLKJP_01495;eC_number=6.4.1.2;Name=accA;gene=accA;inference=ab initio prediction:Prodigal:2.6,similar to AA sequence:UniProtKB:Q7A558;locus_tag=BALLLKJP_01495;product=Acetyl-coenzyme A carboxylase carboxyl transferase subunit alpha
17	Prodigal:2.6	CDS	14062	15030	.	+	0	ID=BALLLKJP_01496;eC_number=2.7.1.11;Name=pfkA;dbxref=COG:COG0205;gene=pfkA;inference=ab initio prediction:Prodigal:2.6,similar to AA sequence:UniProtKB:Q2FXM8;locus_tag=BALLLKJP_01496;product=ATP-dependent 6-phosphofructokinase
17	Prodigal:2.6	CDS	15054	16811	.	+	0	ID=BALLLKJP_01497;eC_number=2.7.1.40;Name=pyk;gene=pyk;inference=ab initio prediction:Prodigal:2.6,similar to AA sequence:UniProtKB:Q7A559;locus_tag=BALLLKJP_01497;product=Pyruvate kinase
17	Prodigal:2.6	CDS	17254	18612	.	-	0	ID=BALLLKJP_01498;Name=cycA_2;dbxref=COG:COG1113;gene=cycA_2;inference=ab initio prediction:Prodigal:2.6,similar to AA sequence:UniProtKB:P0AAE0;locus_tag=BALLLKJP_01498;product=D-serine/D-alanine/glycine transporter
17	Prodigal:2.6	CDS	18960	20081	.	+	0	ID=BALLLKJP_01499;eC_number=2.3.3.16;Name=citZ;dbxref=COG:COG0372;gene=citZ;inference=ab initio prediction:Prodigal:2.6,similar to AA sequence:UniProtKB:P39120;locus_tag=BALLLKJP_01499;product=Citrate synthase 2
17	Prodigal:2.6	CDS	20124	21392	.	+	0	ID=BALLLKJP_01500;eC_number=1.1.1.42;Name=icd;gene=icd;inference=ab initio prediction:Prodigal:2.6,similar to AA sequence:UniProtKB:P99167;locus_tag=BALLLKJP_01500;product=Isocitrate dehydrogenase [NADP]
17	Prodigal:2.6	CDS	21708	22418	.	+	0	ID=BALLLKJP_01501;Name=phoP;dbxref=COG:COG0745;gene=phoP;inference=ab initio prediction:Prodigal:2.6,similar to AA sequence:UniProtKB:P13792;locus_tag=BALLLKJP_01501;product=Alkaline phosphatase synthesis transcriptional regulatory protein PhoP
17	Prodigal:2.6	CDS	22418	24115	.	+	0	ID=BALLLKJP_01502;eC_number=2.7.13.3;Name=phoR;dbxref=COG:COG0642;gene=phoR;inference=ab initio prediction:Prodigal:2.6,similar to AA sequence:UniProtKB:P23545;locus_tag=BALLLKJP_01502;product=Alkaline phosphatase synthesis sensor protein PhoR
17	Prodigal:2.6	CDS	24410	27040	.	+	0	ID=BALLLKJP_01503;eC_number=2.7.7.7;Name=polA;gene=polA;inference=ab initio prediction:Prodigal:2.6,similar to AA sequence:UniProtKB:Q04957;locus_tag=BALLLKJP_01503;product=DNA polymerase I
17	Prodigal:2.6	CDS	27056	27928	.	+	0	ID=BALLLKJP_01504;eC_number=3.2.2.23;Name=mutM;dbxref=COG:COG0266;gene=mutM;inference=ab initio prediction:Prodigal:2.6,similar to AA sequence:UniProtKB:O50606;locus_tag=BALLLKJP_01504;product=Formamidopyrimidine-DNA glycosylase
17	Prodigal:2.6	CDS	27944	28555	.	+	0	ID=BALLLKJP_01505;eC_number=2.7.1.24;Name=coaE;gene=coaE;inference=ab initio prediction:Prodigal:2.6,similar to AA sequence:UniProtKB:P63831;locus_tag=BALLLKJP_01505;product=Dephospho-CoA kinase
17	Prodigal:2.6	CDS	28910	29026	.	+	0	ID=BALLLKJP_01506;inference=ab initio prediction:Prodigal:2.6;locus_tag=BALLLKJP_01506;product=hypothetical protein
17	Prodigal:2.6	CDS	29399	30424	.	+	0	ID=BALLLKJP_01507;eC_number=1.2.1.12;Name=gapA2;gene=gapA2;inference=ab initio prediction:Prodigal:2.6,similar to AA sequence:UniProtKB:P99067;locus_tag=BALLLKJP_01507;product=Glyceraldehyde-3-phosphate dehydrogenase 2
17	Prodigal:2.6	CDS	30944	31414	.	+	0	ID=BALLLKJP_01508;Name=nrdR;dbxref=COG:COG1327;gene=nrdR;inference=ab initio prediction:Prodigal:2.6,similar to AA sequence:UniProtKB:P67318;locus_tag=BALLLKJP_01508;product=Transcriptional repressor NrdR
17	Prodigal:2.6	CDS	31415	32785	.	+	0	ID=BALLLKJP_01509;Name=dnaB;dbxref=COG:COG3611;gene=dnaB;inference=ab initio prediction:Prodigal:2.6,similar to AA sequence:UniProtKB:P07908;locus_tag=BALLLKJP_01509;product=Replication initiation and membrane attachment protein
17	Prodigal:2.6	CDS	32785	33705	.	+	0	ID=BALLLKJP_01510;Name=dnaI;dbxref=COG:COG1484;gene=dnaI;inference=ab initio prediction:Prodigal:2.6,similar to AA sequence:UniProtKB:P06567;locus_tag=BALLLKJP_01510;product=Primosomal protein DnaI
17	Prodigal:2.6	CDS	34058	35995	.	+	0	ID=BALLLKJP_01511;eC_number=6.1.1.3;Name=thrS;gene=thrS;inference=ab initio prediction:Prodigal:2.6,similar to AA sequence:UniProtKB:Q8NW68;locus_tag=BALLLKJP_01511;product=Threonine--tRNA ligase
17	Prodigal:2.6	CDS	36424	37926	.	+	0	ID=BALLLKJP_01512;Name=lysP_2;dbxref=COG:COG0833;gene=lysP_2;inference=ab initio prediction:Prodigal:2.6,similar to AA sequence:UniProtKB:P25737;locus_tag=BALLLKJP_01512;product=Lysine-specific permease
17	Prodigal:2.6	CDS	38134	38661	.	+	0	ID=BALLLKJP_01513;Name=infC;gene=infC;inference=ab initio prediction:Prodigal:2.6,similar to AA sequence:UniProtKB:P65140;locus_tag=BALLLKJP_01513;product=Translation initiation factor IF-3
17	Prodigal:2.6	CDS	38689	38889	.	+	0	ID=BALLLKJP_01514;Name=rpmI;dbxref=COG:COG0291;gene=rpmI;inference=ab initio prediction:Prodigal:2.6,similar to AA sequence:UniProtKB:Q2FXQ0;locus_tag=BALLLKJP_01514;product=50S ribosomal protein L35
17	Prodigal:2.6	CDS	38941	39297	.	+	0	ID=BALLLKJP_01515;Name=rplT;dbxref=COG:COG0292;gene=rplT;inference=ab initio prediction:Prodigal:2.6,similar to AA sequence:UniProtKB:Q2FXQ1;locus_tag=BALLLKJP_01515;product=50S ribosomal protein L20
17	Prodigal:2.6	CDS	39715	40326	.	+	0	ID=BALLLKJP_01516;inference=ab initio prediction:Prodigal:2.6;locus_tag=BALLLKJP_01516;product=hypothetical protein
17	Prodigal:2.6	CDS	40343	41266	.	+	0	ID=BALLLKJP_01517;inference=ab initio prediction:Prodigal:2.6;locus_tag=BALLLKJP_01517;product=hypothetical protein
17	Prodigal:2.6	CDS	41427	42728	.	+	0	ID=BALLLKJP_01518;eC_number=5.2.1.8;Name=tig;gene=tig;inference=ab initio prediction:Prodigal:2.6,similar to AA sequence:UniProtKB:P99080;locus_tag=BALLLKJP_01518;product=Trigger factor
17	Prodigal:2.6	CDS	43015	44277	.	+	0	ID=BALLLKJP_01519;Name=clpX;gene=clpX;inference=ab initio prediction:Prodigal:2.6,similar to AA sequence:UniProtKB:P63790;locus_tag=BALLLKJP_01519;product=ATP-dependent Clp protease ATP-binding subunit ClpX
17	Prodigal:2.6	CDS	44389	44976	.	+	0	ID=BALLLKJP_01520;Name=engB;gene=engB;inference=ab initio prediction:Prodigal:2.6,similar to AA sequence:UniProtKB:P64071;locus_tag=BALLLKJP_01520;product=putative GTP-binding protein EngB
17	Prodigal:2.6	CDS	45146	46492	.	+	0	ID=BALLLKJP_01521;eC_number=1.2.1.70;Name=hemA;dbxref=COG:COG0373;gene=hemA;inference=ab initio prediction:Prodigal:2.6,similar to AA sequence:UniProtKB:P16618;locus_tag=BALLLKJP_01521;product=Glutamyl-tRNA reductase
17	Prodigal:2.6	CDS	46514	47326	.	+	0	ID=BALLLKJP_01522;inference=ab initio prediction:Prodigal:2.6;locus_tag=BALLLKJP_01522;product=hypothetical protein
17	Prodigal:2.6	CDS	47380	48306	.	+	0	ID=BALLLKJP_01523;eC_number=2.5.1.61;Name=hemC;gene=hemC;inference=ab initio prediction:Prodigal:2.6,similar to AA sequence:UniProtKB:P64341;locus_tag=BALLLKJP_01523;product=Porphobilinogen deaminase
17	Prodigal:2.6	CDS	48340	49020	.	+	0	ID=BALLLKJP_01524;inference=ab initio prediction:Prodigal:2.6;locus_tag=BALLLKJP_01524;product=hypothetical protein
17	Prodigal:2.6	CDS	49010	49984	.	+	0	ID=BALLLKJP_01525;eC_number=4.2.1.24;Name=hemB;gene=hemB;inference=ab initio prediction:Prodigal:2.6,similar to AA sequence:UniProtKB:P64334;locus_tag=BALLLKJP_01525;product=Delta-aminolevulinic acid dehydratase
17	Prodigal:2.6	CDS	50005	51291	.	+	0	ID=BALLLKJP_01526;eC_number=5.4.3.8;Name=hemL1;gene=hemL1;inference=ab initio prediction:Prodigal:2.6,similar to AA sequence:UniProtKB:P99096;locus_tag=BALLLKJP_01526;product=Glutamate-1-semialdehyde 2%2C1-aminomutase 1
18	Prodigal:2.6	CDS	164	640	.	-	0	ID=BALLLKJP_01527;Name=greA;gene=greA;inference=ab initio prediction:Prodigal:2.6,similar to AA sequence:UniProtKB:P99156;locus_tag=BALLLKJP_01527;product=Transcription elongation factor GreA
18	Prodigal:2.6	CDS	671	1294	.	-	0	ID=BALLLKJP_01528;eC_number=2.7.1.48;Name=udk;gene=udk;inference=ab initio prediction:Prodigal:2.6,similar to AA sequence:UniProtKB:P67411;locus_tag=BALLLKJP_01528;product=Uridine kinase
18	Prodigal:2.6	CDS	1294	2562	.	-	0	ID=BALLLKJP_01529;eC_number=3.4.-.-;Name=ydcP_1;dbxref=COG:COG0826;gene=ydcP_1;inference=ab initio prediction:Prodigal:2.6,similar to AA sequence:UniProtKB:P76104;locus_tag=BALLLKJP_01529;product=putative protease YdcP
18	Prodigal:2.6	CDS	2580	3503	.	-	0	ID=BALLLKJP_01530;eC_number=3.4.-.-;Name=ydcP_2;dbxref=COG:COG0826;gene=ydcP_2;inference=ab initio prediction:Prodigal:2.6,similar to AA sequence:UniProtKB:P76104;locus_tag=BALLLKJP_01530;product=putative protease YdcP
18	Prodigal:2.6	CDS	3506	4141	.	-	0	ID=BALLLKJP_01531;eC_number=2.1.1.-;dbxref=COG:COG4122;inference=ab initio prediction:Prodigal:2.6,similar to AA sequence:UniProtKB:A0R2D5;locus_tag=BALLLKJP_01531;product=Putative O-methyltransferase/MSMEI_4947
18	Prodigal:2.6	CDS	4570	4878	.	-	0	ID=BALLLKJP_01532;inference=ab initio prediction:Prodigal:2.6,similar to AA sequence:UniProtKB:Q7A598;locus_tag=BALLLKJP_01532;note=UPF0473 protein SA1443;product=hypothetical protein
18	Prodigal:2.6	CDS	4893	5321	.	-	0	ID=BALLLKJP_01533;eC_number=3.1.-.-;Name=yrrK;dbxref=COG:COG0816;gene=yrrK;inference=ab initio prediction:Prodigal:2.6,similar to AA sequence:UniProtKB:O34634;locus_tag=BALLLKJP_01533;product=Putative pre-16S rRNA nuclease
18	Prodigal:2.6	CDS	5323	5583	.	-	0	ID=BALLLKJP_01534;inference=ab initio prediction:Prodigal:2.6,similar to AA sequence:UniProtKB:P60359;locus_tag=BALLLKJP_01534;note=UPF0297 protein SA1445;product=hypothetical protein
18	Prodigal:2.6	CDS	5647	8277	.	-	0	ID=BALLLKJP_01535;eC_number=6.1.1.7;Name=alaS;gene=alaS;inference=ab initio prediction:Prodigal:2.6,similar to AA sequence:UniProtKB:P67011;locus_tag=BALLLKJP_01535;product=Alanine--tRNA ligase
18	Prodigal:2.6	CDS	8606	11038	.	-	0	ID=BALLLKJP_01536;eC_number=3.6.4.12;Name=recD2;dbxref=COG:COG0507;gene=recD2;inference=ab initio prediction:Prodigal:2.6,similar to AA sequence:UniProtKB:Q9RT63;locus_tag=BALLLKJP_01536;product=ATP-dependent RecD-like DNA helicase
18	Prodigal:2.6	CDS	11040	11708	.	-	0	ID=BALLLKJP_01537;Name=yrrB;gene=yrrB;inference=ab initio prediction:Prodigal:2.6,similar to AA sequence:UniProtKB:O34452;locus_tag=BALLLKJP_01537;product=TPR repeat-containing protein YrrB
18	Prodigal:2.6	CDS	11871	12989	.	-	0	ID=BALLLKJP_01538;eC_number=2.8.1.13;Name=mnmA;gene=mnmA;inference=ab initio prediction:Prodigal:2.6,similar to AA sequence:UniProtKB:Q99TM8;locus_tag=BALLLKJP_01538;product=tRNA-specific 2-thiouridylase MnmA
18	Prodigal:2.6	CDS	12989	14131	.	-	0	ID=BALLLKJP_01539;eC_number=2.8.1.7;Name=iscS;gene=iscS;inference=ab initio prediction:Prodigal:2.6,similar to AA sequence:UniProtKB:O54055;locus_tag=BALLLKJP_01539;product=Cysteine desulfurase IscS
18	Prodigal:2.6	CDS	14374	15369	.	+	0	ID=BALLLKJP_01540;eC_number=1.14.14.3;Name=luxB;gene=luxB;inference=ab initio prediction:Prodigal:2.6,similar to AA sequence:UniProtKB:P29239;locus_tag=BALLLKJP_01540;product=Alkanal monooxygenase beta chain
18	Prodigal:2.6	CDS	15569	15712	.	-	0	ID=BALLLKJP_01541;inference=ab initio prediction:Prodigal:2.6;locus_tag=BALLLKJP_01541;product=hypothetical protein
18	Prodigal:2.6	CDS	15898	16320	.	-	0	ID=BALLLKJP_01542;Name=cymR;gene=cymR;inference=ab initio prediction:Prodigal:2.6,similar to AA sequence:UniProtKB:O34527;locus_tag=BALLLKJP_01542;product=HTH-type transcriptional regulator CymR
18	Prodigal:2.6	CDS	16406	17677	.	+	0	ID=BALLLKJP_01543;dbxref=COG:COG2256;inference=ab initio prediction:Prodigal:2.6,similar to AA sequence:UniProtKB:P9WQN1;locus_tag=BALLLKJP_01543;product=putative AAA domain-containing protein
18	Prodigal:2.6	CDS	17871	18647	.	-	0	ID=BALLLKJP_01544;eC_number=6.1.-.-;Name=tcdA;dbxref=COG:COG1179;gene=tcdA;inference=ab initio prediction:Prodigal:2.6,similar to AA sequence:UniProtKB:Q46927;locus_tag=BALLLKJP_01544;product=tRNA threonylcarbamoyladenosine dehydratase
18	Prodigal:2.6	CDS	19203	20969	.	-	0	ID=BALLLKJP_01545;eC_number=6.1.1.12;Name=aspS;gene=aspS;inference=ab initio prediction:Prodigal:2.6,similar to AA sequence:UniProtKB:P67015;locus_tag=BALLLKJP_01545;product=Aspartate--tRNA ligase
18	Prodigal:2.6	CDS	20972	22246	.	-	0	ID=BALLLKJP_01546;eC_number=6.1.1.21;Name=hisS;gene=hisS;inference=ab initio prediction:Prodigal:2.6,similar to AA sequence:UniProtKB:P60910;locus_tag=BALLLKJP_01546;product=Histidine--tRNA ligase
18	Prodigal:2.6	CDS	22618	23493	.	-	0	ID=BALLLKJP_01547;eC_number=3.5.1.28;Name=lytC;dbxref=COG:COG0860;gene=lytC;inference=ab initio prediction:Prodigal:2.6,similar to AA sequence:UniProtKB:Q02114;locus_tag=BALLLKJP_01547;product=N-acetylmuramoyl-L-alanine amidase LytC
18	Prodigal:2.6	CDS	23490	23942	.	-	0	ID=BALLLKJP_01548;eC_number=3.1.1.96;Name=dtd;gene=dtd;inference=ab initio prediction:Prodigal:2.6,similar to AA sequence:UniProtKB:P0A026;locus_tag=BALLLKJP_01548;product=D-aminoacyl-tRNA deacylase
18	Prodigal:2.6	CDS	23956	26145	.	-	0	ID=BALLLKJP_01549;eC_number=2.7.6.5;Name=relA;gene=relA;inference=ab initio prediction:Prodigal:2.6,similar to AA sequence:UniProtKB:Q99TL8;locus_tag=BALLLKJP_01549;product=GTP pyrophosphokinase
18	Prodigal:2.6	CDS	26664	27182	.	-	0	ID=BALLLKJP_01550;eC_number=2.4.2.7;Name=apt;gene=apt;inference=ab initio prediction:Prodigal:2.6,similar to AA sequence:UniProtKB:P68779;locus_tag=BALLLKJP_01550;product=Adenine phosphoribosyltransferase
18	Prodigal:2.6	CDS	27201	29474	.	-	0	ID=BALLLKJP_01551;eC_number=3.1.-.-;Name=recJ;dbxref=COG:COG0608;gene=recJ;inference=ab initio prediction:Prodigal:2.6,similar to AA sequence:UniProtKB:P21893;locus_tag=BALLLKJP_01551;product=Single-stranded-DNA-specific exonuclease RecJ
18	Prodigal:2.6	CDS	30219	32510	.	-	0	ID=BALLLKJP_01552;Name=secDF;dbxref=COG:COG0341;gene=secDF;inference=ab initio prediction:Prodigal:2.6,similar to AA sequence:UniProtKB:O32047;locus_tag=BALLLKJP_01552;product=Protein translocase subunit SecDF
18	Prodigal:2.6	CDS	32849	33109	.	-	0	ID=BALLLKJP_01553;Name=yajC;dbxref=COG:COG1862;gene=yajC;inference=ab initio prediction:Prodigal:2.6,similar to AA sequence:UniProtKB:P0ADZ7;locus_tag=BALLLKJP_01553;product=Sec translocon accessory complex subunit YajC
18	Prodigal:2.6	CDS	33125	34264	.	-	0	ID=BALLLKJP_01554;eC_number=2.4.2.29;Name=tgt;gene=tgt;inference=ab initio prediction:Prodigal:2.6,similar to AA sequence:UniProtKB:P66905;locus_tag=BALLLKJP_01554;product=Queuine tRNA-ribosyltransferase
18	Prodigal:2.6	CDS	34285	35310	.	-	0	ID=BALLLKJP_01555;eC_number=2.4.99.17;Name=queA;gene=queA;inference=ab initio prediction:Prodigal:2.6,similar to AA sequence:UniProtKB:P65951;locus_tag=BALLLKJP_01555;product=S-adenosylmethionine:tRNA ribosyltransferase-isomerase
18	Prodigal:2.6	CDS	35312	36316	.	-	0	ID=BALLLKJP_01556;eC_number=3.6.4.12;Name=ruvB;gene=ruvB;inference=ab initio prediction:Prodigal:2.6,similar to AA sequence:UniProtKB:P66758;locus_tag=BALLLKJP_01556;product=Holliday junction ATP-dependent DNA helicase RuvB
18	Prodigal:2.6	CDS	36330	36932	.	-	0	ID=BALLLKJP_01557;eC_number=3.6.4.12;Name=ruvA;dbxref=COG:COG0632;gene=ruvA;inference=ab initio prediction:Prodigal:2.6,similar to AA sequence:UniProtKB:P0A809;locus_tag=BALLLKJP_01557;product=Holliday junction ATP-dependent DNA helicase RuvA
18	Prodigal:2.6	CDS	36945	37400	.	-	0	ID=BALLLKJP_01558;inference=ab initio prediction:Prodigal:2.6;locus_tag=BALLLKJP_01558;product=hypothetical protein
18	Prodigal:2.6	CDS	37412	38704	.	-	0	ID=BALLLKJP_01559;eC_number=3.6.5.-;Name=obg;gene=obg;inference=ab initio prediction:Prodigal:2.6,similar to AA sequence:UniProtKB:Q7A584;locus_tag=BALLLKJP_01559;product=GTPase Obg
18	Prodigal:2.6	CDS	38850	39134	.	-	0	ID=BALLLKJP_01560;Name=rpmA;dbxref=COG:COG0211;gene=rpmA;inference=ab initio prediction:Prodigal:2.6,similar to AA sequence:UniProtKB:Q2FXT0;locus_tag=BALLLKJP_01560;product=50S ribosomal protein L27
18	Prodigal:2.6	CDS	39146	39466	.	-	0	ID=BALLLKJP_01561;inference=ab initio prediction:Prodigal:2.6;locus_tag=BALLLKJP_01561;product=hypothetical protein
18	Prodigal:2.6	CDS	39471	39779	.	-	0	ID=BALLLKJP_01562;Name=rplU;dbxref=COG:COG0261;gene=rplU;inference=ab initio prediction:Prodigal:2.6,similar to AA sequence:UniProtKB:Q2FXS8;locus_tag=BALLLKJP_01562;product=50S ribosomal protein L21
18	Prodigal:2.6	CDS	39901	40422	.	-	0	ID=BALLLKJP_01563;Name=mreD;dbxref=COG:COG2891;gene=mreD;inference=ab initio prediction:Prodigal:2.6,similar to AA sequence:UniProtKB:Q01467;locus_tag=BALLLKJP_01563;product=Rod shape-determining protein MreD
18	Prodigal:2.6	CDS	40422	41261	.	-	0	ID=BALLLKJP_01564;Name=mreC;dbxref=COG:COG1792;gene=mreC;inference=ab initio prediction:Prodigal:2.6,similar to AA sequence:UniProtKB:Q8Y6Y4;locus_tag=BALLLKJP_01564;product=Cell shape-determining protein MreC
18	Prodigal:2.6	CDS	41668	41808	.	-	0	ID=BALLLKJP_01565;inference=ab initio prediction:Prodigal:2.6;locus_tag=BALLLKJP_01565;product=hypothetical protein
18	Prodigal:2.6	CDS	41892	42377	.	-	0	ID=BALLLKJP_01566;inference=ab initio prediction:Prodigal:2.6;locus_tag=BALLLKJP_01566;product=hypothetical protein
18	Prodigal:2.6	CDS	42542	42721	.	+	0	ID=BALLLKJP_01567;inference=ab initio prediction:Prodigal:2.6;locus_tag=BALLLKJP_01567;product=hypothetical protein
18	Prodigal:2.6	CDS	42785	43465	.	-	0	ID=BALLLKJP_01568;inference=ab initio prediction:Prodigal:2.6,similar to AA sequence:UniProtKB:Q02170;locus_tag=BALLLKJP_01568;note=UPF0758 protein YsxA;product=hypothetical protein
18	Prodigal:2.6	CDS	43462	44172	.	-	0	ID=BALLLKJP_01569;Name=comC;gene=comC;inference=ab initio prediction:Prodigal:2.6,similar to AA sequence:UniProtKB:P15378;locus_tag=BALLLKJP_01569;product=Type 4 prepilin-like proteins leader peptide-processing enzyme
18	Prodigal:2.6	CDS	44356	45621	.	-	0	ID=BALLLKJP_01570;eC_number=6.3.2.17;Name=fpgS;gene=fpgS;inference=ab initio prediction:Prodigal:2.6,similar to AA sequence:UniProtKB:P15925;locus_tag=BALLLKJP_01570;product=Folylpolyglutamate synthase
18	Prodigal:2.6	CDS	45632	48262	.	-	0	ID=BALLLKJP_01571;eC_number=6.1.1.9;Name=valS;gene=valS;inference=ab initio prediction:Prodigal:2.6,similar to AA sequence:UniProtKB:Q99TJ8;locus_tag=BALLLKJP_01571;product=Valine--tRNA ligase
18	Prodigal:2.6	CDS	48605	49165	.	+	0	ID=BALLLKJP_01572;eC_number=3.2.2.20;Name=tag;dbxref=COG:COG2818;gene=tag;inference=ab initio prediction:Prodigal:2.6,similar to AA sequence:UniProtKB:P05100;locus_tag=BALLLKJP_01572;product=DNA-3-methyladenine glycosylase 1
18	Prodigal:2.6	CDS	49332	50231	.	-	0	ID=BALLLKJP_01573;inference=ab initio prediction:Prodigal:2.6;locus_tag=BALLLKJP_01573;product=hypothetical protein
19	Prodigal:2.6	CDS	470	1597	.	-	0	ID=BALLLKJP_01574;eC_number=1.-.-.-;inference=ab initio prediction:Prodigal:2.6,similar to AA sequence:UniProtKB:P0DN73;locus_tag=BALLLKJP_01574;product=putative oxidoreductase
19	Prodigal:2.6	CDS	1918	2298	.	-	0	ID=BALLLKJP_01575;Name=yugI_1;dbxref=COG:COG1098;gene=yugI_1;inference=ab initio prediction:Prodigal:2.6,similar to AA sequence:UniProtKB:P80870;locus_tag=BALLLKJP_01575;product=General stress protein 13
19	Prodigal:2.6	CDS	2595	3188	.	-	0	ID=BALLLKJP_01576;eC_number=5.2.1.8;inference=ab initio prediction:Prodigal:2.6,similar to AA sequence:UniProtKB:Q7A6I1;locus_tag=BALLLKJP_01576;product=Putative peptidyl-prolyl cis-trans isomerase
19	Prodigal:2.6	CDS	3254	3634	.	+	0	ID=BALLLKJP_01577;Name=kapB;gene=kapB;inference=ab initio prediction:Prodigal:2.6,similar to AA sequence:UniProtKB:Q08429;locus_tag=BALLLKJP_01577;product=Kinase-associated lipoprotein B
19	Prodigal:2.6	CDS	3828	6233	.	+	0	ID=BALLLKJP_01578;Name=mnhA1;gene=mnhA1;inference=ab initio prediction:Prodigal:2.6,similar to AA sequence:UniProtKB:P60675;locus_tag=BALLLKJP_01578;product=Na(+)/H(+) antiporter subunit A1
19	Prodigal:2.6	CDS	6226	6654	.	+	0	ID=BALLLKJP_01579;Name=mnhB1;dbxref=COG:COG2111;gene=mnhB1;inference=ab initio prediction:Prodigal:2.6,similar to AA sequence:UniProtKB:P60678;locus_tag=BALLLKJP_01579;product=Na(+)/H(+) antiporter subunit B1
19	Prodigal:2.6	CDS	6654	7001	.	+	0	ID=BALLLKJP_01580;Name=mnhC1_2;dbxref=COG:COG1006;gene=mnhC1_2;inference=ab initio prediction:Prodigal:2.6,similar to AA sequence:UniProtKB:P60682;locus_tag=BALLLKJP_01580;product=Na(+)/H(+) antiporter subunit C1
19	Prodigal:2.6	CDS	6988	8484	.	+	0	ID=BALLLKJP_01581;Name=mnhD1;dbxref=COG:COG0651;gene=mnhD1;inference=ab initio prediction:Prodigal:2.6,similar to AA sequence:UniProtKB:P60686;locus_tag=BALLLKJP_01581;product=Na(+)/H(+) antiporter subunit D1
19	Prodigal:2.6	CDS	8486	8965	.	+	0	ID=BALLLKJP_01582;Name=mnhE1;gene=mnhE1;inference=ab initio prediction:Prodigal:2.6,similar to AA sequence:UniProtKB:P60689;locus_tag=BALLLKJP_01582;product=Na(+)/H(+) antiporter subunit E1
19	Prodigal:2.6	CDS	8965	9258	.	+	0	ID=BALLLKJP_01583;Name=mnhF1;dbxref=COG:COG2212;gene=mnhF1;inference=ab initio prediction:Prodigal:2.6,similar to AA sequence:UniProtKB:P60694;locus_tag=BALLLKJP_01583;product=Na(+)/H(+) antiporter subunit F1
19	Prodigal:2.6	CDS	9236	9592	.	+	0	ID=BALLLKJP_01584;Name=mnhG1;dbxref=COG:COG1320;gene=mnhG1;inference=ab initio prediction:Prodigal:2.6,similar to AA sequence:UniProtKB:P60698;locus_tag=BALLLKJP_01584;product=Na(+)/H(+) antiporter subunit G1
19	Prodigal:2.6	CDS	9897	11051	.	+	0	ID=BALLLKJP_01585;inference=ab initio prediction:Prodigal:2.6;locus_tag=BALLLKJP_01585;product=hypothetical protein
19	Prodigal:2.6	CDS	11110	11484	.	-	0	ID=BALLLKJP_01586;eC_number=3.1.2.-;dbxref=COG:COG2050;inference=ab initio prediction:Prodigal:2.6,similar to AA sequence:UniProtKB:Q9I3A4;locus_tag=BALLLKJP_01586;product=Putative esterase
19	Prodigal:2.6	CDS	11507	12823	.	-	0	ID=BALLLKJP_01587;inference=ab initio prediction:Prodigal:2.6;locus_tag=BALLLKJP_01587;product=hypothetical protein
19	Prodigal:2.6	CDS	13009	14490	.	-	0	ID=BALLLKJP_01588;eC_number=3.4.11.1;Name=pepA_2;dbxref=COG:COG0260;gene=pepA_2;inference=ab initio prediction:Prodigal:2.6,similar to AA sequence:UniProtKB:O86436;locus_tag=BALLLKJP_01588;product=Cytosol aminopeptidase
19	Prodigal:2.6	CDS	14810	16096	.	-	0	ID=BALLLKJP_01589;eC_number=1.6.99.-;inference=ab initio prediction:Prodigal:2.6,similar to AA sequence:UniProtKB:Q7A6J4;locus_tag=BALLLKJP_01589;product=NADH dehydrogenase-like protein
19	Prodigal:2.6	CDS	16288	16647	.	-	0	ID=BALLLKJP_01590;dbxref=COG:COG0316;inference=ab initio prediction:Prodigal:2.6,similar to AA sequence:UniProtKB:O67709;locus_tag=BALLLKJP_01590;product=Protein
19	Prodigal:2.6	CDS	16677	16922	.	-	0	ID=BALLLKJP_01591;inference=ab initio prediction:Prodigal:2.6;locus_tag=BALLLKJP_01591;product=hypothetical protein
19	Prodigal:2.6	CDS	17204	18268	.	+	0	ID=BALLLKJP_01592;eC_number=1.6.99.-;Name=yjlD;dbxref=COG:COG1252;gene=yjlD;inference=ab initio prediction:Prodigal:2.6,similar to AA sequence:UniProtKB:P80861;locus_tag=BALLLKJP_01592;product=NADH dehydrogenase-like protein YjlD
19	Prodigal:2.6	CDS	18459	18779	.	-	0	ID=BALLLKJP_01593;inference=ab initio prediction:Prodigal:2.6;locus_tag=BALLLKJP_01593;product=hypothetical protein
19	Prodigal:2.6	CDS	18879	19121	.	+	0	ID=BALLLKJP_01594;Name=nfuA;gene=nfuA;inference=ab initio prediction:Prodigal:2.6,protein motif:HAMAP:MF_01637;locus_tag=BALLLKJP_01594;product=Fe/S biogenesis protein NfuA
19	Prodigal:2.6	CDS	19419	20657	.	-	0	ID=BALLLKJP_01595;Name=dltD;dbxref=COG:COG3966;gene=dltD;inference=ab initio prediction:Prodigal:2.6,similar to AA sequence:UniProtKB:Q2FZW3;locus_tag=BALLLKJP_01595;product=Protein DltD
19	Prodigal:2.6	CDS	20654	20890	.	-	0	ID=BALLLKJP_01596;Name=dltC;dbxref=COG:COG0236;gene=dltC;inference=ab initio prediction:Prodigal:2.6,similar to AA sequence:UniProtKB:P39579;locus_tag=BALLLKJP_01596;product=D-alanyl carrier protein
19	Prodigal:2.6	CDS	20908	22122	.	-	0	ID=BALLLKJP_01597;eC_number=2.3.1.-;Name=patA_2;dbxref=COG:COG1696;gene=patA_2;inference=ab initio prediction:Prodigal:2.6,similar to AA sequence:UniProtKB:O25526;locus_tag=BALLLKJP_01597;product=Peptidoglycan O-acetyltransferase
19	Prodigal:2.6	CDS	22119	23576	.	-	0	ID=BALLLKJP_01598;eC_number=6.2.1.-;Name=dltA;gene=dltA;inference=ab initio prediction:Prodigal:2.6,similar to AA sequence:UniProtKB:P99107;locus_tag=BALLLKJP_01598;product=D-alanine--D-alanyl carrier protein ligase
19	Prodigal:2.6	CDS	23592	23738	.	-	0	ID=BALLLKJP_01599;inference=ab initio prediction:Prodigal:2.6;locus_tag=BALLLKJP_01599;product=hypothetical protein
19	Prodigal:2.6	CDS	24144	25115	.	-	0	ID=BALLLKJP_01600;eC_number=1.1.1.79;Name=ghrB;dbxref=COG:COG1052;gene=ghrB;inference=ab initio prediction:Prodigal:2.6,similar to AA sequence:UniProtKB:P37666;locus_tag=BALLLKJP_01600;product=Glyoxylate/hydroxypyruvate reductase B
19	Prodigal:2.6	CDS	25157	25936	.	-	0	ID=BALLLKJP_01601;eC_number=3.1.3.-;Name=yutF;dbxref=COG:COG0647;gene=yutF;inference=ab initio prediction:Prodigal:2.6,similar to AA sequence:UniProtKB:O32125;locus_tag=BALLLKJP_01601;product=Acid sugar phosphatase
19	Prodigal:2.6	CDS	25936	26370	.	-	0	ID=BALLLKJP_01602;inference=ab initio prediction:Prodigal:2.6,similar to AA sequence:UniProtKB:O32126;locus_tag=BALLLKJP_01602;note=UPF0331 protein YutE;product=hypothetical protein
19	Prodigal:2.6	CDS	26489	26755	.	+	0	ID=BALLLKJP_01603;inference=ab initio prediction:Prodigal:2.6;locus_tag=BALLLKJP_01603;product=hypothetical protein
19	Prodigal:2.6	CDS	26815	27204	.	-	0	ID=BALLLKJP_01604;Name=yutD;dbxref=COG:COG4470;gene=yutD;inference=ab initio prediction:Prodigal:2.6,similar to AA sequence:UniProtKB:O32127;locus_tag=BALLLKJP_01604;product=putative protein YutD
19	Prodigal:2.6	CDS	27391	28305	.	-	0	ID=BALLLKJP_01605;eC_number=2.8.1.8;Name=lipA;gene=lipA;inference=ab initio prediction:Prodigal:2.6,similar to AA sequence:UniProtKB:P65286;locus_tag=BALLLKJP_01605;product=Lipoyl synthase
19	Prodigal:2.6	CDS	28394	29713	.	-	0	ID=BALLLKJP_01606;eC_number=3.1.3.-;Name=mggB;dbxref=COG:COG0737;gene=mggB;inference=ab initio prediction:Prodigal:2.6,similar to AA sequence:UniProtKB:A9BJC1;locus_tag=BALLLKJP_01606;product=Mannosylglucosyl-3-phosphoglycerate phosphatase
19	Prodigal:2.6	CDS	29799	30626	.	-	0	ID=BALLLKJP_01607;inference=ab initio prediction:Prodigal:2.6;locus_tag=BALLLKJP_01607;product=hypothetical protein
19	Prodigal:2.6	CDS	30639	31487	.	-	0	ID=BALLLKJP_01608;inference=ab initio prediction:Prodigal:2.6;locus_tag=BALLLKJP_01608;product=hypothetical protein
19	Prodigal:2.6	CDS	31854	32879	.	-	0	ID=BALLLKJP_01609;inference=ab initio prediction:Prodigal:2.6,similar to AA sequence:UniProtKB:P37908;locus_tag=BALLLKJP_01609;note=UPF0053 inner membrane protein YfjD;product=hypothetical protein
19	Prodigal:2.6	CDS	33425	33835	.	-	0	ID=BALLLKJP_01610;inference=ab initio prediction:Prodigal:2.6;locus_tag=BALLLKJP_01610;product=hypothetical protein
19	Prodigal:2.6	CDS	33849	34208	.	-	0	ID=BALLLKJP_01611;inference=ab initio prediction:Prodigal:2.6;locus_tag=BALLLKJP_01611;product=hypothetical protein
19	Prodigal:2.6	CDS	34305	34511	.	-	0	ID=BALLLKJP_01612;inference=ab initio prediction:Prodigal:2.6;locus_tag=BALLLKJP_01612;product=hypothetical protein
19	Prodigal:2.6	CDS	35670	37067	.	-	0	ID=BALLLKJP_01613;inference=ab initio prediction:Prodigal:2.6,similar to AA sequence:UniProtKB:Q7A6L4;locus_tag=BALLLKJP_01613;note=UPF0051 protein SA0778;product=hypothetical protein
19	Prodigal:2.6	CDS	37273	37737	.	-	0	ID=BALLLKJP_01614;eC_number=2.-.-.-;Name=sufU;dbxref=COG:COG0822;gene=sufU;inference=ab initio prediction:Prodigal:2.6,similar to AA sequence:UniProtKB:O32163;locus_tag=BALLLKJP_01614;product=Zinc-dependent sulfurtransferase SufU
19	Prodigal:2.6	CDS	37727	38968	.	-	0	ID=BALLLKJP_01615;eC_number=2.8.1.7;Name=csd;gene=csd;inference=ab initio prediction:Prodigal:2.6,similar to AA sequence:UniProtKB:P99177;locus_tag=BALLLKJP_01615;product=putative cysteine desulfurase
19	Prodigal:2.6	CDS	39036	40343	.	-	0	ID=BALLLKJP_01616;inference=ab initio prediction:Prodigal:2.6,similar to AA sequence:UniProtKB:Q7A6L4;locus_tag=BALLLKJP_01616;note=UPF0051 protein SA0778;product=hypothetical protein
19	Prodigal:2.6	CDS	40438	41199	.	-	0	ID=BALLLKJP_01617;Name=sufC;dbxref=COG:COG0396;gene=sufC;inference=ab initio prediction:Prodigal:2.6,similar to AA sequence:UniProtKB:P80866;locus_tag=BALLLKJP_01617;product=Vegetative protein 296
19	Prodigal:2.6	CDS	41521	42381	.	+	0	ID=BALLLKJP_01618;inference=ab initio prediction:Prodigal:2.6;locus_tag=BALLLKJP_01618;product=hypothetical protein
19	Prodigal:2.6	CDS	42447	42638	.	-	0	ID=BALLLKJP_01619;inference=ab initio prediction:Prodigal:2.6,similar to AA sequence:UniProtKB:Q7A6L9;locus_tag=BALLLKJP_01619;note=UPF0337 protein SA0772;product=hypothetical protein
19	Prodigal:2.6	CDS	42813	42971	.	+	0	ID=BALLLKJP_01620;inference=ab initio prediction:Prodigal:2.6;locus_tag=BALLLKJP_01620;product=hypothetical protein
19	Prodigal:2.6	CDS	43241	44053	.	-	0	ID=BALLLKJP_01621;Name=metQ_2;dbxref=COG:COG1464;gene=metQ_2;inference=ab initio prediction:Prodigal:2.6,similar to AA sequence:UniProtKB:O32167;locus_tag=BALLLKJP_01621;product=Methionine-binding lipoprotein MetQ
19	Prodigal:2.6	CDS	44074	44769	.	-	0	ID=BALLLKJP_01622;Name=metP_2;dbxref=COG:COG2011;gene=metP_2;inference=ab initio prediction:Prodigal:2.6,similar to AA sequence:UniProtKB:O32168;locus_tag=BALLLKJP_01622;product=Methionine import system permease protein MetP
19	Prodigal:2.6	CDS	44762	45787	.	-	0	ID=BALLLKJP_01623;eC_number=3.6.3.-;Name=metN2;dbxref=COG:COG1135;gene=metN2;inference=ab initio prediction:Prodigal:2.6,similar to AA sequence:UniProtKB:Q99VG8;locus_tag=BALLLKJP_01623;product=Methionine import ATP-binding protein MetN 2
19	Prodigal:2.6	CDS	46040	46336	.	-	0	ID=BALLLKJP_01624;Name=trxA_2;dbxref=COG:COG0526;gene=trxA_2;inference=ab initio prediction:Prodigal:2.6,similar to AA sequence:UniProtKB:P9WG67;locus_tag=BALLLKJP_01624;product=Thioredoxin
19	Prodigal:2.6	CDS	46329	46715	.	-	0	ID=BALLLKJP_01625;eC_number=3.1.26.8;Name=rnmV_1;gene=rnmV_1;inference=ab initio prediction:Prodigal:2.6,protein motif:HAMAP:MF_01469;locus_tag=BALLLKJP_01625;product=Ribonuclease M5
19	Prodigal:2.6	CDS	46975	47355	.	-	0	ID=BALLLKJP_01626;Name=gcvH;gene=gcvH;inference=ab initio prediction:Prodigal:2.6,similar to AA sequence:UniProtKB:P64214;locus_tag=BALLLKJP_01626;product=Glycine cleavage system H protein
19	Prodigal:2.6	CDS	47529	47882	.	-	0	ID=BALLLKJP_01627;Name=mgsR;dbxref=COG:COG1393;gene=mgsR;inference=ab initio prediction:Prodigal:2.6,similar to AA sequence:UniProtKB:P54503;locus_tag=BALLLKJP_01627;product=Regulatory protein MgsR
19	Prodigal:2.6	CDS	48025	48348	.	+	0	ID=BALLLKJP_01628;Name=ydbP;dbxref=COG:COG0526;gene=ydbP;inference=ab initio prediction:Prodigal:2.6,similar to AA sequence:UniProtKB:P96611;locus_tag=BALLLKJP_01628;product=Thioredoxin-like protein YdbP
19	Prodigal:2.6	CDS	48531	49073	.	-	0	ID=BALLLKJP_01629;eC_number=1.-.-.-;Name=ydjA;dbxref=COG:COG0778;gene=ydjA;inference=ab initio prediction:Prodigal:2.6,similar to AA sequence:UniProtKB:P0ACY1;locus_tag=BALLLKJP_01629;product=Putative NAD(P)H nitroreductase YdjA
19	Prodigal:2.6	CDS	49154	49870	.	-	0	ID=BALLLKJP_01630;eC_number=4.2.1.10;Name=aroD;gene=aroD;inference=ab initio prediction:Prodigal:2.6,similar to AA sequence:UniProtKB:Q6GII7;locus_tag=BALLLKJP_01630;product=3-dehydroquinate dehydratase
19	Prodigal:2.6	CDS	50028	50453	.	+	0	ID=BALLLKJP_01631;inference=ab initio prediction:Prodigal:2.6,similar to AA sequence:UniProtKB:Q7A6M9;locus_tag=BALLLKJP_01631;product=Organic hydroperoxide resistance protein-like protein
20	Prodigal:2.6	CDS	438	986	.	-	0	ID=BALLLKJP_01632;inference=ab initio prediction:Prodigal:2.6;locus_tag=BALLLKJP_01632;product=hypothetical protein
20	Prodigal:2.6	CDS	999	1205	.	-	0	ID=BALLLKJP_01633;inference=ab initio prediction:Prodigal:2.6;locus_tag=BALLLKJP_01633;product=hypothetical protein
20	Prodigal:2.6	CDS	1246	1893	.	-	0	ID=BALLLKJP_01634;Name=opuCD_2;gene=opuCD_2;inference=ab initio prediction:Prodigal:2.6,similar to AA sequence:UniProtKB:G2JZ41;locus_tag=BALLLKJP_01634;product=Carnitine transport permease protein OpuCD
20	Prodigal:2.6	CDS	1896	2855	.	-	0	ID=BALLLKJP_01635;Name=opuCC;gene=opuCC;inference=ab initio prediction:Prodigal:2.6,similar to AA sequence:UniProtKB:G2JZ42;locus_tag=BALLLKJP_01635;product=Carnitine transport binding protein OpuCC
20	Prodigal:2.6	CDS	2874	3509	.	-	0	ID=BALLLKJP_01636;Name=opuCB_2;gene=opuCB_2;inference=ab initio prediction:Prodigal:2.6,similar to AA sequence:UniProtKB:G2JZ43;locus_tag=BALLLKJP_01636;product=Carnitine transport permease protein OpuCB
20	Prodigal:2.6	CDS	3506	4693	.	-	0	ID=BALLLKJP_01637;eC_number=3.6.3.32;Name=opuCA_2;gene=opuCA_2;inference=ab initio prediction:Prodigal:2.6,similar to AA sequence:UniProtKB:G2JZ44;locus_tag=BALLLKJP_01637;product=Carnitine transport ATP-binding protein OpuCA
20	Prodigal:2.6	CDS	4828	5316	.	-	0	ID=BALLLKJP_01638;eC_number=1.1.1.108;Name=lcdH_2;gene=lcdH_2;inference=ab initio prediction:Prodigal:2.6,similar to AA sequence:UniProtKB:D7UNT2;locus_tag=BALLLKJP_01638;product=L-carnitine dehydrogenase
20	Prodigal:2.6	CDS	5313	6278	.	-	0	ID=BALLLKJP_01639;eC_number=1.1.1.108;Name=lcdH_3;gene=lcdH_3;inference=ab initio prediction:Prodigal:2.6,similar to AA sequence:UniProtKB:D7URM0;locus_tag=BALLLKJP_01639;product=L-carnitine dehydrogenase
20	Prodigal:2.6	CDS	6278	7174	.	-	0	ID=BALLLKJP_01640;eC_number=2.3.1.247;Name=kce;dbxref=COG:COG3246;gene=kce;inference=ab initio prediction:Prodigal:2.6,similar to AA sequence:UniProtKB:Q8RHX2;locus_tag=BALLLKJP_01640;product=3-keto-5-aminohexanoate cleavage enzyme
20	Prodigal:2.6	CDS	7310	7849	.	-	0	ID=BALLLKJP_01641;Name=kstR2;gene=kstR2;inference=ab initio prediction:Prodigal:2.6,similar to AA sequence:UniProtKB:P9WMB9;locus_tag=BALLLKJP_01641;product=HTH-type transcriptional repressor KstR2
20	Prodigal:2.6	CDS	8315	9676	.	-	0	ID=BALLLKJP_01642;Name=brnQ_2;dbxref=COG:COG1114;gene=brnQ_2;inference=ab initio prediction:Prodigal:2.6,similar to AA sequence:UniProtKB:P0AD99;locus_tag=BALLLKJP_01642;product=Branched-chain amino acid transport system 2 carrier protein
20	Prodigal:2.6	CDS	10027	11244	.	+	0	ID=BALLLKJP_01643;eC_number=3.5.1.18;Name=dapE_1;gene=dapE_1;inference=ab initio prediction:Prodigal:2.6,similar to AA sequence:UniProtKB:Q99SN6;locus_tag=BALLLKJP_01643;product=putative succinyl-diaminopimelate desuccinylase
20	Prodigal:2.6	CDS	11383	12138	.	-	0	ID=BALLLKJP_01644;eC_number=1.97.1.4;Name=pflA;gene=pflA;inference=ab initio prediction:Prodigal:2.6,similar to AA sequence:UniProtKB:Q7A7X5;locus_tag=BALLLKJP_01644;product=Pyruvate formate-lyase-activating enzyme
20	Prodigal:2.6	CDS	12160	14406	.	-	0	ID=BALLLKJP_01645;eC_number=2.3.1.54;Name=pflB;dbxref=COG:COG1882;gene=pflB;inference=ab initio prediction:Prodigal:2.6,similar to AA sequence:UniProtKB:Q5HJF4;locus_tag=BALLLKJP_01645;product=Formate acetyltransferase
20	Prodigal:2.6	CDS	14871	15644	.	-	0	ID=BALLLKJP_01646;inference=ab initio prediction:Prodigal:2.6;locus_tag=BALLLKJP_01646;product=hypothetical protein
20	Prodigal:2.6	CDS	15646	16341	.	-	0	ID=BALLLKJP_01647;Name=ecsA_1;dbxref=COG:COG1131;gene=ecsA_1;inference=ab initio prediction:Prodigal:2.6,similar to AA sequence:UniProtKB:P55339;locus_tag=BALLLKJP_01647;product=ABC-type transporter ATP-binding protein EcsA
20	Prodigal:2.6	CDS	17053	18243	.	-	0	ID=BALLLKJP_01648;Name=yhhS_2;gene=yhhS_2;inference=ab initio prediction:Prodigal:2.6,similar to AA sequence:UniProtKB:P37621;locus_tag=BALLLKJP_01648;product=putative MFS-type transporter YhhS
20	Prodigal:2.6	CDS	18255	19004	.	-	0	ID=BALLLKJP_01649;Name=sapF;dbxref=COG:COG4167;gene=sapF;inference=ab initio prediction:Prodigal:2.6,similar to AA sequence:UniProtKB:P0AAH8;locus_tag=BALLLKJP_01649;product=Putrescine export system ATP-binding protein SapF
20	Prodigal:2.6	CDS	18997	19812	.	-	0	ID=BALLLKJP_01650;Name=oppD_2;dbxref=COG:COG0444;gene=oppD_2;inference=ab initio prediction:Prodigal:2.6,similar to AA sequence:UniProtKB:P24136;locus_tag=BALLLKJP_01650;product=Oligopeptide transport ATP-binding protein OppD
20	Prodigal:2.6	CDS	19799	20677	.	-	0	ID=BALLLKJP_01651;Name=gsiD;dbxref=COG:COG1173;gene=gsiD;inference=ab initio prediction:Prodigal:2.6,similar to AA sequence:UniProtKB:P75799;locus_tag=BALLLKJP_01651;product=Glutathione transport system permease protein GsiD
20	Prodigal:2.6	CDS	20674	21609	.	-	0	ID=BALLLKJP_01652;Name=nikB;dbxref=COG:COG0601;gene=nikB;inference=ab initio prediction:Prodigal:2.6,similar to AA sequence:UniProtKB:P33591;locus_tag=BALLLKJP_01652;product=Nickel transport system permease protein NikB
20	Prodigal:2.6	CDS	21622	23220	.	-	0	ID=BALLLKJP_01653;Name=nikA;dbxref=COG:COG0747;gene=nikA;inference=ab initio prediction:Prodigal:2.6,similar to AA sequence:UniProtKB:P33590;locus_tag=BALLLKJP_01653;product=Nickel-binding periplasmic protein
20	Prodigal:2.6	CDS	23271	24563	.	-	0	ID=BALLLKJP_01654;inference=ab initio prediction:Prodigal:2.6;locus_tag=BALLLKJP_01654;product=hypothetical protein
20	Prodigal:2.6	CDS	24556	25371	.	-	0	ID=BALLLKJP_01655;inference=ab initio prediction:Prodigal:2.6;locus_tag=BALLLKJP_01655;product=hypothetical protein
20	Prodigal:2.6	CDS	25368	26207	.	-	0	ID=BALLLKJP_01656;eC_number=5.1.1.7;Name=dapF;gene=dapF;inference=ab initio prediction:Prodigal:2.6,protein motif:HAMAP:MF_00197;locus_tag=BALLLKJP_01656;product=Diaminopimelate epimerase
20	Prodigal:2.6	CDS	26395	26841	.	+	0	ID=BALLLKJP_01657;inference=ab initio prediction:Prodigal:2.6;locus_tag=BALLLKJP_01657;product=hypothetical protein
20	Prodigal:2.6	CDS	26856	27545	.	+	0	ID=BALLLKJP_01658;eC_number=3.6.3.25;Name=cysA_2;dbxref=COG:COG1118;gene=cysA_2;inference=ab initio prediction:Prodigal:2.6,similar to AA sequence:UniProtKB:P16676;locus_tag=BALLLKJP_01658;product=Sulfate/thiosulfate import ATP-binding protein CysA
20	Prodigal:2.6	CDS	27673	28446	.	-	0	ID=BALLLKJP_01659;eC_number=1.1.1.304;Name=budC;gene=budC;inference=ab initio prediction:Prodigal:2.6,similar to AA sequence:UniProtKB:Q48436;locus_tag=BALLLKJP_01659;product=Diacetyl reductase [(S)-acetoin forming]
20	Prodigal:2.6	CDS	28615	29991	.	-	0	ID=BALLLKJP_01660;Name=norB_2;gene=norB_2;inference=ab initio prediction:Prodigal:2.6,similar to AA sequence:UniProtKB:Q8NWQ5;locus_tag=BALLLKJP_01660;product=Quinolone resistance protein NorB
20	Prodigal:2.6	CDS	30020	33037	.	-	0	ID=BALLLKJP_01661;eC_number=1.3.99.33;Name=urdA;dbxref=COG:COG1053;gene=urdA;inference=ab initio prediction:Prodigal:2.6,similar to AA sequence:UniProtKB:Q8CVD0;locus_tag=BALLLKJP_01661;product=Urocanate reductase
20	Prodigal:2.6	CDS	33120	34037	.	-	0	ID=BALLLKJP_01662;eC_number=2.7.1.180;Name=apbE;dbxref=COG:COG1477;gene=apbE;inference=ab initio prediction:Prodigal:2.6,similar to AA sequence:UniProtKB:O83774;locus_tag=BALLLKJP_01662;product=FAD:protein FMN transferase
20	Prodigal:2.6	CDS	34439	35434	.	-	0	ID=BALLLKJP_01663;Name=znuA_2;dbxref=COG:COG0803;gene=znuA_2;inference=ab initio prediction:Prodigal:2.6,similar to AA sequence:UniProtKB:O34966;locus_tag=BALLLKJP_01663;product=High-affinity zinc uptake system binding-protein ZnuA
20	Prodigal:2.6	CDS	35691	36794	.	+	0	ID=BALLLKJP_01664;eC_number=1.14.13.-;dbxref=COG:COG0492;inference=ab initio prediction:Prodigal:2.6,similar to AA sequence:UniProtKB:Q99R54;locus_tag=BALLLKJP_01664;product=Baeyer-Villiger flavin-containing monooxygenase
20	Prodigal:2.6	CDS	36788	38170	.	+	0	ID=BALLLKJP_01665;inference=ab initio prediction:Prodigal:2.6;locus_tag=BALLLKJP_01665;product=hypothetical protein
20	Prodigal:2.6	CDS	38140	39021	.	+	0	ID=BALLLKJP_01666;eC_number=3.6.-.-;Name=yeiR;dbxref=COG:COG0523;gene=yeiR;inference=ab initio prediction:Prodigal:2.6,similar to AA sequence:UniProtKB:P33030;locus_tag=BALLLKJP_01666;product=Zinc-binding GTPase YeiR
20	Prodigal:2.6	CDS	39166	39876	.	-	0	ID=BALLLKJP_01667;inference=ab initio prediction:Prodigal:2.6,similar to AA sequence:UniProtKB:Q7A3L3;locus_tag=BALLLKJP_01667;product=putative lipoprotein
20	Prodigal:2.6	CDS	40167	42050	.	-	0	ID=BALLLKJP_01668;eC_number=3.1.1.3;Name=lip2_2;gene=lip2_2;inference=ab initio prediction:Prodigal:2.6,similar to AA sequence:UniProtKB:Q7A7P2;locus_tag=BALLLKJP_01668;product=Lipase 2
20	Prodigal:2.6	CDS	42590	43777	.	+	0	ID=BALLLKJP_01669;eC_number=3.4.22.48;Name=sspP;gene=sspP;inference=ab initio prediction:Prodigal:2.6,similar to AA sequence:UniProtKB:P81297;locus_tag=BALLLKJP_01669;product=Staphopain A
20	Prodigal:2.6	CDS	43795	44112	.	+	0	ID=BALLLKJP_01670;inference=ab initio prediction:Prodigal:2.6;locus_tag=BALLLKJP_01670;product=hypothetical protein
20	Prodigal:2.6	CDS	44221	44907	.	-	0	ID=BALLLKJP_01671;eC_number=6.2.1.14;Name=bioW;dbxref=COG:COG1424;gene=bioW;inference=ab initio prediction:Prodigal:2.6,similar to AA sequence:UniProtKB:P53559;locus_tag=BALLLKJP_01671;product=6-carboxyhexanoate--CoA ligase
20	Prodigal:2.6	CDS	44900	46033	.	-	0	ID=BALLLKJP_01672;eC_number=2.3.1.47;Name=bioF;gene=bioF;inference=ab initio prediction:Prodigal:2.6,similar to AA sequence:UniProtKB:P22806;locus_tag=BALLLKJP_01672;product=8-amino-7-oxononanoate synthase
20	Prodigal:2.6	CDS	46044	47399	.	-	0	ID=BALLLKJP_01673;eC_number=2.6.1.105;Name=bioK;dbxref=COG:COG0161;gene=bioK;inference=ab initio prediction:Prodigal:2.6,similar to AA sequence:UniProtKB:P53555;locus_tag=BALLLKJP_01673;product=L-Lysine--8-amino-7-oxononanoate transaminase
20	Prodigal:2.6	CDS	47392	48063	.	-	0	ID=BALLLKJP_01674;eC_number=6.3.3.3;Name=bioD1;dbxref=COG:COG0132;gene=bioD1;inference=ab initio prediction:Prodigal:2.6,similar to AA sequence:UniProtKB:P13000;locus_tag=BALLLKJP_01674;product=ATP-dependent dethiobiotin synthetase BioD 1
20	Prodigal:2.6	CDS	48402	48554	.	-	0	ID=BALLLKJP_01675;inference=ab initio prediction:Prodigal:2.6;locus_tag=BALLLKJP_01675;product=hypothetical protein
20	Prodigal:2.6	CDS	48811	49428	.	-	0	ID=BALLLKJP_01676;inference=ab initio prediction:Prodigal:2.6,similar to AA sequence:UniProtKB:P61598;locus_tag=BALLLKJP_01676;product=Putative surface protein
21	Prodigal:2.6	CDS	358	1518	.	+	0	ID=BALLLKJP_01677;eC_number=2.6.1.-;Name=bacF;dbxref=COG:COG0436;gene=bacF;inference=ab initio prediction:Prodigal:2.6,similar to AA sequence:UniProtKB:P39643;locus_tag=BALLLKJP_01677;product=Transaminase BacF
21	Prodigal:2.6	CDS	1531	1623	.	+	0	ID=BALLLKJP_01678;inference=ab initio prediction:Prodigal:2.6;locus_tag=BALLLKJP_01678;product=hypothetical protein
21	Prodigal:2.6	CDS	1681	2529	.	+	0	ID=BALLLKJP_01679;eC_number=1.1.1.28;Name=ldhD_2;dbxref=COG:COG1052;gene=ldhD_2;inference=ab initio prediction:Prodigal:2.6,similar to AA sequence:UniProtKB:P72357;locus_tag=BALLLKJP_01679;product=D-lactate dehydrogenase
21	Prodigal:2.6	CDS	2583	2789	.	-	0	ID=BALLLKJP_01680;Name=copZ_1;dbxref=COG:COG2608;gene=copZ_1;inference=ab initio prediction:Prodigal:2.6,similar to AA sequence:UniProtKB:Q2FV63;locus_tag=BALLLKJP_01680;product=Copper chaperone CopZ
21	Prodigal:2.6	CDS	2921	5305	.	-	0	ID=BALLLKJP_01681;eC_number=3.6.3.54;Name=copA_1;dbxref=COG:COG2217;gene=copA_1;inference=ab initio prediction:Prodigal:2.6,similar to AA sequence:UniProtKB:Q2FV64;locus_tag=BALLLKJP_01681;product=Copper-exporting P-type ATPase
21	Prodigal:2.6	CDS	5542	5748	.	-	0	ID=BALLLKJP_01682;inference=ab initio prediction:Prodigal:2.6;locus_tag=BALLLKJP_01682;product=hypothetical protein
21	Prodigal:2.6	CDS	5951	6820	.	+	0	ID=BALLLKJP_01683;eC_number=1.-.-.-;Name=ydaD;gene=ydaD;inference=ab initio prediction:Prodigal:2.6,similar to AA sequence:UniProtKB:P80873;locus_tag=BALLLKJP_01683;product=General stress protein 39
21	Prodigal:2.6	CDS	7322	8866	.	+	0	ID=BALLLKJP_01684;eC_number=1.2.1.88;Name=rocA;gene=rocA;inference=ab initio prediction:Prodigal:2.6,similar to AA sequence:UniProtKB:P99076;locus_tag=BALLLKJP_01684;product=1-pyrroline-5-carboxylate dehydrogenase
21	Prodigal:2.6	CDS	9161	9388	.	+	0	ID=BALLLKJP_01685;inference=ab initio prediction:Prodigal:2.6;locus_tag=BALLLKJP_01685;product=hypothetical protein
21	Prodigal:2.6	CDS	9394	11388	.	+	0	ID=BALLLKJP_01686;Name=feoB;dbxref=COG:COG0370;gene=feoB;inference=ab initio prediction:Prodigal:2.6,similar to AA sequence:UniProtKB:Q8GNS3;locus_tag=BALLLKJP_01686;product=Fe(2+) transporter FeoB
21	Prodigal:2.6	CDS	11403	11585	.	+	0	ID=BALLLKJP_01687;inference=ab initio prediction:Prodigal:2.6;locus_tag=BALLLKJP_01687;product=hypothetical protein
21	Prodigal:2.6	CDS	11768	12232	.	+	0	ID=BALLLKJP_01688;inference=ab initio prediction:Prodigal:2.6;locus_tag=BALLLKJP_01688;product=hypothetical protein
21	Prodigal:2.6	CDS	12537	13055	.	+	0	ID=BALLLKJP_01689;eC_number=2.1.1.63;Name=ogt;dbxref=COG:COG0350;gene=ogt;inference=ab initio prediction:Prodigal:2.6,similar to AA sequence:UniProtKB:P9WJW5;locus_tag=BALLLKJP_01689;product=Methylated-DNA--protein-cysteine methyltransferase
21	Prodigal:2.6	CDS	13306	14472	.	-	0	ID=BALLLKJP_01690;eC_number=2.3.3.10;Name=mvaS;dbxref=COG:COG3425;gene=mvaS;inference=ab initio prediction:Prodigal:2.6,similar to AA sequence:UniProtKB:Q9FD71;locus_tag=BALLLKJP_01690;product=Hydroxymethylglutaryl-CoA synthase
21	Prodigal:2.6	CDS	14717	15994	.	+	0	ID=BALLLKJP_01691;eC_number=1.1.1.88;Name=mvaA;gene=mvaA;inference=ab initio prediction:Prodigal:2.6,similar to AA sequence:UniProtKB:P13702;locus_tag=BALLLKJP_01691;product=3-hydroxy-3-methylglutaryl-coenzyme A reductase
21	Prodigal:2.6	CDS	16071	16502	.	-	0	ID=BALLLKJP_01692;Name=ssaA2_2;dbxref=COG:COG3942;gene=ssaA2_2;inference=ab initio prediction:Prodigal:2.6,similar to AA sequence:UniProtKB:Q2G2J2;locus_tag=BALLLKJP_01692;product=Staphylococcal secretory antigen ssaA2
21	Prodigal:2.6	CDS	16759	16974	.	-	0	ID=BALLLKJP_01693;inference=ab initio prediction:Prodigal:2.6;locus_tag=BALLLKJP_01693;product=hypothetical protein
21	Prodigal:2.6	CDS	17162	18046	.	+	0	ID=BALLLKJP_01694;Name=cynR;gene=cynR;inference=ab initio prediction:Prodigal:2.6,similar to AA sequence:UniProtKB:P27111;locus_tag=BALLLKJP_01694;product=HTH-type transcriptional regulator CynR
21	Prodigal:2.6	CDS	18358	18750	.	+	0	ID=BALLLKJP_01695;Name=cidA;dbxref=COG:COG1380;gene=cidA;inference=ab initio prediction:Prodigal:2.6,similar to AA sequence:UniProtKB:P60647;locus_tag=BALLLKJP_01695;product=Holin-like protein CidA
21	Prodigal:2.6	CDS	18747	19436	.	+	0	ID=BALLLKJP_01696;Name=cidB;dbxref=COG:COG1346;gene=cidB;inference=ab initio prediction:Prodigal:2.6,similar to AA sequence:UniProtKB:P60639;locus_tag=BALLLKJP_01696;product=Holin-like protein CidB
21	Prodigal:2.6	CDS	19486	21225	.	+	0	ID=BALLLKJP_01697;Name=ydaP;dbxref=COG:COG0028;gene=ydaP;inference=ab initio prediction:Prodigal:2.6,similar to AA sequence:UniProtKB:P96591;locus_tag=BALLLKJP_01697;product=Putative thiamine pyrophosphate-containing protein YdaP
21	Prodigal:2.6	CDS	21469	23496	.	+	0	ID=BALLLKJP_01698;eC_number=2.7.1.199;Name=ptsG;gene=ptsG;inference=ab initio prediction:Prodigal:2.6,similar to AA sequence:UniProtKB:Q7A807;locus_tag=BALLLKJP_01698;product=PTS system glucose-specific EIICBA component
21	Prodigal:2.6	CDS	23516	23782	.	+	0	ID=BALLLKJP_01699;inference=ab initio prediction:Prodigal:2.6;locus_tag=BALLLKJP_01699;product=hypothetical protein
21	Prodigal:2.6	CDS	23853	24611	.	+	0	ID=BALLLKJP_01700;inference=ab initio prediction:Prodigal:2.6;locus_tag=BALLLKJP_01700;product=hypothetical protein
21	Prodigal:2.6	CDS	24676	25728	.	-	0	ID=BALLLKJP_01701;eC_number=1.1.1.1;Name=adh_2;dbxref=COG:COG1063;gene=adh_2;inference=ab initio prediction:Prodigal:2.6,similar to AA sequence:UniProtKB:Q0KDL6;locus_tag=BALLLKJP_01701;product=Alcohol dehydrogenase
21	Prodigal:2.6	CDS	25951	26277	.	+	0	ID=BALLLKJP_01702;inference=ab initio prediction:Prodigal:2.6;locus_tag=BALLLKJP_01702;product=hypothetical protein
21	Prodigal:2.6	CDS	26460	27308	.	+	0	ID=BALLLKJP_01703;inference=ab initio prediction:Prodigal:2.6;locus_tag=BALLLKJP_01703;product=hypothetical protein
21	Prodigal:2.6	CDS	27391	28371	.	+	0	ID=BALLLKJP_01704;eC_number=3.1.1.-;Name=lipR;dbxref=COG:COG0657;gene=lipR;inference=ab initio prediction:Prodigal:2.6,similar to AA sequence:UniProtKB:P9WK85;locus_tag=BALLLKJP_01704;product=Putative acetyl-hydrolase LipR
21	Prodigal:2.6	CDS	28443	28760	.	-	0	ID=BALLLKJP_01705;inference=ab initio prediction:Prodigal:2.6;locus_tag=BALLLKJP_01705;product=hypothetical protein
21	Prodigal:2.6	CDS	29209	30366	.	+	0	ID=BALLLKJP_01706;Name=capB;gene=capB;inference=ab initio prediction:Prodigal:2.6,similar to AA sequence:UniProtKB:P19580;locus_tag=BALLLKJP_01706;product=Capsule biosynthesis protein CapB
21	Prodigal:2.6	CDS	30368	30820	.	+	0	ID=BALLLKJP_01707;Name=capC;gene=capC;inference=ab initio prediction:Prodigal:2.6,similar to AA sequence:UniProtKB:P19581;locus_tag=BALLLKJP_01707;product=Capsule biosynthesis protein CapC
21	Prodigal:2.6	CDS	30844	31917	.	+	0	ID=BALLLKJP_01708;Name=capA_1;gene=capA_1;inference=ab initio prediction:Prodigal:2.6,similar to AA sequence:UniProtKB:P19579;locus_tag=BALLLKJP_01708;product=Capsule biosynthesis protein CapA
21	Prodigal:2.6	CDS	31907	32068	.	+	0	ID=BALLLKJP_01709;inference=ab initio prediction:Prodigal:2.6;locus_tag=BALLLKJP_01709;product=hypothetical protein
21	Prodigal:2.6	CDS	32071	33675	.	+	0	ID=BALLLKJP_01710;eC_number=2.3.2.-;Name=capD;gene=capD;inference=ab initio prediction:Prodigal:2.6,similar to AA sequence:UniProtKB:Q51693;locus_tag=BALLLKJP_01710;product=Capsule biosynthesis protein CapD proenzyme
21	Prodigal:2.6	CDS	33931	34812	.	+	0	ID=BALLLKJP_01711;Name=glcU_2;dbxref=COG:COG4975;gene=glcU_2;inference=ab initio prediction:Prodigal:2.6,similar to AA sequence:UniProtKB:P40419;locus_tag=BALLLKJP_01711;product=putative glucose uptake protein GlcU
21	Prodigal:2.6	CDS	34834	35238	.	+	0	ID=BALLLKJP_01712;eC_number=5.4.99.62;Name=rbsD;dbxref=COG:COG1869;gene=rbsD;inference=ab initio prediction:Prodigal:2.6,similar to AA sequence:UniProtKB:Q2G1A5;locus_tag=BALLLKJP_01712;product=D-ribose pyranase
21	Prodigal:2.6	CDS	35292	36215	.	+	0	ID=BALLLKJP_01713;Name=rbsK/rbiA;gene=rbsK/rbiA;inference=ab initio prediction:Prodigal:2.6,similar to AA sequence:UniProtKB:P83534;locus_tag=BALLLKJP_01713;product=Bifunctional ribokinase/ribose-5-phosphate isomerase A
21	Prodigal:2.6	CDS	36506	37996	.	+	0	ID=BALLLKJP_01714;eC_number=2.7.1.17;Name=xylB_2;dbxref=COG:COG1070;gene=xylB_2;inference=ab initio prediction:Prodigal:2.6,similar to AA sequence:UniProtKB:P35850;locus_tag=BALLLKJP_01714;product=Xylulose kinase
21	Prodigal:2.6	CDS	38271	39056	.	+	0	ID=BALLLKJP_01715;inference=ab initio prediction:Prodigal:2.6;locus_tag=BALLLKJP_01715;product=hypothetical protein
21	Prodigal:2.6	CDS	39709	40752	.	+	0	ID=BALLLKJP_01716;inference=ab initio prediction:Prodigal:2.6;locus_tag=BALLLKJP_01716;product=hypothetical protein
21	Prodigal:2.6	CDS	40752	41435	.	+	0	ID=BALLLKJP_01717;eC_number=4.3.1.17;Name=sdhB;gene=sdhB;inference=ab initio prediction:Prodigal:2.6,similar to AA sequence:UniProtKB:P33074;locus_tag=BALLLKJP_01717;product=L-serine dehydratase%2C beta chain
21	Prodigal:2.6	CDS	41448	42347	.	+	0	ID=BALLLKJP_01718;eC_number=4.3.1.17;Name=sdhA;gene=sdhA;inference=ab initio prediction:Prodigal:2.6,similar to AA sequence:UniProtKB:P33073;locus_tag=BALLLKJP_01718;product=L-serine dehydratase%2C alpha chain
22	Prodigal:2.6	CDS	113	1153	.	+	0	ID=BALLLKJP_01719;inference=ab initio prediction:Prodigal:2.6;locus_tag=BALLLKJP_01719;product=hypothetical protein
22	Prodigal:2.6	CDS	4036	5337	.	-	0	ID=BALLLKJP_01720;inference=ab initio prediction:Prodigal:2.6;locus_tag=BALLLKJP_01720;product=hypothetical protein
22	Prodigal:2.6	CDS	5613	6428	.	-	0	ID=BALLLKJP_01721;Name=phnE_1;dbxref=COG:COG3639;gene=phnE_1;inference=ab initio prediction:Prodigal:2.6,similar to AA sequence:UniProtKB:A0QQ68;locus_tag=BALLLKJP_01721;product=Phosphate-import permease protein PhnE
22	Prodigal:2.6	CDS	6425	7225	.	-	0	ID=BALLLKJP_01722;Name=phnE_2;dbxref=COG:COG3639;gene=phnE_2;inference=ab initio prediction:Prodigal:2.6,similar to AA sequence:UniProtKB:A0QQ68;locus_tag=BALLLKJP_01722;product=Phosphate-import permease protein PhnE
22	Prodigal:2.6	CDS	7227	8000	.	-	0	ID=BALLLKJP_01723;eC_number=3.6.3.-;Name=glnQ;dbxref=COG:COG1126;gene=glnQ;inference=ab initio prediction:Prodigal:2.6,similar to AA sequence:UniProtKB:O34677;locus_tag=BALLLKJP_01723;product=Glutamine transport ATP-binding protein GlnQ
22	Prodigal:2.6	CDS	8114	9070	.	-	0	ID=BALLLKJP_01724;Name=ptxB;gene=ptxB;inference=ab initio prediction:Prodigal:2.6,similar to AA sequence:UniProtKB:O69052;locus_tag=BALLLKJP_01724;product=putative phosphite transport system-binding protein PtxB
22	Prodigal:2.6	CDS	9305	10855	.	+	0	ID=BALLLKJP_01725;inference=ab initio prediction:Prodigal:2.6;locus_tag=BALLLKJP_01725;product=hypothetical protein
22	Prodigal:2.6	CDS	10952	12487	.	+	0	ID=BALLLKJP_01726;eC_number=3.1.3.6;Name=cpdB_1;dbxref=COG:COG0737;gene=cpdB_1;inference=ab initio prediction:Prodigal:2.6,similar to AA sequence:UniProtKB:P08331;locus_tag=BALLLKJP_01726;product=2'%2C3'-cyclic-nucleotide 2'-phosphodiesterase/3'-nucleotidase
22	Prodigal:2.6	CDS	12587	13762	.	-	0	ID=BALLLKJP_01727;Name=ydhP;dbxref=COG:COG2814;gene=ydhP;inference=ab initio prediction:Prodigal:2.6,similar to AA sequence:UniProtKB:P77389;locus_tag=BALLLKJP_01727;product=Inner membrane transport protein YdhP
22	Aragorn:1.2	tRNA	14346	14436	.	+	.	ID=BALLLKJP_01728;inference=COORDINATES:profile:Aragorn:1.2;locus_tag=BALLLKJP_01728;product=tRNA-Thr(cgt)
22	Prodigal:2.6	CDS	15197	15754	.	-	0	ID=BALLLKJP_01729;Name=icaR;dbxref=COG:COG1309;gene=icaR;inference=ab initio prediction:Prodigal:2.6,similar to AA sequence:UniProtKB:Q5HKQ1;locus_tag=BALLLKJP_01729;product=Biofilm operon icaADBC HTH-type negative transcriptional regulator IcaR
22	Prodigal:2.6	CDS	15919	17157	.	+	0	ID=BALLLKJP_01730;eC_number=2.4.1.-;Name=icaA;dbxref=COG:COG1215;gene=icaA;inference=ab initio prediction:Prodigal:2.6,similar to AA sequence:UniProtKB:Q5HKQ0;locus_tag=BALLLKJP_01730;product=Poly-beta-1%2C6-N-acetyl-D-glucosamine synthase
22	Prodigal:2.6	CDS	17121	17426	.	+	0	ID=BALLLKJP_01731;Name=icaD;gene=icaD;inference=ab initio prediction:Prodigal:2.6,similar to AA sequence:UniProtKB:Q5HKP9;locus_tag=BALLLKJP_01731;product=Poly-beta-1%2C6-N-acetyl-D-glucosamine synthesis protein IcaD
22	Prodigal:2.6	CDS	17423	18292	.	+	0	ID=BALLLKJP_01732;eC_number=3.5.1.-;Name=icaB;dbxref=COG:COG0726;gene=icaB;inference=ab initio prediction:Prodigal:2.6,similar to AA sequence:UniProtKB:Q6TYB1;locus_tag=BALLLKJP_01732;product=Poly-beta-1%2C6-N-acetyl-D-glucosamine N-deacetylase
22	Prodigal:2.6	CDS	18279	19346	.	+	0	ID=BALLLKJP_01733;Name=icaC;dbxref=COG:COG3936;gene=icaC;inference=ab initio prediction:Prodigal:2.6,similar to AA sequence:UniProtKB:Q5HKP7;locus_tag=BALLLKJP_01733;product=putative poly-beta-1%2C6-N-acetyl-D-glucosamine export protein
22	Prodigal:2.6	CDS	19542	21608	.	-	0	ID=BALLLKJP_01734;eC_number=3.1.1.3;Name=lip_1;dbxref=COG:COG1075;gene=lip_1;inference=ab initio prediction:Prodigal:2.6,similar to AA sequence:UniProtKB:P0C0R3;locus_tag=BALLLKJP_01734;product=Lipase
22	Prodigal:2.6	CDS	22014	22799	.	+	0	ID=BALLLKJP_01735;eC_number=2.3.1.5;Name=nat;dbxref=COG:COG2162;gene=nat;inference=ab initio prediction:Prodigal:2.6,similar to AA sequence:UniProtKB:P9WJI5;locus_tag=BALLLKJP_01735;product=Arylamine N-acetyltransferase
22	Prodigal:2.6	CDS	22908	23543	.	-	0	ID=BALLLKJP_01736;eC_number=3.5.4.19;Name=hisI;dbxref=COG:COG0139;gene=hisI;inference=ab initio prediction:Prodigal:2.6,similar to AA sequence:UniProtKB:P9WMM7;locus_tag=BALLLKJP_01736;product=Phosphoribosyl-AMP cyclohydrolase
22	Prodigal:2.6	CDS	23540	24298	.	-	0	ID=BALLLKJP_01737;eC_number=4.1.3.-;Name=hisF;dbxref=COG:COG0107;gene=hisF;inference=ab initio prediction:Prodigal:2.6,similar to AA sequence:UniProtKB:P60664;locus_tag=BALLLKJP_01737;product=Imidazole glycerol phosphate synthase subunit HisF
22	Prodigal:2.6	CDS	24295	24999	.	-	0	ID=BALLLKJP_01738;eC_number=5.3.1.16;Name=hisA;dbxref=COG:COG0106;gene=hisA;inference=ab initio prediction:Prodigal:2.6,similar to AA sequence:UniProtKB:A1R562;locus_tag=BALLLKJP_01738;product=1-(5-phosphoribosyl)-5-[(5-phosphoribosylamino)methylideneamino] imidazole-4-carboxamide isomerase
22	Prodigal:2.6	CDS	24992	25570	.	-	0	ID=BALLLKJP_01739;eC_number=2.4.2.-;Name=hisH;dbxref=COG:COG0118;gene=hisH;inference=ab initio prediction:Prodigal:2.6,similar to AA sequence:UniProtKB:Q9KSX0;locus_tag=BALLLKJP_01739;product=Imidazole glycerol phosphate synthase subunit HisH
22	Prodigal:2.6	CDS	25567	26145	.	-	0	ID=BALLLKJP_01740;eC_number=4.2.1.19;Name=hisB;gene=hisB;inference=ab initio prediction:Prodigal:2.6,similar to AA sequence:UniProtKB:P64373;locus_tag=BALLLKJP_01740;product=Imidazoleglycerol-phosphate dehydratase
22	Prodigal:2.6	CDS	26261	27505	.	-	0	ID=BALLLKJP_01741;eC_number=1.1.1.23;Name=hisD;dbxref=COG:COG0141;gene=hisD;inference=ab initio prediction:Prodigal:2.6,similar to AA sequence:UniProtKB:Q606Q2;locus_tag=BALLLKJP_01741;product=Histidinol dehydrogenase
22	Prodigal:2.6	CDS	27498	28112	.	-	0	ID=BALLLKJP_01742;eC_number=2.4.2.17;Name=hisG;dbxref=COG:COG0040;gene=hisG;inference=ab initio prediction:Prodigal:2.6,similar to AA sequence:UniProtKB:O34520;locus_tag=BALLLKJP_01742;product=ATP phosphoribosyltransferase
22	Prodigal:2.6	CDS	28137	28949	.	-	0	ID=BALLLKJP_01743;Name=hisZ;gene=hisZ;inference=ab initio prediction:Prodigal:2.6,protein motif:HAMAP:MF_00125;locus_tag=BALLLKJP_01743;product=ATP phosphoribosyltransferase regulatory subunit
22	Prodigal:2.6	CDS	29186	29602	.	-	0	ID=BALLLKJP_01744;inference=ab initio prediction:Prodigal:2.6;locus_tag=BALLLKJP_01744;product=hypothetical protein
22	Prodigal:2.6	CDS	29705	30115	.	+	0	ID=BALLLKJP_01745;Name=lrpC;dbxref=COG:COG1522;gene=lrpC;inference=ab initio prediction:Prodigal:2.6,similar to AA sequence:UniProtKB:P96582;locus_tag=BALLLKJP_01745;product=HTH-type transcriptional regulator LrpC
22	Prodigal:2.6	CDS	30278	30667	.	+	0	ID=BALLLKJP_01746;Name=yjdF;gene=yjdF;inference=ab initio prediction:Prodigal:2.6,similar to AA sequence:UniProtKB:O31647;locus_tag=BALLLKJP_01746;product=putative protein YjdF
22	Prodigal:2.6	CDS	30832	31350	.	-	0	ID=BALLLKJP_01747;inference=ab initio prediction:Prodigal:2.6;locus_tag=BALLLKJP_01747;product=hypothetical protein
22	Prodigal:2.6	CDS	31701	33197	.	+	0	ID=BALLLKJP_01748;eC_number=1.1.5.4;Name=mqo2_2;gene=mqo2_2;inference=ab initio prediction:Prodigal:2.6,similar to AA sequence:UniProtKB:P99115;locus_tag=BALLLKJP_01748;product=putative malate:quinone oxidoreductase 2
22	Prodigal:2.6	CDS	34415	34930	.	+	0	ID=BALLLKJP_01749;inference=ab initio prediction:Prodigal:2.6,similar to AA sequence:UniProtKB:Q7A339;locus_tag=BALLLKJP_01749;note=UPF0312 protein SA2479;product=hypothetical protein
22	Prodigal:2.6	CDS	35190	36167	.	-	0	ID=BALLLKJP_01750;eC_number=3.1.1.-;dbxref=COG:COG3386;inference=ab initio prediction:Prodigal:2.6,similar to AA sequence:UniProtKB:Q99QV3;locus_tag=BALLLKJP_01750;product=Lactonase drp35
22	Prodigal:2.6	CDS	36449	37411	.	+	0	ID=BALLLKJP_01751;inference=ab initio prediction:Prodigal:2.6,similar to AA sequence:UniProtKB:P67330;locus_tag=BALLLKJP_01751;note=UPF0176 protein SP_0095;product=hypothetical protein
22	Prodigal:2.6	CDS	37605	38243	.	+	0	ID=BALLLKJP_01752;eC_number=3.4.19.3;Name=pcp;dbxref=COG:COG2039;gene=pcp;inference=ab initio prediction:Prodigal:2.6,similar to AA sequence:UniProtKB:Q5HCK7;locus_tag=BALLLKJP_01752;product=Pyrrolidone-carboxylate peptidase
22	Prodigal:2.6	CDS	38276	38836	.	-	0	ID=BALLLKJP_01753;inference=ab initio prediction:Prodigal:2.6;locus_tag=BALLLKJP_01753;product=hypothetical protein
[truncated: 2,567,088 more chars]
