# Supplementary material for: Rapid methicillin resistance diversification in Staphylococcus epidermidis colonizing human neonates
Source: Nat Commun. 2021 Oct 18;12:6062. doi: 10.1038/s41467-021-26392-8 (PMC8523572; doi:10.1038/s41467-021-26392-8)
Supplement: Supplementary file 3 — Source Data [file 41467_2021_26392_MOESM3_ESM.zip › ConS_Data/Fig4D/ConS_185_1014/ConS_214_0119.gff]

##gff-version 3
##sequence-region 1 1 2503137
##sequence-region 2 1 18651
##sequence-region 3 1 2491
##sequence-region 4 1 2473
##sequence-region 5 1 2215
##sequence-region 6 1 1918
##sequence-region 7 1 1324
##sequence-region 8 1 638
1	Prodigal:2.6	CDS	176	1249	.	+	0	ID=LIEDJOGP_00001;inference=ab initio prediction:Prodigal:2.6;locus_tag=LIEDJOGP_00001;product=hypothetical protein
1	Prodigal:2.6	CDS	1284	2033	.	+	0	ID=LIEDJOGP_00002;inference=ab initio prediction:Prodigal:2.6;locus_tag=LIEDJOGP_00002;product=hypothetical protein
1	Prodigal:2.6	CDS	2075	3052	.	+	0	ID=LIEDJOGP_00003;Name=ypuA;dbxref=COG:COG4086;gene=ypuA;inference=ab initio prediction:Prodigal:2.6,similar to AA sequence:UniProtKB:P31847;locus_tag=LIEDJOGP_00003;product=putative protein YpuA
1	Prodigal:2.6	CDS	3643	5706	.	+	0	ID=LIEDJOGP_00004;eC_number=3.6.3.54;Name=copB;gene=copB;inference=ab initio prediction:Prodigal:2.6,similar to AA sequence:UniProtKB:P05425;locus_tag=LIEDJOGP_00004;product=Copper-exporting P-type ATPase B
1	Prodigal:2.6	CDS	5721	7154	.	+	0	ID=LIEDJOGP_00005;eC_number=1.-.-.-;Name=mco;gene=mco;inference=ab initio prediction:Prodigal:2.6,similar to AA sequence:UniProtKB:Q69HT9;locus_tag=LIEDJOGP_00005;product=Multicopper oxidase mco
1	Prodigal:2.6	CDS	7174	7656	.	+	0	ID=LIEDJOGP_00006;Name=ydhK;gene=ydhK;inference=ab initio prediction:Prodigal:2.6,similar to AA sequence:UniProtKB:O05503;locus_tag=LIEDJOGP_00006;product=putative protein YdhK
1	Prodigal:2.6	CDS	7862	8257	.	-	0	ID=LIEDJOGP_00007;eC_number=1.20.4.4;Name=arsC_1;gene=arsC_1;inference=ab initio prediction:Prodigal:2.6,similar to AA sequence:UniProtKB:P0A005;locus_tag=LIEDJOGP_00007;product=Arsenate reductase
1	Prodigal:2.6	CDS	8274	9572	.	-	0	ID=LIEDJOGP_00008;Name=arsB_1;dbxref=COG:COG1055;gene=arsB_1;inference=ab initio prediction:Prodigal:2.6,similar to AA sequence:UniProtKB:P0AB93;locus_tag=LIEDJOGP_00008;product=Arsenical pump membrane protein
1	Prodigal:2.6	CDS	9566	9880	.	-	0	ID=LIEDJOGP_00009;Name=sdpR;dbxref=COG:COG0640;gene=sdpR;inference=ab initio prediction:Prodigal:2.6,similar to AA sequence:UniProtKB:O32242;locus_tag=LIEDJOGP_00009;product=Transcriptional repressor SdpR
1	Prodigal:2.6	CDS	10030	11775	.	-	0	ID=LIEDJOGP_00010;eC_number=3.6.3.16;Name=arsA;gene=arsA;inference=ab initio prediction:Prodigal:2.6,similar to AA sequence:UniProtKB:P08690;locus_tag=LIEDJOGP_00010;product=Arsenical pump-driving ATPase
1	Prodigal:2.6	CDS	11741	12088	.	-	0	ID=LIEDJOGP_00011;Name=arsD;gene=arsD;inference=ab initio prediction:Prodigal:2.6,similar to AA sequence:UniProtKB:P46003;locus_tag=LIEDJOGP_00011;product=Arsenical resistance operon trans-acting repressor ArsD
1	Prodigal:2.6	CDS	12608	12928	.	+	0	ID=LIEDJOGP_00012;Name=arsR;dbxref=COG:COG0640;gene=arsR;inference=ab initio prediction:Prodigal:2.6,similar to AA sequence:UniProtKB:P45949;locus_tag=LIEDJOGP_00012;product=Arsenical resistance operon repressor
1	Prodigal:2.6	CDS	13016	13900	.	+	0	ID=LIEDJOGP_00013;dbxref=COG:COG0701;inference=ab initio prediction:Prodigal:2.6,similar to AA sequence:UniProtKB:Q8DUY3;locus_tag=LIEDJOGP_00013;product=Putative two-component membrane permease complex subunit SMU_747c
1	Prodigal:2.6	CDS	13914	14042	.	+	0	ID=LIEDJOGP_00014;inference=ab initio prediction:Prodigal:2.6;locus_tag=LIEDJOGP_00014;product=hypothetical protein
1	Prodigal:2.6	CDS	14396	15175	.	+	0	ID=LIEDJOGP_00015;inference=ab initio prediction:Prodigal:2.6,similar to AA sequence:UniProtKB:Q2FVD0;locus_tag=LIEDJOGP_00015;product=putative protein
1	Prodigal:2.6	CDS	15178	15267	.	+	0	ID=LIEDJOGP_00016;inference=ab initio prediction:Prodigal:2.6;locus_tag=LIEDJOGP_00016;product=hypothetical protein
1	Prodigal:2.6	CDS	15325	15444	.	+	0	ID=LIEDJOGP_00017;inference=ab initio prediction:Prodigal:2.6;locus_tag=LIEDJOGP_00017;product=hypothetical protein
1	Prodigal:2.6	CDS	15519	16280	.	+	0	ID=LIEDJOGP_00018;inference=ab initio prediction:Prodigal:2.6,similar to AA sequence:UniProtKB:Q2FVD0;locus_tag=LIEDJOGP_00018;product=putative protein
1	Prodigal:2.6	CDS	16557	17525	.	+	0	ID=LIEDJOGP_00019;Name=mscS_1;dbxref=COG:COG0668;gene=mscS_1;inference=ab initio prediction:Prodigal:2.6,similar to AA sequence:UniProtKB:Q8R6L9;locus_tag=LIEDJOGP_00019;product=Small-conductance mechanosensitive channel
1	Prodigal:2.6	CDS	17890	18702	.	+	0	ID=LIEDJOGP_00020;eC_number=3.-.-.-;inference=ab initio prediction:Prodigal:2.6,similar to AA sequence:UniProtKB:Q7A484;locus_tag=LIEDJOGP_00020;product=putative hydrolase
1	Prodigal:2.6	CDS	18966	19544	.	-	0	ID=LIEDJOGP_00021;inference=ab initio prediction:Prodigal:2.6;locus_tag=LIEDJOGP_00021;product=hypothetical protein
1	Prodigal:2.6	CDS	19975	20877	.	+	0	ID=LIEDJOGP_00022;inference=ab initio prediction:Prodigal:2.6;locus_tag=LIEDJOGP_00022;product=hypothetical protein
1	Prodigal:2.6	CDS	20959	21069	.	-	0	ID=LIEDJOGP_00023;inference=ab initio prediction:Prodigal:2.6;locus_tag=LIEDJOGP_00023;product=hypothetical protein
1	Prodigal:2.6	CDS	21623	21817	.	-	0	ID=LIEDJOGP_00024;inference=ab initio prediction:Prodigal:2.6;locus_tag=LIEDJOGP_00024;product=hypothetical protein
1	Prodigal:2.6	CDS	21829	22026	.	-	0	ID=LIEDJOGP_00025;inference=ab initio prediction:Prodigal:2.6;locus_tag=LIEDJOGP_00025;product=hypothetical protein
1	Prodigal:2.6	CDS	22568	22927	.	-	0	ID=LIEDJOGP_00026;inference=ab initio prediction:Prodigal:2.6;locus_tag=LIEDJOGP_00026;product=hypothetical protein
1	Prodigal:2.6	CDS	23245	24225	.	-	0	ID=LIEDJOGP_00027;eC_number=1.3.1.-;Name=dus;gene=dus;inference=ab initio prediction:Prodigal:2.6,similar to AA sequence:UniProtKB:P67717;locus_tag=LIEDJOGP_00027;product=putative tRNA-dihydrouridine synthase
1	Prodigal:2.6	CDS	24424	25908	.	+	0	ID=LIEDJOGP_00028;eC_number=1.1.5.4;Name=mqo2_1;gene=mqo2_1;inference=ab initio prediction:Prodigal:2.6,similar to AA sequence:UniProtKB:P99115;locus_tag=LIEDJOGP_00028;product=putative malate:quinone oxidoreductase 2
1	Prodigal:2.6	CDS	26682	27449	.	+	0	ID=LIEDJOGP_00029;eC_number=1.1.1.6;Name=golD;gene=golD;inference=ab initio prediction:Prodigal:2.6,similar to AA sequence:UniProtKB:Q92EU6;locus_tag=LIEDJOGP_00029;product=NAD-dependent glycerol dehydrogenase
1	Prodigal:2.6	CDS	28080	28922	.	-	0	ID=LIEDJOGP_00030;inference=ab initio prediction:Prodigal:2.6;locus_tag=LIEDJOGP_00030;product=hypothetical protein
1	Prodigal:2.6	CDS	28907	29221	.	-	0	ID=LIEDJOGP_00031;inference=ab initio prediction:Prodigal:2.6;locus_tag=LIEDJOGP_00031;product=hypothetical protein
1	Prodigal:2.6	CDS	29339	29833	.	-	0	ID=LIEDJOGP_00032;inference=ab initio prediction:Prodigal:2.6;locus_tag=LIEDJOGP_00032;product=hypothetical protein
1	Prodigal:2.6	CDS	30053	31450	.	+	0	ID=LIEDJOGP_00033;Name=uhpT;dbxref=COG:COG2271;gene=uhpT;inference=ab initio prediction:Prodigal:2.6,similar to AA sequence:UniProtKB:P0AGC0;locus_tag=LIEDJOGP_00033;product=Hexose-6-phosphate:phosphate antiporter
1	Prodigal:2.6	CDS	31530	32285	.	-	0	ID=LIEDJOGP_00034;dbxref=COG:COG4753;inference=ab initio prediction:Prodigal:2.6,similar to AA sequence:UniProtKB:Q5HJF7;locus_tag=LIEDJOGP_00034;product=putative response regulatory protein
1	Prodigal:2.6	CDS	32297	32845	.	-	0	ID=LIEDJOGP_00035;eC_number=2.7.13.3;dbxref=COG:COG2972;inference=ab initio prediction:Prodigal:2.6,similar to AA sequence:UniProtKB:Q5HJF6;locus_tag=LIEDJOGP_00035;product=putative sensor-like histidine kinase
1	Prodigal:2.6	CDS	32890	33834	.	-	0	ID=LIEDJOGP_00036;eC_number=2.7.13.3;dbxref=COG:COG2972;inference=ab initio prediction:Prodigal:2.6,similar to AA sequence:UniProtKB:Q5HJF6;locus_tag=LIEDJOGP_00036;product=putative sensor-like histidine kinase
1	Prodigal:2.6	CDS	33831	34805	.	-	0	ID=LIEDJOGP_00037;dbxref=COG:COG1840;inference=ab initio prediction:Prodigal:2.6,similar to AA sequence:UniProtKB:P43951;locus_tag=LIEDJOGP_00037;product=putative protein
1	Prodigal:2.6	CDS	34998	35339	.	-	0	ID=LIEDJOGP_00038;inference=ab initio prediction:Prodigal:2.6;locus_tag=LIEDJOGP_00038;product=hypothetical protein
1	Prodigal:2.6	CDS	35903	36754	.	+	0	ID=LIEDJOGP_00039;eC_number=3.4.21.-;Name=splF;dbxref=COG:COG3591;gene=splF;inference=ab initio prediction:Prodigal:2.6,similar to AA sequence:UniProtKB:Q2FXC8;locus_tag=LIEDJOGP_00039;product=Serine protease SplF
1	Prodigal:2.6	CDS	36960	37112	.	+	0	ID=LIEDJOGP_00040;inference=ab initio prediction:Prodigal:2.6;locus_tag=LIEDJOGP_00040;product=hypothetical protein
1	Prodigal:2.6	CDS	37531	38907	.	+	0	ID=LIEDJOGP_00041;Name=pls_1;gene=pls_1;inference=ab initio prediction:Prodigal:2.6,similar to AA sequence:UniProtKB:P80544;locus_tag=LIEDJOGP_00041;product=Surface protein
1	Prodigal:2.6	CDS	39257	39499	.	+	0	ID=LIEDJOGP_00042;inference=ab initio prediction:Prodigal:2.6,similar to AA sequence:UniProtKB:P61598;locus_tag=LIEDJOGP_00042;product=Putative surface protein
1	Prodigal:2.6	CDS	39511	39633	.	+	0	ID=LIEDJOGP_00043;Name=pls_2;gene=pls_2;inference=ab initio prediction:Prodigal:2.6,similar to AA sequence:UniProtKB:P80544;locus_tag=LIEDJOGP_00043;product=Surface protein
1	Prodigal:2.6	CDS	39659	39880	.	+	0	ID=LIEDJOGP_00044;inference=ab initio prediction:Prodigal:2.6,similar to AA sequence:UniProtKB:P61598;locus_tag=LIEDJOGP_00044;product=Putative surface protein
1	Prodigal:2.6	CDS	40042	40524	.	+	0	ID=LIEDJOGP_00045;inference=ab initio prediction:Prodigal:2.6,similar to AA sequence:UniProtKB:P61598;locus_tag=LIEDJOGP_00045;product=Putative surface protein
1	Prodigal:2.6	CDS	40658	40906	.	+	0	ID=LIEDJOGP_00046;Name=pls_3;gene=pls_3;inference=ab initio prediction:Prodigal:2.6,similar to AA sequence:UniProtKB:P80544;locus_tag=LIEDJOGP_00046;product=Surface protein
1	Prodigal:2.6	CDS	41188	41481	.	+	0	ID=LIEDJOGP_00047;inference=ab initio prediction:Prodigal:2.6,similar to AA sequence:UniProtKB:P61598;locus_tag=LIEDJOGP_00047;product=Putative surface protein
1	Prodigal:2.6	CDS	41469	41888	.	+	0	ID=LIEDJOGP_00048;inference=ab initio prediction:Prodigal:2.6;locus_tag=LIEDJOGP_00048;product=hypothetical protein
1	Prodigal:2.6	CDS	42014	43789	.	+	0	ID=LIEDJOGP_00049;inference=ab initio prediction:Prodigal:2.6,similar to AA sequence:UniProtKB:P61598;locus_tag=LIEDJOGP_00049;product=Putative surface protein
1	Prodigal:2.6	CDS	44046	44198	.	+	0	ID=LIEDJOGP_00050;inference=ab initio prediction:Prodigal:2.6;locus_tag=LIEDJOGP_00050;product=hypothetical protein
1	Prodigal:2.6	CDS	44521	45210	.	+	0	ID=LIEDJOGP_00051;eC_number=6.3.3.3;Name=bioD1;dbxref=COG:COG0132;gene=bioD1;inference=ab initio prediction:Prodigal:2.6,similar to AA sequence:UniProtKB:P13000;locus_tag=LIEDJOGP_00051;product=ATP-dependent dethiobiotin synthetase BioD 1
1	Prodigal:2.6	CDS	45203	46558	.	+	0	ID=LIEDJOGP_00052;eC_number=2.6.1.105;Name=bioK;dbxref=COG:COG0161;gene=bioK;inference=ab initio prediction:Prodigal:2.6,similar to AA sequence:UniProtKB:P53555;locus_tag=LIEDJOGP_00052;product=L-Lysine--8-amino-7-oxononanoate transaminase
1	Prodigal:2.6	CDS	46569	47702	.	+	0	ID=LIEDJOGP_00053;eC_number=2.3.1.47;Name=bioF;gene=bioF;inference=ab initio prediction:Prodigal:2.6,similar to AA sequence:UniProtKB:P22806;locus_tag=LIEDJOGP_00053;product=8-amino-7-oxononanoate synthase
1	Prodigal:2.6	CDS	47695	48381	.	+	0	ID=LIEDJOGP_00054;eC_number=6.2.1.14;Name=bioW;dbxref=COG:COG1424;gene=bioW;inference=ab initio prediction:Prodigal:2.6,similar to AA sequence:UniProtKB:P53559;locus_tag=LIEDJOGP_00054;product=6-carboxyhexanoate--CoA ligase
1	Prodigal:2.6	CDS	48490	48807	.	-	0	ID=LIEDJOGP_00055;inference=ab initio prediction:Prodigal:2.6;locus_tag=LIEDJOGP_00055;product=hypothetical protein
1	Prodigal:2.6	CDS	48825	50012	.	-	0	ID=LIEDJOGP_00056;eC_number=3.4.22.48;Name=sspP;gene=sspP;inference=ab initio prediction:Prodigal:2.6,similar to AA sequence:UniProtKB:P81297;locus_tag=LIEDJOGP_00056;product=Staphopain A
1	Prodigal:2.6	CDS	50552	52435	.	+	0	ID=LIEDJOGP_00057;eC_number=3.1.1.3;Name=lip2_1;gene=lip2_1;inference=ab initio prediction:Prodigal:2.6,similar to AA sequence:UniProtKB:Q7A7P2;locus_tag=LIEDJOGP_00057;product=Lipase 2
1	Prodigal:2.6	CDS	52577	52975	.	+	0	ID=LIEDJOGP_00058;inference=ab initio prediction:Prodigal:2.6,similar to AA sequence:UniProtKB:Q2G1Q1;locus_tag=LIEDJOGP_00058;product=putative lipoprotein
1	Prodigal:2.6	CDS	53101	53361	.	+	0	ID=LIEDJOGP_00059;inference=ab initio prediction:Prodigal:2.6,similar to AA sequence:UniProtKB:Q2FVD0;locus_tag=LIEDJOGP_00059;product=putative protein
1	Prodigal:2.6	CDS	53506	54387	.	-	0	ID=LIEDJOGP_00060;eC_number=3.6.-.-;Name=yeiR;dbxref=COG:COG0523;gene=yeiR;inference=ab initio prediction:Prodigal:2.6,similar to AA sequence:UniProtKB:P33030;locus_tag=LIEDJOGP_00060;product=Zinc-binding GTPase YeiR
1	Prodigal:2.6	CDS	54357	55739	.	-	0	ID=LIEDJOGP_00061;inference=ab initio prediction:Prodigal:2.6;locus_tag=LIEDJOGP_00061;product=hypothetical protein
1	Prodigal:2.6	CDS	55733	56839	.	-	0	ID=LIEDJOGP_00062;eC_number=1.14.13.-;dbxref=COG:COG0492;inference=ab initio prediction:Prodigal:2.6,similar to AA sequence:UniProtKB:Q99R54;locus_tag=LIEDJOGP_00062;product=Baeyer-Villiger flavin-containing monooxygenase
1	Prodigal:2.6	CDS	57096	58091	.	+	0	ID=LIEDJOGP_00063;Name=znuA_1;dbxref=COG:COG0803;gene=znuA_1;inference=ab initio prediction:Prodigal:2.6,similar to AA sequence:UniProtKB:O34966;locus_tag=LIEDJOGP_00063;product=High-affinity zinc uptake system binding-protein ZnuA
1	Prodigal:2.6	CDS	58505	59410	.	+	0	ID=LIEDJOGP_00064;eC_number=2.7.1.180;Name=apbE;dbxref=COG:COG1477;gene=apbE;inference=ab initio prediction:Prodigal:2.6,similar to AA sequence:UniProtKB:O83774;locus_tag=LIEDJOGP_00064;product=FAD:protein FMN transferase
1	Prodigal:2.6	CDS	59493	62510	.	+	0	ID=LIEDJOGP_00065;eC_number=1.3.99.33;Name=urdA;dbxref=COG:COG1053;gene=urdA;inference=ab initio prediction:Prodigal:2.6,similar to AA sequence:UniProtKB:Q8CVD0;locus_tag=LIEDJOGP_00065;product=Urocanate reductase
1	Prodigal:2.6	CDS	62539	63915	.	+	0	ID=LIEDJOGP_00066;Name=norB_1;gene=norB_1;inference=ab initio prediction:Prodigal:2.6,similar to AA sequence:UniProtKB:Q8NWQ5;locus_tag=LIEDJOGP_00066;product=Quinolone resistance protein NorB
1	Prodigal:2.6	CDS	64084	64857	.	+	0	ID=LIEDJOGP_00067;eC_number=1.1.1.304;Name=budC;gene=budC;inference=ab initio prediction:Prodigal:2.6,similar to AA sequence:UniProtKB:Q48436;locus_tag=LIEDJOGP_00067;product=Diacetyl reductase [(S)-acetoin forming]
1	Prodigal:2.6	CDS	64985	65674	.	-	0	ID=LIEDJOGP_00068;eC_number=3.6.3.-;Name=glnQ_1;dbxref=COG:COG1126;gene=glnQ_1;inference=ab initio prediction:Prodigal:2.6,similar to AA sequence:UniProtKB:O34677;locus_tag=LIEDJOGP_00068;product=Glutamine transport ATP-binding protein GlnQ
1	Prodigal:2.6	CDS	65689	66135	.	-	0	ID=LIEDJOGP_00069;inference=ab initio prediction:Prodigal:2.6;locus_tag=LIEDJOGP_00069;product=hypothetical protein
1	Prodigal:2.6	CDS	66323	67162	.	+	0	ID=LIEDJOGP_00070;eC_number=5.1.1.7;Name=dapF;gene=dapF;inference=ab initio prediction:Prodigal:2.6,protein motif:HAMAP:MF_00197;locus_tag=LIEDJOGP_00070;product=Diaminopimelate epimerase
1	Prodigal:2.6	CDS	67159	67974	.	+	0	ID=LIEDJOGP_00071;inference=ab initio prediction:Prodigal:2.6;locus_tag=LIEDJOGP_00071;product=hypothetical protein
1	Prodigal:2.6	CDS	67967	69259	.	+	0	ID=LIEDJOGP_00072;inference=ab initio prediction:Prodigal:2.6;locus_tag=LIEDJOGP_00072;product=hypothetical protein
1	Prodigal:2.6	CDS	69310	70908	.	+	0	ID=LIEDJOGP_00073;Name=nikA;dbxref=COG:COG0747;gene=nikA;inference=ab initio prediction:Prodigal:2.6,similar to AA sequence:UniProtKB:P33590;locus_tag=LIEDJOGP_00073;product=Nickel-binding periplasmic protein
1	Prodigal:2.6	CDS	70921	71856	.	+	0	ID=LIEDJOGP_00074;Name=nikB;dbxref=COG:COG0601;gene=nikB;inference=ab initio prediction:Prodigal:2.6,similar to AA sequence:UniProtKB:P33591;locus_tag=LIEDJOGP_00074;product=Nickel transport system permease protein NikB
1	Prodigal:2.6	CDS	71853	72731	.	+	0	ID=LIEDJOGP_00075;Name=gsiD_1;dbxref=COG:COG1173;gene=gsiD_1;inference=ab initio prediction:Prodigal:2.6,similar to AA sequence:UniProtKB:P75799;locus_tag=LIEDJOGP_00075;product=Glutathione transport system permease protein GsiD
1	Prodigal:2.6	CDS	72718	73533	.	+	0	ID=LIEDJOGP_00076;Name=oppD_1;dbxref=COG:COG0444;gene=oppD_1;inference=ab initio prediction:Prodigal:2.6,similar to AA sequence:UniProtKB:P24136;locus_tag=LIEDJOGP_00076;product=Oligopeptide transport ATP-binding protein OppD
1	Prodigal:2.6	CDS	73526	74275	.	+	0	ID=LIEDJOGP_00077;Name=sapF;dbxref=COG:COG4167;gene=sapF;inference=ab initio prediction:Prodigal:2.6,similar to AA sequence:UniProtKB:P0AAH8;locus_tag=LIEDJOGP_00077;product=Putrescine export system ATP-binding protein SapF
1	Prodigal:2.6	CDS	74287	75477	.	+	0	ID=LIEDJOGP_00078;Name=yhhS_1;gene=yhhS_1;inference=ab initio prediction:Prodigal:2.6,similar to AA sequence:UniProtKB:P37621;locus_tag=LIEDJOGP_00078;product=putative MFS-type transporter YhhS
1	Prodigal:2.6	CDS	76218	78464	.	+	0	ID=LIEDJOGP_00079;eC_number=2.3.1.54;Name=pflB;dbxref=COG:COG1882;gene=pflB;inference=ab initio prediction:Prodigal:2.6,similar to AA sequence:UniProtKB:Q5HJF4;locus_tag=LIEDJOGP_00079;product=Formate acetyltransferase
1	Prodigal:2.6	CDS	78486	79241	.	+	0	ID=LIEDJOGP_00080;eC_number=1.97.1.4;Name=pflA;gene=pflA;inference=ab initio prediction:Prodigal:2.6,similar to AA sequence:UniProtKB:Q7A7X5;locus_tag=LIEDJOGP_00080;product=Pyruvate formate-lyase-activating enzyme
1	Prodigal:2.6	CDS	79380	80597	.	-	0	ID=LIEDJOGP_00081;eC_number=3.5.1.18;Name=dapE_1;gene=dapE_1;inference=ab initio prediction:Prodigal:2.6,similar to AA sequence:UniProtKB:Q99SN6;locus_tag=LIEDJOGP_00081;product=putative succinyl-diaminopimelate desuccinylase
1	Prodigal:2.6	CDS	80951	82309	.	+	0	ID=LIEDJOGP_00082;Name=brnQ_1;dbxref=COG:COG1114;gene=brnQ_1;inference=ab initio prediction:Prodigal:2.6,similar to AA sequence:UniProtKB:P0AD99;locus_tag=LIEDJOGP_00082;product=Branched-chain amino acid transport system 2 carrier protein
1	Prodigal:2.6	CDS	82775	83314	.	+	0	ID=LIEDJOGP_00083;Name=kstR2;gene=kstR2;inference=ab initio prediction:Prodigal:2.6,similar to AA sequence:UniProtKB:P9WMB9;locus_tag=LIEDJOGP_00083;product=HTH-type transcriptional repressor KstR2
1	Prodigal:2.6	CDS	83450	84346	.	+	0	ID=LIEDJOGP_00084;eC_number=2.3.1.247;Name=kce;dbxref=COG:COG3246;gene=kce;inference=ab initio prediction:Prodigal:2.6,similar to AA sequence:UniProtKB:Q8RHX2;locus_tag=LIEDJOGP_00084;product=3-keto-5-aminohexanoate cleavage enzyme
1	Prodigal:2.6	CDS	84346	85311	.	+	0	ID=LIEDJOGP_00085;eC_number=1.1.1.108;Name=lcdH_1;gene=lcdH_1;inference=ab initio prediction:Prodigal:2.6,similar to AA sequence:UniProtKB:D7URM0;locus_tag=LIEDJOGP_00085;product=L-carnitine dehydrogenase
1	Prodigal:2.6	CDS	85308	85796	.	+	0	ID=LIEDJOGP_00086;eC_number=1.1.1.108;Name=lcdH_2;gene=lcdH_2;inference=ab initio prediction:Prodigal:2.6,similar to AA sequence:UniProtKB:D7UNT2;locus_tag=LIEDJOGP_00086;product=L-carnitine dehydrogenase
1	Prodigal:2.6	CDS	85931	87118	.	+	0	ID=LIEDJOGP_00087;eC_number=3.6.3.32;Name=opuCA_1;gene=opuCA_1;inference=ab initio prediction:Prodigal:2.6,similar to AA sequence:UniProtKB:G2JZ44;locus_tag=LIEDJOGP_00087;product=Carnitine transport ATP-binding protein OpuCA
1	Prodigal:2.6	CDS	87115	87750	.	+	0	ID=LIEDJOGP_00088;Name=opuCB_1;gene=opuCB_1;inference=ab initio prediction:Prodigal:2.6,similar to AA sequence:UniProtKB:G2JZ43;locus_tag=LIEDJOGP_00088;product=Carnitine transport permease protein OpuCB
1	Prodigal:2.6	CDS	87769	88728	.	+	0	ID=LIEDJOGP_00089;Name=opuCC;gene=opuCC;inference=ab initio prediction:Prodigal:2.6,similar to AA sequence:UniProtKB:G2JZ42;locus_tag=LIEDJOGP_00089;product=Carnitine transport binding protein OpuCC
1	Prodigal:2.6	CDS	88731	89378	.	+	0	ID=LIEDJOGP_00090;Name=opuCD_1;gene=opuCD_1;inference=ab initio prediction:Prodigal:2.6,similar to AA sequence:UniProtKB:G2JZ41;locus_tag=LIEDJOGP_00090;product=Carnitine transport permease protein OpuCD
1	Prodigal:2.6	CDS	89419	90186	.	+	0	ID=LIEDJOGP_00091;eC_number=3.1.2.12;dbxref=COG:COG0627;inference=ab initio prediction:Prodigal:2.6,similar to AA sequence:UniProtKB:P44556;locus_tag=LIEDJOGP_00091;product=S-formylglutathione hydrolase
1	Prodigal:2.6	CDS	90457	92022	.	-	0	ID=LIEDJOGP_00092;inference=ab initio prediction:Prodigal:2.6;locus_tag=LIEDJOGP_00092;product=hypothetical protein
1	Prodigal:2.6	CDS	92187	93119	.	-	0	ID=LIEDJOGP_00093;eC_number=2.7.2.2;Name=arcC1;gene=arcC1;inference=ab initio prediction:Prodigal:2.6,similar to AA sequence:UniProtKB:Q7A627;locus_tag=LIEDJOGP_00093;product=Carbamate kinase 1
1	Prodigal:2.6	CDS	93142	94143	.	-	0	ID=LIEDJOGP_00094;eC_number=2.1.3.3;Name=argF;gene=argF;inference=ab initio prediction:Prodigal:2.6,similar to AA sequence:UniProtKB:P99073;locus_tag=LIEDJOGP_00094;product=Ornithine carbamoyltransferase
1	Prodigal:2.6	CDS	94628	94852	.	+	0	ID=LIEDJOGP_00095;inference=ab initio prediction:Prodigal:2.6;locus_tag=LIEDJOGP_00095;product=hypothetical protein
1	Prodigal:2.6	CDS	94956	95192	.	+	0	ID=LIEDJOGP_00096;eC_number=2.5.1.-;Name=fosB;gene=fosB;inference=ab initio prediction:Prodigal:2.6,similar to AA sequence:UniProtKB:Q739M9;locus_tag=LIEDJOGP_00096;product=Metallothiol transferase FosB
1	Prodigal:2.6	CDS	95492	96367	.	+	0	ID=LIEDJOGP_00097;Name=hel;dbxref=COG:COG2503;gene=hel;inference=ab initio prediction:Prodigal:2.6,similar to AA sequence:UniProtKB:P26093;locus_tag=LIEDJOGP_00097;product=Lipoprotein E
1	Prodigal:2.6	CDS	96657	97622	.	+	0	ID=LIEDJOGP_00098;eC_number=2.8.1.6;Name=bioB_1;gene=bioB_1;inference=ab initio prediction:Prodigal:2.6,similar to AA sequence:UniProtKB:Q7A3R9;locus_tag=LIEDJOGP_00098;product=Biotin synthase
1	Prodigal:2.6	CDS	97927	99030	.	+	0	ID=LIEDJOGP_00099;eC_number=1.1.1.6;Name=gldA;gene=gldA;inference=ab initio prediction:Prodigal:2.6,similar to AA sequence:UniProtKB:P32816;locus_tag=LIEDJOGP_00099;product=Glycerol dehydrogenase
1	Prodigal:2.6	CDS	99046	100008	.	+	0	ID=LIEDJOGP_00100;eC_number=2.7.1.121;Name=dhaK;dbxref=COG:COG2376;gene=dhaK;inference=ab initio prediction:Prodigal:2.6,similar to AA sequence:UniProtKB:Q9CIV8;locus_tag=LIEDJOGP_00100;product=PTS-dependent dihydroxyacetone kinase%2C dihydroxyacetone-binding subunit DhaK
1	Prodigal:2.6	CDS	100063	100638	.	+	0	ID=LIEDJOGP_00101;eC_number=2.7.1.121;Name=dhaL;dbxref=COG:COG2376;gene=dhaL;inference=ab initio prediction:Prodigal:2.6,similar to AA sequence:UniProtKB:Q9CIV7;locus_tag=LIEDJOGP_00101;product=PTS-dependent dihydroxyacetone kinase%2C ADP-binding subunit DhaL
1	Prodigal:2.6	CDS	100642	101016	.	+	0	ID=LIEDJOGP_00102;eC_number=2.7.1.121;Name=dhaM;dbxref=COG:COG3412;gene=dhaM;inference=ab initio prediction:Prodigal:2.6,similar to AA sequence:UniProtKB:Q9CIV6;locus_tag=LIEDJOGP_00102;product=PTS-dependent dihydroxyacetone kinase%2C phosphotransferase subunit DhaM
1	Prodigal:2.6	CDS	101096	102577	.	-	0	ID=LIEDJOGP_00103;Name=efpA;gene=efpA;inference=ab initio prediction:Prodigal:2.6,similar to AA sequence:UniProtKB:P9WJY5;locus_tag=LIEDJOGP_00103;product=putative MFS-type transporter EfpA
1	Prodigal:2.6	CDS	102876	103124	.	+	0	ID=LIEDJOGP_00104;inference=ab initio prediction:Prodigal:2.6;locus_tag=LIEDJOGP_00104;product=hypothetical protein
1	Prodigal:2.6	CDS	103685	105103	.	+	0	ID=LIEDJOGP_00105;Name=hsrA;gene=hsrA;inference=ab initio prediction:Prodigal:2.6,similar to AA sequence:UniProtKB:P31474;locus_tag=LIEDJOGP_00105;product=putative transport protein HsrA
1	Prodigal:2.6	CDS	105143	105349	.	+	0	ID=LIEDJOGP_00106;inference=ab initio prediction:Prodigal:2.6;locus_tag=LIEDJOGP_00106;product=hypothetical protein
1	Prodigal:2.6	CDS	105556	106866	.	+	0	ID=LIEDJOGP_00107;inference=ab initio prediction:Prodigal:2.6;locus_tag=LIEDJOGP_00107;product=hypothetical protein
1	Prodigal:2.6	CDS	107025	114227	.	+	0	ID=LIEDJOGP_00108;Name=tycC;gene=tycC;inference=ab initio prediction:Prodigal:2.6,similar to AA sequence:UniProtKB:O30409;locus_tag=LIEDJOGP_00108;product=Tyrocidine synthase 3
1	Prodigal:2.6	CDS	114237	114860	.	+	0	ID=LIEDJOGP_00109;eC_number=2.7.8.7;Name=sfp;dbxref=COG:COG2091;gene=sfp;inference=ab initio prediction:Prodigal:2.6,similar to AA sequence:UniProtKB:P39135;locus_tag=LIEDJOGP_00109;product=4'-phosphopantetheinyl transferase Sfp
1	Prodigal:2.6	CDS	115231	117417	.	+	0	ID=LIEDJOGP_00110;eC_number=3.1.1.3;Name=lip_1;dbxref=COG:COG1075;gene=lip_1;inference=ab initio prediction:Prodigal:2.6,similar to AA sequence:UniProtKB:P0C0R3;locus_tag=LIEDJOGP_00110;product=Lipase
1	Prodigal:2.6	CDS	117633	119036	.	+	0	ID=LIEDJOGP_00111;Name=csbC;gene=csbC;inference=ab initio prediction:Prodigal:2.6,similar to AA sequence:UniProtKB:P46333;locus_tag=LIEDJOGP_00111;product=putative metabolite transport protein CsbC
1	Prodigal:2.6	CDS	119191	120894	.	+	0	ID=LIEDJOGP_00112;inference=ab initio prediction:Prodigal:2.6;locus_tag=LIEDJOGP_00112;product=hypothetical protein
1	Prodigal:2.6	CDS	120989	121486	.	+	0	ID=LIEDJOGP_00113;inference=ab initio prediction:Prodigal:2.6;locus_tag=LIEDJOGP_00113;product=hypothetical protein
1	Prodigal:2.6	CDS	121567	122523	.	+	0	ID=LIEDJOGP_00114;Name=rarD;dbxref=COG:COG2962;gene=rarD;inference=ab initio prediction:Prodigal:2.6,similar to AA sequence:UniProtKB:P27844;locus_tag=LIEDJOGP_00114;product=Protein RarD
1	Prodigal:2.6	CDS	122631	123542	.	-	0	ID=LIEDJOGP_00115;dbxref=COG:COG0715;inference=ab initio prediction:Prodigal:2.6,similar to AA sequence:UniProtKB:P44658;locus_tag=LIEDJOGP_00115;product=Putative thiamine biosynthesis protein
1	Prodigal:2.6	CDS	123870	125288	.	-	0	ID=LIEDJOGP_00116;Name=yflS;dbxref=COG:COG0471;gene=yflS;inference=ab initio prediction:Prodigal:2.6,similar to AA sequence:UniProtKB:O34726;locus_tag=LIEDJOGP_00116;product=Putative malate transporter YflS
1	Prodigal:2.6	CDS	125613	126551	.	+	0	ID=LIEDJOGP_00117;eC_number=1.8.1.4;Name=lpd_1;dbxref=COG:COG1249;gene=lpd_1;inference=ab initio prediction:Prodigal:2.6,similar to AA sequence:UniProtKB:P85207;locus_tag=LIEDJOGP_00117;product=Dihydrolipoyl dehydrogenase
1	Prodigal:2.6	CDS	126551	126949	.	+	0	ID=LIEDJOGP_00118;eC_number=1.8.1.4;Name=lpd_2;dbxref=COG:COG1249;gene=lpd_2;inference=ab initio prediction:Prodigal:2.6,similar to AA sequence:UniProtKB:P85207;locus_tag=LIEDJOGP_00118;product=Dihydrolipoyl dehydrogenase
1	Prodigal:2.6	CDS	126991	127944	.	+	0	ID=LIEDJOGP_00119;eC_number=1.1.1.-;Name=acoA;dbxref=COG:COG1071;gene=acoA;inference=ab initio prediction:Prodigal:2.6,similar to AA sequence:UniProtKB:O31404;locus_tag=LIEDJOGP_00119;product=Acetoin:2%2C6-dichlorophenolindophenol oxidoreductase subunit alpha
1	Prodigal:2.6	CDS	128015	129055	.	+	0	ID=LIEDJOGP_00120;eC_number=1.1.1.-;Name=acoB;dbxref=COG:COG0022;gene=acoB;inference=ab initio prediction:Prodigal:2.6,similar to AA sequence:UniProtKB:P27746;locus_tag=LIEDJOGP_00120;product=Acetoin:2%2C6-dichlorophenolindophenol oxidoreductase subunit beta
1	Prodigal:2.6	CDS	129069	130346	.	+	0	ID=LIEDJOGP_00121;eC_number=2.3.1.12;Name=pdhC_1;gene=pdhC_1;inference=ab initio prediction:Prodigal:2.6,similar to AA sequence:UniProtKB:P65636;locus_tag=LIEDJOGP_00121;product=Dihydrolipoyllysine-residue acetyltransferase component of pyruvate dehydrogenase complex
1	Prodigal:2.6	CDS	130598	130753	.	+	0	ID=LIEDJOGP_00122;inference=ab initio prediction:Prodigal:2.6;locus_tag=LIEDJOGP_00122;product=hypothetical protein
1	Prodigal:2.6	CDS	131029	131541	.	+	0	ID=LIEDJOGP_00123;Name=isaB;gene=isaB;inference=ab initio prediction:Prodigal:2.6,similar to AA sequence:UniProtKB:Q2FUX3;locus_tag=LIEDJOGP_00123;product=Immunodominant staphylococcal antigen B
1	Prodigal:2.6	CDS	131706	133316	.	-	0	ID=LIEDJOGP_00124;Name=ectT;gene=ectT;inference=ab initio prediction:Prodigal:2.6,similar to AA sequence:UniProtKB:Q93AK1;locus_tag=LIEDJOGP_00124;product=Ectoine/hydroxyectoine transporter
1	Prodigal:2.6	CDS	133479	134039	.	+	0	ID=LIEDJOGP_00125;inference=ab initio prediction:Prodigal:2.6;locus_tag=LIEDJOGP_00125;product=hypothetical protein
1	Prodigal:2.6	CDS	134073	134711	.	-	0	ID=LIEDJOGP_00126;eC_number=3.4.19.3;Name=pcp;dbxref=COG:COG2039;gene=pcp;inference=ab initio prediction:Prodigal:2.6,similar to AA sequence:UniProtKB:Q5HCK7;locus_tag=LIEDJOGP_00126;product=Pyrrolidone-carboxylate peptidase
1	Prodigal:2.6	CDS	134905	135867	.	-	0	ID=LIEDJOGP_00127;inference=ab initio prediction:Prodigal:2.6,similar to AA sequence:UniProtKB:P67330;locus_tag=LIEDJOGP_00127;note=UPF0176 protein SP_0095;product=hypothetical protein
1	Prodigal:2.6	CDS	136150	137127	.	+	0	ID=LIEDJOGP_00128;eC_number=3.1.1.-;dbxref=COG:COG3386;inference=ab initio prediction:Prodigal:2.6,similar to AA sequence:UniProtKB:Q99QV3;locus_tag=LIEDJOGP_00128;product=Lactonase drp35
1	Prodigal:2.6	CDS	137387	137998	.	-	0	ID=LIEDJOGP_00129;inference=ab initio prediction:Prodigal:2.6,similar to AA sequence:UniProtKB:Q7A339;locus_tag=LIEDJOGP_00129;note=UPF0312 protein SA2479;product=hypothetical protein
1	Prodigal:2.6	CDS	139122	140618	.	-	0	ID=LIEDJOGP_00130;eC_number=1.1.5.4;Name=mqo2_2;gene=mqo2_2;inference=ab initio prediction:Prodigal:2.6,similar to AA sequence:UniProtKB:P99115;locus_tag=LIEDJOGP_00130;product=putative malate:quinone oxidoreductase 2
1	Prodigal:2.6	CDS	140970	141488	.	+	0	ID=LIEDJOGP_00131;inference=ab initio prediction:Prodigal:2.6;locus_tag=LIEDJOGP_00131;product=hypothetical protein
1	Prodigal:2.6	CDS	141634	142041	.	-	0	ID=LIEDJOGP_00132;Name=yjdF;gene=yjdF;inference=ab initio prediction:Prodigal:2.6,similar to AA sequence:UniProtKB:O31647;locus_tag=LIEDJOGP_00132;product=putative protein YjdF
1	Prodigal:2.6	CDS	142204	142614	.	-	0	ID=LIEDJOGP_00133;Name=lrpC;dbxref=COG:COG1522;gene=lrpC;inference=ab initio prediction:Prodigal:2.6,similar to AA sequence:UniProtKB:P96582;locus_tag=LIEDJOGP_00133;product=HTH-type transcriptional regulator LrpC
1	Prodigal:2.6	CDS	142717	143133	.	+	0	ID=LIEDJOGP_00134;inference=ab initio prediction:Prodigal:2.6;locus_tag=LIEDJOGP_00134;product=hypothetical protein
1	Prodigal:2.6	CDS	143370	144182	.	+	0	ID=LIEDJOGP_00135;Name=hisZ;gene=hisZ;inference=ab initio prediction:Prodigal:2.6,protein motif:HAMAP:MF_00125;locus_tag=LIEDJOGP_00135;product=ATP phosphoribosyltransferase regulatory subunit
1	Prodigal:2.6	CDS	144207	144821	.	+	0	ID=LIEDJOGP_00136;eC_number=2.4.2.17;Name=hisG;dbxref=COG:COG0040;gene=hisG;inference=ab initio prediction:Prodigal:2.6,similar to AA sequence:UniProtKB:O34520;locus_tag=LIEDJOGP_00136;product=ATP phosphoribosyltransferase
1	Prodigal:2.6	CDS	144814	146058	.	+	0	ID=LIEDJOGP_00137;eC_number=1.1.1.23;Name=hisD;dbxref=COG:COG0141;gene=hisD;inference=ab initio prediction:Prodigal:2.6,similar to AA sequence:UniProtKB:Q606Q2;locus_tag=LIEDJOGP_00137;product=Histidinol dehydrogenase
1	Prodigal:2.6	CDS	146174	146752	.	+	0	ID=LIEDJOGP_00138;eC_number=4.2.1.19;Name=hisB;gene=hisB;inference=ab initio prediction:Prodigal:2.6,similar to AA sequence:UniProtKB:P64373;locus_tag=LIEDJOGP_00138;product=Imidazoleglycerol-phosphate dehydratase
1	Prodigal:2.6	CDS	146749	147327	.	+	0	ID=LIEDJOGP_00139;eC_number=2.4.2.-;Name=hisH;dbxref=COG:COG0118;gene=hisH;inference=ab initio prediction:Prodigal:2.6,similar to AA sequence:UniProtKB:Q9KSX0;locus_tag=LIEDJOGP_00139;product=Imidazole glycerol phosphate synthase subunit HisH
1	Prodigal:2.6	CDS	147320	148024	.	+	0	ID=LIEDJOGP_00140;eC_number=5.3.1.16;Name=hisA;dbxref=COG:COG0106;gene=hisA;inference=ab initio prediction:Prodigal:2.6,similar to AA sequence:UniProtKB:A1R562;locus_tag=LIEDJOGP_00140;product=1-(5-phosphoribosyl)-5-[(5-phosphoribosylamino)methylideneamino] imidazole-4-carboxamide isomerase
1	Prodigal:2.6	CDS	148021	148779	.	+	0	ID=LIEDJOGP_00141;eC_number=4.1.3.-;Name=hisF;dbxref=COG:COG0107;gene=hisF;inference=ab initio prediction:Prodigal:2.6,similar to AA sequence:UniProtKB:P60664;locus_tag=LIEDJOGP_00141;product=Imidazole glycerol phosphate synthase subunit HisF
1	Prodigal:2.6	CDS	148776	149411	.	+	0	ID=LIEDJOGP_00142;eC_number=3.5.4.19;Name=hisI_1;dbxref=COG:COG0139;gene=hisI_1;inference=ab initio prediction:Prodigal:2.6,similar to AA sequence:UniProtKB:P9WMM7;locus_tag=LIEDJOGP_00142;product=Phosphoribosyl-AMP cyclohydrolase
1	Prodigal:2.6	CDS	149520	150305	.	-	0	ID=LIEDJOGP_00143;eC_number=2.3.1.5;Name=nat;dbxref=COG:COG2162;gene=nat;inference=ab initio prediction:Prodigal:2.6,similar to AA sequence:UniProtKB:P9WJI5;locus_tag=LIEDJOGP_00143;product=Arylamine N-acetyltransferase
1	Prodigal:2.6	CDS	150711	152777	.	+	0	ID=LIEDJOGP_00144;eC_number=3.1.1.3;Name=lip_2;dbxref=COG:COG1075;gene=lip_2;inference=ab initio prediction:Prodigal:2.6,similar to AA sequence:UniProtKB:P0C0R3;locus_tag=LIEDJOGP_00144;product=Lipase
1	Prodigal:2.6	CDS	152973	154040	.	-	0	ID=LIEDJOGP_00145;Name=icaC;dbxref=COG:COG3936;gene=icaC;inference=ab initio prediction:Prodigal:2.6,similar to AA sequence:UniProtKB:Q5HKP7;locus_tag=LIEDJOGP_00145;product=putative poly-beta-1%2C6-N-acetyl-D-glucosamine export protein
1	Prodigal:2.6	CDS	154027	154896	.	-	0	ID=LIEDJOGP_00146;eC_number=3.5.1.-;Name=icaB;dbxref=COG:COG0726;gene=icaB;inference=ab initio prediction:Prodigal:2.6,similar to AA sequence:UniProtKB:Q6TYB1;locus_tag=LIEDJOGP_00146;product=Poly-beta-1%2C6-N-acetyl-D-glucosamine N-deacetylase
1	Prodigal:2.6	CDS	154893	155198	.	-	0	ID=LIEDJOGP_00147;Name=icaD;gene=icaD;inference=ab initio prediction:Prodigal:2.6,similar to AA sequence:UniProtKB:Q5HKP9;locus_tag=LIEDJOGP_00147;product=Poly-beta-1%2C6-N-acetyl-D-glucosamine synthesis protein IcaD
1	Prodigal:2.6	CDS	155162	156400	.	-	0	ID=LIEDJOGP_00148;eC_number=2.4.1.-;Name=icaA;dbxref=COG:COG1215;gene=icaA;inference=ab initio prediction:Prodigal:2.6,similar to AA sequence:UniProtKB:Q5HKQ0;locus_tag=LIEDJOGP_00148;product=Poly-beta-1%2C6-N-acetyl-D-glucosamine synthase
1	Prodigal:2.6	CDS	156541	157122	.	+	0	ID=LIEDJOGP_00149;Name=icaR;dbxref=COG:COG1309;gene=icaR;inference=ab initio prediction:Prodigal:2.6,similar to AA sequence:UniProtKB:Q5HKQ1;locus_tag=LIEDJOGP_00149;product=Biofilm operon icaADBC HTH-type negative transcriptional regulator IcaR
1	Aragorn:1.2	tRNA	157884	157974	.	-	.	ID=LIEDJOGP_00150;inference=COORDINATES:profile:Aragorn:1.2;locus_tag=LIEDJOGP_00150;product=tRNA-Thr(cgt)
1	Prodigal:2.6	CDS	158562	159737	.	+	0	ID=LIEDJOGP_00151;Name=ydhP;dbxref=COG:COG2814;gene=ydhP;inference=ab initio prediction:Prodigal:2.6,similar to AA sequence:UniProtKB:P77389;locus_tag=LIEDJOGP_00151;product=Inner membrane transport protein YdhP
1	Prodigal:2.6	CDS	159837	161372	.	-	0	ID=LIEDJOGP_00152;eC_number=3.1.3.6;Name=cpdB_1;dbxref=COG:COG0737;gene=cpdB_1;inference=ab initio prediction:Prodigal:2.6,similar to AA sequence:UniProtKB:P08331;locus_tag=LIEDJOGP_00152;product=2'%2C3'-cyclic-nucleotide 2'-phosphodiesterase/3'-nucleotidase
1	Prodigal:2.6	CDS	161469	163019	.	-	0	ID=LIEDJOGP_00153;inference=ab initio prediction:Prodigal:2.6;locus_tag=LIEDJOGP_00153;product=hypothetical protein
1	Prodigal:2.6	CDS	163233	164210	.	+	0	ID=LIEDJOGP_00154;Name=ptxB;gene=ptxB;inference=ab initio prediction:Prodigal:2.6,similar to AA sequence:UniProtKB:O69052;locus_tag=LIEDJOGP_00154;product=putative phosphite transport system-binding protein PtxB
1	Prodigal:2.6	CDS	164324	165097	.	+	0	ID=LIEDJOGP_00155;eC_number=3.6.3.-;Name=glnQ_2;dbxref=COG:COG1126;gene=glnQ_2;inference=ab initio prediction:Prodigal:2.6,similar to AA sequence:UniProtKB:O34677;locus_tag=LIEDJOGP_00155;product=Glutamine transport ATP-binding protein GlnQ
1	Prodigal:2.6	CDS	165099	165899	.	+	0	ID=LIEDJOGP_00156;Name=phnE_1;dbxref=COG:COG3639;gene=phnE_1;inference=ab initio prediction:Prodigal:2.6,similar to AA sequence:UniProtKB:A0QQ68;locus_tag=LIEDJOGP_00156;product=Phosphate-import permease protein PhnE
1	Prodigal:2.6	CDS	165896	166711	.	+	0	ID=LIEDJOGP_00157;Name=phnE_2;dbxref=COG:COG3639;gene=phnE_2;inference=ab initio prediction:Prodigal:2.6,similar to AA sequence:UniProtKB:A0QQ68;locus_tag=LIEDJOGP_00157;product=Phosphate-import permease protein PhnE
1	Prodigal:2.6	CDS	166987	168288	.	+	0	ID=LIEDJOGP_00158;inference=ab initio prediction:Prodigal:2.6;locus_tag=LIEDJOGP_00158;product=hypothetical protein
1	Prodigal:2.6	CDS	168709	170841	.	+	0	ID=LIEDJOGP_00159;Name=sraP;gene=sraP;inference=ab initio prediction:Prodigal:2.6,similar to AA sequence:UniProtKB:Q2FUW1;locus_tag=LIEDJOGP_00159;product=Serine-rich adhesin for platelets
1	Prodigal:2.6	CDS	171168	176063	.	-	0	ID=LIEDJOGP_00160;inference=ab initio prediction:Prodigal:2.6;locus_tag=LIEDJOGP_00160;product=hypothetical protein
1	Prodigal:2.6	CDS	176493	176636	.	+	0	ID=LIEDJOGP_00161;inference=ab initio prediction:Prodigal:2.6;locus_tag=LIEDJOGP_00161;product=hypothetical protein
1	Prodigal:2.6	CDS	176579	177778	.	+	0	ID=LIEDJOGP_00162;Name=secY_1;dbxref=COG:COG0201;gene=secY_1;inference=ab initio prediction:Prodigal:2.6,similar to AA sequence:UniProtKB:O66491;locus_tag=LIEDJOGP_00162;product=Protein translocase subunit SecY
1	Prodigal:2.6	CDS	177796	179352	.	+	0	ID=LIEDJOGP_00163;inference=ab initio prediction:Prodigal:2.6;locus_tag=LIEDJOGP_00163;product=hypothetical protein
1	Prodigal:2.6	CDS	179333	180901	.	+	0	ID=LIEDJOGP_00164;Name=asp2;gene=asp2;inference=ab initio prediction:Prodigal:2.6,similar to AA sequence:UniProtKB:Q9AET8;locus_tag=LIEDJOGP_00164;product=Accessory Sec system protein Asp2
1	Prodigal:2.6	CDS	180888	181460	.	+	0	ID=LIEDJOGP_00165;Name=asp3;gene=asp3;inference=ab initio prediction:Prodigal:2.6,similar to AA sequence:UniProtKB:Q9AET7;locus_tag=LIEDJOGP_00165;product=Accessory Sec system protein Asp3
1	Prodigal:2.6	CDS	181453	183843	.	+	0	ID=LIEDJOGP_00166;Name=secA;dbxref=COG:COG0653;gene=secA;inference=ab initio prediction:Prodigal:2.6,similar to AA sequence:UniProtKB:P47994;locus_tag=LIEDJOGP_00166;product=Protein translocase subunit SecA
1	Prodigal:2.6	CDS	183861	185369	.	+	0	ID=LIEDJOGP_00167;eC_number=2.4.1.-;Name=gtf1_1;dbxref=COG:COG0438;gene=gtf1_1;inference=ab initio prediction:Prodigal:2.6,similar to AA sequence:UniProtKB:Q9AET5;locus_tag=LIEDJOGP_00167;product=Glycosyltransferase Gtf1
1	Prodigal:2.6	CDS	185362	186702	.	+	0	ID=LIEDJOGP_00168;Name=gtf2;gene=gtf2;inference=ab initio prediction:Prodigal:2.6,similar to AA sequence:UniProtKB:Q79T00;locus_tag=LIEDJOGP_00168;product=Glycosyltransferase-stabilizing protein Gtf2
1	Prodigal:2.6	CDS	186808	187155	.	+	0	ID=LIEDJOGP_00169;inference=ab initio prediction:Prodigal:2.6;locus_tag=LIEDJOGP_00169;product=hypothetical protein
1	Prodigal:2.6	CDS	187325	187804	.	+	0	ID=LIEDJOGP_00170;Name=msrAB;gene=msrAB;inference=ab initio prediction:Prodigal:2.6,similar to AA sequence:UniProtKB:P86890;locus_tag=LIEDJOGP_00170;product=Peptide methionine sulfoxide reductase msrA/msrB
1	Prodigal:2.6	CDS	187952	188308	.	-	0	ID=LIEDJOGP_00171;inference=ab initio prediction:Prodigal:2.6;locus_tag=LIEDJOGP_00171;product=hypothetical protein
1	Prodigal:2.6	CDS	188649	189821	.	+	0	ID=LIEDJOGP_00172;Name=ynfM;gene=ynfM;inference=ab initio prediction:Prodigal:2.6,similar to AA sequence:UniProtKB:P43531;locus_tag=LIEDJOGP_00172;product=Inner membrane transport protein YnfM
1	Prodigal:2.6	CDS	189983	190672	.	+	0	ID=LIEDJOGP_00173;inference=ab initio prediction:Prodigal:2.6;locus_tag=LIEDJOGP_00173;product=hypothetical protein
1	Prodigal:2.6	CDS	191067	191222	.	+	0	ID=LIEDJOGP_00174;inference=ab initio prediction:Prodigal:2.6;locus_tag=LIEDJOGP_00174;product=hypothetical protein
1	Prodigal:2.6	CDS	191421	191597	.	-	0	ID=LIEDJOGP_00175;inference=ab initio prediction:Prodigal:2.6;locus_tag=LIEDJOGP_00175;product=hypothetical protein
1	Prodigal:2.6	CDS	191911	192339	.	-	0	ID=LIEDJOGP_00176;inference=ab initio prediction:Prodigal:2.6,similar to AA sequence:UniProtKB:Q7A6M9;locus_tag=LIEDJOGP_00176;product=Organic hydroperoxide resistance protein-like protein
1	Prodigal:2.6	CDS	192589	194619	.	+	0	ID=LIEDJOGP_00177;inference=ab initio prediction:Prodigal:2.6;locus_tag=LIEDJOGP_00177;product=hypothetical protein
1	Prodigal:2.6	CDS	194987	196954	.	-	0	ID=LIEDJOGP_00178;dbxref=COG:COG1705;inference=ab initio prediction:Prodigal:2.6,similar to AA sequence:UniProtKB:Q2G222;locus_tag=LIEDJOGP_00178;product=N-acetylmuramoyl-L-alanine amidase domain-containing protein
1	Prodigal:2.6	CDS	197242	200100	.	+	0	ID=LIEDJOGP_00179;Name=yueB;dbxref=COG:COG1511;gene=yueB;inference=ab initio prediction:Prodigal:2.6,similar to AA sequence:UniProtKB:O32101;locus_tag=LIEDJOGP_00179;product=ESX secretion system protein YueB
1	Prodigal:2.6	CDS	200411	201361	.	-	0	ID=LIEDJOGP_00180;eC_number=5.3.1.8;Name=manA;dbxref=COG:COG1482;gene=manA;inference=ab initio prediction:Prodigal:2.6,similar to AA sequence:UniProtKB:O31646;locus_tag=LIEDJOGP_00180;product=Mannose-6-phosphate isomerase ManA
1	Prodigal:2.6	CDS	201377	203317	.	-	0	ID=LIEDJOGP_00181;Name=manP;dbxref=COG:COG1299;gene=manP;inference=ab initio prediction:Prodigal:2.6,similar to AA sequence:UniProtKB:O31645;locus_tag=LIEDJOGP_00181;product=PTS system mannose-specific EIIBCA component
1	Prodigal:2.6	CDS	203402	205273	.	-	0	ID=LIEDJOGP_00182;Name=manR;dbxref=COG:COG1762;gene=manR;inference=ab initio prediction:Prodigal:2.6,similar to AA sequence:UniProtKB:O31644;locus_tag=LIEDJOGP_00182;product=Transcriptional regulator ManR
1	Prodigal:2.6	CDS	205591	205725	.	-	0	ID=LIEDJOGP_00183;inference=ab initio prediction:Prodigal:2.6,similar to AA sequence:UniProtKB:P85219;locus_tag=LIEDJOGP_00183;product=Hemolysin H1C
1	Prodigal:2.6	CDS	206022	206804	.	+	0	ID=LIEDJOGP_00184;eC_number=1.1.1.304;Name=butA;gene=butA;inference=ab initio prediction:Prodigal:2.6,similar to AA sequence:UniProtKB:P99120;locus_tag=LIEDJOGP_00184;product=Diacetyl reductase [(S)-acetoin forming]
1	Prodigal:2.6	CDS	207208	207378	.	-	0	ID=LIEDJOGP_00185;inference=ab initio prediction:Prodigal:2.6;locus_tag=LIEDJOGP_00185;product=hypothetical protein
1	Prodigal:2.6	CDS	207359	208261	.	-	0	ID=LIEDJOGP_00186;inference=ab initio prediction:Prodigal:2.6;locus_tag=LIEDJOGP_00186;product=hypothetical protein
1	Prodigal:2.6	CDS	208365	209279	.	-	0	ID=LIEDJOGP_00187;inference=ab initio prediction:Prodigal:2.6;locus_tag=LIEDJOGP_00187;product=hypothetical protein
1	Prodigal:2.6	CDS	209484	209921	.	-	0	ID=LIEDJOGP_00188;inference=ab initio prediction:Prodigal:2.6;locus_tag=LIEDJOGP_00188;product=hypothetical protein
1	Prodigal:2.6	CDS	210324	211568	.	+	0	ID=LIEDJOGP_00189;eC_number=3.5.1.18;Name=dapE_2;gene=dapE_2;inference=ab initio prediction:Prodigal:2.6,similar to AA sequence:UniProtKB:Q99SN6;locus_tag=LIEDJOGP_00189;product=putative succinyl-diaminopimelate desuccinylase
1	Prodigal:2.6	CDS	212001	213524	.	+	0	ID=LIEDJOGP_00190;eC_number=3.4.24.-;Name=sepA_1;dbxref=COG:COG3227;gene=sepA_1;inference=ab initio prediction:Prodigal:2.6,similar to AA sequence:UniProtKB:P0C0Q3;locus_tag=LIEDJOGP_00190;product=Extracellular elastase
1	Prodigal:2.6	CDS	213639	213791	.	+	0	ID=LIEDJOGP_00191;inference=ab initio prediction:Prodigal:2.6;locus_tag=LIEDJOGP_00191;product=hypothetical protein
1	Prodigal:2.6	CDS	214038	214499	.	+	0	ID=LIEDJOGP_00192;Name=argR_1;gene=argR_1;inference=ab initio prediction:Prodigal:2.6,similar to AA sequence:UniProtKB:P63580;locus_tag=LIEDJOGP_00192;product=Arginine repressor
1	Prodigal:2.6	CDS	214838	216073	.	+	0	ID=LIEDJOGP_00193;eC_number=3.5.3.6;Name=arcA;gene=arcA;inference=ab initio prediction:Prodigal:2.6,similar to AA sequence:UniProtKB:P63554;locus_tag=LIEDJOGP_00193;product=Arginine deiminase
1	Prodigal:2.6	CDS	216130	217185	.	+	0	ID=LIEDJOGP_00194;eC_number=2.1.3.3;Name=arcB_1;gene=arcB_1;inference=ab initio prediction:Prodigal:2.6,similar to AA sequence:UniProtKB:P65602;locus_tag=LIEDJOGP_00194;product=Ornithine carbamoyltransferase%2C catabolic
1	Prodigal:2.6	CDS	217449	218852	.	+	0	ID=LIEDJOGP_00195;Name=arcD;dbxref=COG:COG0531;gene=arcD;inference=ab initio prediction:Prodigal:2.6,similar to AA sequence:UniProtKB:P18275;locus_tag=LIEDJOGP_00195;product=Arginine/ornithine antiporter
1	Prodigal:2.6	CDS	219071	219757	.	+	0	ID=LIEDJOGP_00196;Name=arcR;gene=arcR;inference=ab initio prediction:Prodigal:2.6,similar to AA sequence:UniProtKB:Q7A381;locus_tag=LIEDJOGP_00196;product=HTH-type transcriptional regulator ArcR
1	Prodigal:2.6	CDS	220050	220808	.	+	0	ID=LIEDJOGP_00197;eC_number=3.1.2.12;dbxref=COG:COG0627;inference=ab initio prediction:Prodigal:2.6,similar to AA sequence:UniProtKB:P44556;locus_tag=LIEDJOGP_00197;product=S-formylglutathione hydrolase
1	Prodigal:2.6	CDS	221062	222228	.	+	0	ID=LIEDJOGP_00198;Name=capA_1;gene=capA_1;inference=ab initio prediction:Prodigal:2.6,similar to AA sequence:UniProtKB:P19579;locus_tag=LIEDJOGP_00198;product=Capsule biosynthesis protein CapA
1	Prodigal:2.6	CDS	222575	224224	.	-	0	ID=LIEDJOGP_00199;eC_number=4.1.1.74;Name=ipdC;dbxref=COG:COG3961;gene=ipdC;inference=ab initio prediction:Prodigal:2.6,similar to AA sequence:UniProtKB:P23234;locus_tag=LIEDJOGP_00199;product=Indole-3-pyruvate decarboxylase
1	Prodigal:2.6	CDS	224396	224842	.	+	0	ID=LIEDJOGP_00200;Name=slyA_1;gene=slyA_1;inference=ab initio prediction:Prodigal:2.6,protein motif:HAMAP:MF_01819;locus_tag=LIEDJOGP_00200;product=Transcriptional regulator SlyA
1	Prodigal:2.6	CDS	225058	225540	.	+	0	ID=LIEDJOGP_00201;inference=ab initio prediction:Prodigal:2.6;locus_tag=LIEDJOGP_00201;product=hypothetical protein
1	Prodigal:2.6	CDS	225750	226088	.	+	0	ID=LIEDJOGP_00202;Name=essD;gene=essD;inference=ab initio prediction:Prodigal:2.6,similar to AA sequence:UniProtKB:A0A0H3KDT7;locus_tag=LIEDJOGP_00202;product=ESAT-6 secretion machinery protein EssD
1	Prodigal:2.6	CDS	226972	229593	.	+	0	ID=LIEDJOGP_00203;inference=ab initio prediction:Prodigal:2.6,similar to AA sequence:UniProtKB:Q97QY9;locus_tag=LIEDJOGP_00203;product=putative protein
1	Prodigal:2.6	CDS	229993	230160	.	-	0	ID=LIEDJOGP_00204;inference=ab initio prediction:Prodigal:2.6;locus_tag=LIEDJOGP_00204;product=hypothetical protein
1	Prodigal:2.6	CDS	230771	232108	.	+	0	ID=LIEDJOGP_00205;inference=ab initio prediction:Prodigal:2.6,similar to AA sequence:UniProtKB:O31815;locus_tag=LIEDJOGP_00205;note=UPF0714 protein YndL;product=hypothetical protein
1	Prodigal:2.6	CDS	232514	232615	.	+	0	ID=LIEDJOGP_00206;inference=ab initio prediction:Prodigal:2.6,similar to AA sequence:UniProtKB:P60876;locus_tag=LIEDJOGP_00206;product=putative protein.1
1	Prodigal:2.6	CDS	232813	233085	.	+	0	ID=LIEDJOGP_00207;inference=ab initio prediction:Prodigal:2.6;locus_tag=LIEDJOGP_00207;product=hypothetical protein
1	Prodigal:2.6	CDS	233136	235145	.	+	0	ID=LIEDJOGP_00208;eC_number=2.7.8.12;Name=tagF_1;dbxref=COG:COG1887;gene=tagF_1;inference=ab initio prediction:Prodigal:2.6,similar to AA sequence:UniProtKB:P13485;locus_tag=LIEDJOGP_00208;product=Teichoic acid poly(glycerol phosphate) polymerase
1	Prodigal:2.6	CDS	235336	236880	.	+	0	ID=LIEDJOGP_00209;inference=ab initio prediction:Prodigal:2.6;locus_tag=LIEDJOGP_00209;product=hypothetical protein
1	Prodigal:2.6	CDS	237003	238472	.	-	0	ID=LIEDJOGP_00210;eC_number=3.1.3.1;Name=phoB;dbxref=COG:COG1785;gene=phoB;inference=ab initio prediction:Prodigal:2.6,similar to AA sequence:UniProtKB:P19405;locus_tag=LIEDJOGP_00210;product=Alkaline phosphatase 3
1	Prodigal:2.6	CDS	238770	238949	.	+	0	ID=LIEDJOGP_00211;inference=ab initio prediction:Prodigal:2.6;locus_tag=LIEDJOGP_00211;product=hypothetical protein
1	Prodigal:2.6	CDS	238980	239645	.	+	0	ID=LIEDJOGP_00212;Name=graR_1;dbxref=COG:COG0745;gene=graR_1;inference=ab initio prediction:Prodigal:2.6,similar to AA sequence:UniProtKB:Q932F1;locus_tag=LIEDJOGP_00212;product=Response regulator protein GraR
1	Prodigal:2.6	CDS	239651	240547	.	+	0	ID=LIEDJOGP_00213;eC_number=2.7.13.3;Name=graS_1;dbxref=COG:COG0642;gene=graS_1;inference=ab initio prediction:Prodigal:2.6,similar to AA sequence:UniProtKB:Q2G0D9;locus_tag=LIEDJOGP_00213;product=Sensor histidine kinase GraS
1	Prodigal:2.6	CDS	240658	241407	.	+	0	ID=LIEDJOGP_00214;Name=yxdL;dbxref=COG:COG1136;gene=yxdL;inference=ab initio prediction:Prodigal:2.6,similar to AA sequence:UniProtKB:P42423;locus_tag=LIEDJOGP_00214;product=ABC transporter ATP-binding protein YxdL
1	Prodigal:2.6	CDS	241409	243421	.	+	0	ID=LIEDJOGP_00215;Name=bceB_1;dbxref=COG:COG0577;gene=bceB_1;inference=ab initio prediction:Prodigal:2.6,similar to AA sequence:UniProtKB:O34741;locus_tag=LIEDJOGP_00215;product=Bacitracin export permease protein BceB
1	Prodigal:2.6	CDS	243525	244115	.	+	0	ID=LIEDJOGP_00216;inference=ab initio prediction:Prodigal:2.6;locus_tag=LIEDJOGP_00216;product=hypothetical protein
1	Prodigal:2.6	CDS	244637	246229	.	+	0	ID=LIEDJOGP_00217;Name=yidK;dbxref=COG:COG4146;gene=yidK;inference=ab initio prediction:Prodigal:2.6,similar to AA sequence:UniProtKB:P31448;locus_tag=LIEDJOGP_00217;product=putative symporter YidK
1	Prodigal:2.6	CDS	246359	247543	.	+	0	ID=LIEDJOGP_00218;inference=ab initio prediction:Prodigal:2.6;locus_tag=LIEDJOGP_00218;product=hypothetical protein
1	Prodigal:2.6	CDS	247540	248649	.	+	0	ID=LIEDJOGP_00219;inference=ab initio prediction:Prodigal:2.6;locus_tag=LIEDJOGP_00219;product=hypothetical protein
1	Prodigal:2.6	CDS	248776	250119	.	+	0	ID=LIEDJOGP_00220;inference=ab initio prediction:Prodigal:2.6;locus_tag=LIEDJOGP_00220;product=hypothetical protein
1	Prodigal:2.6	CDS	250125	250874	.	+	0	ID=LIEDJOGP_00221;inference=ab initio prediction:Prodigal:2.6;locus_tag=LIEDJOGP_00221;product=hypothetical protein
1	Prodigal:2.6	CDS	251031	251534	.	+	0	ID=LIEDJOGP_00222;Name=ohrR;gene=ohrR;inference=ab initio prediction:Prodigal:2.6,similar to AA sequence:UniProtKB:O34777;locus_tag=LIEDJOGP_00222;product=Organic hydroperoxide resistance transcriptional regulator
1	Prodigal:2.6	CDS	251551	252894	.	+	0	ID=LIEDJOGP_00223;eC_number=1.8.1.4;Name=pdhD_1;gene=pdhD_1;inference=ab initio prediction:Prodigal:2.6,similar to AA sequence:UniProtKB:P11959;locus_tag=LIEDJOGP_00223;product=Dihydrolipoyl dehydrogenase
1	Prodigal:2.6	CDS	252907	253383	.	+	0	ID=LIEDJOGP_00224;Name=bsaA_1;gene=bsaA_1;inference=ab initio prediction:Prodigal:2.6,similar to AA sequence:UniProtKB:P99097;locus_tag=LIEDJOGP_00224;product=Glutathione peroxidase BsaA
1	Prodigal:2.6	CDS	253696	254427	.	+	0	ID=LIEDJOGP_00225;eC_number=1.8.4.8;Name=cysH;dbxref=COG:COG0175;gene=cysH;inference=ab initio prediction:Prodigal:2.6,similar to AA sequence:UniProtKB:P94498;locus_tag=LIEDJOGP_00225;product=Phosphoadenosine phosphosulfate reductase
1	Prodigal:2.6	CDS	254683	256569	.	+	0	ID=LIEDJOGP_00226;eC_number=1.8.1.2;Name=cysJ;dbxref=COG:COG0369;gene=cysJ;inference=ab initio prediction:Prodigal:2.6,similar to AA sequence:UniProtKB:O32214;locus_tag=LIEDJOGP_00226;product=Sulfite reductase [NADPH] flavoprotein alpha-component
1	Prodigal:2.6	CDS	256589	258307	.	+	0	ID=LIEDJOGP_00227;eC_number=1.8.1.2;Name=cysI;dbxref=COG:COG0155;gene=cysI;inference=ab initio prediction:Prodigal:2.6,similar to AA sequence:UniProtKB:O32213;locus_tag=LIEDJOGP_00227;product=Sulfite reductase [NADPH] hemoprotein beta-component
1	Prodigal:2.6	CDS	258329	259108	.	+	0	ID=LIEDJOGP_00228;eC_number=2.1.1.107;Name=sumT_1;dbxref=COG:COG0007;gene=sumT_1;inference=ab initio prediction:Prodigal:2.6,similar to AA sequence:UniProtKB:O34744;locus_tag=LIEDJOGP_00228;product=Uroporphyrinogen-III C-methyltransferase
1	Prodigal:2.6	CDS	259183	259794	.	+	0	ID=LIEDJOGP_00229;eC_number=1.3.1.76;Name=sirC;dbxref=COG:COG1648;gene=sirC;inference=ab initio prediction:Prodigal:2.6,similar to AA sequence:UniProtKB:P61818;locus_tag=LIEDJOGP_00229;product=Precorrin-2 dehydrogenase
1	Prodigal:2.6	CDS	259815	260714	.	+	0	ID=LIEDJOGP_00230;inference=ab initio prediction:Prodigal:2.6;locus_tag=LIEDJOGP_00230;product=hypothetical protein
1	Prodigal:2.6	CDS	260738	261916	.	+	0	ID=LIEDJOGP_00231;eC_number=2.7.7.4;Name=sat;dbxref=COG:COG2046;gene=sat;inference=ab initio prediction:Prodigal:2.6,similar to AA sequence:UniProtKB:O34764;locus_tag=LIEDJOGP_00231;product=Sulfate adenylyltransferase
1	Prodigal:2.6	CDS	261932	262531	.	+	0	ID=LIEDJOGP_00232;eC_number=2.7.1.25;Name=cysC;dbxref=COG:COG0529;gene=cysC;inference=ab initio prediction:Prodigal:2.6,similar to AA sequence:UniProtKB:O34577;locus_tag=LIEDJOGP_00232;product=putative adenylyl-sulfate kinase
1	Prodigal:2.6	CDS	262855	263160	.	+	0	ID=LIEDJOGP_00233;Name=zipA;gene=zipA;inference=ab initio prediction:Prodigal:2.6,protein motif:HAMAP:MF_00509;locus_tag=LIEDJOGP_00233;product=Cell division protein ZipA
1	Prodigal:2.6	CDS	263479	265329	.	+	0	ID=LIEDJOGP_00234;eC_number=1.1.98.6;Name=nrdD;dbxref=COG:COG1328;gene=nrdD;inference=ab initio prediction:Prodigal:2.6,similar to AA sequence:UniProtKB:P28903;locus_tag=LIEDJOGP_00234;product=Anaerobic ribonucleoside-triphosphate reductase
1	Prodigal:2.6	CDS	265326	265862	.	+	0	ID=LIEDJOGP_00235;eC_number=1.97.1.-;Name=nrdG;dbxref=COG:COG0602;gene=nrdG;inference=ab initio prediction:Prodigal:2.6,similar to AA sequence:UniProtKB:P0A9N8;locus_tag=LIEDJOGP_00235;product=Anaerobic ribonucleoside-triphosphate reductase-activating protein
1	Prodigal:2.6	CDS	266226	267524	.	+	0	ID=LIEDJOGP_00236;Name=dcuA;dbxref=COG:COG2704;gene=dcuA;inference=ab initio prediction:Prodigal:2.6,similar to AA sequence:UniProtKB:P0ABN5;locus_tag=LIEDJOGP_00236;product=Anaerobic C4-dicarboxylate transporter DcuA
1	Prodigal:2.6	CDS	267963	269567	.	+	0	ID=LIEDJOGP_00237;Name=betL;dbxref=COG:COG1292;gene=betL;inference=ab initio prediction:Prodigal:2.6,similar to AA sequence:UniProtKB:Q9X4A5;locus_tag=LIEDJOGP_00237;product=Glycine betaine transporter BetL
1	Prodigal:2.6	CDS	269615	270181	.	-	0	ID=LIEDJOGP_00238;Name=opcR;dbxref=COG:COG1510;gene=opcR;inference=ab initio prediction:Prodigal:2.6,similar to AA sequence:UniProtKB:O34709;locus_tag=LIEDJOGP_00238;product=HTH-type transcriptional repressor OpcR
1	Prodigal:2.6	CDS	270650	272140	.	+	0	ID=LIEDJOGP_00239;eC_number=1.2.1.8;Name=gbsA;dbxref=COG:COG1012;gene=gbsA;inference=ab initio prediction:Prodigal:2.6,similar to AA sequence:UniProtKB:P71016;locus_tag=LIEDJOGP_00239;product=Betaine aldehyde dehydrogenase
1	Prodigal:2.6	CDS	272300	274018	.	+	0	ID=LIEDJOGP_00240;eC_number=1.1.99.1;Name=betA;gene=betA;inference=ab initio prediction:Prodigal:2.6,similar to AA sequence:UniProtKB:P60337;locus_tag=LIEDJOGP_00240;product=Oxygen-dependent choline dehydrogenase
1	Prodigal:2.6	CDS	274340	275515	.	+	0	ID=LIEDJOGP_00241;eC_number=3.-.-.-;Name=yxeP_1;dbxref=COG:COG1473;gene=yxeP_1;inference=ab initio prediction:Prodigal:2.6,similar to AA sequence:UniProtKB:P54955;locus_tag=LIEDJOGP_00241;product=putative hydrolase YxeP
1	Prodigal:2.6	CDS	275962	276180	.	+	0	ID=LIEDJOGP_00242;inference=ab initio prediction:Prodigal:2.6;locus_tag=LIEDJOGP_00242;product=hypothetical protein
1	Prodigal:2.6	CDS	276208	276654	.	+	0	ID=LIEDJOGP_00243;eC_number=1.14.14.18;Name=hmoB;dbxref=COG:COG2329;gene=hmoB;inference=ab initio prediction:Prodigal:2.6,similar to AA sequence:UniProtKB:P38049;locus_tag=LIEDJOGP_00243;product=Heme-degrading monooxygenase HmoB
1	Prodigal:2.6	CDS	276991	278586	.	+	0	ID=LIEDJOGP_00244;eC_number=6.2.1.1;Name=acsA;dbxref=COG:COG0365;gene=acsA;inference=ab initio prediction:Prodigal:2.6,similar to AA sequence:UniProtKB:P39062;locus_tag=LIEDJOGP_00244;product=Acetyl-coenzyme A synthetase
1	Prodigal:2.6	CDS	278934	281561	.	+	0	ID=LIEDJOGP_00245;eC_number=2.7.9.1;Name=ppdK;dbxref=COG:COG0574;gene=ppdK;inference=ab initio prediction:Prodigal:2.6,similar to AA sequence:UniProtKB:P22983;locus_tag=LIEDJOGP_00245;product=Pyruvate%2C phosphate dikinase
1	Prodigal:2.6	CDS	281563	282381	.	+	0	ID=LIEDJOGP_00246;eC_number=2.7.11.32;Name=yqfL_1;dbxref=COG:COG1806;gene=yqfL_1;inference=ab initio prediction:Prodigal:2.6,similar to AA sequence:UniProtKB:P54470;locus_tag=LIEDJOGP_00246;product=Putative pyruvate%2C phosphate dikinase regulatory protein
1	Prodigal:2.6	CDS	282560	284089	.	+	0	ID=LIEDJOGP_00247;eC_number=1.1.5.4;Name=mqo2_3;gene=mqo2_3;inference=ab initio prediction:Prodigal:2.6,similar to AA sequence:UniProtKB:P99115;locus_tag=LIEDJOGP_00247;product=putative malate:quinone oxidoreductase 2
1	Prodigal:2.6	CDS	284484	285407	.	+	0	ID=LIEDJOGP_00248;inference=ab initio prediction:Prodigal:2.6;locus_tag=LIEDJOGP_00248;product=hypothetical protein
1	Prodigal:2.6	CDS	285540	286430	.	-	0	ID=LIEDJOGP_00249;eC_number=4.1.2.13;Name=fda;gene=fda;inference=ab initio prediction:Prodigal:2.6,similar to AA sequence:UniProtKB:P99117;locus_tag=LIEDJOGP_00249;product=Fructose-bisphosphate aldolase class 1
1	Prodigal:2.6	CDS	286735	288096	.	-	0	ID=LIEDJOGP_00250;eC_number=1.11.1.1;Name=npr;dbxref=COG:COG0446;gene=npr;inference=ab initio prediction:Prodigal:2.6,similar to AA sequence:UniProtKB:P37062;locus_tag=LIEDJOGP_00250;product=NADH peroxidase
1	Prodigal:2.6	CDS	288706	288894	.	+	0	ID=LIEDJOGP_00251;inference=ab initio prediction:Prodigal:2.6;locus_tag=LIEDJOGP_00251;product=hypothetical protein
1	Prodigal:2.6	CDS	288889	289479	.	-	0	ID=LIEDJOGP_00252;inference=ab initio prediction:Prodigal:2.6;locus_tag=LIEDJOGP_00252;product=hypothetical protein
1	Prodigal:2.6	CDS	289751	290680	.	+	0	ID=LIEDJOGP_00253;inference=ab initio prediction:Prodigal:2.6;locus_tag=LIEDJOGP_00253;product=hypothetical protein
1	Prodigal:2.6	CDS	290784	291215	.	-	0	ID=LIEDJOGP_00254;inference=ab initio prediction:Prodigal:2.6;locus_tag=LIEDJOGP_00254;product=hypothetical protein
1	Prodigal:2.6	CDS	291481	292818	.	+	0	ID=LIEDJOGP_00255;eC_number=5.1.1.21;dbxref=COG:COG0160;inference=ab initio prediction:Prodigal:2.6,similar to AA sequence:UniProtKB:M1GRN3;locus_tag=LIEDJOGP_00255;product=Isoleucine 2-epimerase
1	Prodigal:2.6	CDS	292946	294397	.	-	0	ID=LIEDJOGP_00256;Name=yhdG_1;dbxref=COG:COG0531;gene=yhdG_1;inference=ab initio prediction:Prodigal:2.6,similar to AA sequence:UniProtKB:O07576;locus_tag=LIEDJOGP_00256;product=putative amino acid permease YhdG
1	Prodigal:2.6	CDS	294992	295822	.	+	0	ID=LIEDJOGP_00257;Name=gltC_1;gene=gltC_1;inference=ab initio prediction:Prodigal:2.6,similar to AA sequence:UniProtKB:P20668;locus_tag=LIEDJOGP_00257;product=HTH-type transcriptional regulator GltC
1	Prodigal:2.6	CDS	296656	297606	.	+	0	ID=LIEDJOGP_00258;eC_number=1.1.1.27;Name=ldh2;dbxref=COG:COG0039;gene=ldh2;inference=ab initio prediction:Prodigal:2.6,similar to AA sequence:UniProtKB:Q5HCV0;locus_tag=LIEDJOGP_00258;product=L-lactate dehydrogenase 2
1	Prodigal:2.6	CDS	297669	299333	.	+	0	ID=LIEDJOGP_00259;eC_number=2.2.1.6;Name=alsS;dbxref=COG:COG0028;gene=alsS;inference=ab initio prediction:Prodigal:2.6,similar to AA sequence:UniProtKB:Q04789;locus_tag=LIEDJOGP_00259;product=Acetolactate synthase
1	Prodigal:2.6	CDS	299445	300149	.	+	0	ID=LIEDJOGP_00260;eC_number=4.1.1.5;Name=aldC;dbxref=COG:COG3527;gene=aldC;inference=ab initio prediction:Prodigal:2.6,similar to AA sequence:UniProtKB:Q8L208;locus_tag=LIEDJOGP_00260;product=Alpha-acetolactate decarboxylase
1	Prodigal:2.6	CDS	300548	301450	.	-	0	ID=LIEDJOGP_00261;eC_number=1.1.1.169;dbxref=COG:COG1893;inference=ab initio prediction:Prodigal:2.6,similar to AA sequence:UniProtKB:P9WIL1;locus_tag=LIEDJOGP_00261;product=Putative 2-dehydropantoate 2-reductase
1	Prodigal:2.6	CDS	301520	302311	.	+	0	ID=LIEDJOGP_00262;eC_number=2.1.2.11;Name=panB;gene=panB;inference=ab initio prediction:Prodigal:2.6,similar to AA sequence:UniProtKB:P65656;locus_tag=LIEDJOGP_00262;product=3-methyl-2-oxobutanoate hydroxymethyltransferase
1	Prodigal:2.6	CDS	302304	303164	.	+	0	ID=LIEDJOGP_00263;eC_number=6.3.2.1;Name=panC;gene=panC;inference=ab initio prediction:Prodigal:2.6,similar to AA sequence:UniProtKB:Q6GDK5;locus_tag=LIEDJOGP_00263;product=Pantothenate synthetase
1	Prodigal:2.6	CDS	303148	303543	.	+	0	ID=LIEDJOGP_00264;eC_number=4.1.1.11;Name=panD;dbxref=COG:COG0853;gene=panD;inference=ab initio prediction:Prodigal:2.6,similar to AA sequence:UniProtKB:Q2FV23;locus_tag=LIEDJOGP_00264;product=Aspartate 1-decarboxylase
1	Prodigal:2.6	CDS	303966	304976	.	+	0	ID=LIEDJOGP_00265;inference=ab initio prediction:Prodigal:2.6;locus_tag=LIEDJOGP_00265;product=hypothetical protein
1	Prodigal:2.6	CDS	304980	306311	.	+	0	ID=LIEDJOGP_00266;Name=tcaA_1;gene=tcaA_1;inference=ab initio prediction:Prodigal:2.6,similar to AA sequence:UniProtKB:A6U483;locus_tag=LIEDJOGP_00266;product=Membrane-associated protein TcaA
1	Prodigal:2.6	CDS	306588	307304	.	+	0	ID=LIEDJOGP_00267;eC_number=1.17.99.6;Name=queH;gene=queH;inference=ab initio prediction:Prodigal:2.6,similar to AA sequence:UniProtKB:A0A0H2VKG8;locus_tag=LIEDJOGP_00267;product=Epoxyqueuosine reductase QueH
1	Prodigal:2.6	CDS	307587	307742	.	+	0	ID=LIEDJOGP_00268;inference=ab initio prediction:Prodigal:2.6;locus_tag=LIEDJOGP_00268;product=hypothetical protein
1	Prodigal:2.6	CDS	307873	308142	.	-	0	ID=LIEDJOGP_00269;inference=ab initio prediction:Prodigal:2.6;locus_tag=LIEDJOGP_00269;product=hypothetical protein
1	Prodigal:2.6	CDS	308236	309300	.	-	0	ID=LIEDJOGP_00270;eC_number=1.3.5.2;Name=pyrD;dbxref=COG:COG0167;gene=pyrD;inference=ab initio prediction:Prodigal:2.6,similar to AA sequence:UniProtKB:P9WHL1;locus_tag=LIEDJOGP_00270;product=Dihydroorotate dehydrogenase (quinone)
1	Prodigal:2.6	CDS	309524	310381	.	+	0	ID=LIEDJOGP_00271;inference=ab initio prediction:Prodigal:2.6;locus_tag=LIEDJOGP_00271;product=hypothetical protein
1	Prodigal:2.6	CDS	310588	311967	.	+	0	ID=LIEDJOGP_00272;Name=cycA_1;dbxref=COG:COG1113;gene=cycA_1;inference=ab initio prediction:Prodigal:2.6,similar to AA sequence:UniProtKB:P0AAE0;locus_tag=LIEDJOGP_00272;product=D-serine/D-alanine/glycine transporter
1	Prodigal:2.6	CDS	312269	313327	.	+	0	ID=LIEDJOGP_00273;inference=ab initio prediction:Prodigal:2.6;locus_tag=LIEDJOGP_00273;product=hypothetical protein
1	Prodigal:2.6	CDS	313428	314852	.	+	0	ID=LIEDJOGP_00274;eC_number=2.7.4.-;Name=pap;dbxref=COG:COG2326;gene=pap;inference=ab initio prediction:Prodigal:2.6,similar to AA sequence:UniProtKB:Q83XD3;locus_tag=LIEDJOGP_00274;product=Polyphosphate:AMP phosphotransferase
1	Prodigal:2.6	CDS	314882	314986	.	+	0	ID=LIEDJOGP_00275;inference=ab initio prediction:Prodigal:2.6;locus_tag=LIEDJOGP_00275;product=hypothetical protein
1	Prodigal:2.6	CDS	315508	316215	.	+	0	ID=LIEDJOGP_00276;eC_number=3.2.-.-;Name=isaA;gene=isaA;inference=ab initio prediction:Prodigal:2.6,similar to AA sequence:UniProtKB:Q2FV52;locus_tag=LIEDJOGP_00276;product=putative transglycosylase IsaA
1	Prodigal:2.6	CDS	316720	318528	.	+	0	ID=LIEDJOGP_00277;eC_number=2.3.1.-;Name=oatA_1;gene=oatA_1;inference=ab initio prediction:Prodigal:2.6,similar to AA sequence:UniProtKB:Q7A3D6;locus_tag=LIEDJOGP_00277;product=O-acetyltransferase OatA
1	Prodigal:2.6	CDS	319127	319900	.	+	0	ID=LIEDJOGP_00278;Name=ssaA_1;dbxref=COG:COG3942;gene=ssaA_1;inference=ab initio prediction:Prodigal:2.6,similar to AA sequence:UniProtKB:Q2FV55;locus_tag=LIEDJOGP_00278;product=Staphylococcal secretory antigen SsaA
1	Prodigal:2.6	CDS	319965	320102	.	+	0	ID=LIEDJOGP_00279;inference=ab initio prediction:Prodigal:2.6;locus_tag=LIEDJOGP_00279;product=hypothetical protein
1	Prodigal:2.6	CDS	320227	321387	.	+	0	ID=LIEDJOGP_00280;eC_number=2.6.1.-;Name=bacF;dbxref=COG:COG0436;gene=bacF;inference=ab initio prediction:Prodigal:2.6,similar to AA sequence:UniProtKB:P39643;locus_tag=LIEDJOGP_00280;product=Transaminase BacF
1	Prodigal:2.6	CDS	321400	322398	.	+	0	ID=LIEDJOGP_00281;eC_number=1.1.1.28;Name=ldhD_1;dbxref=COG:COG1052;gene=ldhD_1;inference=ab initio prediction:Prodigal:2.6,similar to AA sequence:UniProtKB:P72357;locus_tag=LIEDJOGP_00281;product=D-lactate dehydrogenase
1	Prodigal:2.6	CDS	322452	322658	.	-	0	ID=LIEDJOGP_00282;Name=copZ;dbxref=COG:COG2608;gene=copZ;inference=ab initio prediction:Prodigal:2.6,similar to AA sequence:UniProtKB:Q2FV63;locus_tag=LIEDJOGP_00282;product=Copper chaperone CopZ
1	Prodigal:2.6	CDS	322790	325174	.	-	0	ID=LIEDJOGP_00283;eC_number=3.6.3.54;Name=copA;dbxref=COG:COG2217;gene=copA;inference=ab initio prediction:Prodigal:2.6,similar to AA sequence:UniProtKB:Q2FV64;locus_tag=LIEDJOGP_00283;product=Copper-exporting P-type ATPase
1	Prodigal:2.6	CDS	325411	325617	.	-	0	ID=LIEDJOGP_00284;inference=ab initio prediction:Prodigal:2.6;locus_tag=LIEDJOGP_00284;product=hypothetical protein
1	Prodigal:2.6	CDS	325820	326689	.	+	0	ID=LIEDJOGP_00285;eC_number=1.-.-.-;Name=ydaD;gene=ydaD;inference=ab initio prediction:Prodigal:2.6,similar to AA sequence:UniProtKB:P80873;locus_tag=LIEDJOGP_00285;product=General stress protein 39
1	Prodigal:2.6	CDS	327191	328735	.	+	0	ID=LIEDJOGP_00286;eC_number=1.2.1.88;Name=rocA;gene=rocA;inference=ab initio prediction:Prodigal:2.6,similar to AA sequence:UniProtKB:P99076;locus_tag=LIEDJOGP_00286;product=1-pyrroline-5-carboxylate dehydrogenase
1	Prodigal:2.6	CDS	329024	329251	.	+	0	ID=LIEDJOGP_00287;inference=ab initio prediction:Prodigal:2.6;locus_tag=LIEDJOGP_00287;product=hypothetical protein
1	Prodigal:2.6	CDS	329257	331251	.	+	0	ID=LIEDJOGP_00288;Name=feoB;dbxref=COG:COG0370;gene=feoB;inference=ab initio prediction:Prodigal:2.6,similar to AA sequence:UniProtKB:Q8GNS3;locus_tag=LIEDJOGP_00288;product=Fe(2+) transporter FeoB
1	Prodigal:2.6	CDS	331266	331448	.	+	0	ID=LIEDJOGP_00289;inference=ab initio prediction:Prodigal:2.6;locus_tag=LIEDJOGP_00289;product=hypothetical protein
1	Prodigal:2.6	CDS	331631	332095	.	+	0	ID=LIEDJOGP_00290;inference=ab initio prediction:Prodigal:2.6;locus_tag=LIEDJOGP_00290;product=hypothetical protein
1	Prodigal:2.6	CDS	332400	332918	.	+	0	ID=LIEDJOGP_00291;eC_number=2.1.1.63;Name=ogt;dbxref=COG:COG0350;gene=ogt;inference=ab initio prediction:Prodigal:2.6,similar to AA sequence:UniProtKB:P9WJW5;locus_tag=LIEDJOGP_00291;product=Methylated-DNA--protein-cysteine methyltransferase
1	Prodigal:2.6	CDS	333170	334336	.	-	0	ID=LIEDJOGP_00292;eC_number=2.3.3.10;Name=mvaS;dbxref=COG:COG3425;gene=mvaS;inference=ab initio prediction:Prodigal:2.6,similar to AA sequence:UniProtKB:Q9FD71;locus_tag=LIEDJOGP_00292;product=Hydroxymethylglutaryl-CoA synthase
1	Prodigal:2.6	CDS	334581	335858	.	+	0	ID=LIEDJOGP_00293;eC_number=1.1.1.88;Name=mvaA;gene=mvaA;inference=ab initio prediction:Prodigal:2.6,similar to AA sequence:UniProtKB:P13702;locus_tag=LIEDJOGP_00293;product=3-hydroxy-3-methylglutaryl-coenzyme A reductase
1	Prodigal:2.6	CDS	335935	336366	.	-	0	ID=LIEDJOGP_00294;Name=ssaA_2;dbxref=COG:COG3942;gene=ssaA_2;inference=ab initio prediction:Prodigal:2.6,similar to AA sequence:UniProtKB:Q2FV55;locus_tag=LIEDJOGP_00294;product=Staphylococcal secretory antigen SsaA
1	Prodigal:2.6	CDS	336623	336820	.	-	0	ID=LIEDJOGP_00295;inference=ab initio prediction:Prodigal:2.6;locus_tag=LIEDJOGP_00295;product=hypothetical protein
1	Prodigal:2.6	CDS	337026	337910	.	+	0	ID=LIEDJOGP_00296;Name=cynR;gene=cynR;inference=ab initio prediction:Prodigal:2.6,similar to AA sequence:UniProtKB:P27111;locus_tag=LIEDJOGP_00296;product=HTH-type transcriptional regulator CynR
1	Prodigal:2.6	CDS	338223	338615	.	+	0	ID=LIEDJOGP_00297;Name=cidA;dbxref=COG:COG1380;gene=cidA;inference=ab initio prediction:Prodigal:2.6,similar to AA sequence:UniProtKB:P60647;locus_tag=LIEDJOGP_00297;product=Holin-like protein CidA
1	Prodigal:2.6	CDS	338612	339301	.	+	0	ID=LIEDJOGP_00298;Name=cidB;dbxref=COG:COG1346;gene=cidB;inference=ab initio prediction:Prodigal:2.6,similar to AA sequence:UniProtKB:P60639;locus_tag=LIEDJOGP_00298;product=Holin-like protein CidB
1	Prodigal:2.6	CDS	339351	341090	.	+	0	ID=LIEDJOGP_00299;Name=ydaP;dbxref=COG:COG0028;gene=ydaP;inference=ab initio prediction:Prodigal:2.6,similar to AA sequence:UniProtKB:P96591;locus_tag=LIEDJOGP_00299;product=Putative thiamine pyrophosphate-containing protein YdaP
1	Prodigal:2.6	CDS	341334	343361	.	+	0	ID=LIEDJOGP_00300;eC_number=2.7.1.199;Name=ptsG;gene=ptsG;inference=ab initio prediction:Prodigal:2.6,similar to AA sequence:UniProtKB:Q7A807;locus_tag=LIEDJOGP_00300;product=PTS system glucose-specific EIICBA component
1	Prodigal:2.6	CDS	343381	343761	.	+	0	ID=LIEDJOGP_00301;inference=ab initio prediction:Prodigal:2.6;locus_tag=LIEDJOGP_00301;product=hypothetical protein
1	Prodigal:2.6	CDS	343823	344590	.	+	0	ID=LIEDJOGP_00302;inference=ab initio prediction:Prodigal:2.6;locus_tag=LIEDJOGP_00302;product=hypothetical protein
1	Prodigal:2.6	CDS	344655	345707	.	-	0	ID=LIEDJOGP_00303;eC_number=1.1.1.1;Name=adh_1;dbxref=COG:COG1063;gene=adh_1;inference=ab initio prediction:Prodigal:2.6,similar to AA sequence:UniProtKB:Q0KDL6;locus_tag=LIEDJOGP_00303;product=Alcohol dehydrogenase
1	Prodigal:2.6	CDS	345930	346256	.	+	0	ID=LIEDJOGP_00304;inference=ab initio prediction:Prodigal:2.6;locus_tag=LIEDJOGP_00304;product=hypothetical protein
1	Prodigal:2.6	CDS	346439	347287	.	+	0	ID=LIEDJOGP_00305;inference=ab initio prediction:Prodigal:2.6;locus_tag=LIEDJOGP_00305;product=hypothetical protein
1	Prodigal:2.6	CDS	347370	348350	.	+	0	ID=LIEDJOGP_00306;eC_number=3.1.1.-;Name=lipR;dbxref=COG:COG0657;gene=lipR;inference=ab initio prediction:Prodigal:2.6,similar to AA sequence:UniProtKB:P9WK85;locus_tag=LIEDJOGP_00306;product=Putative acetyl-hydrolase LipR
1	Prodigal:2.6	CDS	348422	348739	.	-	0	ID=LIEDJOGP_00307;inference=ab initio prediction:Prodigal:2.6;locus_tag=LIEDJOGP_00307;product=hypothetical protein
1	Prodigal:2.6	CDS	349187	350344	.	+	0	ID=LIEDJOGP_00308;Name=capB;gene=capB;inference=ab initio prediction:Prodigal:2.6,similar to AA sequence:UniProtKB:P19580;locus_tag=LIEDJOGP_00308;product=Capsule biosynthesis protein CapB
1	Prodigal:2.6	CDS	350346	350798	.	+	0	ID=LIEDJOGP_00309;Name=capC;gene=capC;inference=ab initio prediction:Prodigal:2.6,similar to AA sequence:UniProtKB:P19581;locus_tag=LIEDJOGP_00309;product=Capsule biosynthesis protein CapC
1	Prodigal:2.6	CDS	350822	351895	.	+	0	ID=LIEDJOGP_00310;Name=capA_2;gene=capA_2;inference=ab initio prediction:Prodigal:2.6,similar to AA sequence:UniProtKB:P19579;locus_tag=LIEDJOGP_00310;product=Capsule biosynthesis protein CapA
1	Prodigal:2.6	CDS	351870	352046	.	+	0	ID=LIEDJOGP_00311;inference=ab initio prediction:Prodigal:2.6;locus_tag=LIEDJOGP_00311;product=hypothetical protein
1	Prodigal:2.6	CDS	352049	353653	.	+	0	ID=LIEDJOGP_00312;eC_number=2.3.2.-;Name=capD;gene=capD;inference=ab initio prediction:Prodigal:2.6,similar to AA sequence:UniProtKB:Q51693;locus_tag=LIEDJOGP_00312;product=Capsule biosynthesis protein CapD proenzyme
1	Prodigal:2.6	CDS	353909	354790	.	+	0	ID=LIEDJOGP_00313;Name=glcU_1;dbxref=COG:COG4975;gene=glcU_1;inference=ab initio prediction:Prodigal:2.6,similar to AA sequence:UniProtKB:P40419;locus_tag=LIEDJOGP_00313;product=putative glucose uptake protein GlcU
1	Prodigal:2.6	CDS	354812	355216	.	+	0	ID=LIEDJOGP_00314;eC_number=5.4.99.62;Name=rbsD;dbxref=COG:COG1869;gene=rbsD;inference=ab initio prediction:Prodigal:2.6,similar to AA sequence:UniProtKB:Q2G1A5;locus_tag=LIEDJOGP_00314;product=D-ribose pyranase
1	Prodigal:2.6	CDS	355270	356193	.	+	0	ID=LIEDJOGP_00315;Name=rbsK/rbiA;gene=rbsK/rbiA;inference=ab initio prediction:Prodigal:2.6,similar to AA sequence:UniProtKB:P83534;locus_tag=LIEDJOGP_00315;product=Bifunctional ribokinase/ribose-5-phosphate isomerase A
1	Prodigal:2.6	CDS	356484	357974	.	+	0	ID=LIEDJOGP_00316;eC_number=2.7.1.17;Name=xylB_1;dbxref=COG:COG1070;gene=xylB_1;inference=ab initio prediction:Prodigal:2.6,similar to AA sequence:UniProtKB:P35850;locus_tag=LIEDJOGP_00316;product=Xylulose kinase
1	Prodigal:2.6	CDS	358249	359034	.	+	0	ID=LIEDJOGP_00317;inference=ab initio prediction:Prodigal:2.6;locus_tag=LIEDJOGP_00317;product=hypothetical protein
1	Prodigal:2.6	CDS	359687	360730	.	+	0	ID=LIEDJOGP_00318;inference=ab initio prediction:Prodigal:2.6;locus_tag=LIEDJOGP_00318;product=hypothetical protein
1	Prodigal:2.6	CDS	360730	361413	.	+	0	ID=LIEDJOGP_00319;eC_number=4.3.1.17;Name=sdhB;gene=sdhB;inference=ab initio prediction:Prodigal:2.6,similar to AA sequence:UniProtKB:P33074;locus_tag=LIEDJOGP_00319;product=L-serine dehydratase%2C beta chain
1	Prodigal:2.6	CDS	361426	362325	.	+	0	ID=LIEDJOGP_00320;eC_number=4.3.1.17;Name=sdhA;gene=sdhA;inference=ab initio prediction:Prodigal:2.6,similar to AA sequence:UniProtKB:P33073;locus_tag=LIEDJOGP_00320;product=L-serine dehydratase%2C alpha chain
1	Prodigal:2.6	CDS	362914	363885	.	+	0	ID=LIEDJOGP_00321;inference=ab initio prediction:Prodigal:2.6;locus_tag=LIEDJOGP_00321;product=hypothetical protein
1	Prodigal:2.6	CDS	364115	364270	.	-	0	ID=LIEDJOGP_00322;inference=ab initio prediction:Prodigal:2.6;locus_tag=LIEDJOGP_00322;product=hypothetical protein
1	Prodigal:2.6	CDS	364836	365330	.	-	0	ID=LIEDJOGP_00323;eC_number=2.3.1.-;Name=pitA_1;dbxref=COG:COG1247;gene=pitA_1;inference=ab initio prediction:Prodigal:2.6,similar to AA sequence:UniProtKB:Q9HUU7;locus_tag=LIEDJOGP_00323;product=L-methionine sulfoximine/L-methionine sulfone acetyltransferase
1	Prodigal:2.6	CDS	365496	366107	.	+	0	ID=LIEDJOGP_00324;inference=ab initio prediction:Prodigal:2.6;locus_tag=LIEDJOGP_00324;product=hypothetical protein
1	Prodigal:2.6	CDS	366451	367260	.	+	0	ID=LIEDJOGP_00325;eC_number=3.1.3.23;Name=ybiV;dbxref=COG:COG0561;gene=ybiV;inference=ab initio prediction:Prodigal:2.6,similar to AA sequence:UniProtKB:P75792;locus_tag=LIEDJOGP_00325;product=Sugar phosphatase YbiV
1	Prodigal:2.6	CDS	367447	368439	.	-	0	ID=LIEDJOGP_00326;eC_number=1.1.1.28;Name=ldhD_2;dbxref=COG:COG1052;gene=ldhD_2;inference=ab initio prediction:Prodigal:2.6,similar to AA sequence:UniProtKB:P72357;locus_tag=LIEDJOGP_00326;product=D-lactate dehydrogenase
1	Prodigal:2.6	CDS	368686	369348	.	+	0	ID=LIEDJOGP_00327;eC_number=1.-.-.-;inference=ab initio prediction:Prodigal:2.6,similar to AA sequence:UniProtKB:Q7A3H8;locus_tag=LIEDJOGP_00327;product=Putative NAD(P)H nitroreductase
1	Prodigal:2.6	CDS	369595	369726	.	+	0	ID=LIEDJOGP_00328;inference=ab initio prediction:Prodigal:2.6;locus_tag=LIEDJOGP_00328;product=hypothetical protein
1	Prodigal:2.6	CDS	369726	371219	.	+	0	ID=LIEDJOGP_00329;eC_number=1.2.1.3;Name=aldA_1;gene=aldA_1;inference=ab initio prediction:Prodigal:2.6,similar to AA sequence:UniProtKB:Q7A825;locus_tag=LIEDJOGP_00329;product=Putative aldehyde dehydrogenase AldA
1	Prodigal:2.6	CDS	372048	372836	.	-	0	ID=LIEDJOGP_00330;eC_number=1.13.11.2;Name=catE_1;dbxref=COG:COG2514;gene=catE_1;inference=ab initio prediction:Prodigal:2.6,similar to AA sequence:UniProtKB:P54721;locus_tag=LIEDJOGP_00330;product=Catechol-2%2C3-dioxygenase
1	Prodigal:2.6	CDS	373098	373379	.	-	0	ID=LIEDJOGP_00331;Name=yjdJ;dbxref=COG:COG2388;gene=yjdJ;inference=ab initio prediction:Prodigal:2.6,similar to AA sequence:UniProtKB:P39274;locus_tag=LIEDJOGP_00331;product=putative protein YjdJ
1	Prodigal:2.6	CDS	373582	374493	.	+	0	ID=LIEDJOGP_00332;Name=znuA_2;dbxref=COG:COG0803;gene=znuA_2;inference=ab initio prediction:Prodigal:2.6,similar to AA sequence:UniProtKB:O34966;locus_tag=LIEDJOGP_00332;product=High-affinity zinc uptake system binding-protein ZnuA
1	Prodigal:2.6	CDS	374564	375988	.	-	0	ID=LIEDJOGP_00333;eC_number=1.2.1.22;Name=aldA_2;dbxref=COG:COG1012;gene=aldA_2;inference=ab initio prediction:Prodigal:2.6,similar to AA sequence:UniProtKB:P25553;locus_tag=LIEDJOGP_00333;product=Lactaldehyde dehydrogenase
1	Prodigal:2.6	CDS	376237	377286	.	-	0	ID=LIEDJOGP_00334;inference=ab initio prediction:Prodigal:2.6;locus_tag=LIEDJOGP_00334;product=hypothetical protein
1	Prodigal:2.6	CDS	377634	379421	.	+	0	ID=LIEDJOGP_00335;Name=nhaP2;dbxref=COG:COG3263;gene=nhaP2;inference=ab initio prediction:Prodigal:2.6,similar to AA sequence:UniProtKB:Q87KV8;locus_tag=LIEDJOGP_00335;product=K(+)/H(+) antiporter NhaP2
1	Prodigal:2.6	CDS	379650	381614	.	-	0	ID=LIEDJOGP_00336;eC_number=3.1.3.11;Name=fbp;gene=fbp;inference=ab initio prediction:Prodigal:2.6,similar to AA sequence:UniProtKB:Q7A3I5;locus_tag=LIEDJOGP_00336;product=Fructose-1%2C6-bisphosphatase class 3
1	Prodigal:2.6	CDS	381788	382402	.	-	0	ID=LIEDJOGP_00337;dbxref=COG:COG0586;inference=ab initio prediction:Prodigal:2.6,similar to AA sequence:UniProtKB:P9WP09;locus_tag=LIEDJOGP_00337;product=putative membrane protein
1	Prodigal:2.6	CDS	382510	383508	.	-	0	ID=LIEDJOGP_00338;eC_number=2.7.7.80;Name=moeB_1;dbxref=COG:COG0476;gene=moeB_1;inference=ab initio prediction:Prodigal:2.6,similar to AA sequence:UniProtKB:P12282;locus_tag=LIEDJOGP_00338;product=Molybdopterin-synthase adenylyltransferase
1	Prodigal:2.6	CDS	383510	384277	.	-	0	ID=LIEDJOGP_00339;eC_number=2.8.1.10;Name=thiG;dbxref=COG:COG2022;gene=thiG;inference=ab initio prediction:Prodigal:2.6,similar to AA sequence:UniProtKB:O31618;locus_tag=LIEDJOGP_00339;product=Thiazole synthase
1	Prodigal:2.6	CDS	384279	384479	.	-	0	ID=LIEDJOGP_00340;Name=thiS;dbxref=COG:COG2104;gene=thiS;inference=ab initio prediction:Prodigal:2.6,similar to AA sequence:UniProtKB:O31617;locus_tag=LIEDJOGP_00340;product=Sulfur carrier protein ThiS
1	Prodigal:2.6	CDS	384463	385581	.	-	0	ID=LIEDJOGP_00341;eC_number=1.4.3.19;Name=thiO;dbxref=COG:COG0665;gene=thiO;inference=ab initio prediction:Prodigal:2.6,similar to AA sequence:UniProtKB:Q5L2C2;locus_tag=LIEDJOGP_00341;product=Glycine oxidase
1	Prodigal:2.6	CDS	385574	386056	.	-	0	ID=LIEDJOGP_00342;eC_number=2.5.1.3;Name=thiE_1;dbxref=COG:COG0352;gene=thiE_1;inference=ab initio prediction:Prodigal:2.6,similar to AA sequence:UniProtKB:P39594;locus_tag=LIEDJOGP_00342;product=Thiamine-phosphate synthase
1	Prodigal:2.6	CDS	386845	388119	.	+	0	ID=LIEDJOGP_00343;Name=garP;gene=garP;inference=ab initio prediction:Prodigal:2.6,similar to AA sequence:UniProtKB:P0AA80;locus_tag=LIEDJOGP_00343;product=putative galactarate transporter
1	Prodigal:2.6	CDS	388273	388563	.	+	0	ID=LIEDJOGP_00344;eC_number=1.-.-.-;Name=ycnE;dbxref=COG:COG1359;gene=ycnE;inference=ab initio prediction:Prodigal:2.6,similar to AA sequence:UniProtKB:P94425;locus_tag=LIEDJOGP_00344;product=Putative monooxygenase YcnE
1	Prodigal:2.6	CDS	388725	390641	.	+	0	ID=LIEDJOGP_00345;Name=yccS;dbxref=COG:COG1289;gene=yccS;inference=ab initio prediction:Prodigal:2.6,similar to AA sequence:UniProtKB:P75870;locus_tag=LIEDJOGP_00345;product=Inner membrane protein YccS
1	Prodigal:2.6	CDS	390719	391132	.	+	0	ID=LIEDJOGP_00346;inference=ab initio prediction:Prodigal:2.6;locus_tag=LIEDJOGP_00346;product=hypothetical protein
1	Prodigal:2.6	CDS	391396	392097	.	+	0	ID=LIEDJOGP_00347;eC_number=2.7.6.5;Name=ywaC;dbxref=COG:COG2357;gene=ywaC;inference=ab initio prediction:Prodigal:2.6,similar to AA sequence:UniProtKB:P39583;locus_tag=LIEDJOGP_00347;product=GTP pyrophosphokinase YwaC
1	Prodigal:2.6	CDS	392217	393134	.	-	0	ID=LIEDJOGP_00348;inference=ab initio prediction:Prodigal:2.6;locus_tag=LIEDJOGP_00348;product=hypothetical protein
1	Prodigal:2.6	CDS	393440	394315	.	+	0	ID=LIEDJOGP_00349;eC_number=3.1.1.2;inference=ab initio prediction:Prodigal:2.6,similar to AA sequence:UniProtKB:P22862;locus_tag=LIEDJOGP_00349;product=Arylesterase
1	Prodigal:2.6	CDS	394395	395117	.	+	0	ID=LIEDJOGP_00350;Name=merR1;gene=merR1;inference=ab initio prediction:Prodigal:2.6,similar to AA sequence:UniProtKB:P22853;locus_tag=LIEDJOGP_00350;product=Mercuric resistance operon regulatory protein
1	Prodigal:2.6	CDS	395275	396633	.	-	0	ID=LIEDJOGP_00351;Name=glpT;dbxref=COG:COG2271;gene=glpT;inference=ab initio prediction:Prodigal:2.6,similar to AA sequence:UniProtKB:P08194;locus_tag=LIEDJOGP_00351;product=Glycerol-3-phosphate transporter
1	Prodigal:2.6	CDS	397001	397681	.	+	0	ID=LIEDJOGP_00352;Name=rspR;dbxref=COG:COG1802;gene=rspR;inference=ab initio prediction:Prodigal:2.6,similar to AA sequence:UniProtKB:P0ACM2;locus_tag=LIEDJOGP_00352;product=HTH-type transcriptional repressor RspR
1	Prodigal:2.6	CDS	397705	399246	.	+	0	ID=LIEDJOGP_00353;eC_number=2.7.1.17;Name=xylB_2;dbxref=COG:COG1070;gene=xylB_2;inference=ab initio prediction:Prodigal:2.6,similar to AA sequence:UniProtKB:P35850;locus_tag=LIEDJOGP_00353;product=Xylulose kinase
1	Prodigal:2.6	CDS	399296	400654	.	+	0	ID=LIEDJOGP_00354;Name=gntT;dbxref=COG:COG2610;gene=gntT;inference=ab initio prediction:Prodigal:2.6,similar to AA sequence:UniProtKB:P39835;locus_tag=LIEDJOGP_00354;product=High-affinity gluconate transporter
1	Prodigal:2.6	CDS	400903	401769	.	+	0	ID=LIEDJOGP_00355;eC_number=2.7.7.9;Name=gtaB;dbxref=COG:COG1210;gene=gtaB;inference=ab initio prediction:Prodigal:2.6,similar to AA sequence:UniProtKB:Q2G1T6;locus_tag=LIEDJOGP_00355;product=UTP--glucose-1-phosphate uridylyltransferase
1	Prodigal:2.6	CDS	401871	401966	.	-	0	ID=LIEDJOGP_00356;inference=ab initio prediction:Prodigal:2.6;locus_tag=LIEDJOGP_00356;product=hypothetical protein
1	Prodigal:2.6	CDS	401983	403623	.	-	0	ID=LIEDJOGP_00357;eC_number=5.4.2.2;Name=pgcA;dbxref=COG:COG1109;gene=pgcA;inference=ab initio prediction:Prodigal:2.6,similar to AA sequence:UniProtKB:Q2FVC1;locus_tag=LIEDJOGP_00357;product=Phosphoglucomutase
1	Prodigal:2.6	CDS	403841	405331	.	+	0	ID=LIEDJOGP_00358;eC_number=2.4.1.52;Name=tagE_1;dbxref=COG:COG0438;gene=tagE_1;inference=ab initio prediction:Prodigal:2.6,similar to AA sequence:UniProtKB:P13484;locus_tag=LIEDJOGP_00358;product=Poly(glycerol-phosphate) alpha-glucosyltransferase
1	Prodigal:2.6	CDS	405598	405996	.	+	0	ID=LIEDJOGP_00359;eC_number=3.6.1.65;Name=nudG;dbxref=COG:COG0494;gene=nudG;inference=ab initio prediction:Prodigal:2.6,similar to AA sequence:UniProtKB:P77788;locus_tag=LIEDJOGP_00359;product=CTP pyrophosphohydrolase
1	Prodigal:2.6	CDS	405998	408856	.	+	0	ID=LIEDJOGP_00360;eC_number=3.6.4.12;Name=radD;dbxref=COG:COG1061;gene=radD;inference=ab initio prediction:Prodigal:2.6,similar to AA sequence:UniProtKB:P33919;locus_tag=LIEDJOGP_00360;product=Putative DNA repair helicase RadD
1	Prodigal:2.6	CDS	409008	409199	.	+	0	ID=LIEDJOGP_00361;inference=ab initio prediction:Prodigal:2.6;locus_tag=LIEDJOGP_00361;product=hypothetical protein
1	Prodigal:2.6	CDS	409991	410683	.	+	0	ID=LIEDJOGP_00362;eC_number=1.-.-.-;inference=ab initio prediction:Prodigal:2.6,similar to AA sequence:UniProtKB:Q7A3L9;locus_tag=LIEDJOGP_00362;product=putative oxidoreductase
1	Prodigal:2.6	CDS	410772	412028	.	+	0	ID=LIEDJOGP_00363;eC_number=3.5.1.-;Name=ylmB;dbxref=COG:COG0624;gene=ylmB;inference=ab initio prediction:Prodigal:2.6,similar to AA sequence:UniProtKB:Q9K9G9;locus_tag=LIEDJOGP_00363;product=N-formyl-4-amino-5-aminomethyl-2-methylpyrimidine deformylase
1	Prodigal:2.6	CDS	412195	414399	.	-	0	ID=LIEDJOGP_00364;eC_number=2.7.4.1;Name=ppk;dbxref=COG:COG0855;gene=ppk;inference=ab initio prediction:Prodigal:2.6,similar to AA sequence:UniProtKB:P0DP44;locus_tag=LIEDJOGP_00364;product=Polyphosphate kinase
1	Prodigal:2.6	CDS	414423	415955	.	-	0	ID=LIEDJOGP_00365;eC_number=3.6.1.40;Name=gppA;dbxref=COG:COG0248;gene=gppA;inference=ab initio prediction:Prodigal:2.6,similar to AA sequence:UniProtKB:P25552;locus_tag=LIEDJOGP_00365;product=Guanosine-5'-triphosphate%2C3'-diphosphate pyrophosphatase
1	Prodigal:2.6	CDS	416268	417086	.	+	0	ID=LIEDJOGP_00366;eC_number=1.1.1.-;Name=lvr;gene=lvr;inference=ab initio prediction:Prodigal:2.6,similar to AA sequence:UniProtKB:Q9LBG2;locus_tag=LIEDJOGP_00366;product=Levodione reductase
1	Prodigal:2.6	CDS	417249	417437	.	-	0	ID=LIEDJOGP_00367;inference=ab initio prediction:Prodigal:2.6;locus_tag=LIEDJOGP_00367;product=hypothetical protein
1	Prodigal:2.6	CDS	417454	418530	.	-	0	ID=LIEDJOGP_00368;eC_number=3.4.11.-;Name=ysdC;dbxref=COG:COG1363;gene=ysdC;inference=ab initio prediction:Prodigal:2.6,similar to AA sequence:UniProtKB:P94521;locus_tag=LIEDJOGP_00368;product=Putative aminopeptidase YsdC
1	Prodigal:2.6	CDS	418714	419181	.	+	0	ID=LIEDJOGP_00369;Name=yehR;dbxref=COG:COG4808;gene=yehR;inference=ab initio prediction:Prodigal:2.6,similar to AA sequence:UniProtKB:P33354;locus_tag=LIEDJOGP_00369;product=putative lipoprotein YehR
1	Prodigal:2.6	CDS	419234	420811	.	-	0	ID=LIEDJOGP_00370;eC_number=1.4.1.13;Name=gltB_1;gene=gltB_1;inference=ab initio prediction:Prodigal:2.6,similar to AA sequence:UniProtKB:Q05755;locus_tag=LIEDJOGP_00370;product=Glutamate synthase [NADPH] large chain
1	Prodigal:2.6	CDS	420956	421738	.	+	0	ID=LIEDJOGP_00371;inference=ab initio prediction:Prodigal:2.6;locus_tag=LIEDJOGP_00371;product=hypothetical protein
1	Prodigal:2.6	CDS	421870	422049	.	+	0	ID=LIEDJOGP_00372;inference=ab initio prediction:Prodigal:2.6;locus_tag=LIEDJOGP_00372;product=hypothetical protein
1	Prodigal:2.6	CDS	422345	423007	.	+	0	ID=LIEDJOGP_00373;eC_number=3.6.3.-;Name=fetA;dbxref=COG:COG4619;gene=fetA;inference=ab initio prediction:Prodigal:2.6,similar to AA sequence:UniProtKB:P77279;locus_tag=LIEDJOGP_00373;product=putative iron export ATP-binding protein FetA
1	Prodigal:2.6	CDS	423000	423776	.	+	0	ID=LIEDJOGP_00374;Name=fetB;dbxref=COG:COG0390;gene=fetB;inference=ab initio prediction:Prodigal:2.6,similar to AA sequence:UniProtKB:P77307;locus_tag=LIEDJOGP_00374;product=putative iron export permease protein FetB
1	Prodigal:2.6	CDS	423915	425093	.	+	0	ID=LIEDJOGP_00375;Name=pbuE;dbxref=COG:COG2814;gene=pbuE;inference=ab initio prediction:Prodigal:2.6,similar to AA sequence:UniProtKB:Q797E3;locus_tag=LIEDJOGP_00375;product=Purine efflux pump PbuE
1	Prodigal:2.6	CDS	425176	426531	.	-	0	ID=LIEDJOGP_00376;eC_number=3.1.1.-;Name=pnbA;dbxref=COG:COG2272;gene=pnbA;inference=ab initio prediction:Prodigal:2.6,similar to AA sequence:UniProtKB:P37967;locus_tag=LIEDJOGP_00376;product=Para-nitrobenzyl esterase
1	Prodigal:2.6	CDS	426848	428527	.	-	0	ID=LIEDJOGP_00377;Name=yveA;dbxref=COG:COG0531;gene=yveA;inference=ab initio prediction:Prodigal:2.6,similar to AA sequence:UniProtKB:O07002;locus_tag=LIEDJOGP_00377;product=Aspartate-proton symporter
1	Prodigal:2.6	CDS	429127	430179	.	-	0	ID=LIEDJOGP_00378;eC_number=1.-.-.-;Name=ydjJ;dbxref=COG:COG1063;gene=ydjJ;inference=ab initio prediction:Prodigal:2.6,similar to AA sequence:UniProtKB:P77280;locus_tag=LIEDJOGP_00378;product=putative zinc-type alcohol dehydrogenase-like protein YdjJ
1	Prodigal:2.6	CDS	430669	431925	.	+	0	ID=LIEDJOGP_00379;eC_number=3.6.3.32;Name=opuCA_2;gene=opuCA_2;inference=ab initio prediction:Prodigal:2.6,similar to AA sequence:UniProtKB:G2JZ44;locus_tag=LIEDJOGP_00379;product=Carnitine transport ATP-binding protein OpuCA
1	Prodigal:2.6	CDS	431928	432563	.	+	0	ID=LIEDJOGP_00380;Name=opuCB_2;gene=opuCB_2;inference=ab initio prediction:Prodigal:2.6,similar to AA sequence:UniProtKB:G2JZ43;locus_tag=LIEDJOGP_00380;product=Carnitine transport permease protein OpuCB
1	Prodigal:2.6	CDS	432580	433524	.	+	0	ID=LIEDJOGP_00381;Name=opuBC;dbxref=COG:COG1732;gene=opuBC;inference=ab initio prediction:Prodigal:2.6,similar to AA sequence:UniProtKB:Q45462;locus_tag=LIEDJOGP_00381;product=Choline-binding protein
1	Prodigal:2.6	CDS	433524	434219	.	+	0	ID=LIEDJOGP_00382;Name=opuCD_2;dbxref=COG:COG1174;gene=opuCD_2;inference=ab initio prediction:Prodigal:2.6,similar to AA sequence:UniProtKB:O34742;locus_tag=LIEDJOGP_00382;product=Glycine betaine/carnitine/choline transport system permease protein OpuCD
1	Prodigal:2.6	CDS	434401	435102	.	-	0	ID=LIEDJOGP_00383;Name=lrgB;dbxref=COG:COG1346;gene=lrgB;inference=ab initio prediction:Prodigal:2.6,similar to AA sequence:UniProtKB:P60643;locus_tag=LIEDJOGP_00383;product=Antiholin-like protein LrgB
1	Prodigal:2.6	CDS	435106	435564	.	-	0	ID=LIEDJOGP_00384;Name=lrgA;dbxref=COG:COG1380;gene=lrgA;inference=ab initio prediction:Prodigal:2.6,similar to AA sequence:UniProtKB:P72358;locus_tag=LIEDJOGP_00384;product=Antiholin-like protein LrgA
1	Prodigal:2.6	CDS	435699	436457	.	-	0	ID=LIEDJOGP_00385;Name=lytR;dbxref=COG:COG3279;gene=lytR;inference=ab initio prediction:Prodigal:2.6,similar to AA sequence:UniProtKB:P60611;locus_tag=LIEDJOGP_00385;product=Sensory transduction protein LytR
1	Prodigal:2.6	CDS	436438	438213	.	-	0	ID=LIEDJOGP_00386;eC_number=2.7.13.3;Name=ypdA;dbxref=COG:COG3275;gene=ypdA;inference=ab initio prediction:Prodigal:2.6,similar to AA sequence:UniProtKB:P0AA93;locus_tag=LIEDJOGP_00386;product=Sensor histidine kinase YpdA
1	Prodigal:2.6	CDS	438637	440037	.	+	0	ID=LIEDJOGP_00387;Name=norB_2;dbxref=COG:COG0477;gene=norB_2;inference=ab initio prediction:Prodigal:2.6,similar to AA sequence:UniProtKB:Q2FYJ5;locus_tag=LIEDJOGP_00387;product=Quinolone resistance protein NorB
1	Prodigal:2.6	CDS	440461	441393	.	+	0	ID=LIEDJOGP_00388;eC_number=1.1.1.169;Name=panE_1;dbxref=COG:COG1893;gene=panE_1;inference=ab initio prediction:Prodigal:2.6,similar to AA sequence:UniProtKB:P0A9J4;locus_tag=LIEDJOGP_00388;product=2-dehydropantoate 2-reductase
1	Prodigal:2.6	CDS	441516	442352	.	-	0	ID=LIEDJOGP_00389;Name=yidC_1;gene=yidC_1;inference=ab initio prediction:Prodigal:2.6,similar to AA sequence:UniProtKB:P65629;locus_tag=LIEDJOGP_00389;product=Membrane protein insertase YidC
1	Prodigal:2.6	CDS	442513	444030	.	-	0	ID=LIEDJOGP_00390;Name=flp;gene=flp;inference=ab initio prediction:Prodigal:2.6,similar to AA sequence:UniProtKB:Q7A3Q5;locus_tag=LIEDJOGP_00390;product=Protein flp
1	Prodigal:2.6	CDS	444317	446146	.	+	0	ID=LIEDJOGP_00391;inference=ab initio prediction:Prodigal:2.6;locus_tag=LIEDJOGP_00391;product=hypothetical protein
1	Prodigal:2.6	CDS	446294	447670	.	-	0	ID=LIEDJOGP_00392;Name=cycA_2;dbxref=COG:COG1113;gene=cycA_2;inference=ab initio prediction:Prodigal:2.6,similar to AA sequence:UniProtKB:P0AAE0;locus_tag=LIEDJOGP_00392;product=D-serine/D-alanine/glycine transporter
1	Prodigal:2.6	CDS	447988	448797	.	+	0	ID=LIEDJOGP_00393;eC_number=3.1.4.53;Name=cpdA_1;gene=cpdA_1;inference=ab initio prediction:Prodigal:2.6,protein motif:HAMAP:MF_00905;locus_tag=LIEDJOGP_00393;product=3'%2C5'-cyclic adenosine monophosphate phosphodiesterase CpdA
1	Prodigal:2.6	CDS	448860	449468	.	-	0	ID=LIEDJOGP_00394;inference=ab initio prediction:Prodigal:2.6;locus_tag=LIEDJOGP_00394;product=hypothetical protein
1	Prodigal:2.6	CDS	449775	450974	.	-	0	ID=LIEDJOGP_00395;Name=bcr_1;gene=bcr_1;inference=ab initio prediction:Prodigal:2.6,similar to AA sequence:UniProtKB:P28246;locus_tag=LIEDJOGP_00395;product=Bicyclomycin resistance protein
1	Prodigal:2.6	CDS	451238	451939	.	-	0	ID=LIEDJOGP_00396;inference=ab initio prediction:Prodigal:2.6;locus_tag=LIEDJOGP_00396;product=hypothetical protein
1	Prodigal:2.6	CDS	451970	453121	.	-	0	ID=LIEDJOGP_00397;eC_number=2.7.1.165;Name=garK_1;dbxref=COG:COG1929;gene=garK_1;inference=ab initio prediction:Prodigal:2.6,similar to AA sequence:UniProtKB:P23524;locus_tag=LIEDJOGP_00397;product=Glycerate 2-kinase
1	Prodigal:2.6	CDS	453405	454877	.	+	0	ID=LIEDJOGP_00398;inference=ab initio prediction:Prodigal:2.6;locus_tag=LIEDJOGP_00398;product=hypothetical protein
1	Prodigal:2.6	CDS	454898	455284	.	+	0	ID=LIEDJOGP_00399;inference=ab initio prediction:Prodigal:2.6;locus_tag=LIEDJOGP_00399;product=hypothetical protein
1	Prodigal:2.6	CDS	455569	456456	.	+	0	ID=LIEDJOGP_00400;Name=fieF;dbxref=COG:COG0053;gene=fieF;inference=ab initio prediction:Prodigal:2.6,similar to AA sequence:UniProtKB:P69380;locus_tag=LIEDJOGP_00400;product=Ferrous-iron efflux pump FieF
1	Prodigal:2.6	CDS	456732	457418	.	+	0	ID=LIEDJOGP_00401;eC_number=5.4.2.11;Name=gpmA_1;gene=gpmA_1;inference=ab initio prediction:Prodigal:2.6,similar to AA sequence:UniProtKB:P99153;locus_tag=LIEDJOGP_00401;product=2%2C3-bisphosphoglycerate-dependent phosphoglycerate mutase
1	Prodigal:2.6	CDS	457923	458711	.	+	0	ID=LIEDJOGP_00402;Name=tcyA;dbxref=COG:COG0834;gene=tcyA;inference=ab initio prediction:Prodigal:2.6,similar to AA sequence:UniProtKB:P42199;locus_tag=LIEDJOGP_00402;product=L-cystine-binding protein TcyA
1	Prodigal:2.6	CDS	458692	459411	.	+	0	ID=LIEDJOGP_00403;Name=tcyB;dbxref=COG:COG0765;gene=tcyB;inference=ab initio prediction:Prodigal:2.6,similar to AA sequence:UniProtKB:P42200;locus_tag=LIEDJOGP_00403;product=L-cystine transport system permease protein TcyB
1	Prodigal:2.6	CDS	459408	460139	.	+	0	ID=LIEDJOGP_00404;eC_number=3.6.3.-;Name=tcyC;dbxref=COG:COG1126;gene=tcyC;inference=ab initio prediction:Prodigal:2.6,similar to AA sequence:UniProtKB:P39456;locus_tag=LIEDJOGP_00404;product=L-cystine import ATP-binding protein TcyC
1	Prodigal:2.6	CDS	460283	460438	.	-	0	ID=LIEDJOGP_00405;inference=ab initio prediction:Prodigal:2.6;locus_tag=LIEDJOGP_00405;product=hypothetical protein
1	Prodigal:2.6	CDS	460825	462072	.	-	0	ID=LIEDJOGP_00406;eC_number=2.3.2.17;Name=femA_1;gene=femA_1;inference=ab initio prediction:Prodigal:2.6,similar to AA sequence:UniProtKB:Q7A5R3;locus_tag=LIEDJOGP_00406;product=Aminoacyltransferase FemA
1	Prodigal:2.6	CDS	462432	462794	.	+	0	ID=LIEDJOGP_00407;inference=ab initio prediction:Prodigal:2.6;locus_tag=LIEDJOGP_00407;product=hypothetical protein
1	Prodigal:2.6	CDS	462818	463414	.	+	0	ID=LIEDJOGP_00408;Name=bdbD;dbxref=COG:COG1651;gene=bdbD;inference=ab initio prediction:Prodigal:2.6,similar to AA sequence:UniProtKB:O32218;locus_tag=LIEDJOGP_00408;product=Disulfide bond formation protein D
1	Prodigal:2.6	CDS	463696	464166	.	+	0	ID=LIEDJOGP_00409;inference=ab initio prediction:Prodigal:2.6;locus_tag=LIEDJOGP_00409;product=hypothetical protein
1	Prodigal:2.6	CDS	464401	464886	.	+	0	ID=LIEDJOGP_00410;inference=ab initio prediction:Prodigal:2.6;locus_tag=LIEDJOGP_00410;product=hypothetical protein
1	Prodigal:2.6	CDS	464961	465221	.	+	0	ID=LIEDJOGP_00411;inference=ab initio prediction:Prodigal:2.6;locus_tag=LIEDJOGP_00411;product=hypothetical protein
1	Prodigal:2.6	CDS	465662	466198	.	+	0	ID=LIEDJOGP_00412;eC_number=2.3.1.-;Name=ytmI;gene=ytmI;inference=ab initio prediction:Prodigal:2.6,similar to AA sequence:UniProtKB:O34350;locus_tag=LIEDJOGP_00412;product=putative N-acetyltransferase YtmI
1	Prodigal:2.6	CDS	466498	466653	.	-	0	ID=LIEDJOGP_00413;inference=ab initio prediction:Prodigal:2.6;locus_tag=LIEDJOGP_00413;product=hypothetical protein
1	Prodigal:2.6	CDS	466934	468409	.	-	0	ID=LIEDJOGP_00414;Name=gsiB;dbxref=COG:COG0747;gene=gsiB;inference=ab initio prediction:Prodigal:2.6,similar to AA sequence:UniProtKB:P75797;locus_tag=LIEDJOGP_00414;product=Glutathione-binding protein GsiB
1	Prodigal:2.6	CDS	468562	468669	.	+	0	ID=LIEDJOGP_00415;inference=ab initio prediction:Prodigal:2.6;locus_tag=LIEDJOGP_00415;product=hypothetical protein
1	Prodigal:2.6	CDS	468659	469378	.	+	0	ID=LIEDJOGP_00416;eC_number=4.99.1.4;Name=sirB;dbxref=COG:COG2138;gene=sirB;inference=ab initio prediction:Prodigal:2.6,similar to AA sequence:UniProtKB:O34632;locus_tag=LIEDJOGP_00416;product=Sirohydrochlorin ferrochelatase
1	Prodigal:2.6	CDS	469816	472221	.	+	0	ID=LIEDJOGP_00417;eC_number=1.7.1.4;Name=nasD;dbxref=COG:COG1251;gene=nasD;inference=ab initio prediction:Prodigal:2.6,similar to AA sequence:UniProtKB:P42435;locus_tag=LIEDJOGP_00417;product=Nitrite reductase [NAD(P)H]
1	Prodigal:2.6	CDS	472224	472538	.	+	0	ID=LIEDJOGP_00418;eC_number=1.7.1.4;Name=nasE;dbxref=COG:COG2146;gene=nasE;inference=ab initio prediction:Prodigal:2.6,similar to AA sequence:UniProtKB:P42436;locus_tag=LIEDJOGP_00418;product=Assimilatory nitrite reductase [NAD(P)H] small subunit
1	Prodigal:2.6	CDS	472529	473464	.	+	0	ID=LIEDJOGP_00419;eC_number=2.1.1.107;Name=sumT_2;dbxref=COG:COG0007;gene=sumT_2;inference=ab initio prediction:Prodigal:2.6,similar to AA sequence:UniProtKB:O34744;locus_tag=LIEDJOGP_00419;product=Uroporphyrinogen-III C-methyltransferase
1	Prodigal:2.6	CDS	473643	477326	.	+	0	ID=LIEDJOGP_00420;eC_number=1.7.99.4;Name=narG;dbxref=COG:COG5013;gene=narG;inference=ab initio prediction:Prodigal:2.6,similar to AA sequence:UniProtKB:P09152;locus_tag=LIEDJOGP_00420;product=Respiratory nitrate reductase 1 alpha chain
1	Prodigal:2.6	CDS	477316	478869	.	+	0	ID=LIEDJOGP_00421;eC_number=1.7.99.4;Name=narH;dbxref=COG:COG1140;gene=narH;inference=ab initio prediction:Prodigal:2.6,similar to AA sequence:UniProtKB:P11349;locus_tag=LIEDJOGP_00421;product=Respiratory nitrate reductase 1 beta chain
1	Prodigal:2.6	CDS	478835	479437	.	+	0	ID=LIEDJOGP_00422;Name=narW;dbxref=COG:COG2180;gene=narW;inference=ab initio prediction:Prodigal:2.6,similar to AA sequence:UniProtKB:P19317;locus_tag=LIEDJOGP_00422;product=putative nitrate reductase molybdenum cofactor assembly chaperone NarW
1	Prodigal:2.6	CDS	479430	480107	.	+	0	ID=LIEDJOGP_00423;eC_number=1.7.99.4;Name=narX;gene=narX;inference=ab initio prediction:Prodigal:2.6,similar to AA sequence:UniProtKB:P9WJQ0;locus_tag=LIEDJOGP_00423;product=Nitrate reductase-like protein NarX
1	Prodigal:2.6	CDS	480127	480579	.	+	0	ID=LIEDJOGP_00424;inference=ab initio prediction:Prodigal:2.6;locus_tag=LIEDJOGP_00424;product=hypothetical protein
1	Prodigal:2.6	CDS	480589	481623	.	+	0	ID=LIEDJOGP_00425;eC_number=2.7.13.3;Name=nreB;gene=nreB;inference=ab initio prediction:Prodigal:2.6,similar to AA sequence:UniProtKB:Q7WZY5;locus_tag=LIEDJOGP_00425;product=Oxygen sensor histidine kinase NreB
1	Prodigal:2.6	CDS	481652	482308	.	+	0	ID=LIEDJOGP_00426;Name=nreC;dbxref=COG:COG2197;gene=nreC;inference=ab initio prediction:Prodigal:2.6,similar to AA sequence:UniProtKB:Q7WZY4;locus_tag=LIEDJOGP_00426;product=Oxygen regulatory protein NreC
1	Prodigal:2.6	CDS	482565	483728	.	+	0	ID=LIEDJOGP_00427;Name=narT;dbxref=COG:COG2223;gene=narT;inference=ab initio prediction:Prodigal:2.6,similar to AA sequence:UniProtKB:O33854;locus_tag=LIEDJOGP_00427;product=putative nitrate transporter NarT
1	Prodigal:2.6	CDS	484434	484880	.	-	0	ID=LIEDJOGP_00428;Name=sarZ;gene=sarZ;inference=ab initio prediction:Prodigal:2.6,similar to AA sequence:UniProtKB:Q2FVN3;locus_tag=LIEDJOGP_00428;product=HTH-type transcriptional regulator SarZ
1	Prodigal:2.6	CDS	485044	485673	.	+	0	ID=LIEDJOGP_00429;eC_number=1.-.-.-;Name=yodC;dbxref=COG:COG0778;gene=yodC;inference=ab initio prediction:Prodigal:2.6,similar to AA sequence:UniProtKB:P81102;locus_tag=LIEDJOGP_00429;product=Putative NAD(P)H nitroreductase YodC
1	Prodigal:2.6	CDS	485797	486162	.	+	0	ID=LIEDJOGP_00430;inference=ab initio prediction:Prodigal:2.6;locus_tag=LIEDJOGP_00430;product=hypothetical protein
1	Prodigal:2.6	CDS	486328	487608	.	+	0	ID=LIEDJOGP_00431;Name=gltT;gene=gltT;inference=ab initio prediction:Prodigal:2.6,similar to AA sequence:UniProtKB:P24943;locus_tag=LIEDJOGP_00431;product=Proton/sodium-glutamate symport protein
1	Prodigal:2.6	CDS	487832	488182	.	-	0	ID=LIEDJOGP_00432;inference=ab initio prediction:Prodigal:2.6;locus_tag=LIEDJOGP_00432;product=hypothetical protein
1	Prodigal:2.6	CDS	488373	488837	.	-	0	ID=LIEDJOGP_00433;Name=ydaG;dbxref=COG:COG3871;gene=ydaG;inference=ab initio prediction:Prodigal:2.6,similar to AA sequence:UniProtKB:P80238;locus_tag=LIEDJOGP_00433;product=General stress protein 26
1	Prodigal:2.6	CDS	488868	490973	.	-	0	ID=LIEDJOGP_00434;Name=melR;gene=melR;inference=ab initio prediction:Prodigal:2.6,similar to AA sequence:UniProtKB:P0ACH8;locus_tag=LIEDJOGP_00434;product=Melibiose operon regulatory protein
1	Prodigal:2.6	CDS	492136	492513	.	-	0	ID=LIEDJOGP_00435;inference=ab initio prediction:Prodigal:2.6;locus_tag=LIEDJOGP_00435;product=hypothetical protein
1	Prodigal:2.6	CDS	492667	494112	.	+	0	ID=LIEDJOGP_00436;Name=treP;dbxref=COG:COG1263;gene=treP;inference=ab initio prediction:Prodigal:2.6,similar to AA sequence:UniProtKB:P39794;locus_tag=LIEDJOGP_00436;product=PTS system trehalose-specific EIIBC component
1	Prodigal:2.6	CDS	494202	495149	.	-	0	ID=LIEDJOGP_00437;inference=ab initio prediction:Prodigal:2.6;locus_tag=LIEDJOGP_00437;product=hypothetical protein
1	Prodigal:2.6	CDS	495744	496160	.	+	0	ID=LIEDJOGP_00438;Name=yobA;dbxref=COG:COG2372;gene=yobA;inference=ab initio prediction:Prodigal:2.6,similar to AA sequence:UniProtKB:P0AA57;locus_tag=LIEDJOGP_00438;product=Protein YobA
1	Prodigal:2.6	CDS	496340	496531	.	+	0	ID=LIEDJOGP_00439;inference=ab initio prediction:Prodigal:2.6;locus_tag=LIEDJOGP_00439;product=hypothetical protein
1	Prodigal:2.6	CDS	496534	496989	.	+	0	ID=LIEDJOGP_00440;inference=ab initio prediction:Prodigal:2.6;locus_tag=LIEDJOGP_00440;product=hypothetical protein
1	Prodigal:2.6	CDS	497015	497284	.	+	0	ID=LIEDJOGP_00441;Name=ycnI_1;dbxref=COG:COG4549;gene=ycnI_1;inference=ab initio prediction:Prodigal:2.6,similar to AA sequence:UniProtKB:P94431;locus_tag=LIEDJOGP_00441;product=putative protein YcnI
1	Prodigal:2.6	CDS	497344	497607	.	+	0	ID=LIEDJOGP_00442;Name=ycnI_2;dbxref=COG:COG4549;gene=ycnI_2;inference=ab initio prediction:Prodigal:2.6,similar to AA sequence:UniProtKB:P94431;locus_tag=LIEDJOGP_00442;product=putative protein YcnI
1	Prodigal:2.6	CDS	497821	498237	.	+	0	ID=LIEDJOGP_00443;inference=ab initio prediction:Prodigal:2.6;locus_tag=LIEDJOGP_00443;product=hypothetical protein
1	Prodigal:2.6	CDS	498306	498707	.	+	0	ID=LIEDJOGP_00444;inference=ab initio prediction:Prodigal:2.6;locus_tag=LIEDJOGP_00444;product=hypothetical protein
1	Prodigal:2.6	CDS	498771	499763	.	-	0	ID=LIEDJOGP_00445;eC_number=1.6.5.-;Name=yhfP;dbxref=COG:COG0604;gene=yhfP;inference=ab initio prediction:Prodigal:2.6,similar to AA sequence:UniProtKB:O07615;locus_tag=LIEDJOGP_00445;product=Putative quinone oxidoreductase YhfP
1	Prodigal:2.6	CDS	500004	500543	.	+	0	ID=LIEDJOGP_00446;eC_number=2.3.1.57;Name=paiA;dbxref=COG:COG0454;gene=paiA;inference=ab initio prediction:Prodigal:2.6,similar to AA sequence:UniProtKB:P21340;locus_tag=LIEDJOGP_00446;product=Spermidine/spermine N(1)-acetyltransferase
1	Prodigal:2.6	CDS	500815	502980	.	+	0	ID=LIEDJOGP_00447;eC_number=2.7.8.12;Name=tagF_2;dbxref=COG:COG1887;gene=tagF_2;inference=ab initio prediction:Prodigal:2.6,similar to AA sequence:UniProtKB:Q5HLM5;locus_tag=LIEDJOGP_00447;product=Teichoic acid poly(glycerol phosphate) polymerase
1	Prodigal:2.6	CDS	503109	503756	.	+	0	ID=LIEDJOGP_00448;inference=ab initio prediction:Prodigal:2.6,similar to AA sequence:UniProtKB:Q7A3W5;locus_tag=LIEDJOGP_00448;product=putative lipoprotein
1	Prodigal:2.6	CDS	503888	505567	.	-	0	ID=LIEDJOGP_00449;eC_number=2.7.8.12;Name=tagF_3;dbxref=COG:COG1887;gene=tagF_3;inference=ab initio prediction:Prodigal:2.6,similar to AA sequence:UniProtKB:Q5HLM5;locus_tag=LIEDJOGP_00449;product=Teichoic acid poly(glycerol phosphate) polymerase
1	Prodigal:2.6	CDS	505917	507518	.	+	0	ID=LIEDJOGP_00450;Name=lctP;dbxref=COG:COG1620;gene=lctP;inference=ab initio prediction:Prodigal:2.6,similar to AA sequence:UniProtKB:P55910;locus_tag=LIEDJOGP_00450;product=L-lactate permease
1	Prodigal:2.6	CDS	507724	508869	.	-	0	ID=LIEDJOGP_00451;eC_number=2.4.1.-;Name=gtf1_2;gene=gtf1_2;inference=ab initio prediction:Prodigal:2.6,similar to AA sequence:UniProtKB:A1C3L9;locus_tag=LIEDJOGP_00451;product=Glycosyltransferase Gtf1
1	Prodigal:2.6	CDS	509201	510679	.	+	0	ID=LIEDJOGP_00452;eC_number=1.1.5.4;Name=mqo1;gene=mqo1;inference=ab initio prediction:Prodigal:2.6,similar to AA sequence:UniProtKB:P65422;locus_tag=LIEDJOGP_00452;product=putative malate:quinone oxidoreductase 1
1	Prodigal:2.6	CDS	510823	512178	.	-	0	ID=LIEDJOGP_00453;eC_number=2.7.13.3;Name=hssS;gene=hssS;inference=ab initio prediction:Prodigal:2.6,similar to AA sequence:UniProtKB:A6QJK4;locus_tag=LIEDJOGP_00453;product=Heme sensor protein HssS
1	Prodigal:2.6	CDS	512171	512845	.	-	0	ID=LIEDJOGP_00454;Name=hssR;gene=hssR;inference=ab initio prediction:Prodigal:2.6,similar to AA sequence:UniProtKB:A6QJK3;locus_tag=LIEDJOGP_00454;product=Heme response regulator HssR
1	Prodigal:2.6	CDS	512977	514029	.	+	0	ID=LIEDJOGP_00455;dbxref=COG:COG0577;inference=ab initio prediction:Prodigal:2.6,similar to AA sequence:UniProtKB:P9WG17;locus_tag=LIEDJOGP_00455;product=putative ABC transporter permease
1	Prodigal:2.6	CDS	514029	514697	.	+	0	ID=LIEDJOGP_00456;eC_number=3.6.3.-;Name=hrtA;dbxref=COG:COG1136;gene=hrtA;inference=ab initio prediction:Prodigal:2.6,similar to AA sequence:UniProtKB:Q99RR8;locus_tag=LIEDJOGP_00456;product=Putative hemin import ATP-binding protein HrtA
1	Prodigal:2.6	CDS	514518	514961	.	-	0	ID=LIEDJOGP_00457;inference=ab initio prediction:Prodigal:2.6;locus_tag=LIEDJOGP_00457;product=hypothetical protein
1	Prodigal:2.6	CDS	514978	515934	.	-	0	ID=LIEDJOGP_00458;inference=ab initio prediction:Prodigal:2.6;locus_tag=LIEDJOGP_00458;product=hypothetical protein
1	Prodigal:2.6	CDS	516122	516577	.	+	0	ID=LIEDJOGP_00459;Name=tcaR;gene=tcaR;inference=ab initio prediction:Prodigal:2.6,similar to AA sequence:UniProtKB:A6QJJ8;locus_tag=LIEDJOGP_00459;product=HTH-type transcriptional regulator TcaR
1	Prodigal:2.6	CDS	516839	518245	.	+	0	ID=LIEDJOGP_00460;Name=tcaA_2;gene=tcaA_2;inference=ab initio prediction:Prodigal:2.6,similar to AA sequence:UniProtKB:A6U483;locus_tag=LIEDJOGP_00460;product=Membrane-associated protein TcaA
1	Prodigal:2.6	CDS	518303	519514	.	+	0	ID=LIEDJOGP_00461;Name=bcr_2;gene=bcr_2;inference=ab initio prediction:Prodigal:2.6,similar to AA sequence:UniProtKB:P28246;locus_tag=LIEDJOGP_00461;product=Bicyclomycin resistance protein
1	Prodigal:2.6	CDS	519551	520102	.	-	0	ID=LIEDJOGP_00462;inference=ab initio prediction:Prodigal:2.6;locus_tag=LIEDJOGP_00462;product=hypothetical protein
1	Prodigal:2.6	CDS	520243	520890	.	+	0	ID=LIEDJOGP_00463;Name=emrK;dbxref=COG:COG1566;gene=emrK;inference=ab initio prediction:Prodigal:2.6,similar to AA sequence:UniProtKB:P52599;locus_tag=LIEDJOGP_00463;product=putative multidrug resistance protein EmrK
1	Prodigal:2.6	CDS	520903	522879	.	+	0	ID=LIEDJOGP_00464;Name=emrB_1;gene=emrB_1;inference=ab initio prediction:Prodigal:2.6,similar to AA sequence:UniProtKB:P0AEJ0;locus_tag=LIEDJOGP_00464;product=Multidrug export protein EmrB
1	Prodigal:2.6	CDS	523060	523692	.	-	0	ID=LIEDJOGP_00465;inference=ab initio prediction:Prodigal:2.6;locus_tag=LIEDJOGP_00465;product=hypothetical protein
1	Prodigal:2.6	CDS	523910	524809	.	+	0	ID=LIEDJOGP_00466;eC_number=3.1.1.3;Name=lipY;gene=lipY;inference=ab initio prediction:Prodigal:2.6,similar to AA sequence:UniProtKB:I6Y2J4;locus_tag=LIEDJOGP_00466;product=Triacylglycerol lipase
1	Prodigal:2.6	CDS	524945	525334	.	-	0	ID=LIEDJOGP_00467;inference=ab initio prediction:Prodigal:2.6;locus_tag=LIEDJOGP_00467;product=hypothetical protein
1	Prodigal:2.6	CDS	525337	525531	.	-	0	ID=LIEDJOGP_00468;inference=ab initio prediction:Prodigal:2.6;locus_tag=LIEDJOGP_00468;product=hypothetical protein
1	Prodigal:2.6	CDS	525550	525813	.	-	0	ID=LIEDJOGP_00469;inference=ab initio prediction:Prodigal:2.6;locus_tag=LIEDJOGP_00469;product=hypothetical protein
1	Prodigal:2.6	CDS	525920	526867	.	+	0	ID=LIEDJOGP_00470;Name=corA;dbxref=COG:COG0598;gene=corA;inference=ab initio prediction:Prodigal:2.6,similar to AA sequence:UniProtKB:Q9WZ31;locus_tag=LIEDJOGP_00470;product=Cobalt/magnesium transport protein CorA
1	Prodigal:2.6	CDS	526907	527956	.	+	0	ID=LIEDJOGP_00471;eC_number=5.3.3.2;Name=fni;gene=fni;inference=ab initio prediction:Prodigal:2.6,similar to AA sequence:UniProtKB:P99172;locus_tag=LIEDJOGP_00471;product=Isopentenyl-diphosphate delta-isomerase
1	Prodigal:2.6	CDS	528111	529319	.	-	0	ID=LIEDJOGP_00472;Name=gltS;dbxref=COG:COG0786;gene=gltS;inference=ab initio prediction:Prodigal:2.6,similar to AA sequence:UniProtKB:P0AER8;locus_tag=LIEDJOGP_00472;product=Sodium/glutamate symporter
1	Prodigal:2.6	CDS	529636	529956	.	+	0	ID=LIEDJOGP_00473;inference=ab initio prediction:Prodigal:2.6;locus_tag=LIEDJOGP_00473;product=hypothetical protein
1	Prodigal:2.6	CDS	529953	530513	.	+	0	ID=LIEDJOGP_00474;inference=ab initio prediction:Prodigal:2.6;locus_tag=LIEDJOGP_00474;product=hypothetical protein
1	Prodigal:2.6	CDS	530510	531313	.	+	0	ID=LIEDJOGP_00475;inference=ab initio prediction:Prodigal:2.6;locus_tag=LIEDJOGP_00475;product=hypothetical protein
1	Prodigal:2.6	CDS	531468	532076	.	-	0	ID=LIEDJOGP_00476;eC_number=3.2.2.-;inference=ab initio prediction:Prodigal:2.6,protein motif:HAMAP:MF_00527;locus_tag=LIEDJOGP_00476;product=Putative 3-methyladenine DNA glycosylase
1	Prodigal:2.6	CDS	532282	532374	.	+	0	ID=LIEDJOGP_00477;inference=ab initio prediction:Prodigal:2.6;locus_tag=LIEDJOGP_00477;product=hypothetical protein
1	Prodigal:2.6	CDS	532381	532854	.	+	0	ID=LIEDJOGP_00478;inference=ab initio prediction:Prodigal:2.6;locus_tag=LIEDJOGP_00478;product=hypothetical protein
1	Prodigal:2.6	CDS	533268	533441	.	+	0	ID=LIEDJOGP_00479;inference=ab initio prediction:Prodigal:2.6;locus_tag=LIEDJOGP_00479;product=hypothetical protein
1	Prodigal:2.6	CDS	533427	535037	.	-	0	ID=LIEDJOGP_00480;eC_number=2.7.1.16;Name=araB;dbxref=COG:COG1069;gene=araB;inference=ab initio prediction:Prodigal:2.6,similar to AA sequence:UniProtKB:Q9KBQ3;locus_tag=LIEDJOGP_00480;product=Ribulokinase
1	Prodigal:2.6	CDS	535625	536635	.	+	0	ID=LIEDJOGP_00481;eC_number=5.1.3.3;Name=mro;dbxref=COG:COG2017;gene=mro;inference=ab initio prediction:Prodigal:2.6,similar to AA sequence:UniProtKB:P05149;locus_tag=LIEDJOGP_00481;product=Aldose 1-epimerase
1	Prodigal:2.6	CDS	536708	537388	.	-	0	ID=LIEDJOGP_00482;Name=yiiM;dbxref=COG:COG2258;gene=yiiM;inference=ab initio prediction:Prodigal:2.6,similar to AA sequence:UniProtKB:P32157;locus_tag=LIEDJOGP_00482;product=Protein YiiM
1	Prodigal:2.6	CDS	537554	538246	.	+	0	ID=LIEDJOGP_00483;eC_number=5.3.1.6;Name=rpiA;dbxref=COG:COG0120;gene=rpiA;inference=ab initio prediction:Prodigal:2.6,similar to AA sequence:UniProtKB:Q8DTT9;locus_tag=LIEDJOGP_00483;product=Ribose-5-phosphate isomerase A
1	Prodigal:2.6	CDS	538485	538670	.	-	0	ID=LIEDJOGP_00484;inference=ab initio prediction:Prodigal:2.6;locus_tag=LIEDJOGP_00484;product=hypothetical protein
1	Prodigal:2.6	CDS	539232	540380	.	-	0	ID=LIEDJOGP_00485;Name=lyrA;gene=lyrA;inference=ab initio prediction:Prodigal:2.6,similar to AA sequence:UniProtKB:Q2FVT1;locus_tag=LIEDJOGP_00485;product=Lysostaphin resistance protein A
1	Prodigal:2.6	CDS	540628	541563	.	+	0	ID=LIEDJOGP_00486;eC_number=3.5.3.8;Name=hutG;gene=hutG;inference=ab initio prediction:Prodigal:2.6,similar to AA sequence:UniProtKB:P99158;locus_tag=LIEDJOGP_00486;product=Formimidoylglutamase
1	Prodigal:2.6	CDS	542033	543151	.	+	0	ID=LIEDJOGP_00487;eC_number=3.-.-.-;Name=yxeP_2;dbxref=COG:COG1473;gene=yxeP_2;inference=ab initio prediction:Prodigal:2.6,similar to AA sequence:UniProtKB:P54955;locus_tag=LIEDJOGP_00487;product=putative hydrolase YxeP
1	Prodigal:2.6	CDS	543248	544129	.	+	0	ID=LIEDJOGP_00488;eC_number=1.-.-.-;Name=yghA;gene=yghA;inference=ab initio prediction:Prodigal:2.6,similar to AA sequence:UniProtKB:P0AG84;locus_tag=LIEDJOGP_00488;product=putative oxidoreductase YghA
1	Prodigal:2.6	CDS	544416	545027	.	+	0	ID=LIEDJOGP_00489;inference=ab initio prediction:Prodigal:2.6;locus_tag=LIEDJOGP_00489;product=hypothetical protein
1	Prodigal:2.6	CDS	545071	545658	.	+	0	ID=LIEDJOGP_00490;inference=ab initio prediction:Prodigal:2.6;locus_tag=LIEDJOGP_00490;product=hypothetical protein
1	Prodigal:2.6	CDS	545964	547265	.	+	0	ID=LIEDJOGP_00491;Name=mleN_1;dbxref=COG:COG1757;gene=mleN_1;inference=ab initio prediction:Prodigal:2.6,similar to AA sequence:UniProtKB:P54571;locus_tag=LIEDJOGP_00491;product=Malate-2H(+)/Na(+)-lactate antiporter
1	Prodigal:2.6	CDS	547562	548074	.	+	0	ID=LIEDJOGP_00492;inference=ab initio prediction:Prodigal:2.6;locus_tag=LIEDJOGP_00492;product=hypothetical protein
1	Prodigal:2.6	CDS	548352	548507	.	+	0	ID=LIEDJOGP_00493;inference=ab initio prediction:Prodigal:2.6;locus_tag=LIEDJOGP_00493;product=hypothetical protein
1	Prodigal:2.6	CDS	548737	549810	.	-	0	ID=LIEDJOGP_00494;inference=ab initio prediction:Prodigal:2.6;locus_tag=LIEDJOGP_00494;product=hypothetical protein
1	Prodigal:2.6	CDS	550291	551052	.	-	0	ID=LIEDJOGP_00495;Name=glvR;dbxref=COG:COG1737;gene=glvR;inference=ab initio prediction:Prodigal:2.6,similar to AA sequence:UniProtKB:P54717;locus_tag=LIEDJOGP_00495;product=HTH-type transcriptional regulator GlvR
1	Prodigal:2.6	CDS	551250	552839	.	+	0	ID=LIEDJOGP_00496;Name=malP;dbxref=COG:COG1263;gene=malP;inference=ab initio prediction:Prodigal:2.6,similar to AA sequence:UniProtKB:P54715;locus_tag=LIEDJOGP_00496;product=PTS system maltose-specific EIICB component
1	Prodigal:2.6	CDS	552944	553474	.	-	0	ID=LIEDJOGP_00497;inference=ab initio prediction:Prodigal:2.6;locus_tag=LIEDJOGP_00497;product=hypothetical protein
1	Prodigal:2.6	CDS	553775	554410	.	+	0	ID=LIEDJOGP_00498;eC_number=3.1.3.-;dbxref=COG:COG0637;inference=ab initio prediction:Prodigal:2.6,similar to AA sequence:UniProtKB:Q9X0Y1;locus_tag=LIEDJOGP_00498;product=Phosphorylated carbohydrates phosphatase
1	Prodigal:2.6	CDS	554428	554616	.	+	0	ID=LIEDJOGP_00499;inference=ab initio prediction:Prodigal:2.6;locus_tag=LIEDJOGP_00499;product=hypothetical protein
1	Prodigal:2.6	CDS	554933	555118	.	-	0	ID=LIEDJOGP_00500;inference=ab initio prediction:Prodigal:2.6;locus_tag=LIEDJOGP_00500;product=hypothetical protein
1	Prodigal:2.6	CDS	555115	555471	.	-	0	ID=LIEDJOGP_00501;inference=ab initio prediction:Prodigal:2.6;locus_tag=LIEDJOGP_00501;product=hypothetical protein
1	Prodigal:2.6	CDS	555870	557246	.	+	0	ID=LIEDJOGP_00502;Name=yifK;dbxref=COG:COG1113;gene=yifK;inference=ab initio prediction:Prodigal:2.6,similar to AA sequence:UniProtKB:P27837;locus_tag=LIEDJOGP_00502;product=putative transport protein YifK
1	Prodigal:2.6	CDS	557369	558136	.	-	0	ID=LIEDJOGP_00503;Name=ybbH;dbxref=COG:COG1737;gene=ybbH;inference=ab initio prediction:Prodigal:2.6,similar to AA sequence:UniProtKB:Q45581;locus_tag=LIEDJOGP_00503;product=putative HTH-type transcriptional regulator YbbH
1	Prodigal:2.6	CDS	558255	559679	.	-	0	ID=LIEDJOGP_00504;inference=ab initio prediction:Prodigal:2.6,similar to AA sequence:UniProtKB:Q7A804;locus_tag=LIEDJOGP_00504;product=PTS system EIIBC component
1	Prodigal:2.6	CDS	559692	560579	.	-	0	ID=LIEDJOGP_00505;eC_number=4.2.1.126;Name=murQ;dbxref=COG:COG2103;gene=murQ;inference=ab initio prediction:Prodigal:2.6,similar to AA sequence:UniProtKB:Q45582;locus_tag=LIEDJOGP_00505;product=N-acetylmuramic acid 6-phosphate etherase
1	Prodigal:2.6	CDS	560576	561658	.	-	0	ID=LIEDJOGP_00506;inference=ab initio prediction:Prodigal:2.6;locus_tag=LIEDJOGP_00506;product=hypothetical protein
1	Prodigal:2.6	CDS	561808	562143	.	-	0	ID=LIEDJOGP_00507;inference=ab initio prediction:Prodigal:2.6;locus_tag=LIEDJOGP_00507;product=hypothetical protein
1	Prodigal:2.6	CDS	562195	562941	.	+	0	ID=LIEDJOGP_00508;inference=ab initio prediction:Prodigal:2.6;locus_tag=LIEDJOGP_00508;product=hypothetical protein
1	Prodigal:2.6	CDS	563120	563809	.	-	0	ID=LIEDJOGP_00509;inference=ab initio prediction:Prodigal:2.6;locus_tag=LIEDJOGP_00509;product=hypothetical protein
1	Prodigal:2.6	CDS	564237	565052	.	+	0	ID=LIEDJOGP_00510;eC_number=3.1.3.25;Name=suhB_1;dbxref=COG:COG0483;gene=suhB_1;inference=ab initio prediction:Prodigal:2.6,similar to AA sequence:UniProtKB:P0ADG4;locus_tag=LIEDJOGP_00510;product=Inositol-1-monophosphatase
1	Prodigal:2.6	CDS	565241	566191	.	+	0	ID=LIEDJOGP_00511;eC_number=2.7.8.-;Name=tagU;dbxref=COG:COG1316;gene=tagU;inference=ab initio prediction:Prodigal:2.6,similar to AA sequence:UniProtKB:Q02115;locus_tag=LIEDJOGP_00511;product=Polyisoprenyl-teichoic acid--peptidoglycan teichoic acid transferase TagU
1	Prodigal:2.6	CDS	566825	567100	.	+	0	ID=LIEDJOGP_00512;inference=ab initio prediction:Prodigal:2.6;locus_tag=LIEDJOGP_00512;product=hypothetical protein
1	Prodigal:2.6	CDS	567122	567898	.	+	0	ID=LIEDJOGP_00513;Name=atl_1;dbxref=COG:COG4193;gene=atl_1;inference=ab initio prediction:Prodigal:2.6,similar to AA sequence:UniProtKB:O33635;locus_tag=LIEDJOGP_00513;product=Bifunctional autolysin
1	Prodigal:2.6	CDS	568002	568139	.	-	0	ID=LIEDJOGP_00514;inference=ab initio prediction:Prodigal:2.6;locus_tag=LIEDJOGP_00514;product=hypothetical protein
1	Prodigal:2.6	CDS	568281	569405	.	+	0	ID=LIEDJOGP_00515;eC_number=1.14.13.222;Name=auaG;gene=auaG;inference=ab initio prediction:Prodigal:2.6,similar to AA sequence:UniProtKB:H1ZZA4;locus_tag=LIEDJOGP_00515;product=Aurachin C monooxygenase/isomerase
1	Prodigal:2.6	CDS	569546	570499	.	-	0	ID=LIEDJOGP_00516;eC_number=1.1.1.-;inference=ab initio prediction:Prodigal:2.6,similar to AA sequence:UniProtKB:Q7A417;locus_tag=LIEDJOGP_00516;product=Putative 2-hydroxyacid dehydrogenase
1	Prodigal:2.6	CDS	570577	570894	.	-	0	ID=LIEDJOGP_00517;Name=ykkD;dbxref=COG:COG2076;gene=ykkD;inference=ab initio prediction:Prodigal:2.6,similar to AA sequence:UniProtKB:P49857;locus_tag=LIEDJOGP_00517;product=Multidrug resistance protein YkkD
1	Prodigal:2.6	CDS	570900	571226	.	-	0	ID=LIEDJOGP_00518;Name=ykkC;dbxref=COG:COG2076;gene=ykkC;inference=ab initio prediction:Prodigal:2.6,similar to AA sequence:UniProtKB:P49856;locus_tag=LIEDJOGP_00518;product=Multidrug resistance protein YkkC
1	Prodigal:2.6	CDS	571379	571852	.	-	0	ID=LIEDJOGP_00519;Name=ssaA2_1;dbxref=COG:COG3942;gene=ssaA2_1;inference=ab initio prediction:Prodigal:2.6,similar to AA sequence:UniProtKB:Q2G2J2;locus_tag=LIEDJOGP_00519;product=Staphylococcal secretory antigen ssaA2
1	Prodigal:2.6	CDS	572174	572686	.	-	0	ID=LIEDJOGP_00520;inference=ab initio prediction:Prodigal:2.6;locus_tag=LIEDJOGP_00520;product=hypothetical protein
1	Prodigal:2.6	CDS	573050	574120	.	+	0	ID=LIEDJOGP_00521;eC_number=1.5.1.28;Name=odh;gene=odh;inference=ab initio prediction:Prodigal:2.6,similar to AA sequence:UniProtKB:Q44297;locus_tag=LIEDJOGP_00521;product=Opine dehydrogenase
1	Prodigal:2.6	CDS	574185	575582	.	+	0	ID=LIEDJOGP_00522;Name=mleN_2;dbxref=COG:COG1757;gene=mleN_2;inference=ab initio prediction:Prodigal:2.6,similar to AA sequence:UniProtKB:P54571;locus_tag=LIEDJOGP_00522;product=Malate-2H(+)/Na(+)-lactate antiporter
1	Prodigal:2.6	CDS	576031	576804	.	-	0	ID=LIEDJOGP_00523;Name=ssaA_3;dbxref=COG:COG3942;gene=ssaA_3;inference=ab initio prediction:Prodigal:2.6,similar to AA sequence:UniProtKB:Q2FV55;locus_tag=LIEDJOGP_00523;product=Staphylococcal secretory antigen SsaA
1	Prodigal:2.6	CDS	577376	579349	.	+	0	ID=LIEDJOGP_00524;Name=soxS;gene=soxS;inference=ab initio prediction:Prodigal:2.6,similar to AA sequence:UniProtKB:P0A9E2;locus_tag=LIEDJOGP_00524;product=Regulatory protein SoxS
1	Prodigal:2.6	CDS	579388	580116	.	+	0	ID=LIEDJOGP_00525;Name=sarU;gene=sarU;inference=ab initio prediction:Prodigal:2.6,similar to AA sequence:UniProtKB:Q2G1T7;locus_tag=LIEDJOGP_00525;product=HTH-type transcriptional regulator SarU
1	Prodigal:2.6	CDS	580152	580475	.	+	0	ID=LIEDJOGP_00526;inference=ab initio prediction:Prodigal:2.6;locus_tag=LIEDJOGP_00526;product=hypothetical protein
1	Prodigal:2.6	CDS	580880	581224	.	+	0	ID=LIEDJOGP_00527;Name=sarR;gene=sarR;inference=ab initio prediction:Prodigal:2.6,similar to AA sequence:UniProtKB:Q9F0R1;locus_tag=LIEDJOGP_00527;product=HTH-type transcriptional regulator SarR
1	Prodigal:2.6	CDS	581329	582165	.	-	0	ID=LIEDJOGP_00528;Name=ureD1;dbxref=COG:COG0829;gene=ureD1;inference=ab initio prediction:Prodigal:2.6,similar to AA sequence:UniProtKB:Q79VJ0;locus_tag=LIEDJOGP_00528;product=Urease accessory protein UreD
1	Prodigal:2.6	CDS	582165	582779	.	-	0	ID=LIEDJOGP_00529;Name=ureG;gene=ureG;inference=ab initio prediction:Prodigal:2.6,similar to AA sequence:UniProtKB:Q7A427;locus_tag=LIEDJOGP_00529;product=Urease accessory protein UreG
1	Prodigal:2.6	CDS	582792	583481	.	-	0	ID=LIEDJOGP_00530;Name=ureF;dbxref=COG:COG0830;gene=ureF;inference=ab initio prediction:Prodigal:2.6,similar to AA sequence:UniProtKB:Q79VJ2;locus_tag=LIEDJOGP_00530;product=Urease accessory protein UreF
1	Prodigal:2.6	CDS	583474	583926	.	-	0	ID=LIEDJOGP_00531;Name=ureE;gene=ureE;inference=ab initio prediction:Prodigal:2.6,similar to AA sequence:UniProtKB:Q7A429;locus_tag=LIEDJOGP_00531;product=Urease accessory protein UreE
1	Prodigal:2.6	CDS	583940	585643	.	-	0	ID=LIEDJOGP_00532;eC_number=3.5.1.5;Name=ureC;gene=ureC;inference=ab initio prediction:Prodigal:2.6,similar to AA sequence:UniProtKB:P67404;locus_tag=LIEDJOGP_00532;product=Urease subunit alpha
1	Prodigal:2.6	CDS	585658	586059	.	-	0	ID=LIEDJOGP_00533;eC_number=3.5.1.5;Name=ureB;dbxref=COG:COG0832;gene=ureB;inference=ab initio prediction:Prodigal:2.6,similar to AA sequence:UniProtKB:Q4A0J4;locus_tag=LIEDJOGP_00533;product=Urease subunit beta
1	Prodigal:2.6	CDS	586073	586393	.	-	0	ID=LIEDJOGP_00534;eC_number=3.5.1.5;Name=ureA;dbxref=COG:COG0831;gene=ureA;inference=ab initio prediction:Prodigal:2.6,similar to AA sequence:UniProtKB:Q4A0J3;locus_tag=LIEDJOGP_00534;product=Urease subunit gamma
1	Prodigal:2.6	CDS	586628	587545	.	+	0	ID=LIEDJOGP_00535;dbxref=COG:COG4413;inference=ab initio prediction:Prodigal:2.6,similar to AA sequence:UniProtKB:Q72CX3;locus_tag=LIEDJOGP_00535;product=Urea transporter
1	Prodigal:2.6	CDS	587980	589122	.	+	0	ID=LIEDJOGP_00536;eC_number=1.3.99.-;Name=ydbM;gene=ydbM;inference=ab initio prediction:Prodigal:2.6,similar to AA sequence:UniProtKB:P96608;locus_tag=LIEDJOGP_00536;product=Putative acyl-CoA dehydrogenase YdbM
1	Prodigal:2.6	CDS	589441	590382	.	+	0	ID=LIEDJOGP_00537;eC_number=3.2.2.8;Name=rihB;dbxref=COG:COG1957;gene=rihB;inference=ab initio prediction:Prodigal:2.6,similar to AA sequence:UniProtKB:P33022;locus_tag=LIEDJOGP_00537;product=Pyrimidine-specific ribonucleoside hydrolase RihB
1	Prodigal:2.6	CDS	590492	591040	.	+	0	ID=LIEDJOGP_00538;Name=bioY;dbxref=COG:COG1268;gene=bioY;inference=ab initio prediction:Prodigal:2.6,similar to AA sequence:UniProtKB:Q2KBP7;locus_tag=LIEDJOGP_00538;product=Biotin transporter BioY
1	Prodigal:2.6	CDS	591077	591832	.	+	0	ID=LIEDJOGP_00539;inference=ab initio prediction:Prodigal:2.6;locus_tag=LIEDJOGP_00539;product=hypothetical protein
1	Prodigal:2.6	CDS	591953	592156	.	-	0	ID=LIEDJOGP_00540;Name=fdhD_1;gene=fdhD_1;inference=ab initio prediction:Prodigal:2.6,protein motif:HAMAP:MF_00187;locus_tag=LIEDJOGP_00540;product=Protein FdhD
1	Prodigal:2.6	CDS	592345	592734	.	-	0	ID=LIEDJOGP_00541;Name=fdhD_2;gene=fdhD_2;inference=ab initio prediction:Prodigal:2.6,protein motif:HAMAP:MF_00187;locus_tag=LIEDJOGP_00541;product=Protein FdhD
1	Prodigal:2.6	CDS	592953	593738	.	+	0	ID=LIEDJOGP_00542;Name=modA;dbxref=COG:COG0725;gene=modA;inference=ab initio prediction:Prodigal:2.6,similar to AA sequence:UniProtKB:P45323;locus_tag=LIEDJOGP_00542;product=Molybdate-binding protein ModA
1	Prodigal:2.6	CDS	593752	594423	.	+	0	ID=LIEDJOGP_00543;Name=modB;dbxref=COG:COG4149;gene=modB;inference=ab initio prediction:Prodigal:2.6,similar to AA sequence:UniProtKB:P0AF01;locus_tag=LIEDJOGP_00543;product=Molybdenum transport system permease protein ModB
1	Prodigal:2.6	CDS	594424	595044	.	+	0	ID=LIEDJOGP_00544;eC_number=3.6.3.25;Name=cysA_1;dbxref=COG:COG1118;gene=cysA_1;inference=ab initio prediction:Prodigal:2.6,similar to AA sequence:UniProtKB:P16676;locus_tag=LIEDJOGP_00544;product=Sulfate/thiosulfate import ATP-binding protein CysA
1	Prodigal:2.6	CDS	595120	596121	.	+	0	ID=LIEDJOGP_00545;eC_number=2.7.7.80;Name=moeB_2;dbxref=COG:COG0476;gene=moeB_2;inference=ab initio prediction:Prodigal:2.6,similar to AA sequence:UniProtKB:P12282;locus_tag=LIEDJOGP_00545;product=Molybdopterin-synthase adenylyltransferase
1	Prodigal:2.6	CDS	596142	596672	.	+	0	ID=LIEDJOGP_00546;Name=moaB;gene=moaB;inference=ab initio prediction:Prodigal:2.6,similar to AA sequence:UniProtKB:P99137;locus_tag=LIEDJOGP_00546;product=Molybdenum cofactor biosynthesis protein B
1	Prodigal:2.6	CDS	596733	597221	.	-	0	ID=LIEDJOGP_00547;eC_number=4.6.1.17;Name=moaC;dbxref=COG:COG0315;gene=moaC;inference=ab initio prediction:Prodigal:2.6,similar to AA sequence:UniProtKB:Q2FVX9;locus_tag=LIEDJOGP_00547;product=Cyclic pyranopterin monophosphate synthase
1	Prodigal:2.6	CDS	597283	598542	.	+	0	ID=LIEDJOGP_00548;eC_number=2.10.1.1;Name=moeA;gene=moeA;inference=ab initio prediction:Prodigal:2.6,similar to AA sequence:UniProtKB:P99139;locus_tag=LIEDJOGP_00548;product=Molybdopterin molybdenumtransferase
1	Prodigal:2.6	CDS	598539	599015	.	+	0	ID=LIEDJOGP_00549;Name=mobB;dbxref=COG:COG1763;gene=mobB;inference=ab initio prediction:Prodigal:2.6,similar to AA sequence:UniProtKB:P44902;locus_tag=LIEDJOGP_00549;product=Molybdopterin-guanine dinucleotide biosynthesis adapter protein
1	Prodigal:2.6	CDS	599016	599468	.	+	0	ID=LIEDJOGP_00550;eC_number=2.8.1.12;Name=moaE;gene=moaE;inference=ab initio prediction:Prodigal:2.6,similar to AA sequence:UniProtKB:P65401;locus_tag=LIEDJOGP_00550;product=Molybdopterin synthase catalytic subunit
1	Prodigal:2.6	CDS	599465	599698	.	+	0	ID=LIEDJOGP_00551;Name=moaD;gene=moaD;inference=ab initio prediction:Prodigal:2.6,similar to AA sequence:UniProtKB:Q7A441;locus_tag=LIEDJOGP_00551;product=Molybdopterin synthase sulfur carrier subunit
1	Prodigal:2.6	CDS	599704	600309	.	+	0	ID=LIEDJOGP_00552;eC_number=2.7.7.77;Name=mobA;gene=mobA;inference=ab initio prediction:Prodigal:2.6,similar to AA sequence:UniProtKB:P65405;locus_tag=LIEDJOGP_00552;product=putative molybdenum cofactor guanylyltransferase
1	Prodigal:2.6	CDS	600322	601344	.	+	0	ID=LIEDJOGP_00553;eC_number=4.1.99.22;Name=moaA;dbxref=COG:COG2896;gene=moaA;inference=ab initio prediction:Prodigal:2.6,similar to AA sequence:UniProtKB:P69848;locus_tag=LIEDJOGP_00553;product=GTP 3'%2C8-cyclase
1	Prodigal:2.6	CDS	601746	602096	.	+	0	ID=LIEDJOGP_00554;Name=sarV;gene=sarV;inference=ab initio prediction:Prodigal:2.6,similar to AA sequence:UniProtKB:Q2FVY9;locus_tag=LIEDJOGP_00554;product=HTH-type transcriptional regulator SarV
1	Prodigal:2.6	CDS	602518	603591	.	+	0	ID=LIEDJOGP_00555;inference=ab initio prediction:Prodigal:2.6;locus_tag=LIEDJOGP_00555;product=hypothetical protein
1	Prodigal:2.6	CDS	604522	605715	.	-	0	ID=LIEDJOGP_00556;Name=yhhS_2;gene=yhhS_2;inference=ab initio prediction:Prodigal:2.6,similar to AA sequence:UniProtKB:P37621;locus_tag=LIEDJOGP_00556;product=putative MFS-type transporter YhhS
1	Prodigal:2.6	CDS	605715	606155	.	-	0	ID=LIEDJOGP_00557;inference=ab initio prediction:Prodigal:2.6,similar to AA sequence:UniProtKB:Q6GEG9;locus_tag=LIEDJOGP_00557;product=putative HTH-type transcriptional regulator
1	Prodigal:2.6	CDS	606319	607080	.	+	0	ID=LIEDJOGP_00558;inference=ab initio prediction:Prodigal:2.6;locus_tag=LIEDJOGP_00558;product=hypothetical protein
1	Prodigal:2.6	CDS	607480	608730	.	+	0	ID=LIEDJOGP_00559;eC_number=2.3.2.16;Name=femX;dbxref=COG:COG2348;gene=femX;inference=ab initio prediction:Prodigal:2.6,similar to AA sequence:UniProtKB:Q2FVZ4;locus_tag=LIEDJOGP_00559;product=Lipid II:glycine glycyltransferase
1	Prodigal:2.6	CDS	608807	611962	.	+	0	ID=LIEDJOGP_00560;Name=swrC;dbxref=COG:COG0841;gene=swrC;inference=ab initio prediction:Prodigal:2.6,similar to AA sequence:UniProtKB:O31501;locus_tag=LIEDJOGP_00560;product=Swarming motility protein SwrC
1	Prodigal:2.6	CDS	612013	612330	.	-	0	ID=LIEDJOGP_00561;inference=ab initio prediction:Prodigal:2.6;locus_tag=LIEDJOGP_00561;product=hypothetical protein
1	Prodigal:2.6	CDS	612622	612792	.	-	0	ID=LIEDJOGP_00562;inference=ab initio prediction:Prodigal:2.6;locus_tag=LIEDJOGP_00562;product=hypothetical protein
1	Prodigal:2.6	CDS	612934	613842	.	+	0	ID=LIEDJOGP_00563;inference=ab initio prediction:Prodigal:2.6;locus_tag=LIEDJOGP_00563;product=hypothetical protein
1	Prodigal:2.6	CDS	614037	614828	.	-	0	ID=LIEDJOGP_00564;eC_number=1.1.1.47;Name=gdh;dbxref=COG:COG1028;gene=gdh;inference=ab initio prediction:Prodigal:2.6,similar to AA sequence:UniProtKB:P12310;locus_tag=LIEDJOGP_00564;product=Glucose 1-dehydrogenase
1	Prodigal:2.6	CDS	614856	615719	.	-	0	ID=LIEDJOGP_00565;Name=glcU_2;dbxref=COG:COG4975;gene=glcU_2;inference=ab initio prediction:Prodigal:2.6,similar to AA sequence:UniProtKB:P40419;locus_tag=LIEDJOGP_00565;product=putative glucose uptake protein GlcU
1	Prodigal:2.6	CDS	616010	618145	.	+	0	ID=LIEDJOGP_00566;eC_number=5.99.1.2;Name=topB_1;dbxref=COG:COG0550;gene=topB_1;inference=ab initio prediction:Prodigal:2.6,similar to AA sequence:UniProtKB:P14294;locus_tag=LIEDJOGP_00566;product=DNA topoisomerase 3
1	Prodigal:2.6	CDS	618258	619592	.	+	0	ID=LIEDJOGP_00567;Name=pbuG;dbxref=COG:COG2252;gene=pbuG;inference=ab initio prediction:Prodigal:2.6,similar to AA sequence:UniProtKB:O34987;locus_tag=LIEDJOGP_00567;product=Guanine/hypoxanthine permease PbuG
1	Prodigal:2.6	CDS	619649	620047	.	-	0	ID=LIEDJOGP_00568;inference=ab initio prediction:Prodigal:2.6;locus_tag=LIEDJOGP_00568;product=hypothetical protein
1	Prodigal:2.6	CDS	620403	620711	.	+	0	ID=LIEDJOGP_00569;Name=rpsJ;gene=rpsJ;inference=ab initio prediction:Prodigal:2.6,similar to AA sequence:UniProtKB:Q2YYP5;locus_tag=LIEDJOGP_00569;product=30S ribosomal protein S10
1	Prodigal:2.6	CDS	620739	621401	.	+	0	ID=LIEDJOGP_00570;Name=rplC;dbxref=COG:COG0087;gene=rplC;inference=ab initio prediction:Prodigal:2.6,similar to AA sequence:UniProtKB:Q2FW06;locus_tag=LIEDJOGP_00570;product=50S ribosomal protein L3
1	Prodigal:2.6	CDS	621430	622053	.	+	0	ID=LIEDJOGP_00571;Name=rplD;dbxref=COG:COG0088;gene=rplD;inference=ab initio prediction:Prodigal:2.6,similar to AA sequence:UniProtKB:Q2FW07;locus_tag=LIEDJOGP_00571;product=50S ribosomal protein L4
1	Prodigal:2.6	CDS	622053	622328	.	+	0	ID=LIEDJOGP_00572;Name=rplW;dbxref=COG:COG0089;gene=rplW;inference=ab initio prediction:Prodigal:2.6,similar to AA sequence:UniProtKB:Q2FW08;locus_tag=LIEDJOGP_00572;product=50S ribosomal protein L23
1	Prodigal:2.6	CDS	622357	623190	.	+	0	ID=LIEDJOGP_00573;Name=rplB;dbxref=COG:COG0090;gene=rplB;inference=ab initio prediction:Prodigal:2.6,similar to AA sequence:UniProtKB:P60430;locus_tag=LIEDJOGP_00573;product=50S ribosomal protein L2
1	Prodigal:2.6	CDS	623257	623535	.	+	0	ID=LIEDJOGP_00574;Name=rpsS;dbxref=COG:COG0185;gene=rpsS;inference=ab initio prediction:Prodigal:2.6,similar to AA sequence:UniProtKB:Q2FW10;locus_tag=LIEDJOGP_00574;product=30S ribosomal protein S19
1	Prodigal:2.6	CDS	623563	623916	.	+	0	ID=LIEDJOGP_00575;Name=rplV;dbxref=COG:COG0091;gene=rplV;inference=ab initio prediction:Prodigal:2.6,similar to AA sequence:UniProtKB:Q2FW11;locus_tag=LIEDJOGP_00575;product=50S ribosomal protein L22
1	Prodigal:2.6	CDS	623940	624593	.	+	0	ID=LIEDJOGP_00576;Name=rpsC;dbxref=COG:COG0092;gene=rpsC;inference=ab initio prediction:Prodigal:2.6,similar to AA sequence:UniProtKB:Q2FW12;locus_tag=LIEDJOGP_00576;product=30S ribosomal protein S3
1	Prodigal:2.6	CDS	624596	625030	.	+	0	ID=LIEDJOGP_00577;Name=rplP;dbxref=COG:COG0197;gene=rplP;inference=ab initio prediction:Prodigal:2.6,similar to AA sequence:UniProtKB:Q2FW13;locus_tag=LIEDJOGP_00577;product=50S ribosomal protein L16
1	Prodigal:2.6	CDS	625020	625229	.	+	0	ID=LIEDJOGP_00578;Name=rpmC;dbxref=COG:COG0255;gene=rpmC;inference=ab initio prediction:Prodigal:2.6,similar to AA sequence:UniProtKB:Q2FW14;locus_tag=LIEDJOGP_00578;product=50S ribosomal protein L29
1	Prodigal:2.6	CDS	625254	625517	.	+	0	ID=LIEDJOGP_00579;Name=rpsQ;dbxref=COG:COG0186;gene=rpsQ;inference=ab initio prediction:Prodigal:2.6,similar to AA sequence:UniProtKB:Q2FW15;locus_tag=LIEDJOGP_00579;product=30S ribosomal protein S17
1	Prodigal:2.6	CDS	625548	625916	.	+	0	ID=LIEDJOGP_00580;Name=rplN;dbxref=COG:COG0093;gene=rplN;inference=ab initio prediction:Prodigal:2.6,similar to AA sequence:UniProtKB:Q2FW16;locus_tag=LIEDJOGP_00580;product=50S ribosomal protein L14
1	Prodigal:2.6	CDS	625958	626275	.	+	0	ID=LIEDJOGP_00581;Name=rplX;dbxref=COG:COG0198;gene=rplX;inference=ab initio prediction:Prodigal:2.6,similar to AA sequence:UniProtKB:Q2FW17;locus_tag=LIEDJOGP_00581;product=50S ribosomal protein L24
1	Prodigal:2.6	CDS	626301	626840	.	+	0	ID=LIEDJOGP_00582;Name=rplE;dbxref=COG:COG0094;gene=rplE;inference=ab initio prediction:Prodigal:2.6,similar to AA sequence:UniProtKB:Q2FW18;locus_tag=LIEDJOGP_00582;product=50S ribosomal protein L5
1	Prodigal:2.6	CDS	626878	627048	.	+	0	ID=LIEDJOGP_00583;Name=rpsZ;dbxref=COG:COG0199;gene=rpsZ;inference=ab initio prediction:Prodigal:2.6,similar to AA sequence:UniProtKB:Q2FW19;locus_tag=LIEDJOGP_00583;product=30S ribosomal protein S14 type Z
1	Prodigal:2.6	CDS	627079	627477	.	+	0	ID=LIEDJOGP_00584;Name=rpsH;dbxref=COG:COG0096;gene=rpsH;inference=ab initio prediction:Prodigal:2.6,similar to AA sequence:UniProtKB:Q2FW20;locus_tag=LIEDJOGP_00584;product=30S ribosomal protein S8
1	Prodigal:2.6	CDS	627502	628038	.	+	0	ID=LIEDJOGP_00585;Name=rplF;dbxref=COG:COG0097;gene=rplF;inference=ab initio prediction:Prodigal:2.6,similar to AA sequence:UniProtKB:Q2FW21;locus_tag=LIEDJOGP_00585;product=50S ribosomal protein L6
1	Prodigal:2.6	CDS	628070	628432	.	+	0	ID=LIEDJOGP_00586;Name=rplR;dbxref=COG:COG0256;gene=rplR;inference=ab initio prediction:Prodigal:2.6,similar to AA sequence:UniProtKB:Q2FW22;locus_tag=LIEDJOGP_00586;product=50S ribosomal protein L18
1	Prodigal:2.6	CDS	628452	628952	.	+	0	ID=LIEDJOGP_00587;Name=rpsE;dbxref=COG:COG0098;gene=rpsE;inference=ab initio prediction:Prodigal:2.6,similar to AA sequence:UniProtKB:Q2FW23;locus_tag=LIEDJOGP_00587;product=30S ribosomal protein S5
1	Prodigal:2.6	CDS	628969	629151	.	+	0	ID=LIEDJOGP_00588;Name=rpmD;dbxref=COG:COG1841;gene=rpmD;inference=ab initio prediction:Prodigal:2.6,similar to AA sequence:UniProtKB:P0A0G2;locus_tag=LIEDJOGP_00588;product=50S ribosomal protein L30
1	Prodigal:2.6	CDS	629168	629608	.	+	0	ID=LIEDJOGP_00589;Name=rplO;dbxref=COG:COG0200;gene=rplO;inference=ab initio prediction:Prodigal:2.6,similar to AA sequence:UniProtKB:P0A0F8;locus_tag=LIEDJOGP_00589;product=50S ribosomal protein L15
1	Prodigal:2.6	CDS	629608	630900	.	+	0	ID=LIEDJOGP_00590;Name=secY_2;gene=secY_2;inference=ab initio prediction:Prodigal:2.6,similar to AA sequence:UniProtKB:Q7A468;locus_tag=LIEDJOGP_00590;product=Protein translocase subunit SecY
1	Prodigal:2.6	CDS	630918	631565	.	+	0	ID=LIEDJOGP_00591;eC_number=2.7.4.3;Name=adk;gene=adk;inference=ab initio prediction:Prodigal:2.6,similar to AA sequence:UniProtKB:P99062;locus_tag=LIEDJOGP_00591;product=Adenylate kinase
1	Prodigal:2.6	CDS	631753	631971	.	+	0	ID=LIEDJOGP_00592;Name=infA;dbxref=COG:COG0361;gene=infA;inference=ab initio prediction:Prodigal:2.6,similar to AA sequence:UniProtKB:Q2FW28;locus_tag=LIEDJOGP_00592;product=Translation initiation factor IF-1
1	Prodigal:2.6	CDS	632003	632116	.	+	0	ID=LIEDJOGP_00593;Name=rpmJ;dbxref=COG:COG0257;gene=rpmJ;inference=ab initio prediction:Prodigal:2.6,similar to AA sequence:UniProtKB:Q2FW29;locus_tag=LIEDJOGP_00593;product=50S ribosomal protein L36
1	Prodigal:2.6	CDS	632139	632504	.	+	0	ID=LIEDJOGP_00594;Name=rpsM;dbxref=COG:COG0099;gene=rpsM;inference=ab initio prediction:Prodigal:2.6,similar to AA sequence:UniProtKB:Q2FW30;locus_tag=LIEDJOGP_00594;product=30S ribosomal protein S13
1	Prodigal:2.6	CDS	632527	632916	.	+	0	ID=LIEDJOGP_00595;Name=rpsK;dbxref=COG:COG0100;gene=rpsK;inference=ab initio prediction:Prodigal:2.6,similar to AA sequence:UniProtKB:Q2FW31;locus_tag=LIEDJOGP_00595;product=30S ribosomal protein S11
1	Prodigal:2.6	CDS	632993	633937	.	+	0	ID=LIEDJOGP_00596;eC_number=2.7.7.6;Name=rpoA;gene=rpoA;inference=ab initio prediction:Prodigal:2.6,similar to AA sequence:UniProtKB:P66706;locus_tag=LIEDJOGP_00596;product=DNA-directed RNA polymerase subunit alpha
1	Prodigal:2.6	CDS	633954	634322	.	+	0	ID=LIEDJOGP_00597;Name=rplQ;dbxref=COG:COG0203;gene=rplQ;inference=ab initio prediction:Prodigal:2.6,similar to AA sequence:UniProtKB:Q2FW33;locus_tag=LIEDJOGP_00597;product=50S ribosomal protein L17
1	Prodigal:2.6	CDS	634617	635462	.	+	0	ID=LIEDJOGP_00598;eC_number=3.6.3.-;Name=ecfA1;dbxref=COG:COG1122;gene=ecfA1;inference=ab initio prediction:Prodigal:2.6,similar to AA sequence:UniProtKB:Q1GBJ0;locus_tag=LIEDJOGP_00598;product=Energy-coupling factor transporter ATP-binding protein EcfA1
1	Prodigal:2.6	CDS	635459	636319	.	+	0	ID=LIEDJOGP_00599;eC_number=3.6.3.-;Name=ecfA2;gene=ecfA2;inference=ab initio prediction:Prodigal:2.6,similar to AA sequence:UniProtKB:Q7A471;locus_tag=LIEDJOGP_00599;product=Energy-coupling factor transporter ATP-binding protein EcfA2
1	Prodigal:2.6	CDS	636309	637115	.	+	0	ID=LIEDJOGP_00600;Name=ecfT;dbxref=COG:COG0619;gene=ecfT;inference=ab initio prediction:Prodigal:2.6,similar to AA sequence:UniProtKB:P70972;locus_tag=LIEDJOGP_00600;product=Energy-coupling factor transporter transmembrane protein EcfT
1	Prodigal:2.6	CDS	637119	637922	.	+	0	ID=LIEDJOGP_00601;eC_number=5.4.99.12;Name=truA;dbxref=COG:COG0101;gene=truA;inference=ab initio prediction:Prodigal:2.6,similar to AA sequence:UniProtKB:Q72DL8;locus_tag=LIEDJOGP_00601;product=tRNA pseudouridine synthase A
1	Prodigal:2.6	CDS	638183	638620	.	+	0	ID=LIEDJOGP_00602;Name=rplM;dbxref=COG:COG0102;gene=rplM;inference=ab initio prediction:Prodigal:2.6,similar to AA sequence:UniProtKB:Q2FW38;locus_tag=LIEDJOGP_00602;product=50S ribosomal protein L13
1	Prodigal:2.6	CDS	638640	639032	.	+	0	ID=LIEDJOGP_00603;Name=rpsI;gene=rpsI;inference=ab initio prediction:Prodigal:2.6,similar to AA sequence:UniProtKB:P66646;locus_tag=LIEDJOGP_00603;product=30S ribosomal protein S9
1	Prodigal:2.6	CDS	639294	640034	.	-	0	ID=LIEDJOGP_00604;eC_number=3.5.1.-;Name=cobB;dbxref=COG:COG0846;gene=cobB;inference=ab initio prediction:Prodigal:2.6,similar to AA sequence:UniProtKB:P66815;locus_tag=LIEDJOGP_00604;product=NAD-dependent protein deacetylase
1	Prodigal:2.6	CDS	640334	641089	.	+	0	ID=LIEDJOGP_00605;Name=lacR;gene=lacR;inference=ab initio prediction:Prodigal:2.6,similar to AA sequence:UniProtKB:P67744;locus_tag=LIEDJOGP_00605;product=Lactose phosphotransferase system repressor
1	Prodigal:2.6	CDS	641456	641884	.	+	0	ID=LIEDJOGP_00606;eC_number=5.3.1.26;Name=lacA;gene=lacA;inference=ab initio prediction:Prodigal:2.6,similar to AA sequence:UniProtKB:P23494;locus_tag=LIEDJOGP_00606;product=Galactose-6-phosphate isomerase subunit LacA
1	Prodigal:2.6	CDS	641899	642414	.	+	0	ID=LIEDJOGP_00607;eC_number=5.3.1.26;Name=lacB;gene=lacB;inference=ab initio prediction:Prodigal:2.6,similar to AA sequence:UniProtKB:P65647;locus_tag=LIEDJOGP_00607;product=Galactose-6-phosphate isomerase subunit LacB
1	Prodigal:2.6	CDS	642427	643359	.	+	0	ID=LIEDJOGP_00608;eC_number=2.7.1.144;Name=lacC_1;dbxref=COG:COG1105;gene=lacC_1;inference=ab initio prediction:Prodigal:2.6,similar to AA sequence:UniProtKB:P0A0B9;locus_tag=LIEDJOGP_00608;product=Tagatose-6-phosphate kinase
1	Prodigal:2.6	CDS	643363	644340	.	+	0	ID=LIEDJOGP_00609;eC_number=4.1.2.40;Name=lacD;dbxref=COG:COG3684;gene=lacD;inference=ab initio prediction:Prodigal:2.6,similar to AA sequence:UniProtKB:P0A011;locus_tag=LIEDJOGP_00609;product=Tagatose 1%2C6-diphosphate aldolase
1	Prodigal:2.6	CDS	644360	644674	.	+	0	ID=LIEDJOGP_00610;Name=lacF;dbxref=COG:COG1447;gene=lacF;inference=ab initio prediction:Prodigal:2.6,similar to AA sequence:UniProtKB:P0A0D6;locus_tag=LIEDJOGP_00610;product=PTS system lactose-specific EIIA component
1	Prodigal:2.6	CDS	644680	646428	.	+	0	ID=LIEDJOGP_00611;Name=lacE;dbxref=COG:COG1455;gene=lacE;inference=ab initio prediction:Prodigal:2.6,similar to AA sequence:UniProtKB:P11162;locus_tag=LIEDJOGP_00611;product=PTS system lactose-specific EIICB component
1	Prodigal:2.6	CDS	646444	647856	.	+	0	ID=LIEDJOGP_00612;eC_number=3.2.1.85;Name=lacG;gene=lacG;inference=ab initio prediction:Prodigal:2.6,similar to AA sequence:UniProtKB:P67768;locus_tag=LIEDJOGP_00612;product=6-phospho-beta-galactosidase
1	Prodigal:2.6	CDS	648127	648993	.	+	0	ID=LIEDJOGP_00613;inference=ab initio prediction:Prodigal:2.6;locus_tag=LIEDJOGP_00613;product=hypothetical protein
1	Prodigal:2.6	CDS	649070	650095	.	-	0	ID=LIEDJOGP_00614;eC_number=1.14.13.107;Name=limB;gene=limB;inference=ab initio prediction:Prodigal:2.6,similar to AA sequence:UniProtKB:Q9EUT9;locus_tag=LIEDJOGP_00614;product=Limonene 1%2C2-monooxygenase
1	Prodigal:2.6	CDS	650228	651232	.	+	0	ID=LIEDJOGP_00615;eC_number=1.-.-.-;Name=yfmJ;dbxref=COG:COG2130;gene=yfmJ;inference=ab initio prediction:Prodigal:2.6,similar to AA sequence:UniProtKB:O34812;locus_tag=LIEDJOGP_00615;product=Putative NADP-dependent oxidoreductase YfmJ
1	Prodigal:2.6	CDS	651331	652341	.	+	0	ID=LIEDJOGP_00616;inference=ab initio prediction:Prodigal:2.6,similar to AA sequence:UniProtKB:P99173;locus_tag=LIEDJOGP_00616;product=Zinc-type alcohol dehydrogenase-like protein
1	Prodigal:2.6	CDS	653092	653673	.	+	0	ID=LIEDJOGP_00617;inference=ab initio prediction:Prodigal:2.6;locus_tag=LIEDJOGP_00617;product=hypothetical protein
1	Prodigal:2.6	CDS	653686	653925	.	+	0	ID=LIEDJOGP_00618;inference=ab initio prediction:Prodigal:2.6;locus_tag=LIEDJOGP_00618;product=hypothetical protein
1	Prodigal:2.6	CDS	653999	654499	.	+	0	ID=LIEDJOGP_00619;inference=ab initio prediction:Prodigal:2.6,similar to AA sequence:UniProtKB:P99157;locus_tag=LIEDJOGP_00619;product=Alkaline shock protein 23
1	Prodigal:2.6	CDS	654560	656521	.	-	0	ID=LIEDJOGP_00620;eC_number=6.3.2.39;Name=iucC_1;dbxref=COG:COG4264;gene=iucC_1;inference=ab initio prediction:Prodigal:2.6,similar to AA sequence:UniProtKB:Q47318;locus_tag=LIEDJOGP_00620;product=Aerobactin synthase
1	Prodigal:2.6	CDS	656579	657805	.	+	0	ID=LIEDJOGP_00621;inference=ab initio prediction:Prodigal:2.6;locus_tag=LIEDJOGP_00621;product=hypothetical protein
1	Prodigal:2.6	CDS	657795	659552	.	+	0	ID=LIEDJOGP_00622;eC_number=6.3.2.39;Name=iucC_2;dbxref=COG:COG4264;gene=iucC_2;inference=ab initio prediction:Prodigal:2.6,similar to AA sequence:UniProtKB:Q47318;locus_tag=LIEDJOGP_00622;product=Aerobactin synthase
1	Prodigal:2.6	CDS	659556	660617	.	+	0	ID=LIEDJOGP_00623;eC_number=5.1.1.12;Name=orr;dbxref=COG:COG3457;gene=orr;inference=ab initio prediction:Prodigal:2.6,similar to AA sequence:UniProtKB:C1FW08;locus_tag=LIEDJOGP_00623;product=Ornithine racemase
1	Prodigal:2.6	CDS	660819	661814	.	+	0	ID=LIEDJOGP_00624;Name=yfmC;dbxref=COG:COG4594;gene=yfmC;inference=ab initio prediction:Prodigal:2.6,similar to AA sequence:UniProtKB:O34348;locus_tag=LIEDJOGP_00624;product=Fe(3+)-citrate-binding protein YfmC
1	Prodigal:2.6	CDS	661826	662857	.	+	0	ID=LIEDJOGP_00625;Name=yfiZ;dbxref=COG:COG0609;gene=yfiZ;inference=ab initio prediction:Prodigal:2.6,similar to AA sequence:UniProtKB:O31568;locus_tag=LIEDJOGP_00625;product=putative siderophore transport system permease protein YfiZ
1	Prodigal:2.6	CDS	662944	663819	.	+	0	ID=LIEDJOGP_00626;Name=fecD;dbxref=COG:COG0609;gene=fecD;inference=ab initio prediction:Prodigal:2.6,similar to AA sequence:UniProtKB:P15029;locus_tag=LIEDJOGP_00626;product=Fe(3+) dicitrate transport system permease protein FecD
1	Prodigal:2.6	CDS	664116	665489	.	+	0	ID=LIEDJOGP_00627;inference=ab initio prediction:Prodigal:2.6;locus_tag=LIEDJOGP_00627;product=hypothetical protein
1	Prodigal:2.6	CDS	665668	665982	.	-	0	ID=LIEDJOGP_00628;eC_number=1.14.99.48;Name=isdI;dbxref=COG:COG2329;gene=isdI;inference=ab initio prediction:Prodigal:2.6,similar to AA sequence:UniProtKB:Q2G1J2;locus_tag=LIEDJOGP_00628;product=Heme oxygenase (staphylobilin-producing) 2
1	Prodigal:2.6	CDS	666135	666395	.	-	0	ID=LIEDJOGP_00629;inference=ab initio prediction:Prodigal:2.6,similar to AA sequence:UniProtKB:Q99S93;locus_tag=LIEDJOGP_00629;note=UPF0457 protein SA1975.1;product=hypothetical protein
1	Prodigal:2.6	CDS	666539	667081	.	+	0	ID=LIEDJOGP_00630;Name=ydjM;dbxref=COG:COG1988;gene=ydjM;inference=ab initio prediction:Prodigal:2.6,similar to AA sequence:UniProtKB:P64481;locus_tag=LIEDJOGP_00630;product=Inner membrane protein YdjM
1	Prodigal:2.6	CDS	667136	668323	.	+	0	ID=LIEDJOGP_00631;eC_number=2.7.7.-;inference=ab initio prediction:Prodigal:2.6,similar to AA sequence:UniProtKB:Q7A4A4;locus_tag=LIEDJOGP_00631;product=putative uridylyltransferase
1	Prodigal:2.6	CDS	668342	669025	.	+	0	ID=LIEDJOGP_00632;inference=ab initio prediction:Prodigal:2.6,similar to AA sequence:UniProtKB:P67153;locus_tag=LIEDJOGP_00632;note=UPF0073 inner membrane protein YqfA;product=hypothetical protein
1	Prodigal:2.6	CDS	669264	670601	.	+	0	ID=LIEDJOGP_00633;Name=sdrM;gene=sdrM;inference=ab initio prediction:Prodigal:2.6,similar to AA sequence:UniProtKB:Q99S97;locus_tag=LIEDJOGP_00633;product=Multidrug efflux pump SdrM
1	Prodigal:2.6	CDS	670792	671259	.	+	0	ID=LIEDJOGP_00634;Name=sepA_2;gene=sepA_2;inference=ab initio prediction:Prodigal:2.6,similar to AA sequence:UniProtKB:Q99S98;locus_tag=LIEDJOGP_00634;product=Multidrug resistance efflux pump SepA
1	Prodigal:2.6	CDS	671330	671512	.	+	0	ID=LIEDJOGP_00635;inference=ab initio prediction:Prodigal:2.6;locus_tag=LIEDJOGP_00635;product=hypothetical protein
1	Prodigal:2.6	CDS	671529	672968	.	+	0	ID=LIEDJOGP_00636;Name=emrB_2;gene=emrB_2;inference=ab initio prediction:Prodigal:2.6,similar to AA sequence:UniProtKB:P0AEJ0;locus_tag=LIEDJOGP_00636;product=Multidrug export protein EmrB
1	Prodigal:2.6	CDS	673119	674186	.	+	0	ID=LIEDJOGP_00637;Name=salA;dbxref=COG:COG0489;gene=salA;inference=ab initio prediction:Prodigal:2.6,similar to AA sequence:UniProtKB:P50863;locus_tag=LIEDJOGP_00637;product=Iron-sulfur cluster carrier protein
1	Aragorn:1.2	tRNA	679577	679651	.	+	.	ID=LIEDJOGP_00638;inference=COORDINATES:profile:Aragorn:1.2;locus_tag=LIEDJOGP_00638;product=tRNA-Asn(gtt)
1	Aragorn:1.2	tRNA	679652	679725	.	+	.	ID=LIEDJOGP_00639;inference=COORDINATES:profile:Aragorn:1.2;locus_tag=LIEDJOGP_00639;product=tRNA-Glu(ttc)
1	Aragorn:1.2	tRNA	679731	679806	.	+	.	ID=LIEDJOGP_00640;inference=COORDINATES:profile:Aragorn:1.2;locus_tag=LIEDJOGP_00640;product=tRNA-Val(tac)
1	Aragorn:1.2	tRNA	679823	679906	.	+	.	ID=LIEDJOGP_00641;inference=COORDINATES:profile:Aragorn:1.2;locus_tag=LIEDJOGP_00641;product=tRNA-Tyr(gta)
1	Aragorn:1.2	tRNA	679911	679985	.	+	.	ID=LIEDJOGP_00642;inference=COORDINATES:profile:Aragorn:1.2;locus_tag=LIEDJOGP_00642;product=tRNA-Gln(ttg)
1	Aragorn:1.2	tRNA	679989	680062	.	+	.	ID=LIEDJOGP_00643;inference=COORDINATES:profile:Aragorn:1.2;locus_tag=LIEDJOGP_00643;product=tRNA-Lys(ttt)
1	Prodigal:2.6	CDS	680156	681037	.	+	0	ID=LIEDJOGP_00644;eC_number=2.7.7.85;Name=cdaA;dbxref=COG:COG1624;gene=cdaA;inference=ab initio prediction:Prodigal:2.6,similar to AA sequence:UniProtKB:Q45589;locus_tag=LIEDJOGP_00644;product=Cyclic di-AMP synthase CdaA
1	Prodigal:2.6	CDS	681038	681973	.	+	0	ID=LIEDJOGP_00645;Name=cdaR;dbxref=COG:COG4856;gene=cdaR;inference=ab initio prediction:Prodigal:2.6,similar to AA sequence:UniProtKB:O34659;locus_tag=LIEDJOGP_00645;product=CdaA regulatory protein CdaR
1	Prodigal:2.6	CDS	681998	683353	.	+	0	ID=LIEDJOGP_00646;eC_number=5.4.2.10;Name=glmM;gene=glmM;inference=ab initio prediction:Prodigal:2.6,similar to AA sequence:UniProtKB:P99087;locus_tag=LIEDJOGP_00646;product=Phosphoglucosamine mutase
1	Prodigal:2.6	CDS	683789	683944	.	+	0	ID=LIEDJOGP_00647;inference=ab initio prediction:Prodigal:2.6;locus_tag=LIEDJOGP_00647;product=hypothetical protein
1	Prodigal:2.6	CDS	683985	685790	.	+	0	ID=LIEDJOGP_00648;eC_number=2.6.1.16;Name=glmS;gene=glmS;inference=ab initio prediction:Prodigal:2.6,similar to AA sequence:UniProtKB:P64228;locus_tag=LIEDJOGP_00648;product=Glutamine--fructose-6-phosphate aminotransferase [isomerizing]
1	Prodigal:2.6	CDS	686285	687142	.	+	0	ID=LIEDJOGP_00649;eC_number=3.1.3.104;Name=ywtE_1;dbxref=COG:COG0561;gene=ywtE_1;inference=ab initio prediction:Prodigal:2.6,similar to AA sequence:UniProtKB:P96741;locus_tag=LIEDJOGP_00649;product=5-amino-6-(5-phospho-D-ribitylamino)uracil phosphatase YwtE
1	Prodigal:2.6	CDS	687447	688598	.	-	0	ID=LIEDJOGP_00650;inference=ab initio prediction:Prodigal:2.6;locus_tag=LIEDJOGP_00650;product=hypothetical protein
1	Prodigal:2.6	CDS	688686	689462	.	+	0	ID=LIEDJOGP_00651;eC_number=3.6.1.41;Name=apaH;gene=apaH;inference=ab initio prediction:Prodigal:2.6,protein motif:HAMAP:MF_00199;locus_tag=LIEDJOGP_00651;product=Bis(5'-nucleosyl)-tetraphosphatase%2C symmetrical
1	Prodigal:2.6	CDS	689723	690676	.	-	0	ID=LIEDJOGP_00652;Name=czcD_1;dbxref=COG:COG1230;gene=czcD_1;inference=ab initio prediction:Prodigal:2.6,similar to AA sequence:UniProtKB:O07084;locus_tag=LIEDJOGP_00652;product=Cadmium%2C cobalt and zinc/H(+)-K(+) antiporter
1	Prodigal:2.6	CDS	690663	691025	.	-	0	ID=LIEDJOGP_00653;Name=czrA_1;dbxref=COG:COG0640;gene=czrA_1;inference=ab initio prediction:Prodigal:2.6,similar to AA sequence:UniProtKB:O31844;locus_tag=LIEDJOGP_00653;product=HTH-type transcriptional repressor CzrA
1	Prodigal:2.6	CDS	691149	691805	.	+	0	ID=LIEDJOGP_00654;eC_number=4.-.-.-;Name=yhfK;dbxref=COG:COG0702;gene=yhfK;inference=ab initio prediction:Prodigal:2.6,similar to AA sequence:UniProtKB:O07609;locus_tag=LIEDJOGP_00654;product=putative sugar epimerase YhfK
1	Prodigal:2.6	CDS	692003	692152	.	+	0	ID=LIEDJOGP_00655;inference=ab initio prediction:Prodigal:2.6;locus_tag=LIEDJOGP_00655;product=hypothetical protein
1	Prodigal:2.6	CDS	692447	693385	.	+	0	ID=LIEDJOGP_00656;eC_number=5.3.1.8;Name=gmuF;dbxref=COG:COG1482;gene=gmuF;inference=ab initio prediction:Prodigal:2.6,similar to AA sequence:UniProtKB:O05511;locus_tag=LIEDJOGP_00656;product=putative mannose-6-phosphate isomerase GmuF
1	Prodigal:2.6	CDS	693440	693667	.	+	0	ID=LIEDJOGP_00657;inference=ab initio prediction:Prodigal:2.6;locus_tag=LIEDJOGP_00657;product=hypothetical protein
1	Prodigal:2.6	CDS	693900	695276	.	+	0	ID=LIEDJOGP_00658;inference=ab initio prediction:Prodigal:2.6;locus_tag=LIEDJOGP_00658;product=hypothetical protein
1	Prodigal:2.6	CDS	695457	695867	.	+	0	ID=LIEDJOGP_00659;inference=ab initio prediction:Prodigal:2.6;locus_tag=LIEDJOGP_00659;product=hypothetical protein
1	Prodigal:2.6	CDS	696055	696501	.	+	0	ID=LIEDJOGP_00660;eC_number=1.16.-.-;Name=dps1;dbxref=COG:COG0783;gene=dps1;inference=ab initio prediction:Prodigal:2.6,similar to AA sequence:UniProtKB:Q8RPQ1;locus_tag=LIEDJOGP_00660;product=DNA protection during starvation protein 1
1	Prodigal:2.6	CDS	696625	697335	.	-	0	ID=LIEDJOGP_00661;eC_number=2.4.2.1;Name=deoD;dbxref=COG:COG0813;gene=deoD;inference=ab initio prediction:Prodigal:2.6,similar to AA sequence:UniProtKB:O34925;locus_tag=LIEDJOGP_00661;product=Purine nucleoside phosphorylase DeoD-type
1	Prodigal:2.6	CDS	697539	698204	.	+	0	ID=LIEDJOGP_00662;eC_number=4.1.2.4;Name=deoC2;gene=deoC2;inference=ab initio prediction:Prodigal:2.6,similar to AA sequence:UniProtKB:P99174;locus_tag=LIEDJOGP_00662;product=Deoxyribose-phosphate aldolase 2
1	Prodigal:2.6	CDS	698237	699538	.	+	0	ID=LIEDJOGP_00663;eC_number=2.4.2.2;Name=pdp;gene=pdp;inference=ab initio prediction:Prodigal:2.6,similar to AA sequence:UniProtKB:Q7A4D0;locus_tag=LIEDJOGP_00663;product=Pyrimidine-nucleoside phosphorylase
1	Prodigal:2.6	CDS	699548	700741	.	+	0	ID=LIEDJOGP_00664;eC_number=5.4.2.7;Name=deoB;gene=deoB;inference=ab initio prediction:Prodigal:2.6,similar to AA sequence:UniProtKB:P99100;locus_tag=LIEDJOGP_00664;product=Phosphopentomutase
1	Prodigal:2.6	CDS	700738	701088	.	+	0	ID=LIEDJOGP_00665;inference=ab initio prediction:Prodigal:2.6;locus_tag=LIEDJOGP_00665;product=hypothetical protein
1	Prodigal:2.6	CDS	701239	701709	.	-	0	ID=LIEDJOGP_00666;eC_number=4.4.1.21;Name=luxS;gene=luxS;inference=ab initio prediction:Prodigal:2.6,similar to AA sequence:UniProtKB:P65330;locus_tag=LIEDJOGP_00666;product=S-ribosylhomocysteine lyase
1	Prodigal:2.6	CDS	701937	703121	.	+	0	ID=LIEDJOGP_00667;eC_number=3.5.1.-;Name=abgB;dbxref=COG:COG1473;gene=abgB;inference=ab initio prediction:Prodigal:2.6,similar to AA sequence:UniProtKB:P76052;locus_tag=LIEDJOGP_00667;product=p-aminobenzoyl-glutamate hydrolase subunit B
1	Prodigal:2.6	CDS	703121	704311	.	+	0	ID=LIEDJOGP_00668;inference=ab initio prediction:Prodigal:2.6;locus_tag=LIEDJOGP_00668;product=hypothetical protein
1	Prodigal:2.6	CDS	704485	705150	.	+	0	ID=LIEDJOGP_00669;inference=ab initio prediction:Prodigal:2.6;locus_tag=LIEDJOGP_00669;product=hypothetical protein
1	Prodigal:2.6	CDS	705371	706168	.	-	0	ID=LIEDJOGP_00670;eC_number=2.7.1.33;Name=coaW;dbxref=COG:COG5146;gene=coaW;inference=ab initio prediction:Prodigal:2.6,similar to AA sequence:UniProtKB:Q2FWC7;locus_tag=LIEDJOGP_00670;product=Type II pantothenate kinase
1	Prodigal:2.6	CDS	706471	707331	.	+	0	ID=LIEDJOGP_00671;eC_number=2.3.1.57;Name=bltD;dbxref=COG:COG0454;gene=bltD;inference=ab initio prediction:Prodigal:2.6,similar to AA sequence:UniProtKB:P39909;locus_tag=LIEDJOGP_00671;product=Spermine/spermidine acetyltransferase
1	Prodigal:2.6	CDS	707442	707978	.	+	0	ID=LIEDJOGP_00672;Name=rpoE;gene=rpoE;inference=ab initio prediction:Prodigal:2.6,similar to AA sequence:UniProtKB:P66715;locus_tag=LIEDJOGP_00672;product=putative DNA-directed RNA polymerase subunit delta
1	Prodigal:2.6	CDS	708315	709922	.	+	0	ID=LIEDJOGP_00673;eC_number=6.3.4.2;Name=pyrG;gene=pyrG;inference=ab initio prediction:Prodigal:2.6,similar to AA sequence:UniProtKB:P99072;locus_tag=LIEDJOGP_00673;product=CTP synthase
1	Prodigal:2.6	CDS	710149	710670	.	-	0	ID=LIEDJOGP_00674;inference=ab initio prediction:Prodigal:2.6;locus_tag=LIEDJOGP_00674;product=hypothetical protein
1	Prodigal:2.6	CDS	710890	711750	.	+	0	ID=LIEDJOGP_00675;eC_number=4.1.2.13;Name=fba;gene=fba;inference=ab initio prediction:Prodigal:2.6,similar to AA sequence:UniProtKB:P99075;locus_tag=LIEDJOGP_00675;product=Fructose-bisphosphate aldolase
1	Prodigal:2.6	CDS	712111	713370	.	+	0	ID=LIEDJOGP_00676;eC_number=2.5.1.7;Name=murA2;gene=murA2;inference=ab initio prediction:Prodigal:2.6,similar to AA sequence:UniProtKB:P65457;locus_tag=LIEDJOGP_00676;product=UDP-N-acetylglucosamine 1-carboxyvinyltransferase 2
1	Prodigal:2.6	CDS	713762	715225	.	+	0	ID=LIEDJOGP_00677;eC_number=1.2.1.3;dbxref=COG:COG1012;inference=ab initio prediction:Prodigal:2.6,similar to AA sequence:UniProtKB:Q99SD6;locus_tag=LIEDJOGP_00677;product=Putative aldehyde dehydrogenase
1	Prodigal:2.6	CDS	715529	716845	.	+	0	ID=LIEDJOGP_00678;eC_number=3.6.4.-;Name=rho;dbxref=COG:COG1158;gene=rho;inference=ab initio prediction:Prodigal:2.6,similar to AA sequence:UniProtKB:P0AG30;locus_tag=LIEDJOGP_00678;product=Transcription termination factor Rho
1	Prodigal:2.6	CDS	716962	717219	.	+	0	ID=LIEDJOGP_00679;Name=rpmE2;dbxref=COG:COG0254;gene=rpmE2;inference=ab initio prediction:Prodigal:2.6,similar to AA sequence:UniProtKB:Q2FWD8;locus_tag=LIEDJOGP_00679;product=50S ribosomal protein L31 type B
1	Prodigal:2.6	CDS	717506	718105	.	+	0	ID=LIEDJOGP_00680;eC_number=2.7.1.21;Name=tdk;gene=tdk;inference=ab initio prediction:Prodigal:2.6,similar to AA sequence:UniProtKB:P65231;locus_tag=LIEDJOGP_00680;product=Thymidine kinase
1	Prodigal:2.6	CDS	718105	719181	.	+	0	ID=LIEDJOGP_00681;Name=prfA;dbxref=COG:COG0216;gene=prfA;inference=ab initio prediction:Prodigal:2.6,similar to AA sequence:UniProtKB:Q8DU64;locus_tag=LIEDJOGP_00681;product=Peptide chain release factor 1
1	Prodigal:2.6	CDS	719168	720004	.	+	0	ID=LIEDJOGP_00682;eC_number=2.1.1.297;Name=prmC;dbxref=COG:COG2890;gene=prmC;inference=ab initio prediction:Prodigal:2.6,similar to AA sequence:UniProtKB:P0ACC1;locus_tag=LIEDJOGP_00682;product=Release factor glutamine methyltransferase
1	Prodigal:2.6	CDS	720167	721210	.	+	0	ID=LIEDJOGP_00683;eC_number=2.7.7.87;Name=ywlC;dbxref=COG:COG0009;gene=ywlC;inference=ab initio prediction:Prodigal:2.6,similar to AA sequence:UniProtKB:P39153;locus_tag=LIEDJOGP_00683;product=Threonylcarbamoyl-AMP synthase
1	Prodigal:2.6	CDS	721207	721626	.	+	0	ID=LIEDJOGP_00684;eC_number=3.1.3.48;Name=ptpB;dbxref=COG:COG0394;gene=ptpB;inference=ab initio prediction:Prodigal:2.6,similar to AA sequence:UniProtKB:P0C5D3;locus_tag=LIEDJOGP_00684;product=Low molecular weight protein-tyrosine-phosphatase PtpB
1	Prodigal:2.6	CDS	721736	722260	.	+	0	ID=LIEDJOGP_00685;inference=ab initio prediction:Prodigal:2.6,similar to AA sequence:UniProtKB:P39157;locus_tag=LIEDJOGP_00685;note=UPF0340 protein YwlG;product=hypothetical protein
1	Prodigal:2.6	CDS	722285	723523	.	+	0	ID=LIEDJOGP_00686;eC_number=2.1.2.1;Name=glyA;dbxref=COG:COG0112;gene=glyA;inference=ab initio prediction:Prodigal:2.6,similar to AA sequence:UniProtKB:Q5HE87;locus_tag=LIEDJOGP_00686;product=Serine hydroxymethyltransferase
1	Prodigal:2.6	CDS	723552	724181	.	+	0	ID=LIEDJOGP_00687;eC_number=2.4.2.9;Name=upp;gene=upp;inference=ab initio prediction:Prodigal:2.6,similar to AA sequence:UniProtKB:P67396;locus_tag=LIEDJOGP_00687;product=Uracil phosphoribosyltransferase
1	Prodigal:2.6	CDS	724206	725351	.	+	0	ID=LIEDJOGP_00688;eC_number=5.1.3.14;Name=mnaA;dbxref=COG:COG0381;gene=mnaA;inference=ab initio prediction:Prodigal:2.6,similar to AA sequence:UniProtKB:P39131;locus_tag=LIEDJOGP_00688;product=UDP-N-acetylglucosamine 2-epimerase
1	Prodigal:2.6	CDS	725405	725854	.	+	0	ID=LIEDJOGP_00689;inference=ab initio prediction:Prodigal:2.6;locus_tag=LIEDJOGP_00689;product=hypothetical protein
1	Prodigal:2.6	CDS	725880	726608	.	+	0	ID=LIEDJOGP_00690;Name=atpB;gene=atpB;inference=ab initio prediction:Prodigal:2.6,similar to AA sequence:UniProtKB:P09218;locus_tag=LIEDJOGP_00690;product=ATP synthase subunit a
1	Prodigal:2.6	CDS	726651	726863	.	+	0	ID=LIEDJOGP_00691;Name=atpE;gene=atpE;inference=ab initio prediction:Prodigal:2.6,similar to AA sequence:UniProtKB:P00845;locus_tag=LIEDJOGP_00691;product=ATP synthase subunit c
1	Prodigal:2.6	CDS	726961	727476	.	+	0	ID=LIEDJOGP_00692;Name=atpF;gene=atpF;inference=ab initio prediction:Prodigal:2.6,similar to AA sequence:UniProtKB:Q7A4E7;locus_tag=LIEDJOGP_00692;product=ATP synthase subunit b
1	Prodigal:2.6	CDS	727476	728015	.	+	0	ID=LIEDJOGP_00693;Name=atpH;gene=atpH;inference=ab initio prediction:Prodigal:2.6,similar to AA sequence:UniProtKB:P99109;locus_tag=LIEDJOGP_00693;product=ATP synthase subunit delta
1	Prodigal:2.6	CDS	728038	729549	.	+	0	ID=LIEDJOGP_00694;eC_number=3.6.3.14;Name=atpA;gene=atpA;inference=ab initio prediction:Prodigal:2.6,similar to AA sequence:UniProtKB:P99111;locus_tag=LIEDJOGP_00694;product=ATP synthase subunit alpha
1	Prodigal:2.6	CDS	729634	730500	.	+	0	ID=LIEDJOGP_00695;Name=atpG;gene=atpG;inference=ab initio prediction:Prodigal:2.6,similar to AA sequence:UniProtKB:Q7A4E8;locus_tag=LIEDJOGP_00695;product=ATP synthase gamma chain
1	Prodigal:2.6	CDS	730522	731934	.	+	0	ID=LIEDJOGP_00696;eC_number=3.6.3.14;Name=atpD;gene=atpD;inference=ab initio prediction:Prodigal:2.6,similar to AA sequence:UniProtKB:P99112;locus_tag=LIEDJOGP_00696;product=ATP synthase subunit beta
1	Prodigal:2.6	CDS	731954	732358	.	+	0	ID=LIEDJOGP_00697;Name=atpC;gene=atpC;inference=ab initio prediction:Prodigal:2.6,similar to AA sequence:UniProtKB:P63665;locus_tag=LIEDJOGP_00697;product=ATP synthase epsilon chain
1	Prodigal:2.6	CDS	732507	732740	.	+	0	ID=LIEDJOGP_00698;inference=ab initio prediction:Prodigal:2.6;locus_tag=LIEDJOGP_00698;product=hypothetical protein
1	Prodigal:2.6	CDS	732850	734115	.	+	0	ID=LIEDJOGP_00699;eC_number=2.5.1.7;Name=murA1;gene=murA1;inference=ab initio prediction:Prodigal:2.6,similar to AA sequence:UniProtKB:P84058;locus_tag=LIEDJOGP_00699;product=UDP-N-acetylglucosamine 1-carboxyvinyltransferase 1
1	Prodigal:2.6	CDS	734149	734586	.	+	0	ID=LIEDJOGP_00700;eC_number=4.2.1.59;Name=fabZ;dbxref=COG:COG0764;gene=fabZ;inference=ab initio prediction:Prodigal:2.6,similar to AA sequence:UniProtKB:Q9HXY7;locus_tag=LIEDJOGP_00700;product=3-hydroxyacyl-[acyl-carrier-protein] dehydratase FabZ
1	Prodigal:2.6	CDS	734904	735344	.	-	0	ID=LIEDJOGP_00701;inference=ab initio prediction:Prodigal:2.6;locus_tag=LIEDJOGP_00701;product=hypothetical protein
1	Prodigal:2.6	CDS	735535	735930	.	+	0	ID=LIEDJOGP_00702;Name=ssbA_1;dbxref=COG:COG0629;gene=ssbA_1;inference=ab initio prediction:Prodigal:2.6,similar to AA sequence:UniProtKB:P37455;locus_tag=LIEDJOGP_00702;product=Single-stranded DNA-binding protein A
1	Prodigal:2.6	CDS	736318	736977	.	+	0	ID=LIEDJOGP_00703;eC_number=3.2.-.-;Name=sceD;gene=sceD;inference=ab initio prediction:Prodigal:2.6,similar to AA sequence:UniProtKB:Q99SG2;locus_tag=LIEDJOGP_00703;product=putative transglycosylase SceD
1	Prodigal:2.6	CDS	737262	737951	.	+	0	ID=LIEDJOGP_00704;eC_number=3.5.99.2;Name=tenA;dbxref=COG:COG0819;gene=tenA;inference=ab initio prediction:Prodigal:2.6,similar to AA sequence:UniProtKB:Q8CNK1;locus_tag=LIEDJOGP_00704;product=Aminopyrimidine aminohydrolase
1	Prodigal:2.6	CDS	737914	738765	.	+	0	ID=LIEDJOGP_00705;eC_number=2.7.1.49;Name=thiD;gene=thiD;inference=ab initio prediction:Prodigal:2.6,similar to AA sequence:UniProtKB:P99124;locus_tag=LIEDJOGP_00705;product=Hydroxymethylpyrimidine/phosphomethylpyrimidine kinase
1	Prodigal:2.6	CDS	738755	739546	.	+	0	ID=LIEDJOGP_00706;eC_number=2.7.1.50;Name=thiM;gene=thiM;inference=ab initio prediction:Prodigal:2.6,similar to AA sequence:UniProtKB:P66923;locus_tag=LIEDJOGP_00706;product=Hydroxyethylthiazole kinase
1	Prodigal:2.6	CDS	739543	740190	.	+	0	ID=LIEDJOGP_00707;eC_number=2.5.1.3;Name=thiE_2;gene=thiE_2;inference=ab initio prediction:Prodigal:2.6,similar to AA sequence:UniProtKB:P66919;locus_tag=LIEDJOGP_00707;product=Thiamine-phosphate synthase
1	Prodigal:2.6	CDS	740234	741151	.	+	0	ID=LIEDJOGP_00708;Name=yidC_2;gene=yidC_2;inference=ab initio prediction:Prodigal:2.6,similar to AA sequence:UniProtKB:P65629;locus_tag=LIEDJOGP_00708;product=Membrane protein insertase YidC
1	Prodigal:2.6	CDS	741257	741910	.	-	0	ID=LIEDJOGP_00709;Name=yedJ;dbxref=COG:COG1418;gene=yedJ;inference=ab initio prediction:Prodigal:2.6,similar to AA sequence:UniProtKB:P46144;locus_tag=LIEDJOGP_00709;product=putative protein YedJ
1	Prodigal:2.6	CDS	742092	743576	.	-	0	ID=LIEDJOGP_00710;eC_number=2.7.8.-;Name=cls_1;gene=cls_1;inference=ab initio prediction:Prodigal:2.6,similar to AA sequence:UniProtKB:P63801;locus_tag=LIEDJOGP_00710;product=Cardiolipin synthase
1	Prodigal:2.6	CDS	743750	744043	.	+	0	ID=LIEDJOGP_00711;Name=ricR;dbxref=COG:COG1937;gene=ricR;inference=ab initio prediction:Prodigal:2.6,similar to AA sequence:UniProtKB:O07434;locus_tag=LIEDJOGP_00711;product=Copper-sensing transcriptional repressor RicR
1	Prodigal:2.6	CDS	744050	744259	.	+	0	ID=LIEDJOGP_00712;inference=ab initio prediction:Prodigal:2.6;locus_tag=LIEDJOGP_00712;product=hypothetical protein
1	Prodigal:2.6	CDS	744402	744539	.	+	0	ID=LIEDJOGP_00713;inference=ab initio prediction:Prodigal:2.6;locus_tag=LIEDJOGP_00713;product=hypothetical protein
1	Prodigal:2.6	CDS	744639	745850	.	-	0	ID=LIEDJOGP_00714;eC_number=2.4.1.129;Name=rodA;dbxref=COG:COG0772;gene=rodA;inference=ab initio prediction:Prodigal:2.6,similar to AA sequence:UniProtKB:P39604;locus_tag=LIEDJOGP_00714;product=Peptidoglycan glycosyltransferase RodA
1	Prodigal:2.6	CDS	746241	747314	.	+	0	ID=LIEDJOGP_00715;eC_number=6.3.2.4;Name=ddl;dbxref=COG:COG1181;gene=ddl;inference=ab initio prediction:Prodigal:2.6,similar to AA sequence:UniProtKB:Q5HEB7;locus_tag=LIEDJOGP_00715;product=D-alanine--D-alanine ligase
1	Prodigal:2.6	CDS	747326	748681	.	+	0	ID=LIEDJOGP_00716;eC_number=6.3.2.10;Name=murF_1;dbxref=COG:COG0770;gene=murF_1;inference=ab initio prediction:Prodigal:2.6,similar to AA sequence:UniProtKB:P11880;locus_tag=LIEDJOGP_00716;product=UDP-N-acetylmuramoyl-tripeptide--D-alanyl-D-alanine ligase
1	Prodigal:2.6	CDS	748979	750508	.	+	0	ID=LIEDJOGP_00717;eC_number=3.6.4.13;Name=cshA;dbxref=COG:COG0513;gene=cshA;inference=ab initio prediction:Prodigal:2.6,similar to AA sequence:UniProtKB:Q2FWH5;locus_tag=LIEDJOGP_00717;product=DEAD-box ATP-dependent RNA helicase CshA
1	Prodigal:2.6	CDS	750757	751236	.	+	0	ID=LIEDJOGP_00718;inference=ab initio prediction:Prodigal:2.6;locus_tag=LIEDJOGP_00718;product=hypothetical protein
1	Prodigal:2.6	CDS	751223	752734	.	+	0	ID=LIEDJOGP_00719;inference=ab initio prediction:Prodigal:2.6;locus_tag=LIEDJOGP_00719;product=hypothetical protein
1	Prodigal:2.6	CDS	752721	753230	.	+	0	ID=LIEDJOGP_00720;inference=ab initio prediction:Prodigal:2.6;locus_tag=LIEDJOGP_00720;product=hypothetical protein
1	Prodigal:2.6	CDS	753278	753631	.	+	0	ID=LIEDJOGP_00721;eC_number=2.7.8.7;Name=acpS;dbxref=COG:COG0736;gene=acpS;inference=ab initio prediction:Prodigal:2.6,similar to AA sequence:UniProtKB:Q5HED0;locus_tag=LIEDJOGP_00721;product=Holo-[acyl-carrier-protein] synthase
1	Prodigal:2.6	CDS	753697	754845	.	+	0	ID=LIEDJOGP_00722;eC_number=5.1.1.1;Name=alr1;dbxref=COG:COG0787;gene=alr1;inference=ab initio prediction:Prodigal:2.6,similar to AA sequence:UniProtKB:P63479;locus_tag=LIEDJOGP_00722;product=Alanine racemase 1
1	Prodigal:2.6	CDS	754932	755102	.	+	0	ID=LIEDJOGP_00723;Name=mazE;gene=mazE;inference=ab initio prediction:Prodigal:2.6,similar to AA sequence:UniProtKB:P0C7B4;locus_tag=LIEDJOGP_00723;product=Antitoxin MazE
1	Prodigal:2.6	CDS	755099	755461	.	+	0	ID=LIEDJOGP_00724;eC_number=3.1.-.-;Name=mazF;dbxref=COG:COG2337;gene=mazF;inference=ab initio prediction:Prodigal:2.6,similar to AA sequence:UniProtKB:Q2FWI8;locus_tag=LIEDJOGP_00724;product=Endoribonuclease MazF
1	Prodigal:2.6	CDS	755807	756808	.	+	0	ID=LIEDJOGP_00725;eC_number=3.1.3.3;Name=rsbU;dbxref=COG:COG2208;gene=rsbU;inference=ab initio prediction:Prodigal:2.6,similar to AA sequence:UniProtKB:P40399;locus_tag=LIEDJOGP_00725;product=Phosphoserine phosphatase RsbU
1	Prodigal:2.6	CDS	756908	757234	.	+	0	ID=LIEDJOGP_00726;Name=rsbV;gene=rsbV;inference=ab initio prediction:Prodigal:2.6,similar to AA sequence:UniProtKB:P66838;locus_tag=LIEDJOGP_00726;product=Anti-sigma-B factor antagonist
1	Prodigal:2.6	CDS	757236	757715	.	+	0	ID=LIEDJOGP_00727;eC_number=2.7.11.1;Name=rsbW;gene=rsbW;inference=ab initio prediction:Prodigal:2.6,similar to AA sequence:UniProtKB:P0A0H7;locus_tag=LIEDJOGP_00727;product=Serine-protein kinase RsbW
1	Prodigal:2.6	CDS	757690	758460	.	+	0	ID=LIEDJOGP_00728;Name=sigB;dbxref=COG:COG1191;gene=sigB;inference=ab initio prediction:Prodigal:2.6,similar to AA sequence:UniProtKB:P06574;locus_tag=LIEDJOGP_00728;product=RNA polymerase sigma-B factor
1	Prodigal:2.6	CDS	758750	760900	.	+	0	ID=LIEDJOGP_00729;Name=yhgF;dbxref=COG:COG2183;gene=yhgF;inference=ab initio prediction:Prodigal:2.6,similar to AA sequence:UniProtKB:P46837;locus_tag=LIEDJOGP_00729;product=Protein YhgF
1	Prodigal:2.6	CDS	760893	761348	.	+	0	ID=LIEDJOGP_00730;inference=ab initio prediction:Prodigal:2.6,protein motif:HAMAP:MF_00745;locus_tag=LIEDJOGP_00730;product=Protein SprT-like protein
1	Prodigal:2.6	CDS	761637	761831	.	+	0	ID=LIEDJOGP_00731;inference=ab initio prediction:Prodigal:2.6;locus_tag=LIEDJOGP_00731;product=hypothetical protein
1	Aragorn:1.2	tRNA	762108	762194	.	+	.	ID=LIEDJOGP_00732;inference=COORDINATES:profile:Aragorn:1.2;locus_tag=LIEDJOGP_00732;product=tRNA-Leu(gag)
1	Aragorn:1.2	tRNA	762216	762289	.	+	.	ID=LIEDJOGP_00733;inference=COORDINATES:profile:Aragorn:1.2;locus_tag=LIEDJOGP_00733;product=tRNA-Gly(tcc)
1	Prodigal:2.6	CDS	767460	767585	.	+	0	ID=LIEDJOGP_00734;inference=ab initio prediction:Prodigal:2.6;locus_tag=LIEDJOGP_00734;product=hypothetical protein
1	Prodigal:2.6	CDS	767666	768934	.	-	0	ID=LIEDJOGP_00735;eC_number=4.3.1.19;Name=ilvA;dbxref=COG:COG1171;gene=ilvA;inference=ab initio prediction:Prodigal:2.6,similar to AA sequence:UniProtKB:P9WG95;locus_tag=LIEDJOGP_00735;product=L-threonine dehydratase biosynthetic IlvA
1	Prodigal:2.6	CDS	768949	769518	.	-	0	ID=LIEDJOGP_00736;eC_number=4.2.1.33;Name=leuD;dbxref=COG:COG0066;gene=leuD;inference=ab initio prediction:Prodigal:2.6,similar to AA sequence:UniProtKB:Q8DTG5;locus_tag=LIEDJOGP_00736;product=3-isopropylmalate dehydratase small subunit
1	Prodigal:2.6	CDS	769519	770889	.	-	0	ID=LIEDJOGP_00737;eC_number=4.2.1.33;Name=leuC;dbxref=COG:COG0065;gene=leuC;inference=ab initio prediction:Prodigal:2.6,similar to AA sequence:UniProtKB:P80858;locus_tag=LIEDJOGP_00737;product=3-isopropylmalate dehydratase large subunit
1	Prodigal:2.6	CDS	770905	771948	.	-	0	ID=LIEDJOGP_00738;eC_number=1.1.1.85;Name=leuB;dbxref=COG:COG0473;gene=leuB;inference=ab initio prediction:Prodigal:2.6,similar to AA sequence:UniProtKB:P12010;locus_tag=LIEDJOGP_00738;product=3-isopropylmalate dehydrogenase
1	Prodigal:2.6	CDS	771945	773480	.	-	0	ID=LIEDJOGP_00739;eC_number=2.3.3.13;Name=leuA;gene=leuA;inference=ab initio prediction:Prodigal:2.6,similar to AA sequence:UniProtKB:Q71Y35;locus_tag=LIEDJOGP_00739;product=2-isopropylmalate synthase
1	Prodigal:2.6	CDS	773503	774507	.	-	0	ID=LIEDJOGP_00740;eC_number=1.1.1.86;Name=ilvC;dbxref=COG:COG0059;gene=ilvC;inference=ab initio prediction:Prodigal:2.6,similar to AA sequence:UniProtKB:Q2FWK4;locus_tag=LIEDJOGP_00740;product=Ketol-acid reductoisomerase (NADP(+))
1	Prodigal:2.6	CDS	774625	774858	.	-	0	ID=LIEDJOGP_00741;inference=ab initio prediction:Prodigal:2.6;locus_tag=LIEDJOGP_00741;product=hypothetical protein
1	Prodigal:2.6	CDS	774858	776600	.	-	0	ID=LIEDJOGP_00742;eC_number=2.2.1.6;Name=ilvB;dbxref=COG:COG0028;gene=ilvB;inference=ab initio prediction:Prodigal:2.6,similar to AA sequence:UniProtKB:P37251;locus_tag=LIEDJOGP_00742;product=Acetolactate synthase large subunit
1	Prodigal:2.6	CDS	776617	778305	.	-	0	ID=LIEDJOGP_00743;eC_number=4.2.1.9;Name=ilvD;dbxref=COG:COG0129;gene=ilvD;inference=ab initio prediction:Prodigal:2.6,similar to AA sequence:UniProtKB:P51785;locus_tag=LIEDJOGP_00743;product=Dihydroxy-acid dehydratase
1	Prodigal:2.6	CDS	778784	779245	.	+	0	ID=LIEDJOGP_00744;Name=tsaE;dbxref=COG:COG0802;gene=tsaE;inference=ab initio prediction:Prodigal:2.6,similar to AA sequence:UniProtKB:O05515;locus_tag=LIEDJOGP_00744;product=tRNA threonylcarbamoyladenosine biosynthesis protein TsaE
1	Prodigal:2.6	CDS	779226	779888	.	+	0	ID=LIEDJOGP_00745;Name=tsaB;dbxref=COG:COG1214;gene=tsaB;inference=ab initio prediction:Prodigal:2.6,similar to AA sequence:UniProtKB:O05516;locus_tag=LIEDJOGP_00745;product=tRNA threonylcarbamoyladenosine biosynthesis protein TsaB
1	Prodigal:2.6	CDS	779861	780322	.	+	0	ID=LIEDJOGP_00746;eC_number=2.3.1.255;Name=rimI;dbxref=COG:COG0456;gene=rimI;inference=ab initio prediction:Prodigal:2.6,similar to AA sequence:UniProtKB:I6YG32;locus_tag=LIEDJOGP_00746;product=N-alpha-acetyltransferase RimI
1	Prodigal:2.6	CDS	780319	781341	.	+	0	ID=LIEDJOGP_00747;eC_number=2.3.1.234;Name=tsaD;gene=tsaD;inference=ab initio prediction:Prodigal:2.6,similar to AA sequence:UniProtKB:Q7A4H8;locus_tag=LIEDJOGP_00747;product=tRNA N6-adenosine threonylcarbamoyltransferase
1	Prodigal:2.6	CDS	781424	783040	.	-	0	ID=LIEDJOGP_00748;Name=mutS_1;dbxref=COG:COG0249;gene=mutS_1;inference=ab initio prediction:Prodigal:2.6,similar to AA sequence:UniProtKB:Q56215;locus_tag=LIEDJOGP_00748;product=DNA mismatch repair protein MutS
1	Prodigal:2.6	CDS	783382	785316	.	-	0	ID=LIEDJOGP_00749;Name=yheS;dbxref=COG:COG0488;gene=yheS;inference=ab initio prediction:Prodigal:2.6,similar to AA sequence:UniProtKB:P63389;locus_tag=LIEDJOGP_00749;product=putative ABC transporter ATP-binding protein YheS
1	Prodigal:2.6	CDS	785663	786298	.	+	0	ID=LIEDJOGP_00750;Name=rex;dbxref=COG:COG2344;gene=rex;inference=ab initio prediction:Prodigal:2.6,similar to AA sequence:UniProtKB:O05521;locus_tag=LIEDJOGP_00750;product=Redox-sensing transcriptional repressor Rex
1	Prodigal:2.6	CDS	786439	786720	.	+	0	ID=LIEDJOGP_00751;inference=ab initio prediction:Prodigal:2.6;locus_tag=LIEDJOGP_00751;product=hypothetical protein
1	Prodigal:2.6	CDS	786807	787859	.	+	0	ID=LIEDJOGP_00752;inference=ab initio prediction:Prodigal:2.6,similar to AA sequence:UniProtKB:P33015;locus_tag=LIEDJOGP_00752;note=UPF0394 inner membrane protein YeeE;product=hypothetical protein
1	Prodigal:2.6	CDS	787911	788135	.	+	0	ID=LIEDJOGP_00753;Name=yeeD;dbxref=COG:COG0425;gene=yeeD;inference=ab initio prediction:Prodigal:2.6,similar to AA sequence:UniProtKB:P33014;locus_tag=LIEDJOGP_00753;product=Putative sulfur carrier protein YeeD
1	Prodigal:2.6	CDS	788542	789819	.	+	0	ID=LIEDJOGP_00754;Name=nrgA;gene=nrgA;inference=ab initio prediction:Prodigal:2.6,similar to AA sequence:UniProtKB:Q07429;locus_tag=LIEDJOGP_00754;product=Ammonium transporter
1	Prodigal:2.6	CDS	789955	790908	.	+	0	ID=LIEDJOGP_00755;Name=treR;dbxref=COG:COG1609;gene=treR;inference=ab initio prediction:Prodigal:2.6,similar to AA sequence:UniProtKB:P36673;locus_tag=LIEDJOGP_00755;product=HTH-type transcriptional regulator TreR
1	Prodigal:2.6	CDS	791168	792640	.	+	0	ID=LIEDJOGP_00756;eC_number=3.2.1.26;Name=scrB;dbxref=COG:COG1621;gene=scrB;inference=ab initio prediction:Prodigal:2.6,similar to AA sequence:UniProtKB:P13394;locus_tag=LIEDJOGP_00756;product=Sucrose-6-phosphate hydrolase
1	Prodigal:2.6	CDS	792647	793606	.	+	0	ID=LIEDJOGP_00757;eC_number=2.7.1.4;Name=scrK;dbxref=COG:COG0524;gene=scrK;inference=ab initio prediction:Prodigal:2.6,similar to AA sequence:UniProtKB:P26420;locus_tag=LIEDJOGP_00757;product=Fructokinase
1	Prodigal:2.6	CDS	793674	794390	.	-	0	ID=LIEDJOGP_00758;Name=agrA;dbxref=COG:COG3279;gene=agrA;inference=ab initio prediction:Prodigal:2.6,similar to AA sequence:UniProtKB:Q5HEG2;locus_tag=LIEDJOGP_00758;product=Accessory gene regulator A
1	Prodigal:2.6	CDS	794407	795696	.	-	0	ID=LIEDJOGP_00759;inference=ab initio prediction:Prodigal:2.6;locus_tag=LIEDJOGP_00759;product=hypothetical protein
1	Prodigal:2.6	CDS	795723	795863	.	-	0	ID=LIEDJOGP_00760;inference=ab initio prediction:Prodigal:2.6;locus_tag=LIEDJOGP_00760;product=hypothetical protein
1	Prodigal:2.6	CDS	795847	796458	.	-	0	ID=LIEDJOGP_00761;eC_number=3.4.-.-;Name=agrB;dbxref=COG:COG4512;gene=agrB;inference=ab initio prediction:Prodigal:2.6,similar to AA sequence:UniProtKB:P0C1P7;locus_tag=LIEDJOGP_00761;product=Accessory gene regulator protein B
1	Prodigal:2.6	CDS	797207	798001	.	-	0	ID=LIEDJOGP_00762;eC_number=3.5.1.3;Name=yafV;gene=yafV;inference=ab initio prediction:Prodigal:2.6,similar to AA sequence:UniProtKB:P0DP65;locus_tag=LIEDJOGP_00762;product=Omega-amidase YafV
1	Prodigal:2.6	CDS	798344	799690	.	+	0	ID=LIEDJOGP_00763;inference=ab initio prediction:Prodigal:2.6;locus_tag=LIEDJOGP_00763;product=hypothetical protein
1	Prodigal:2.6	CDS	799750	800490	.	-	0	ID=LIEDJOGP_00764;inference=ab initio prediction:Prodigal:2.6;locus_tag=LIEDJOGP_00764;product=hypothetical protein
1	Prodigal:2.6	CDS	800665	800949	.	+	0	ID=LIEDJOGP_00765;Name=groS;gene=groS;inference=ab initio prediction:Prodigal:2.6,similar to AA sequence:UniProtKB:P99104;locus_tag=LIEDJOGP_00765;product=10 kDa chaperonin
1	Prodigal:2.6	CDS	801005	802624	.	+	0	ID=LIEDJOGP_00766;Name=groL;gene=groL;inference=ab initio prediction:Prodigal:2.6,similar to AA sequence:UniProtKB:P99083;locus_tag=LIEDJOGP_00766;product=60 kDa chaperonin
1	Prodigal:2.6	CDS	803044	804075	.	+	0	ID=LIEDJOGP_00767;inference=ab initio prediction:Prodigal:2.6;locus_tag=LIEDJOGP_00767;product=hypothetical protein
1	Prodigal:2.6	CDS	804506	805795	.	-	0	ID=LIEDJOGP_00768;eC_number=2.6.1.57;Name=tyrB;dbxref=COG:COG1448;gene=tyrB;inference=ab initio prediction:Prodigal:2.6,similar to AA sequence:UniProtKB:P04693;locus_tag=LIEDJOGP_00768;product=Aromatic-amino-acid aminotransferase
1	Prodigal:2.6	CDS	806269	806439	.	+	0	ID=LIEDJOGP_00769;inference=ab initio prediction:Prodigal:2.6;locus_tag=LIEDJOGP_00769;product=hypothetical protein
1	Prodigal:2.6	CDS	806756	807133	.	+	0	ID=LIEDJOGP_00770;Name=ytrA;dbxref=COG:COG1725;gene=ytrA;inference=ab initio prediction:Prodigal:2.6,similar to AA sequence:UniProtKB:O34712;locus_tag=LIEDJOGP_00770;product=HTH-type transcriptional repressor YtrA
1	Prodigal:2.6	CDS	807133	808047	.	+	0	ID=LIEDJOGP_00771;Name=ytrB_1;dbxref=COG:COG1131;gene=ytrB_1;inference=ab initio prediction:Prodigal:2.6,similar to AA sequence:UniProtKB:O34641;locus_tag=LIEDJOGP_00771;product=ABC transporter ATP-binding protein YtrB
1	Prodigal:2.6	CDS	808028	808687	.	+	0	ID=LIEDJOGP_00772;inference=ab initio prediction:Prodigal:2.6;locus_tag=LIEDJOGP_00772;product=hypothetical protein
1	Prodigal:2.6	CDS	808708	809580	.	+	0	ID=LIEDJOGP_00773;eC_number=3.6.3.-;Name=yxlF;dbxref=COG:COG1131;gene=yxlF;inference=ab initio prediction:Prodigal:2.6,similar to AA sequence:UniProtKB:P94374;locus_tag=LIEDJOGP_00773;product=putative ABC transporter ATP-binding protein YxlF
1	Prodigal:2.6	CDS	809580	810311	.	+	0	ID=LIEDJOGP_00774;inference=ab initio prediction:Prodigal:2.6;locus_tag=LIEDJOGP_00774;product=hypothetical protein
1	Prodigal:2.6	CDS	810442	810771	.	-	0	ID=LIEDJOGP_00775;inference=ab initio prediction:Prodigal:2.6;locus_tag=LIEDJOGP_00775;product=hypothetical protein
1	Prodigal:2.6	CDS	811042	811587	.	+	0	ID=LIEDJOGP_00776;inference=ab initio prediction:Prodigal:2.6;locus_tag=LIEDJOGP_00776;product=hypothetical protein
1	Prodigal:2.6	CDS	811640	812197	.	+	0	ID=LIEDJOGP_00777;inference=ab initio prediction:Prodigal:2.6;locus_tag=LIEDJOGP_00777;product=hypothetical protein
1	Prodigal:2.6	CDS	812194	813030	.	+	0	ID=LIEDJOGP_00778;inference=ab initio prediction:Prodigal:2.6;locus_tag=LIEDJOGP_00778;product=hypothetical protein
1	Prodigal:2.6	CDS	813084	814124	.	-	0	ID=LIEDJOGP_00779;inference=ab initio prediction:Prodigal:2.6;locus_tag=LIEDJOGP_00779;product=hypothetical protein
1	Prodigal:2.6	CDS	814506	814676	.	+	0	ID=LIEDJOGP_00780;inference=ab initio prediction:Prodigal:2.6;locus_tag=LIEDJOGP_00780;product=hypothetical protein
1	Prodigal:2.6	CDS	814890	815147	.	-	0	ID=LIEDJOGP_00781;inference=ab initio prediction:Prodigal:2.6;locus_tag=LIEDJOGP_00781;product=hypothetical protein
1	Prodigal:2.6	CDS	815376	816488	.	+	0	ID=LIEDJOGP_00782;Name=xerC_1;dbxref=COG:COG4974;gene=xerC_1;inference=ab initio prediction:Prodigal:2.6,similar to AA sequence:UniProtKB:P39776;locus_tag=LIEDJOGP_00782;product=Tyrosine recombinase XerC
1	Prodigal:2.6	CDS	816491	818554	.	+	0	ID=LIEDJOGP_00783;Name=xerC_2;dbxref=COG:COG4974;gene=xerC_2;inference=ab initio prediction:Prodigal:2.6,similar to AA sequence:UniProtKB:P39776;locus_tag=LIEDJOGP_00783;product=Tyrosine recombinase XerC
1	Prodigal:2.6	CDS	818563	818928	.	+	0	ID=LIEDJOGP_00784;inference=ab initio prediction:Prodigal:2.6;locus_tag=LIEDJOGP_00784;product=hypothetical protein
1	Prodigal:2.6	CDS	818933	820303	.	+	0	ID=LIEDJOGP_00785;inference=ab initio prediction:Prodigal:2.6;locus_tag=LIEDJOGP_00785;product=hypothetical protein
1	Prodigal:2.6	CDS	820346	820756	.	-	0	ID=LIEDJOGP_00786;inference=ab initio prediction:Prodigal:2.6;locus_tag=LIEDJOGP_00786;product=hypothetical protein
1	Prodigal:2.6	CDS	821070	821915	.	-	0	ID=LIEDJOGP_00787;eC_number=3.5.2.6;Name=blaZ;gene=blaZ;inference=ab initio prediction:Prodigal:2.6,similar to AA sequence:UniProtKB:P00807;locus_tag=LIEDJOGP_00787;product=Beta-lactamase
1	Prodigal:2.6	CDS	822118	823779	.	+	0	ID=LIEDJOGP_00788;Name=blaR1;gene=blaR1;inference=ab initio prediction:Prodigal:2.6,similar to AA sequence:UniProtKB:P18357;locus_tag=LIEDJOGP_00788;product=Regulatory protein BlaR1
1	Prodigal:2.6	CDS	823769	824149	.	+	0	ID=LIEDJOGP_00789;Name=blaI;gene=blaI;inference=ab initio prediction:Prodigal:2.6,similar to AA sequence:UniProtKB:P0A042;locus_tag=LIEDJOGP_00789;product=Penicillinase repressor
1	Prodigal:2.6	CDS	824201	824338	.	-	0	ID=LIEDJOGP_00790;inference=ab initio prediction:Prodigal:2.6;locus_tag=LIEDJOGP_00790;product=hypothetical protein
1	Prodigal:2.6	CDS	824574	825602	.	+	0	ID=LIEDJOGP_00791;inference=ab initio prediction:Prodigal:2.6,similar to AA sequence:UniProtKB:Q7A4P4;locus_tag=LIEDJOGP_00791;product=putative protein
1	Prodigal:2.6	CDS	825714	827093	.	-	0	ID=LIEDJOGP_00792;eC_number=1.2.1.3;Name=alkH;gene=alkH;inference=ab initio prediction:Prodigal:2.6,similar to AA sequence:UniProtKB:P12693;locus_tag=LIEDJOGP_00792;product=Aldehyde dehydrogenase
1	Prodigal:2.6	CDS	827393	828322	.	-	0	ID=LIEDJOGP_00793;eC_number=3.6.1.1;Name=ppaC;dbxref=COG:COG1227;gene=ppaC;inference=ab initio prediction:Prodigal:2.6,similar to AA sequence:UniProtKB:P65752;locus_tag=LIEDJOGP_00793;product=putative manganese-dependent inorganic pyrophosphatase
1	Prodigal:2.6	CDS	828377	828931	.	-	0	ID=LIEDJOGP_00794;eC_number=3.5.1.19;Name=pncA;dbxref=COG:COG1335;gene=pncA;inference=ab initio prediction:Prodigal:2.6,similar to AA sequence:UniProtKB:I6XD65;locus_tag=LIEDJOGP_00794;product=Nicotinamidase/pyrazinamidase
1	Prodigal:2.6	CDS	829123	830220	.	+	0	ID=LIEDJOGP_00795;Name=pfbA;dbxref=COG:COG5434;gene=pfbA;inference=ab initio prediction:Prodigal:2.6,similar to AA sequence:UniProtKB:Q8CYC9;locus_tag=LIEDJOGP_00795;product=Plasmin and fibronectin-binding protein A
1	Prodigal:2.6	CDS	830671	831474	.	-	0	ID=LIEDJOGP_00796;Name=pheA;dbxref=COG:COG0077;gene=pheA;inference=ab initio prediction:Prodigal:2.6,similar to AA sequence:UniProtKB:P0A9J8;locus_tag=LIEDJOGP_00796;product=P-protein
1	Prodigal:2.6	CDS	831493	832560	.	-	0	ID=LIEDJOGP_00797;eC_number=1.14.14.47;Name=nos;gene=nos;inference=ab initio prediction:Prodigal:2.6,similar to AA sequence:UniProtKB:P0A093;locus_tag=LIEDJOGP_00797;product=Nitric oxide synthase oxygenase
1	Prodigal:2.6	CDS	832752	834221	.	+	0	ID=LIEDJOGP_00798;eC_number=6.3.4.21;Name=pncB2;gene=pncB2;inference=ab initio prediction:Prodigal:2.6,similar to AA sequence:UniProtKB:P9WJI6;locus_tag=LIEDJOGP_00798;product=Nicotinate phosphoribosyltransferase pncB2
1	Prodigal:2.6	CDS	834214	835041	.	+	0	ID=LIEDJOGP_00799;eC_number=6.3.1.5;Name=nadE;gene=nadE;inference=ab initio prediction:Prodigal:2.6,similar to AA sequence:UniProtKB:P99150;locus_tag=LIEDJOGP_00799;product=NH(3)-dependent NAD(+) synthetase
1	Prodigal:2.6	CDS	835115	835741	.	+	0	ID=LIEDJOGP_00800;inference=ab initio prediction:Prodigal:2.6,similar to AA sequence:UniProtKB:P61544;locus_tag=LIEDJOGP_00800;note=UPF0316 protein SA1727;product=hypothetical protein
1	Prodigal:2.6	CDS	835725	835904	.	+	0	ID=LIEDJOGP_00801;inference=ab initio prediction:Prodigal:2.6;locus_tag=LIEDJOGP_00801;product=hypothetical protein
1	Prodigal:2.6	CDS	836316	837611	.	+	0	ID=LIEDJOGP_00802;eC_number=4.3.2.2;Name=purB;gene=purB;inference=ab initio prediction:Prodigal:2.6,similar to AA sequence:UniProtKB:Q7A4Q3;locus_tag=LIEDJOGP_00802;product=Adenylosuccinate lyase
1	Prodigal:2.6	CDS	837736	838038	.	+	0	ID=LIEDJOGP_00803;inference=ab initio prediction:Prodigal:2.6;locus_tag=LIEDJOGP_00803;product=hypothetical protein
1	Prodigal:2.6	CDS	838362	839054	.	+	0	ID=LIEDJOGP_00804;eC_number=2.5.1.-;Name=pcrB;dbxref=COG:COG1646;gene=pcrB;inference=ab initio prediction:Prodigal:2.6,similar to AA sequence:UniProtKB:Q53726;locus_tag=LIEDJOGP_00804;product=Heptaprenylglyceryl phosphate synthase
1	Prodigal:2.6	CDS	839051	841240	.	+	0	ID=LIEDJOGP_00805;eC_number=3.6.4.12;Name=pcrA;gene=pcrA;inference=ab initio prediction:Prodigal:2.6,similar to AA sequence:UniProtKB:P64319;locus_tag=LIEDJOGP_00805;product=ATP-dependent DNA helicase PcrA
1	Prodigal:2.6	CDS	841244	843241	.	+	0	ID=LIEDJOGP_00806;eC_number=6.5.1.2;Name=ligA;dbxref=COG:COG0272;gene=ligA;inference=ab initio prediction:Prodigal:2.6,similar to AA sequence:UniProtKB:Q9AIU7;locus_tag=LIEDJOGP_00806;product=DNA ligase
1	Prodigal:2.6	CDS	843261	844469	.	+	0	ID=LIEDJOGP_00807;inference=ab initio prediction:Prodigal:2.6;locus_tag=LIEDJOGP_00807;product=hypothetical protein
1	Prodigal:2.6	CDS	844792	846327	.	-	0	ID=LIEDJOGP_00808;Name=putP;dbxref=COG:COG0591;gene=putP;inference=ab initio prediction:Prodigal:2.6,similar to AA sequence:UniProtKB:Q2FWY7;locus_tag=LIEDJOGP_00808;product=Sodium/proline symporter
1	Prodigal:2.6	CDS	846705	847007	.	+	0	ID=LIEDJOGP_00809;eC_number=6.3.5.-;Name=gatC;dbxref=COG:COG0721;gene=gatC;inference=ab initio prediction:Prodigal:2.6,similar to AA sequence:UniProtKB:P68807;locus_tag=LIEDJOGP_00809;product=Aspartyl/glutamyl-tRNA(Asn/Gln) amidotransferase subunit C
1	Prodigal:2.6	CDS	847009	848466	.	+	0	ID=LIEDJOGP_00810;eC_number=6.3.5.7;Name=gatA;dbxref=COG:COG0154;gene=gatA;inference=ab initio prediction:Prodigal:2.6,similar to AA sequence:UniProtKB:P63488;locus_tag=LIEDJOGP_00810;product=Glutamyl-tRNA(Gln) amidotransferase subunit A
1	Prodigal:2.6	CDS	848479	849906	.	+	0	ID=LIEDJOGP_00811;eC_number=6.3.5.-;Name=gatB;dbxref=COG:COG0064;gene=gatB;inference=ab initio prediction:Prodigal:2.6,similar to AA sequence:UniProtKB:P64201;locus_tag=LIEDJOGP_00811;product=Aspartyl/glutamyl-tRNA(Asn/Gln) amidotransferase subunit B
1	Prodigal:2.6	CDS	850131	851081	.	+	0	ID=LIEDJOGP_00812;eC_number=2.7.1.107;Name=dagK;gene=dagK;inference=ab initio prediction:Prodigal:2.6,similar to AA sequence:UniProtKB:Q6GFF9;locus_tag=LIEDJOGP_00812;product=Diacylglycerol kinase
1	Prodigal:2.6	CDS	851113	852531	.	+	0	ID=LIEDJOGP_00813;eC_number=2.1.1.189;Name=rlmCD;dbxref=COG:COG2265;gene=rlmCD;inference=ab initio prediction:Prodigal:2.6,similar to AA sequence:UniProtKB:O31503;locus_tag=LIEDJOGP_00813;product=23S rRNA (uracil-C(5))-methyltransferase RlmCD
1	Prodigal:2.6	CDS	852675	853217	.	+	0	ID=LIEDJOGP_00814;inference=ab initio prediction:Prodigal:2.6;locus_tag=LIEDJOGP_00814;product=hypothetical protein
1	Prodigal:2.6	CDS	853527	854597	.	+	0	ID=LIEDJOGP_00815;eC_number=2.7.7.7;Name=dinB;dbxref=COG:COG0389;gene=dinB;inference=ab initio prediction:Prodigal:2.6,similar to AA sequence:UniProtKB:Q47155;locus_tag=LIEDJOGP_00815;product=DNA polymerase IV
1	Prodigal:2.6	CDS	854628	855182	.	-	0	ID=LIEDJOGP_00816;eC_number=3.1.-.-;dbxref=COG:COG0322;inference=ab initio prediction:Prodigal:2.6,similar to AA sequence:UniProtKB:P9WLJ1;locus_tag=LIEDJOGP_00816;product=Putative bifunctional exonuclease/endonuclease protein
1	Prodigal:2.6	CDS	855371	855871	.	-	0	ID=LIEDJOGP_00817;eC_number=1.16.3.2;Name=ftnA;dbxref=COG:COG1528;gene=ftnA;inference=ab initio prediction:Prodigal:2.6,similar to AA sequence:UniProtKB:Q2FWZ8;locus_tag=LIEDJOGP_00817;product=Bacterial non-heme ferritin
1	Prodigal:2.6	CDS	856093	857406	.	+	0	ID=LIEDJOGP_00818;eC_number=6.3.2.10;Name=murF_2;gene=murF_2;inference=ab initio prediction:Prodigal:2.6,protein motif:HAMAP:MF_02019;locus_tag=LIEDJOGP_00818;product=UDP-N-acetylmuramoyl-tripeptide--D-alanyl-D-alanine ligase
1	Prodigal:2.6	CDS	857408	858133	.	+	0	ID=LIEDJOGP_00819;Name=cobQ;gene=cobQ;inference=ab initio prediction:Prodigal:2.6,protein motif:HAMAP:MF_00028;locus_tag=LIEDJOGP_00819;product=Cobyric acid synthase
1	Prodigal:2.6	CDS	858574	859110	.	+	0	ID=LIEDJOGP_00820;inference=ab initio prediction:Prodigal:2.6;locus_tag=LIEDJOGP_00820;product=hypothetical protein
1	Prodigal:2.6	CDS	859261	860247	.	-	0	ID=LIEDJOGP_00821;inference=ab initio prediction:Prodigal:2.6;locus_tag=LIEDJOGP_00821;product=hypothetical protein
1	Prodigal:2.6	CDS	860421	861176	.	+	0	ID=LIEDJOGP_00822;eC_number=3.4.11.18;Name=map;dbxref=COG:COG0024;gene=map;inference=ab initio prediction:Prodigal:2.6,similar to AA sequence:UniProtKB:P0A078;locus_tag=LIEDJOGP_00822;product=Methionine aminopeptidase
1	Prodigal:2.6	CDS	861334	861720	.	+	0	ID=LIEDJOGP_00823;inference=ab initio prediction:Prodigal:2.6;locus_tag=LIEDJOGP_00823;product=hypothetical protein
1	Prodigal:2.6	CDS	861735	862436	.	+	0	ID=LIEDJOGP_00824;Name=liaF;dbxref=COG:COG4758;gene=liaF;inference=ab initio prediction:Prodigal:2.6,similar to AA sequence:UniProtKB:O32199;locus_tag=LIEDJOGP_00824;product=Protein LiaF
1	Prodigal:2.6	CDS	862433	863479	.	+	0	ID=LIEDJOGP_00825;eC_number=2.7.13.3;Name=vraS;gene=vraS;inference=ab initio prediction:Prodigal:2.6,similar to AA sequence:UniProtKB:Q99SZ7;locus_tag=LIEDJOGP_00825;product=Sensor protein VraS
1	Prodigal:2.6	CDS	863469	864098	.	+	0	ID=LIEDJOGP_00826;Name=vraR_1;dbxref=COG:COG2197;gene=vraR_1;inference=ab initio prediction:Prodigal:2.6,similar to AA sequence:UniProtKB:Q7A2Q1;locus_tag=LIEDJOGP_00826;product=Response regulator protein VraR
1	Prodigal:2.6	CDS	864155	865333	.	-	0	ID=LIEDJOGP_00827;inference=ab initio prediction:Prodigal:2.6,similar to AA sequence:UniProtKB:P0A8K8;locus_tag=LIEDJOGP_00827;note=UPF0761 membrane protein YihY;product=hypothetical protein
1	Prodigal:2.6	CDS	865740	866024	.	-	0	ID=LIEDJOGP_00828;inference=ab initio prediction:Prodigal:2.6;locus_tag=LIEDJOGP_00828;product=hypothetical protein
1	Prodigal:2.6	CDS	866032	866496	.	-	0	ID=LIEDJOGP_00829;eC_number=3.1.3.48;Name=ptpA;gene=ptpA;inference=ab initio prediction:Prodigal:2.6,similar to AA sequence:UniProtKB:Q7A4S1;locus_tag=LIEDJOGP_00829;product=Low molecular weight protein-tyrosine-phosphatase PtpA
1	Prodigal:2.6	CDS	866637	866852	.	+	0	ID=LIEDJOGP_00830;inference=ab initio prediction:Prodigal:2.6,similar to AA sequence:UniProtKB:Q7A4S2;locus_tag=LIEDJOGP_00830;note=UPF0435 protein SA1696;product=hypothetical protein
1	Prodigal:2.6	CDS	866854	868095	.	+	0	ID=LIEDJOGP_00831;eC_number=3.4.11.-;Name=pepS;dbxref=COG:COG2309;gene=pepS;inference=ab initio prediction:Prodigal:2.6,similar to AA sequence:UniProtKB:Q9X4A7;locus_tag=LIEDJOGP_00831;product=Aminopeptidase PepS
1	Prodigal:2.6	CDS	868175	868705	.	+	0	ID=LIEDJOGP_00832;eC_number=3.1.2.-;dbxref=COG:COG1607;inference=ab initio prediction:Prodigal:2.6,similar to AA sequence:UniProtKB:P44886;locus_tag=LIEDJOGP_00832;product=putative acyl-CoA thioester hydrolase
1	Prodigal:2.6	CDS	868842	869984	.	-	0	ID=LIEDJOGP_00833;eC_number=4.3.99.3;Name=queE_1;gene=queE_1;inference=ab initio prediction:Prodigal:2.6,protein motif:HAMAP:MF_00917;locus_tag=LIEDJOGP_00833;product=7-carboxy-7-deazaguanine synthase
1	Prodigal:2.6	CDS	870143	870304	.	+	0	ID=LIEDJOGP_00834;inference=ab initio prediction:Prodigal:2.6;locus_tag=LIEDJOGP_00834;product=hypothetical protein
1	Prodigal:2.6	CDS	870604	871122	.	+	0	ID=LIEDJOGP_00835;dbxref=COG:COG0693;inference=ab initio prediction:Prodigal:2.6,similar to AA sequence:UniProtKB:P0A0K0;locus_tag=LIEDJOGP_00835;product=putative protein
1	Prodigal:2.6	CDS	871443	872252	.	+	0	ID=LIEDJOGP_00836;eC_number=2.4.1.129;Name=mgt;dbxref=COG:COG0744;gene=mgt;inference=ab initio prediction:Prodigal:2.6,similar to AA sequence:UniProtKB:Q93Q23;locus_tag=LIEDJOGP_00836;product=Monofunctional glycosyltransferase
1	Prodigal:2.6	CDS	872530	873333	.	+	0	ID=LIEDJOGP_00837;Name=recX;gene=recX;inference=ab initio prediction:Prodigal:2.6,similar to AA sequence:UniProtKB:P66003;locus_tag=LIEDJOGP_00837;product=Regulatory protein RecX
1	Prodigal:2.6	CDS	873326	873640	.	+	0	ID=LIEDJOGP_00838;Name=yfhH;gene=yfhH;inference=ab initio prediction:Prodigal:2.6,similar to AA sequence:UniProtKB:O31576;locus_tag=LIEDJOGP_00838;product=putative protein YfhH
1	Prodigal:2.6	CDS	873656	875173	.	+	0	ID=LIEDJOGP_00839;eC_number=3.6.3.40;Name=tagH_1;gene=tagH_1;inference=ab initio prediction:Prodigal:2.6,similar to AA sequence:UniProtKB:Q7A713;locus_tag=LIEDJOGP_00839;product=Teichoic acids export ATP-binding protein TagH
1	Prodigal:2.6	CDS	875182	876012	.	+	0	ID=LIEDJOGP_00840;inference=ab initio prediction:Prodigal:2.6;locus_tag=LIEDJOGP_00840;product=hypothetical protein
1	Prodigal:2.6	CDS	876198	877172	.	-	0	ID=LIEDJOGP_00841;Name=yfhP;dbxref=COG:COG1988;gene=yfhP;inference=ab initio prediction:Prodigal:2.6,similar to AA sequence:UniProtKB:O31583;locus_tag=LIEDJOGP_00841;product=putative protein YfhP
1	Prodigal:2.6	CDS	877353	878396	.	+	0	ID=LIEDJOGP_00842;eC_number=3.2.2.-;Name=mutY;gene=mutY;inference=ab initio prediction:Prodigal:2.6,similar to AA sequence:UniProtKB:P83847;locus_tag=LIEDJOGP_00842;product=Adenine DNA glycosylase
1	Prodigal:2.6	CDS	878503	879045	.	+	0	ID=LIEDJOGP_00843;inference=ab initio prediction:Prodigal:2.6,similar to AA sequence:UniProtKB:Q97NV6;locus_tag=LIEDJOGP_00843;note=UPF0374 protein SP_1903;product=hypothetical protein
1	Prodigal:2.6	CDS	879287	881023	.	+	0	ID=LIEDJOGP_00844;eC_number=3.6.3.-;inference=ab initio prediction:Prodigal:2.6,similar to AA sequence:UniProtKB:Q7A4T3;locus_tag=LIEDJOGP_00844;product=Putative multidrug export ATP-binding/permease protein
1	Prodigal:2.6	CDS	881183	882277	.	-	0	ID=LIEDJOGP_00845;inference=ab initio prediction:Prodigal:2.6;locus_tag=LIEDJOGP_00845;product=hypothetical protein
1	Prodigal:2.6	CDS	882584	883873	.	-	0	ID=LIEDJOGP_00846;eC_number=5.4.3.8;Name=hemL2;gene=hemL2;inference=ab initio prediction:Prodigal:2.6,similar to AA sequence:UniProtKB:Q7A4T5;locus_tag=LIEDJOGP_00846;product=Glutamate-1-semialdehyde 2%2C1-aminomutase 2
1	Prodigal:2.6	CDS	883954	884412	.	+	0	ID=LIEDJOGP_00847;eC_number=1.11.1.15;Name=bcp;dbxref=COG:COG1225;gene=bcp;inference=ab initio prediction:Prodigal:2.6,similar to AA sequence:UniProtKB:Q83CY8;locus_tag=LIEDJOGP_00847;product=Putative peroxiredoxin bcp
1	Prodigal:2.6	CDS	884415	885365	.	+	0	ID=LIEDJOGP_00848;eC_number=1.1.1.310;Name=slcC;dbxref=COG:COG0111;gene=slcC;inference=ab initio prediction:Prodigal:2.6,similar to AA sequence:UniProtKB:Q1QWN6;locus_tag=LIEDJOGP_00848;product=(S)-sulfolactate dehydrogenase
1	Prodigal:2.6	CDS	885461	885913	.	+	0	ID=LIEDJOGP_00849;Name=perR;dbxref=COG:COG0735;gene=perR;inference=ab initio prediction:Prodigal:2.6,similar to AA sequence:UniProtKB:Q2G282;locus_tag=LIEDJOGP_00849;product=Peroxide-responsive repressor PerR
1	Aragorn:1.2	tRNA	888210	888286	.	+	.	ID=LIEDJOGP_00850;inference=COORDINATES:profile:Aragorn:1.2;locus_tag=LIEDJOGP_00850;product=tRNA-Ile(gat)
1	Aragorn:1.2	tRNA	888307	888382	.	+	.	ID=LIEDJOGP_00851;inference=COORDINATES:profile:Aragorn:1.2;locus_tag=LIEDJOGP_00851;product=tRNA-Ala(tgc)
1	Aragorn:1.2	tRNA	891685	891760	.	+	.	ID=LIEDJOGP_00852;inference=COORDINATES:profile:Aragorn:1.2;locus_tag=LIEDJOGP_00852;product=tRNA-Val(tac)
1	Aragorn:1.2	tRNA	891767	891842	.	+	.	ID=LIEDJOGP_00853;inference=COORDINATES:profile:Aragorn:1.2;locus_tag=LIEDJOGP_00853;product=tRNA-Thr(tgt)
1	Aragorn:1.2	tRNA	891849	891924	.	+	.	ID=LIEDJOGP_00854;inference=COORDINATES:profile:Aragorn:1.2;locus_tag=LIEDJOGP_00854;product=tRNA-Lys(ttt)
1	Aragorn:1.2	tRNA	891933	892015	.	+	.	ID=LIEDJOGP_00855;inference=COORDINATES:profile:Aragorn:1.2;locus_tag=LIEDJOGP_00855;product=tRNA-Leu(tag)
1	Aragorn:1.2	tRNA	892019	892093	.	+	.	ID=LIEDJOGP_00856;inference=COORDINATES:profile:Aragorn:1.2;locus_tag=LIEDJOGP_00856;product=tRNA-Gly(gcc)
1	Aragorn:1.2	tRNA	892105	892193	.	+	.	ID=LIEDJOGP_00857;inference=COORDINATES:profile:Aragorn:1.2;locus_tag=LIEDJOGP_00857;product=tRNA-Leu(taa)
1	Aragorn:1.2	tRNA	892206	892280	.	+	.	ID=LIEDJOGP_00858;inference=COORDINATES:profile:Aragorn:1.2;locus_tag=LIEDJOGP_00858;product=tRNA-Arg(acg)
1	Aragorn:1.2	tRNA	892289	892362	.	+	.	ID=LIEDJOGP_00859;inference=COORDINATES:profile:Aragorn:1.2;locus_tag=LIEDJOGP_00859;product=tRNA-Pro(tgg)
1	Aragorn:1.2	tRNA	892379	892454	.	+	.	ID=LIEDJOGP_00860;inference=COORDINATES:profile:Aragorn:1.2;locus_tag=LIEDJOGP_00860;product=tRNA-Ala(tgc)
1	Aragorn:1.2	tRNA	892479	892553	.	+	.	ID=LIEDJOGP_00861;inference=COORDINATES:profile:Aragorn:1.2;locus_tag=LIEDJOGP_00861;product=tRNA-Met(cat)
1	Aragorn:1.2	tRNA	892580	892653	.	+	.	ID=LIEDJOGP_00862;inference=COORDINATES:profile:Aragorn:1.2;locus_tag=LIEDJOGP_00862;product=tRNA-Met(cat)
1	Aragorn:1.2	tRNA	892662	892753	.	+	.	ID=LIEDJOGP_00863;inference=COORDINATES:profile:Aragorn:1.2;locus_tag=LIEDJOGP_00863;product=tRNA-Ser(tga)
1	Aragorn:1.2	tRNA	892760	892835	.	+	.	ID=LIEDJOGP_00864;inference=COORDINATES:profile:Aragorn:1.2;locus_tag=LIEDJOGP_00864;product=tRNA-Asp(gtc)
1	Aragorn:1.2	tRNA	892873	892965	.	+	.	ID=LIEDJOGP_00865;inference=COORDINATES:profile:Aragorn:1.2;locus_tag=LIEDJOGP_00865;product=tRNA-Ser(tga)
1	Aragorn:1.2	tRNA	892977	893050	.	+	.	ID=LIEDJOGP_00866;inference=COORDINATES:profile:Aragorn:1.2;locus_tag=LIEDJOGP_00866;product=tRNA-Met(cat)
1	Aragorn:1.2	tRNA	893154	893228	.	+	.	ID=LIEDJOGP_00867;inference=COORDINATES:profile:Aragorn:1.2;locus_tag=LIEDJOGP_00867;product=tRNA-Phe(gaa)
1	Aragorn:1.2	tRNA	893236	893311	.	+	.	ID=LIEDJOGP_00868;inference=COORDINATES:profile:Aragorn:1.2;locus_tag=LIEDJOGP_00868;product=tRNA-Thr(tgt)
1	Aragorn:1.2	tRNA	893316	893399	.	+	.	ID=LIEDJOGP_00869;inference=COORDINATES:profile:Aragorn:1.2;locus_tag=LIEDJOGP_00869;product=tRNA-Tyr(gta)
1	Aragorn:1.2	tRNA	893408	893481	.	+	.	ID=LIEDJOGP_00870;inference=COORDINATES:profile:Aragorn:1.2;locus_tag=LIEDJOGP_00870;product=tRNA-Trp(cca)
1	Aragorn:1.2	tRNA	893484	893557	.	+	.	ID=LIEDJOGP_00871;inference=COORDINATES:profile:Aragorn:1.2;locus_tag=LIEDJOGP_00871;product=tRNA-His(gtg)
1	Aragorn:1.2	tRNA	893568	893639	.	+	.	ID=LIEDJOGP_00872;inference=COORDINATES:profile:Aragorn:1.2;locus_tag=LIEDJOGP_00872;product=tRNA-Gln(ttg)
1	Aragorn:1.2	tRNA	893645	893718	.	+	.	ID=LIEDJOGP_00873;inference=COORDINATES:profile:Aragorn:1.2;locus_tag=LIEDJOGP_00873;product=tRNA-Cys(gca)
1	Aragorn:1.2	tRNA	893728	893802	.	+	.	ID=LIEDJOGP_00874;inference=COORDINATES:profile:Aragorn:1.2;locus_tag=LIEDJOGP_00874;product=tRNA-Gly(tcc)
1	Aragorn:1.2	tRNA	893817	893891	.	+	.	ID=LIEDJOGP_00875;inference=COORDINATES:profile:Aragorn:1.2;locus_tag=LIEDJOGP_00875;product=tRNA-Gly(tcc)
1	Aragorn:1.2	tRNA	894018	894101	.	+	.	ID=LIEDJOGP_00876;inference=COORDINATES:profile:Aragorn:1.2;locus_tag=LIEDJOGP_00876;product=tRNA-Leu(caa)
1	Prodigal:2.6	CDS	894260	895306	.	-	0	ID=LIEDJOGP_00877;Name=xerD_1;gene=xerD_1;inference=ab initio prediction:Prodigal:2.6,similar to AA sequence:UniProtKB:P0A0P0;locus_tag=LIEDJOGP_00877;product=Tyrosine recombinase XerD
1	Prodigal:2.6	CDS	895352	896083	.	-	0	ID=LIEDJOGP_00878;inference=ab initio prediction:Prodigal:2.6;locus_tag=LIEDJOGP_00878;product=hypothetical protein
1	Prodigal:2.6	CDS	896253	897425	.	-	0	ID=LIEDJOGP_00879;inference=ab initio prediction:Prodigal:2.6;locus_tag=LIEDJOGP_00879;product=hypothetical protein
1	Prodigal:2.6	CDS	897522	897830	.	-	0	ID=LIEDJOGP_00880;inference=ab initio prediction:Prodigal:2.6;locus_tag=LIEDJOGP_00880;product=hypothetical protein
1	Prodigal:2.6	CDS	897986	898321	.	-	0	ID=LIEDJOGP_00881;inference=ab initio prediction:Prodigal:2.6;locus_tag=LIEDJOGP_00881;product=hypothetical protein
1	Prodigal:2.6	CDS	898482	898673	.	+	0	ID=LIEDJOGP_00882;inference=ab initio prediction:Prodigal:2.6;locus_tag=LIEDJOGP_00882;product=hypothetical protein
1	Prodigal:2.6	CDS	898727	899050	.	+	0	ID=LIEDJOGP_00883;inference=ab initio prediction:Prodigal:2.6;locus_tag=LIEDJOGP_00883;product=hypothetical protein
1	Prodigal:2.6	CDS	899066	899260	.	+	0	ID=LIEDJOGP_00884;inference=ab initio prediction:Prodigal:2.6;locus_tag=LIEDJOGP_00884;product=hypothetical protein
1	Prodigal:2.6	CDS	899317	899406	.	+	0	ID=LIEDJOGP_00885;inference=ab initio prediction:Prodigal:2.6;locus_tag=LIEDJOGP_00885;product=hypothetical protein
1	Prodigal:2.6	CDS	899408	900649	.	+	0	ID=LIEDJOGP_00886;inference=ab initio prediction:Prodigal:2.6;locus_tag=LIEDJOGP_00886;product=hypothetical protein
1	Prodigal:2.6	CDS	900652	900969	.	+	0	ID=LIEDJOGP_00887;inference=ab initio prediction:Prodigal:2.6;locus_tag=LIEDJOGP_00887;product=hypothetical protein
1	Prodigal:2.6	CDS	900947	901258	.	+	0	ID=LIEDJOGP_00888;inference=ab initio prediction:Prodigal:2.6;locus_tag=LIEDJOGP_00888;product=hypothetical protein
1	Prodigal:2.6	CDS	901258	903069	.	+	0	ID=LIEDJOGP_00889;inference=ab initio prediction:Prodigal:2.6;locus_tag=LIEDJOGP_00889;product=hypothetical protein
1	Prodigal:2.6	CDS	903088	903294	.	+	0	ID=LIEDJOGP_00890;inference=ab initio prediction:Prodigal:2.6;locus_tag=LIEDJOGP_00890;product=hypothetical protein
1	Prodigal:2.6	CDS	903346	903828	.	+	0	ID=LIEDJOGP_00891;inference=ab initio prediction:Prodigal:2.6;locus_tag=LIEDJOGP_00891;product=hypothetical protein
1	Prodigal:2.6	CDS	903878	905596	.	+	0	ID=LIEDJOGP_00892;inference=ab initio prediction:Prodigal:2.6;locus_tag=LIEDJOGP_00892;product=hypothetical protein
1	Prodigal:2.6	CDS	905610	905960	.	+	0	ID=LIEDJOGP_00893;inference=ab initio prediction:Prodigal:2.6;locus_tag=LIEDJOGP_00893;product=hypothetical protein
1	Prodigal:2.6	CDS	905991	906209	.	+	0	ID=LIEDJOGP_00894;inference=ab initio prediction:Prodigal:2.6;locus_tag=LIEDJOGP_00894;product=hypothetical protein
1	Prodigal:2.6	CDS	906216	906947	.	+	0	ID=LIEDJOGP_00895;inference=ab initio prediction:Prodigal:2.6;locus_tag=LIEDJOGP_00895;product=hypothetical protein
1	Prodigal:2.6	CDS	907012	907332	.	+	0	ID=LIEDJOGP_00896;eC_number=3.6.1.31;Name=hisI_2;gene=hisI_2;inference=ab initio prediction:Prodigal:2.6,protein motif:HAMAP:MF_01019;locus_tag=LIEDJOGP_00896;product=Histidine biosynthesis bifunctional protein HisIE
1	Prodigal:2.6	CDS	907360	907827	.	-	0	ID=LIEDJOGP_00897;inference=ab initio prediction:Prodigal:2.6;locus_tag=LIEDJOGP_00897;product=hypothetical protein
1	Prodigal:2.6	CDS	907895	908140	.	+	0	ID=LIEDJOGP_00898;inference=ab initio prediction:Prodigal:2.6;locus_tag=LIEDJOGP_00898;product=hypothetical protein
1	Prodigal:2.6	CDS	908218	908412	.	+	0	ID=LIEDJOGP_00899;inference=ab initio prediction:Prodigal:2.6;locus_tag=LIEDJOGP_00899;product=hypothetical protein
1	Prodigal:2.6	CDS	908442	910316	.	+	0	ID=LIEDJOGP_00900;inference=ab initio prediction:Prodigal:2.6;locus_tag=LIEDJOGP_00900;product=hypothetical protein
1	Prodigal:2.6	CDS	910640	911131	.	+	0	ID=LIEDJOGP_00901;inference=ab initio prediction:Prodigal:2.6;locus_tag=LIEDJOGP_00901;product=hypothetical protein
1	Prodigal:2.6	CDS	911335	911952	.	+	0	ID=LIEDJOGP_00902;inference=ab initio prediction:Prodigal:2.6;locus_tag=LIEDJOGP_00902;product=hypothetical protein
1	Prodigal:2.6	CDS	912234	912524	.	+	0	ID=LIEDJOGP_00903;inference=ab initio prediction:Prodigal:2.6;locus_tag=LIEDJOGP_00903;product=hypothetical protein
1	Prodigal:2.6	CDS	912847	913185	.	+	0	ID=LIEDJOGP_00904;inference=ab initio prediction:Prodigal:2.6;locus_tag=LIEDJOGP_00904;product=hypothetical protein
1	Prodigal:2.6	CDS	913169	914803	.	+	0	ID=LIEDJOGP_00905;inference=ab initio prediction:Prodigal:2.6;locus_tag=LIEDJOGP_00905;product=hypothetical protein
1	Prodigal:2.6	CDS	914819	915955	.	+	0	ID=LIEDJOGP_00906;inference=ab initio prediction:Prodigal:2.6;locus_tag=LIEDJOGP_00906;product=hypothetical protein
1	Prodigal:2.6	CDS	915955	916701	.	+	0	ID=LIEDJOGP_00907;eC_number=3.4.21.92;Name=clpP1;gene=clpP1;inference=ab initio prediction:Prodigal:2.6,similar to AA sequence:UniProtKB:B0B803;locus_tag=LIEDJOGP_00907;product=ATP-dependent Clp protease proteolytic subunit 1
1	Prodigal:2.6	CDS	916726	917883	.	+	0	ID=LIEDJOGP_00908;inference=ab initio prediction:Prodigal:2.6;locus_tag=LIEDJOGP_00908;product=hypothetical protein
1	Prodigal:2.6	CDS	917910	918218	.	+	0	ID=LIEDJOGP_00909;inference=ab initio prediction:Prodigal:2.6;locus_tag=LIEDJOGP_00909;product=hypothetical protein
1	Prodigal:2.6	CDS	918190	918519	.	+	0	ID=LIEDJOGP_00910;inference=ab initio prediction:Prodigal:2.6;locus_tag=LIEDJOGP_00910;product=hypothetical protein
1	Prodigal:2.6	CDS	918519	918857	.	+	0	ID=LIEDJOGP_00911;inference=ab initio prediction:Prodigal:2.6;locus_tag=LIEDJOGP_00911;product=hypothetical protein
1	Prodigal:2.6	CDS	918857	919294	.	+	0	ID=LIEDJOGP_00912;inference=ab initio prediction:Prodigal:2.6;locus_tag=LIEDJOGP_00912;product=hypothetical protein
1	Prodigal:2.6	CDS	919300	920004	.	+	0	ID=LIEDJOGP_00913;inference=ab initio prediction:Prodigal:2.6;locus_tag=LIEDJOGP_00913;product=hypothetical protein
1	Prodigal:2.6	CDS	920028	920378	.	+	0	ID=LIEDJOGP_00914;inference=ab initio prediction:Prodigal:2.6;locus_tag=LIEDJOGP_00914;product=hypothetical protein
1	Prodigal:2.6	CDS	920426	920638	.	+	0	ID=LIEDJOGP_00915;inference=ab initio prediction:Prodigal:2.6;locus_tag=LIEDJOGP_00915;product=hypothetical protein
1	Prodigal:2.6	CDS	920702	924883	.	+	0	ID=LIEDJOGP_00916;Name=smc_1;gene=smc_1;inference=ab initio prediction:Prodigal:2.6,protein motif:HAMAP:MF_01894;locus_tag=LIEDJOGP_00916;product=Chromosome partition protein Smc
1	Prodigal:2.6	CDS	924886	925656	.	+	0	ID=LIEDJOGP_00917;inference=ab initio prediction:Prodigal:2.6;locus_tag=LIEDJOGP_00917;product=hypothetical protein
1	Prodigal:2.6	CDS	925653	929108	.	+	0	ID=LIEDJOGP_00918;inference=ab initio prediction:Prodigal:2.6;locus_tag=LIEDJOGP_00918;product=hypothetical protein
1	Prodigal:2.6	CDS	929096	929539	.	+	0	ID=LIEDJOGP_00919;inference=ab initio prediction:Prodigal:2.6;locus_tag=LIEDJOGP_00919;product=hypothetical protein
1	Prodigal:2.6	CDS	929574	929855	.	+	0	ID=LIEDJOGP_00920;inference=ab initio prediction:Prodigal:2.6;locus_tag=LIEDJOGP_00920;product=hypothetical protein
1	Prodigal:2.6	CDS	929857	930243	.	+	0	ID=LIEDJOGP_00921;inference=ab initio prediction:Prodigal:2.6;locus_tag=LIEDJOGP_00921;product=hypothetical protein
1	Prodigal:2.6	CDS	930297	931214	.	+	0	ID=LIEDJOGP_00922;eC_number=3.5.1.28;Name=cwlA;dbxref=COG:COG3409;gene=cwlA;inference=ab initio prediction:Prodigal:2.6,similar to AA sequence:UniProtKB:P24808;locus_tag=LIEDJOGP_00922;product=N-acetylmuramoyl-L-alanine amidase CwlA
1	Prodigal:2.6	CDS	931327	931929	.	+	0	ID=LIEDJOGP_00923;inference=ab initio prediction:Prodigal:2.6;locus_tag=LIEDJOGP_00923;product=hypothetical protein
1	Prodigal:2.6	CDS	931910	932038	.	+	0	ID=LIEDJOGP_00924;inference=ab initio prediction:Prodigal:2.6;locus_tag=LIEDJOGP_00924;product=hypothetical protein
1	Prodigal:2.6	CDS	932274	932591	.	+	0	ID=LIEDJOGP_00925;inference=ab initio prediction:Prodigal:2.6;locus_tag=LIEDJOGP_00925;product=hypothetical protein
1	Prodigal:2.6	CDS	933043	933891	.	+	0	ID=LIEDJOGP_00926;eC_number=3.4.21.19;Name=gseA;dbxref=COG:COG3591;gene=gseA;inference=ab initio prediction:Prodigal:2.6,similar to AA sequence:UniProtKB:P0C0Q1;locus_tag=LIEDJOGP_00926;product=Glutamyl endopeptidase
1	Prodigal:2.6	CDS	934117	935175	.	+	0	ID=LIEDJOGP_00927;inference=ab initio prediction:Prodigal:2.6;locus_tag=LIEDJOGP_00927;product=hypothetical protein
1	Prodigal:2.6	CDS	935414	936871	.	+	0	ID=LIEDJOGP_00928;Name=artQ;dbxref=COG:COG0765;gene=artQ;inference=ab initio prediction:Prodigal:2.6,similar to AA sequence:UniProtKB:P54536;locus_tag=LIEDJOGP_00928;product=Arginine transport system permease protein ArtQ
1	Prodigal:2.6	CDS	936858	937586	.	+	0	ID=LIEDJOGP_00929;Name=artM;dbxref=COG:COG1126;gene=artM;inference=ab initio prediction:Prodigal:2.6,similar to AA sequence:UniProtKB:P54537;locus_tag=LIEDJOGP_00929;product=Arginine transport ATP-binding protein ArtM
1	Prodigal:2.6	CDS	938083	938238	.	+	0	ID=LIEDJOGP_00930;inference=ab initio prediction:Prodigal:2.6;locus_tag=LIEDJOGP_00930;product=hypothetical protein
1	Prodigal:2.6	CDS	938448	939578	.	+	0	ID=LIEDJOGP_00931;eC_number=1.17.99.6;Name=queG;dbxref=COG:COG1600;gene=queG;inference=ab initio prediction:Prodigal:2.6,similar to AA sequence:UniProtKB:P97030;locus_tag=LIEDJOGP_00931;product=Epoxyqueuosine reductase
1	Prodigal:2.6	CDS	939575	940045	.	+	0	ID=LIEDJOGP_00932;eC_number=2.1.1.207;Name=trmL;dbxref=COG:COG0219;gene=trmL;inference=ab initio prediction:Prodigal:2.6,similar to AA sequence:UniProtKB:Q74Y93;locus_tag=LIEDJOGP_00932;product=tRNA (cytidine(34)-2'-O)-methyltransferase
1	Prodigal:2.6	CDS	940203	940802	.	+	0	ID=LIEDJOGP_00933;eC_number=3.5.99.6;Name=nagB_1;gene=nagB_1;inference=ab initio prediction:Prodigal:2.6,protein motif:HAMAP:MF_01241;locus_tag=LIEDJOGP_00933;product=Glucosamine-6-phosphate deaminase
1	Prodigal:2.6	CDS	940823	941005	.	+	0	ID=LIEDJOGP_00934;inference=ab initio prediction:Prodigal:2.6;locus_tag=LIEDJOGP_00934;product=hypothetical protein
1	Prodigal:2.6	CDS	941161	941565	.	+	0	ID=LIEDJOGP_00935;inference=ab initio prediction:Prodigal:2.6;locus_tag=LIEDJOGP_00935;product=hypothetical protein
1	Prodigal:2.6	CDS	941750	943135	.	+	0	ID=LIEDJOGP_00936;eC_number=4.2.1.2;Name=fumC;gene=fumC;inference=ab initio prediction:Prodigal:2.6,similar to AA sequence:UniProtKB:P64173;locus_tag=LIEDJOGP_00936;product=Fumarate hydratase class II
1	Prodigal:2.6	CDS	943496	944320	.	-	0	ID=LIEDJOGP_00937;eC_number=5.4.99.23;Name=rluD_1;dbxref=COG:COG0564;gene=rluD_1;inference=ab initio prediction:Prodigal:2.6,similar to AA sequence:UniProtKB:P33643;locus_tag=LIEDJOGP_00937;product=Ribosomal large subunit pseudouridine synthase D
1	Prodigal:2.6	CDS	944479	945612	.	+	0	ID=LIEDJOGP_00938;eC_number=2.7.13.3;Name=liaS;dbxref=COG:COG4585;gene=liaS;inference=ab initio prediction:Prodigal:2.6,similar to AA sequence:UniProtKB:O32198;locus_tag=LIEDJOGP_00938;product=Sensor histidine kinase LiaS
1	Prodigal:2.6	CDS	945605	946228	.	+	0	ID=LIEDJOGP_00939;Name=vraR_2;dbxref=COG:COG2197;gene=vraR_2;inference=ab initio prediction:Prodigal:2.6,similar to AA sequence:UniProtKB:Q7A2Q1;locus_tag=LIEDJOGP_00939;product=Response regulator protein VraR
1	Prodigal:2.6	CDS	946499	946963	.	+	0	ID=LIEDJOGP_00940;inference=ab initio prediction:Prodigal:2.6;locus_tag=LIEDJOGP_00940;product=hypothetical protein
1	Prodigal:2.6	CDS	947142	948275	.	+	0	ID=LIEDJOGP_00941;inference=ab initio prediction:Prodigal:2.6,similar to AA sequence:UniProtKB:Q7A4V2;locus_tag=LIEDJOGP_00941;note=UPF0754 membrane protein SA1664;product=hypothetical protein
1	Prodigal:2.6	CDS	948348	948692	.	+	0	ID=LIEDJOGP_00942;inference=ab initio prediction:Prodigal:2.6,similar to AA sequence:UniProtKB:Q7A4V3;locus_tag=LIEDJOGP_00942;note=UPF0342 protein SA1663;product=hypothetical protein
1	Prodigal:2.6	CDS	948963	950159	.	+	0	ID=LIEDJOGP_00943;Name=yhaO;dbxref=COG:COG0420;gene=yhaO;inference=ab initio prediction:Prodigal:2.6,similar to AA sequence:UniProtKB:O07522;locus_tag=LIEDJOGP_00943;product=putative metallophosphoesterase YhaO
1	Prodigal:2.6	CDS	950149	953088	.	+	0	ID=LIEDJOGP_00944;Name=yhaN;dbxref=COG:COG4717;gene=yhaN;inference=ab initio prediction:Prodigal:2.6,similar to AA sequence:UniProtKB:O08455;locus_tag=LIEDJOGP_00944;product=putative protein YhaN
1	Prodigal:2.6	CDS	953085	954026	.	+	0	ID=LIEDJOGP_00945;eC_number=3.1.-.-;Name=yhaM;dbxref=COG:COG3481;gene=yhaM;inference=ab initio prediction:Prodigal:2.6,similar to AA sequence:UniProtKB:O07521;locus_tag=LIEDJOGP_00945;product=3'-5' exoribonuclease YhaM
1	Prodigal:2.6	CDS	954452	955429	.	-	0	ID=LIEDJOGP_00946;eC_number=5.2.1.8;Name=prsA;dbxref=COG:COG0760;gene=prsA;inference=ab initio prediction:Prodigal:2.6,similar to AA sequence:UniProtKB:P60747;locus_tag=LIEDJOGP_00946;product=Foldase protein PrsA
1	Prodigal:2.6	CDS	955631	956191	.	-	0	ID=LIEDJOGP_00947;inference=ab initio prediction:Prodigal:2.6;locus_tag=LIEDJOGP_00947;product=hypothetical protein
1	Prodigal:2.6	CDS	956357	956728	.	-	0	ID=LIEDJOGP_00948;inference=ab initio prediction:Prodigal:2.6;locus_tag=LIEDJOGP_00948;product=hypothetical protein
1	Prodigal:2.6	CDS	956805	957230	.	-	0	ID=LIEDJOGP_00949;Name=hit;dbxref=COG:COG0537;gene=hit;inference=ab initio prediction:Prodigal:2.6,similar to AA sequence:UniProtKB:O07513;locus_tag=LIEDJOGP_00949;product=Protein hit
1	Prodigal:2.6	CDS	957360	958100	.	+	0	ID=LIEDJOGP_00950;Name=ecsA;dbxref=COG:COG1131;gene=ecsA;inference=ab initio prediction:Prodigal:2.6,similar to AA sequence:UniProtKB:P55339;locus_tag=LIEDJOGP_00950;product=ABC-type transporter ATP-binding protein EcsA
1	Prodigal:2.6	CDS	958069	959316	.	+	0	ID=LIEDJOGP_00951;inference=ab initio prediction:Prodigal:2.6;locus_tag=LIEDJOGP_00951;product=hypothetical protein
1	Prodigal:2.6	CDS	959375	959992	.	+	0	ID=LIEDJOGP_00952;inference=ab initio prediction:Prodigal:2.6;locus_tag=LIEDJOGP_00952;product=hypothetical protein
1	Prodigal:2.6	CDS	960554	961057	.	-	0	ID=LIEDJOGP_00953;Name=traP;dbxref=COG:COG2329;gene=traP;inference=ab initio prediction:Prodigal:2.6,similar to AA sequence:UniProtKB:Q8GQQ1;locus_tag=LIEDJOGP_00953;product=Signal transduction protein TRAP
1	Prodigal:2.6	CDS	961332	962411	.	+	0	ID=LIEDJOGP_00954;eC_number=4.1.1.37;Name=hemE;gene=hemE;inference=ab initio prediction:Prodigal:2.6,similar to AA sequence:UniProtKB:P67420;locus_tag=LIEDJOGP_00954;product=Uroporphyrinogen decarboxylase
1	Prodigal:2.6	CDS	962488	963411	.	+	0	ID=LIEDJOGP_00955;eC_number=4.99.1.1;Name=hemH;gene=hemH;inference=ab initio prediction:Prodigal:2.6,similar to AA sequence:UniProtKB:P64125;locus_tag=LIEDJOGP_00955;product=Ferrochelatase
1	Prodigal:2.6	CDS	963504	964952	.	+	0	ID=LIEDJOGP_00956;eC_number=1.3.3.4;Name=hemY;dbxref=COG:COG1232;gene=hemY;inference=ab initio prediction:Prodigal:2.6,similar to AA sequence:UniProtKB:P32397;locus_tag=LIEDJOGP_00956;product=Protoporphyrinogen oxidase
1	Prodigal:2.6	CDS	965088	965642	.	+	0	ID=LIEDJOGP_00957;eC_number=3.-.-.-;Name=ydeN;dbxref=COG:COG3545;gene=ydeN;inference=ab initio prediction:Prodigal:2.6,similar to AA sequence:UniProtKB:P96671;locus_tag=LIEDJOGP_00957;product=Putative hydrolase YdeN
1	Aragorn:1.2	tRNA	965957	966030	.	+	.	ID=LIEDJOGP_00958;inference=COORDINATES:profile:Aragorn:1.2;locus_tag=LIEDJOGP_00958;product=tRNA-Met(cat)
1	Aragorn:1.2	tRNA	966045	966120	.	+	.	ID=LIEDJOGP_00959;inference=COORDINATES:profile:Aragorn:1.2;locus_tag=LIEDJOGP_00959;product=tRNA-Asp(gtc)
1	Aragorn:1.2	tRNA	966130	966204	.	+	.	ID=LIEDJOGP_00960;inference=COORDINATES:profile:Aragorn:1.2;locus_tag=LIEDJOGP_00960;product=tRNA-Phe(gaa)
1	Aragorn:1.2	tRNA	966217	966292	.	+	.	ID=LIEDJOGP_00961;inference=COORDINATES:profile:Aragorn:1.2;locus_tag=LIEDJOGP_00961;product=tRNA-His(gtg)
1	Aragorn:1.2	tRNA	966310	966383	.	+	.	ID=LIEDJOGP_00962;inference=COORDINATES:profile:Aragorn:1.2;locus_tag=LIEDJOGP_00962;product=tRNA-Gly(tcc)
1	Aragorn:1.2	tRNA	966393	966467	.	+	.	ID=LIEDJOGP_00963;inference=COORDINATES:profile:Aragorn:1.2;locus_tag=LIEDJOGP_00963;product=tRNA-Asn(gtt)
1	Aragorn:1.2	tRNA	966468	966541	.	+	.	ID=LIEDJOGP_00964;inference=COORDINATES:profile:Aragorn:1.2;locus_tag=LIEDJOGP_00964;product=tRNA-Glu(ttc)
1	Aragorn:1.2	tRNA	966592	966682	.	+	.	ID=LIEDJOGP_00965;inference=COORDINATES:profile:Aragorn:1.2;locus_tag=LIEDJOGP_00965;product=tRNA-Ser(gga)
1	Prodigal:2.6	CDS	966891	967961	.	-	0	ID=LIEDJOGP_00966;Name=xerD_2;gene=xerD_2;inference=ab initio prediction:Prodigal:2.6,similar to AA sequence:UniProtKB:P0A0P0;locus_tag=LIEDJOGP_00966;product=Tyrosine recombinase XerD
1	Prodigal:2.6	CDS	968937	969032	.	+	0	ID=LIEDJOGP_00967;inference=ab initio prediction:Prodigal:2.6;locus_tag=LIEDJOGP_00967;product=hypothetical protein
1	Prodigal:2.6	CDS	969171	969707	.	+	0	ID=LIEDJOGP_00968;inference=ab initio prediction:Prodigal:2.6;locus_tag=LIEDJOGP_00968;product=hypothetical protein
1	Prodigal:2.6	CDS	970575	970880	.	-	0	ID=LIEDJOGP_00969;inference=ab initio prediction:Prodigal:2.6;locus_tag=LIEDJOGP_00969;product=hypothetical protein
1	Prodigal:2.6	CDS	970994	971431	.	+	0	ID=LIEDJOGP_00970;inference=ab initio prediction:Prodigal:2.6;locus_tag=LIEDJOGP_00970;product=hypothetical protein
1	Prodigal:2.6	CDS	971428	971877	.	+	0	ID=LIEDJOGP_00971;inference=ab initio prediction:Prodigal:2.6;locus_tag=LIEDJOGP_00971;product=hypothetical protein
1	Prodigal:2.6	CDS	971849	972274	.	+	0	ID=LIEDJOGP_00972;inference=ab initio prediction:Prodigal:2.6;locus_tag=LIEDJOGP_00972;product=hypothetical protein
1	Prodigal:2.6	CDS	972258	972539	.	+	0	ID=LIEDJOGP_00973;inference=ab initio prediction:Prodigal:2.6;locus_tag=LIEDJOGP_00973;product=hypothetical protein
1	Prodigal:2.6	CDS	972579	973469	.	-	0	ID=LIEDJOGP_00974;inference=ab initio prediction:Prodigal:2.6;locus_tag=LIEDJOGP_00974;product=hypothetical protein
1	Prodigal:2.6	CDS	973592	974827	.	+	0	ID=LIEDJOGP_00975;inference=ab initio prediction:Prodigal:2.6;locus_tag=LIEDJOGP_00975;product=hypothetical protein
1	Prodigal:2.6	CDS	974844	977882	.	+	0	ID=LIEDJOGP_00976;inference=ab initio prediction:Prodigal:2.6;locus_tag=LIEDJOGP_00976;product=hypothetical protein
1	Prodigal:2.6	CDS	977883	978152	.	+	0	ID=LIEDJOGP_00977;inference=ab initio prediction:Prodigal:2.6;locus_tag=LIEDJOGP_00977;product=hypothetical protein
1	Prodigal:2.6	CDS	978094	978255	.	+	0	ID=LIEDJOGP_00978;inference=ab initio prediction:Prodigal:2.6;locus_tag=LIEDJOGP_00978;product=hypothetical protein
1	Prodigal:2.6	CDS	978269	978571	.	+	0	ID=LIEDJOGP_00979;inference=ab initio prediction:Prodigal:2.6;locus_tag=LIEDJOGP_00979;product=hypothetical protein
1	Prodigal:2.6	CDS	978641	980887	.	+	0	ID=LIEDJOGP_00980;inference=ab initio prediction:Prodigal:2.6;locus_tag=LIEDJOGP_00980;product=hypothetical protein
1	Prodigal:2.6	CDS	980888	981580	.	+	0	ID=LIEDJOGP_00981;inference=ab initio prediction:Prodigal:2.6;locus_tag=LIEDJOGP_00981;product=hypothetical protein
1	Prodigal:2.6	CDS	981580	984159	.	+	0	ID=LIEDJOGP_00982;inference=ab initio prediction:Prodigal:2.6;locus_tag=LIEDJOGP_00982;product=hypothetical protein
1	Prodigal:2.6	CDS	984156	986453	.	+	0	ID=LIEDJOGP_00983;inference=ab initio prediction:Prodigal:2.6;locus_tag=LIEDJOGP_00983;product=hypothetical protein
1	Prodigal:2.6	CDS	986453	986854	.	+	0	ID=LIEDJOGP_00984;inference=ab initio prediction:Prodigal:2.6;locus_tag=LIEDJOGP_00984;product=hypothetical protein
1	Prodigal:2.6	CDS	986901	987227	.	+	0	ID=LIEDJOGP_00985;inference=ab initio prediction:Prodigal:2.6;locus_tag=LIEDJOGP_00985;product=hypothetical protein
1	Prodigal:2.6	CDS	987233	987829	.	+	0	ID=LIEDJOGP_00986;inference=ab initio prediction:Prodigal:2.6;locus_tag=LIEDJOGP_00986;product=hypothetical protein
1	Prodigal:2.6	CDS	987855	989804	.	+	0	ID=LIEDJOGP_00987;inference=ab initio prediction:Prodigal:2.6;locus_tag=LIEDJOGP_00987;product=hypothetical protein
1	Prodigal:2.6	CDS	989808	990878	.	+	0	ID=LIEDJOGP_00988;dbxref=COG:COG1705;inference=ab initio prediction:Prodigal:2.6,similar to AA sequence:UniProtKB:Q2G222;locus_tag=LIEDJOGP_00988;product=N-acetylmuramoyl-L-alanine amidase domain-containing protein
1	Prodigal:2.6	CDS	990899	991501	.	+	0	ID=LIEDJOGP_00989;inference=ab initio prediction:Prodigal:2.6;locus_tag=LIEDJOGP_00989;product=hypothetical protein
1	Prodigal:2.6	CDS	991498	992355	.	+	0	ID=LIEDJOGP_00990;inference=ab initio prediction:Prodigal:2.6;locus_tag=LIEDJOGP_00990;product=hypothetical protein
1	Prodigal:2.6	CDS	992579	992881	.	+	0	ID=LIEDJOGP_00991;inference=ab initio prediction:Prodigal:2.6;locus_tag=LIEDJOGP_00991;product=hypothetical protein
1	Prodigal:2.6	CDS	992878	993228	.	+	0	ID=LIEDJOGP_00992;inference=ab initio prediction:Prodigal:2.6;locus_tag=LIEDJOGP_00992;product=hypothetical protein
1	Prodigal:2.6	CDS	993233	994537	.	+	0	ID=LIEDJOGP_00993;inference=ab initio prediction:Prodigal:2.6;locus_tag=LIEDJOGP_00993;product=hypothetical protein
1	Prodigal:2.6	CDS	994579	996735	.	+	0	ID=LIEDJOGP_00994;eC_number=5.99.1.2;Name=topB_2;dbxref=COG:COG0550;gene=topB_2;inference=ab initio prediction:Prodigal:2.6,similar to AA sequence:UniProtKB:P14294;locus_tag=LIEDJOGP_00994;product=DNA topoisomerase 3
1	Prodigal:2.6	CDS	996704	997183	.	+	0	ID=LIEDJOGP_00995;inference=ab initio prediction:Prodigal:2.6;locus_tag=LIEDJOGP_00995;product=hypothetical protein
1	Prodigal:2.6	CDS	997194	997955	.	+	0	ID=LIEDJOGP_00996;inference=ab initio prediction:Prodigal:2.6;locus_tag=LIEDJOGP_00996;product=hypothetical protein
1	Prodigal:2.6	CDS	998031	998243	.	+	0	ID=LIEDJOGP_00997;inference=ab initio prediction:Prodigal:2.6;locus_tag=LIEDJOGP_00997;product=hypothetical protein
1	Prodigal:2.6	CDS	998309	1000645	.	+	0	ID=LIEDJOGP_00998;inference=ab initio prediction:Prodigal:2.6;locus_tag=LIEDJOGP_00998;product=hypothetical protein
1	Prodigal:2.6	CDS	1000836	1001663	.	+	0	ID=LIEDJOGP_00999;inference=ab initio prediction:Prodigal:2.6;locus_tag=LIEDJOGP_00999;product=hypothetical protein
1	Prodigal:2.6	CDS	1001858	1002772	.	-	0	ID=LIEDJOGP_01000;inference=ab initio prediction:Prodigal:2.6;locus_tag=LIEDJOGP_01000;product=hypothetical protein
1	Prodigal:2.6	CDS	1003073	1004446	.	+	0	ID=LIEDJOGP_01001;inference=ab initio prediction:Prodigal:2.6;locus_tag=LIEDJOGP_01001;product=hypothetical protein
1	Prodigal:2.6	CDS	1004433	1004993	.	+	0	ID=LIEDJOGP_01002;inference=ab initio prediction:Prodigal:2.6;locus_tag=LIEDJOGP_01002;product=hypothetical protein
1	Prodigal:2.6	CDS	1005306	1005800	.	-	0	ID=LIEDJOGP_01003;Name=xerC_3;gene=xerC_3;inference=ab initio prediction:Prodigal:2.6,protein motif:HAMAP:MF_01808;locus_tag=LIEDJOGP_01003;product=Tyrosine recombinase XerC
1	Prodigal:2.6	CDS	1005959	1006171	.	+	0	ID=LIEDJOGP_01004;inference=ab initio prediction:Prodigal:2.6;locus_tag=LIEDJOGP_01004;product=hypothetical protein
1	Prodigal:2.6	CDS	1006143	1006304	.	+	0	ID=LIEDJOGP_01005;inference=ab initio prediction:Prodigal:2.6;locus_tag=LIEDJOGP_01005;product=hypothetical protein
1	Prodigal:2.6	CDS	1006551	1007285	.	-	0	ID=LIEDJOGP_01006;inference=ab initio prediction:Prodigal:2.6;locus_tag=LIEDJOGP_01006;product=hypothetical protein
1	Prodigal:2.6	CDS	1007367	1007522	.	-	0	ID=LIEDJOGP_01007;inference=ab initio prediction:Prodigal:2.6;locus_tag=LIEDJOGP_01007;product=hypothetical protein
1	Prodigal:2.6	CDS	1007812	1008099	.	-	0	ID=LIEDJOGP_01008;inference=ab initio prediction:Prodigal:2.6;locus_tag=LIEDJOGP_01008;product=hypothetical protein
1	Prodigal:2.6	CDS	1008261	1008926	.	-	0	ID=LIEDJOGP_01009;inference=ab initio prediction:Prodigal:2.6;locus_tag=LIEDJOGP_01009;product=hypothetical protein
1	Prodigal:2.6	CDS	1010177	1011601	.	+	0	ID=LIEDJOGP_01010;eC_number=6.2.1.26;Name=menE;gene=menE;inference=ab initio prediction:Prodigal:2.6,similar to AA sequence:UniProtKB:P63526;locus_tag=LIEDJOGP_01010;product=2-succinylbenzoate--CoA ligase
1	Prodigal:2.6	CDS	1011591	1012592	.	+	0	ID=LIEDJOGP_01011;eC_number=4.2.1.113;Name=menC;dbxref=COG:COG4948;gene=menC;inference=ab initio prediction:Prodigal:2.6,similar to AA sequence:UniProtKB:O34514;locus_tag=LIEDJOGP_01011;product=o-succinylbenzoate synthase
1	Prodigal:2.6	CDS	1012589	1012840	.	-	0	ID=LIEDJOGP_01012;dbxref=COG:COG0759;inference=ab initio prediction:Prodigal:2.6,similar to AA sequence:UniProtKB:Q97NX8;locus_tag=LIEDJOGP_01012;product=Putative membrane protein insertion efficiency factor
1	Prodigal:2.6	CDS	1012899	1013375	.	+	0	ID=LIEDJOGP_01013;eC_number=3.6.1.55;Name=ytkD;dbxref=COG:COG0494;gene=ytkD;inference=ab initio prediction:Prodigal:2.6,similar to AA sequence:UniProtKB:O35013;locus_tag=LIEDJOGP_01013;product=Putative 8-oxo-dGTP diphosphatase YtkD
1	Prodigal:2.6	CDS	1013386	1014147	.	+	0	ID=LIEDJOGP_01014;inference=ab initio prediction:Prodigal:2.6;locus_tag=LIEDJOGP_01014;product=hypothetical protein
1	Prodigal:2.6	CDS	1014378	1016087	.	-	0	ID=LIEDJOGP_01015;eC_number=4.1.1.49;Name=pckA;gene=pckA;inference=ab initio prediction:Prodigal:2.6,similar to AA sequence:UniProtKB:P99128;locus_tag=LIEDJOGP_01015;product=Phosphoenolpyruvate carboxykinase (ATP)
1	Prodigal:2.6	CDS	1016340	1017539	.	+	0	ID=LIEDJOGP_01016;eC_number=2.5.1.6;Name=metK;gene=metK;inference=ab initio prediction:Prodigal:2.6,similar to AA sequence:UniProtKB:P66767;locus_tag=LIEDJOGP_01016;product=S-adenosylmethionine synthase
1	Prodigal:2.6	CDS	1017642	1018550	.	+	0	ID=LIEDJOGP_01017;inference=ab initio prediction:Prodigal:2.6;locus_tag=LIEDJOGP_01017;product=hypothetical protein
1	Prodigal:2.6	CDS	1018730	1019566	.	+	0	ID=LIEDJOGP_01018;eC_number=1.1.1.-;Name=yvgN;dbxref=COG:COG0656;gene=yvgN;inference=ab initio prediction:Prodigal:2.6,similar to AA sequence:UniProtKB:O32210;locus_tag=LIEDJOGP_01018;product=Glyoxal reductase
1	Prodigal:2.6	CDS	1019851	1020006	.	+	0	ID=LIEDJOGP_01019;inference=ab initio prediction:Prodigal:2.6;locus_tag=LIEDJOGP_01019;product=hypothetical protein
1	Prodigal:2.6	CDS	1020236	1021309	.	-	0	ID=LIEDJOGP_01020;inference=ab initio prediction:Prodigal:2.6;locus_tag=LIEDJOGP_01020;product=hypothetical protein
1	Prodigal:2.6	CDS	1021893	1022246	.	-	0	ID=LIEDJOGP_01021;Name=crcB_1;dbxref=COG:COG0239;gene=crcB_1;inference=ab initio prediction:Prodigal:2.6,similar to AA sequence:UniProtKB:Q7VYU0;locus_tag=LIEDJOGP_01021;product=Putative fluoride ion transporter CrcB
1	Prodigal:2.6	CDS	1022243	1022608	.	-	0	ID=LIEDJOGP_01022;Name=crcB_2;dbxref=COG:COG0239;gene=crcB_2;inference=ab initio prediction:Prodigal:2.6,similar to AA sequence:UniProtKB:Q7VYU0;locus_tag=LIEDJOGP_01022;product=Putative fluoride ion transporter CrcB
1	Prodigal:2.6	CDS	1022645	1022953	.	-	0	ID=LIEDJOGP_01023;inference=ab initio prediction:Prodigal:2.6;locus_tag=LIEDJOGP_01023;product=hypothetical protein
1	Prodigal:2.6	CDS	1023230	1023943	.	+	0	ID=LIEDJOGP_01024;eC_number=2.2.1.2;Name=tal;dbxref=COG:COG0176;gene=tal;inference=ab initio prediction:Prodigal:2.6,similar to AA sequence:UniProtKB:Q9WYD1;locus_tag=LIEDJOGP_01024;product=Transaldolase
1	Prodigal:2.6	CDS	1024083	1024526	.	+	0	ID=LIEDJOGP_01025;inference=ab initio prediction:Prodigal:2.6;locus_tag=LIEDJOGP_01025;product=hypothetical protein
1	Prodigal:2.6	CDS	1024513	1024956	.	-	0	ID=LIEDJOGP_01026;inference=ab initio prediction:Prodigal:2.6;locus_tag=LIEDJOGP_01026;product=hypothetical protein
1	Prodigal:2.6	CDS	1024962	1025441	.	-	0	ID=LIEDJOGP_01027;Name=sigS;dbxref=COG:COG1595;gene=sigS;inference=ab initio prediction:Prodigal:2.6,similar to AA sequence:UniProtKB:Q2FXF2;locus_tag=LIEDJOGP_01027;product=RNA polymerase sigma factor SigS
1	Prodigal:2.6	CDS	1025649	1025864	.	+	0	ID=LIEDJOGP_01028;inference=ab initio prediction:Prodigal:2.6;locus_tag=LIEDJOGP_01028;product=hypothetical protein
1	Prodigal:2.6	CDS	1026242	1027093	.	+	0	ID=LIEDJOGP_01029;Name=atl_2;dbxref=COG:COG4193;gene=atl_2;inference=ab initio prediction:Prodigal:2.6,similar to AA sequence:UniProtKB:P0C5Z8;locus_tag=LIEDJOGP_01029;product=Bifunctional autolysin
1	Prodigal:2.6	CDS	1027441	1028925	.	+	0	ID=LIEDJOGP_01030;inference=ab initio prediction:Prodigal:2.6;locus_tag=LIEDJOGP_01030;product=hypothetical protein
1	Prodigal:2.6	CDS	1029373	1030404	.	+	0	ID=LIEDJOGP_01031;Name=ribD;dbxref=COG:COG0117;gene=ribD;inference=ab initio prediction:Prodigal:2.6,similar to AA sequence:UniProtKB:P17618;locus_tag=LIEDJOGP_01031;product=Riboflavin biosynthesis protein RibD
1	Prodigal:2.6	CDS	1030411	1031043	.	+	0	ID=LIEDJOGP_01032;eC_number=2.5.1.9;Name=ribE;dbxref=COG:COG0307;gene=ribE;inference=ab initio prediction:Prodigal:2.6,similar to AA sequence:UniProtKB:P16440;locus_tag=LIEDJOGP_01032;product=Riboflavin synthase
1	Prodigal:2.6	CDS	1031056	1032237	.	+	0	ID=LIEDJOGP_01033;Name=ribBA;dbxref=COG:COG0108;gene=ribBA;inference=ab initio prediction:Prodigal:2.6,similar to AA sequence:UniProtKB:A5U2B7;locus_tag=LIEDJOGP_01033;product=Riboflavin biosynthesis protein RibBA
1	Prodigal:2.6	CDS	1032250	1032711	.	+	0	ID=LIEDJOGP_01034;eC_number=2.5.1.78;Name=ribH;gene=ribH;inference=ab initio prediction:Prodigal:2.6,similar to AA sequence:UniProtKB:P99141;locus_tag=LIEDJOGP_01034;product=6%2C7-dimethyl-8-ribityllumazine synthase
1	Prodigal:2.6	CDS	1032969	1033970	.	-	0	ID=LIEDJOGP_01035;eC_number=1.5.5.2;Name=putB;dbxref=COG:COG0506;gene=putB;inference=ab initio prediction:Prodigal:2.6,similar to AA sequence:UniProtKB:P94390;locus_tag=LIEDJOGP_01035;product=Proline dehydrogenase 2
1	Prodigal:2.6	CDS	1034213	1035040	.	+	0	ID=LIEDJOGP_01036;eC_number=3.1.1.-;Name=ytpA;dbxref=COG:COG2267;gene=ytpA;inference=ab initio prediction:Prodigal:2.6,similar to AA sequence:UniProtKB:O34705;locus_tag=LIEDJOGP_01036;product=Phospholipase YtpA
1	Prodigal:2.6	CDS	1035521	1035946	.	+	0	ID=LIEDJOGP_01037;Name=rot;gene=rot;inference=ab initio prediction:Prodigal:2.6,similar to AA sequence:UniProtKB:Q7A514;locus_tag=LIEDJOGP_01037;product=HTH-type transcriptional regulator rot
1	Prodigal:2.6	CDS	1036168	1036731	.	-	0	ID=LIEDJOGP_01038;eC_number=2.1.1.199;Name=rsmH_1;gene=rsmH_1;inference=ab initio prediction:Prodigal:2.6,protein motif:HAMAP:MF_01007;locus_tag=LIEDJOGP_01038;product=Ribosomal RNA small subunit methyltransferase H
1	Prodigal:2.6	CDS	1036728	1037681	.	-	0	ID=LIEDJOGP_01039;eC_number=2.8.1.6;Name=bioB_2;gene=bioB_2;inference=ab initio prediction:Prodigal:2.6,protein motif:HAMAP:MF_01694;locus_tag=LIEDJOGP_01039;product=Biotin synthase
1	Prodigal:2.6	CDS	1037788	1039002	.	+	0	ID=LIEDJOGP_01040;Name=mdtH;gene=mdtH;inference=ab initio prediction:Prodigal:2.6,similar to AA sequence:UniProtKB:P69367;locus_tag=LIEDJOGP_01040;product=Multidrug resistance protein MdtH
1	Prodigal:2.6	CDS	1039264	1041708	.	+	0	ID=LIEDJOGP_01041;eC_number=6.1.1.4;Name=leuS;gene=leuS;inference=ab initio prediction:Prodigal:2.6,similar to AA sequence:UniProtKB:P67513;locus_tag=LIEDJOGP_01041;product=Leucine--tRNA ligase
1	Prodigal:2.6	CDS	1041734	1042045	.	+	0	ID=LIEDJOGP_01042;eC_number=2.8.1.-;dbxref=COG:COG0607;inference=ab initio prediction:Prodigal:2.6,similar to AA sequence:UniProtKB:D3RPB9;locus_tag=LIEDJOGP_01042;product=Sulfurtransferase
1	Prodigal:2.6	CDS	1042450	1053528	.	+	0	ID=LIEDJOGP_01043;Name=ebh_1;gene=ebh_1;inference=ab initio prediction:Prodigal:2.6,similar to AA sequence:UniProtKB:Q8NWQ6;locus_tag=LIEDJOGP_01043;product=Extracellular matrix-binding protein ebh
1	Prodigal:2.6	CDS	1053900	1055162	.	-	0	ID=LIEDJOGP_01044;dbxref=COG:COG2081;inference=ab initio prediction:Prodigal:2.6,similar to AA sequence:UniProtKB:P44941;locus_tag=LIEDJOGP_01044;product=putative protein
1	Prodigal:2.6	CDS	1055435	1057096	.	+	0	ID=LIEDJOGP_01045;Name=murJ_1;dbxref=COG:COG2244;gene=murJ_1;inference=ab initio prediction:Prodigal:2.6,similar to AA sequence:UniProtKB:O34674;locus_tag=LIEDJOGP_01045;product=Lipid II flippase MurJ
1	Prodigal:2.6	CDS	1057093	1057785	.	+	0	ID=LIEDJOGP_01046;eC_number=5.4.99.19;Name=rsuA;dbxref=COG:COG1187;gene=rsuA;inference=ab initio prediction:Prodigal:2.6,similar to AA sequence:UniProtKB:P45124;locus_tag=LIEDJOGP_01046;product=Ribosomal small subunit pseudouridine synthase A
1	Prodigal:2.6	CDS	1057803	1058231	.	+	0	ID=LIEDJOGP_01047;inference=ab initio prediction:Prodigal:2.6;locus_tag=LIEDJOGP_01047;product=hypothetical protein
1	Prodigal:2.6	CDS	1058539	1059948	.	+	0	ID=LIEDJOGP_01048;eC_number=3.4.13.-;dbxref=COG:COG0624;inference=ab initio prediction:Prodigal:2.6,similar to AA sequence:UniProtKB:Q5HF23;locus_tag=LIEDJOGP_01048;product=Putative dipeptidase
1	Prodigal:2.6	CDS	1059952	1060800	.	+	0	ID=LIEDJOGP_01049;eC_number=2.6.1.21;Name=dat;gene=dat;inference=ab initio prediction:Prodigal:2.6,similar to AA sequence:UniProtKB:P99090;locus_tag=LIEDJOGP_01049;product=D-alanine aminotransferase
1	Prodigal:2.6	CDS	1061184	1061978	.	+	0	ID=LIEDJOGP_01050;inference=ab initio prediction:Prodigal:2.6;locus_tag=LIEDJOGP_01050;product=hypothetical protein
1	Prodigal:2.6	CDS	1061989	1062639	.	+	0	ID=LIEDJOGP_01051;eC_number=2.1.1.33;Name=trmB;dbxref=COG:COG0220;gene=trmB;inference=ab initio prediction:Prodigal:2.6,similar to AA sequence:UniProtKB:P67506;locus_tag=LIEDJOGP_01051;product=tRNA (guanine-N(7)-)-methyltransferase
1	Prodigal:2.6	CDS	1062802	1063143	.	-	0	ID=LIEDJOGP_01052;inference=ab initio prediction:Prodigal:2.6;locus_tag=LIEDJOGP_01052;product=hypothetical protein
1	Prodigal:2.6	CDS	1063201	1064286	.	+	0	ID=LIEDJOGP_01053;eC_number=3.4.11.7;Name=pepA_1;dbxref=COG:COG1363;gene=pepA_1;inference=ab initio prediction:Prodigal:2.6,similar to AA sequence:UniProtKB:Q48677;locus_tag=LIEDJOGP_01053;product=Glutamyl aminopeptidase
1	Prodigal:2.6	CDS	1064292	1064603	.	+	0	ID=LIEDJOGP_01054;Name=ytpP;gene=ytpP;inference=ab initio prediction:Prodigal:2.6,similar to AA sequence:UniProtKB:O34357;locus_tag=LIEDJOGP_01054;product=Thioredoxin-like protein YtpP
1	Prodigal:2.6	CDS	1064741	1065595	.	+	0	ID=LIEDJOGP_01055;inference=ab initio prediction:Prodigal:2.6,similar to AA sequence:UniProtKB:Q7A528;locus_tag=LIEDJOGP_01055;note=UPF0354 protein SA1564;product=hypothetical protein
1	Prodigal:2.6	CDS	1065618	1066214	.	+	0	ID=LIEDJOGP_01056;eC_number=6.1.1.20;Name=pheT_1;dbxref=COG:COG0072;gene=pheT_1;inference=ab initio prediction:Prodigal:2.6,similar to AA sequence:UniProtKB:Q4L5E4;locus_tag=LIEDJOGP_01056;product=Phenylalanine--tRNA ligase beta subunit
1	Prodigal:2.6	CDS	1066235	1069744	.	+	0	ID=LIEDJOGP_01057;Name=sftA;gene=sftA;inference=ab initio prediction:Prodigal:2.6,similar to AA sequence:UniProtKB:C0SP86;locus_tag=LIEDJOGP_01057;product=DNA translocase SftA
1	Prodigal:2.6	CDS	1069765	1071078	.	+	0	ID=LIEDJOGP_01058;eC_number=6.3.2.8;Name=murC;gene=murC;inference=ab initio prediction:Prodigal:2.6,similar to AA sequence:UniProtKB:P65475;locus_tag=LIEDJOGP_01058;product=UDP-N-acetylmuramate--L-alanine ligase
1	Prodigal:2.6	CDS	1071153	1071644	.	+	0	ID=LIEDJOGP_01059;inference=ab initio prediction:Prodigal:2.6,similar to AA sequence:UniProtKB:Q7A531;locus_tag=LIEDJOGP_01059;note=UPF0478 protein SA1560;product=hypothetical protein
1	Prodigal:2.6	CDS	1071665	1071913	.	+	0	ID=LIEDJOGP_01060;inference=ab initio prediction:Prodigal:2.6;locus_tag=LIEDJOGP_01060;product=hypothetical protein
1	Prodigal:2.6	CDS	1071910	1072944	.	+	0	ID=LIEDJOGP_01061;inference=ab initio prediction:Prodigal:2.6;locus_tag=LIEDJOGP_01061;product=hypothetical protein
1	Prodigal:2.6	CDS	1073379	1074470	.	+	0	ID=LIEDJOGP_01062;Name=aroA_1;dbxref=COG:COG1605;gene=aroA_1;inference=ab initio prediction:Prodigal:2.6,similar to AA sequence:UniProtKB:P39912;locus_tag=LIEDJOGP_01062;product=Protein AroA(G)
1	Prodigal:2.6	CDS	1074726	1075715	.	+	0	ID=LIEDJOGP_01063;Name=ccpA;gene=ccpA;inference=ab initio prediction:Prodigal:2.6,similar to AA sequence:UniProtKB:P99175;locus_tag=LIEDJOGP_01063;product=Catabolite control protein A
1	Prodigal:2.6	CDS	1076135	1077802	.	+	0	ID=LIEDJOGP_01064;eC_number=6.3.4.3;Name=fhs;gene=fhs;inference=ab initio prediction:Prodigal:2.6,similar to AA sequence:UniProtKB:Q7A535;locus_tag=LIEDJOGP_01064;product=Formate--tetrahydrofolate ligase
1	Prodigal:2.6	CDS	1077892	1078797	.	-	0	ID=LIEDJOGP_01065;Name=mrcA;dbxref=COG:COG5009;gene=mrcA;inference=ab initio prediction:Prodigal:2.6,similar to AA sequence:UniProtKB:Q07806;locus_tag=LIEDJOGP_01065;product=Penicillin-binding protein 1A
1	Prodigal:2.6	CDS	1079201	1080466	.	+	0	ID=LIEDJOGP_01066;eC_number=6.1.1.1;Name=tyrS;gene=tyrS;inference=ab initio prediction:Prodigal:2.6,similar to AA sequence:UniProtKB:A6QHR2;locus_tag=LIEDJOGP_01066;product=Tyrosine--tRNA ligase
1	Prodigal:2.6	CDS	1080657	1081895	.	-	0	ID=LIEDJOGP_01067;eC_number=3.4.21.107;Name=htrA;dbxref=COG:COG0265;gene=htrA;inference=ab initio prediction:Prodigal:2.6,similar to AA sequence:UniProtKB:O34358;locus_tag=LIEDJOGP_01067;product=Serine protease Do-like HtrA
1	Prodigal:2.6	CDS	1082175	1082798	.	+	0	ID=LIEDJOGP_01068;eC_number=2.3.1.-;Name=plsC;dbxref=COG:COG0204;gene=plsC;inference=ab initio prediction:Prodigal:2.6,similar to AA sequence:UniProtKB:O07584;locus_tag=LIEDJOGP_01068;product=1-acyl-sn-glycerol-3-phosphate acyltransferase
1	Prodigal:2.6	CDS	1083008	1084480	.	+	0	ID=LIEDJOGP_01069;Name=nagE;dbxref=COG:COG1263;gene=nagE;inference=ab initio prediction:Prodigal:2.6,similar to AA sequence:UniProtKB:P09323;locus_tag=LIEDJOGP_01069;product=PTS system N-acetylglucosamine-specific EIICBA component
1	Prodigal:2.6	CDS	1084576	1085700	.	+	0	ID=LIEDJOGP_01070;eC_number=3.1.3.18;Name=gph;gene=gph;inference=ab initio prediction:Prodigal:2.6,protein motif:HAMAP:MF_00495;locus_tag=LIEDJOGP_01070;product=Phosphoglycolate phosphatase
1	Prodigal:2.6	CDS	1085779	1087374	.	-	0	ID=LIEDJOGP_01071;eC_number=1.1.1.95;Name=serA;dbxref=COG:COG0111;gene=serA;inference=ab initio prediction:Prodigal:2.6,similar to AA sequence:UniProtKB:P9WNX3;locus_tag=LIEDJOGP_01071;product=D-3-phosphoglycerate dehydrogenase
1	Prodigal:2.6	CDS	1087364	1088527	.	-	0	ID=LIEDJOGP_01072;eC_number=1.12.-.-;inference=ab initio prediction:Prodigal:2.6,similar to AA sequence:UniProtKB:P16421;locus_tag=LIEDJOGP_01072;product=Soluble hydrogenase 42 kDa subunit
1	Prodigal:2.6	CDS	1088654	1089094	.	-	0	ID=LIEDJOGP_01073;inference=ab initio prediction:Prodigal:2.6;locus_tag=LIEDJOGP_01073;product=hypothetical protein
1	Prodigal:2.6	CDS	1089172	1089918	.	+	0	ID=LIEDJOGP_01074;eC_number=3.1.4.46;Name=glpQ_1;dbxref=COG:COG0584;gene=glpQ_1;inference=ab initio prediction:Prodigal:2.6,similar to AA sequence:UniProtKB:P37965;locus_tag=LIEDJOGP_01074;product=Glycerophosphodiester phosphodiesterase
1	Prodigal:2.6	CDS	1090188	1090790	.	-	0	ID=LIEDJOGP_01075;Name=rpsD;dbxref=COG:COG0522;gene=rpsD;inference=ab initio prediction:Prodigal:2.6,similar to AA sequence:UniProtKB:Q2FXK6;locus_tag=LIEDJOGP_01075;product=30S ribosomal protein S4
1	Prodigal:2.6	CDS	1091011	1091481	.	-	0	ID=LIEDJOGP_01076;eC_number=1.8.4.14;Name=msrC;dbxref=COG:COG1956;gene=msrC;inference=ab initio prediction:Prodigal:2.6,similar to AA sequence:UniProtKB:P76270;locus_tag=LIEDJOGP_01076;product=Free methionine-R-sulfoxide reductase
1	Prodigal:2.6	CDS	1091616	1093310	.	+	0	ID=LIEDJOGP_01077;Name=ezrA;gene=ezrA;inference=ab initio prediction:Prodigal:2.6,similar to AA sequence:UniProtKB:A7X3E7;locus_tag=LIEDJOGP_01077;product=Septation ring formation regulator EzrA
1	Prodigal:2.6	CDS	1093640	1094779	.	+	0	ID=LIEDJOGP_01078;eC_number=2.8.1.7;Name=nifS;dbxref=COG:COG1104;gene=nifS;inference=ab initio prediction:Prodigal:2.6,similar to AA sequence:UniProtKB:P05341;locus_tag=LIEDJOGP_01078;product=Cysteine desulfurase NifS
1	Prodigal:2.6	CDS	1094779	1096002	.	+	0	ID=LIEDJOGP_01079;eC_number=2.8.1.4;Name=thiI;dbxref=COG:COG0301;gene=thiI;inference=ab initio prediction:Prodigal:2.6,similar to AA sequence:UniProtKB:Q81KU0;locus_tag=LIEDJOGP_01079;product=putative tRNA sulfurtransferase
1	Prodigal:2.6	CDS	1096042	1096806	.	+	0	ID=LIEDJOGP_01080;Name=yfcA;dbxref=COG:COG0730;gene=yfcA;inference=ab initio prediction:Prodigal:2.6,similar to AA sequence:UniProtKB:P0AD30;locus_tag=LIEDJOGP_01080;product=putative membrane transporter protein YfcA
1	Prodigal:2.6	CDS	1097048	1097542	.	+	0	ID=LIEDJOGP_01081;eC_number=1.11.1.15;Name=tpx;gene=tpx;inference=ab initio prediction:Prodigal:2.6,similar to AA sequence:UniProtKB:P99146;locus_tag=LIEDJOGP_01081;product=Thiol peroxidase
1	Prodigal:2.6	CDS	1097671	1098618	.	+	0	ID=LIEDJOGP_01082;inference=ab initio prediction:Prodigal:2.6;locus_tag=LIEDJOGP_01082;product=hypothetical protein
1	Prodigal:2.6	CDS	1098707	1099960	.	+	0	ID=LIEDJOGP_01083;eC_number=2.7.2.1;Name=ackA;gene=ackA;inference=ab initio prediction:Prodigal:2.6,similar to AA sequence:UniProtKB:Q99TF2;locus_tag=LIEDJOGP_01083;product=Acetate kinase
1	Prodigal:2.6	CDS	1100156	1100302	.	-	0	ID=LIEDJOGP_01084;inference=ab initio prediction:Prodigal:2.6;locus_tag=LIEDJOGP_01084;product=hypothetical protein
1	Prodigal:2.6	CDS	1100597	1101100	.	-	0	ID=LIEDJOGP_01085;inference=ab initio prediction:Prodigal:2.6,similar to AA sequence:UniProtKB:Q7A551;locus_tag=LIEDJOGP_01085;product=Putative universal stress protein
1	Prodigal:2.6	CDS	1101245	1102360	.	+	0	ID=LIEDJOGP_01086;eC_number=1.4.1.1;Name=ald2;gene=ald2;inference=ab initio prediction:Prodigal:2.6,similar to AA sequence:UniProtKB:Q99TF4;locus_tag=LIEDJOGP_01086;product=Alanine dehydrogenase 2
1	Prodigal:2.6	CDS	1102424	1103479	.	-	0	ID=LIEDJOGP_01087;eC_number=3.4.-.-;inference=ab initio prediction:Prodigal:2.6,similar to AA sequence:UniProtKB:Q7A552;locus_tag=LIEDJOGP_01087;product=putative peptidase
1	Prodigal:2.6	CDS	1103651	1104340	.	+	0	ID=LIEDJOGP_01088;inference=ab initio prediction:Prodigal:2.6,similar to AA sequence:UniProtKB:P99149;locus_tag=LIEDJOGP_01088;note=UPF0173 metal-dependent hydrolase SA1529;product=hypothetical protein
1	Prodigal:2.6	CDS	1104641	1105054	.	-	0	ID=LIEDJOGP_01089;inference=ab initio prediction:Prodigal:2.6;locus_tag=LIEDJOGP_01089;product=hypothetical protein
1	Prodigal:2.6	CDS	1105252	1106550	.	+	0	ID=LIEDJOGP_01090;eC_number=3.6.1.1;inference=ab initio prediction:Prodigal:2.6,similar to AA sequence:UniProtKB:Q8XIQ9;locus_tag=LIEDJOGP_01090;product=Cobalt-dependent inorganic pyrophosphatase
1	Prodigal:2.6	CDS	1106584	1107522	.	+	0	ID=LIEDJOGP_01091;eC_number=3.1.-.-;Name=nrnA;dbxref=COG:COG0618;gene=nrnA;inference=ab initio prediction:Prodigal:2.6,similar to AA sequence:UniProtKB:O34600;locus_tag=LIEDJOGP_01091;product=Bifunctional oligoribonuclease and PAP phosphatase NrnA
1	Prodigal:2.6	CDS	1107546	1110743	.	+	0	ID=LIEDJOGP_01092;eC_number=2.7.7.7;Name=dnaE;dbxref=COG:COG0587;gene=dnaE;inference=ab initio prediction:Prodigal:2.6,similar to AA sequence:UniProtKB:Q9XDH5;locus_tag=LIEDJOGP_01092;product=DNA polymerase III subunit alpha
1	Prodigal:2.6	CDS	1111045	1112274	.	+	0	ID=LIEDJOGP_01093;eC_number=1.1.1.38;inference=ab initio prediction:Prodigal:2.6,similar to AA sequence:UniProtKB:P16468;locus_tag=LIEDJOGP_01093;product=NAD-dependent malic enzyme
1	Prodigal:2.6	CDS	1112373	1113230	.	+	0	ID=LIEDJOGP_01094;eC_number=6.4.1.2;Name=accD;dbxref=COG:COG0777;gene=accD;inference=ab initio prediction:Prodigal:2.6,similar to AA sequence:UniProtKB:Q2FXM6;locus_tag=LIEDJOGP_01094;product=Acetyl-coenzyme A carboxylase carboxyl transferase subunit beta
1	Prodigal:2.6	CDS	1113230	1114174	.	+	0	ID=LIEDJOGP_01095;eC_number=6.4.1.2;Name=accA;gene=accA;inference=ab initio prediction:Prodigal:2.6,similar to AA sequence:UniProtKB:Q7A558;locus_tag=LIEDJOGP_01095;product=Acetyl-coenzyme A carboxylase carboxyl transferase subunit alpha
1	Prodigal:2.6	CDS	1114352	1115320	.	+	0	ID=LIEDJOGP_01096;eC_number=2.7.1.11;Name=pfkA;dbxref=COG:COG0205;gene=pfkA;inference=ab initio prediction:Prodigal:2.6,similar to AA sequence:UniProtKB:Q2FXM8;locus_tag=LIEDJOGP_01096;product=ATP-dependent 6-phosphofructokinase
1	Prodigal:2.6	CDS	1115344	1117101	.	+	0	ID=LIEDJOGP_01097;eC_number=2.7.1.40;Name=pyk;gene=pyk;inference=ab initio prediction:Prodigal:2.6,similar to AA sequence:UniProtKB:Q7A559;locus_tag=LIEDJOGP_01097;product=Pyruvate kinase
1	Prodigal:2.6	CDS	1117482	1118840	.	-	0	ID=LIEDJOGP_01098;Name=cycA_3;dbxref=COG:COG1113;gene=cycA_3;inference=ab initio prediction:Prodigal:2.6,similar to AA sequence:UniProtKB:P0AAE0;locus_tag=LIEDJOGP_01098;product=D-serine/D-alanine/glycine transporter
1	Prodigal:2.6	CDS	1119188	1120309	.	+	0	ID=LIEDJOGP_01099;eC_number=2.3.3.16;Name=citZ;dbxref=COG:COG0372;gene=citZ;inference=ab initio prediction:Prodigal:2.6,similar to AA sequence:UniProtKB:P39120;locus_tag=LIEDJOGP_01099;product=Citrate synthase 2
1	Prodigal:2.6	CDS	1120352	1121620	.	+	0	ID=LIEDJOGP_01100;eC_number=1.1.1.42;Name=icd;gene=icd;inference=ab initio prediction:Prodigal:2.6,similar to AA sequence:UniProtKB:P99167;locus_tag=LIEDJOGP_01100;product=Isocitrate dehydrogenase [NADP]
1	Prodigal:2.6	CDS	1121936	1122646	.	+	0	ID=LIEDJOGP_01101;Name=phoP;dbxref=COG:COG0745;gene=phoP;inference=ab initio prediction:Prodigal:2.6,similar to AA sequence:UniProtKB:P13792;locus_tag=LIEDJOGP_01101;product=Alkaline phosphatase synthesis transcriptional regulatory protein PhoP
1	Prodigal:2.6	CDS	1122646	1124343	.	+	0	ID=LIEDJOGP_01102;eC_number=2.7.13.3;Name=phoR;dbxref=COG:COG0642;gene=phoR;inference=ab initio prediction:Prodigal:2.6,similar to AA sequence:UniProtKB:P23545;locus_tag=LIEDJOGP_01102;product=Alkaline phosphatase synthesis sensor protein PhoR
1	Prodigal:2.6	CDS	1124638	1127268	.	+	0	ID=LIEDJOGP_01103;eC_number=2.7.7.7;Name=polA;gene=polA;inference=ab initio prediction:Prodigal:2.6,similar to AA sequence:UniProtKB:Q04957;locus_tag=LIEDJOGP_01103;product=DNA polymerase I
1	Prodigal:2.6	CDS	1127284	1128156	.	+	0	ID=LIEDJOGP_01104;eC_number=3.2.2.23;Name=mutM;dbxref=COG:COG0266;gene=mutM;inference=ab initio prediction:Prodigal:2.6,similar to AA sequence:UniProtKB:O50606;locus_tag=LIEDJOGP_01104;product=Formamidopyrimidine-DNA glycosylase
1	Prodigal:2.6	CDS	1128172	1128783	.	+	0	ID=LIEDJOGP_01105;eC_number=2.7.1.24;Name=coaE;gene=coaE;inference=ab initio prediction:Prodigal:2.6,similar to AA sequence:UniProtKB:P63831;locus_tag=LIEDJOGP_01105;product=Dephospho-CoA kinase
1	Prodigal:2.6	CDS	1129138	1129254	.	+	0	ID=LIEDJOGP_01106;inference=ab initio prediction:Prodigal:2.6;locus_tag=LIEDJOGP_01106;product=hypothetical protein
1	Prodigal:2.6	CDS	1129627	1130652	.	+	0	ID=LIEDJOGP_01107;eC_number=1.2.1.12;Name=gapA2;gene=gapA2;inference=ab initio prediction:Prodigal:2.6,similar to AA sequence:UniProtKB:P99067;locus_tag=LIEDJOGP_01107;product=Glyceraldehyde-3-phosphate dehydrogenase 2
1	Prodigal:2.6	CDS	1131172	1131642	.	+	0	ID=LIEDJOGP_01108;Name=nrdR;dbxref=COG:COG1327;gene=nrdR;inference=ab initio prediction:Prodigal:2.6,similar to AA sequence:UniProtKB:P67318;locus_tag=LIEDJOGP_01108;product=Transcriptional repressor NrdR
1	Prodigal:2.6	CDS	1131643	1133013	.	+	0	ID=LIEDJOGP_01109;Name=dnaB;dbxref=COG:COG3611;gene=dnaB;inference=ab initio prediction:Prodigal:2.6,similar to AA sequence:UniProtKB:P07908;locus_tag=LIEDJOGP_01109;product=Replication initiation and membrane attachment protein
1	Prodigal:2.6	CDS	1133013	1133933	.	+	0	ID=LIEDJOGP_01110;Name=dnaI;dbxref=COG:COG1484;gene=dnaI;inference=ab initio prediction:Prodigal:2.6,similar to AA sequence:UniProtKB:P06567;locus_tag=LIEDJOGP_01110;product=Primosomal protein DnaI
1	Prodigal:2.6	CDS	1134286	1136223	.	+	0	ID=LIEDJOGP_01111;eC_number=6.1.1.3;Name=thrS;gene=thrS;inference=ab initio prediction:Prodigal:2.6,similar to AA sequence:UniProtKB:Q8NW68;locus_tag=LIEDJOGP_01111;product=Threonine--tRNA ligase
1	Prodigal:2.6	CDS	1136652	1138154	.	+	0	ID=LIEDJOGP_01112;Name=lysP_1;dbxref=COG:COG0833;gene=lysP_1;inference=ab initio prediction:Prodigal:2.6,similar to AA sequence:UniProtKB:P25737;locus_tag=LIEDJOGP_01112;product=Lysine-specific permease
1	Prodigal:2.6	CDS	1138362	1138889	.	+	0	ID=LIEDJOGP_01113;Name=infC;gene=infC;inference=ab initio prediction:Prodigal:2.6,similar to AA sequence:UniProtKB:P65140;locus_tag=LIEDJOGP_01113;product=Translation initiation factor IF-3
1	Prodigal:2.6	CDS	1138917	1139117	.	+	0	ID=LIEDJOGP_01114;Name=rpmI;dbxref=COG:COG0291;gene=rpmI;inference=ab initio prediction:Prodigal:2.6,similar to AA sequence:UniProtKB:Q2FXQ0;locus_tag=LIEDJOGP_01114;product=50S ribosomal protein L35
1	Prodigal:2.6	CDS	1139169	1139525	.	+	0	ID=LIEDJOGP_01115;Name=rplT;dbxref=COG:COG0292;gene=rplT;inference=ab initio prediction:Prodigal:2.6,similar to AA sequence:UniProtKB:Q2FXQ1;locus_tag=LIEDJOGP_01115;product=50S ribosomal protein L20
1	Prodigal:2.6	CDS	1139943	1140554	.	+	0	ID=LIEDJOGP_01116;inference=ab initio prediction:Prodigal:2.6;locus_tag=LIEDJOGP_01116;product=hypothetical protein
1	Prodigal:2.6	CDS	1140571	1141494	.	+	0	ID=LIEDJOGP_01117;inference=ab initio prediction:Prodigal:2.6;locus_tag=LIEDJOGP_01117;product=hypothetical protein
1	Prodigal:2.6	CDS	1141655	1142956	.	+	0	ID=LIEDJOGP_01118;eC_number=5.2.1.8;Name=tig;gene=tig;inference=ab initio prediction:Prodigal:2.6,similar to AA sequence:UniProtKB:P99080;locus_tag=LIEDJOGP_01118;product=Trigger factor
1	Prodigal:2.6	CDS	1143243	1144505	.	+	0	ID=LIEDJOGP_01119;Name=clpX;gene=clpX;inference=ab initio prediction:Prodigal:2.6,similar to AA sequence:UniProtKB:P63790;locus_tag=LIEDJOGP_01119;product=ATP-dependent Clp protease ATP-binding subunit ClpX
1	Prodigal:2.6	CDS	1144617	1145204	.	+	0	ID=LIEDJOGP_01120;Name=engB;gene=engB;inference=ab initio prediction:Prodigal:2.6,similar to AA sequence:UniProtKB:P64071;locus_tag=LIEDJOGP_01120;product=putative GTP-binding protein EngB
1	Prodigal:2.6	CDS	1145374	1146720	.	+	0	ID=LIEDJOGP_01121;eC_number=1.2.1.70;Name=hemA;dbxref=COG:COG0373;gene=hemA;inference=ab initio prediction:Prodigal:2.6,similar to AA sequence:UniProtKB:P16618;locus_tag=LIEDJOGP_01121;product=Glutamyl-tRNA reductase
1	Prodigal:2.6	CDS	1146742	1147554	.	+	0	ID=LIEDJOGP_01122;inference=ab initio prediction:Prodigal:2.6;locus_tag=LIEDJOGP_01122;product=hypothetical protein
1	Prodigal:2.6	CDS	1147608	1148534	.	+	0	ID=LIEDJOGP_01123;eC_number=2.5.1.61;Name=hemC;gene=hemC;inference=ab initio prediction:Prodigal:2.6,similar to AA sequence:UniProtKB:P64341;locus_tag=LIEDJOGP_01123;product=Porphobilinogen deaminase
1	Prodigal:2.6	CDS	1148568	1149248	.	+	0	ID=LIEDJOGP_01124;inference=ab initio prediction:Prodigal:2.6;locus_tag=LIEDJOGP_01124;product=hypothetical protein
1	Prodigal:2.6	CDS	1149238	1150212	.	+	0	ID=LIEDJOGP_01125;eC_number=4.2.1.24;Name=hemB;gene=hemB;inference=ab initio prediction:Prodigal:2.6,similar to AA sequence:UniProtKB:P64334;locus_tag=LIEDJOGP_01125;product=Delta-aminolevulinic acid dehydratase
1	Prodigal:2.6	CDS	1150233	1151519	.	+	0	ID=LIEDJOGP_01126;eC_number=5.4.3.8;Name=hemL1;gene=hemL1;inference=ab initio prediction:Prodigal:2.6,similar to AA sequence:UniProtKB:P99096;locus_tag=LIEDJOGP_01126;product=Glutamate-1-semialdehyde 2%2C1-aminomutase 1
1	Prodigal:2.6	CDS	1152034	1153053	.	+	0	ID=LIEDJOGP_01127;inference=ab initio prediction:Prodigal:2.6;locus_tag=LIEDJOGP_01127;product=hypothetical protein
1	Prodigal:2.6	CDS	1153220	1153819	.	-	0	ID=LIEDJOGP_01128;eC_number=3.2.2.20;Name=tag;dbxref=COG:COG2818;gene=tag;inference=ab initio prediction:Prodigal:2.6,similar to AA sequence:UniProtKB:P05100;locus_tag=LIEDJOGP_01128;product=DNA-3-methyladenine glycosylase 1
1	Prodigal:2.6	CDS	1154123	1156753	.	+	0	ID=LIEDJOGP_01129;eC_number=6.1.1.9;Name=valS;gene=valS;inference=ab initio prediction:Prodigal:2.6,similar to AA sequence:UniProtKB:Q99TJ8;locus_tag=LIEDJOGP_01129;product=Valine--tRNA ligase
1	Prodigal:2.6	CDS	1156764	1158029	.	+	0	ID=LIEDJOGP_01130;eC_number=6.3.2.17;Name=fpgS;gene=fpgS;inference=ab initio prediction:Prodigal:2.6,similar to AA sequence:UniProtKB:P15925;locus_tag=LIEDJOGP_01130;product=Folylpolyglutamate synthase
1	Prodigal:2.6	CDS	1158213	1158923	.	+	0	ID=LIEDJOGP_01131;Name=comC;gene=comC;inference=ab initio prediction:Prodigal:2.6,similar to AA sequence:UniProtKB:P15378;locus_tag=LIEDJOGP_01131;product=Type 4 prepilin-like proteins leader peptide-processing enzyme
1	Prodigal:2.6	CDS	1158935	1159600	.	+	0	ID=LIEDJOGP_01132;inference=ab initio prediction:Prodigal:2.6,similar to AA sequence:UniProtKB:Q02170;locus_tag=LIEDJOGP_01132;note=UPF0758 protein YsxA;product=hypothetical protein
1	Prodigal:2.6	CDS	1159664	1159843	.	-	0	ID=LIEDJOGP_01133;inference=ab initio prediction:Prodigal:2.6;locus_tag=LIEDJOGP_01133;product=hypothetical protein
1	Prodigal:2.6	CDS	1160008	1160493	.	+	0	ID=LIEDJOGP_01134;inference=ab initio prediction:Prodigal:2.6;locus_tag=LIEDJOGP_01134;product=hypothetical protein
1	Prodigal:2.6	CDS	1160577	1160717	.	+	0	ID=LIEDJOGP_01135;inference=ab initio prediction:Prodigal:2.6;locus_tag=LIEDJOGP_01135;product=hypothetical protein
1	Prodigal:2.6	CDS	1161124	1161963	.	+	0	ID=LIEDJOGP_01136;Name=mreC;dbxref=COG:COG1792;gene=mreC;inference=ab initio prediction:Prodigal:2.6,similar to AA sequence:UniProtKB:Q8Y6Y4;locus_tag=LIEDJOGP_01136;product=Cell shape-determining protein MreC
1	Prodigal:2.6	CDS	1161963	1162484	.	+	0	ID=LIEDJOGP_01137;Name=mreD;dbxref=COG:COG2891;gene=mreD;inference=ab initio prediction:Prodigal:2.6,similar to AA sequence:UniProtKB:Q01467;locus_tag=LIEDJOGP_01137;product=Rod shape-determining protein MreD
1	Prodigal:2.6	CDS	1162606	1162914	.	+	0	ID=LIEDJOGP_01138;Name=rplU;dbxref=COG:COG0261;gene=rplU;inference=ab initio prediction:Prodigal:2.6,similar to AA sequence:UniProtKB:Q2FXS8;locus_tag=LIEDJOGP_01138;product=50S ribosomal protein L21
1	Prodigal:2.6	CDS	1162919	1163239	.	+	0	ID=LIEDJOGP_01139;inference=ab initio prediction:Prodigal:2.6;locus_tag=LIEDJOGP_01139;product=hypothetical protein
1	Prodigal:2.6	CDS	1163251	1163535	.	+	0	ID=LIEDJOGP_01140;Name=rpmA;dbxref=COG:COG0211;gene=rpmA;inference=ab initio prediction:Prodigal:2.6,similar to AA sequence:UniProtKB:Q2FXT0;locus_tag=LIEDJOGP_01140;product=50S ribosomal protein L27
1	Prodigal:2.6	CDS	1163681	1164973	.	+	0	ID=LIEDJOGP_01141;eC_number=3.6.5.-;Name=obg;gene=obg;inference=ab initio prediction:Prodigal:2.6,similar to AA sequence:UniProtKB:Q7A584;locus_tag=LIEDJOGP_01141;product=GTPase Obg
1	Prodigal:2.6	CDS	1164976	1165440	.	+	0	ID=LIEDJOGP_01142;inference=ab initio prediction:Prodigal:2.6;locus_tag=LIEDJOGP_01142;product=hypothetical protein
1	Prodigal:2.6	CDS	1165453	1166055	.	+	0	ID=LIEDJOGP_01143;eC_number=3.6.4.12;Name=ruvA;dbxref=COG:COG0632;gene=ruvA;inference=ab initio prediction:Prodigal:2.6,similar to AA sequence:UniProtKB:P0A809;locus_tag=LIEDJOGP_01143;product=Holliday junction ATP-dependent DNA helicase RuvA
1	Prodigal:2.6	CDS	1166069	1167073	.	+	0	ID=LIEDJOGP_01144;eC_number=3.6.4.12;Name=ruvB;gene=ruvB;inference=ab initio prediction:Prodigal:2.6,similar to AA sequence:UniProtKB:P66758;locus_tag=LIEDJOGP_01144;product=Holliday junction ATP-dependent DNA helicase RuvB
1	Prodigal:2.6	CDS	1167036	1168100	.	+	0	ID=LIEDJOGP_01145;eC_number=2.4.99.17;Name=queA;gene=queA;inference=ab initio prediction:Prodigal:2.6,similar to AA sequence:UniProtKB:P65951;locus_tag=LIEDJOGP_01145;product=S-adenosylmethionine:tRNA ribosyltransferase-isomerase
1	Prodigal:2.6	CDS	1168121	1169260	.	+	0	ID=LIEDJOGP_01146;eC_number=2.4.2.29;Name=tgt;gene=tgt;inference=ab initio prediction:Prodigal:2.6,similar to AA sequence:UniProtKB:P66905;locus_tag=LIEDJOGP_01146;product=Queuine tRNA-ribosyltransferase
1	Prodigal:2.6	CDS	1169276	1169536	.	+	0	ID=LIEDJOGP_01147;Name=yajC;dbxref=COG:COG1862;gene=yajC;inference=ab initio prediction:Prodigal:2.6,similar to AA sequence:UniProtKB:P0ADZ7;locus_tag=LIEDJOGP_01147;product=Sec translocon accessory complex subunit YajC
1	Prodigal:2.6	CDS	1169875	1172166	.	+	0	ID=LIEDJOGP_01148;Name=secDF;dbxref=COG:COG0341;gene=secDF;inference=ab initio prediction:Prodigal:2.6,similar to AA sequence:UniProtKB:O32047;locus_tag=LIEDJOGP_01148;product=Protein translocase subunit SecDF
1	Prodigal:2.6	CDS	1172910	1175183	.	+	0	ID=LIEDJOGP_01149;eC_number=3.1.-.-;Name=recJ;dbxref=COG:COG0608;gene=recJ;inference=ab initio prediction:Prodigal:2.6,similar to AA sequence:UniProtKB:P21893;locus_tag=LIEDJOGP_01149;product=Single-stranded-DNA-specific exonuclease RecJ
1	Prodigal:2.6	CDS	1175202	1175720	.	+	0	ID=LIEDJOGP_01150;eC_number=2.4.2.7;Name=apt;gene=apt;inference=ab initio prediction:Prodigal:2.6,similar to AA sequence:UniProtKB:P68779;locus_tag=LIEDJOGP_01150;product=Adenine phosphoribosyltransferase
1	Prodigal:2.6	CDS	1176241	1178430	.	+	0	ID=LIEDJOGP_01151;eC_number=2.7.6.5;Name=relA;gene=relA;inference=ab initio prediction:Prodigal:2.6,similar to AA sequence:UniProtKB:Q99TL8;locus_tag=LIEDJOGP_01151;product=GTP pyrophosphokinase
1	Prodigal:2.6	CDS	1178444	1178896	.	+	0	ID=LIEDJOGP_01152;eC_number=3.1.1.96;Name=dtd;gene=dtd;inference=ab initio prediction:Prodigal:2.6,similar to AA sequence:UniProtKB:P0A026;locus_tag=LIEDJOGP_01152;product=D-aminoacyl-tRNA deacylase
1	Prodigal:2.6	CDS	1178893	1179768	.	+	0	ID=LIEDJOGP_01153;eC_number=3.5.1.28;Name=lytC;dbxref=COG:COG0860;gene=lytC;inference=ab initio prediction:Prodigal:2.6,similar to AA sequence:UniProtKB:Q02114;locus_tag=LIEDJOGP_01153;product=N-acetylmuramoyl-L-alanine amidase LytC
1	Prodigal:2.6	CDS	1180140	1181414	.	+	0	ID=LIEDJOGP_01154;eC_number=6.1.1.21;Name=hisS;gene=hisS;inference=ab initio prediction:Prodigal:2.6,similar to AA sequence:UniProtKB:P60910;locus_tag=LIEDJOGP_01154;product=Histidine--tRNA ligase
1	Prodigal:2.6	CDS	1181417	1183183	.	+	0	ID=LIEDJOGP_01155;eC_number=6.1.1.12;Name=aspS;gene=aspS;inference=ab initio prediction:Prodigal:2.6,similar to AA sequence:UniProtKB:P67015;locus_tag=LIEDJOGP_01155;product=Aspartate--tRNA ligase
1	Prodigal:2.6	CDS	1183797	1184573	.	+	0	ID=LIEDJOGP_01156;eC_number=6.1.-.-;Name=tcdA;dbxref=COG:COG1179;gene=tcdA;inference=ab initio prediction:Prodigal:2.6,similar to AA sequence:UniProtKB:Q46927;locus_tag=LIEDJOGP_01156;product=tRNA threonylcarbamoyladenosine dehydratase
1	Prodigal:2.6	CDS	1184766	1186037	.	-	0	ID=LIEDJOGP_01157;dbxref=COG:COG2256;inference=ab initio prediction:Prodigal:2.6,similar to AA sequence:UniProtKB:P9WQN1;locus_tag=LIEDJOGP_01157;product=putative AAA domain-containing protein
1	Prodigal:2.6	CDS	1186123	1186545	.	+	0	ID=LIEDJOGP_01158;Name=cymR;gene=cymR;inference=ab initio prediction:Prodigal:2.6,similar to AA sequence:UniProtKB:O34527;locus_tag=LIEDJOGP_01158;product=HTH-type transcriptional regulator CymR
1	Prodigal:2.6	CDS	1186731	1186874	.	+	0	ID=LIEDJOGP_01159;inference=ab initio prediction:Prodigal:2.6;locus_tag=LIEDJOGP_01159;product=hypothetical protein
1	Prodigal:2.6	CDS	1187074	1188069	.	-	0	ID=LIEDJOGP_01160;eC_number=1.14.14.3;Name=luxB;gene=luxB;inference=ab initio prediction:Prodigal:2.6,similar to AA sequence:UniProtKB:P29239;locus_tag=LIEDJOGP_01160;product=Alkanal monooxygenase beta chain
1	Prodigal:2.6	CDS	1188312	1189454	.	+	0	ID=LIEDJOGP_01161;eC_number=2.8.1.7;Name=iscS;gene=iscS;inference=ab initio prediction:Prodigal:2.6,similar to AA sequence:UniProtKB:O54055;locus_tag=LIEDJOGP_01161;product=Cysteine desulfurase IscS
1	Prodigal:2.6	CDS	1189454	1190572	.	+	0	ID=LIEDJOGP_01162;eC_number=2.8.1.13;Name=mnmA;gene=mnmA;inference=ab initio prediction:Prodigal:2.6,similar to AA sequence:UniProtKB:Q99TM8;locus_tag=LIEDJOGP_01162;product=tRNA-specific 2-thiouridylase MnmA
1	Prodigal:2.6	CDS	1190735	1191403	.	+	0	ID=LIEDJOGP_01163;Name=yrrB;gene=yrrB;inference=ab initio prediction:Prodigal:2.6,similar to AA sequence:UniProtKB:O34452;locus_tag=LIEDJOGP_01163;product=TPR repeat-containing protein YrrB
1	Prodigal:2.6	CDS	1191405	1193837	.	+	0	ID=LIEDJOGP_01164;eC_number=3.6.4.12;Name=recD2;dbxref=COG:COG0507;gene=recD2;inference=ab initio prediction:Prodigal:2.6,similar to AA sequence:UniProtKB:Q9RT63;locus_tag=LIEDJOGP_01164;product=ATP-dependent RecD-like DNA helicase
1	Prodigal:2.6	CDS	1194166	1196796	.	+	0	ID=LIEDJOGP_01165;eC_number=6.1.1.7;Name=alaS;gene=alaS;inference=ab initio prediction:Prodigal:2.6,similar to AA sequence:UniProtKB:P67011;locus_tag=LIEDJOGP_01165;product=Alanine--tRNA ligase
1	Prodigal:2.6	CDS	1196860	1197120	.	+	0	ID=LIEDJOGP_01166;inference=ab initio prediction:Prodigal:2.6,similar to AA sequence:UniProtKB:P60359;locus_tag=LIEDJOGP_01166;note=UPF0297 protein SA1445;product=hypothetical protein
1	Prodigal:2.6	CDS	1197122	1197550	.	+	0	ID=LIEDJOGP_01167;eC_number=3.1.-.-;Name=yrrK;dbxref=COG:COG0816;gene=yrrK;inference=ab initio prediction:Prodigal:2.6,similar to AA sequence:UniProtKB:O34634;locus_tag=LIEDJOGP_01167;product=Putative pre-16S rRNA nuclease
1	Prodigal:2.6	CDS	1197565	1197873	.	+	0	ID=LIEDJOGP_01168;inference=ab initio prediction:Prodigal:2.6,similar to AA sequence:UniProtKB:Q7A598;locus_tag=LIEDJOGP_01168;note=UPF0473 protein SA1443;product=hypothetical protein
1	Prodigal:2.6	CDS	1198302	1198937	.	+	0	ID=LIEDJOGP_01169;eC_number=2.1.1.-;dbxref=COG:COG4122;inference=ab initio prediction:Prodigal:2.6,similar to AA sequence:UniProtKB:A0R2D5;locus_tag=LIEDJOGP_01169;product=Putative O-methyltransferase/MSMEI_4947
1	Prodigal:2.6	CDS	1198940	1199863	.	+	0	ID=LIEDJOGP_01170;eC_number=3.4.-.-;Name=ydcP_1;dbxref=COG:COG0826;gene=ydcP_1;inference=ab initio prediction:Prodigal:2.6,similar to AA sequence:UniProtKB:P76104;locus_tag=LIEDJOGP_01170;product=putative protease YdcP
1	Prodigal:2.6	CDS	1199881	1201149	.	+	0	ID=LIEDJOGP_01171;eC_number=3.4.-.-;Name=ydcP_2;dbxref=COG:COG0826;gene=ydcP_2;inference=ab initio prediction:Prodigal:2.6,similar to AA sequence:UniProtKB:P76104;locus_tag=LIEDJOGP_01171;product=putative protease YdcP
1	Prodigal:2.6	CDS	1201149	1201772	.	+	0	ID=LIEDJOGP_01172;eC_number=2.7.1.48;Name=udk;gene=udk;inference=ab initio prediction:Prodigal:2.6,similar to AA sequence:UniProtKB:P67411;locus_tag=LIEDJOGP_01172;product=Uridine kinase
1	Prodigal:2.6	CDS	1201803	1202279	.	+	0	ID=LIEDJOGP_01173;Name=greA;gene=greA;inference=ab initio prediction:Prodigal:2.6,similar to AA sequence:UniProtKB:P99156;locus_tag=LIEDJOGP_01173;product=Transcription elongation factor GreA
1	Prodigal:2.6	CDS	1202577	1203059	.	+	0	ID=LIEDJOGP_01174;inference=ab initio prediction:Prodigal:2.6;locus_tag=LIEDJOGP_01174;product=hypothetical protein
1	Prodigal:2.6	CDS	1203579	1204310	.	+	0	ID=LIEDJOGP_01175;Name=kipI_1;dbxref=COG:COG2049;gene=kipI_1;inference=ab initio prediction:Prodigal:2.6,similar to AA sequence:UniProtKB:P60495;locus_tag=LIEDJOGP_01175;product=Kinase A inhibitor
1	Prodigal:2.6	CDS	1204300	1205304	.	+	0	ID=LIEDJOGP_01176;Name=kipA_1;dbxref=COG:COG1984;gene=kipA_1;inference=ab initio prediction:Prodigal:2.6,similar to AA sequence:UniProtKB:Q7WY77;locus_tag=LIEDJOGP_01176;product=KipI antagonist
1	Prodigal:2.6	CDS	1205305	1205745	.	+	0	ID=LIEDJOGP_01177;Name=accB_1;dbxref=COG:COG0511;gene=accB_1;inference=ab initio prediction:Prodigal:2.6,similar to AA sequence:UniProtKB:Q06881;locus_tag=LIEDJOGP_01177;product=Biotin carboxyl carrier protein of acetyl-CoA carboxylase
1	Prodigal:2.6	CDS	1205756	1207117	.	+	0	ID=LIEDJOGP_01178;eC_number=6.3.4.14;Name=accC;dbxref=COG:COG0439;gene=accC;inference=ab initio prediction:Prodigal:2.6,similar to AA sequence:UniProtKB:P37798;locus_tag=LIEDJOGP_01178;product=Biotin carboxylase
1	Prodigal:2.6	CDS	1207114	1207872	.	+	0	ID=LIEDJOGP_01179;inference=ab initio prediction:Prodigal:2.6,similar to AA sequence:UniProtKB:Q53WG6;locus_tag=LIEDJOGP_01179;note=UPF0271 protein TTHB195;product=hypothetical protein
1	Prodigal:2.6	CDS	1207884	1209128	.	+	0	ID=LIEDJOGP_01180;Name=mntH_1;gene=mntH_1;inference=ab initio prediction:Prodigal:2.6,protein motif:HAMAP:MF_00221;locus_tag=LIEDJOGP_01180;product=Divalent metal cation transporter MntH
1	Prodigal:2.6	CDS	1209327	1210013	.	+	0	ID=LIEDJOGP_01181;eC_number=3.2.2.9;Name=mtnN;dbxref=COG:COG0775;gene=mtnN;inference=ab initio prediction:Prodigal:2.6,similar to AA sequence:UniProtKB:Q99TQ0;locus_tag=LIEDJOGP_01181;product=5'-methylthioadenosine/S-adenosylhomocysteine nucleosidase
1	Prodigal:2.6	CDS	1210033	1210560	.	+	0	ID=LIEDJOGP_01182;inference=ab initio prediction:Prodigal:2.6;locus_tag=LIEDJOGP_01182;product=hypothetical protein
1	Prodigal:2.6	CDS	1210561	1211661	.	+	0	ID=LIEDJOGP_01183;Name=yqeH;dbxref=COG:COG1161;gene=yqeH;inference=ab initio prediction:Prodigal:2.6,similar to AA sequence:UniProtKB:P54453;locus_tag=LIEDJOGP_01183;product=putative protein YqeH
1	Prodigal:2.6	CDS	1211677	1212486	.	+	0	ID=LIEDJOGP_01184;eC_number=1.1.1.25;Name=aroE;dbxref=COG:COG0169;gene=aroE;inference=ab initio prediction:Prodigal:2.6,similar to AA sequence:UniProtKB:Q5HNV1;locus_tag=LIEDJOGP_01184;product=Shikimate dehydrogenase (NADP(+))
1	Prodigal:2.6	CDS	1212486	1212779	.	+	0	ID=LIEDJOGP_01185;dbxref=COG:COG1534;inference=ab initio prediction:Prodigal:2.6,similar to AA sequence:UniProtKB:P71376;locus_tag=LIEDJOGP_01185;product=RNA-binding protein
1	Prodigal:2.6	CDS	1212776	1213351	.	+	0	ID=LIEDJOGP_01186;eC_number=2.7.7.18;Name=nadD;dbxref=COG:COG1057;gene=nadD;inference=ab initio prediction:Prodigal:2.6,similar to AA sequence:UniProtKB:Q5HFG7;locus_tag=LIEDJOGP_01186;product=putative nicotinate-nucleotide adenylyltransferase
1	Prodigal:2.6	CDS	1213338	1213922	.	+	0	ID=LIEDJOGP_01187;inference=ab initio prediction:Prodigal:2.6;locus_tag=LIEDJOGP_01187;product=hypothetical protein
1	Prodigal:2.6	CDS	1213923	1214276	.	+	0	ID=LIEDJOGP_01188;Name=rsfS;dbxref=COG:COG0799;gene=rsfS;inference=ab initio prediction:Prodigal:2.6,similar to AA sequence:UniProtKB:Q9KD89;locus_tag=LIEDJOGP_01188;product=Ribosomal silencing factor RsfS
1	Prodigal:2.6	CDS	1214279	1214998	.	+	0	ID=LIEDJOGP_01189;eC_number=2.1.1.235;Name=tylM1;gene=tylM1;inference=ab initio prediction:Prodigal:2.6,similar to AA sequence:UniProtKB:P95748;locus_tag=LIEDJOGP_01189;product=dTDP-3-amino-3%2C6-dideoxy-alpha-D-glucopyranose N%2CN-dimethyltransferase
1	Prodigal:2.6	CDS	1215057	1215731	.	+	0	ID=LIEDJOGP_01190;Name=comEA;dbxref=COG:COG1555;gene=comEA;inference=ab initio prediction:Prodigal:2.6,similar to AA sequence:UniProtKB:P39694;locus_tag=LIEDJOGP_01190;product=ComE operon protein 1
1	Prodigal:2.6	CDS	1215811	1216272	.	+	0	ID=LIEDJOGP_01191;eC_number=3.5.4.33;Name=tadA_1;dbxref=COG:COG0590;gene=tadA_1;inference=ab initio prediction:Prodigal:2.6,similar to AA sequence:UniProtKB:P68398;locus_tag=LIEDJOGP_01191;product=tRNA-specific adenosine deaminase
1	Prodigal:2.6	CDS	1216276	1218492	.	+	0	ID=LIEDJOGP_01192;Name=comEC;dbxref=COG:COG0658;gene=comEC;inference=ab initio prediction:Prodigal:2.6,similar to AA sequence:UniProtKB:P39695;locus_tag=LIEDJOGP_01192;product=ComE operon protein 3
1	Prodigal:2.6	CDS	1218537	1219511	.	+	0	ID=LIEDJOGP_01193;Name=yqeN;dbxref=COG:COG1466;gene=yqeN;inference=ab initio prediction:Prodigal:2.6,similar to AA sequence:UniProtKB:P54459;locus_tag=LIEDJOGP_01193;product=putative protein YqeN
1	Prodigal:2.6	CDS	1219629	1219880	.	-	0	ID=LIEDJOGP_01194;Name=rpsT;dbxref=COG:COG0268;gene=rpsT;inference=ab initio prediction:Prodigal:2.6,similar to AA sequence:UniProtKB:Q2FXY6;locus_tag=LIEDJOGP_01194;product=30S ribosomal protein S20
1	Prodigal:2.6	CDS	1220077	1221996	.	+	0	ID=LIEDJOGP_01195;eC_number=3.6.5.-;Name=lepA;gene=lepA;inference=ab initio prediction:Prodigal:2.6,similar to AA sequence:UniProtKB:P65272;locus_tag=LIEDJOGP_01195;product=Elongation factor 4
1	Prodigal:2.6	CDS	1222115	1223239	.	+	0	ID=LIEDJOGP_01196;eC_number=1.3.99.-;Name=hemN;dbxref=COG:COG0635;gene=hemN;inference=ab initio prediction:Prodigal:2.6,similar to AA sequence:UniProtKB:P54304;locus_tag=LIEDJOGP_01196;product=Oxygen-independent coproporphyrinogen-III oxidase-like protein YqeR
1	Prodigal:2.6	CDS	1223339	1224316	.	+	0	ID=LIEDJOGP_01197;Name=hrcA;dbxref=COG:COG1420;gene=hrcA;inference=ab initio prediction:Prodigal:2.6,similar to AA sequence:UniProtKB:P68792;locus_tag=LIEDJOGP_01197;product=Heat-inducible transcription repressor HrcA
1	Prodigal:2.6	CDS	1224345	1224977	.	+	0	ID=LIEDJOGP_01198;Name=grpE;gene=grpE;inference=ab initio prediction:Prodigal:2.6,similar to AA sequence:UniProtKB:P99086;locus_tag=LIEDJOGP_01198;product=Protein GrpE
1	Prodigal:2.6	CDS	1225033	1226862	.	+	0	ID=LIEDJOGP_01199;Name=dnaK;gene=dnaK;inference=ab initio prediction:Prodigal:2.6,similar to AA sequence:UniProtKB:P99110;locus_tag=LIEDJOGP_01199;product=Chaperone protein DnaK
1	Prodigal:2.6	CDS	1227007	1228128	.	+	0	ID=LIEDJOGP_01200;Name=dnaJ;gene=dnaJ;inference=ab initio prediction:Prodigal:2.6,similar to AA sequence:UniProtKB:P63971;locus_tag=LIEDJOGP_01200;product=Chaperone protein DnaJ
1	Prodigal:2.6	CDS	1228132	1229070	.	+	0	ID=LIEDJOGP_01201;eC_number=2.1.1.-;Name=prmA;dbxref=COG:COG2264;gene=prmA;inference=ab initio prediction:Prodigal:2.6,similar to AA sequence:UniProtKB:P0A0P5;locus_tag=LIEDJOGP_01201;product=Ribosomal protein L11 methyltransferase
1	Prodigal:2.6	CDS	1229087	1229824	.	+	0	ID=LIEDJOGP_01202;eC_number=2.1.1.193;Name=rsmE;dbxref=COG:COG1385;gene=rsmE;inference=ab initio prediction:Prodigal:2.6,similar to AA sequence:UniProtKB:P54461;locus_tag=LIEDJOGP_01202;product=Ribosomal RNA small subunit methyltransferase E
1	Prodigal:2.6	CDS	1229830	1231176	.	+	0	ID=LIEDJOGP_01203;eC_number=2.8.4.5;Name=mtaB;dbxref=COG:COG0621;gene=mtaB;inference=ab initio prediction:Prodigal:2.6,similar to AA sequence:UniProtKB:P54462;locus_tag=LIEDJOGP_01203;product=Threonylcarbamoyladenosine tRNA methylthiotransferase MtaB
1	Prodigal:2.6	CDS	1231302	1231478	.	+	0	ID=LIEDJOGP_01204;Name=rpsU;dbxref=COG:COG0828;gene=rpsU;inference=ab initio prediction:Prodigal:2.6,similar to AA sequence:UniProtKB:Q2FXZ7;locus_tag=LIEDJOGP_01204;product=30S ribosomal protein S21
1	Prodigal:2.6	CDS	1232324	1233034	.	+	0	ID=LIEDJOGP_01205;inference=ab initio prediction:Prodigal:2.6;locus_tag=LIEDJOGP_01205;product=hypothetical protein
1	Prodigal:2.6	CDS	1233049	1234038	.	+	0	ID=LIEDJOGP_01206;inference=ab initio prediction:Prodigal:2.6,similar to AA sequence:UniProtKB:Q7A5C5;locus_tag=LIEDJOGP_01206;note=UPF0365 protein SA1402;product=hypothetical protein
1	Prodigal:2.6	CDS	1234054	1234737	.	+	0	ID=LIEDJOGP_01207;inference=ab initio prediction:Prodigal:2.6;locus_tag=LIEDJOGP_01207;product=hypothetical protein
1	Prodigal:2.6	CDS	1235023	1235970	.	+	0	ID=LIEDJOGP_01208;dbxref=COG:COG1702;inference=ab initio prediction:Prodigal:2.6,similar to AA sequence:UniProtKB:P9WIA3;locus_tag=LIEDJOGP_01208;product=PhoH-like protein
1	Prodigal:2.6	CDS	1235971	1236438	.	+	0	ID=LIEDJOGP_01209;eC_number=3.1.-.-;Name=ybeY;dbxref=COG:COG0319;gene=ybeY;inference=ab initio prediction:Prodigal:2.6,similar to AA sequence:UniProtKB:A0R0T0;locus_tag=LIEDJOGP_01209;product=Endoribonuclease YbeY
1	Prodigal:2.6	CDS	1236440	1236796	.	+	0	ID=LIEDJOGP_01210;eC_number=2.7.1.66;Name=dgkA;dbxref=COG:COG0818;gene=dgkA;inference=ab initio prediction:Prodigal:2.6,similar to AA sequence:UniProtKB:Q05888;locus_tag=LIEDJOGP_01210;product=Undecaprenol kinase
1	Prodigal:2.6	CDS	1236796	1237200	.	+	0	ID=LIEDJOGP_01211;eC_number=3.5.4.5;Name=cdd;dbxref=COG:COG0295;gene=cdd;inference=ab initio prediction:Prodigal:2.6,similar to AA sequence:UniProtKB:P19079;locus_tag=LIEDJOGP_01211;product=Cytidine deaminase
1	Prodigal:2.6	CDS	1237200	1238099	.	+	0	ID=LIEDJOGP_01212;Name=era;gene=era;inference=ab initio prediction:Prodigal:2.6,similar to AA sequence:UniProtKB:P64085;locus_tag=LIEDJOGP_01212;product=GTPase Era
1	Prodigal:2.6	CDS	1238125	1238886	.	+	0	ID=LIEDJOGP_01213;Name=recO;dbxref=COG:COG1381;gene=recO;inference=ab initio prediction:Prodigal:2.6,similar to AA sequence:UniProtKB:P42095;locus_tag=LIEDJOGP_01213;product=DNA repair protein RecO
1	Prodigal:2.6	CDS	1239016	1240407	.	-	0	ID=LIEDJOGP_01214;eC_number=6.1.1.14;Name=glyQS;gene=glyQS;inference=ab initio prediction:Prodigal:2.6,similar to AA sequence:UniProtKB:P99129;locus_tag=LIEDJOGP_01214;product=Glycine--tRNA ligase
1	Prodigal:2.6	CDS	1240875	1241366	.	+	0	ID=LIEDJOGP_01215;Name=ccpN;dbxref=COG:COG0517;gene=ccpN;inference=ab initio prediction:Prodigal:2.6,similar to AA sequence:UniProtKB:O34994;locus_tag=LIEDJOGP_01215;product=Transcriptional repressor CcpN
1	Prodigal:2.6	CDS	1241378	1242196	.	+	0	ID=LIEDJOGP_01216;eC_number=2.7.11.32;Name=yqfL_2;dbxref=COG:COG1806;gene=yqfL_2;inference=ab initio prediction:Prodigal:2.6,similar to AA sequence:UniProtKB:P54470;locus_tag=LIEDJOGP_01216;product=Putative pyruvate%2C phosphate dikinase regulatory protein
1	Prodigal:2.6	CDS	1242370	1244166	.	+	0	ID=LIEDJOGP_01217;eC_number=2.7.7.-;Name=dnaG;dbxref=COG:COG0358;gene=dnaG;inference=ab initio prediction:Prodigal:2.6,similar to AA sequence:UniProtKB:P63964;locus_tag=LIEDJOGP_01217;product=DNA primase
1	Prodigal:2.6	CDS	1244437	1245543	.	+	0	ID=LIEDJOGP_01218;Name=sigA;dbxref=COG:COG0568;gene=sigA;inference=ab initio prediction:Prodigal:2.6,similar to AA sequence:UniProtKB:P0A0J0;locus_tag=LIEDJOGP_01218;product=RNA polymerase sigma factor SigA
1	Prodigal:2.6	CDS	1245698	1246387	.	+	0	ID=LIEDJOGP_01219;eC_number=2.1.1.217;Name=trmK;dbxref=COG:COG2384;gene=trmK;inference=ab initio prediction:Prodigal:2.6,similar to AA sequence:UniProtKB:P54471;locus_tag=LIEDJOGP_01219;product=tRNA (adenine(22)-N(1))-methyltransferase
1	Prodigal:2.6	CDS	1246377	1247477	.	+	0	ID=LIEDJOGP_01220;dbxref=COG:COG0327;inference=ab initio prediction:Prodigal:2.6,similar to AA sequence:UniProtKB:P67272;locus_tag=LIEDJOGP_01220;product=GTP cyclohydrolase 1 type 2 
1	Prodigal:2.6	CDS	1247512	1248858	.	+	0	ID=LIEDJOGP_01221;eC_number=3.6.4.13;Name=cshB;dbxref=COG:COG0513;gene=cshB;inference=ab initio prediction:Prodigal:2.6,similar to AA sequence:UniProtKB:Q818H2;locus_tag=LIEDJOGP_01221;product=DEAD-box ATP-dependent RNA helicase CshB
1	Prodigal:2.6	CDS	1248868	1249758	.	+	0	ID=LIEDJOGP_01222;eC_number=3.1.21.2;Name=nfo;gene=nfo;inference=ab initio prediction:Prodigal:2.6,similar to AA sequence:UniProtKB:P63538;locus_tag=LIEDJOGP_01222;product=putative endonuclease 4
1	Prodigal:2.6	CDS	1249976	1250758	.	+	0	ID=LIEDJOGP_01223;eC_number=3.6.3.-;Name=znuC_1;dbxref=COG:COG1121;gene=znuC_1;inference=ab initio prediction:Prodigal:2.6,similar to AA sequence:UniProtKB:O34946;locus_tag=LIEDJOGP_01223;product=High-affinity zinc uptake system ATP-binding protein ZnuC
1	Prodigal:2.6	CDS	1250792	1251640	.	+	0	ID=LIEDJOGP_01224;Name=znuB;dbxref=COG:COG1108;gene=znuB;inference=ab initio prediction:Prodigal:2.6,similar to AA sequence:UniProtKB:O34610;locus_tag=LIEDJOGP_01224;product=High-affinity zinc uptake system membrane protein ZnuB
1	Prodigal:2.6	CDS	1251643	1252062	.	+	0	ID=LIEDJOGP_01225;Name=zur;dbxref=COG:COG0735;gene=zur;inference=ab initio prediction:Prodigal:2.6,similar to AA sequence:UniProtKB:P54479;locus_tag=LIEDJOGP_01225;product=Zinc-specific metallo-regulatory protein
1	Prodigal:2.6	CDS	1252475	1253074	.	+	0	ID=LIEDJOGP_01226;eC_number=1.15.1.1;Name=sodA;dbxref=COG:COG0605;gene=sodA;inference=ab initio prediction:Prodigal:2.6,similar to AA sequence:UniProtKB:P0C0Q6;locus_tag=LIEDJOGP_01226;product=Superoxide dismutase [Mn/Fe]
1	Prodigal:2.6	CDS	1253475	1255565	.	+	0	ID=LIEDJOGP_01227;Name=pbpH;dbxref=COG:COG0768;gene=pbpH;inference=ab initio prediction:Prodigal:2.6,similar to AA sequence:UniProtKB:Q796K8;locus_tag=LIEDJOGP_01227;product=Penicillin-binding protein H
1	Prodigal:2.6	CDS	1255670	1255819	.	+	0	ID=LIEDJOGP_01228;Name=rpmG2;dbxref=COG:COG0267;gene=rpmG2;inference=ab initio prediction:Prodigal:2.6,similar to AA sequence:UniProtKB:Q2FY22;locus_tag=LIEDJOGP_01228;product=50S ribosomal protein L33 2
1	Prodigal:2.6	CDS	1256002	1256553	.	+	0	ID=LIEDJOGP_01229;Name=yqgN;dbxref=COG:COG0212;gene=yqgN;inference=ab initio prediction:Prodigal:2.6,similar to AA sequence:UniProtKB:P54491;locus_tag=LIEDJOGP_01229;product=putative protein YqgN
1	Prodigal:2.6	CDS	1256554	1258014	.	+	0	ID=LIEDJOGP_01230;eC_number=3.4.21.105;Name=gluP;dbxref=COG:COG0705;gene=gluP;inference=ab initio prediction:Prodigal:2.6,similar to AA sequence:UniProtKB:P54493;locus_tag=LIEDJOGP_01230;product=Rhomboid protease GluP
1	Prodigal:2.6	CDS	1257998	1258198	.	+	0	ID=LIEDJOGP_01231;Name=yqgQ;dbxref=COG:COG4483;gene=yqgQ;inference=ab initio prediction:Prodigal:2.6,similar to AA sequence:UniProtKB:P54494;locus_tag=LIEDJOGP_01231;product=putative protein YqgQ
1	Prodigal:2.6	CDS	1258198	1259184	.	+	0	ID=LIEDJOGP_01232;eC_number=2.7.1.2;Name=glcK;dbxref=COG:COG1940;gene=glcK;inference=ab initio prediction:Prodigal:2.6,similar to AA sequence:UniProtKB:P54495;locus_tag=LIEDJOGP_01232;product=Glucokinase
1	Prodigal:2.6	CDS	1259184	1259510	.	+	0	ID=LIEDJOGP_01233;inference=ab initio prediction:Prodigal:2.6;locus_tag=LIEDJOGP_01233;product=hypothetical protein
1	Prodigal:2.6	CDS	1259510	1260133	.	+	0	ID=LIEDJOGP_01234;eC_number=3.-.-.-;inference=ab initio prediction:Prodigal:2.6,similar to AA sequence:UniProtKB:Q5XD24;locus_tag=LIEDJOGP_01234;product=putative metallo-hydrolase
1	Prodigal:2.6	CDS	1260190	1261164	.	+	0	ID=LIEDJOGP_01235;Name=comGA;dbxref=COG:COG2804;gene=comGA;inference=ab initio prediction:Prodigal:2.6,similar to AA sequence:UniProtKB:P25953;locus_tag=LIEDJOGP_01235;product=ComG operon protein 1
1	Prodigal:2.6	CDS	1261136	1262203	.	+	0	ID=LIEDJOGP_01236;inference=ab initio prediction:Prodigal:2.6;locus_tag=LIEDJOGP_01236;product=hypothetical protein
1	Prodigal:2.6	CDS	1262221	1262538	.	+	0	ID=LIEDJOGP_01237;Name=comGC;dbxref=COG:COG4537;gene=comGC;inference=ab initio prediction:Prodigal:2.6,similar to AA sequence:UniProtKB:P25955;locus_tag=LIEDJOGP_01237;product=ComG operon protein 3
1	Prodigal:2.6	CDS	1262516	1262965	.	+	0	ID=LIEDJOGP_01238;inference=ab initio prediction:Prodigal:2.6;locus_tag=LIEDJOGP_01238;product=hypothetical protein
1	Prodigal:2.6	CDS	1262952	1263245	.	+	0	ID=LIEDJOGP_01239;inference=ab initio prediction:Prodigal:2.6;locus_tag=LIEDJOGP_01239;product=hypothetical protein
1	Prodigal:2.6	CDS	1263199	1263660	.	+	0	ID=LIEDJOGP_01240;inference=ab initio prediction:Prodigal:2.6;locus_tag=LIEDJOGP_01240;product=hypothetical protein
1	Prodigal:2.6	CDS	1263632	1263823	.	+	0	ID=LIEDJOGP_01241;inference=ab initio prediction:Prodigal:2.6;locus_tag=LIEDJOGP_01241;product=hypothetical protein
1	Prodigal:2.6	CDS	1263840	1264337	.	+	0	ID=LIEDJOGP_01242;eC_number=2.7.1.71;Name=aroK;dbxref=COG:COG0703;gene=aroK;inference=ab initio prediction:Prodigal:2.6,similar to AA sequence:UniProtKB:O67925;locus_tag=LIEDJOGP_01242;product=Shikimate kinase
1	Prodigal:2.6	CDS	1264555	1265646	.	+	0	ID=LIEDJOGP_01243;eC_number=2.1.2.10;Name=gcvT;gene=gcvT;inference=ab initio prediction:Prodigal:2.6,similar to AA sequence:UniProtKB:P64225;locus_tag=LIEDJOGP_01243;product=Aminomethyltransferase
1	Prodigal:2.6	CDS	1265666	1267012	.	+	0	ID=LIEDJOGP_01244;eC_number=1.4.4.2;Name=gcvPA;gene=gcvPA;inference=ab initio prediction:Prodigal:2.6,similar to AA sequence:UniProtKB:P64218;locus_tag=LIEDJOGP_01244;product=putative glycine dehydrogenase (decarboxylating) subunit 1
1	Prodigal:2.6	CDS	1267005	1268513	.	+	0	ID=LIEDJOGP_01245;eC_number=1.4.4.2;Name=gcvPB;gene=gcvPB;inference=ab initio prediction:Prodigal:2.6,similar to AA sequence:UniProtKB:P99168;locus_tag=LIEDJOGP_01245;product=putative glycine dehydrogenase (decarboxylating) subunit 2
1	Prodigal:2.6	CDS	1268984	1269253	.	+	0	ID=LIEDJOGP_01246;inference=ab initio prediction:Prodigal:2.6;locus_tag=LIEDJOGP_01246;product=hypothetical protein
1	Prodigal:2.6	CDS	1269405	1269791	.	-	0	ID=LIEDJOGP_01247;Name=yibN;dbxref=COG:COG0607;gene=yibN;inference=ab initio prediction:Prodigal:2.6,similar to AA sequence:UniProtKB:P0AG27;locus_tag=LIEDJOGP_01247;product=putative protein YibN
1	Prodigal:2.6	CDS	1269951	1270781	.	+	0	ID=LIEDJOGP_01248;eC_number=2.3.1.181;Name=lipM;dbxref=COG:COG0095;gene=lipM;inference=ab initio prediction:Prodigal:2.6,similar to AA sequence:UniProtKB:P54511;locus_tag=LIEDJOGP_01248;product=Octanoyltransferase LipM
1	Prodigal:2.6	CDS	1270822	1271040	.	-	0	ID=LIEDJOGP_01249;inference=ab initio prediction:Prodigal:2.6;locus_tag=LIEDJOGP_01249;product=hypothetical protein
1	Prodigal:2.6	CDS	1271054	1271632	.	-	0	ID=LIEDJOGP_01250;inference=ab initio prediction:Prodigal:2.6;locus_tag=LIEDJOGP_01250;product=hypothetical protein
1	Prodigal:2.6	CDS	1271735	1272796	.	+	0	ID=LIEDJOGP_01251;eC_number=3.4.11.-;Name=ypdF;dbxref=COG:COG0006;gene=ypdF;inference=ab initio prediction:Prodigal:2.6,similar to AA sequence:UniProtKB:P76524;locus_tag=LIEDJOGP_01251;product=Aminopeptidase YpdF
1	Prodigal:2.6	CDS	1272823	1273380	.	+	0	ID=LIEDJOGP_01252;Name=efp;gene=efp;inference=ab initio prediction:Prodigal:2.6,similar to AA sequence:UniProtKB:P99066;locus_tag=LIEDJOGP_01252;product=Elongation factor P
1	Prodigal:2.6	CDS	1273530	1274555	.	+	0	ID=LIEDJOGP_01253;eC_number=1.2.1.38;Name=argC;gene=argC;inference=ab initio prediction:Prodigal:2.6,similar to AA sequence:UniProtKB:Q07906;locus_tag=LIEDJOGP_01253;product=N-acetyl-gamma-glutamyl-phosphate reductase
1	Prodigal:2.6	CDS	1274574	1275767	.	+	0	ID=LIEDJOGP_01254;Name=argJ;dbxref=COG:COG1364;gene=argJ;inference=ab initio prediction:Prodigal:2.6,similar to AA sequence:UniProtKB:Q9K8V3;locus_tag=LIEDJOGP_01254;product=Arginine biosynthesis bifunctional protein ArgJ
1	Prodigal:2.6	CDS	1275777	1276514	.	+	0	ID=LIEDJOGP_01255;eC_number=2.7.2.8;Name=argB;dbxref=COG:COG0548;gene=argB;inference=ab initio prediction:Prodigal:2.6,similar to AA sequence:UniProtKB:Q8DV44;locus_tag=LIEDJOGP_01255;product=Acetylglutamate kinase
1	Prodigal:2.6	CDS	1276514	1277644	.	+	0	ID=LIEDJOGP_01256;eC_number=2.6.1.11;Name=argD;dbxref=COG:COG4992;gene=argD;inference=ab initio prediction:Prodigal:2.6,similar to AA sequence:UniProtKB:O66442;locus_tag=LIEDJOGP_01256;product=Acetylornithine aminotransferase
1	Prodigal:2.6	CDS	1277902	1278369	.	+	0	ID=LIEDJOGP_01257;Name=accB_2;dbxref=COG:COG0511;gene=accB_2;inference=ab initio prediction:Prodigal:2.6,similar to AA sequence:UniProtKB:P49786;locus_tag=LIEDJOGP_01257;product=Biotin carboxyl carrier protein of acetyl-CoA carboxylase
1	Prodigal:2.6	CDS	1278369	1279727	.	+	0	ID=LIEDJOGP_01258;eC_number=6.4.1.7;Name=cfiB_1;dbxref=COG:COG0439;gene=cfiB_1;inference=ab initio prediction:Prodigal:2.6,similar to AA sequence:UniProtKB:D3DJ42;locus_tag=LIEDJOGP_01258;product=2-oxoglutarate carboxylase small subunit
1	Prodigal:2.6	CDS	1279739	1280101	.	+	0	ID=LIEDJOGP_01259;inference=ab initio prediction:Prodigal:2.6,similar to AA sequence:UniProtKB:Q5XA93;locus_tag=LIEDJOGP_01259;product=putative protein
1	Prodigal:2.6	CDS	1280177	1280566	.	+	0	ID=LIEDJOGP_01260;Name=nusB;gene=nusB;inference=ab initio prediction:Prodigal:2.6,similar to AA sequence:UniProtKB:P65578;locus_tag=LIEDJOGP_01260;product=Transcription antitermination protein NusB
1	Prodigal:2.6	CDS	1280581	1281918	.	+	0	ID=LIEDJOGP_01261;eC_number=3.1.11.6;Name=xseA;dbxref=COG:COG1570;gene=xseA;inference=ab initio prediction:Prodigal:2.6,similar to AA sequence:UniProtKB:P04994;locus_tag=LIEDJOGP_01261;product=Exodeoxyribonuclease 7 large subunit
1	Prodigal:2.6	CDS	1281911	1282141	.	+	0	ID=LIEDJOGP_01262;eC_number=3.1.11.6;Name=xseB;dbxref=COG:COG1722;gene=xseB;inference=ab initio prediction:Prodigal:2.6,similar to AA sequence:UniProtKB:Q7VV85;locus_tag=LIEDJOGP_01262;product=Exodeoxyribonuclease 7 small subunit
1	Prodigal:2.6	CDS	1282107	1283000	.	+	0	ID=LIEDJOGP_01263;eC_number=2.5.1.10;inference=ab initio prediction:Prodigal:2.6,similar to AA sequence:UniProtKB:Q08291;locus_tag=LIEDJOGP_01263;product=Farnesyl diphosphate synthase
1	Prodigal:2.6	CDS	1283315	1283767	.	+	0	ID=LIEDJOGP_01264;Name=argR_2;gene=argR_2;inference=ab initio prediction:Prodigal:2.6,similar to AA sequence:UniProtKB:P63580;locus_tag=LIEDJOGP_01264;product=Arginine repressor
1	Prodigal:2.6	CDS	1283783	1285459	.	+	0	ID=LIEDJOGP_01265;Name=recN;dbxref=COG:COG0497;gene=recN;inference=ab initio prediction:Prodigal:2.6,similar to AA sequence:UniProtKB:P05824;locus_tag=LIEDJOGP_01265;product=DNA repair protein RecN
1	Prodigal:2.6	CDS	1285719	1287140	.	+	0	ID=LIEDJOGP_01266;eC_number=1.8.1.4;dbxref=COG:COG1249;inference=ab initio prediction:Prodigal:2.6,similar to AA sequence:UniProtKB:P18925;locus_tag=LIEDJOGP_01266;product=Dihydrolipoyl dehydrogenase
1	Prodigal:2.6	CDS	1287155	1288153	.	+	0	ID=LIEDJOGP_01267;eC_number=1.2.4.4;Name=bfmBAA;dbxref=COG:COG1071;gene=bfmBAA;inference=ab initio prediction:Prodigal:2.6,similar to AA sequence:UniProtKB:P37940;locus_tag=LIEDJOGP_01267;product=2-oxoisovalerate dehydrogenase subunit alpha
1	Prodigal:2.6	CDS	1288146	1289129	.	+	0	ID=LIEDJOGP_01268;eC_number=1.2.4.4;Name=bfmBAB;dbxref=COG:COG0022;gene=bfmBAB;inference=ab initio prediction:Prodigal:2.6,similar to AA sequence:UniProtKB:P37941;locus_tag=LIEDJOGP_01268;product=2-oxoisovalerate dehydrogenase subunit beta
1	Prodigal:2.6	CDS	1289154	1290461	.	+	0	ID=LIEDJOGP_01269;eC_number=2.3.1.12;Name=pdhC_2;dbxref=COG:COG0508;gene=pdhC_2;inference=ab initio prediction:Prodigal:2.6,similar to AA sequence:UniProtKB:P21883;locus_tag=LIEDJOGP_01269;product=Dihydrolipoyllysine-residue acetyltransferase component of pyruvate dehydrogenase complex
1	Prodigal:2.6	CDS	1290666	1291103	.	+	0	ID=LIEDJOGP_01270;inference=ab initio prediction:Prodigal:2.6,similar to AA sequence:UniProtKB:Q7A5G0;locus_tag=LIEDJOGP_01270;note=UPF0403 protein SA1345;product=hypothetical protein
1	Prodigal:2.6	CDS	1291116	1292093	.	+	0	ID=LIEDJOGP_01271;inference=ab initio prediction:Prodigal:2.6;locus_tag=LIEDJOGP_01271;product=hypothetical protein
1	Prodigal:2.6	CDS	1292471	1293595	.	+	0	ID=LIEDJOGP_01272;eC_number=3.4.11.4;Name=pepT_1;dbxref=COG:COG2195;gene=pepT_1;inference=ab initio prediction:Prodigal:2.6,similar to AA sequence:UniProtKB:P29745;locus_tag=LIEDJOGP_01272;product=Peptidase T
1	Prodigal:2.6	CDS	1293675	1295081	.	+	0	ID=LIEDJOGP_01273;eC_number=1.1.1.44;Name=gnd;gene=gnd;inference=ab initio prediction:Prodigal:2.6,similar to AA sequence:UniProtKB:P63334;locus_tag=LIEDJOGP_01273;product=6-phosphogluconate dehydrogenase%2C decarboxylating
1	Prodigal:2.6	CDS	1295251	1296906	.	+	0	ID=LIEDJOGP_01274;eC_number=3.2.1.10;Name=malL;dbxref=COG:COG0366;gene=malL;inference=ab initio prediction:Prodigal:2.6,similar to AA sequence:UniProtKB:P29094;locus_tag=LIEDJOGP_01274;product=Oligo-1%2C6-glucosidase
1	Prodigal:2.6	CDS	1297169	1298050	.	-	0	ID=LIEDJOGP_01275;Name=marA;gene=marA;inference=ab initio prediction:Prodigal:2.6,similar to AA sequence:UniProtKB:P0ACH5;locus_tag=LIEDJOGP_01275;product=Multiple antibiotic resistance protein MarA
1	Prodigal:2.6	CDS	1298251	1299735	.	-	0	ID=LIEDJOGP_01276;eC_number=1.1.1.49;Name=zwf_1;dbxref=COG:COG0364;gene=zwf_1;inference=ab initio prediction:Prodigal:2.6,similar to AA sequence:UniProtKB:P54547;locus_tag=LIEDJOGP_01276;product=Glucose-6-phosphate 1-dehydrogenase
1	Prodigal:2.6	CDS	1300159	1301079	.	+	0	ID=LIEDJOGP_01277;eC_number=3.1.26.11;Name=rnz;dbxref=COG:COG1234;gene=rnz;inference=ab initio prediction:Prodigal:2.6,similar to AA sequence:UniProtKB:P54548;locus_tag=LIEDJOGP_01277;product=Ribonuclease Z
1	Prodigal:2.6	CDS	1301129	1301944	.	-	0	ID=LIEDJOGP_01278;eC_number=1.5.1.2;Name=proC;gene=proC;inference=ab initio prediction:Prodigal:2.6,similar to AA sequence:UniProtKB:Q7A5G8;locus_tag=LIEDJOGP_01278;product=Pyrroline-5-carboxylate reductase
1	Prodigal:2.6	CDS	1302105	1302863	.	+	0	ID=LIEDJOGP_01279;eC_number=1.-.-.-;inference=ab initio prediction:Prodigal:2.6,similar to AA sequence:UniProtKB:Q7A3L9;locus_tag=LIEDJOGP_01279;product=putative oxidoreductase
1	Prodigal:2.6	CDS	1303086	1303994	.	-	0	ID=LIEDJOGP_01280;eC_number=1.1.1.-;Name=yhdN;dbxref=COG:COG0667;gene=yhdN;inference=ab initio prediction:Prodigal:2.6,similar to AA sequence:UniProtKB:P80874;locus_tag=LIEDJOGP_01280;product=Aldo-keto reductase YhdN
1	Prodigal:2.6	CDS	1304077	1304619	.	+	0	ID=LIEDJOGP_01281;eC_number=3.6.1.13;Name=nudF;dbxref=COG:COG0494;gene=nudF;inference=ab initio prediction:Prodigal:2.6,similar to AA sequence:UniProtKB:P54570;locus_tag=LIEDJOGP_01281;product=ADP-ribose pyrophosphatase
1	Prodigal:2.6	CDS	1304724	1305173	.	+	0	ID=LIEDJOGP_01282;Name=fur;dbxref=COG:COG0735;gene=fur;inference=ab initio prediction:Prodigal:2.6,similar to AA sequence:UniProtKB:P54574;locus_tag=LIEDJOGP_01282;product=Ferric uptake regulation protein
1	Prodigal:2.6	CDS	1305216	1306103	.	+	0	ID=LIEDJOGP_01283;Name=xerD_3;gene=xerD_3;inference=ab initio prediction:Prodigal:2.6,similar to AA sequence:UniProtKB:P0A0P0;locus_tag=LIEDJOGP_01283;product=Tyrosine recombinase XerD
1	Prodigal:2.6	CDS	1306156	1306665	.	-	0	ID=LIEDJOGP_01284;inference=ab initio prediction:Prodigal:2.6;locus_tag=LIEDJOGP_01284;product=hypothetical protein
1	Prodigal:2.6	CDS	1306709	1307509	.	+	0	ID=LIEDJOGP_01285;Name=scpA;dbxref=COG:COG1354;gene=scpA;inference=ab initio prediction:Prodigal:2.6,similar to AA sequence:UniProtKB:P35154;locus_tag=LIEDJOGP_01285;product=Segregation and condensation protein A
1	Prodigal:2.6	CDS	1307502	1308044	.	+	0	ID=LIEDJOGP_01286;Name=scpB;dbxref=COG:COG1386;gene=scpB;inference=ab initio prediction:Prodigal:2.6,similar to AA sequence:UniProtKB:P35155;locus_tag=LIEDJOGP_01286;product=Segregation and condensation protein B
1	Prodigal:2.6	CDS	1308037	1308774	.	+	0	ID=LIEDJOGP_01287;eC_number=5.4.99.22;Name=rluB;dbxref=COG:COG1187;gene=rluB;inference=ab initio prediction:Prodigal:2.6,similar to AA sequence:UniProtKB:P35159;locus_tag=LIEDJOGP_01287;product=Ribosomal large subunit pseudouridine synthase B
1	Prodigal:2.6	CDS	1308908	1309633	.	+	0	ID=LIEDJOGP_01288;Name=srrA;dbxref=COG:COG0745;gene=srrA;inference=ab initio prediction:Prodigal:2.6,similar to AA sequence:UniProtKB:Q5HFT0;locus_tag=LIEDJOGP_01288;product=Transcriptional regulatory protein SrrA
1	Prodigal:2.6	CDS	1309617	1311383	.	+	0	ID=LIEDJOGP_01289;eC_number=2.7.13.3;Name=srrB;gene=srrB;inference=ab initio prediction:Prodigal:2.6,similar to AA sequence:UniProtKB:Q9L523;locus_tag=LIEDJOGP_01289;product=Sensor protein SrrB
1	Prodigal:2.6	CDS	1311975	1312514	.	+	0	ID=LIEDJOGP_01290;Name=ribU;gene=ribU;inference=ab initio prediction:Prodigal:2.6,similar to AA sequence:UniProtKB:E5QVT2;locus_tag=LIEDJOGP_01290;product=Riboflavin transporter RibU
1	Prodigal:2.6	CDS	1312919	1313167	.	-	0	ID=LIEDJOGP_01291;inference=ab initio prediction:Prodigal:2.6,similar to AA sequence:UniProtKB:P10245;locus_tag=LIEDJOGP_01291;product=Ferredoxin
1	Prodigal:2.6	CDS	1313300	1314238	.	+	0	ID=LIEDJOGP_01292;inference=ab initio prediction:Prodigal:2.6;locus_tag=LIEDJOGP_01292;product=hypothetical protein
1	Prodigal:2.6	CDS	1314225	1315604	.	+	0	ID=LIEDJOGP_01293;eC_number=3.6.4.12;Name=recQ_1;dbxref=COG:COG0514;gene=recQ_1;inference=ab initio prediction:Prodigal:2.6,similar to AA sequence:UniProtKB:P15043;locus_tag=LIEDJOGP_01293;product=ATP-dependent DNA helicase RecQ
1	Prodigal:2.6	CDS	1315725	1317143	.	+	0	ID=LIEDJOGP_01294;Name=ebpS;gene=ebpS;inference=ab initio prediction:Prodigal:2.6,similar to AA sequence:UniProtKB:Q7A5I6;locus_tag=LIEDJOGP_01294;product=Elastin-binding protein EbpS
1	Prodigal:2.6	CDS	1317276	1318262	.	+	0	ID=LIEDJOGP_01295;eC_number=4.3.1.9;dbxref=COG:COG0492;inference=ab initio prediction:Prodigal:2.6,similar to AA sequence:UniProtKB:Q93HX6;locus_tag=LIEDJOGP_01295;product=Glucosaminate ammonia-lyase
1	Prodigal:2.6	CDS	1318474	1319442	.	-	0	ID=LIEDJOGP_01296;eC_number=3.5.1.1;Name=ansB;gene=ansB;inference=ab initio prediction:Prodigal:2.6,similar to AA sequence:UniProtKB:P06608;locus_tag=LIEDJOGP_01296;product=L-asparaginase
1	Prodigal:2.6	CDS	1319521	1320168	.	+	0	ID=LIEDJOGP_01297;eC_number=2.7.4.25;Name=cmk;gene=cmk;inference=ab initio prediction:Prodigal:2.6,similar to AA sequence:UniProtKB:P63807;locus_tag=LIEDJOGP_01297;product=Cytidylate kinase
1	Prodigal:2.6	CDS	1320652	1321830	.	+	0	ID=LIEDJOGP_01298;Name=rpsA;gene=rpsA;inference=ab initio prediction:Prodigal:2.6,similar to AA sequence:UniProtKB:Q7A5J0;locus_tag=LIEDJOGP_01298;product=30S ribosomal protein S1
1	Prodigal:2.6	CDS	1322046	1323356	.	+	0	ID=LIEDJOGP_01299;Name=der;gene=der;inference=ab initio prediction:Prodigal:2.6,similar to AA sequence:UniProtKB:P64060;locus_tag=LIEDJOGP_01299;product=GTPase Der
1	Prodigal:2.6	CDS	1323377	1324375	.	+	0	ID=LIEDJOGP_01300;eC_number=1.1.1.94;Name=gpsA;gene=gpsA;inference=ab initio prediction:Prodigal:2.6,similar to AA sequence:UniProtKB:P64191;locus_tag=LIEDJOGP_01300;product=Glycerol-3-phosphate dehydrogenase [NAD(P)+]
1	Prodigal:2.6	CDS	1324546	1324818	.	+	0	ID=LIEDJOGP_01301;Name=hup;dbxref=COG:COG0776;gene=hup;inference=ab initio prediction:Prodigal:2.6,similar to AA sequence:UniProtKB:Q99U17;locus_tag=LIEDJOGP_01301;product=DNA-binding protein HU
1	Prodigal:2.6	CDS	1325288	1325866	.	+	0	ID=LIEDJOGP_01302;inference=ab initio prediction:Prodigal:2.6;locus_tag=LIEDJOGP_01302;product=hypothetical protein
1	Prodigal:2.6	CDS	1325859	1326584	.	+	0	ID=LIEDJOGP_01303;eC_number=2.1.1.163;Name=menG;gene=menG;inference=ab initio prediction:Prodigal:2.6,similar to AA sequence:UniProtKB:P67062;locus_tag=LIEDJOGP_01303;product=Demethylmenaquinone methyltransferase
1	Prodigal:2.6	CDS	1326586	1327545	.	+	0	ID=LIEDJOGP_01304;eC_number=2.5.1.30;Name=hepT;dbxref=COG:COG0142;gene=hepT;inference=ab initio prediction:Prodigal:2.6,similar to AA sequence:UniProtKB:P31114;locus_tag=LIEDJOGP_01304;product=Heptaprenyl diphosphate synthase component 2
1	Prodigal:2.6	CDS	1327664	1328134	.	+	0	ID=LIEDJOGP_01305;eC_number=2.7.4.6;Name=ndk;dbxref=COG:COG0105;gene=ndk;inference=ab initio prediction:Prodigal:2.6,similar to AA sequence:UniProtKB:Q5HFV4;locus_tag=LIEDJOGP_01305;product=Nucleoside diphosphate kinase
1	Prodigal:2.6	CDS	1328543	1329781	.	+	0	ID=LIEDJOGP_01306;eC_number=4.2.3.5;Name=aroC;dbxref=COG:COG0082;gene=aroC;inference=ab initio prediction:Prodigal:2.6,similar to AA sequence:UniProtKB:Q59803;locus_tag=LIEDJOGP_01306;product=Chorismate synthase
1	Prodigal:2.6	CDS	1329809	1330873	.	+	0	ID=LIEDJOGP_01307;eC_number=4.2.3.4;Name=aroB;gene=aroB;inference=ab initio prediction:Prodigal:2.6,similar to AA sequence:UniProtKB:Q6GGU4;locus_tag=LIEDJOGP_01307;product=3-dehydroquinate synthase
1	Prodigal:2.6	CDS	1330883	1332184	.	+	0	ID=LIEDJOGP_01308;eC_number=2.5.1.19;Name=aroA_2;gene=aroA_2;inference=ab initio prediction:Prodigal:2.6,similar to AA sequence:UniProtKB:P63585;locus_tag=LIEDJOGP_01308;product=3-phosphoshikimate 1-carboxyvinyltransferase
1	Prodigal:2.6	CDS	1332188	1333432	.	+	0	ID=LIEDJOGP_01309;Name=lapB;gene=lapB;inference=ab initio prediction:Prodigal:2.6,protein motif:HAMAP:MF_00994;locus_tag=LIEDJOGP_01309;product=Lipopolysaccharide assembly protein B
1	Prodigal:2.6	CDS	1333446	1334009	.	+	0	ID=LIEDJOGP_01310;inference=ab initio prediction:Prodigal:2.6;locus_tag=LIEDJOGP_01310;product=hypothetical protein
1	Prodigal:2.6	CDS	1334021	1334614	.	+	0	ID=LIEDJOGP_01311;inference=ab initio prediction:Prodigal:2.6;locus_tag=LIEDJOGP_01311;product=hypothetical protein
1	Prodigal:2.6	CDS	1334659	1335354	.	+	0	ID=LIEDJOGP_01312;inference=ab initio prediction:Prodigal:2.6;locus_tag=LIEDJOGP_01312;product=hypothetical protein
1	Prodigal:2.6	CDS	1335535	1335852	.	+	0	ID=LIEDJOGP_01313;Name=ypjD;dbxref=COG:COG1694;gene=ypjD;inference=ab initio prediction:Prodigal:2.6,similar to AA sequence:UniProtKB:P42979;locus_tag=LIEDJOGP_01313;product=putative protein YpjD
1	Prodigal:2.6	CDS	1335874	1337016	.	+	0	ID=LIEDJOGP_01314;eC_number=2.4.1.-;Name=bshA;dbxref=COG:COG0438;gene=bshA;inference=ab initio prediction:Prodigal:2.6,similar to AA sequence:UniProtKB:Q81ST7;locus_tag=LIEDJOGP_01314;product=N-acetyl-alpha-D-glucosaminyl L-malate synthase
1	Prodigal:2.6	CDS	1337006	1338208	.	+	0	ID=LIEDJOGP_01315;eC_number=2.7.7.72;Name=cca;gene=cca;inference=ab initio prediction:Prodigal:2.6,similar to AA sequence:UniProtKB:Q7SIB1;locus_tag=LIEDJOGP_01315;product=CCA-adding enzyme
1	Prodigal:2.6	CDS	1338195	1339166	.	+	0	ID=LIEDJOGP_01316;eC_number=6.3.4.15;Name=birA;dbxref=COG:COG0340;gene=birA;inference=ab initio prediction:Prodigal:2.6,similar to AA sequence:UniProtKB:P0CI75;locus_tag=LIEDJOGP_01316;product=Bifunctional ligase/repressor BirA
1	Prodigal:2.6	CDS	1339191	1341899	.	+	0	ID=LIEDJOGP_01317;eC_number=3.6.4.12;Name=dinG;dbxref=COG:COG0847;gene=dinG;inference=ab initio prediction:Prodigal:2.6,similar to AA sequence:UniProtKB:Q2FYH5;locus_tag=LIEDJOGP_01317;product=putative ATP-dependent helicase DinG 
1	Prodigal:2.6	CDS	1342020	1343312	.	+	0	ID=LIEDJOGP_01318;eC_number=6.1.1.22;Name=asnS;gene=asnS;inference=ab initio prediction:Prodigal:2.6,similar to AA sequence:UniProtKB:P67572;locus_tag=LIEDJOGP_01318;product=Asparagine--tRNA ligase
1	Prodigal:2.6	CDS	1343405	1344091	.	+	0	ID=LIEDJOGP_01319;Name=dnaD;dbxref=COG:COG3935;gene=dnaD;inference=ab initio prediction:Prodigal:2.6,similar to AA sequence:UniProtKB:P39787;locus_tag=LIEDJOGP_01319;product=DNA replication protein DnaD
1	Prodigal:2.6	CDS	1344081	1344740	.	+	0	ID=LIEDJOGP_01320;eC_number=4.2.99.18;Name=nth;dbxref=COG:COG0177;gene=nth;inference=ab initio prediction:Prodigal:2.6,similar to AA sequence:UniProtKB:P0AB83;locus_tag=LIEDJOGP_01320;product=Endonuclease III
1	Prodigal:2.6	CDS	1344745	1345077	.	+	0	ID=LIEDJOGP_01321;inference=ab initio prediction:Prodigal:2.6;locus_tag=LIEDJOGP_01321;product=hypothetical protein
1	Prodigal:2.6	CDS	1345267	1347498	.	-	0	ID=LIEDJOGP_01322;Name=ponA;dbxref=COG:COG0744;gene=ponA;inference=ab initio prediction:Prodigal:2.6,similar to AA sequence:UniProtKB:P39793;locus_tag=LIEDJOGP_01322;product=Penicillin-binding protein 1A/1B
1	Prodigal:2.6	CDS	1347495	1348124	.	-	0	ID=LIEDJOGP_01323;eC_number=3.1.22.-;Name=recU;gene=recU;inference=ab initio prediction:Prodigal:2.6,similar to AA sequence:UniProtKB:P68817;locus_tag=LIEDJOGP_01323;product=Holliday junction resolvase RecU
1	Prodigal:2.6	CDS	1348465	1348797	.	+	0	ID=LIEDJOGP_01324;inference=ab initio prediction:Prodigal:2.6;locus_tag=LIEDJOGP_01324;product=hypothetical protein
1	Prodigal:2.6	CDS	1348809	1349375	.	+	0	ID=LIEDJOGP_01325;inference=ab initio prediction:Prodigal:2.6,similar to AA sequence:UniProtKB:P50838;locus_tag=LIEDJOGP_01325;note=UPF0398 protein YpsA;product=hypothetical protein
1	Prodigal:2.6	CDS	1349317	1349727	.	+	0	ID=LIEDJOGP_01326;Name=gpsB;gene=gpsB;inference=ab initio prediction:Prodigal:2.6,similar to AA sequence:UniProtKB:Q7A5L1;locus_tag=LIEDJOGP_01326;product=Cell cycle protein GpsB
1	Prodigal:2.6	CDS	1350370	1351506	.	+	0	ID=LIEDJOGP_01327;eC_number=2.1.1.173;Name=rlmL;dbxref=COG:COG0116;gene=rlmL;inference=ab initio prediction:Prodigal:2.6,similar to AA sequence:UniProtKB:Q9K0V4;locus_tag=LIEDJOGP_01327;product=Ribosomal RNA large subunit methyltransferase L
1	Prodigal:2.6	CDS	1351638	1352312	.	+	0	ID=LIEDJOGP_01328;inference=ab initio prediction:Prodigal:2.6;locus_tag=LIEDJOGP_01328;product=hypothetical protein
1	Prodigal:2.6	CDS	1352723	1353397	.	-	0	ID=LIEDJOGP_01329;inference=ab initio prediction:Prodigal:2.6;locus_tag=LIEDJOGP_01329;product=hypothetical protein
1	Prodigal:2.6	CDS	1353511	1354467	.	+	0	ID=LIEDJOGP_01330;eC_number=2.1.1.45;Name=thyA_1;dbxref=COG:COG0207;gene=thyA_1;inference=ab initio prediction:Prodigal:2.6,similar to AA sequence:UniProtKB:P67046;locus_tag=LIEDJOGP_01330;product=Thymidylate synthase
1	Prodigal:2.6	CDS	1354509	1354994	.	+	0	ID=LIEDJOGP_01331;eC_number=1.5.1.3;Name=dfrA;gene=dfrA;inference=ab initio prediction:Prodigal:2.6,similar to AA sequence:UniProtKB:P13955;locus_tag=LIEDJOGP_01331;product=Dihydrofolate reductase type 1 from
1	Prodigal:2.6	CDS	1355004	1355426	.	+	0	ID=LIEDJOGP_01332;inference=ab initio prediction:Prodigal:2.6,similar to AA sequence:UniProtKB:Q8NWR0;locus_tag=LIEDJOGP_01332;product=DegV domain-containing protein
1	Prodigal:2.6	CDS	1355458	1356132	.	-	0	ID=LIEDJOGP_01333;inference=ab initio prediction:Prodigal:2.6;locus_tag=LIEDJOGP_01333;product=hypothetical protein
1	Prodigal:2.6	CDS	1356221	1359658	.	+	0	ID=LIEDJOGP_01334;eC_number=3.6.5.5;dbxref=COG:COG0699;inference=ab initio prediction:Prodigal:2.6,similar to AA sequence:UniProtKB:B2IZD3;locus_tag=LIEDJOGP_01334;product=Bacterial dynamin-like protein
1	Prodigal:2.6	CDS	1359677	1360555	.	+	0	ID=LIEDJOGP_01335;eC_number=3.1.11.-;Name=ypcP;dbxref=COG:COG0258;gene=ypcP;inference=ab initio prediction:Prodigal:2.6,similar to AA sequence:UniProtKB:P54161;locus_tag=LIEDJOGP_01335;product=5'-3' exonuclease
1	Prodigal:2.6	CDS	1360797	1383791	.	+	0	ID=LIEDJOGP_01336;Name=ebh_2;gene=ebh_2;inference=ab initio prediction:Prodigal:2.6,similar to AA sequence:UniProtKB:Q2FYJ6;locus_tag=LIEDJOGP_01336;product=Extracellular matrix-binding protein ebh
1	Prodigal:2.6	CDS	1383874	1391346	.	+	0	ID=LIEDJOGP_01337;Name=ebhA;gene=ebhA;inference=ab initio prediction:Prodigal:2.6,similar to AA sequence:UniProtKB:Q931R6;locus_tag=LIEDJOGP_01337;product=Extracellular matrix-binding protein EbhA
1	Prodigal:2.6	CDS	1391518	1391913	.	-	0	ID=LIEDJOGP_01338;Name=rnhA;dbxref=COG:COG0328;gene=rnhA;inference=ab initio prediction:Prodigal:2.6,similar to AA sequence:UniProtKB:P54162;locus_tag=LIEDJOGP_01338;product=14.7 kDa ribonuclease H-like protein
1	Prodigal:2.6	CDS	1392238	1392942	.	-	0	ID=LIEDJOGP_01339;Name=yhhQ;dbxref=COG:COG1738;gene=yhhQ;inference=ab initio prediction:Prodigal:2.6,similar to AA sequence:UniProtKB:P37619;locus_tag=LIEDJOGP_01339;product=Queuosine precursor transporter
1	Prodigal:2.6	CDS	1393193	1393387	.	+	0	ID=LIEDJOGP_01340;inference=ab initio prediction:Prodigal:2.6;locus_tag=LIEDJOGP_01340;product=hypothetical protein
1	Prodigal:2.6	CDS	1393399	1393659	.	+	0	ID=LIEDJOGP_01341;inference=ab initio prediction:Prodigal:2.6;locus_tag=LIEDJOGP_01341;product=hypothetical protein
1	Prodigal:2.6	CDS	1393708	1394148	.	+	0	ID=LIEDJOGP_01342;inference=ab initio prediction:Prodigal:2.6,similar to AA sequence:UniProtKB:Q7A5M6;locus_tag=LIEDJOGP_01342;note=UPF0403 protein SA1261;product=hypothetical protein
1	Prodigal:2.6	CDS	1394360	1395409	.	+	0	ID=LIEDJOGP_01343;dbxref=COG:COG0577;inference=ab initio prediction:Prodigal:2.6,similar to AA sequence:UniProtKB:P9WG17;locus_tag=LIEDJOGP_01343;product=putative ABC transporter permease
1	Prodigal:2.6	CDS	1395425	1396087	.	+	0	ID=LIEDJOGP_01344;Name=ytrE;dbxref=COG:COG1136;gene=ytrE;inference=ab initio prediction:Prodigal:2.6,similar to AA sequence:UniProtKB:O34392;locus_tag=LIEDJOGP_01344;product=ABC transporter ATP-binding protein YtrE
1	Prodigal:2.6	CDS	1396401	1397357	.	+	0	ID=LIEDJOGP_01345;eC_number=2.1.1.45;Name=thyA_2;dbxref=COG:COG0207;gene=thyA_2;inference=ab initio prediction:Prodigal:2.6,similar to AA sequence:UniProtKB:P67046;locus_tag=LIEDJOGP_01345;product=Thymidylate synthase
1	Prodigal:2.6	CDS	1397399	1397884	.	+	0	ID=LIEDJOGP_01346;eC_number=1.5.1.3;Name=folA;dbxref=COG:COG0262;gene=folA;inference=ab initio prediction:Prodigal:2.6,similar to AA sequence:UniProtKB:P0C0P0;locus_tag=LIEDJOGP_01346;product=Dihydrofolate reductase
1	Prodigal:2.6	CDS	1397894	1398742	.	+	0	ID=LIEDJOGP_01347;inference=ab initio prediction:Prodigal:2.6,similar to AA sequence:UniProtKB:Q8NWR0;locus_tag=LIEDJOGP_01347;product=DegV domain-containing protein
1	Prodigal:2.6	CDS	1398845	1399369	.	+	0	ID=LIEDJOGP_01348;eC_number=1.8.4.11;Name=msrA2;dbxref=COG:COG0225;gene=msrA2;inference=ab initio prediction:Prodigal:2.6,similar to AA sequence:UniProtKB:P0A086;locus_tag=LIEDJOGP_01348;product=Peptide methionine sulfoxide reductase MsrA 2
1	Prodigal:2.6	CDS	1399366	1399794	.	+	0	ID=LIEDJOGP_01349;eC_number=1.8.4.12;Name=msrB;gene=msrB;inference=ab initio prediction:Prodigal:2.6,similar to AA sequence:UniProtKB:P99065;locus_tag=LIEDJOGP_01349;product=Peptide methionine sulfoxide reductase MsrB
1	Prodigal:2.6	CDS	1399807	1400307	.	+	0	ID=LIEDJOGP_01350;Name=crr;gene=crr;inference=ab initio prediction:Prodigal:2.6,similar to AA sequence:UniProtKB:P60857;locus_tag=LIEDJOGP_01350;product=PTS system glucose-specific EIIA component
1	Prodigal:2.6	CDS	1400307	1400531	.	+	0	ID=LIEDJOGP_01351;inference=ab initio prediction:Prodigal:2.6,similar to AA sequence:UniProtKB:Q7A0W3;locus_tag=LIEDJOGP_01351;note=UPF0346 protein MW1311;product=hypothetical protein
1	Prodigal:2.6	CDS	1400876	1402351	.	+	0	ID=LIEDJOGP_01352;eC_number=3.4.21.-;inference=ab initio prediction:Prodigal:2.6,similar to AA sequence:UniProtKB:Q7A5M9;locus_tag=LIEDJOGP_01352;product=putative CtpA-like serine protease
1	Prodigal:2.6	CDS	1402687	1403190	.	+	0	ID=LIEDJOGP_01353;inference=ab initio prediction:Prodigal:2.6;locus_tag=LIEDJOGP_01353;product=hypothetical protein
1	Prodigal:2.6	CDS	1403208	1404281	.	+	0	ID=LIEDJOGP_01354;eC_number=2.4.1.227;Name=murG;gene=murG;inference=ab initio prediction:Prodigal:2.6,similar to AA sequence:UniProtKB:P65482;locus_tag=LIEDJOGP_01354;product=UDP-N-acetylglucosamine--N-acetylmuramyl-(pentapeptide) pyrophosphoryl-undecaprenol N-acetylglucosamine transferase
1	Prodigal:2.6	CDS	1404294	1404908	.	+	0	ID=LIEDJOGP_01355;eC_number=3.1.3.27;Name=pgpB_1;dbxref=COG:COG0671;gene=pgpB_1;inference=ab initio prediction:Prodigal:2.6,similar to AA sequence:UniProtKB:O34349;locus_tag=LIEDJOGP_01355;product=Phosphatidylglycerophosphatase B
1	Prodigal:2.6	CDS	1405259	1406350	.	+	0	ID=LIEDJOGP_01356;eC_number=3.6.3.20;Name=ugpC;dbxref=COG:COG3839;gene=ugpC;inference=ab initio prediction:Prodigal:2.6,similar to AA sequence:UniProtKB:P10907;locus_tag=LIEDJOGP_01356;product=sn-glycerol-3-phosphate import ATP-binding protein UgpC
1	Prodigal:2.6	CDS	1406347	1407303	.	+	0	ID=LIEDJOGP_01357;Name=yteP;dbxref=COG:COG4209;gene=yteP;inference=ab initio prediction:Prodigal:2.6,similar to AA sequence:UniProtKB:C0SPB3;locus_tag=LIEDJOGP_01357;product=putative multiple-sugar transport system permease YteP
1	Prodigal:2.6	CDS	1407315	1409003	.	+	0	ID=LIEDJOGP_01358;Name=lipO;dbxref=COG:COG1653;gene=lipO;inference=ab initio prediction:Prodigal:2.6,similar to AA sequence:UniProtKB:P37966;locus_tag=LIEDJOGP_01358;product=Lipoprotein LipO
1	Prodigal:2.6	CDS	1409019	1409915	.	+	0	ID=LIEDJOGP_01359;Name=araQ;dbxref=COG:COG0395;gene=araQ;inference=ab initio prediction:Prodigal:2.6,similar to AA sequence:UniProtKB:P94530;locus_tag=LIEDJOGP_01359;product=L-arabinose transport system permease protein AraQ
1	Prodigal:2.6	CDS	1409929	1410783	.	+	0	ID=LIEDJOGP_01360;eC_number=3.1.4.53;Name=cpdA_2;gene=cpdA_2;inference=ab initio prediction:Prodigal:2.6,protein motif:HAMAP:MF_00905;locus_tag=LIEDJOGP_01360;product=3'%2C5'-cyclic adenosine monophosphate phosphodiesterase CpdA
1	Prodigal:2.6	CDS	1410770	1412095	.	+	0	ID=LIEDJOGP_01361;Name=yeeO;dbxref=COG:COG0534;gene=yeeO;inference=ab initio prediction:Prodigal:2.6,similar to AA sequence:UniProtKB:P76352;locus_tag=LIEDJOGP_01361;product=putative FMN/FAD exporter YeeO
1	Prodigal:2.6	CDS	1412102	1412869	.	+	0	ID=LIEDJOGP_01362;Name=glpR;dbxref=COG:COG1349;gene=glpR;inference=ab initio prediction:Prodigal:2.6,similar to AA sequence:UniProtKB:P0ACL0;locus_tag=LIEDJOGP_01362;product=Glycerol-3-phosphate regulon repressor
1	Prodigal:2.6	CDS	1413428	1414087	.	+	0	ID=LIEDJOGP_01363;Name=arlR;dbxref=COG:COG0745;gene=arlR;inference=ab initio prediction:Prodigal:2.6,similar to AA sequence:UniProtKB:Q9KJN4;locus_tag=LIEDJOGP_01363;product=Response regulator ArlR
1	Prodigal:2.6	CDS	1414084	1415454	.	+	0	ID=LIEDJOGP_01364;eC_number=2.7.13.3;Name=arlS;dbxref=COG:COG0642;gene=arlS;inference=ab initio prediction:Prodigal:2.6,similar to AA sequence:UniProtKB:Q9KJN3;locus_tag=LIEDJOGP_01364;product=Signal transduction histidine-protein kinase ArlS
1	Prodigal:2.6	CDS	1415869	1418673	.	+	0	ID=LIEDJOGP_01365;eC_number=1.2.4.2;Name=odhA;gene=odhA;inference=ab initio prediction:Prodigal:2.6,similar to AA sequence:UniProtKB:Q99U74;locus_tag=LIEDJOGP_01365;product=2-oxoglutarate dehydrogenase E1 component
1	Prodigal:2.6	CDS	1418692	1419954	.	+	0	ID=LIEDJOGP_01366;eC_number=2.3.1.61;Name=odhB;gene=odhB;inference=ab initio prediction:Prodigal:2.6,similar to AA sequence:UniProtKB:Q7A5N4;locus_tag=LIEDJOGP_01366;product=Dihydrolipoyllysine-residue succinyltransferase component of 2-oxoglutarate dehydrogenase complex
1	Prodigal:2.6	CDS	1420111	1420284	.	-	0	ID=LIEDJOGP_01367;inference=ab initio prediction:Prodigal:2.6;locus_tag=LIEDJOGP_01367;product=hypothetical protein
1	Prodigal:2.6	CDS	1420485	1421294	.	+	0	ID=LIEDJOGP_01368;eC_number=1.13.11.-;Name=mhqA;dbxref=COG:COG0346;gene=mhqA;inference=ab initio prediction:Prodigal:2.6,similar to AA sequence:UniProtKB:O34689;locus_tag=LIEDJOGP_01368;product=Putative ring-cleaving dioxygenase MhqA
1	Prodigal:2.6	CDS	1421319	1421522	.	+	0	ID=LIEDJOGP_01369;inference=ab initio prediction:Prodigal:2.6;locus_tag=LIEDJOGP_01369;product=hypothetical protein
1	Prodigal:2.6	CDS	1421700	1422491	.	+	0	ID=LIEDJOGP_01370;Name=nirQ;dbxref=COG:COG0714;gene=nirQ;inference=ab initio prediction:Prodigal:2.6,similar to AA sequence:UniProtKB:Q02441;locus_tag=LIEDJOGP_01370;product=Denitrification regulatory protein NirQ
1	Prodigal:2.6	CDS	1422504	1424393	.	+	0	ID=LIEDJOGP_01371;eC_number=6.6.1.2;Name=cobT;gene=cobT;inference=ab initio prediction:Prodigal:2.6,similar to AA sequence:UniProtKB:P29934;locus_tag=LIEDJOGP_01371;product=Aerobic cobaltochelatase subunit CobT
1	Prodigal:2.6	CDS	1424580	1425923	.	+	0	ID=LIEDJOGP_01372;Name=brnQ_2;dbxref=COG:COG1114;gene=brnQ_2;inference=ab initio prediction:Prodigal:2.6,similar to AA sequence:UniProtKB:P0AD99;locus_tag=LIEDJOGP_01372;product=Branched-chain amino acid transport system 2 carrier protein
1	Prodigal:2.6	CDS	1425999	1427129	.	-	0	ID=LIEDJOGP_01373;inference=ab initio prediction:Prodigal:2.6,similar to AA sequence:UniProtKB:P60108;locus_tag=LIEDJOGP_01373;product=TelA-like protein
1	Prodigal:2.6	CDS	1427152	1427778	.	-	0	ID=LIEDJOGP_01374;inference=ab initio prediction:Prodigal:2.6;locus_tag=LIEDJOGP_01374;product=hypothetical protein
1	Prodigal:2.6	CDS	1427818	1428087	.	-	0	ID=LIEDJOGP_01375;eC_number=3.6.1.7;Name=acyP;dbxref=COG:COG1254;gene=acyP;inference=ab initio prediction:Prodigal:2.6,similar to AA sequence:UniProtKB:O35031;locus_tag=LIEDJOGP_01375;product=Acylphosphatase
1	Prodigal:2.6	CDS	1428246	1428554	.	+	0	ID=LIEDJOGP_01376;inference=ab initio prediction:Prodigal:2.6;locus_tag=LIEDJOGP_01376;product=hypothetical protein
1	Prodigal:2.6	CDS	1428735	1428935	.	+	0	ID=LIEDJOGP_01377;Name=cspA_1;dbxref=COG:COG1278;gene=cspA_1;inference=ab initio prediction:Prodigal:2.6,similar to AA sequence:UniProtKB:Q2FYN2;locus_tag=LIEDJOGP_01377;product=Cold shock protein CspA
1	Prodigal:2.6	CDS	1429294	1429875	.	+	0	ID=LIEDJOGP_01378;inference=ab initio prediction:Prodigal:2.6;locus_tag=LIEDJOGP_01378;product=hypothetical protein
1	Prodigal:2.6	CDS	1429881	1430291	.	+	0	ID=LIEDJOGP_01379;inference=ab initio prediction:Prodigal:2.6;locus_tag=LIEDJOGP_01379;product=hypothetical protein
1	Prodigal:2.6	CDS	1430278	1431141	.	+	0	ID=LIEDJOGP_01380;eC_number=3.6.3.-;Name=thiQ;dbxref=COG:COG3840;gene=thiQ;inference=ab initio prediction:Prodigal:2.6,similar to AA sequence:UniProtKB:P44986;locus_tag=LIEDJOGP_01380;product=Thiamine import ATP-binding protein ThiQ
1	Prodigal:2.6	CDS	1431150	1431899	.	+	0	ID=LIEDJOGP_01381;inference=ab initio prediction:Prodigal:2.6;locus_tag=LIEDJOGP_01381;product=hypothetical protein
1	Prodigal:2.6	CDS	1432031	1433296	.	-	0	ID=LIEDJOGP_01382;eC_number=4.1.1.20;Name=lysA;dbxref=COG:COG0019;gene=lysA;inference=ab initio prediction:Prodigal:2.6,similar to AA sequence:UniProtKB:P9WIU7;locus_tag=LIEDJOGP_01382;product=Diaminopimelate decarboxylase
1	Prodigal:2.6	CDS	1433297	1434370	.	-	0	ID=LIEDJOGP_01383;eC_number=5.1.1.1;Name=alr;gene=alr;inference=ab initio prediction:Prodigal:2.6,similar to AA sequence:UniProtKB:Q9S5V6;locus_tag=LIEDJOGP_01383;product=Alanine racemase
1	Prodigal:2.6	CDS	1434376	1435527	.	-	0	ID=LIEDJOGP_01384;eC_number=3.-.-.-;Name=yxeP_3;dbxref=COG:COG1473;gene=yxeP_3;inference=ab initio prediction:Prodigal:2.6,similar to AA sequence:UniProtKB:P54955;locus_tag=LIEDJOGP_01384;product=putative hydrolase YxeP
1	Prodigal:2.6	CDS	1435685	1436407	.	-	0	ID=LIEDJOGP_01385;eC_number=2.3.1.89;Name=dapH;dbxref=COG:COG2171;gene=dapH;inference=ab initio prediction:Prodigal:2.6,similar to AA sequence:UniProtKB:Q7A2S0;locus_tag=LIEDJOGP_01385;product=2%2C3%2C4%2C5-tetrahydropyridine-2%2C6-dicarboxylate N-acetyltransferase
1	Prodigal:2.6	CDS	1436429	1437151	.	-	0	ID=LIEDJOGP_01386;eC_number=1.17.1.8;Name=dapB;dbxref=COG:COG0289;gene=dapB;inference=ab initio prediction:Prodigal:2.6,similar to AA sequence:UniProtKB:Q5HG24;locus_tag=LIEDJOGP_01386;product=4-hydroxy-tetrahydrodipicolinate reductase
1	Prodigal:2.6	CDS	1437151	1438035	.	-	0	ID=LIEDJOGP_01387;eC_number=4.3.3.7;Name=dapA;gene=dapA;inference=ab initio prediction:Prodigal:2.6,similar to AA sequence:UniProtKB:Q6GH13;locus_tag=LIEDJOGP_01387;product=4-hydroxy-tetrahydrodipicolinate synthase
1	Prodigal:2.6	CDS	1438037	1439026	.	-	0	ID=LIEDJOGP_01388;eC_number=1.2.1.11;Name=asd;dbxref=COG:COG0136;gene=asd;inference=ab initio prediction:Prodigal:2.6,similar to AA sequence:UniProtKB:Q04797;locus_tag=LIEDJOGP_01388;product=Aspartate-semialdehyde dehydrogenase
1	Prodigal:2.6	CDS	1439097	1440329	.	-	0	ID=LIEDJOGP_01389;eC_number=2.7.2.4;Name=lysC;dbxref=COG:COG0527;gene=lysC;inference=ab initio prediction:Prodigal:2.6,similar to AA sequence:UniProtKB:P08495;locus_tag=LIEDJOGP_01389;product=Aspartokinase 2
1	Prodigal:2.6	CDS	1440906	1442513	.	-	0	ID=LIEDJOGP_01390;Name=ybiT;dbxref=COG:COG0488;gene=ybiT;inference=ab initio prediction:Prodigal:2.6,similar to AA sequence:UniProtKB:P0A9U3;locus_tag=LIEDJOGP_01390;product=putative ABC transporter ATP-binding protein YbiT
1	Prodigal:2.6	CDS	1442728	1443624	.	+	0	ID=LIEDJOGP_01391;Name=cvfB;gene=cvfB;inference=ab initio prediction:Prodigal:2.6,similar to AA sequence:UniProtKB:Q7A5Q1;locus_tag=LIEDJOGP_01391;product=Conserved virulence factor B
1	Prodigal:2.6	CDS	1444228	1445205	.	+	0	ID=LIEDJOGP_01392;Name=pstS;gene=pstS;inference=ab initio prediction:Prodigal:2.6,similar to AA sequence:UniProtKB:Q7A5Q2;locus_tag=LIEDJOGP_01392;product=Phosphate-binding protein PstS
1	Prodigal:2.6	CDS	1445412	1446338	.	+	0	ID=LIEDJOGP_01393;Name=pstC1;dbxref=COG:COG0573;gene=pstC1;inference=ab initio prediction:Prodigal:2.6,similar to AA sequence:UniProtKB:P9WG07;locus_tag=LIEDJOGP_01393;product=Phosphate transport system permease protein PstC 1
1	Prodigal:2.6	CDS	1446340	1447245	.	+	0	ID=LIEDJOGP_01394;Name=pstA;dbxref=COG:COG0581;gene=pstA;inference=ab initio prediction:Prodigal:2.6,similar to AA sequence:UniProtKB:P07654;locus_tag=LIEDJOGP_01394;product=Phosphate transport system permease protein PstA
1	Prodigal:2.6	CDS	1447338	1448213	.	+	0	ID=LIEDJOGP_01395;eC_number=3.6.3.27;Name=pstB3;dbxref=COG:COG1117;gene=pstB3;inference=ab initio prediction:Prodigal:2.6,similar to AA sequence:UniProtKB:P0A2V9;locus_tag=LIEDJOGP_01395;product=Phosphate import ATP-binding protein PstB 3
1	Prodigal:2.6	CDS	1448220	1448867	.	+	0	ID=LIEDJOGP_01396;Name=phoU;dbxref=COG:COG0704;gene=phoU;inference=ab initio prediction:Prodigal:2.6,similar to AA sequence:UniProtKB:Q83WB2;locus_tag=LIEDJOGP_01396;product=Phosphate-specific transport system accessory protein PhoU
1	Prodigal:2.6	CDS	1448961	1450772	.	-	0	ID=LIEDJOGP_01397;eC_number=3.4.24.-;Name=pepF1_1;gene=pepF1_1;inference=ab initio prediction:Prodigal:2.6,similar to AA sequence:UniProtKB:P54124;locus_tag=LIEDJOGP_01397;product=Oligoendopeptidase F%2C plasmid
1	Prodigal:2.6	CDS	1451020	1451358	.	+	0	ID=LIEDJOGP_01398;inference=ab initio prediction:Prodigal:2.6;locus_tag=LIEDJOGP_01398;product=hypothetical protein
1	Prodigal:2.6	CDS	1451537	1452538	.	+	0	ID=LIEDJOGP_01399;Name=gsiC;dbxref=COG:COG0601;gene=gsiC;inference=ab initio prediction:Prodigal:2.6,similar to AA sequence:UniProtKB:P75798;locus_tag=LIEDJOGP_01399;product=Glutathione transport system permease protein GsiC
1	Prodigal:2.6	CDS	1452528	1453382	.	+	0	ID=LIEDJOGP_01400;Name=gsiD_2;dbxref=COG:COG1173;gene=gsiD_2;inference=ab initio prediction:Prodigal:2.6,similar to AA sequence:UniProtKB:P75799;locus_tag=LIEDJOGP_01400;product=Glutathione transport system permease protein GsiD
1	Prodigal:2.6	CDS	1453345	1454121	.	+	0	ID=LIEDJOGP_01401;Name=oppD_2;dbxref=COG:COG0444;gene=oppD_2;inference=ab initio prediction:Prodigal:2.6,similar to AA sequence:UniProtKB:P24136;locus_tag=LIEDJOGP_01401;product=Oligopeptide transport ATP-binding protein OppD
1	Prodigal:2.6	CDS	1454124	1454819	.	+	0	ID=LIEDJOGP_01402;Name=ddpF;dbxref=COG:COG1124;gene=ddpF;inference=ab initio prediction:Prodigal:2.6,similar to AA sequence:UniProtKB:P77622;locus_tag=LIEDJOGP_01402;product=putative D%2CD-dipeptide transport ATP-binding protein DdpF
1	Prodigal:2.6	CDS	1454949	1455959	.	-	0	ID=LIEDJOGP_01403;Name=yclQ_1;dbxref=COG:COG4607;gene=yclQ_1;inference=ab initio prediction:Prodigal:2.6,similar to AA sequence:UniProtKB:P94421;locus_tag=LIEDJOGP_01403;product=putative ABC transporter solute-binding protein YclQ
1	Prodigal:2.6	CDS	1456024	1456788	.	-	0	ID=LIEDJOGP_01404;eC_number=3.6.1.-;Name=cof;gene=cof;inference=ab initio prediction:Prodigal:2.6,protein motif:HAMAP:MF_01847;locus_tag=LIEDJOGP_01404;product=HMP-PP phosphatase
1	Prodigal:2.6	CDS	1457808	1459061	.	-	0	ID=LIEDJOGP_01405;eC_number=2.3.2.18;Name=femB;dbxref=COG:COG2348;gene=femB;inference=ab initio prediction:Prodigal:2.6,similar to AA sequence:UniProtKB:Q2FYR1;locus_tag=LIEDJOGP_01405;product=Aminoacyltransferase FemB
1	Prodigal:2.6	CDS	1459087	1460340	.	-	0	ID=LIEDJOGP_01406;eC_number=2.3.2.17;Name=femA_2;dbxref=COG:COG2348;gene=femA_2;inference=ab initio prediction:Prodigal:2.6,similar to AA sequence:UniProtKB:Q2FYR2;locus_tag=LIEDJOGP_01406;product=Aminoacyltransferase FemA
1	Prodigal:2.6	CDS	1460315	1460437	.	-	0	ID=LIEDJOGP_01407;inference=ab initio prediction:Prodigal:2.6;locus_tag=LIEDJOGP_01407;product=hypothetical protein
1	Prodigal:2.6	CDS	1460613	1461272	.	-	0	ID=LIEDJOGP_01408;eC_number=3.1.2.-;Name=hchA;dbxref=COG:COG0693;gene=hchA;inference=ab initio prediction:Prodigal:2.6,similar to AA sequence:UniProtKB:Q2G0M7;locus_tag=LIEDJOGP_01408;product=Protein/nucleic acid deglycase HchA
1	Prodigal:2.6	CDS	1461463	1462194	.	-	0	ID=LIEDJOGP_01409;eC_number=4.2.1.20;Name=trpA;dbxref=COG:COG0159;gene=trpA;inference=ab initio prediction:Prodigal:2.6,similar to AA sequence:UniProtKB:Q97P33;locus_tag=LIEDJOGP_01409;product=Tryptophan synthase alpha chain
1	Prodigal:2.6	CDS	1462187	1463395	.	-	0	ID=LIEDJOGP_01410;eC_number=4.2.1.20;Name=trpB;dbxref=COG:COG0133;gene=trpB;inference=ab initio prediction:Prodigal:2.6,similar to AA sequence:UniProtKB:Q81TL8;locus_tag=LIEDJOGP_01410;product=Tryptophan synthase beta chain
1	Prodigal:2.6	CDS	1463399	1464022	.	-	0	ID=LIEDJOGP_01411;eC_number=5.3.1.24;Name=trpF;dbxref=COG:COG0135;gene=trpF;inference=ab initio prediction:Prodigal:2.6,similar to AA sequence:UniProtKB:Q56320;locus_tag=LIEDJOGP_01411;product=N-(5'-phosphoribosyl)anthranilate isomerase
1	Prodigal:2.6	CDS	1464012	1464800	.	-	0	ID=LIEDJOGP_01412;eC_number=4.1.1.48;Name=trpC;gene=trpC;inference=ab initio prediction:Prodigal:2.6,similar to AA sequence:UniProtKB:Q2YRR4;locus_tag=LIEDJOGP_01412;product=Indole-3-glycerol phosphate synthase
1	Prodigal:2.6	CDS	1464804	1465799	.	-	0	ID=LIEDJOGP_01413;eC_number=2.4.2.18;Name=trpD2;dbxref=COG:COG0547;gene=trpD2;inference=ab initio prediction:Prodigal:2.6,similar to AA sequence:UniProtKB:Q8YXQ9;locus_tag=LIEDJOGP_01413;product=Anthranilate phosphoribosyltransferase 2
1	Prodigal:2.6	CDS	1465802	1466368	.	-	0	ID=LIEDJOGP_01414;eC_number=4.1.3.27;Name=trpG;dbxref=COG:COG0512;gene=trpG;inference=ab initio prediction:Prodigal:2.6,similar to AA sequence:UniProtKB:P26922;locus_tag=LIEDJOGP_01414;product=Anthranilate synthase component 2
1	Prodigal:2.6	CDS	1466365	1467771	.	-	0	ID=LIEDJOGP_01415;eC_number=4.1.3.27;Name=trpE;dbxref=COG:COG0147;gene=trpE;inference=ab initio prediction:Prodigal:2.6,similar to AA sequence:UniProtKB:P20580;locus_tag=LIEDJOGP_01415;product=Anthranilate synthase component 1
1	Prodigal:2.6	CDS	1468430	1469518	.	+	0	ID=LIEDJOGP_01416;eC_number=1.3.1.43;Name=tyrC;gene=tyrC;inference=ab initio prediction:Prodigal:2.6,similar to AA sequence:UniProtKB:Q04983;locus_tag=LIEDJOGP_01416;product=Cyclohexadienyl dehydrogenase
1	Prodigal:2.6	CDS	1469590	1470852	.	-	0	ID=LIEDJOGP_01417;Name=umuC;dbxref=COG:COG0389;gene=umuC;inference=ab initio prediction:Prodigal:2.6,similar to AA sequence:UniProtKB:P04152;locus_tag=LIEDJOGP_01417;product=Protein UmuC
1	Prodigal:2.6	CDS	1470996	1471181	.	+	0	ID=LIEDJOGP_01418;eC_number=5.3.2.-;inference=ab initio prediction:Prodigal:2.6,similar to AA sequence:UniProtKB:P99132;locus_tag=LIEDJOGP_01418;product=putative tautomerase.1
1	Prodigal:2.6	CDS	1471722	1472711	.	-	0	ID=LIEDJOGP_01419;Name=msrR;dbxref=COG:COG1316;gene=msrR;inference=ab initio prediction:Prodigal:2.6,similar to AA sequence:UniProtKB:Q7BHL7;locus_tag=LIEDJOGP_01419;product=Regulatory protein MsrR
1	Prodigal:2.6	CDS	1472847	1473362	.	+	0	ID=LIEDJOGP_01420;eC_number=1.8.4.11;Name=msrA1;dbxref=COG:COG0225;gene=msrA1;inference=ab initio prediction:Prodigal:2.6,similar to AA sequence:UniProtKB:P0A081;locus_tag=LIEDJOGP_01420;product=Peptide methionine sulfoxide reductase MsrA 1
1	Prodigal:2.6	CDS	1473556	1476078	.	-	0	ID=LIEDJOGP_01421;eC_number=2.3.2.3;Name=mprF;gene=mprF;inference=ab initio prediction:Prodigal:2.6,similar to AA sequence:UniProtKB:Q7A5R9;locus_tag=LIEDJOGP_01421;product=Phosphatidylglycerol lysyltransferase
1	Prodigal:2.6	CDS	1476332	1477549	.	-	0	ID=LIEDJOGP_01422;dbxref=COG:COG0628;inference=ab initio prediction:Prodigal:2.6,similar to AA sequence:UniProtKB:P9WFM5;locus_tag=LIEDJOGP_01422;product=Putative transport protein
1	Prodigal:2.6	CDS	1477695	1478696	.	-	0	ID=LIEDJOGP_01423;Name=glcT;dbxref=COG:COG3711;gene=glcT;inference=ab initio prediction:Prodigal:2.6,similar to AA sequence:UniProtKB:O33618;locus_tag=LIEDJOGP_01423;product=GlcA/glcB genes antiterminator
1	Prodigal:2.6	CDS	1478738	1480195	.	-	0	ID=LIEDJOGP_01424;Name=alsT;dbxref=COG:COG1115;gene=alsT;inference=ab initio prediction:Prodigal:2.6,similar to AA sequence:UniProtKB:Q45068;locus_tag=LIEDJOGP_01424;product=Amino-acid carrier protein AlsT
1	Prodigal:2.6	CDS	1480407	1482809	.	-	0	ID=LIEDJOGP_01425;eC_number=5.99.1.3;Name=parC;dbxref=COG:COG0188;gene=parC;inference=ab initio prediction:Prodigal:2.6,similar to AA sequence:UniProtKB:Q2FYS4;locus_tag=LIEDJOGP_01425;product=DNA topoisomerase 4 subunit A
1	Prodigal:2.6	CDS	1482806	1484800	.	-	0	ID=LIEDJOGP_01426;eC_number=5.99.1.3;Name=parE;gene=parE;inference=ab initio prediction:Prodigal:2.6,similar to AA sequence:UniProtKB:P66939;locus_tag=LIEDJOGP_01426;product=DNA topoisomerase 4 subunit B
1	Prodigal:2.6	CDS	1485010	1485618	.	+	0	ID=LIEDJOGP_01427;eC_number=2.3.1.-;Name=plsY;dbxref=COG:COG0344;gene=plsY;inference=ab initio prediction:Prodigal:2.6,similar to AA sequence:UniProtKB:Q45064;locus_tag=LIEDJOGP_01427;product=Glycerol-3-phosphate acyltransferase
1	Prodigal:2.6	CDS	1485862	1486158	.	+	0	ID=LIEDJOGP_01428;inference=ab initio prediction:Prodigal:2.6,similar to AA sequence:UniProtKB:Q7A5S4;locus_tag=LIEDJOGP_01428;product=putative protein
1	Prodigal:2.6	CDS	1486209	1486676	.	-	0	ID=LIEDJOGP_01429;eC_number=3.1.-.-;dbxref=COG:COG0824;inference=ab initio prediction:Prodigal:2.6,similar to AA sequence:UniProtKB:O67466;locus_tag=LIEDJOGP_01429;product=Putative esterase
1	Prodigal:2.6	CDS	1486799	1489504	.	-	0	ID=LIEDJOGP_01430;eC_number=4.2.1.3;Name=acnA;gene=acnA;inference=ab initio prediction:Prodigal:2.6,similar to AA sequence:UniProtKB:P99148;locus_tag=LIEDJOGP_01430;product=Aconitate hydratase A
1	Prodigal:2.6	CDS	1489925	1491565	.	-	0	ID=LIEDJOGP_01431;Name=opuD;dbxref=COG:COG1292;gene=opuD;inference=ab initio prediction:Prodigal:2.6,similar to AA sequence:UniProtKB:P54417;locus_tag=LIEDJOGP_01431;product=Glycine betaine transporter OpuD
1	Prodigal:2.6	CDS	1491732	1492127	.	+	0	ID=LIEDJOGP_01432;Name=mscL;gene=mscL;inference=ab initio prediction:Prodigal:2.6,similar to AA sequence:UniProtKB:P68805;locus_tag=LIEDJOGP_01432;product=Large-conductance mechanosensitive channel
1	Prodigal:2.6	CDS	1492245	1495274	.	-	0	ID=LIEDJOGP_01433;Name=sbcC;gene=sbcC;inference=ab initio prediction:Prodigal:2.6,similar to AA sequence:UniProtKB:A6QGP8;locus_tag=LIEDJOGP_01433;product=Nuclease SbcCD subunit C
1	Prodigal:2.6	CDS	1495278	1496402	.	-	0	ID=LIEDJOGP_01434;Name=sbcD;dbxref=COG:COG0420;gene=sbcD;inference=ab initio prediction:Prodigal:2.6,similar to AA sequence:UniProtKB:Q2FYT4;locus_tag=LIEDJOGP_01434;product=Nuclease SbcCD subunit D
1	Prodigal:2.6	CDS	1496510	1496998	.	-	0	ID=LIEDJOGP_01435;inference=ab initio prediction:Prodigal:2.6;locus_tag=LIEDJOGP_01435;product=hypothetical protein
1	Prodigal:2.6	CDS	1497209	1497436	.	-	0	ID=LIEDJOGP_01436;inference=ab initio prediction:Prodigal:2.6,similar to AA sequence:UniProtKB:P67291;locus_tag=LIEDJOGP_01436;note=UPF0154 protein SA1178;product=hypothetical protein
1	Prodigal:2.6	CDS	1497643	1499631	.	-	0	ID=LIEDJOGP_01437;eC_number=2.2.1.1;Name=tkt;gene=tkt;inference=ab initio prediction:Prodigal:2.6,similar to AA sequence:UniProtKB:P99161;locus_tag=LIEDJOGP_01437;product=Transketolase
1	Prodigal:2.6	CDS	1499863	1500099	.	-	0	ID=LIEDJOGP_01438;inference=ab initio prediction:Prodigal:2.6,similar to AA sequence:UniProtKB:P60076;locus_tag=LIEDJOGP_01438;note=UPF0291 protein SA1176;product=hypothetical protein
1	Prodigal:2.6	CDS	1500260	1500493	.	-	0	ID=LIEDJOGP_01439;inference=ab initio prediction:Prodigal:2.6;locus_tag=LIEDJOGP_01439;product=hypothetical protein
1	Prodigal:2.6	CDS	1500637	1501257	.	+	0	ID=LIEDJOGP_01440;eC_number=3.4.21.88;Name=lexA;dbxref=COG:COG1974;gene=lexA;inference=ab initio prediction:Prodigal:2.6,similar to AA sequence:UniProtKB:P31080;locus_tag=LIEDJOGP_01440;product=LexA repressor
1	Prodigal:2.6	CDS	1501455	1501556	.	-	0	ID=LIEDJOGP_01441;inference=ab initio prediction:Prodigal:2.6;locus_tag=LIEDJOGP_01441;product=hypothetical protein
1	Prodigal:2.6	CDS	1501611	1502552	.	-	0	ID=LIEDJOGP_01442;inference=ab initio prediction:Prodigal:2.6;locus_tag=LIEDJOGP_01442;product=hypothetical protein
1	Prodigal:2.6	CDS	1502650	1503627	.	-	0	ID=LIEDJOGP_01443;eC_number=1.7.1.7;Name=guaC;gene=guaC;inference=ab initio prediction:Prodigal:2.6,similar to AA sequence:UniProtKB:P60563;locus_tag=LIEDJOGP_01443;product=GMP reductase
1	Prodigal:2.6	CDS	1503781	1504050	.	-	0	ID=LIEDJOGP_01444;Name=rpsN2;dbxref=COG:COG0199;gene=rpsN2;inference=ab initio prediction:Prodigal:2.6,similar to AA sequence:UniProtKB:O31587;locus_tag=LIEDJOGP_01444;product=Alternate 30S ribosomal protein S14
1	Prodigal:2.6	CDS	1504216	1504365	.	-	0	ID=LIEDJOGP_01445;Name=rpmG1;dbxref=COG:COG0267;gene=rpmG1;inference=ab initio prediction:Prodigal:2.6,similar to AA sequence:UniProtKB:Q2FYU6;locus_tag=LIEDJOGP_01445;product=50S ribosomal protein L33 1
1	Prodigal:2.6	CDS	1504455	1505969	.	-	0	ID=LIEDJOGP_01446;eC_number=1.11.1.6;Name=katA;dbxref=COG:COG0753;gene=katA;inference=ab initio prediction:Prodigal:2.6,similar to AA sequence:UniProtKB:Q2FYU7;locus_tag=LIEDJOGP_01446;product=Catalase
1	Prodigal:2.6	CDS	1506200	1507648	.	+	0	ID=LIEDJOGP_01447;Name=lysP_2;dbxref=COG:COG0833;gene=lysP_2;inference=ab initio prediction:Prodigal:2.6,similar to AA sequence:UniProtKB:P25737;locus_tag=LIEDJOGP_01447;product=Lysine-specific permease
1	Prodigal:2.6	CDS	1507954	1508268	.	+	0	ID=LIEDJOGP_01448;inference=ab initio prediction:Prodigal:2.6;locus_tag=LIEDJOGP_01448;product=hypothetical protein
1	Prodigal:2.6	CDS	1508600	1509406	.	-	0	ID=LIEDJOGP_01449;eC_number=3.1.3.-;inference=ab initio prediction:Prodigal:2.6,similar to AA sequence:UniProtKB:Q5XD45;locus_tag=LIEDJOGP_01449;product=Putative phosphatase
1	Prodigal:2.6	CDS	1509469	1510389	.	-	0	ID=LIEDJOGP_01450;eC_number=2.7.1.39;Name=thrB_1;dbxref=COG:COG0083;gene=thrB_1;inference=ab initio prediction:Prodigal:2.6,similar to AA sequence:UniProtKB:Q8Y4A6;locus_tag=LIEDJOGP_01450;product=Homoserine kinase
1	Prodigal:2.6	CDS	1510391	1511455	.	-	0	ID=LIEDJOGP_01451;eC_number=4.2.3.1;Name=thrC;dbxref=COG:COG0498;gene=thrC;inference=ab initio prediction:Prodigal:2.6,similar to AA sequence:UniProtKB:A0R220;locus_tag=LIEDJOGP_01451;product=Threonine synthase
1	Prodigal:2.6	CDS	1511461	1512741	.	-	0	ID=LIEDJOGP_01452;eC_number=1.1.1.3;Name=hom;dbxref=COG:COG0460;gene=hom;inference=ab initio prediction:Prodigal:2.6,similar to AA sequence:UniProtKB:P19582;locus_tag=LIEDJOGP_01452;product=Homoserine dehydrogenase
1	Prodigal:2.6	CDS	1512930	1514306	.	+	0	ID=LIEDJOGP_01453;eC_number=2.7.2.4;Name=yclM;dbxref=COG:COG0527;gene=yclM;inference=ab initio prediction:Prodigal:2.6,similar to AA sequence:UniProtKB:P94417;locus_tag=LIEDJOGP_01453;product=Aspartokinase 3
1	Prodigal:2.6	CDS	1514384	1514983	.	-	0	ID=LIEDJOGP_01454;inference=ab initio prediction:Prodigal:2.6;locus_tag=LIEDJOGP_01454;product=hypothetical protein
1	Prodigal:2.6	CDS	1515310	1516182	.	+	0	ID=LIEDJOGP_01455;inference=ab initio prediction:Prodigal:2.6;locus_tag=LIEDJOGP_01455;product=hypothetical protein
1	Prodigal:2.6	CDS	1516918	1517439	.	-	0	ID=LIEDJOGP_01456;eC_number=3.1.31.1;Name=nucH;gene=nucH;inference=ab initio prediction:Prodigal:2.6,similar to AA sequence:UniProtKB:P43270;locus_tag=LIEDJOGP_01456;product=Thermonuclease
1	Prodigal:2.6	CDS	1517598	1517807	.	+	0	ID=LIEDJOGP_01457;inference=ab initio prediction:Prodigal:2.6;locus_tag=LIEDJOGP_01457;product=hypothetical protein
1	Prodigal:2.6	CDS	1517976	1518578	.	-	0	ID=LIEDJOGP_01458;Name=desR;dbxref=COG:COG2197;gene=desR;inference=ab initio prediction:Prodigal:2.6,similar to AA sequence:UniProtKB:O34723;locus_tag=LIEDJOGP_01458;product=Transcriptional regulatory protein DesR
1	Prodigal:2.6	CDS	1518575	1519669	.	-	0	ID=LIEDJOGP_01459;eC_number=2.7.13.3;Name=desK;dbxref=COG:COG4585;gene=desK;inference=ab initio prediction:Prodigal:2.6,similar to AA sequence:UniProtKB:O34757;locus_tag=LIEDJOGP_01459;product=Sensor histidine kinase DesK
1	Prodigal:2.6	CDS	1519669	1520400	.	-	0	ID=LIEDJOGP_01460;inference=ab initio prediction:Prodigal:2.6;locus_tag=LIEDJOGP_01460;product=hypothetical protein
1	Prodigal:2.6	CDS	1520397	1521272	.	-	0	ID=LIEDJOGP_01461;eC_number=3.6.3.25;Name=cysA_2;dbxref=COG:COG1118;gene=cysA_2;inference=ab initio prediction:Prodigal:2.6,similar to AA sequence:UniProtKB:P16676;locus_tag=LIEDJOGP_01461;product=Sulfate/thiosulfate import ATP-binding protein CysA
1	Prodigal:2.6	CDS	1521450	1522922	.	-	0	ID=LIEDJOGP_01462;eC_number=2.7.8.-;Name=cls_2;gene=cls_2;inference=ab initio prediction:Prodigal:2.6,similar to AA sequence:UniProtKB:P63801;locus_tag=LIEDJOGP_01462;product=Cardiolipin synthase
1	Prodigal:2.6	CDS	1522980	1523177	.	-	0	ID=LIEDJOGP_01463;inference=ab initio prediction:Prodigal:2.6;locus_tag=LIEDJOGP_01463;product=hypothetical protein
1	Prodigal:2.6	CDS	1523491	1524516	.	+	0	ID=LIEDJOGP_01464;eC_number=4.1.2.48;Name=ltaE;gene=ltaE;inference=ab initio prediction:Prodigal:2.6,similar to AA sequence:UniProtKB:O50584;locus_tag=LIEDJOGP_01464;product=Low specificity L-threonine aldolase
1	Prodigal:2.6	CDS	1524586	1525269	.	+	0	ID=LIEDJOGP_01465;inference=ab initio prediction:Prodigal:2.6;locus_tag=LIEDJOGP_01465;product=hypothetical protein
1	Prodigal:2.6	CDS	1525520	1525903	.	-	0	ID=LIEDJOGP_01466;inference=ab initio prediction:Prodigal:2.6;locus_tag=LIEDJOGP_01466;product=hypothetical protein
1	Prodigal:2.6	CDS	1525900	1526067	.	-	0	ID=LIEDJOGP_01467;inference=ab initio prediction:Prodigal:2.6;locus_tag=LIEDJOGP_01467;product=hypothetical protein
1	Prodigal:2.6	CDS	1526228	1526422	.	-	0	ID=LIEDJOGP_01468;inference=ab initio prediction:Prodigal:2.6;locus_tag=LIEDJOGP_01468;product=hypothetical protein
1	Prodigal:2.6	CDS	1526424	1526777	.	-	0	ID=LIEDJOGP_01469;inference=ab initio prediction:Prodigal:2.6;locus_tag=LIEDJOGP_01469;product=hypothetical protein
1	Prodigal:2.6	CDS	1526820	1527467	.	-	0	ID=LIEDJOGP_01470;inference=ab initio prediction:Prodigal:2.6;locus_tag=LIEDJOGP_01470;product=hypothetical protein
1	Prodigal:2.6	CDS	1527970	1528182	.	-	0	ID=LIEDJOGP_01471;inference=ab initio prediction:Prodigal:2.6;locus_tag=LIEDJOGP_01471;product=hypothetical protein
1	Prodigal:2.6	CDS	1528355	1528489	.	-	0	ID=LIEDJOGP_01472;inference=ab initio prediction:Prodigal:2.6;locus_tag=LIEDJOGP_01472;product=hypothetical protein
1	Prodigal:2.6	CDS	1528572	1529303	.	-	0	ID=LIEDJOGP_01473;inference=ab initio prediction:Prodigal:2.6;locus_tag=LIEDJOGP_01473;product=hypothetical protein
1	Prodigal:2.6	CDS	1529310	1530083	.	-	0	ID=LIEDJOGP_01474;inference=ab initio prediction:Prodigal:2.6;locus_tag=LIEDJOGP_01474;product=hypothetical protein
1	Prodigal:2.6	CDS	1530262	1531179	.	-	0	ID=LIEDJOGP_01475;inference=ab initio prediction:Prodigal:2.6;locus_tag=LIEDJOGP_01475;product=hypothetical protein
1	Prodigal:2.6	CDS	1531219	1531614	.	-	0	ID=LIEDJOGP_01476;inference=ab initio prediction:Prodigal:2.6;locus_tag=LIEDJOGP_01476;product=hypothetical protein
1	Prodigal:2.6	CDS	1531638	1532915	.	-	0	ID=LIEDJOGP_01477;inference=ab initio prediction:Prodigal:2.6;locus_tag=LIEDJOGP_01477;product=hypothetical protein
1	Prodigal:2.6	CDS	1532933	1533949	.	-	0	ID=LIEDJOGP_01478;inference=ab initio prediction:Prodigal:2.6;locus_tag=LIEDJOGP_01478;product=hypothetical protein
1	Prodigal:2.6	CDS	1533962	1534558	.	-	0	ID=LIEDJOGP_01479;inference=ab initio prediction:Prodigal:2.6;locus_tag=LIEDJOGP_01479;product=hypothetical protein
1	Prodigal:2.6	CDS	1534542	1534763	.	-	0	ID=LIEDJOGP_01480;inference=ab initio prediction:Prodigal:2.6;locus_tag=LIEDJOGP_01480;product=hypothetical protein
1	Prodigal:2.6	CDS	1534750	1535928	.	-	0	ID=LIEDJOGP_01481;inference=ab initio prediction:Prodigal:2.6;locus_tag=LIEDJOGP_01481;product=hypothetical protein
1	Prodigal:2.6	CDS	1535941	1536765	.	-	0	ID=LIEDJOGP_01482;inference=ab initio prediction:Prodigal:2.6;locus_tag=LIEDJOGP_01482;product=hypothetical protein
1	Prodigal:2.6	CDS	1536767	1541257	.	-	0	ID=LIEDJOGP_01483;Name=yqbO;dbxref=COG:COG3953;gene=yqbO;inference=ab initio prediction:Prodigal:2.6,similar to AA sequence:UniProtKB:P45931;locus_tag=LIEDJOGP_01483;product=putative protein YqbO
1	Prodigal:2.6	CDS	1541278	1541409	.	-	0	ID=LIEDJOGP_01484;inference=ab initio prediction:Prodigal:2.6;locus_tag=LIEDJOGP_01484;product=hypothetical protein
1	Prodigal:2.6	CDS	1541430	1541780	.	-	0	ID=LIEDJOGP_01485;inference=ab initio prediction:Prodigal:2.6;locus_tag=LIEDJOGP_01485;product=hypothetical protein
1	Prodigal:2.6	CDS	1541804	1542463	.	-	0	ID=LIEDJOGP_01486;inference=ab initio prediction:Prodigal:2.6;locus_tag=LIEDJOGP_01486;product=hypothetical protein
1	Prodigal:2.6	CDS	1542475	1542864	.	-	0	ID=LIEDJOGP_01487;inference=ab initio prediction:Prodigal:2.6;locus_tag=LIEDJOGP_01487;product=hypothetical protein
1	Prodigal:2.6	CDS	1542861	1543274	.	-	0	ID=LIEDJOGP_01488;inference=ab initio prediction:Prodigal:2.6;locus_tag=LIEDJOGP_01488;product=hypothetical protein
1	Prodigal:2.6	CDS	1543381	1543617	.	-	0	ID=LIEDJOGP_01489;inference=ab initio prediction:Prodigal:2.6;locus_tag=LIEDJOGP_01489;product=hypothetical protein
1	Prodigal:2.6	CDS	1543622	1543960	.	-	0	ID=LIEDJOGP_01490;inference=ab initio prediction:Prodigal:2.6;locus_tag=LIEDJOGP_01490;product=hypothetical protein
1	Prodigal:2.6	CDS	1543970	1544257	.	-	0	ID=LIEDJOGP_01491;inference=ab initio prediction:Prodigal:2.6;locus_tag=LIEDJOGP_01491;product=hypothetical protein
1	Prodigal:2.6	CDS	1544271	1545521	.	-	0	ID=LIEDJOGP_01492;inference=ab initio prediction:Prodigal:2.6;locus_tag=LIEDJOGP_01492;product=hypothetical protein
1	Prodigal:2.6	CDS	1545514	1546158	.	-	0	ID=LIEDJOGP_01493;inference=ab initio prediction:Prodigal:2.6;locus_tag=LIEDJOGP_01493;product=hypothetical protein
1	Prodigal:2.6	CDS	1546148	1547374	.	-	0	ID=LIEDJOGP_01494;inference=ab initio prediction:Prodigal:2.6;locus_tag=LIEDJOGP_01494;product=hypothetical protein
1	Prodigal:2.6	CDS	1547389	1549113	.	-	0	ID=LIEDJOGP_01495;inference=ab initio prediction:Prodigal:2.6;locus_tag=LIEDJOGP_01495;product=hypothetical protein
1	Prodigal:2.6	CDS	1549097	1549498	.	-	0	ID=LIEDJOGP_01496;inference=ab initio prediction:Prodigal:2.6;locus_tag=LIEDJOGP_01496;product=hypothetical protein
1	Prodigal:2.6	CDS	1549619	1549975	.	-	0	ID=LIEDJOGP_01497;inference=ab initio prediction:Prodigal:2.6;locus_tag=LIEDJOGP_01497;product=hypothetical protein
1	Prodigal:2.6	CDS	1550030	1550872	.	-	0	ID=LIEDJOGP_01498;inference=ab initio prediction:Prodigal:2.6;locus_tag=LIEDJOGP_01498;product=hypothetical protein
1	Prodigal:2.6	CDS	1550900	1551400	.	-	0	ID=LIEDJOGP_01499;inference=ab initio prediction:Prodigal:2.6;locus_tag=LIEDJOGP_01499;product=hypothetical protein
1	Prodigal:2.6	CDS	1551575	1551799	.	+	0	ID=LIEDJOGP_01500;inference=ab initio prediction:Prodigal:2.6;locus_tag=LIEDJOGP_01500;product=hypothetical protein
1	Prodigal:2.6	CDS	1552470	1552769	.	-	0	ID=LIEDJOGP_01501;inference=ab initio prediction:Prodigal:2.6;locus_tag=LIEDJOGP_01501;product=hypothetical protein
1	Prodigal:2.6	CDS	1552820	1553167	.	-	0	ID=LIEDJOGP_01502;inference=ab initio prediction:Prodigal:2.6;locus_tag=LIEDJOGP_01502;product=hypothetical protein
1	Prodigal:2.6	CDS	1553173	1554075	.	-	0	ID=LIEDJOGP_01503;inference=ab initio prediction:Prodigal:2.6;locus_tag=LIEDJOGP_01503;product=hypothetical protein
1	Prodigal:2.6	CDS	1554105	1554500	.	-	0	ID=LIEDJOGP_01504;Name=ssbA_2;dbxref=COG:COG0629;gene=ssbA_2;inference=ab initio prediction:Prodigal:2.6,similar to AA sequence:UniProtKB:P37455;locus_tag=LIEDJOGP_01504;product=Single-stranded DNA-binding protein A
1	Prodigal:2.6	CDS	1554514	1554780	.	-	0	ID=LIEDJOGP_01505;inference=ab initio prediction:Prodigal:2.6;locus_tag=LIEDJOGP_01505;product=hypothetical protein
1	Prodigal:2.6	CDS	1554843	1555034	.	-	0	ID=LIEDJOGP_01506;inference=ab initio prediction:Prodigal:2.6;locus_tag=LIEDJOGP_01506;product=hypothetical protein
1	Prodigal:2.6	CDS	1555049	1555258	.	-	0	ID=LIEDJOGP_01507;inference=ab initio prediction:Prodigal:2.6;locus_tag=LIEDJOGP_01507;product=hypothetical protein
1	Prodigal:2.6	CDS	1555324	1555527	.	+	0	ID=LIEDJOGP_01508;inference=ab initio prediction:Prodigal:2.6;locus_tag=LIEDJOGP_01508;product=hypothetical protein
1	Prodigal:2.6	CDS	1555516	1555680	.	-	0	ID=LIEDJOGP_01509;inference=ab initio prediction:Prodigal:2.6;locus_tag=LIEDJOGP_01509;product=hypothetical protein
1	Prodigal:2.6	CDS	1555680	1555835	.	-	0	ID=LIEDJOGP_01510;inference=ab initio prediction:Prodigal:2.6;locus_tag=LIEDJOGP_01510;product=hypothetical protein
1	Prodigal:2.6	CDS	1555857	1556135	.	-	0	ID=LIEDJOGP_01511;inference=ab initio prediction:Prodigal:2.6;locus_tag=LIEDJOGP_01511;product=hypothetical protein
1	Prodigal:2.6	CDS	1556163	1556399	.	-	0	ID=LIEDJOGP_01512;inference=ab initio prediction:Prodigal:2.6;locus_tag=LIEDJOGP_01512;product=hypothetical protein
1	Prodigal:2.6	CDS	1556564	1556914	.	+	0	ID=LIEDJOGP_01513;inference=ab initio prediction:Prodigal:2.6;locus_tag=LIEDJOGP_01513;product=hypothetical protein
1	Prodigal:2.6	CDS	1557084	1557455	.	+	0	ID=LIEDJOGP_01514;inference=ab initio prediction:Prodigal:2.6;locus_tag=LIEDJOGP_01514;product=hypothetical protein
1	Prodigal:2.6	CDS	1557498	1558622	.	+	0	ID=LIEDJOGP_01515;Name=xerC_4;dbxref=COG:COG4974;gene=xerC_4;inference=ab initio prediction:Prodigal:2.6,similar to AA sequence:UniProtKB:P39776;locus_tag=LIEDJOGP_01515;product=Tyrosine recombinase XerC
1	Prodigal:2.6	CDS	1558767	1560107	.	-	0	ID=LIEDJOGP_01516;eC_number=6.3.1.2;Name=glnA;gene=glnA;inference=ab initio prediction:Prodigal:2.6,similar to AA sequence:UniProtKB:P99095;locus_tag=LIEDJOGP_01516;product=Glutamine synthetase
1	Prodigal:2.6	CDS	1560126	1560491	.	-	0	ID=LIEDJOGP_01517;Name=glnR;dbxref=COG:COG0789;gene=glnR;inference=ab initio prediction:Prodigal:2.6,similar to AA sequence:UniProtKB:P37582;locus_tag=LIEDJOGP_01517;product=HTH-type transcriptional regulator GlnR
1	Prodigal:2.6	CDS	1560972	1562210	.	-	0	ID=LIEDJOGP_01518;inference=ab initio prediction:Prodigal:2.6;locus_tag=LIEDJOGP_01518;product=hypothetical protein
1	Prodigal:2.6	CDS	1562226	1563467	.	-	0	ID=LIEDJOGP_01519;Name=hflX;dbxref=COG:COG2262;gene=hflX;inference=ab initio prediction:Prodigal:2.6,similar to AA sequence:UniProtKB:P25519;locus_tag=LIEDJOGP_01519;product=GTPase HflX
1	Prodigal:2.6	CDS	1563577	1564053	.	+	0	ID=LIEDJOGP_01520;Name=bsaA_2;gene=bsaA_2;inference=ab initio prediction:Prodigal:2.6,similar to AA sequence:UniProtKB:P99097;locus_tag=LIEDJOGP_01520;product=Glutathione peroxidase BsaA
1	Prodigal:2.6	CDS	1564275	1564514	.	-	0	ID=LIEDJOGP_01521;Name=hfq;dbxref=COG:COG1923;gene=hfq;inference=ab initio prediction:Prodigal:2.6,similar to AA sequence:UniProtKB:O31796;locus_tag=LIEDJOGP_01521;product=RNA-binding protein Hfq
1	Prodigal:2.6	CDS	1564468	1565466	.	-	0	ID=LIEDJOGP_01522;eC_number=2.5.1.75;Name=miaA;dbxref=COG:COG0324;gene=miaA;inference=ab initio prediction:Prodigal:2.6,similar to AA sequence:UniProtKB:Q8CQL3;locus_tag=LIEDJOGP_01522;product=tRNA dimethylallyltransferase
1	Prodigal:2.6	CDS	1565478	1566404	.	-	0	ID=LIEDJOGP_01523;eC_number=3.1.1.23;dbxref=COG:COG2267;inference=ab initio prediction:Prodigal:2.6,similar to AA sequence:UniProtKB:A0QNZ7;locus_tag=LIEDJOGP_01523;product=Monoacylglycerol lipase
1	Prodigal:2.6	CDS	1566628	1568301	.	-	0	ID=LIEDJOGP_01524;eC_number=1.1.5.3;Name=glpD;gene=glpD;inference=ab initio prediction:Prodigal:2.6,similar to AA sequence:UniProtKB:Q7A5V7;locus_tag=LIEDJOGP_01524;product=Aerobic glycerol-3-phosphate dehydrogenase
1	Prodigal:2.6	CDS	1568478	1569977	.	-	0	ID=LIEDJOGP_01525;eC_number=2.7.1.30;Name=glpK;dbxref=COG:COG0554;gene=glpK;inference=ab initio prediction:Prodigal:2.6,similar to AA sequence:UniProtKB:Q5HGD2;locus_tag=LIEDJOGP_01525;product=Glycerol kinase
1	Prodigal:2.6	CDS	1570131	1570955	.	-	0	ID=LIEDJOGP_01526;Name=glpF;dbxref=COG:COG0580;gene=glpF;inference=ab initio prediction:Prodigal:2.6,similar to AA sequence:UniProtKB:P18156;locus_tag=LIEDJOGP_01526;product=Glycerol uptake facilitator protein
1	Prodigal:2.6	CDS	1571330	1571863	.	-	0	ID=LIEDJOGP_01527;Name=glpP;dbxref=COG:COG1954;gene=glpP;inference=ab initio prediction:Prodigal:2.6,similar to AA sequence:UniProtKB:P30300;locus_tag=LIEDJOGP_01527;product=Glycerol uptake operon antiterminator regulatory protein
1	Prodigal:2.6	CDS	1571877	1573814	.	-	0	ID=LIEDJOGP_01528;Name=mutL;gene=mutL;inference=ab initio prediction:Prodigal:2.6,similar to AA sequence:UniProtKB:P65492;locus_tag=LIEDJOGP_01528;product=DNA mismatch repair protein MutL
1	Prodigal:2.6	CDS	1573829	1576450	.	-	0	ID=LIEDJOGP_01529;Name=mutS_2;dbxref=COG:COG0249;gene=mutS_2;inference=ab initio prediction:Prodigal:2.6,similar to AA sequence:UniProtKB:P0A1Y0;locus_tag=LIEDJOGP_01529;product=DNA mismatch repair protein MutS
1	Prodigal:2.6	CDS	1576648	1577142	.	-	0	ID=LIEDJOGP_01530;inference=ab initio prediction:Prodigal:2.6;locus_tag=LIEDJOGP_01530;product=hypothetical protein
1	Prodigal:2.6	CDS	1577166	1577531	.	-	0	ID=LIEDJOGP_01531;Name=ymcA;dbxref=COG:COG4550;gene=ymcA;inference=ab initio prediction:Prodigal:2.6,similar to AA sequence:UniProtKB:O31779;locus_tag=LIEDJOGP_01531;product=putative protein YmcA
1	Prodigal:2.6	CDS	1577533	1579077	.	-	0	ID=LIEDJOGP_01532;eC_number=2.8.4.3;Name=miaB;gene=miaB;inference=ab initio prediction:Prodigal:2.6,similar to AA sequence:UniProtKB:Q7A5W3;locus_tag=LIEDJOGP_01532;product=tRNA-2-methylthio-N(6)-dimethylallyladenosine synthase
1	Prodigal:2.6	CDS	1579420	1579710	.	-	0	ID=LIEDJOGP_01533;inference=ab initio prediction:Prodigal:2.6;locus_tag=LIEDJOGP_01533;product=hypothetical protein
1	Prodigal:2.6	CDS	1579767	1580384	.	-	0	ID=LIEDJOGP_01534;inference=ab initio prediction:Prodigal:2.6,similar to AA sequence:UniProtKB:O31815;locus_tag=LIEDJOGP_01534;note=UPF0714 protein YndL;product=hypothetical protein
1	Prodigal:2.6	CDS	1580970	1581836	.	-	0	ID=LIEDJOGP_01535;eC_number=1.2.7.3;Name=korB;dbxref=COG:COG1013;gene=korB;inference=ab initio prediction:Prodigal:2.6,similar to AA sequence:UniProtKB:O53181;locus_tag=LIEDJOGP_01535;product=2-oxoglutarate oxidoreductase subunit KorB
1	Prodigal:2.6	CDS	1581837	1583597	.	-	0	ID=LIEDJOGP_01536;eC_number=1.2.7.3;Name=korA;dbxref=COG:COG0674;gene=korA;inference=ab initio prediction:Prodigal:2.6,similar to AA sequence:UniProtKB:O53182;locus_tag=LIEDJOGP_01536;product=2-oxoglutarate oxidoreductase subunit KorA
1	Prodigal:2.6	CDS	1583710	1584504	.	-	0	ID=LIEDJOGP_01537;eC_number=3.1.4.16;Name=ymdB;dbxref=COG:COG1692;gene=ymdB;inference=ab initio prediction:Prodigal:2.6,similar to AA sequence:UniProtKB:O31775;locus_tag=LIEDJOGP_01537;product=2'%2C3'-cyclic-nucleotide 2'-phosphodiesterase
1	Prodigal:2.6	CDS	1584668	1584883	.	+	0	ID=LIEDJOGP_01538;inference=ab initio prediction:Prodigal:2.6;locus_tag=LIEDJOGP_01538;product=hypothetical protein
1	Prodigal:2.6	CDS	1584972	1586531	.	-	0	ID=LIEDJOGP_01539;eC_number=3.1.-.-;Name=rny;dbxref=COG:COG1418;gene=rny;inference=ab initio prediction:Prodigal:2.6,similar to AA sequence:UniProtKB:Q2FZ08;locus_tag=LIEDJOGP_01539;product=Ribonuclease Y
1	Prodigal:2.6	CDS	1586757	1587806	.	-	0	ID=LIEDJOGP_01540;Name=recA;gene=recA;inference=ab initio prediction:Prodigal:2.6,similar to AA sequence:UniProtKB:P68844;locus_tag=LIEDJOGP_01540;product=Protein RecA
1	Prodigal:2.6	CDS	1587977	1589122	.	-	0	ID=LIEDJOGP_01541;Name=cinA;dbxref=COG:COG1058;gene=cinA;inference=ab initio prediction:Prodigal:2.6,similar to AA sequence:UniProtKB:P54184;locus_tag=LIEDJOGP_01541;product=Putative competence-damage inducible protein
1	Prodigal:2.6	CDS	1589570	1590151	.	-	0	ID=LIEDJOGP_01542;eC_number=2.7.8.5;Name=pgsA;gene=pgsA;inference=ab initio prediction:Prodigal:2.6,similar to AA sequence:UniProtKB:P63756;locus_tag=LIEDJOGP_01542;product=CDP-diacylglycerol--glycerol-3-phosphate 3-phosphatidyltransferase
1	Prodigal:2.6	CDS	1590180	1590572	.	-	0	ID=LIEDJOGP_01543;Name=rodZ;dbxref=COG:COG1426;gene=rodZ;inference=ab initio prediction:Prodigal:2.6,similar to AA sequence:UniProtKB:P27434;locus_tag=LIEDJOGP_01543;product=Cytoskeleton protein RodZ
1	Prodigal:2.6	CDS	1590591	1591418	.	-	0	ID=LIEDJOGP_01544;inference=ab initio prediction:Prodigal:2.6;locus_tag=LIEDJOGP_01544;product=hypothetical protein
1	Prodigal:2.6	CDS	1591571	1592275	.	-	0	ID=LIEDJOGP_01545;eC_number=1.1.1.100;Name=fabG_1;gene=fabG_1;inference=ab initio prediction:Prodigal:2.6,similar to AA sequence:UniProtKB:P0AEK2;locus_tag=LIEDJOGP_01545;product=3-oxoacyl-[acyl-carrier-protein] reductase FabG
1	Prodigal:2.6	CDS	1592272	1593561	.	-	0	ID=LIEDJOGP_01546;eC_number=3.4.24.-;Name=albF;dbxref=COG:COG0612;gene=albF;inference=ab initio prediction:Prodigal:2.6,similar to AA sequence:UniProtKB:P71006;locus_tag=LIEDJOGP_01546;product=Putative zinc protease AlbF
1	Prodigal:2.6	CDS	1593561	1594832	.	-	0	ID=LIEDJOGP_01547;eC_number=3.4.24.-;dbxref=COG:COG0612;inference=ab initio prediction:Prodigal:2.6,similar to AA sequence:UniProtKB:P9WHT5;locus_tag=LIEDJOGP_01547;product=putative zinc protease
1	Prodigal:2.6	CDS	1594863	1595576	.	-	0	ID=LIEDJOGP_01548;inference=ab initio prediction:Prodigal:2.6;locus_tag=LIEDJOGP_01548;product=hypothetical protein
1	Prodigal:2.6	CDS	1595579	1597972	.	-	0	ID=LIEDJOGP_01549;Name=ftsK;gene=ftsK;inference=ab initio prediction:Prodigal:2.6,similar to AA sequence:UniProtKB:P64165;locus_tag=LIEDJOGP_01549;product=DNA translocase FtsK
1	Prodigal:2.6	CDS	1598238	1599944	.	-	0	ID=LIEDJOGP_01550;eC_number=3.1.-.-;Name=rnj2;gene=rnj2;inference=ab initio prediction:Prodigal:2.6,similar to AA sequence:UniProtKB:Q6GHG0;locus_tag=LIEDJOGP_01550;product=Ribonuclease J 2
1	Prodigal:2.6	CDS	1600279	1602384	.	-	0	ID=LIEDJOGP_01551;eC_number=2.7.7.8;Name=pnp;dbxref=COG:COG1185;gene=pnp;inference=ab initio prediction:Prodigal:2.6,similar to AA sequence:UniProtKB:Q2FZ20;locus_tag=LIEDJOGP_01551;product=Polyribonucleotide nucleotidyltransferase
1	Prodigal:2.6	CDS	1602516	1602785	.	-	0	ID=LIEDJOGP_01552;Name=rpsO;dbxref=COG:COG0184;gene=rpsO;inference=ab initio prediction:Prodigal:2.6,similar to AA sequence:UniProtKB:Q2G2Q1;locus_tag=LIEDJOGP_01552;product=30S ribosomal protein S15
1	Prodigal:2.6	CDS	1602905	1603876	.	-	0	ID=LIEDJOGP_01553;Name=ribF;dbxref=COG:COG0196;gene=ribF;inference=ab initio prediction:Prodigal:2.6,similar to AA sequence:UniProtKB:P0AG40;locus_tag=LIEDJOGP_01553;product=Riboflavin biosynthesis protein RibF
1	Prodigal:2.6	CDS	1603892	1604809	.	-	0	ID=LIEDJOGP_01554;eC_number=5.4.99.25;Name=truB;gene=truB;inference=ab initio prediction:Prodigal:2.6,similar to AA sequence:UniProtKB:P65855;locus_tag=LIEDJOGP_01554;product=tRNA pseudouridine synthase B
1	Prodigal:2.6	CDS	1604947	1605297	.	-	0	ID=LIEDJOGP_01555;Name=rbfA;gene=rbfA;inference=ab initio prediction:Prodigal:2.6,similar to AA sequence:UniProtKB:P65967;locus_tag=LIEDJOGP_01555;product=Ribosome-binding factor A
1	Prodigal:2.6	CDS	1605600	1607762	.	-	0	ID=LIEDJOGP_01556;Name=infB;gene=infB;inference=ab initio prediction:Prodigal:2.6,similar to AA sequence:UniProtKB:P65134;locus_tag=LIEDJOGP_01556;product=Translation initiation factor IF-2
1	Prodigal:2.6	CDS	1607767	1608084	.	-	0	ID=LIEDJOGP_01557;Name=rplGA;dbxref=COG:COG1358;gene=rplGA;inference=ab initio prediction:Prodigal:2.6,similar to AA sequence:UniProtKB:P32729;locus_tag=LIEDJOGP_01557;product=putative ribosomal protein YlxQ
1	Prodigal:2.6	CDS	1608084	1608368	.	-	0	ID=LIEDJOGP_01558;inference=ab initio prediction:Prodigal:2.6;locus_tag=LIEDJOGP_01558;product=hypothetical protein
1	Prodigal:2.6	CDS	1608386	1609609	.	-	0	ID=LIEDJOGP_01559;Name=nusA;dbxref=COG:COG0195;gene=nusA;inference=ab initio prediction:Prodigal:2.6,similar to AA sequence:UniProtKB:P32727;locus_tag=LIEDJOGP_01559;product=Transcription termination/antitermination protein NusA
1	Prodigal:2.6	CDS	1609630	1610097	.	-	0	ID=LIEDJOGP_01560;Name=rimP;dbxref=COG:COG0779;gene=rimP;inference=ab initio prediction:Prodigal:2.6,similar to AA sequence:UniProtKB:Q97S61;locus_tag=LIEDJOGP_01560;product=Ribosome maturation factor RimP
1	Prodigal:2.6	CDS	1610276	1614586	.	-	0	ID=LIEDJOGP_01561;eC_number=2.7.7.7;Name=polC;gene=polC;inference=ab initio prediction:Prodigal:2.6,similar to AA sequence:UniProtKB:P63982;locus_tag=LIEDJOGP_01561;product=DNA polymerase III PolC-type
1	Prodigal:2.6	CDS	1614836	1616539	.	-	0	ID=LIEDJOGP_01562;eC_number=6.1.1.15;Name=proS;gene=proS;inference=ab initio prediction:Prodigal:2.6,similar to AA sequence:UniProtKB:Q7A5Y3;locus_tag=LIEDJOGP_01562;product=Proline--tRNA ligase
1	Prodigal:2.6	CDS	1616558	1617844	.	-	0	ID=LIEDJOGP_01563;eC_number=3.4.24.-;inference=ab initio prediction:Prodigal:2.6,similar to AA sequence:UniProtKB:P63333;locus_tag=LIEDJOGP_01563;product=Putative zinc metalloprotease
1	Prodigal:2.6	CDS	1618078	1618860	.	-	0	ID=LIEDJOGP_01564;eC_number=2.7.7.41;Name=cdsA;dbxref=COG:COG0575;gene=cdsA;inference=ab initio prediction:Prodigal:2.6,similar to AA sequence:UniProtKB:P0ABG1;locus_tag=LIEDJOGP_01564;product=Phosphatidate cytidylyltransferase
1	Prodigal:2.6	CDS	1618864	1619634	.	-	0	ID=LIEDJOGP_01565;eC_number=2.5.1.-;Name=uppS;gene=uppS;inference=ab initio prediction:Prodigal:2.6,similar to AA sequence:UniProtKB:P60477;locus_tag=LIEDJOGP_01565;product=Isoprenyl transferase
1	Prodigal:2.6	CDS	1619855	1620409	.	-	0	ID=LIEDJOGP_01566;Name=frr;gene=frr;inference=ab initio prediction:Prodigal:2.6,similar to AA sequence:UniProtKB:P99130;locus_tag=LIEDJOGP_01566;product=Ribosome-recycling factor
1	Prodigal:2.6	CDS	1620426	1621148	.	-	0	ID=LIEDJOGP_01567;eC_number=2.7.4.22;Name=pyrH;dbxref=COG:COG0528;gene=pyrH;inference=ab initio prediction:Prodigal:2.6,similar to AA sequence:UniProtKB:Q2FZ22;locus_tag=LIEDJOGP_01567;product=Uridylate kinase
1	Prodigal:2.6	CDS	1621289	1622167	.	-	0	ID=LIEDJOGP_01568;Name=tsf;gene=tsf;inference=ab initio prediction:Prodigal:2.6,similar to AA sequence:UniProtKB:P99171;locus_tag=LIEDJOGP_01568;product=Elongation factor Ts
1	Prodigal:2.6	CDS	1622319	1623107	.	-	0	ID=LIEDJOGP_01569;Name=rpsB;dbxref=COG:COG0052;gene=rpsB;inference=ab initio prediction:Prodigal:2.6,similar to AA sequence:UniProtKB:Q2FZ25;locus_tag=LIEDJOGP_01569;product=30S ribosomal protein S2
1	Prodigal:2.6	CDS	1623470	1624240	.	-	0	ID=LIEDJOGP_01570;Name=codY;dbxref=COG:COG4465;gene=codY;inference=ab initio prediction:Prodigal:2.6,similar to AA sequence:UniProtKB:Q2FZ27;locus_tag=LIEDJOGP_01570;product=GTP-sensing transcriptional pleiotropic repressor CodY
1	Prodigal:2.6	CDS	1624264	1625667	.	-	0	ID=LIEDJOGP_01571;Name=hslU;gene=hslU;inference=ab initio prediction:Prodigal:2.6,similar to AA sequence:UniProtKB:P63797;locus_tag=LIEDJOGP_01571;product=ATP-dependent protease ATPase subunit HslU
1	Prodigal:2.6	CDS	1625736	1626278	.	-	0	ID=LIEDJOGP_01572;eC_number=3.4.25.2;Name=hslV;gene=hslV;inference=ab initio prediction:Prodigal:2.6,similar to AA sequence:UniProtKB:P65797;locus_tag=LIEDJOGP_01572;product=ATP-dependent protease subunit HslV
1	Prodigal:2.6	CDS	1626282	1627172	.	-	0	ID=LIEDJOGP_01573;Name=xerC_5;dbxref=COG:COG4974;gene=xerC_5;inference=ab initio prediction:Prodigal:2.6,similar to AA sequence:UniProtKB:P39776;locus_tag=LIEDJOGP_01573;product=Tyrosine recombinase XerC
1	Prodigal:2.6	CDS	1627397	1628704	.	-	0	ID=LIEDJOGP_01574;eC_number=2.1.1.74;Name=trmFO;gene=trmFO;inference=ab initio prediction:Prodigal:2.6,similar to AA sequence:UniProtKB:P64235;locus_tag=LIEDJOGP_01574;product=Methylenetetrahydrofolate--tRNA-(uracil-5-)-methyltransferase TrmFO
1	Prodigal:2.6	CDS	1628729	1630798	.	-	0	ID=LIEDJOGP_01575;eC_number=5.99.1.2;Name=topA;gene=topA;inference=ab initio prediction:Prodigal:2.6,similar to AA sequence:UniProtKB:Q7A5Y5;locus_tag=LIEDJOGP_01575;product=DNA topoisomerase 1
1	Prodigal:2.6	CDS	1630981	1631838	.	-	0	ID=LIEDJOGP_01576;Name=dprA;dbxref=COG:COG0758;gene=dprA;inference=ab initio prediction:Prodigal:2.6,similar to AA sequence:UniProtKB:Q8DPI7;locus_tag=LIEDJOGP_01576;product=DNA processing protein DprA
1	Prodigal:2.6	CDS	1632658	1633566	.	-	0	ID=LIEDJOGP_01577;eC_number=6.2.1.5;Name=sucD;gene=sucD;inference=ab initio prediction:Prodigal:2.6,similar to AA sequence:UniProtKB:P99070;locus_tag=LIEDJOGP_01577;product=Succinate--CoA ligase [ADP-forming] subunit alpha
1	Prodigal:2.6	CDS	1633588	1634754	.	-	0	ID=LIEDJOGP_01578;eC_number=6.2.1.5;Name=sucC;gene=sucC;inference=ab initio prediction:Prodigal:2.6,similar to AA sequence:UniProtKB:P99071;locus_tag=LIEDJOGP_01578;product=Succinate--CoA ligase [ADP-forming] subunit beta
1	Prodigal:2.6	CDS	1634862	1635632	.	-	0	ID=LIEDJOGP_01579;eC_number=3.1.26.4;Name=rnhB;dbxref=COG:COG0164;gene=rnhB;inference=ab initio prediction:Prodigal:2.6,similar to AA sequence:UniProtKB:O31744;locus_tag=LIEDJOGP_01579;product=Ribonuclease HII
1	Prodigal:2.6	CDS	1635637	1636500	.	-	0	ID=LIEDJOGP_01580;Name=rbgA;dbxref=COG:COG1161;gene=rbgA;inference=ab initio prediction:Prodigal:2.6,similar to AA sequence:UniProtKB:O31743;locus_tag=LIEDJOGP_01580;product=Ribosome biogenesis GTPase A
1	Prodigal:2.6	CDS	1636521	1636685	.	-	0	ID=LIEDJOGP_01581;inference=ab initio prediction:Prodigal:2.6;locus_tag=LIEDJOGP_01581;product=hypothetical protein
1	Prodigal:2.6	CDS	1636829	1639429	.	+	0	ID=LIEDJOGP_01582;inference=ab initio prediction:Prodigal:2.6;locus_tag=LIEDJOGP_01582;product=hypothetical protein
1	Prodigal:2.6	CDS	1639422	1642025	.	+	0	ID=LIEDJOGP_01583;inference=ab initio prediction:Prodigal:2.6;locus_tag=LIEDJOGP_01583;product=hypothetical protein
1	Prodigal:2.6	CDS	1642555	1642905	.	-	0	ID=LIEDJOGP_01584;Name=rplS;dbxref=COG:COG0335;gene=rplS;inference=ab initio prediction:Prodigal:2.6,similar to AA sequence:UniProtKB:Q2FZ42;locus_tag=LIEDJOGP_01584;product=50S ribosomal protein L19
1	Prodigal:2.6	CDS	1643011	1643748	.	-	0	ID=LIEDJOGP_01585;eC_number=2.1.1.228;Name=trmD;gene=trmD;inference=ab initio prediction:Prodigal:2.6,similar to AA sequence:UniProtKB:Q6GHJ5;locus_tag=LIEDJOGP_01585;product=tRNA (guanine-N(1)-)-methyltransferase
1	Prodigal:2.6	CDS	1643748	1644251	.	-	0	ID=LIEDJOGP_01586;Name=rimM;gene=rimM;inference=ab initio prediction:Prodigal:2.6,similar to AA sequence:UniProtKB:P66656;locus_tag=LIEDJOGP_01586;product=Ribosome maturation factor RimM
1	Prodigal:2.6	CDS	1644378	1644653	.	-	0	ID=LIEDJOGP_01587;Name=rpsP;dbxref=COG:COG0228;gene=rpsP;inference=ab initio prediction:Prodigal:2.6,similar to AA sequence:UniProtKB:Q2FZ45;locus_tag=LIEDJOGP_01587;product=30S ribosomal protein S16
1	Prodigal:2.6	CDS	1644899	1646266	.	-	0	ID=LIEDJOGP_01588;Name=ffh;dbxref=COG:COG0541;gene=ffh;inference=ab initio prediction:Prodigal:2.6,similar to AA sequence:UniProtKB:P37105;locus_tag=LIEDJOGP_01588;product=Signal recognition particle protein
1	Prodigal:2.6	CDS	1646297	1646629	.	-	0	ID=LIEDJOGP_01589;inference=ab initio prediction:Prodigal:2.6,similar to AA sequence:UniProtKB:P67248;locus_tag=LIEDJOGP_01589;note=UPF0122 protein SAV1236;product=hypothetical protein
1	Prodigal:2.6	CDS	1646631	1647857	.	-	0	ID=LIEDJOGP_01590;Name=ftsY;dbxref=COG:COG0552;gene=ftsY;inference=ab initio prediction:Prodigal:2.6,similar to AA sequence:UniProtKB:P51835;locus_tag=LIEDJOGP_01590;product=Signal recognition particle receptor FtsY
1	Prodigal:2.6	CDS	1647854	1651423	.	-	0	ID=LIEDJOGP_01591;Name=smc_2;dbxref=COG:COG1196;gene=smc_2;inference=ab initio prediction:Prodigal:2.6,similar to AA sequence:UniProtKB:P51834;locus_tag=LIEDJOGP_01591;product=Chromosome partition protein Smc
1	Prodigal:2.6	CDS	1651550	1652287	.	-	0	ID=LIEDJOGP_01592;eC_number=3.1.26.3;Name=rnc;gene=rnc;inference=ab initio prediction:Prodigal:2.6,similar to AA sequence:UniProtKB:P66668;locus_tag=LIEDJOGP_01592;product=Ribonuclease 3
1	Prodigal:2.6	CDS	1652402	1652635	.	-	0	ID=LIEDJOGP_01593;Name=acpP;dbxref=COG:COG0236;gene=acpP;inference=ab initio prediction:Prodigal:2.6,similar to AA sequence:UniProtKB:Q2FZ51;locus_tag=LIEDJOGP_01593;product=Acyl carrier protein
1	Prodigal:2.6	CDS	1652863	1653597	.	-	0	ID=LIEDJOGP_01594;eC_number=1.1.1.100;Name=fabG_2;gene=fabG_2;inference=ab initio prediction:Prodigal:2.6,similar to AA sequence:UniProtKB:P0A0H9;locus_tag=LIEDJOGP_01594;product=3-oxoacyl-[acyl-carrier-protein] reductase FabG
1	Prodigal:2.6	CDS	1653590	1654516	.	-	0	ID=LIEDJOGP_01595;eC_number=2.3.1.39;Name=fabD;dbxref=COG:COG0331;gene=fabD;inference=ab initio prediction:Prodigal:2.6,similar to AA sequence:UniProtKB:Q99UN8;locus_tag=LIEDJOGP_01595;product=Malonyl CoA-acyl carrier protein transacylase
1	Prodigal:2.6	CDS	1654518	1655495	.	-	0	ID=LIEDJOGP_01596;eC_number=2.3.1.-;Name=plsX;gene=plsX;inference=ab initio prediction:Prodigal:2.6,similar to AA sequence:UniProtKB:P65739;locus_tag=LIEDJOGP_01596;product=Phosphate acyltransferase
1	Prodigal:2.6	CDS	1655497	1656108	.	-	0	ID=LIEDJOGP_01597;Name=fapR;dbxref=COG:COG2050;gene=fapR;inference=ab initio prediction:Prodigal:2.6,similar to AA sequence:UniProtKB:O34835;locus_tag=LIEDJOGP_01597;product=Transcription factor FapR
1	Prodigal:2.6	CDS	1656216	1658264	.	-	0	ID=LIEDJOGP_01598;eC_number=3.6.4.12;Name=recG;gene=recG;inference=ab initio prediction:Prodigal:2.6,similar to AA sequence:UniProtKB:P64325;locus_tag=LIEDJOGP_01598;product=ATP-dependent DNA helicase RecG
1	Prodigal:2.6	CDS	1658468	1660126	.	-	0	ID=LIEDJOGP_01599;inference=ab initio prediction:Prodigal:2.6,similar to AA sequence:UniProtKB:Q7A5Z4;locus_tag=LIEDJOGP_01599;product=putative protein
1	Prodigal:2.6	CDS	1660141	1660515	.	-	0	ID=LIEDJOGP_01600;inference=ab initio prediction:Prodigal:2.6,similar to AA sequence:UniProtKB:Q5XA14;locus_tag=LIEDJOGP_01600;product=putative protein
1	Prodigal:2.6	CDS	1660873	1661061	.	+	0	ID=LIEDJOGP_01601;Name=rpmB;dbxref=COG:COG0227;gene=rpmB;inference=ab initio prediction:Prodigal:2.6,similar to AA sequence:UniProtKB:Q2FZ60;locus_tag=LIEDJOGP_01601;product=50S ribosomal protein L28
1	Prodigal:2.6	CDS	1661144	1661779	.	-	0	ID=LIEDJOGP_01602;eC_number=2.7.6.2;Name=thiN;dbxref=COG:COG1564;gene=thiN;inference=ab initio prediction:Prodigal:2.6,similar to AA sequence:UniProtKB:O34664;locus_tag=LIEDJOGP_01602;product=Thiamine pyrophosphokinase
1	Prodigal:2.6	CDS	1661784	1662428	.	-	0	ID=LIEDJOGP_01603;eC_number=5.1.3.1;Name=rpe;gene=rpe;inference=ab initio prediction:Prodigal:2.6,similar to AA sequence:UniProtKB:P74061;locus_tag=LIEDJOGP_01603;product=Ribulose-phosphate 3-epimerase
1	Prodigal:2.6	CDS	1662429	1663319	.	-	0	ID=LIEDJOGP_01604;eC_number=3.6.1.-;Name=rsgA;gene=rsgA;inference=ab initio prediction:Prodigal:2.6,similar to AA sequence:UniProtKB:P67682;locus_tag=LIEDJOGP_01604;product=Small ribosomal subunit biogenesis GTPase RsgA
1	Prodigal:2.6	CDS	1663613	1665616	.	-	0	ID=LIEDJOGP_01605;eC_number=2.7.11.1;Name=prkC;gene=prkC;inference=ab initio prediction:Prodigal:2.6,similar to AA sequence:UniProtKB:A6QGC0;locus_tag=LIEDJOGP_01605;product=Serine/threonine-protein kinase PrkC
1	Prodigal:2.6	CDS	1665613	1666356	.	-	0	ID=LIEDJOGP_01606;eC_number=3.1.3.16;Name=stp;dbxref=COG:COG0631;gene=stp;inference=ab initio prediction:Prodigal:2.6,similar to AA sequence:UniProtKB:Q8Y678;locus_tag=LIEDJOGP_01606;product=Serine/threonine phosphatase stp
1	Prodigal:2.6	CDS	1666363	1667457	.	-	0	ID=LIEDJOGP_01607;eC_number=2.1.1.192;Name=rlmN;gene=rlmN;inference=ab initio prediction:Prodigal:2.6,similar to AA sequence:UniProtKB:A6QGB8;locus_tag=LIEDJOGP_01607;product=putative dual-specificity RNA methyltransferase RlmN
1	Prodigal:2.6	CDS	1667460	1668767	.	-	0	ID=LIEDJOGP_01608;eC_number=2.1.1.176;Name=rsmB;dbxref=COG:COG0144;gene=rsmB;inference=ab initio prediction:Prodigal:2.6,similar to AA sequence:UniProtKB:P36929;locus_tag=LIEDJOGP_01608;product=Ribosomal RNA small subunit methyltransferase B
1	Prodigal:2.6	CDS	1668764	1669696	.	-	0	ID=LIEDJOGP_01609;eC_number=2.1.2.9;Name=fmt;gene=fmt;inference=ab initio prediction:Prodigal:2.6,similar to AA sequence:UniProtKB:P99127;locus_tag=LIEDJOGP_01609;product=Methionyl-tRNA formyltransferase
1	Prodigal:2.6	CDS	1669689	1670177	.	-	0	ID=LIEDJOGP_01610;eC_number=3.5.1.88;Name=def1;dbxref=COG:COG0242;gene=def1;inference=ab initio prediction:Prodigal:2.6,similar to AA sequence:UniProtKB:Q819U0;locus_tag=LIEDJOGP_01610;product=Peptide deformylase 1
1	Prodigal:2.6	CDS	1670399	1670602	.	+	0	ID=LIEDJOGP_01611;inference=ab initio prediction:Prodigal:2.6;locus_tag=LIEDJOGP_01611;product=hypothetical protein
1	Prodigal:2.6	CDS	1670710	1673118	.	-	0	ID=LIEDJOGP_01612;eC_number=3.6.4.-;Name=priA;dbxref=COG:COG1198;gene=priA;inference=ab initio prediction:Prodigal:2.6,similar to AA sequence:UniProtKB:P17888;locus_tag=LIEDJOGP_01612;product=Primosomal protein N'
1	Prodigal:2.6	CDS	1673118	1674317	.	-	0	ID=LIEDJOGP_01613;Name=coaBC;dbxref=COG:COG0452;gene=coaBC;inference=ab initio prediction:Prodigal:2.6,similar to AA sequence:UniProtKB:P0ABQ0;locus_tag=LIEDJOGP_01613;product=Coenzyme A biosynthesis bifunctional protein CoaBC
1	Prodigal:2.6	CDS	1674855	1675067	.	-	0	ID=LIEDJOGP_01614;eC_number=2.7.7.6;Name=rpoZ;gene=rpoZ;inference=ab initio prediction:Prodigal:2.6,similar to AA sequence:UniProtKB:P66726;locus_tag=LIEDJOGP_01614;product=DNA-directed RNA polymerase subunit omega
1	Prodigal:2.6	CDS	1675067	1675690	.	-	0	ID=LIEDJOGP_01615;eC_number=2.7.4.8;Name=gmk;gene=gmk;inference=ab initio prediction:Prodigal:2.6,similar to AA sequence:UniProtKB:P99176;locus_tag=LIEDJOGP_01615;product=Guanylate kinase
1	Prodigal:2.6	CDS	1675960	1677657	.	+	0	ID=LIEDJOGP_01616;Name=yloA;dbxref=COG:COG1293;gene=yloA;inference=ab initio prediction:Prodigal:2.6,similar to AA sequence:UniProtKB:O34693;locus_tag=LIEDJOGP_01616;product=putative protein YloA
1	Prodigal:2.6	CDS	1677719	1678126	.	-	0	ID=LIEDJOGP_01617;inference=ab initio prediction:Prodigal:2.6;locus_tag=LIEDJOGP_01617;product=hypothetical protein
1	Prodigal:2.6	CDS	1678664	1678870	.	-	0	ID=LIEDJOGP_01618;inference=ab initio prediction:Prodigal:2.6;locus_tag=LIEDJOGP_01618;product=hypothetical protein
1	Prodigal:2.6	CDS	1678896	1679507	.	-	0	ID=LIEDJOGP_01619;eC_number=2.4.2.10;Name=pyrE;gene=pyrE;inference=ab initio prediction:Prodigal:2.6,similar to AA sequence:UniProtKB:P99144;locus_tag=LIEDJOGP_01619;product=Orotate phosphoribosyltransferase
1	Prodigal:2.6	CDS	1679508	1680206	.	-	0	ID=LIEDJOGP_01620;eC_number=4.1.1.23;Name=pyrF;gene=pyrF;inference=ab initio prediction:Prodigal:2.6,similar to AA sequence:UniProtKB:P99145;locus_tag=LIEDJOGP_01620;product=Orotidine 5'-phosphate decarboxylase
1	Prodigal:2.6	CDS	1680235	1683408	.	-	0	ID=LIEDJOGP_01621;eC_number=6.3.5.5;Name=carB;gene=carB;inference=ab initio prediction:Prodigal:2.6,similar to AA sequence:UniProtKB:P63740;locus_tag=LIEDJOGP_01621;product=Carbamoyl-phosphate synthase large chain
1	Prodigal:2.6	CDS	1683401	1684501	.	-	0	ID=LIEDJOGP_01622;eC_number=6.3.5.5;Name=carA;gene=carA;inference=ab initio prediction:Prodigal:2.6,similar to AA sequence:UniProtKB:P99147;locus_tag=LIEDJOGP_01622;product=Carbamoyl-phosphate synthase small chain
1	Prodigal:2.6	CDS	1684502	1685779	.	-	0	ID=LIEDJOGP_01623;eC_number=3.5.2.3;Name=pyrC;dbxref=COG:COG0044;gene=pyrC;inference=ab initio prediction:Prodigal:2.6,similar to AA sequence:UniProtKB:Q5HGN1;locus_tag=LIEDJOGP_01623;product=Dihydroorotase
1	Prodigal:2.6	CDS	1685797	1686678	.	-	0	ID=LIEDJOGP_01624;eC_number=2.1.3.2;Name=pyrB;gene=pyrB;inference=ab initio prediction:Prodigal:2.6,similar to AA sequence:UniProtKB:P65618;locus_tag=LIEDJOGP_01624;product=Aspartate carbamoyltransferase
1	Prodigal:2.6	CDS	1686704	1687996	.	-	0	ID=LIEDJOGP_01625;Name=pyrP;gene=pyrP;inference=ab initio prediction:Prodigal:2.6,similar to AA sequence:UniProtKB:P39766;locus_tag=LIEDJOGP_01625;product=Uracil permease
1	Prodigal:2.6	CDS	1688244	1688771	.	-	0	ID=LIEDJOGP_01626;Name=pyrR;gene=pyrR;inference=ab initio prediction:Prodigal:2.6,similar to AA sequence:UniProtKB:P65944;locus_tag=LIEDJOGP_01626;product=Bifunctional protein PyrR
1	Prodigal:2.6	CDS	1689074	1689991	.	-	0	ID=LIEDJOGP_01627;eC_number=5.4.99.23;Name=rluD_2;dbxref=COG:COG0564;gene=rluD_2;inference=ab initio prediction:Prodigal:2.6,similar to AA sequence:UniProtKB:P33643;locus_tag=LIEDJOGP_01627;product=Ribosomal large subunit pseudouridine synthase D
1	Prodigal:2.6	CDS	1689994	1690527	.	-	0	ID=LIEDJOGP_01628;eC_number=3.4.23.36;Name=lspA;dbxref=COG:COG0597;gene=lspA;inference=ab initio prediction:Prodigal:2.6,similar to AA sequence:UniProtKB:P00804;locus_tag=LIEDJOGP_01628;product=Lipoprotein signal peptidase
1	Prodigal:2.6	CDS	1690568	1691038	.	-	0	ID=LIEDJOGP_01629;Name=ssaA2_2;dbxref=COG:COG3942;gene=ssaA2_2;inference=ab initio prediction:Prodigal:2.6,similar to AA sequence:UniProtKB:Q2G2J2;locus_tag=LIEDJOGP_01629;product=Staphylococcal secretory antigen ssaA2
1	Prodigal:2.6	CDS	1691043	1691840	.	-	0	ID=LIEDJOGP_01630;eC_number=1.13.11.2;Name=catE_2;dbxref=COG:COG2514;gene=catE_2;inference=ab initio prediction:Prodigal:2.6,similar to AA sequence:UniProtKB:P54721;locus_tag=LIEDJOGP_01630;product=Catechol-2%2C3-dioxygenase
1	Prodigal:2.6	CDS	1692602	1695352	.	-	0	ID=LIEDJOGP_01631;eC_number=6.1.1.5;Name=ileS;gene=ileS;inference=ab initio prediction:Prodigal:2.6,similar to AA sequence:UniProtKB:P67509;locus_tag=LIEDJOGP_01631;product=Isoleucine--tRNA ligase
1	Prodigal:2.6	CDS	1695667	1696323	.	-	0	ID=LIEDJOGP_01632;Name=divIVA;dbxref=COG:COG3599;gene=divIVA;inference=ab initio prediction:Prodigal:2.6,similar to AA sequence:UniProtKB:P71021;locus_tag=LIEDJOGP_01632;product=Septum site-determining protein DivIVA
1	Prodigal:2.6	CDS	1696346	1697008	.	-	0	ID=LIEDJOGP_01633;inference=ab initio prediction:Prodigal:2.6;locus_tag=LIEDJOGP_01633;product=hypothetical protein
1	Prodigal:2.6	CDS	1697263	1697553	.	-	0	ID=LIEDJOGP_01634;inference=ab initio prediction:Prodigal:2.6;locus_tag=LIEDJOGP_01634;product=hypothetical protein
1	Prodigal:2.6	CDS	1697565	1698158	.	-	0	ID=LIEDJOGP_01635;Name=sepF;gene=sepF;inference=ab initio prediction:Prodigal:2.6,similar to AA sequence:UniProtKB:Q7A615;locus_tag=LIEDJOGP_01635;product=Cell division protein SepF
1	Prodigal:2.6	CDS	1698172	1698840	.	-	0	ID=LIEDJOGP_01636;dbxref=COG:COG0325;inference=ab initio prediction:Prodigal:2.6,similar to AA sequence:UniProtKB:P44506;locus_tag=LIEDJOGP_01636;product=Pyridoxal phosphate homeostasis protein
1	Prodigal:2.6	CDS	1698866	1699657	.	-	0	ID=LIEDJOGP_01637;eC_number=1.10.3.-;dbxref=COG:COG1496;inference=ab initio prediction:Prodigal:2.6,similar to AA sequence:UniProtKB:Q89ZI8;locus_tag=LIEDJOGP_01637;product=Polyphenol oxidase
1	Prodigal:2.6	CDS	1700077	1701261	.	-	0	ID=LIEDJOGP_01638;Name=ftsZ;dbxref=COG:COG0206;gene=ftsZ;inference=ab initio prediction:Prodigal:2.6,similar to AA sequence:UniProtKB:Q5HQ06;locus_tag=LIEDJOGP_01638;product=Cell division protein FtsZ
1	Prodigal:2.6	CDS	1701294	1702688	.	-	0	ID=LIEDJOGP_01639;Name=ftsA;gene=ftsA;inference=ab initio prediction:Prodigal:2.6,similar to AA sequence:UniProtKB:Q6GHQ0;locus_tag=LIEDJOGP_01639;product=Cell division protein FtsA
1	Prodigal:2.6	CDS	1702794	1704191	.	-	0	ID=LIEDJOGP_01640;Name=divIB;dbxref=COG:COG1589;gene=divIB;inference=ab initio prediction:Prodigal:2.6,similar to AA sequence:UniProtKB:Q5L0X5;locus_tag=LIEDJOGP_01640;product=Cell division protein DivIB
1	Prodigal:2.6	CDS	1704201	1705550	.	-	0	ID=LIEDJOGP_01641;eC_number=6.3.2.9;Name=murD;gene=murD;inference=ab initio prediction:Prodigal:2.6,similar to AA sequence:UniProtKB:P0A090;locus_tag=LIEDJOGP_01641;product=UDP-N-acetylmuramoylalanine--D-glutamate ligase
1	Prodigal:2.6	CDS	1705552	1706517	.	-	0	ID=LIEDJOGP_01642;eC_number=2.7.8.13;Name=mraY;dbxref=COG:COG0472;gene=mraY;inference=ab initio prediction:Prodigal:2.6,similar to AA sequence:UniProtKB:Q2FZ93;locus_tag=LIEDJOGP_01642;product=Phospho-N-acetylmuramoyl-pentapeptide-transferase
1	Prodigal:2.6	CDS	1706706	1709033	.	-	0	ID=LIEDJOGP_01643;Name=pbpB;dbxref=COG:COG0768;gene=pbpB;inference=ab initio prediction:Prodigal:2.6,similar to AA sequence:UniProtKB:Q07868;locus_tag=LIEDJOGP_01643;product=Penicillin-binding protein 2B
1	Prodigal:2.6	CDS	1709014	1709415	.	-	0	ID=LIEDJOGP_01644;Name=ftsL;gene=ftsL;inference=ab initio prediction:Prodigal:2.6,protein motif:HAMAP:MF_00910;locus_tag=LIEDJOGP_01644;product=Cell division protein FtsL
1	Prodigal:2.6	CDS	1709428	1710363	.	-	0	ID=LIEDJOGP_01645;eC_number=2.1.1.199;Name=rsmH_2;gene=rsmH_2;inference=ab initio prediction:Prodigal:2.6,similar to AA sequence:UniProtKB:P60392;locus_tag=LIEDJOGP_01645;product=Ribosomal RNA small subunit methyltransferase H
1	Prodigal:2.6	CDS	1710378	1710809	.	-	0	ID=LIEDJOGP_01646;Name=mraZ;gene=mraZ;inference=ab initio prediction:Prodigal:2.6,similar to AA sequence:UniProtKB:P65439;locus_tag=LIEDJOGP_01646;product=Transcriptional regulator MraZ
1	Prodigal:2.6	CDS	1710952	1712565	.	-	0	ID=LIEDJOGP_01647;eC_number=6.-.-.-;Name=bshC;dbxref=COG:COG4365;gene=bshC;inference=ab initio prediction:Prodigal:2.6,similar to AA sequence:UniProtKB:P55342;locus_tag=LIEDJOGP_01647;product=Putative cysteine ligase BshC
1	Prodigal:2.6	CDS	1712749	1713189	.	+	0	ID=LIEDJOGP_01648;eC_number=2.3.1.-;inference=ab initio prediction:Prodigal:2.6,similar to AA sequence:UniProtKB:Q99UT4;locus_tag=LIEDJOGP_01648;product=putative N-acetyltransferase
1	Prodigal:2.6	CDS	1713298	1713984	.	-	0	ID=LIEDJOGP_01649;eC_number=3.-.-.-;Name=yfnB;dbxref=COG:COG1011;gene=yfnB;inference=ab initio prediction:Prodigal:2.6,similar to AA sequence:UniProtKB:O06480;locus_tag=LIEDJOGP_01649;product=Putative HAD-hydrolase YfnB
1	Prodigal:2.6	CDS	1714092	1714226	.	-	0	ID=LIEDJOGP_01650;inference=ab initio prediction:Prodigal:2.6,similar to AA sequence:UniProtKB:P11699;locus_tag=LIEDJOGP_01650;product=Antibacterial protein 3
1	Prodigal:2.6	CDS	1714278	1714412	.	-	0	ID=LIEDJOGP_01651;inference=ab initio prediction:Prodigal:2.6,similar to AA sequence:UniProtKB:P11698;locus_tag=LIEDJOGP_01651;product=Antibacterial protein 2
1	Prodigal:2.6	CDS	1714468	1714599	.	-	0	ID=LIEDJOGP_01652;inference=ab initio prediction:Prodigal:2.6;locus_tag=LIEDJOGP_01652;product=hypothetical protein
1	Aragorn:1.2	tRNA	1714950	1715024	.	+	.	ID=LIEDJOGP_01653;inference=COORDINATES:profile:Aragorn:1.2;locus_tag=LIEDJOGP_01653;product=tRNA-Arg(tct)
1	Prodigal:2.6	CDS	1715263	1715772	.	-	0	ID=LIEDJOGP_01654;eC_number=3.1.4.-;inference=ab initio prediction:Prodigal:2.6,similar to AA sequence:UniProtKB:P75349;locus_tag=LIEDJOGP_01654;product=Putative metallophosphoesterase MG207 
1	Prodigal:2.6	CDS	1715765	1716352	.	-	0	ID=LIEDJOGP_01655;eC_number=3.6.1.66;inference=ab initio prediction:Prodigal:2.6,similar to AA sequence:UniProtKB:P99094;locus_tag=LIEDJOGP_01655;product=dITP/XTP pyrophosphatase
1	Prodigal:2.6	CDS	1716367	1717170	.	-	0	ID=LIEDJOGP_01656;eC_number=5.1.1.3;Name=murI;gene=murI;inference=ab initio prediction:Prodigal:2.6,similar to AA sequence:UniProtKB:Q6GHT5;locus_tag=LIEDJOGP_01656;product=Glutamate racemase
1	Prodigal:2.6	CDS	1717333	1718175	.	-	0	ID=LIEDJOGP_01657;eC_number=1.3.5.1;Name=frdB;dbxref=COG:COG0479;gene=frdB;inference=ab initio prediction:Prodigal:2.6,similar to AA sequence:UniProtKB:P17596;locus_tag=LIEDJOGP_01657;product=Fumarate reductase iron-sulfur subunit
1	Prodigal:2.6	CDS	1718175	1719941	.	-	0	ID=LIEDJOGP_01658;eC_number=1.3.5.4;Name=frdA;gene=frdA;inference=ab initio prediction:Prodigal:2.6,similar to AA sequence:UniProtKB:V3TQ67;locus_tag=LIEDJOGP_01658;product=Fumarate reductase flavoprotein subunit
1	Prodigal:2.6	CDS	1720094	1720708	.	-	0	ID=LIEDJOGP_01659;Name=sdhC;dbxref=COG:COG2009;gene=sdhC;inference=ab initio prediction:Prodigal:2.6,similar to AA sequence:UniProtKB:P08064;locus_tag=LIEDJOGP_01659;product=Succinate dehydrogenase cytochrome b558 subunit
1	Prodigal:2.6	CDS	1721075	1722859	.	-	0	ID=LIEDJOGP_01660;Name=uvrC;dbxref=COG:COG0322;gene=uvrC;inference=ab initio prediction:Prodigal:2.6,similar to AA sequence:UniProtKB:Q5KWH6;locus_tag=LIEDJOGP_01660;product=UvrABC system protein C
1	Prodigal:2.6	CDS	1722957	1723271	.	-	0	ID=LIEDJOGP_01661;Name=trxA_1;dbxref=COG:COG0526;gene=trxA_1;inference=ab initio prediction:Prodigal:2.6,similar to AA sequence:UniProtKB:Q2FZD2;locus_tag=LIEDJOGP_01661;product=Thioredoxin
1	Prodigal:2.6	CDS	1723530	1725878	.	-	0	ID=LIEDJOGP_01662;eC_number=3.1.-.-;Name=mutS2;gene=mutS2;inference=ab initio prediction:Prodigal:2.6,similar to AA sequence:UniProtKB:P65496;locus_tag=LIEDJOGP_01662;product=Endonuclease MutS2
1	Prodigal:2.6	CDS	1725888	1727597	.	-	0	ID=LIEDJOGP_01663;Name=polX;dbxref=COG:COG1387;gene=polX;inference=ab initio prediction:Prodigal:2.6,similar to AA sequence:UniProtKB:P94544;locus_tag=LIEDJOGP_01663;product=DNA polymerase/3'-5' exonuclease PolX
1	Prodigal:2.6	CDS	1727672	1728193	.	-	0	ID=LIEDJOGP_01664;inference=ab initio prediction:Prodigal:2.6;locus_tag=LIEDJOGP_01664;product=hypothetical protein
1	Prodigal:2.6	CDS	1728194	1728460	.	-	0	ID=LIEDJOGP_01665;Name=zapA;dbxref=COG:COG3027;gene=zapA;inference=ab initio prediction:Prodigal:2.6,similar to AA sequence:UniProtKB:P94542;locus_tag=LIEDJOGP_01665;product=Cell division protein ZapA
1	Prodigal:2.6	CDS	1728721	1729647	.	+	0	ID=LIEDJOGP_01666;eC_number=3.1.26.4;Name=rnhC;dbxref=COG:COG1039;gene=rnhC;inference=ab initio prediction:Prodigal:2.6,similar to AA sequence:UniProtKB:P94541;locus_tag=LIEDJOGP_01666;product=Ribonuclease HIII
1	Prodigal:2.6	CDS	1729699	1732101	.	-	0	ID=LIEDJOGP_01667;eC_number=6.1.1.20;Name=pheT_2;dbxref=COG:COG0072;gene=pheT_2;inference=ab initio prediction:Prodigal:2.6,similar to AA sequence:UniProtKB:Q4L5E4;locus_tag=LIEDJOGP_01667;product=Phenylalanine--tRNA ligase beta subunit
1	Prodigal:2.6	CDS	1732101	1733159	.	-	0	ID=LIEDJOGP_01668;eC_number=6.1.1.20;Name=pheS;dbxref=COG:COG0016;gene=pheS;inference=ab initio prediction:Prodigal:2.6,similar to AA sequence:UniProtKB:Q4L5E3;locus_tag=LIEDJOGP_01668;product=Phenylalanine--tRNA ligase alpha subunit
1	Prodigal:2.6	CDS	1733527	1734267	.	-	0	ID=LIEDJOGP_01669;eC_number=2.1.1.-;inference=ab initio prediction:Prodigal:2.6,similar to AA sequence:UniProtKB:Q7A794;locus_tag=LIEDJOGP_01669;product=Putative TrmH family tRNA/rRNA methyltransferase
1	Prodigal:2.6	CDS	1734274	1734477	.	+	0	ID=LIEDJOGP_01670;inference=ab initio prediction:Prodigal:2.6;locus_tag=LIEDJOGP_01670;product=hypothetical protein
1	Prodigal:2.6	CDS	1734606	1737053	.	+	0	ID=LIEDJOGP_01671;Name=pls_4;gene=pls_4;inference=ab initio prediction:Prodigal:2.6,similar to AA sequence:UniProtKB:P80544;locus_tag=LIEDJOGP_01671;product=Surface protein
1	Prodigal:2.6	CDS	1737533	1737706	.	-	0	ID=LIEDJOGP_01672;Name=rpmF;gene=rpmF;inference=ab initio prediction:Prodigal:2.6,similar to AA sequence:UniProtKB:P66210;locus_tag=LIEDJOGP_01672;product=50S ribosomal protein L32
1	Prodigal:2.6	CDS	1737784	1738338	.	-	0	ID=LIEDJOGP_01673;inference=ab initio prediction:Prodigal:2.6;locus_tag=LIEDJOGP_01673;product=hypothetical protein
1	Prodigal:2.6	CDS	1738465	1739598	.	+	0	ID=LIEDJOGP_01674;inference=ab initio prediction:Prodigal:2.6,similar to AA sequence:UniProtKB:Q97P99;locus_tag=LIEDJOGP_01674;note=UPF0348 protein SP_1742;product=hypothetical protein
1	Prodigal:2.6	CDS	1740002	1740487	.	-	0	ID=LIEDJOGP_01675;eC_number=2.7.7.3;Name=coaD;gene=coaD;inference=ab initio prediction:Prodigal:2.6,similar to AA sequence:UniProtKB:P63819;locus_tag=LIEDJOGP_01675;product=Phosphopantetheine adenylyltransferase
1	Prodigal:2.6	CDS	1740489	1741052	.	-	0	ID=LIEDJOGP_01676;eC_number=2.1.1.171;Name=rsmD;dbxref=COG:COG0742;gene=rsmD;inference=ab initio prediction:Prodigal:2.6,similar to AA sequence:UniProtKB:P44869;locus_tag=LIEDJOGP_01676;product=Ribosomal RNA small subunit methyltransferase D
1	Prodigal:2.6	CDS	1741098	1741487	.	+	0	ID=LIEDJOGP_01677;inference=ab initio prediction:Prodigal:2.6;locus_tag=LIEDJOGP_01677;product=hypothetical protein
1	Prodigal:2.6	CDS	1741497	1741748	.	-	0	ID=LIEDJOGP_01678;inference=ab initio prediction:Prodigal:2.6;locus_tag=LIEDJOGP_01678;product=hypothetical protein
1	Prodigal:2.6	CDS	1741969	1742895	.	+	0	ID=LIEDJOGP_01679;eC_number=3.1.4.46;Name=glpQ_2;dbxref=COG:COG0584;gene=glpQ_2;inference=ab initio prediction:Prodigal:2.6,similar to AA sequence:UniProtKB:P37965;locus_tag=LIEDJOGP_01679;product=Glycerophosphodiester phosphodiesterase
1	Prodigal:2.6	CDS	1743410	1743844	.	-	0	ID=LIEDJOGP_01680;inference=ab initio prediction:Prodigal:2.6;locus_tag=LIEDJOGP_01680;product=hypothetical protein
1	Prodigal:2.6	CDS	1743865	1744917	.	-	0	ID=LIEDJOGP_01681;inference=ab initio prediction:Prodigal:2.6;locus_tag=LIEDJOGP_01681;product=hypothetical protein
1	Prodigal:2.6	CDS	1745359	1745820	.	-	0	ID=LIEDJOGP_01682;inference=ab initio prediction:Prodigal:2.6;locus_tag=LIEDJOGP_01682;product=hypothetical protein
1	Prodigal:2.6	CDS	1745846	1746757	.	-	0	ID=LIEDJOGP_01683;eC_number=2.5.1.-;Name=ctaB2;dbxref=COG:COG0109;gene=ctaB2;inference=ab initio prediction:Prodigal:2.6,similar to AA sequence:UniProtKB:P24009;locus_tag=LIEDJOGP_01683;product=Protoheme IX farnesyltransferase 2
1	Prodigal:2.6	CDS	1747041	1747967	.	+	0	ID=LIEDJOGP_01684;eC_number=1.3.-.-;Name=ctaA;gene=ctaA;inference=ab initio prediction:Prodigal:2.6,similar to AA sequence:UniProtKB:P94346;locus_tag=LIEDJOGP_01684;product=Heme A synthase
1	Prodigal:2.6	CDS	1748110	1751571	.	-	0	ID=LIEDJOGP_01685;eC_number=6.4.1.7;Name=cfiB_2;dbxref=COG:COG0439;gene=cfiB_2;inference=ab initio prediction:Prodigal:2.6,similar to AA sequence:UniProtKB:D3DJ42;locus_tag=LIEDJOGP_01685;product=2-oxoglutarate carboxylase small subunit
1	Prodigal:2.6	CDS	1751961	1753184	.	-	0	ID=LIEDJOGP_01686;eC_number=2.4.1.129;Name=ftsW;dbxref=COG:COG0772;gene=ftsW;inference=ab initio prediction:Prodigal:2.6,similar to AA sequence:UniProtKB:O07639;locus_tag=LIEDJOGP_01686;product=putative peptidoglycan glycosyltransferase FtsW
1	Prodigal:2.6	CDS	1753586	1753861	.	-	0	ID=LIEDJOGP_01687;inference=ab initio prediction:Prodigal:2.6,similar to AA sequence:UniProtKB:Q7A161;locus_tag=LIEDJOGP_01687;note=UPF0358 protein MW0995;product=hypothetical protein
1	Prodigal:2.6	CDS	1754006	1754488	.	+	0	ID=LIEDJOGP_01688;inference=ab initio prediction:Prodigal:2.6;locus_tag=LIEDJOGP_01688;product=hypothetical protein
1	Prodigal:2.6	CDS	1754490	1754645	.	+	0	ID=LIEDJOGP_01689;inference=ab initio prediction:Prodigal:2.6;locus_tag=LIEDJOGP_01689;product=hypothetical protein
1	Prodigal:2.6	CDS	1754669	1754920	.	-	0	ID=LIEDJOGP_01690;inference=ab initio prediction:Prodigal:2.6;locus_tag=LIEDJOGP_01690;product=hypothetical protein
1	Prodigal:2.6	CDS	1755115	1755333	.	-	0	ID=LIEDJOGP_01691;inference=ab initio prediction:Prodigal:2.6;locus_tag=LIEDJOGP_01691;product=hypothetical protein
1	Prodigal:2.6	CDS	1755621	1757468	.	-	0	ID=LIEDJOGP_01692;Name=typA;dbxref=COG:COG1217;gene=typA;inference=ab initio prediction:Prodigal:2.6,similar to AA sequence:UniProtKB:P32132;locus_tag=LIEDJOGP_01692;product=GTP-binding protein TypA/BipA
1	Prodigal:2.6	CDS	1757567	1757758	.	+	0	ID=LIEDJOGP_01693;inference=ab initio prediction:Prodigal:2.6;locus_tag=LIEDJOGP_01693;product=hypothetical protein
1	Prodigal:2.6	CDS	1758312	1759133	.	-	0	ID=LIEDJOGP_01694;eC_number=3.1.3.25;Name=suhB_2;dbxref=COG:COG0483;gene=suhB_2;inference=ab initio prediction:Prodigal:2.6,similar to AA sequence:UniProtKB:P0ADG4;locus_tag=LIEDJOGP_01694;product=Inositol-1-monophosphatase
1	Prodigal:2.6	CDS	1759310	1759921	.	+	0	ID=LIEDJOGP_01695;inference=ab initio prediction:Prodigal:2.6,similar to AA sequence:UniProtKB:Q99UZ6;locus_tag=LIEDJOGP_01695;note=UPF0637 protein SA0957;product=hypothetical protein
1	Prodigal:2.6	CDS	1760036	1761397	.	+	0	ID=LIEDJOGP_01696;Name=mntH_2;gene=mntH_2;inference=ab initio prediction:Prodigal:2.6,similar to AA sequence:UniProtKB:Q99UZ7;locus_tag=LIEDJOGP_01696;product=Divalent metal cation transporter MntH
1	Prodigal:2.6	CDS	1761611	1762147	.	-	0	ID=LIEDJOGP_01697;inference=ab initio prediction:Prodigal:2.6;locus_tag=LIEDJOGP_01697;product=hypothetical protein
1	Prodigal:2.6	CDS	1762452	1763603	.	-	0	ID=LIEDJOGP_01698;inference=ab initio prediction:Prodigal:2.6;locus_tag=LIEDJOGP_01698;product=hypothetical protein
1	Prodigal:2.6	CDS	1763672	1764745	.	-	0	ID=LIEDJOGP_01699;Name=potD;dbxref=COG:COG0687;gene=potD;inference=ab initio prediction:Prodigal:2.6,similar to AA sequence:UniProtKB:P0AFK9;locus_tag=LIEDJOGP_01699;product=Spermidine/putrescine-binding periplasmic protein
1	Prodigal:2.6	CDS	1764742	1765485	.	-	0	ID=LIEDJOGP_01700;Name=ydcV;gene=ydcV;inference=ab initio prediction:Prodigal:2.6,similar to AA sequence:UniProtKB:P0AFR9;locus_tag=LIEDJOGP_01700;product=Inner membrane ABC transporter permease protein YdcV
1	Prodigal:2.6	CDS	1765560	1766363	.	-	0	ID=LIEDJOGP_01701;Name=potB;dbxref=COG:COG1176;gene=potB;inference=ab initio prediction:Prodigal:2.6,similar to AA sequence:UniProtKB:P0AFK4;locus_tag=LIEDJOGP_01701;product=Spermidine/putrescine transport system permease protein PotB
1	Prodigal:2.6	CDS	1766356	1767450	.	-	0	ID=LIEDJOGP_01702;eC_number=3.6.3.31;Name=potA;gene=potA;inference=ab initio prediction:Prodigal:2.6,similar to AA sequence:UniProtKB:Q7A679;locus_tag=LIEDJOGP_01702;product=Spermidine/putrescine import ATP-binding protein PotA
1	Prodigal:2.6	CDS	1767462	1768001	.	-	0	ID=LIEDJOGP_01703;Name=puuR;gene=puuR;inference=ab initio prediction:Prodigal:2.6,similar to AA sequence:UniProtKB:P0A9U6;locus_tag=LIEDJOGP_01703;product=HTH-type transcriptional regulator PuuR
1	Prodigal:2.6	CDS	1768140	1768418	.	-	0	ID=LIEDJOGP_01704;inference=ab initio prediction:Prodigal:2.6,similar to AA sequence:UniProtKB:Q9K9K7;locus_tag=LIEDJOGP_01704;note=UPF0223 protein BH2638;product=hypothetical protein
1	Prodigal:2.6	CDS	1768720	1770126	.	-	0	ID=LIEDJOGP_01705;eC_number=1.8.1.4;Name=pdhD_2;gene=pdhD_2;inference=ab initio prediction:Prodigal:2.6,similar to AA sequence:UniProtKB:P99084;locus_tag=LIEDJOGP_01705;product=Dihydrolipoyl dehydrogenase
1	Prodigal:2.6	CDS	1770131	1771432	.	-	0	ID=LIEDJOGP_01706;eC_number=2.3.1.12;Name=pdhC_3;gene=pdhC_3;inference=ab initio prediction:Prodigal:2.6,similar to AA sequence:UniProtKB:P65636;locus_tag=LIEDJOGP_01706;product=Dihydrolipoyllysine-residue acetyltransferase component of pyruvate dehydrogenase complex
1	Prodigal:2.6	CDS	1771563	1772540	.	-	0	ID=LIEDJOGP_01707;eC_number=1.2.4.1;Name=pdhB;gene=pdhB;inference=ab initio prediction:Prodigal:2.6,similar to AA sequence:UniProtKB:P99063;locus_tag=LIEDJOGP_01707;product=Pyruvate dehydrogenase E1 component subunit beta
1	Prodigal:2.6	CDS	1772544	1773656	.	-	0	ID=LIEDJOGP_01708;eC_number=1.2.4.1;Name=pdhA;gene=pdhA;inference=ab initio prediction:Prodigal:2.6,similar to AA sequence:UniProtKB:Q820A6;locus_tag=LIEDJOGP_01708;product=Pyruvate dehydrogenase E1 component subunit alpha
1	Prodigal:2.6	CDS	1773827	1774453	.	-	0	ID=LIEDJOGP_01709;inference=ab initio prediction:Prodigal:2.6;locus_tag=LIEDJOGP_01709;product=hypothetical protein
1	Prodigal:2.6	CDS	1774636	1775187	.	+	0	ID=LIEDJOGP_01710;eC_number=3.5.1.88;Name=def;gene=def;inference=ab initio prediction:Prodigal:2.6,similar to AA sequence:UniProtKB:P99077;locus_tag=LIEDJOGP_01710;product=Peptide deformylase
1	Prodigal:2.6	CDS	1775619	1775837	.	+	0	ID=LIEDJOGP_01711;inference=ab initio prediction:Prodigal:2.6,similar to AA sequence:UniProtKB:Q5XA23;locus_tag=LIEDJOGP_01711;note=UPF0356 protein M6_Spy1605;product=hypothetical protein
1	Prodigal:2.6	CDS	1775837	1777519	.	+	0	ID=LIEDJOGP_01712;eC_number=3.1.-.-;Name=rnj1;dbxref=COG:COG0595;gene=rnj1;inference=ab initio prediction:Prodigal:2.6,similar to AA sequence:UniProtKB:Q2FZG9;locus_tag=LIEDJOGP_01712;product=Ribonuclease J 1
1	Prodigal:2.6	CDS	1778501	1779160	.	-	0	ID=LIEDJOGP_01713;Name=ktrA;dbxref=COG:COG0569;gene=ktrA;inference=ab initio prediction:Prodigal:2.6,similar to AA sequence:UniProtKB:O32080;locus_tag=LIEDJOGP_01713;product=Ktr system potassium uptake protein A
1	Prodigal:2.6	CDS	1779216	1780232	.	-	0	ID=LIEDJOGP_01714;Name=ythB;dbxref=COG:COG1294;gene=ythB;inference=ab initio prediction:Prodigal:2.6,similar to AA sequence:UniProtKB:O34505;locus_tag=LIEDJOGP_01714;product=Putative cytochrome bd menaquinol oxidase subunit II
1	Prodigal:2.6	CDS	1780229	1781584	.	-	0	ID=LIEDJOGP_01715;eC_number=1.10.3.-;Name=ythA;dbxref=COG:COG1271;gene=ythA;inference=ab initio prediction:Prodigal:2.6,similar to AA sequence:UniProtKB:C0SP90;locus_tag=LIEDJOGP_01715;product=Putative cytochrome bd menaquinol oxidase subunit I
1	Prodigal:2.6	CDS	1781785	1782021	.	+	0	ID=LIEDJOGP_01716;inference=ab initio prediction:Prodigal:2.6;locus_tag=LIEDJOGP_01716;product=hypothetical protein
1	Prodigal:2.6	CDS	1782297	1784015	.	-	0	ID=LIEDJOGP_01717;eC_number=2.7.3.9;Name=ptsI;dbxref=COG:COG1080;gene=ptsI;inference=ab initio prediction:Prodigal:2.6,similar to AA sequence:UniProtKB:P51183;locus_tag=LIEDJOGP_01717;product=Phosphoenolpyruvate-protein phosphotransferase
1	Prodigal:2.6	CDS	1784018	1784284	.	-	0	ID=LIEDJOGP_01718;Name=ptsH;gene=ptsH;inference=ab initio prediction:Prodigal:2.6,similar to AA sequence:UniProtKB:Q9EYQ9;locus_tag=LIEDJOGP_01718;product=Phosphocarrier protein HPr
1	Prodigal:2.6	CDS	1784440	1784979	.	-	0	ID=LIEDJOGP_01719;inference=ab initio prediction:Prodigal:2.6;locus_tag=LIEDJOGP_01719;product=hypothetical protein
1	Prodigal:2.6	CDS	1785039	1786211	.	-	0	ID=LIEDJOGP_01720;eC_number=2.1.1.191;Name=rlmI;dbxref=COG:COG1092;gene=rlmI;inference=ab initio prediction:Prodigal:2.6,similar to AA sequence:UniProtKB:P75876;locus_tag=LIEDJOGP_01720;product=Ribosomal RNA large subunit methyltransferase I
1	Prodigal:2.6	CDS	1786517	1787809	.	-	0	ID=LIEDJOGP_01721;inference=ab initio prediction:Prodigal:2.6;locus_tag=LIEDJOGP_01721;product=hypothetical protein
1	Prodigal:2.6	CDS	1787961	1788095	.	+	0	ID=LIEDJOGP_01722;inference=ab initio prediction:Prodigal:2.6;locus_tag=LIEDJOGP_01722;product=hypothetical protein
1	Prodigal:2.6	CDS	1788507	1790282	.	-	0	ID=LIEDJOGP_01723;eC_number=4.2.1.53;dbxref=COG:COG4716;inference=ab initio prediction:Prodigal:2.6,similar to AA sequence:UniProtKB:B9E972;locus_tag=LIEDJOGP_01723;product=Oleate hydratase
1	Prodigal:2.6	CDS	1790805	1791380	.	+	0	ID=LIEDJOGP_01724;Name=ykoE;dbxref=COG:COG4721;gene=ykoE;inference=ab initio prediction:Prodigal:2.6,similar to AA sequence:UniProtKB:O34738;locus_tag=LIEDJOGP_01724;product=Putative HMP/thiamine permease protein YkoE
1	Prodigal:2.6	CDS	1791394	1792797	.	+	0	ID=LIEDJOGP_01725;eC_number=3.6.3.-;Name=ykoD;dbxref=COG:COG1122;gene=ykoD;inference=ab initio prediction:Prodigal:2.6,similar to AA sequence:UniProtKB:O34362;locus_tag=LIEDJOGP_01725;product=Putative HMP/thiamine import ATP-binding protein YkoD
1	Prodigal:2.6	CDS	1792790	1793596	.	+	0	ID=LIEDJOGP_01726;Name=ykoC;gene=ykoC;inference=ab initio prediction:Prodigal:2.6,similar to AA sequence:UniProtKB:O34572;locus_tag=LIEDJOGP_01726;product=Putative HMP/thiamine permease protein YkoC
1	Prodigal:2.6	CDS	1793729	1794970	.	-	0	ID=LIEDJOGP_01727;eC_number=6.3.4.13;Name=purD;gene=purD;inference=ab initio prediction:Prodigal:2.6,similar to AA sequence:UniProtKB:P65896;locus_tag=LIEDJOGP_01727;product=Phosphoribosylamine--glycine ligase
1	Prodigal:2.6	CDS	1794996	1796474	.	-	0	ID=LIEDJOGP_01728;Name=purH;gene=purH;inference=ab initio prediction:Prodigal:2.6,similar to AA sequence:UniProtKB:P67544;locus_tag=LIEDJOGP_01728;product=Bifunctional purine biosynthesis protein PurH
1	Prodigal:2.6	CDS	1796491	1797057	.	-	0	ID=LIEDJOGP_01729;eC_number=2.1.2.2;Name=purN;gene=purN;inference=ab initio prediction:Prodigal:2.6,similar to AA sequence:UniProtKB:P99162;locus_tag=LIEDJOGP_01729;product=Phosphoribosylglycinamide formyltransferase
1	Prodigal:2.6	CDS	1797057	1798088	.	-	0	ID=LIEDJOGP_01730;eC_number=6.3.3.1;Name=purM;gene=purM;inference=ab initio prediction:Prodigal:2.6,similar to AA sequence:UniProtKB:P99163;locus_tag=LIEDJOGP_01730;product=Phosphoribosylformylglycinamidine cyclo-ligase
1	Prodigal:2.6	CDS	1798081	1799565	.	-	0	ID=LIEDJOGP_01731;eC_number=2.4.2.14;Name=purF;gene=purF;inference=ab initio prediction:Prodigal:2.6,similar to AA sequence:UniProtKB:P99164;locus_tag=LIEDJOGP_01731;product=Amidophosphoribosyltransferase
1	Prodigal:2.6	CDS	1799544	1801733	.	-	0	ID=LIEDJOGP_01732;eC_number=6.3.5.3;Name=purL;gene=purL;inference=ab initio prediction:Prodigal:2.6,similar to AA sequence:UniProtKB:P65901;locus_tag=LIEDJOGP_01732;product=Phosphoribosylformylglycinamidine synthase subunit PurL
1	Prodigal:2.6	CDS	1801726	1802397	.	-	0	ID=LIEDJOGP_01733;eC_number=6.3.5.3;Name=purQ;gene=purQ;inference=ab initio prediction:Prodigal:2.6,similar to AA sequence:UniProtKB:P99166;locus_tag=LIEDJOGP_01733;product=Phosphoribosylformylglycinamidine synthase subunit PurQ
1	Prodigal:2.6	CDS	1802399	1802659	.	-	0	ID=LIEDJOGP_01734;eC_number=6.3.5.3;Name=purS;dbxref=COG:COG1828;gene=purS;inference=ab initio prediction:Prodigal:2.6,similar to AA sequence:UniProtKB:P12049;locus_tag=LIEDJOGP_01734;product=Phosphoribosylformylglycinamidine synthase subunit PurS
1	Prodigal:2.6	CDS	1802659	1803363	.	-	0	ID=LIEDJOGP_01735;eC_number=6.3.2.6;Name=purC;gene=purC;inference=ab initio prediction:Prodigal:2.6,similar to AA sequence:UniProtKB:P99064;locus_tag=LIEDJOGP_01735;product=Phosphoribosylaminoimidazole-succinocarboxamide synthase
1	Prodigal:2.6	CDS	1803364	1804491	.	-	0	ID=LIEDJOGP_01736;eC_number=6.3.4.18;Name=purK;gene=purK;inference=ab initio prediction:Prodigal:2.6,similar to AA sequence:UniProtKB:Q7A695;locus_tag=LIEDJOGP_01736;product=N5-carboxyaminoimidazole ribonucleotide synthase
1	Prodigal:2.6	CDS	1804478	1804960	.	-	0	ID=LIEDJOGP_01737;eC_number=5.4.99.18;Name=purE;dbxref=COG:COG0041;gene=purE;inference=ab initio prediction:Prodigal:2.6,similar to AA sequence:UniProtKB:Q9WYS7;locus_tag=LIEDJOGP_01737;product=N5-carboxyaminoimidazole ribonucleotide mutase
1	Prodigal:2.6	CDS	1805165	1806025	.	+	0	ID=LIEDJOGP_01738;Name=folD;gene=folD;inference=ab initio prediction:Prodigal:2.6,similar to AA sequence:UniProtKB:Q7A697;locus_tag=LIEDJOGP_01738;product=Bifunctional protein FolD protein
1	Prodigal:2.6	CDS	1806398	1806715	.	+	0	ID=LIEDJOGP_01739;inference=ab initio prediction:Prodigal:2.6,similar to AA sequence:UniProtKB:P56957;locus_tag=LIEDJOGP_01739;product=Pesticidal crystal protein Cry22Aa
1	Prodigal:2.6	CDS	1807252	1808376	.	+	0	ID=LIEDJOGP_01740;eC_number=1.10.3.-;Name=qoxA;gene=qoxA;inference=ab initio prediction:Prodigal:2.6,similar to AA sequence:UniProtKB:Q7A698;locus_tag=LIEDJOGP_01740;product=putative quinol oxidase subunit 2
1	Prodigal:2.6	CDS	1808376	1810364	.	+	0	ID=LIEDJOGP_01741;eC_number=1.10.3.-;Name=qoxB;gene=qoxB;inference=ab initio prediction:Prodigal:2.6,similar to AA sequence:UniProtKB:Q7A699;locus_tag=LIEDJOGP_01741;product=putative quinol oxidase subunit 1
1	Prodigal:2.6	CDS	1810354	1810959	.	+	0	ID=LIEDJOGP_01742;eC_number=1.10.3.-;Name=qoxC;gene=qoxC;inference=ab initio prediction:Prodigal:2.6,similar to AA sequence:UniProtKB:E0TW65;locus_tag=LIEDJOGP_01742;product=Quinol oxidase subunit 3
1	Prodigal:2.6	CDS	1810956	1811246	.	+	0	ID=LIEDJOGP_01743;eC_number=1.10.3.-;Name=qoxD;gene=qoxD;inference=ab initio prediction:Prodigal:2.6,similar to AA sequence:UniProtKB:E0TW64;locus_tag=LIEDJOGP_01743;product=Quinol oxidase subunit 4
1	Prodigal:2.6	CDS	1811412	1812341	.	+	0	ID=LIEDJOGP_01744;eC_number=3.2.-.-;Name=rihC;dbxref=COG:COG1957;gene=rihC;inference=ab initio prediction:Prodigal:2.6,similar to AA sequence:UniProtKB:P22564;locus_tag=LIEDJOGP_01744;product=Non-specific ribonucleoside hydrolase RihC
1	Prodigal:2.6	CDS	1812498	1813700	.	-	0	ID=LIEDJOGP_01745;Name=fmtA;gene=fmtA;inference=ab initio prediction:Prodigal:2.6,similar to AA sequence:UniProtKB:Q7A6A2;locus_tag=LIEDJOGP_01745;product=Protein FmtA
1	Prodigal:2.6	CDS	1814507	1815745	.	+	0	ID=LIEDJOGP_01746;eC_number=2.7.8.-;Name=tagT;dbxref=COG:COG1316;gene=tagT;inference=ab initio prediction:Prodigal:2.6,similar to AA sequence:UniProtKB:Q7WY78;locus_tag=LIEDJOGP_01746;product=Polyisoprenyl-teichoic acid--peptidoglycan teichoic acid transferase TagT
1	Prodigal:2.6	CDS	1815793	1816263	.	+	0	ID=LIEDJOGP_01747;inference=ab initio prediction:Prodigal:2.6;locus_tag=LIEDJOGP_01747;product=hypothetical protein
1	Prodigal:2.6	CDS	1816611	1816742	.	+	0	ID=LIEDJOGP_01748;inference=ab initio prediction:Prodigal:2.6;locus_tag=LIEDJOGP_01748;product=hypothetical protein
1	Prodigal:2.6	CDS	1816837	1817259	.	+	0	ID=LIEDJOGP_01749;eC_number=2.3.1.-;inference=ab initio prediction:Prodigal:2.6,similar to AA sequence:UniProtKB:Q5HH30;locus_tag=LIEDJOGP_01749;product=Acetyltransferase
1	Prodigal:2.6	CDS	1817500	1821507	.	+	0	ID=LIEDJOGP_01750;Name=atl_3;dbxref=COG:COG4193;gene=atl_3;inference=ab initio prediction:Prodigal:2.6,similar to AA sequence:UniProtKB:O33635;locus_tag=LIEDJOGP_01750;product=Bifunctional autolysin
1	Prodigal:2.6	CDS	1821747	1822166	.	-	0	ID=LIEDJOGP_01751;Name=slyA_2;gene=slyA_2;inference=ab initio prediction:Prodigal:2.6,similar to AA sequence:UniProtKB:P69989;locus_tag=LIEDJOGP_01751;product=Transcriptional regulator SlyA
1	Prodigal:2.6	CDS	1822320	1823327	.	+	0	ID=LIEDJOGP_01752;inference=ab initio prediction:Prodigal:2.6;locus_tag=LIEDJOGP_01752;product=hypothetical protein
1	Prodigal:2.6	CDS	1823470	1824654	.	+	0	ID=LIEDJOGP_01753;eC_number=2.6.1.-;Name=patA_1;dbxref=COG:COG0436;gene=patA_1;inference=ab initio prediction:Prodigal:2.6,similar to AA sequence:UniProtKB:P16524;locus_tag=LIEDJOGP_01753;product=Putative N-acetyl-LL-diaminopimelate aminotransferase
1	Prodigal:2.6	CDS	1824999	1825817	.	-	0	ID=LIEDJOGP_01754;eC_number=4.1.3.36;Name=menB;dbxref=COG:COG0447;gene=menB;inference=ab initio prediction:Prodigal:2.6,similar to AA sequence:UniProtKB:Q5HH38;locus_tag=LIEDJOGP_01754;product=1%2C4-dihydroxy-2-naphthoyl-CoA synthase
1	Prodigal:2.6	CDS	1825810	1826613	.	-	0	ID=LIEDJOGP_01755;eC_number=4.2.99.20;Name=menH;dbxref=COG:COG0596;gene=menH;inference=ab initio prediction:Prodigal:2.6,similar to AA sequence:UniProtKB:P37355;locus_tag=LIEDJOGP_01755;product=2-succinyl-6-hydroxy-2%2C4-cyclohexadiene-1-carboxylate synthase
1	Prodigal:2.6	CDS	1826600	1828273	.	-	0	ID=LIEDJOGP_01756;eC_number=2.2.1.9;Name=menD;gene=menD;inference=ab initio prediction:Prodigal:2.6,similar to AA sequence:UniProtKB:Q71YZ2;locus_tag=LIEDJOGP_01756;product=2-succinyl-5-enolpyruvyl-6-hydroxy-3-cyclohexene-1-carboxylate synthase
1	Prodigal:2.6	CDS	1828260	1829621	.	-	0	ID=LIEDJOGP_01757;eC_number=5.4.4.2;Name=pchA;dbxref=COG:COG1169;gene=pchA;inference=ab initio prediction:Prodigal:2.6,similar to AA sequence:UniProtKB:Q51508;locus_tag=LIEDJOGP_01757;product=Salicylate biosynthesis isochorismate synthase
1	Prodigal:2.6	CDS	1829800	1830738	.	+	0	ID=LIEDJOGP_01758;eC_number=2.5.1.74;Name=menA;dbxref=COG:COG1575;gene=menA;inference=ab initio prediction:Prodigal:2.6,similar to AA sequence:UniProtKB:P9WIP3;locus_tag=LIEDJOGP_01758;product=1%2C4-dihydroxy-2-naphthoate octaprenyltransferase
1	Prodigal:2.6	CDS	1831031	1831588	.	-	0	ID=LIEDJOGP_01759;inference=ab initio prediction:Prodigal:2.6;locus_tag=LIEDJOGP_01759;product=hypothetical protein
1	Prodigal:2.6	CDS	1831819	1832034	.	+	0	ID=LIEDJOGP_01760;inference=ab initio prediction:Prodigal:2.6;locus_tag=LIEDJOGP_01760;product=hypothetical protein
1	Prodigal:2.6	CDS	1832685	1832843	.	+	0	ID=LIEDJOGP_01761;inference=ab initio prediction:Prodigal:2.6;locus_tag=LIEDJOGP_01761;product=hypothetical protein
1	Prodigal:2.6	CDS	1832913	1833461	.	-	0	ID=LIEDJOGP_01762;Name=argO_1;dbxref=COG:COG1279;gene=argO_1;inference=ab initio prediction:Prodigal:2.6,similar to AA sequence:UniProtKB:P11667;locus_tag=LIEDJOGP_01762;product=Arginine exporter protein ArgO
1	Prodigal:2.6	CDS	1833421	1833528	.	-	0	ID=LIEDJOGP_01763;Name=argO_2;gene=argO_2;inference=ab initio prediction:Prodigal:2.6,protein motif:HAMAP:MF_01901;locus_tag=LIEDJOGP_01763;product=Arginine exporter protein ArgO
1	Prodigal:2.6	CDS	1833532	1833873	.	-	0	ID=LIEDJOGP_01764;inference=ab initio prediction:Prodigal:2.6;locus_tag=LIEDJOGP_01764;product=hypothetical protein
1	Prodigal:2.6	CDS	1834086	1834322	.	-	0	ID=LIEDJOGP_01765;inference=ab initio prediction:Prodigal:2.6;locus_tag=LIEDJOGP_01765;product=hypothetical protein
1	Prodigal:2.6	CDS	1834524	1834775	.	-	0	ID=LIEDJOGP_01766;inference=ab initio prediction:Prodigal:2.6;locus_tag=LIEDJOGP_01766;product=hypothetical protein
1	Aragorn:1.2	tRNA	1835773	1835863	.	-	.	ID=LIEDJOGP_01767;inference=COORDINATES:profile:Aragorn:1.2;locus_tag=LIEDJOGP_01767;product=tRNA-Ser(gct)
1	Aragorn:1.2	tRNA	1835866	1835940	.	-	.	ID=LIEDJOGP_01768;inference=COORDINATES:profile:Aragorn:1.2;locus_tag=LIEDJOGP_01768;product=tRNA-Asn(gtt)
1	Prodigal:2.6	CDS	1836122	1836697	.	-	0	ID=LIEDJOGP_01769;Name=comK;dbxref=COG:COG4903;gene=comK;inference=ab initio prediction:Prodigal:2.6,similar to AA sequence:UniProtKB:P40396;locus_tag=LIEDJOGP_01769;product=Competence transcription factor
1	Prodigal:2.6	CDS	1836912	1837130	.	+	0	ID=LIEDJOGP_01770;inference=ab initio prediction:Prodigal:2.6;locus_tag=LIEDJOGP_01770;product=hypothetical protein
1	Prodigal:2.6	CDS	1837208	1838194	.	-	0	ID=LIEDJOGP_01771;eC_number=6.3.1.20;inference=ab initio prediction:Prodigal:2.6,similar to AA sequence:UniProtKB:A0A0H3JR16;locus_tag=LIEDJOGP_01771;product=Lipoate--protein ligase 1
1	Prodigal:2.6	CDS	1838399	1838584	.	+	0	ID=LIEDJOGP_01772;inference=ab initio prediction:Prodigal:2.6;locus_tag=LIEDJOGP_01772;product=hypothetical protein
1	Prodigal:2.6	CDS	1838590	1839192	.	+	0	ID=LIEDJOGP_01773;inference=ab initio prediction:Prodigal:2.6;locus_tag=LIEDJOGP_01773;product=hypothetical protein
1	Prodigal:2.6	CDS	1839295	1840800	.	-	0	ID=LIEDJOGP_01774;eC_number=3.1.3.6;Name=cpdB_2;dbxref=COG:COG0737;gene=cpdB_2;inference=ab initio prediction:Prodigal:2.6,similar to AA sequence:UniProtKB:P08331;locus_tag=LIEDJOGP_01774;product=2'%2C3'-cyclic-nucleotide 2'-phosphodiesterase/3'-nucleotidase
1	Prodigal:2.6	CDS	1840939	1842297	.	-	0	ID=LIEDJOGP_01775;Name=ktrB_1;dbxref=COG:COG0168;gene=ktrB_1;inference=ab initio prediction:Prodigal:2.6,similar to AA sequence:UniProtKB:O32081;locus_tag=LIEDJOGP_01775;product=Ktr system potassium uptake protein B
1	Prodigal:2.6	CDS	1842315	1844072	.	-	0	ID=LIEDJOGP_01776;eC_number=3.4.21.-;inference=ab initio prediction:Prodigal:2.6,similar to AA sequence:UniProtKB:Q7A6C9;locus_tag=LIEDJOGP_01776;product=Serine protease HtrA-like protein
1	Prodigal:2.6	CDS	1844283	1845089	.	-	0	ID=LIEDJOGP_01777;inference=ab initio prediction:Prodigal:2.6,similar to AA sequence:UniProtKB:P0AEC0;locus_tag=LIEDJOGP_01777;note=UPF0053 inner membrane protein YoaE;product=hypothetical protein
1	Prodigal:2.6	CDS	1845398	1846960	.	-	0	ID=LIEDJOGP_01778;Name=prfC;gene=prfC;inference=ab initio prediction:Prodigal:2.6,similar to AA sequence:UniProtKB:Q99V72;locus_tag=LIEDJOGP_01778;product=Peptide chain release factor 3
1	Prodigal:2.6	CDS	1846964	1847179	.	-	0	ID=LIEDJOGP_01779;inference=ab initio prediction:Prodigal:2.6;locus_tag=LIEDJOGP_01779;product=hypothetical protein
1	Prodigal:2.6	CDS	1847199	1848683	.	-	0	ID=LIEDJOGP_01780;eC_number=6.3.2.7;Name=murE;gene=murE;inference=ab initio prediction:Prodigal:2.6,similar to AA sequence:UniProtKB:P65480;locus_tag=LIEDJOGP_01780;product=UDP-N-acetylmuramoyl-L-alanyl-D-glutamate--L-lysine ligase
1	Prodigal:2.6	CDS	1849204	1850379	.	+	0	ID=LIEDJOGP_01781;eC_number=2.4.1.315;Name=ugtP;dbxref=COG:COG0707;gene=ugtP;inference=ab initio prediction:Prodigal:2.6,similar to AA sequence:UniProtKB:Q2FZP7;locus_tag=LIEDJOGP_01781;product=Processive diacylglycerol beta-glucosyltransferase
1	Prodigal:2.6	CDS	1850357	1851550	.	+	0	ID=LIEDJOGP_01782;Name=ltaA;gene=ltaA;inference=ab initio prediction:Prodigal:2.6,similar to AA sequence:UniProtKB:Q2FZP8;locus_tag=LIEDJOGP_01782;product=putative glycolipid permease LtaA
1	Prodigal:2.6	CDS	1851815	1852324	.	-	0	ID=LIEDJOGP_01783;eC_number=3.1.-.-;inference=ab initio prediction:Prodigal:2.6,similar to AA sequence:UniProtKB:Q7A6D4;locus_tag=LIEDJOGP_01783;product=Putative phosphoesterase
1	Prodigal:2.6	CDS	1852478	1853233	.	-	0	ID=LIEDJOGP_01784;Name=ybbA;dbxref=COG:COG2819;gene=ybbA;inference=ab initio prediction:Prodigal:2.6,similar to AA sequence:UniProtKB:P55192;locus_tag=LIEDJOGP_01784;product=putative protein YbbA
1	Prodigal:2.6	CDS	1853426	1854544	.	+	0	ID=LIEDJOGP_01785;dbxref=COG:COG0628;inference=ab initio prediction:Prodigal:2.6,similar to AA sequence:UniProtKB:P9WFM5;locus_tag=LIEDJOGP_01785;product=Putative transport protein
1	Prodigal:2.6	CDS	1854943	1855713	.	-	0	ID=LIEDJOGP_01786;eC_number=1.3.1.39;Name=fabI;gene=fabI;inference=ab initio prediction:Prodigal:2.6,similar to AA sequence:UniProtKB:Q6GI75;locus_tag=LIEDJOGP_01786;product=Enoyl-[acyl-carrier-protein] reductase [NADPH] FabI
1	Prodigal:2.6	CDS	1855935	1856306	.	-	0	ID=LIEDJOGP_01787;inference=ab initio prediction:Prodigal:2.6;locus_tag=LIEDJOGP_01787;product=hypothetical protein
1	Prodigal:2.6	CDS	1856380	1856589	.	-	0	ID=LIEDJOGP_01788;Name=bin3_1;gene=bin3_1;inference=ab initio prediction:Prodigal:2.6,similar to AA sequence:UniProtKB:P20384;locus_tag=LIEDJOGP_01788;product=Putative transposon Tn552 DNA-invertase bin3
1	Prodigal:2.6	CDS	1857925	1860183	.	-	0	ID=LIEDJOGP_01789;Name=uvrA_1;dbxref=COG:COG0178;gene=uvrA_1;inference=ab initio prediction:Prodigal:2.6,similar to AA sequence:UniProtKB:Q9WYV0;locus_tag=LIEDJOGP_01789;product=UvrABC system protein A
1	Prodigal:2.6	CDS	1860282	1860680	.	-	0	ID=LIEDJOGP_01790;eC_number=1.1.1.49;Name=zwf_2;dbxref=COG:COG0364;gene=zwf_2;inference=ab initio prediction:Prodigal:2.6,similar to AA sequence:UniProtKB:P54547;locus_tag=LIEDJOGP_01790;product=Glucose-6-phosphate 1-dehydrogenase
1	Prodigal:2.6	CDS	1860690	1860938	.	-	0	ID=LIEDJOGP_01791;eC_number=1.1.1.49;Name=zwf_3;dbxref=COG:COG0364;gene=zwf_3;inference=ab initio prediction:Prodigal:2.6,similar to AA sequence:UniProtKB:P54547;locus_tag=LIEDJOGP_01791;product=Glucose-6-phosphate 1-dehydrogenase
1	Prodigal:2.6	CDS	1861171	1861665	.	-	0	ID=LIEDJOGP_01792;eC_number=1.1.1.49;Name=zwf_4;dbxref=COG:COG0364;gene=zwf_4;inference=ab initio prediction:Prodigal:2.6,similar to AA sequence:UniProtKB:P54547;locus_tag=LIEDJOGP_01792;product=Glucose-6-phosphate 1-dehydrogenase
1	Prodigal:2.6	CDS	1861766	1861969	.	+	0	ID=LIEDJOGP_01793;inference=ab initio prediction:Prodigal:2.6;locus_tag=LIEDJOGP_01793;product=hypothetical protein
1	Prodigal:2.6	CDS	1862242	1862505	.	-	0	ID=LIEDJOGP_01794;inference=ab initio prediction:Prodigal:2.6;locus_tag=LIEDJOGP_01794;product=hypothetical protein
1	Prodigal:2.6	CDS	1862566	1863189	.	-	0	ID=LIEDJOGP_01795;inference=ab initio prediction:Prodigal:2.6;locus_tag=LIEDJOGP_01795;product=hypothetical protein
1	Prodigal:2.6	CDS	1863899	1865743	.	-	0	ID=LIEDJOGP_01796;Name=napA;gene=napA;inference=ab initio prediction:Prodigal:2.6,similar to AA sequence:UniProtKB:P26235;locus_tag=LIEDJOGP_01796;product=Na(+)/H(+) antiporter
1	Prodigal:2.6	CDS	1865753	1867138	.	-	0	ID=LIEDJOGP_01797;Name=mgtE;dbxref=COG:COG2239;gene=mgtE;inference=ab initio prediction:Prodigal:2.6,similar to AA sequence:UniProtKB:Q830V1;locus_tag=LIEDJOGP_01797;product=Magnesium transporter MgtE
1	Prodigal:2.6	CDS	1867163	1868017	.	-	0	ID=LIEDJOGP_01798;eC_number=5.4.99.23;Name=rluD_3;dbxref=COG:COG0564;gene=rluD_3;inference=ab initio prediction:Prodigal:2.6,similar to AA sequence:UniProtKB:P33643;locus_tag=LIEDJOGP_01798;product=Ribosomal large subunit pseudouridine synthase D
1	Prodigal:2.6	CDS	1868014	1868823	.	-	0	ID=LIEDJOGP_01799;eC_number=2.7.1.23;Name=nadK;gene=nadK;inference=ab initio prediction:Prodigal:2.6,similar to AA sequence:UniProtKB:P65777;locus_tag=LIEDJOGP_01799;product=NAD kinase
1	Prodigal:2.6	CDS	1868837	1869472	.	-	0	ID=LIEDJOGP_01800;eC_number=2.7.6.5;Name=yjbM;dbxref=COG:COG2357;gene=yjbM;inference=ab initio prediction:Prodigal:2.6,similar to AA sequence:UniProtKB:O31611;locus_tag=LIEDJOGP_01800;product=GTP pyrophosphokinase YjbM
1	Prodigal:2.6	CDS	1869489	1869836	.	-	0	ID=LIEDJOGP_01801;inference=ab initio prediction:Prodigal:2.6;locus_tag=LIEDJOGP_01801;product=hypothetical protein
1	Prodigal:2.6	CDS	1870120	1870710	.	+	0	ID=LIEDJOGP_01802;eC_number=3.6.1.-;Name=yjbK;dbxref=COG:COG4116;gene=yjbK;inference=ab initio prediction:Prodigal:2.6,similar to AA sequence:UniProtKB:O31609;locus_tag=LIEDJOGP_01802;product=Putative triphosphatase YjbK
1	Prodigal:2.6	CDS	1870774	1871157	.	+	0	ID=LIEDJOGP_01803;Name=yjbI;dbxref=COG:COG2346;gene=yjbI;inference=ab initio prediction:Prodigal:2.6,similar to AA sequence:UniProtKB:O31607;locus_tag=LIEDJOGP_01803;product=Group 2 truncated hemoglobin YjbI
1	Prodigal:2.6	CDS	1871180	1871977	.	+	0	ID=LIEDJOGP_01804;inference=ab initio prediction:Prodigal:2.6,similar to AA sequence:UniProtKB:Q99V89;locus_tag=LIEDJOGP_01804;note=UPF0413 protein SA0860;product=hypothetical protein
1	Prodigal:2.6	CDS	1872440	1874248	.	-	0	ID=LIEDJOGP_01805;eC_number=3.4.24.-;Name=pepF1_2;gene=pepF1_2;inference=ab initio prediction:Prodigal:2.6,similar to AA sequence:UniProtKB:P54124;locus_tag=LIEDJOGP_01805;product=Oligoendopeptidase F%2C plasmid
1	Prodigal:2.6	CDS	1874299	1875279	.	-	0	ID=LIEDJOGP_01806;Name=coiA;dbxref=COG:COG4469;gene=coiA;inference=ab initio prediction:Prodigal:2.6,similar to AA sequence:UniProtKB:O31604;locus_tag=LIEDJOGP_01806;product=Competence protein CoiA
1	Prodigal:2.6	CDS	1875375	1876097	.	-	0	ID=LIEDJOGP_01807;Name=mecA;dbxref=COG:COG4862;gene=mecA;inference=ab initio prediction:Prodigal:2.6,similar to AA sequence:UniProtKB:P37958;locus_tag=LIEDJOGP_01807;product=Adapter protein MecA 1
1	Prodigal:2.6	CDS	1876646	1877719	.	+	0	ID=LIEDJOGP_01808;inference=ab initio prediction:Prodigal:2.6;locus_tag=LIEDJOGP_01808;product=hypothetical protein
[truncated: 2,713,617 more chars]
