# Supplementary material for: Rapid methicillin resistance diversification in Staphylococcus epidermidis colonizing human neonates
Source: Nat Commun. 2021 Oct 18;12:6062. doi: 10.1038/s41467-021-26392-8 (PMC8523572; doi:10.1038/s41467-021-26392-8)
Supplement: Supplementary file 3 — Source Data [file 41467_2021_26392_MOESM3_ESM.zip › ConS_Data/Fig4D/ConS_185_1014/ConS_276_0119.gff]

##gff-version 3
##sequence-region 1 1 440850
##sequence-region 2 1 412535
##sequence-region 3 1 380958
##sequence-region 4 1 364440
##sequence-region 5 1 357763
##sequence-region 6 1 208073
##sequence-region 7 1 107950
##sequence-region 8 1 75692
##sequence-region 9 1 75338
##sequence-region 10 1 32735
##sequence-region 11 1 31036
##sequence-region 12 1 21803
##sequence-region 13 1 9837
##sequence-region 14 1 7640
##sequence-region 15 1 2491
##sequence-region 16 1 2473
##sequence-region 17 1 2215
##sequence-region 18 1 1918
##sequence-region 19 1 1324
##sequence-region 20 1 1271
##sequence-region 21 1 877
##sequence-region 22 1 718
##sequence-region 23 1 513
##sequence-region 24 1 269
##sequence-region 25 1 183
##sequence-region 26 1 180
##sequence-region 27 1 163
##sequence-region 28 1 162
##sequence-region 29 1 148
##sequence-region 30 1 123
1	Prodigal:2.6	CDS	226	1140	.	-	0	ID=EMNPEANA_00001;inference=ab initio prediction:Prodigal:2.6;locus_tag=EMNPEANA_00001;product=hypothetical protein
1	Prodigal:2.6	CDS	1441	2814	.	+	0	ID=EMNPEANA_00002;inference=ab initio prediction:Prodigal:2.6;locus_tag=EMNPEANA_00002;product=hypothetical protein
1	Prodigal:2.6	CDS	2801	3361	.	+	0	ID=EMNPEANA_00003;inference=ab initio prediction:Prodigal:2.6;locus_tag=EMNPEANA_00003;product=hypothetical protein
1	Prodigal:2.6	CDS	3674	4168	.	-	0	ID=EMNPEANA_00004;Name=xerC_1;gene=xerC_1;inference=ab initio prediction:Prodigal:2.6,protein motif:HAMAP:MF_01808;locus_tag=EMNPEANA_00004;product=Tyrosine recombinase XerC
1	Prodigal:2.6	CDS	4327	4539	.	+	0	ID=EMNPEANA_00005;inference=ab initio prediction:Prodigal:2.6;locus_tag=EMNPEANA_00005;product=hypothetical protein
1	Prodigal:2.6	CDS	4511	4672	.	+	0	ID=EMNPEANA_00006;inference=ab initio prediction:Prodigal:2.6;locus_tag=EMNPEANA_00006;product=hypothetical protein
1	Prodigal:2.6	CDS	4919	5653	.	-	0	ID=EMNPEANA_00007;inference=ab initio prediction:Prodigal:2.6;locus_tag=EMNPEANA_00007;product=hypothetical protein
1	Prodigal:2.6	CDS	5735	5890	.	-	0	ID=EMNPEANA_00008;inference=ab initio prediction:Prodigal:2.6;locus_tag=EMNPEANA_00008;product=hypothetical protein
1	Prodigal:2.6	CDS	6180	6467	.	-	0	ID=EMNPEANA_00009;inference=ab initio prediction:Prodigal:2.6;locus_tag=EMNPEANA_00009;product=hypothetical protein
1	Prodigal:2.6	CDS	6629	7294	.	-	0	ID=EMNPEANA_00010;inference=ab initio prediction:Prodigal:2.6;locus_tag=EMNPEANA_00010;product=hypothetical protein
1	Prodigal:2.6	CDS	8545	9969	.	+	0	ID=EMNPEANA_00011;eC_number=6.2.1.26;Name=menE;gene=menE;inference=ab initio prediction:Prodigal:2.6,similar to AA sequence:UniProtKB:P63526;locus_tag=EMNPEANA_00011;product=2-succinylbenzoate--CoA ligase
1	Prodigal:2.6	CDS	9959	10960	.	+	0	ID=EMNPEANA_00012;eC_number=4.2.1.113;Name=menC;dbxref=COG:COG4948;gene=menC;inference=ab initio prediction:Prodigal:2.6,similar to AA sequence:UniProtKB:O34514;locus_tag=EMNPEANA_00012;product=o-succinylbenzoate synthase
1	Prodigal:2.6	CDS	10957	11208	.	-	0	ID=EMNPEANA_00013;dbxref=COG:COG0759;inference=ab initio prediction:Prodigal:2.6,similar to AA sequence:UniProtKB:Q97NX8;locus_tag=EMNPEANA_00013;product=Putative membrane protein insertion efficiency factor
1	Prodigal:2.6	CDS	11267	11743	.	+	0	ID=EMNPEANA_00014;eC_number=3.6.1.55;Name=ytkD;dbxref=COG:COG0494;gene=ytkD;inference=ab initio prediction:Prodigal:2.6,similar to AA sequence:UniProtKB:O35013;locus_tag=EMNPEANA_00014;product=Putative 8-oxo-dGTP diphosphatase YtkD
1	Prodigal:2.6	CDS	11754	12515	.	+	0	ID=EMNPEANA_00015;inference=ab initio prediction:Prodigal:2.6;locus_tag=EMNPEANA_00015;product=hypothetical protein
1	Prodigal:2.6	CDS	12746	14455	.	-	0	ID=EMNPEANA_00016;eC_number=4.1.1.49;Name=pckA;gene=pckA;inference=ab initio prediction:Prodigal:2.6,similar to AA sequence:UniProtKB:P99128;locus_tag=EMNPEANA_00016;product=Phosphoenolpyruvate carboxykinase (ATP)
1	Prodigal:2.6	CDS	14708	15907	.	+	0	ID=EMNPEANA_00017;eC_number=2.5.1.6;Name=metK;gene=metK;inference=ab initio prediction:Prodigal:2.6,similar to AA sequence:UniProtKB:P66767;locus_tag=EMNPEANA_00017;product=S-adenosylmethionine synthase
1	Prodigal:2.6	CDS	16010	16918	.	+	0	ID=EMNPEANA_00018;inference=ab initio prediction:Prodigal:2.6;locus_tag=EMNPEANA_00018;product=hypothetical protein
1	Prodigal:2.6	CDS	17098	17934	.	+	0	ID=EMNPEANA_00019;eC_number=1.1.1.-;Name=yvgN;dbxref=COG:COG0656;gene=yvgN;inference=ab initio prediction:Prodigal:2.6,similar to AA sequence:UniProtKB:O32210;locus_tag=EMNPEANA_00019;product=Glyoxal reductase
1	Prodigal:2.6	CDS	18219	18374	.	+	0	ID=EMNPEANA_00020;inference=ab initio prediction:Prodigal:2.6;locus_tag=EMNPEANA_00020;product=hypothetical protein
1	Prodigal:2.6	CDS	18604	19677	.	-	0	ID=EMNPEANA_00021;inference=ab initio prediction:Prodigal:2.6;locus_tag=EMNPEANA_00021;product=hypothetical protein
1	Prodigal:2.6	CDS	20261	20614	.	-	0	ID=EMNPEANA_00022;Name=crcB_1;dbxref=COG:COG0239;gene=crcB_1;inference=ab initio prediction:Prodigal:2.6,similar to AA sequence:UniProtKB:Q7VYU0;locus_tag=EMNPEANA_00022;product=Putative fluoride ion transporter CrcB
1	Prodigal:2.6	CDS	20611	20976	.	-	0	ID=EMNPEANA_00023;Name=crcB_2;dbxref=COG:COG0239;gene=crcB_2;inference=ab initio prediction:Prodigal:2.6,similar to AA sequence:UniProtKB:Q7VYU0;locus_tag=EMNPEANA_00023;product=Putative fluoride ion transporter CrcB
1	Prodigal:2.6	CDS	21013	21321	.	-	0	ID=EMNPEANA_00024;inference=ab initio prediction:Prodigal:2.6;locus_tag=EMNPEANA_00024;product=hypothetical protein
1	Prodigal:2.6	CDS	21598	22311	.	+	0	ID=EMNPEANA_00025;eC_number=2.2.1.2;Name=tal;dbxref=COG:COG0176;gene=tal;inference=ab initio prediction:Prodigal:2.6,similar to AA sequence:UniProtKB:Q9WYD1;locus_tag=EMNPEANA_00025;product=Transaldolase
1	Prodigal:2.6	CDS	22451	22894	.	+	0	ID=EMNPEANA_00026;inference=ab initio prediction:Prodigal:2.6;locus_tag=EMNPEANA_00026;product=hypothetical protein
1	Prodigal:2.6	CDS	22881	23324	.	-	0	ID=EMNPEANA_00027;inference=ab initio prediction:Prodigal:2.6;locus_tag=EMNPEANA_00027;product=hypothetical protein
1	Prodigal:2.6	CDS	23330	23809	.	-	0	ID=EMNPEANA_00028;Name=sigS;dbxref=COG:COG1595;gene=sigS;inference=ab initio prediction:Prodigal:2.6,similar to AA sequence:UniProtKB:Q2FXF2;locus_tag=EMNPEANA_00028;product=RNA polymerase sigma factor SigS
1	Prodigal:2.6	CDS	24017	24232	.	+	0	ID=EMNPEANA_00029;inference=ab initio prediction:Prodigal:2.6;locus_tag=EMNPEANA_00029;product=hypothetical protein
1	Prodigal:2.6	CDS	24610	25461	.	+	0	ID=EMNPEANA_00030;Name=atl_1;dbxref=COG:COG4193;gene=atl_1;inference=ab initio prediction:Prodigal:2.6,similar to AA sequence:UniProtKB:P0C5Z8;locus_tag=EMNPEANA_00030;product=Bifunctional autolysin
1	Prodigal:2.6	CDS	25809	27293	.	+	0	ID=EMNPEANA_00031;inference=ab initio prediction:Prodigal:2.6;locus_tag=EMNPEANA_00031;product=hypothetical protein
1	Prodigal:2.6	CDS	27741	28772	.	+	0	ID=EMNPEANA_00032;Name=ribD;dbxref=COG:COG0117;gene=ribD;inference=ab initio prediction:Prodigal:2.6,similar to AA sequence:UniProtKB:P17618;locus_tag=EMNPEANA_00032;product=Riboflavin biosynthesis protein RibD
1	Prodigal:2.6	CDS	28779	29411	.	+	0	ID=EMNPEANA_00033;eC_number=2.5.1.9;Name=ribE;dbxref=COG:COG0307;gene=ribE;inference=ab initio prediction:Prodigal:2.6,similar to AA sequence:UniProtKB:P16440;locus_tag=EMNPEANA_00033;product=Riboflavin synthase
1	Prodigal:2.6	CDS	29424	30605	.	+	0	ID=EMNPEANA_00034;Name=ribBA;dbxref=COG:COG0108;gene=ribBA;inference=ab initio prediction:Prodigal:2.6,similar to AA sequence:UniProtKB:A5U2B7;locus_tag=EMNPEANA_00034;product=Riboflavin biosynthesis protein RibBA
1	Prodigal:2.6	CDS	30618	31079	.	+	0	ID=EMNPEANA_00035;eC_number=2.5.1.78;Name=ribH;gene=ribH;inference=ab initio prediction:Prodigal:2.6,similar to AA sequence:UniProtKB:P99141;locus_tag=EMNPEANA_00035;product=6%2C7-dimethyl-8-ribityllumazine synthase
1	Prodigal:2.6	CDS	31337	32338	.	-	0	ID=EMNPEANA_00036;eC_number=1.5.5.2;Name=putB;dbxref=COG:COG0506;gene=putB;inference=ab initio prediction:Prodigal:2.6,similar to AA sequence:UniProtKB:P94390;locus_tag=EMNPEANA_00036;product=Proline dehydrogenase 2
1	Prodigal:2.6	CDS	32581	33408	.	+	0	ID=EMNPEANA_00037;eC_number=3.1.1.-;Name=ytpA;dbxref=COG:COG2267;gene=ytpA;inference=ab initio prediction:Prodigal:2.6,similar to AA sequence:UniProtKB:O34705;locus_tag=EMNPEANA_00037;product=Phospholipase YtpA
1	Prodigal:2.6	CDS	33889	34314	.	+	0	ID=EMNPEANA_00038;Name=rot;gene=rot;inference=ab initio prediction:Prodigal:2.6,similar to AA sequence:UniProtKB:Q7A514;locus_tag=EMNPEANA_00038;product=HTH-type transcriptional regulator rot
1	Prodigal:2.6	CDS	34536	35099	.	-	0	ID=EMNPEANA_00039;eC_number=2.1.1.199;Name=rsmH_1;gene=rsmH_1;inference=ab initio prediction:Prodigal:2.6,protein motif:HAMAP:MF_01007;locus_tag=EMNPEANA_00039;product=Ribosomal RNA small subunit methyltransferase H
1	Prodigal:2.6	CDS	35096	36049	.	-	0	ID=EMNPEANA_00040;eC_number=2.8.1.6;Name=bioB_1;gene=bioB_1;inference=ab initio prediction:Prodigal:2.6,protein motif:HAMAP:MF_01694;locus_tag=EMNPEANA_00040;product=Biotin synthase
1	Prodigal:2.6	CDS	36156	37370	.	+	0	ID=EMNPEANA_00041;Name=mdtH;gene=mdtH;inference=ab initio prediction:Prodigal:2.6,similar to AA sequence:UniProtKB:P69367;locus_tag=EMNPEANA_00041;product=Multidrug resistance protein MdtH
1	Prodigal:2.6	CDS	37632	40076	.	+	0	ID=EMNPEANA_00042;eC_number=6.1.1.4;Name=leuS;gene=leuS;inference=ab initio prediction:Prodigal:2.6,similar to AA sequence:UniProtKB:P67513;locus_tag=EMNPEANA_00042;product=Leucine--tRNA ligase
1	Prodigal:2.6	CDS	40102	40413	.	+	0	ID=EMNPEANA_00043;eC_number=2.8.1.-;dbxref=COG:COG0607;inference=ab initio prediction:Prodigal:2.6,similar to AA sequence:UniProtKB:D3RPB9;locus_tag=EMNPEANA_00043;product=Sulfurtransferase
1	Prodigal:2.6	CDS	40818	51896	.	+	0	ID=EMNPEANA_00044;Name=ebh_1;gene=ebh_1;inference=ab initio prediction:Prodigal:2.6,similar to AA sequence:UniProtKB:Q8NWQ6;locus_tag=EMNPEANA_00044;product=Extracellular matrix-binding protein ebh
1	Prodigal:2.6	CDS	52268	53530	.	-	0	ID=EMNPEANA_00045;dbxref=COG:COG2081;inference=ab initio prediction:Prodigal:2.6,similar to AA sequence:UniProtKB:P44941;locus_tag=EMNPEANA_00045;product=putative protein
1	Prodigal:2.6	CDS	53803	55464	.	+	0	ID=EMNPEANA_00046;Name=murJ_1;dbxref=COG:COG2244;gene=murJ_1;inference=ab initio prediction:Prodigal:2.6,similar to AA sequence:UniProtKB:O34674;locus_tag=EMNPEANA_00046;product=Lipid II flippase MurJ
1	Prodigal:2.6	CDS	55461	56153	.	+	0	ID=EMNPEANA_00047;eC_number=5.4.99.19;Name=rsuA;dbxref=COG:COG1187;gene=rsuA;inference=ab initio prediction:Prodigal:2.6,similar to AA sequence:UniProtKB:P45124;locus_tag=EMNPEANA_00047;product=Ribosomal small subunit pseudouridine synthase A
1	Prodigal:2.6	CDS	56171	56599	.	+	0	ID=EMNPEANA_00048;inference=ab initio prediction:Prodigal:2.6;locus_tag=EMNPEANA_00048;product=hypothetical protein
1	Prodigal:2.6	CDS	56907	58316	.	+	0	ID=EMNPEANA_00049;eC_number=3.4.13.-;dbxref=COG:COG0624;inference=ab initio prediction:Prodigal:2.6,similar to AA sequence:UniProtKB:Q5HF23;locus_tag=EMNPEANA_00049;product=Putative dipeptidase
1	Prodigal:2.6	CDS	58320	59168	.	+	0	ID=EMNPEANA_00050;eC_number=2.6.1.21;Name=dat;gene=dat;inference=ab initio prediction:Prodigal:2.6,similar to AA sequence:UniProtKB:P99090;locus_tag=EMNPEANA_00050;product=D-alanine aminotransferase
1	Prodigal:2.6	CDS	59552	60346	.	+	0	ID=EMNPEANA_00051;inference=ab initio prediction:Prodigal:2.6;locus_tag=EMNPEANA_00051;product=hypothetical protein
1	Prodigal:2.6	CDS	60357	61007	.	+	0	ID=EMNPEANA_00052;eC_number=2.1.1.33;Name=trmB;dbxref=COG:COG0220;gene=trmB;inference=ab initio prediction:Prodigal:2.6,similar to AA sequence:UniProtKB:P67506;locus_tag=EMNPEANA_00052;product=tRNA (guanine-N(7)-)-methyltransferase
1	Prodigal:2.6	CDS	61170	61511	.	-	0	ID=EMNPEANA_00053;inference=ab initio prediction:Prodigal:2.6;locus_tag=EMNPEANA_00053;product=hypothetical protein
1	Prodigal:2.6	CDS	61569	62654	.	+	0	ID=EMNPEANA_00054;eC_number=3.4.11.7;Name=pepA_1;dbxref=COG:COG1363;gene=pepA_1;inference=ab initio prediction:Prodigal:2.6,similar to AA sequence:UniProtKB:Q48677;locus_tag=EMNPEANA_00054;product=Glutamyl aminopeptidase
1	Prodigal:2.6	CDS	62660	62971	.	+	0	ID=EMNPEANA_00055;Name=ytpP;gene=ytpP;inference=ab initio prediction:Prodigal:2.6,similar to AA sequence:UniProtKB:O34357;locus_tag=EMNPEANA_00055;product=Thioredoxin-like protein YtpP
1	Prodigal:2.6	CDS	63109	63963	.	+	0	ID=EMNPEANA_00056;inference=ab initio prediction:Prodigal:2.6,similar to AA sequence:UniProtKB:Q7A528;locus_tag=EMNPEANA_00056;note=UPF0354 protein SA1564;product=hypothetical protein
1	Prodigal:2.6	CDS	63986	64582	.	+	0	ID=EMNPEANA_00057;eC_number=6.1.1.20;Name=pheT_1;dbxref=COG:COG0072;gene=pheT_1;inference=ab initio prediction:Prodigal:2.6,similar to AA sequence:UniProtKB:Q4L5E4;locus_tag=EMNPEANA_00057;product=Phenylalanine--tRNA ligase beta subunit
1	Prodigal:2.6	CDS	64603	68112	.	+	0	ID=EMNPEANA_00058;Name=sftA;gene=sftA;inference=ab initio prediction:Prodigal:2.6,similar to AA sequence:UniProtKB:C0SP86;locus_tag=EMNPEANA_00058;product=DNA translocase SftA
1	Prodigal:2.6	CDS	68133	69446	.	+	0	ID=EMNPEANA_00059;eC_number=6.3.2.8;Name=murC;gene=murC;inference=ab initio prediction:Prodigal:2.6,similar to AA sequence:UniProtKB:P65475;locus_tag=EMNPEANA_00059;product=UDP-N-acetylmuramate--L-alanine ligase
1	Prodigal:2.6	CDS	69521	70012	.	+	0	ID=EMNPEANA_00060;inference=ab initio prediction:Prodigal:2.6,similar to AA sequence:UniProtKB:Q7A531;locus_tag=EMNPEANA_00060;note=UPF0478 protein SA1560;product=hypothetical protein
1	Prodigal:2.6	CDS	70033	70281	.	+	0	ID=EMNPEANA_00061;inference=ab initio prediction:Prodigal:2.6;locus_tag=EMNPEANA_00061;product=hypothetical protein
1	Prodigal:2.6	CDS	70278	71312	.	+	0	ID=EMNPEANA_00062;inference=ab initio prediction:Prodigal:2.6;locus_tag=EMNPEANA_00062;product=hypothetical protein
1	Prodigal:2.6	CDS	71747	72838	.	+	0	ID=EMNPEANA_00063;Name=aroA_1;dbxref=COG:COG1605;gene=aroA_1;inference=ab initio prediction:Prodigal:2.6,similar to AA sequence:UniProtKB:P39912;locus_tag=EMNPEANA_00063;product=Protein AroA(G)
1	Prodigal:2.6	CDS	73094	74083	.	+	0	ID=EMNPEANA_00064;Name=ccpA;gene=ccpA;inference=ab initio prediction:Prodigal:2.6,similar to AA sequence:UniProtKB:P99175;locus_tag=EMNPEANA_00064;product=Catabolite control protein A
1	Prodigal:2.6	CDS	74503	76170	.	+	0	ID=EMNPEANA_00065;eC_number=6.3.4.3;Name=fhs;gene=fhs;inference=ab initio prediction:Prodigal:2.6,similar to AA sequence:UniProtKB:Q7A535;locus_tag=EMNPEANA_00065;product=Formate--tetrahydrofolate ligase
1	Prodigal:2.6	CDS	76260	77165	.	-	0	ID=EMNPEANA_00066;Name=mrcA;dbxref=COG:COG5009;gene=mrcA;inference=ab initio prediction:Prodigal:2.6,similar to AA sequence:UniProtKB:Q07806;locus_tag=EMNPEANA_00066;product=Penicillin-binding protein 1A
1	Prodigal:2.6	CDS	77569	78834	.	+	0	ID=EMNPEANA_00067;eC_number=6.1.1.1;Name=tyrS;gene=tyrS;inference=ab initio prediction:Prodigal:2.6,similar to AA sequence:UniProtKB:A6QHR2;locus_tag=EMNPEANA_00067;product=Tyrosine--tRNA ligase
1	Prodigal:2.6	CDS	79025	80263	.	-	0	ID=EMNPEANA_00068;eC_number=3.4.21.107;Name=htrA;dbxref=COG:COG0265;gene=htrA;inference=ab initio prediction:Prodigal:2.6,similar to AA sequence:UniProtKB:O34358;locus_tag=EMNPEANA_00068;product=Serine protease Do-like HtrA
1	Prodigal:2.6	CDS	80543	81166	.	+	0	ID=EMNPEANA_00069;eC_number=2.3.1.-;Name=plsC;dbxref=COG:COG0204;gene=plsC;inference=ab initio prediction:Prodigal:2.6,similar to AA sequence:UniProtKB:O07584;locus_tag=EMNPEANA_00069;product=1-acyl-sn-glycerol-3-phosphate acyltransferase
1	Prodigal:2.6	CDS	81376	82848	.	+	0	ID=EMNPEANA_00070;Name=nagE;dbxref=COG:COG1263;gene=nagE;inference=ab initio prediction:Prodigal:2.6,similar to AA sequence:UniProtKB:P09323;locus_tag=EMNPEANA_00070;product=PTS system N-acetylglucosamine-specific EIICBA component
1	Prodigal:2.6	CDS	82944	84068	.	+	0	ID=EMNPEANA_00071;eC_number=3.1.3.18;Name=gph;gene=gph;inference=ab initio prediction:Prodigal:2.6,protein motif:HAMAP:MF_00495;locus_tag=EMNPEANA_00071;product=Phosphoglycolate phosphatase
1	Prodigal:2.6	CDS	84147	85742	.	-	0	ID=EMNPEANA_00072;eC_number=1.1.1.95;Name=serA;dbxref=COG:COG0111;gene=serA;inference=ab initio prediction:Prodigal:2.6,similar to AA sequence:UniProtKB:P9WNX3;locus_tag=EMNPEANA_00072;product=D-3-phosphoglycerate dehydrogenase
1	Prodigal:2.6	CDS	85732	86895	.	-	0	ID=EMNPEANA_00073;eC_number=1.12.-.-;inference=ab initio prediction:Prodigal:2.6,similar to AA sequence:UniProtKB:P16421;locus_tag=EMNPEANA_00073;product=Soluble hydrogenase 42 kDa subunit
1	Prodigal:2.6	CDS	87022	87462	.	-	0	ID=EMNPEANA_00074;inference=ab initio prediction:Prodigal:2.6;locus_tag=EMNPEANA_00074;product=hypothetical protein
1	Prodigal:2.6	CDS	87540	88286	.	+	0	ID=EMNPEANA_00075;eC_number=3.1.4.46;Name=glpQ_1;dbxref=COG:COG0584;gene=glpQ_1;inference=ab initio prediction:Prodigal:2.6,similar to AA sequence:UniProtKB:P37965;locus_tag=EMNPEANA_00075;product=Glycerophosphodiester phosphodiesterase
1	Prodigal:2.6	CDS	88556	89158	.	-	0	ID=EMNPEANA_00076;Name=rpsD;dbxref=COG:COG0522;gene=rpsD;inference=ab initio prediction:Prodigal:2.6,similar to AA sequence:UniProtKB:Q2FXK6;locus_tag=EMNPEANA_00076;product=30S ribosomal protein S4
1	Prodigal:2.6	CDS	89379	89849	.	-	0	ID=EMNPEANA_00077;eC_number=1.8.4.14;Name=msrC;dbxref=COG:COG1956;gene=msrC;inference=ab initio prediction:Prodigal:2.6,similar to AA sequence:UniProtKB:P76270;locus_tag=EMNPEANA_00077;product=Free methionine-R-sulfoxide reductase
1	Prodigal:2.6	CDS	89984	91678	.	+	0	ID=EMNPEANA_00078;Name=ezrA;gene=ezrA;inference=ab initio prediction:Prodigal:2.6,similar to AA sequence:UniProtKB:A7X3E7;locus_tag=EMNPEANA_00078;product=Septation ring formation regulator EzrA
1	Prodigal:2.6	CDS	92008	93147	.	+	0	ID=EMNPEANA_00079;eC_number=2.8.1.7;Name=nifS;dbxref=COG:COG1104;gene=nifS;inference=ab initio prediction:Prodigal:2.6,similar to AA sequence:UniProtKB:P05341;locus_tag=EMNPEANA_00079;product=Cysteine desulfurase NifS
1	Prodigal:2.6	CDS	93147	94370	.	+	0	ID=EMNPEANA_00080;eC_number=2.8.1.4;Name=thiI;dbxref=COG:COG0301;gene=thiI;inference=ab initio prediction:Prodigal:2.6,similar to AA sequence:UniProtKB:Q81KU0;locus_tag=EMNPEANA_00080;product=putative tRNA sulfurtransferase
1	Prodigal:2.6	CDS	94410	95174	.	+	0	ID=EMNPEANA_00081;Name=yfcA;dbxref=COG:COG0730;gene=yfcA;inference=ab initio prediction:Prodigal:2.6,similar to AA sequence:UniProtKB:P0AD30;locus_tag=EMNPEANA_00081;product=putative membrane transporter protein YfcA
1	Prodigal:2.6	CDS	95416	95910	.	+	0	ID=EMNPEANA_00082;eC_number=1.11.1.15;Name=tpx;gene=tpx;inference=ab initio prediction:Prodigal:2.6,similar to AA sequence:UniProtKB:P99146;locus_tag=EMNPEANA_00082;product=Thiol peroxidase
1	Prodigal:2.6	CDS	96039	96986	.	+	0	ID=EMNPEANA_00083;inference=ab initio prediction:Prodigal:2.6;locus_tag=EMNPEANA_00083;product=hypothetical protein
1	Prodigal:2.6	CDS	97075	98328	.	+	0	ID=EMNPEANA_00084;eC_number=2.7.2.1;Name=ackA;gene=ackA;inference=ab initio prediction:Prodigal:2.6,similar to AA sequence:UniProtKB:Q99TF2;locus_tag=EMNPEANA_00084;product=Acetate kinase
1	Prodigal:2.6	CDS	98524	98670	.	-	0	ID=EMNPEANA_00085;inference=ab initio prediction:Prodigal:2.6;locus_tag=EMNPEANA_00085;product=hypothetical protein
1	Prodigal:2.6	CDS	98965	99468	.	-	0	ID=EMNPEANA_00086;inference=ab initio prediction:Prodigal:2.6,similar to AA sequence:UniProtKB:Q7A551;locus_tag=EMNPEANA_00086;product=Putative universal stress protein
1	Prodigal:2.6	CDS	99613	100728	.	+	0	ID=EMNPEANA_00087;eC_number=1.4.1.1;Name=ald2;gene=ald2;inference=ab initio prediction:Prodigal:2.6,similar to AA sequence:UniProtKB:Q99TF4;locus_tag=EMNPEANA_00087;product=Alanine dehydrogenase 2
1	Prodigal:2.6	CDS	100792	101847	.	-	0	ID=EMNPEANA_00088;eC_number=3.4.-.-;inference=ab initio prediction:Prodigal:2.6,similar to AA sequence:UniProtKB:Q7A552;locus_tag=EMNPEANA_00088;product=putative peptidase
1	Prodigal:2.6	CDS	102019	102708	.	+	0	ID=EMNPEANA_00089;inference=ab initio prediction:Prodigal:2.6,similar to AA sequence:UniProtKB:P99149;locus_tag=EMNPEANA_00089;note=UPF0173 metal-dependent hydrolase SA1529;product=hypothetical protein
1	Prodigal:2.6	CDS	103009	103422	.	-	0	ID=EMNPEANA_00090;inference=ab initio prediction:Prodigal:2.6;locus_tag=EMNPEANA_00090;product=hypothetical protein
1	Prodigal:2.6	CDS	103620	104918	.	+	0	ID=EMNPEANA_00091;eC_number=3.6.1.1;inference=ab initio prediction:Prodigal:2.6,similar to AA sequence:UniProtKB:Q8XIQ9;locus_tag=EMNPEANA_00091;product=Cobalt-dependent inorganic pyrophosphatase
1	Prodigal:2.6	CDS	104952	105890	.	+	0	ID=EMNPEANA_00092;eC_number=3.1.-.-;Name=nrnA;dbxref=COG:COG0618;gene=nrnA;inference=ab initio prediction:Prodigal:2.6,similar to AA sequence:UniProtKB:O34600;locus_tag=EMNPEANA_00092;product=Bifunctional oligoribonuclease and PAP phosphatase NrnA
1	Prodigal:2.6	CDS	105914	109111	.	+	0	ID=EMNPEANA_00093;eC_number=2.7.7.7;Name=dnaE;dbxref=COG:COG0587;gene=dnaE;inference=ab initio prediction:Prodigal:2.6,similar to AA sequence:UniProtKB:Q9XDH5;locus_tag=EMNPEANA_00093;product=DNA polymerase III subunit alpha
1	Prodigal:2.6	CDS	109413	110642	.	+	0	ID=EMNPEANA_00094;eC_number=1.1.1.38;inference=ab initio prediction:Prodigal:2.6,similar to AA sequence:UniProtKB:P16468;locus_tag=EMNPEANA_00094;product=NAD-dependent malic enzyme
1	Prodigal:2.6	CDS	110741	111598	.	+	0	ID=EMNPEANA_00095;eC_number=6.4.1.2;Name=accD;dbxref=COG:COG0777;gene=accD;inference=ab initio prediction:Prodigal:2.6,similar to AA sequence:UniProtKB:Q2FXM6;locus_tag=EMNPEANA_00095;product=Acetyl-coenzyme A carboxylase carboxyl transferase subunit beta
1	Prodigal:2.6	CDS	111598	112542	.	+	0	ID=EMNPEANA_00096;eC_number=6.4.1.2;Name=accA;gene=accA;inference=ab initio prediction:Prodigal:2.6,similar to AA sequence:UniProtKB:Q7A558;locus_tag=EMNPEANA_00096;product=Acetyl-coenzyme A carboxylase carboxyl transferase subunit alpha
1	Prodigal:2.6	CDS	112720	113688	.	+	0	ID=EMNPEANA_00097;eC_number=2.7.1.11;Name=pfkA;dbxref=COG:COG0205;gene=pfkA;inference=ab initio prediction:Prodigal:2.6,similar to AA sequence:UniProtKB:Q2FXM8;locus_tag=EMNPEANA_00097;product=ATP-dependent 6-phosphofructokinase
1	Prodigal:2.6	CDS	113712	115469	.	+	0	ID=EMNPEANA_00098;eC_number=2.7.1.40;Name=pyk;gene=pyk;inference=ab initio prediction:Prodigal:2.6,similar to AA sequence:UniProtKB:Q7A559;locus_tag=EMNPEANA_00098;product=Pyruvate kinase
1	Prodigal:2.6	CDS	115850	117208	.	-	0	ID=EMNPEANA_00099;Name=cycA_1;dbxref=COG:COG1113;gene=cycA_1;inference=ab initio prediction:Prodigal:2.6,similar to AA sequence:UniProtKB:P0AAE0;locus_tag=EMNPEANA_00099;product=D-serine/D-alanine/glycine transporter
1	Prodigal:2.6	CDS	117556	118677	.	+	0	ID=EMNPEANA_00100;eC_number=2.3.3.16;Name=citZ;dbxref=COG:COG0372;gene=citZ;inference=ab initio prediction:Prodigal:2.6,similar to AA sequence:UniProtKB:P39120;locus_tag=EMNPEANA_00100;product=Citrate synthase 2
1	Prodigal:2.6	CDS	118720	119988	.	+	0	ID=EMNPEANA_00101;eC_number=1.1.1.42;Name=icd;gene=icd;inference=ab initio prediction:Prodigal:2.6,similar to AA sequence:UniProtKB:P99167;locus_tag=EMNPEANA_00101;product=Isocitrate dehydrogenase [NADP]
1	Prodigal:2.6	CDS	120304	121014	.	+	0	ID=EMNPEANA_00102;Name=phoP;dbxref=COG:COG0745;gene=phoP;inference=ab initio prediction:Prodigal:2.6,similar to AA sequence:UniProtKB:P13792;locus_tag=EMNPEANA_00102;product=Alkaline phosphatase synthesis transcriptional regulatory protein PhoP
1	Prodigal:2.6	CDS	121014	122711	.	+	0	ID=EMNPEANA_00103;eC_number=2.7.13.3;Name=phoR;dbxref=COG:COG0642;gene=phoR;inference=ab initio prediction:Prodigal:2.6,similar to AA sequence:UniProtKB:P23545;locus_tag=EMNPEANA_00103;product=Alkaline phosphatase synthesis sensor protein PhoR
1	Prodigal:2.6	CDS	123006	125636	.	+	0	ID=EMNPEANA_00104;eC_number=2.7.7.7;Name=polA;gene=polA;inference=ab initio prediction:Prodigal:2.6,similar to AA sequence:UniProtKB:Q04957;locus_tag=EMNPEANA_00104;product=DNA polymerase I
1	Prodigal:2.6	CDS	125652	126524	.	+	0	ID=EMNPEANA_00105;eC_number=3.2.2.23;Name=mutM;dbxref=COG:COG0266;gene=mutM;inference=ab initio prediction:Prodigal:2.6,similar to AA sequence:UniProtKB:O50606;locus_tag=EMNPEANA_00105;product=Formamidopyrimidine-DNA glycosylase
1	Prodigal:2.6	CDS	126540	127151	.	+	0	ID=EMNPEANA_00106;eC_number=2.7.1.24;Name=coaE;gene=coaE;inference=ab initio prediction:Prodigal:2.6,similar to AA sequence:UniProtKB:P63831;locus_tag=EMNPEANA_00106;product=Dephospho-CoA kinase
1	Prodigal:2.6	CDS	127506	127622	.	+	0	ID=EMNPEANA_00107;inference=ab initio prediction:Prodigal:2.6;locus_tag=EMNPEANA_00107;product=hypothetical protein
1	Prodigal:2.6	CDS	127995	129020	.	+	0	ID=EMNPEANA_00108;eC_number=1.2.1.12;Name=gapA2;gene=gapA2;inference=ab initio prediction:Prodigal:2.6,similar to AA sequence:UniProtKB:P99067;locus_tag=EMNPEANA_00108;product=Glyceraldehyde-3-phosphate dehydrogenase 2
1	Prodigal:2.6	CDS	129540	130010	.	+	0	ID=EMNPEANA_00109;Name=nrdR;dbxref=COG:COG1327;gene=nrdR;inference=ab initio prediction:Prodigal:2.6,similar to AA sequence:UniProtKB:P67318;locus_tag=EMNPEANA_00109;product=Transcriptional repressor NrdR
1	Prodigal:2.6	CDS	130011	131381	.	+	0	ID=EMNPEANA_00110;Name=dnaB;dbxref=COG:COG3611;gene=dnaB;inference=ab initio prediction:Prodigal:2.6,similar to AA sequence:UniProtKB:P07908;locus_tag=EMNPEANA_00110;product=Replication initiation and membrane attachment protein
1	Prodigal:2.6	CDS	131381	132301	.	+	0	ID=EMNPEANA_00111;Name=dnaI;dbxref=COG:COG1484;gene=dnaI;inference=ab initio prediction:Prodigal:2.6,similar to AA sequence:UniProtKB:P06567;locus_tag=EMNPEANA_00111;product=Primosomal protein DnaI
1	Prodigal:2.6	CDS	132654	134591	.	+	0	ID=EMNPEANA_00112;eC_number=6.1.1.3;Name=thrS;gene=thrS;inference=ab initio prediction:Prodigal:2.6,similar to AA sequence:UniProtKB:Q8NW68;locus_tag=EMNPEANA_00112;product=Threonine--tRNA ligase
1	Prodigal:2.6	CDS	135020	136522	.	+	0	ID=EMNPEANA_00113;Name=lysP_1;dbxref=COG:COG0833;gene=lysP_1;inference=ab initio prediction:Prodigal:2.6,similar to AA sequence:UniProtKB:P25737;locus_tag=EMNPEANA_00113;product=Lysine-specific permease
1	Prodigal:2.6	CDS	136730	137257	.	+	0	ID=EMNPEANA_00114;Name=infC;gene=infC;inference=ab initio prediction:Prodigal:2.6,similar to AA sequence:UniProtKB:P65140;locus_tag=EMNPEANA_00114;product=Translation initiation factor IF-3
1	Prodigal:2.6	CDS	137285	137485	.	+	0	ID=EMNPEANA_00115;Name=rpmI;dbxref=COG:COG0291;gene=rpmI;inference=ab initio prediction:Prodigal:2.6,similar to AA sequence:UniProtKB:Q2FXQ0;locus_tag=EMNPEANA_00115;product=50S ribosomal protein L35
1	Prodigal:2.6	CDS	137537	137893	.	+	0	ID=EMNPEANA_00116;Name=rplT;dbxref=COG:COG0292;gene=rplT;inference=ab initio prediction:Prodigal:2.6,similar to AA sequence:UniProtKB:Q2FXQ1;locus_tag=EMNPEANA_00116;product=50S ribosomal protein L20
1	Prodigal:2.6	CDS	138311	138922	.	+	0	ID=EMNPEANA_00117;inference=ab initio prediction:Prodigal:2.6;locus_tag=EMNPEANA_00117;product=hypothetical protein
1	Prodigal:2.6	CDS	138939	139862	.	+	0	ID=EMNPEANA_00118;inference=ab initio prediction:Prodigal:2.6;locus_tag=EMNPEANA_00118;product=hypothetical protein
1	Prodigal:2.6	CDS	140023	141324	.	+	0	ID=EMNPEANA_00119;eC_number=5.2.1.8;Name=tig;gene=tig;inference=ab initio prediction:Prodigal:2.6,similar to AA sequence:UniProtKB:P99080;locus_tag=EMNPEANA_00119;product=Trigger factor
1	Prodigal:2.6	CDS	141611	142873	.	+	0	ID=EMNPEANA_00120;Name=clpX;gene=clpX;inference=ab initio prediction:Prodigal:2.6,similar to AA sequence:UniProtKB:P63790;locus_tag=EMNPEANA_00120;product=ATP-dependent Clp protease ATP-binding subunit ClpX
1	Prodigal:2.6	CDS	142985	143572	.	+	0	ID=EMNPEANA_00121;Name=engB;gene=engB;inference=ab initio prediction:Prodigal:2.6,similar to AA sequence:UniProtKB:P64071;locus_tag=EMNPEANA_00121;product=putative GTP-binding protein EngB
1	Prodigal:2.6	CDS	143742	145088	.	+	0	ID=EMNPEANA_00122;eC_number=1.2.1.70;Name=hemA;dbxref=COG:COG0373;gene=hemA;inference=ab initio prediction:Prodigal:2.6,similar to AA sequence:UniProtKB:P16618;locus_tag=EMNPEANA_00122;product=Glutamyl-tRNA reductase
1	Prodigal:2.6	CDS	145110	145922	.	+	0	ID=EMNPEANA_00123;inference=ab initio prediction:Prodigal:2.6;locus_tag=EMNPEANA_00123;product=hypothetical protein
1	Prodigal:2.6	CDS	145976	146902	.	+	0	ID=EMNPEANA_00124;eC_number=2.5.1.61;Name=hemC;gene=hemC;inference=ab initio prediction:Prodigal:2.6,similar to AA sequence:UniProtKB:P64341;locus_tag=EMNPEANA_00124;product=Porphobilinogen deaminase
1	Prodigal:2.6	CDS	146936	147616	.	+	0	ID=EMNPEANA_00125;inference=ab initio prediction:Prodigal:2.6;locus_tag=EMNPEANA_00125;product=hypothetical protein
1	Prodigal:2.6	CDS	147606	148580	.	+	0	ID=EMNPEANA_00126;eC_number=4.2.1.24;Name=hemB;gene=hemB;inference=ab initio prediction:Prodigal:2.6,similar to AA sequence:UniProtKB:P64334;locus_tag=EMNPEANA_00126;product=Delta-aminolevulinic acid dehydratase
1	Prodigal:2.6	CDS	148601	149887	.	+	0	ID=EMNPEANA_00127;eC_number=5.4.3.8;Name=hemL1;gene=hemL1;inference=ab initio prediction:Prodigal:2.6,similar to AA sequence:UniProtKB:P99096;locus_tag=EMNPEANA_00127;product=Glutamate-1-semialdehyde 2%2C1-aminomutase 1
1	Prodigal:2.6	CDS	150402	151421	.	+	0	ID=EMNPEANA_00128;inference=ab initio prediction:Prodigal:2.6;locus_tag=EMNPEANA_00128;product=hypothetical protein
1	Prodigal:2.6	CDS	151588	152187	.	-	0	ID=EMNPEANA_00129;eC_number=3.2.2.20;Name=tag;dbxref=COG:COG2818;gene=tag;inference=ab initio prediction:Prodigal:2.6,similar to AA sequence:UniProtKB:P05100;locus_tag=EMNPEANA_00129;product=DNA-3-methyladenine glycosylase 1
1	Prodigal:2.6	CDS	152491	155121	.	+	0	ID=EMNPEANA_00130;eC_number=6.1.1.9;Name=valS;gene=valS;inference=ab initio prediction:Prodigal:2.6,similar to AA sequence:UniProtKB:Q99TJ8;locus_tag=EMNPEANA_00130;product=Valine--tRNA ligase
1	Prodigal:2.6	CDS	155132	156397	.	+	0	ID=EMNPEANA_00131;eC_number=6.3.2.17;Name=fpgS;gene=fpgS;inference=ab initio prediction:Prodigal:2.6,similar to AA sequence:UniProtKB:P15925;locus_tag=EMNPEANA_00131;product=Folylpolyglutamate synthase
1	Prodigal:2.6	CDS	156581	157291	.	+	0	ID=EMNPEANA_00132;Name=comC;gene=comC;inference=ab initio prediction:Prodigal:2.6,similar to AA sequence:UniProtKB:P15378;locus_tag=EMNPEANA_00132;product=Type 4 prepilin-like proteins leader peptide-processing enzyme
1	Prodigal:2.6	CDS	157303	157968	.	+	0	ID=EMNPEANA_00133;inference=ab initio prediction:Prodigal:2.6,similar to AA sequence:UniProtKB:Q02170;locus_tag=EMNPEANA_00133;note=UPF0758 protein YsxA;product=hypothetical protein
1	Prodigal:2.6	CDS	158032	158211	.	-	0	ID=EMNPEANA_00134;inference=ab initio prediction:Prodigal:2.6;locus_tag=EMNPEANA_00134;product=hypothetical protein
1	Prodigal:2.6	CDS	158376	158861	.	+	0	ID=EMNPEANA_00135;inference=ab initio prediction:Prodigal:2.6;locus_tag=EMNPEANA_00135;product=hypothetical protein
1	Prodigal:2.6	CDS	158945	159085	.	+	0	ID=EMNPEANA_00136;inference=ab initio prediction:Prodigal:2.6;locus_tag=EMNPEANA_00136;product=hypothetical protein
1	Prodigal:2.6	CDS	159492	160331	.	+	0	ID=EMNPEANA_00137;Name=mreC;dbxref=COG:COG1792;gene=mreC;inference=ab initio prediction:Prodigal:2.6,similar to AA sequence:UniProtKB:Q8Y6Y4;locus_tag=EMNPEANA_00137;product=Cell shape-determining protein MreC
1	Prodigal:2.6	CDS	160331	160852	.	+	0	ID=EMNPEANA_00138;Name=mreD;dbxref=COG:COG2891;gene=mreD;inference=ab initio prediction:Prodigal:2.6,similar to AA sequence:UniProtKB:Q01467;locus_tag=EMNPEANA_00138;product=Rod shape-determining protein MreD
1	Prodigal:2.6	CDS	160974	161282	.	+	0	ID=EMNPEANA_00139;Name=rplU;dbxref=COG:COG0261;gene=rplU;inference=ab initio prediction:Prodigal:2.6,similar to AA sequence:UniProtKB:Q2FXS8;locus_tag=EMNPEANA_00139;product=50S ribosomal protein L21
1	Prodigal:2.6	CDS	161287	161607	.	+	0	ID=EMNPEANA_00140;inference=ab initio prediction:Prodigal:2.6;locus_tag=EMNPEANA_00140;product=hypothetical protein
1	Prodigal:2.6	CDS	161619	161903	.	+	0	ID=EMNPEANA_00141;Name=rpmA;dbxref=COG:COG0211;gene=rpmA;inference=ab initio prediction:Prodigal:2.6,similar to AA sequence:UniProtKB:Q2FXT0;locus_tag=EMNPEANA_00141;product=50S ribosomal protein L27
1	Prodigal:2.6	CDS	162049	163341	.	+	0	ID=EMNPEANA_00142;eC_number=3.6.5.-;Name=obg;gene=obg;inference=ab initio prediction:Prodigal:2.6,similar to AA sequence:UniProtKB:Q7A584;locus_tag=EMNPEANA_00142;product=GTPase Obg
1	Prodigal:2.6	CDS	163344	163808	.	+	0	ID=EMNPEANA_00143;inference=ab initio prediction:Prodigal:2.6;locus_tag=EMNPEANA_00143;product=hypothetical protein
1	Prodigal:2.6	CDS	163821	164423	.	+	0	ID=EMNPEANA_00144;eC_number=3.6.4.12;Name=ruvA;dbxref=COG:COG0632;gene=ruvA;inference=ab initio prediction:Prodigal:2.6,similar to AA sequence:UniProtKB:P0A809;locus_tag=EMNPEANA_00144;product=Holliday junction ATP-dependent DNA helicase RuvA
1	Prodigal:2.6	CDS	164437	165441	.	+	0	ID=EMNPEANA_00145;eC_number=3.6.4.12;Name=ruvB;gene=ruvB;inference=ab initio prediction:Prodigal:2.6,similar to AA sequence:UniProtKB:P66758;locus_tag=EMNPEANA_00145;product=Holliday junction ATP-dependent DNA helicase RuvB
1	Prodigal:2.6	CDS	165404	166468	.	+	0	ID=EMNPEANA_00146;eC_number=2.4.99.17;Name=queA;gene=queA;inference=ab initio prediction:Prodigal:2.6,similar to AA sequence:UniProtKB:P65951;locus_tag=EMNPEANA_00146;product=S-adenosylmethionine:tRNA ribosyltransferase-isomerase
1	Prodigal:2.6	CDS	166489	167628	.	+	0	ID=EMNPEANA_00147;eC_number=2.4.2.29;Name=tgt;gene=tgt;inference=ab initio prediction:Prodigal:2.6,similar to AA sequence:UniProtKB:P66905;locus_tag=EMNPEANA_00147;product=Queuine tRNA-ribosyltransferase
1	Prodigal:2.6	CDS	167644	167904	.	+	0	ID=EMNPEANA_00148;Name=yajC;dbxref=COG:COG1862;gene=yajC;inference=ab initio prediction:Prodigal:2.6,similar to AA sequence:UniProtKB:P0ADZ7;locus_tag=EMNPEANA_00148;product=Sec translocon accessory complex subunit YajC
1	Prodigal:2.6	CDS	168243	170534	.	+	0	ID=EMNPEANA_00149;Name=secDF;dbxref=COG:COG0341;gene=secDF;inference=ab initio prediction:Prodigal:2.6,similar to AA sequence:UniProtKB:O32047;locus_tag=EMNPEANA_00149;product=Protein translocase subunit SecDF
1	Prodigal:2.6	CDS	171278	173551	.	+	0	ID=EMNPEANA_00150;eC_number=3.1.-.-;Name=recJ;dbxref=COG:COG0608;gene=recJ;inference=ab initio prediction:Prodigal:2.6,similar to AA sequence:UniProtKB:P21893;locus_tag=EMNPEANA_00150;product=Single-stranded-DNA-specific exonuclease RecJ
1	Prodigal:2.6	CDS	173570	174088	.	+	0	ID=EMNPEANA_00151;eC_number=2.4.2.7;Name=apt;gene=apt;inference=ab initio prediction:Prodigal:2.6,similar to AA sequence:UniProtKB:P68779;locus_tag=EMNPEANA_00151;product=Adenine phosphoribosyltransferase
1	Prodigal:2.6	CDS	174609	176798	.	+	0	ID=EMNPEANA_00152;eC_number=2.7.6.5;Name=relA;gene=relA;inference=ab initio prediction:Prodigal:2.6,similar to AA sequence:UniProtKB:Q99TL8;locus_tag=EMNPEANA_00152;product=GTP pyrophosphokinase
1	Prodigal:2.6	CDS	176812	177264	.	+	0	ID=EMNPEANA_00153;eC_number=3.1.1.96;Name=dtd;gene=dtd;inference=ab initio prediction:Prodigal:2.6,similar to AA sequence:UniProtKB:P0A026;locus_tag=EMNPEANA_00153;product=D-aminoacyl-tRNA deacylase
1	Prodigal:2.6	CDS	177261	178136	.	+	0	ID=EMNPEANA_00154;eC_number=3.5.1.28;Name=lytC;dbxref=COG:COG0860;gene=lytC;inference=ab initio prediction:Prodigal:2.6,similar to AA sequence:UniProtKB:Q02114;locus_tag=EMNPEANA_00154;product=N-acetylmuramoyl-L-alanine amidase LytC
1	Prodigal:2.6	CDS	178508	179782	.	+	0	ID=EMNPEANA_00155;eC_number=6.1.1.21;Name=hisS;gene=hisS;inference=ab initio prediction:Prodigal:2.6,similar to AA sequence:UniProtKB:P60910;locus_tag=EMNPEANA_00155;product=Histidine--tRNA ligase
1	Prodigal:2.6	CDS	179785	181551	.	+	0	ID=EMNPEANA_00156;eC_number=6.1.1.12;Name=aspS;gene=aspS;inference=ab initio prediction:Prodigal:2.6,similar to AA sequence:UniProtKB:P67015;locus_tag=EMNPEANA_00156;product=Aspartate--tRNA ligase
1	Prodigal:2.6	CDS	182165	182941	.	+	0	ID=EMNPEANA_00157;eC_number=6.1.-.-;Name=tcdA;dbxref=COG:COG1179;gene=tcdA;inference=ab initio prediction:Prodigal:2.6,similar to AA sequence:UniProtKB:Q46927;locus_tag=EMNPEANA_00157;product=tRNA threonylcarbamoyladenosine dehydratase
1	Prodigal:2.6	CDS	183134	184405	.	-	0	ID=EMNPEANA_00158;dbxref=COG:COG2256;inference=ab initio prediction:Prodigal:2.6,similar to AA sequence:UniProtKB:P9WQN1;locus_tag=EMNPEANA_00158;product=putative AAA domain-containing protein
1	Prodigal:2.6	CDS	184491	184913	.	+	0	ID=EMNPEANA_00159;Name=cymR;gene=cymR;inference=ab initio prediction:Prodigal:2.6,similar to AA sequence:UniProtKB:O34527;locus_tag=EMNPEANA_00159;product=HTH-type transcriptional regulator CymR
1	Prodigal:2.6	CDS	185099	185242	.	+	0	ID=EMNPEANA_00160;inference=ab initio prediction:Prodigal:2.6;locus_tag=EMNPEANA_00160;product=hypothetical protein
1	Prodigal:2.6	CDS	185442	186437	.	-	0	ID=EMNPEANA_00161;eC_number=1.14.14.3;Name=luxB;gene=luxB;inference=ab initio prediction:Prodigal:2.6,similar to AA sequence:UniProtKB:P29239;locus_tag=EMNPEANA_00161;product=Alkanal monooxygenase beta chain
1	Prodigal:2.6	CDS	186680	187822	.	+	0	ID=EMNPEANA_00162;eC_number=2.8.1.7;Name=iscS;gene=iscS;inference=ab initio prediction:Prodigal:2.6,similar to AA sequence:UniProtKB:O54055;locus_tag=EMNPEANA_00162;product=Cysteine desulfurase IscS
1	Prodigal:2.6	CDS	187822	188940	.	+	0	ID=EMNPEANA_00163;eC_number=2.8.1.13;Name=mnmA;gene=mnmA;inference=ab initio prediction:Prodigal:2.6,similar to AA sequence:UniProtKB:Q99TM8;locus_tag=EMNPEANA_00163;product=tRNA-specific 2-thiouridylase MnmA
1	Prodigal:2.6	CDS	189103	189771	.	+	0	ID=EMNPEANA_00164;Name=yrrB;gene=yrrB;inference=ab initio prediction:Prodigal:2.6,similar to AA sequence:UniProtKB:O34452;locus_tag=EMNPEANA_00164;product=TPR repeat-containing protein YrrB
1	Prodigal:2.6	CDS	189773	192205	.	+	0	ID=EMNPEANA_00165;eC_number=3.6.4.12;Name=recD2;dbxref=COG:COG0507;gene=recD2;inference=ab initio prediction:Prodigal:2.6,similar to AA sequence:UniProtKB:Q9RT63;locus_tag=EMNPEANA_00165;product=ATP-dependent RecD-like DNA helicase
1	Prodigal:2.6	CDS	192534	195164	.	+	0	ID=EMNPEANA_00166;eC_number=6.1.1.7;Name=alaS;gene=alaS;inference=ab initio prediction:Prodigal:2.6,similar to AA sequence:UniProtKB:P67011;locus_tag=EMNPEANA_00166;product=Alanine--tRNA ligase
1	Prodigal:2.6	CDS	195228	195488	.	+	0	ID=EMNPEANA_00167;inference=ab initio prediction:Prodigal:2.6,similar to AA sequence:UniProtKB:P60359;locus_tag=EMNPEANA_00167;note=UPF0297 protein SA1445;product=hypothetical protein
1	Prodigal:2.6	CDS	195490	195918	.	+	0	ID=EMNPEANA_00168;eC_number=3.1.-.-;Name=yrrK;dbxref=COG:COG0816;gene=yrrK;inference=ab initio prediction:Prodigal:2.6,similar to AA sequence:UniProtKB:O34634;locus_tag=EMNPEANA_00168;product=Putative pre-16S rRNA nuclease
1	Prodigal:2.6	CDS	195933	196241	.	+	0	ID=EMNPEANA_00169;inference=ab initio prediction:Prodigal:2.6,similar to AA sequence:UniProtKB:Q7A598;locus_tag=EMNPEANA_00169;note=UPF0473 protein SA1443;product=hypothetical protein
1	Prodigal:2.6	CDS	196670	197305	.	+	0	ID=EMNPEANA_00170;eC_number=2.1.1.-;dbxref=COG:COG4122;inference=ab initio prediction:Prodigal:2.6,similar to AA sequence:UniProtKB:A0R2D5;locus_tag=EMNPEANA_00170;product=Putative O-methyltransferase/MSMEI_4947
1	Prodigal:2.6	CDS	197308	198231	.	+	0	ID=EMNPEANA_00171;eC_number=3.4.-.-;Name=ydcP_1;dbxref=COG:COG0826;gene=ydcP_1;inference=ab initio prediction:Prodigal:2.6,similar to AA sequence:UniProtKB:P76104;locus_tag=EMNPEANA_00171;product=putative protease YdcP
1	Prodigal:2.6	CDS	198249	199517	.	+	0	ID=EMNPEANA_00172;eC_number=3.4.-.-;Name=ydcP_2;dbxref=COG:COG0826;gene=ydcP_2;inference=ab initio prediction:Prodigal:2.6,similar to AA sequence:UniProtKB:P76104;locus_tag=EMNPEANA_00172;product=putative protease YdcP
1	Prodigal:2.6	CDS	199517	200140	.	+	0	ID=EMNPEANA_00173;eC_number=2.7.1.48;Name=udk;gene=udk;inference=ab initio prediction:Prodigal:2.6,similar to AA sequence:UniProtKB:P67411;locus_tag=EMNPEANA_00173;product=Uridine kinase
1	Prodigal:2.6	CDS	200171	200647	.	+	0	ID=EMNPEANA_00174;Name=greA;gene=greA;inference=ab initio prediction:Prodigal:2.6,similar to AA sequence:UniProtKB:P99156;locus_tag=EMNPEANA_00174;product=Transcription elongation factor GreA
1	Prodigal:2.6	CDS	200945	201427	.	+	0	ID=EMNPEANA_00175;inference=ab initio prediction:Prodigal:2.6;locus_tag=EMNPEANA_00175;product=hypothetical protein
1	Prodigal:2.6	CDS	201947	202678	.	+	0	ID=EMNPEANA_00176;Name=kipI_1;dbxref=COG:COG2049;gene=kipI_1;inference=ab initio prediction:Prodigal:2.6,similar to AA sequence:UniProtKB:P60495;locus_tag=EMNPEANA_00176;product=Kinase A inhibitor
1	Prodigal:2.6	CDS	202668	203672	.	+	0	ID=EMNPEANA_00177;Name=kipA_1;dbxref=COG:COG1984;gene=kipA_1;inference=ab initio prediction:Prodigal:2.6,similar to AA sequence:UniProtKB:Q7WY77;locus_tag=EMNPEANA_00177;product=KipI antagonist
1	Prodigal:2.6	CDS	203673	204113	.	+	0	ID=EMNPEANA_00178;Name=accB_1;dbxref=COG:COG0511;gene=accB_1;inference=ab initio prediction:Prodigal:2.6,similar to AA sequence:UniProtKB:Q06881;locus_tag=EMNPEANA_00178;product=Biotin carboxyl carrier protein of acetyl-CoA carboxylase
1	Prodigal:2.6	CDS	204124	205485	.	+	0	ID=EMNPEANA_00179;eC_number=6.3.4.14;Name=accC;dbxref=COG:COG0439;gene=accC;inference=ab initio prediction:Prodigal:2.6,similar to AA sequence:UniProtKB:P37798;locus_tag=EMNPEANA_00179;product=Biotin carboxylase
1	Prodigal:2.6	CDS	205482	206240	.	+	0	ID=EMNPEANA_00180;inference=ab initio prediction:Prodigal:2.6,similar to AA sequence:UniProtKB:Q53WG6;locus_tag=EMNPEANA_00180;note=UPF0271 protein TTHB195;product=hypothetical protein
1	Prodigal:2.6	CDS	206252	207496	.	+	0	ID=EMNPEANA_00181;Name=mntH_1;gene=mntH_1;inference=ab initio prediction:Prodigal:2.6,protein motif:HAMAP:MF_00221;locus_tag=EMNPEANA_00181;product=Divalent metal cation transporter MntH
1	Prodigal:2.6	CDS	207695	208381	.	+	0	ID=EMNPEANA_00182;eC_number=3.2.2.9;Name=mtnN;dbxref=COG:COG0775;gene=mtnN;inference=ab initio prediction:Prodigal:2.6,similar to AA sequence:UniProtKB:Q99TQ0;locus_tag=EMNPEANA_00182;product=5'-methylthioadenosine/S-adenosylhomocysteine nucleosidase
1	Prodigal:2.6	CDS	208401	208928	.	+	0	ID=EMNPEANA_00183;inference=ab initio prediction:Prodigal:2.6;locus_tag=EMNPEANA_00183;product=hypothetical protein
1	Prodigal:2.6	CDS	208929	210029	.	+	0	ID=EMNPEANA_00184;Name=yqeH;dbxref=COG:COG1161;gene=yqeH;inference=ab initio prediction:Prodigal:2.6,similar to AA sequence:UniProtKB:P54453;locus_tag=EMNPEANA_00184;product=putative protein YqeH
1	Prodigal:2.6	CDS	210045	210854	.	+	0	ID=EMNPEANA_00185;eC_number=1.1.1.25;Name=aroE;dbxref=COG:COG0169;gene=aroE;inference=ab initio prediction:Prodigal:2.6,similar to AA sequence:UniProtKB:Q5HNV1;locus_tag=EMNPEANA_00185;product=Shikimate dehydrogenase (NADP(+))
1	Prodigal:2.6	CDS	210854	211147	.	+	0	ID=EMNPEANA_00186;dbxref=COG:COG1534;inference=ab initio prediction:Prodigal:2.6,similar to AA sequence:UniProtKB:P71376;locus_tag=EMNPEANA_00186;product=RNA-binding protein
1	Prodigal:2.6	CDS	211144	211719	.	+	0	ID=EMNPEANA_00187;eC_number=2.7.7.18;Name=nadD;dbxref=COG:COG1057;gene=nadD;inference=ab initio prediction:Prodigal:2.6,similar to AA sequence:UniProtKB:Q5HFG7;locus_tag=EMNPEANA_00187;product=putative nicotinate-nucleotide adenylyltransferase
1	Prodigal:2.6	CDS	211706	212290	.	+	0	ID=EMNPEANA_00188;inference=ab initio prediction:Prodigal:2.6;locus_tag=EMNPEANA_00188;product=hypothetical protein
1	Prodigal:2.6	CDS	212291	212644	.	+	0	ID=EMNPEANA_00189;Name=rsfS;dbxref=COG:COG0799;gene=rsfS;inference=ab initio prediction:Prodigal:2.6,similar to AA sequence:UniProtKB:Q9KD89;locus_tag=EMNPEANA_00189;product=Ribosomal silencing factor RsfS
1	Prodigal:2.6	CDS	212647	213366	.	+	0	ID=EMNPEANA_00190;eC_number=2.1.1.235;Name=tylM1;gene=tylM1;inference=ab initio prediction:Prodigal:2.6,similar to AA sequence:UniProtKB:P95748;locus_tag=EMNPEANA_00190;product=dTDP-3-amino-3%2C6-dideoxy-alpha-D-glucopyranose N%2CN-dimethyltransferase
1	Prodigal:2.6	CDS	213425	214099	.	+	0	ID=EMNPEANA_00191;Name=comEA;dbxref=COG:COG1555;gene=comEA;inference=ab initio prediction:Prodigal:2.6,similar to AA sequence:UniProtKB:P39694;locus_tag=EMNPEANA_00191;product=ComE operon protein 1
1	Prodigal:2.6	CDS	214179	214640	.	+	0	ID=EMNPEANA_00192;eC_number=3.5.4.33;Name=tadA_1;dbxref=COG:COG0590;gene=tadA_1;inference=ab initio prediction:Prodigal:2.6,similar to AA sequence:UniProtKB:P68398;locus_tag=EMNPEANA_00192;product=tRNA-specific adenosine deaminase
1	Prodigal:2.6	CDS	214682	216877	.	+	0	ID=EMNPEANA_00193;Name=comEC;dbxref=COG:COG0658;gene=comEC;inference=ab initio prediction:Prodigal:2.6,similar to AA sequence:UniProtKB:P39695;locus_tag=EMNPEANA_00193;product=ComE operon protein 3
1	Prodigal:2.6	CDS	216922	217896	.	+	0	ID=EMNPEANA_00194;Name=yqeN;dbxref=COG:COG1466;gene=yqeN;inference=ab initio prediction:Prodigal:2.6,similar to AA sequence:UniProtKB:P54459;locus_tag=EMNPEANA_00194;product=putative protein YqeN
1	Prodigal:2.6	CDS	218014	218265	.	-	0	ID=EMNPEANA_00195;Name=rpsT;dbxref=COG:COG0268;gene=rpsT;inference=ab initio prediction:Prodigal:2.6,similar to AA sequence:UniProtKB:Q2FXY6;locus_tag=EMNPEANA_00195;product=30S ribosomal protein S20
1	Prodigal:2.6	CDS	218462	220381	.	+	0	ID=EMNPEANA_00196;eC_number=3.6.5.-;Name=lepA;gene=lepA;inference=ab initio prediction:Prodigal:2.6,similar to AA sequence:UniProtKB:P65272;locus_tag=EMNPEANA_00196;product=Elongation factor 4
1	Prodigal:2.6	CDS	220500	221624	.	+	0	ID=EMNPEANA_00197;eC_number=1.3.99.-;Name=hemN;dbxref=COG:COG0635;gene=hemN;inference=ab initio prediction:Prodigal:2.6,similar to AA sequence:UniProtKB:P54304;locus_tag=EMNPEANA_00197;product=Oxygen-independent coproporphyrinogen-III oxidase-like protein YqeR
1	Prodigal:2.6	CDS	221724	222701	.	+	0	ID=EMNPEANA_00198;Name=hrcA;dbxref=COG:COG1420;gene=hrcA;inference=ab initio prediction:Prodigal:2.6,similar to AA sequence:UniProtKB:P68792;locus_tag=EMNPEANA_00198;product=Heat-inducible transcription repressor HrcA
1	Prodigal:2.6	CDS	222730	223362	.	+	0	ID=EMNPEANA_00199;Name=grpE;gene=grpE;inference=ab initio prediction:Prodigal:2.6,similar to AA sequence:UniProtKB:P99086;locus_tag=EMNPEANA_00199;product=Protein GrpE
1	Prodigal:2.6	CDS	223418	225247	.	+	0	ID=EMNPEANA_00200;Name=dnaK;gene=dnaK;inference=ab initio prediction:Prodigal:2.6,similar to AA sequence:UniProtKB:P99110;locus_tag=EMNPEANA_00200;product=Chaperone protein DnaK
1	Prodigal:2.6	CDS	225392	226513	.	+	0	ID=EMNPEANA_00201;Name=dnaJ;gene=dnaJ;inference=ab initio prediction:Prodigal:2.6,similar to AA sequence:UniProtKB:P63971;locus_tag=EMNPEANA_00201;product=Chaperone protein DnaJ
1	Prodigal:2.6	CDS	226517	227455	.	+	0	ID=EMNPEANA_00202;eC_number=2.1.1.-;Name=prmA;dbxref=COG:COG2264;gene=prmA;inference=ab initio prediction:Prodigal:2.6,similar to AA sequence:UniProtKB:P0A0P5;locus_tag=EMNPEANA_00202;product=Ribosomal protein L11 methyltransferase
1	Prodigal:2.6	CDS	227472	228209	.	+	0	ID=EMNPEANA_00203;eC_number=2.1.1.193;Name=rsmE;dbxref=COG:COG1385;gene=rsmE;inference=ab initio prediction:Prodigal:2.6,similar to AA sequence:UniProtKB:P54461;locus_tag=EMNPEANA_00203;product=Ribosomal RNA small subunit methyltransferase E
1	Prodigal:2.6	CDS	228215	229561	.	+	0	ID=EMNPEANA_00204;eC_number=2.8.4.5;Name=mtaB;dbxref=COG:COG0621;gene=mtaB;inference=ab initio prediction:Prodigal:2.6,similar to AA sequence:UniProtKB:P54462;locus_tag=EMNPEANA_00204;product=Threonylcarbamoyladenosine tRNA methylthiotransferase MtaB
1	Prodigal:2.6	CDS	229687	229863	.	+	0	ID=EMNPEANA_00205;Name=rpsU;dbxref=COG:COG0828;gene=rpsU;inference=ab initio prediction:Prodigal:2.6,similar to AA sequence:UniProtKB:Q2FXZ7;locus_tag=EMNPEANA_00205;product=30S ribosomal protein S21
1	Prodigal:2.6	CDS	230709	231419	.	+	0	ID=EMNPEANA_00206;inference=ab initio prediction:Prodigal:2.6;locus_tag=EMNPEANA_00206;product=hypothetical protein
1	Prodigal:2.6	CDS	231434	232423	.	+	0	ID=EMNPEANA_00207;inference=ab initio prediction:Prodigal:2.6,similar to AA sequence:UniProtKB:Q7A5C5;locus_tag=EMNPEANA_00207;note=UPF0365 protein SA1402;product=hypothetical protein
1	Prodigal:2.6	CDS	232439	233122	.	+	0	ID=EMNPEANA_00208;inference=ab initio prediction:Prodigal:2.6;locus_tag=EMNPEANA_00208;product=hypothetical protein
1	Prodigal:2.6	CDS	233408	234355	.	+	0	ID=EMNPEANA_00209;dbxref=COG:COG1702;inference=ab initio prediction:Prodigal:2.6,similar to AA sequence:UniProtKB:P9WIA3;locus_tag=EMNPEANA_00209;product=PhoH-like protein
1	Prodigal:2.6	CDS	234356	234823	.	+	0	ID=EMNPEANA_00210;eC_number=3.1.-.-;Name=ybeY;dbxref=COG:COG0319;gene=ybeY;inference=ab initio prediction:Prodigal:2.6,similar to AA sequence:UniProtKB:A0R0T0;locus_tag=EMNPEANA_00210;product=Endoribonuclease YbeY
1	Prodigal:2.6	CDS	234825	235181	.	+	0	ID=EMNPEANA_00211;eC_number=2.7.1.66;Name=dgkA;dbxref=COG:COG0818;gene=dgkA;inference=ab initio prediction:Prodigal:2.6,similar to AA sequence:UniProtKB:Q05888;locus_tag=EMNPEANA_00211;product=Undecaprenol kinase
1	Prodigal:2.6	CDS	235181	235585	.	+	0	ID=EMNPEANA_00212;eC_number=3.5.4.5;Name=cdd;dbxref=COG:COG0295;gene=cdd;inference=ab initio prediction:Prodigal:2.6,similar to AA sequence:UniProtKB:P19079;locus_tag=EMNPEANA_00212;product=Cytidine deaminase
1	Prodigal:2.6	CDS	235585	236484	.	+	0	ID=EMNPEANA_00213;Name=era;gene=era;inference=ab initio prediction:Prodigal:2.6,similar to AA sequence:UniProtKB:P64085;locus_tag=EMNPEANA_00213;product=GTPase Era
1	Prodigal:2.6	CDS	236510	237271	.	+	0	ID=EMNPEANA_00214;Name=recO;dbxref=COG:COG1381;gene=recO;inference=ab initio prediction:Prodigal:2.6,similar to AA sequence:UniProtKB:P42095;locus_tag=EMNPEANA_00214;product=DNA repair protein RecO
1	Prodigal:2.6	CDS	237401	238792	.	-	0	ID=EMNPEANA_00215;eC_number=6.1.1.14;Name=glyQS;gene=glyQS;inference=ab initio prediction:Prodigal:2.6,similar to AA sequence:UniProtKB:P99129;locus_tag=EMNPEANA_00215;product=Glycine--tRNA ligase
1	Prodigal:2.6	CDS	239260	239751	.	+	0	ID=EMNPEANA_00216;Name=ccpN;dbxref=COG:COG0517;gene=ccpN;inference=ab initio prediction:Prodigal:2.6,similar to AA sequence:UniProtKB:O34994;locus_tag=EMNPEANA_00216;product=Transcriptional repressor CcpN
1	Prodigal:2.6	CDS	239763	240581	.	+	0	ID=EMNPEANA_00217;eC_number=2.7.11.32;Name=yqfL_1;dbxref=COG:COG1806;gene=yqfL_1;inference=ab initio prediction:Prodigal:2.6,similar to AA sequence:UniProtKB:P54470;locus_tag=EMNPEANA_00217;product=Putative pyruvate%2C phosphate dikinase regulatory protein
1	Prodigal:2.6	CDS	240755	242551	.	+	0	ID=EMNPEANA_00218;eC_number=2.7.7.-;Name=dnaG;dbxref=COG:COG0358;gene=dnaG;inference=ab initio prediction:Prodigal:2.6,similar to AA sequence:UniProtKB:P63964;locus_tag=EMNPEANA_00218;product=DNA primase
1	Prodigal:2.6	CDS	242822	243928	.	+	0	ID=EMNPEANA_00219;Name=sigA;dbxref=COG:COG0568;gene=sigA;inference=ab initio prediction:Prodigal:2.6,similar to AA sequence:UniProtKB:P0A0J0;locus_tag=EMNPEANA_00219;product=RNA polymerase sigma factor SigA
1	Prodigal:2.6	CDS	244083	244772	.	+	0	ID=EMNPEANA_00220;eC_number=2.1.1.217;Name=trmK;dbxref=COG:COG2384;gene=trmK;inference=ab initio prediction:Prodigal:2.6,similar to AA sequence:UniProtKB:P54471;locus_tag=EMNPEANA_00220;product=tRNA (adenine(22)-N(1))-methyltransferase
1	Prodigal:2.6	CDS	244762	245862	.	+	0	ID=EMNPEANA_00221;dbxref=COG:COG0327;inference=ab initio prediction:Prodigal:2.6,similar to AA sequence:UniProtKB:P67272;locus_tag=EMNPEANA_00221;product=GTP cyclohydrolase 1 type 2 
1	Prodigal:2.6	CDS	245897	247243	.	+	0	ID=EMNPEANA_00222;eC_number=3.6.4.13;Name=cshB;dbxref=COG:COG0513;gene=cshB;inference=ab initio prediction:Prodigal:2.6,similar to AA sequence:UniProtKB:Q818H2;locus_tag=EMNPEANA_00222;product=DEAD-box ATP-dependent RNA helicase CshB
1	Prodigal:2.6	CDS	247253	248143	.	+	0	ID=EMNPEANA_00223;eC_number=3.1.21.2;Name=nfo;gene=nfo;inference=ab initio prediction:Prodigal:2.6,similar to AA sequence:UniProtKB:P63538;locus_tag=EMNPEANA_00223;product=putative endonuclease 4
1	Prodigal:2.6	CDS	248361	249143	.	+	0	ID=EMNPEANA_00224;eC_number=3.6.3.-;Name=znuC_1;dbxref=COG:COG1121;gene=znuC_1;inference=ab initio prediction:Prodigal:2.6,similar to AA sequence:UniProtKB:O34946;locus_tag=EMNPEANA_00224;product=High-affinity zinc uptake system ATP-binding protein ZnuC
1	Prodigal:2.6	CDS	249177	250025	.	+	0	ID=EMNPEANA_00225;Name=znuB;dbxref=COG:COG1108;gene=znuB;inference=ab initio prediction:Prodigal:2.6,similar to AA sequence:UniProtKB:O34610;locus_tag=EMNPEANA_00225;product=High-affinity zinc uptake system membrane protein ZnuB
1	Prodigal:2.6	CDS	250028	250447	.	+	0	ID=EMNPEANA_00226;Name=zur;dbxref=COG:COG0735;gene=zur;inference=ab initio prediction:Prodigal:2.6,similar to AA sequence:UniProtKB:P54479;locus_tag=EMNPEANA_00226;product=Zinc-specific metallo-regulatory protein
1	Prodigal:2.6	CDS	250860	251459	.	+	0	ID=EMNPEANA_00227;eC_number=1.15.1.1;Name=sodA;dbxref=COG:COG0605;gene=sodA;inference=ab initio prediction:Prodigal:2.6,similar to AA sequence:UniProtKB:P0C0Q6;locus_tag=EMNPEANA_00227;product=Superoxide dismutase [Mn/Fe]
1	Prodigal:2.6	CDS	251860	253950	.	+	0	ID=EMNPEANA_00228;Name=pbpH;dbxref=COG:COG0768;gene=pbpH;inference=ab initio prediction:Prodigal:2.6,similar to AA sequence:UniProtKB:Q796K8;locus_tag=EMNPEANA_00228;product=Penicillin-binding protein H
1	Prodigal:2.6	CDS	254055	254204	.	+	0	ID=EMNPEANA_00229;Name=rpmG2;dbxref=COG:COG0267;gene=rpmG2;inference=ab initio prediction:Prodigal:2.6,similar to AA sequence:UniProtKB:Q2FY22;locus_tag=EMNPEANA_00229;product=50S ribosomal protein L33 2
1	Prodigal:2.6	CDS	254387	254938	.	+	0	ID=EMNPEANA_00230;Name=yqgN;dbxref=COG:COG0212;gene=yqgN;inference=ab initio prediction:Prodigal:2.6,similar to AA sequence:UniProtKB:P54491;locus_tag=EMNPEANA_00230;product=putative protein YqgN
1	Prodigal:2.6	CDS	254939	256399	.	+	0	ID=EMNPEANA_00231;eC_number=3.4.21.105;Name=gluP;dbxref=COG:COG0705;gene=gluP;inference=ab initio prediction:Prodigal:2.6,similar to AA sequence:UniProtKB:P54493;locus_tag=EMNPEANA_00231;product=Rhomboid protease GluP
1	Prodigal:2.6	CDS	256383	256583	.	+	0	ID=EMNPEANA_00232;Name=yqgQ;dbxref=COG:COG4483;gene=yqgQ;inference=ab initio prediction:Prodigal:2.6,similar to AA sequence:UniProtKB:P54494;locus_tag=EMNPEANA_00232;product=putative protein YqgQ
1	Prodigal:2.6	CDS	256583	257569	.	+	0	ID=EMNPEANA_00233;eC_number=2.7.1.2;Name=glcK;dbxref=COG:COG1940;gene=glcK;inference=ab initio prediction:Prodigal:2.6,similar to AA sequence:UniProtKB:P54495;locus_tag=EMNPEANA_00233;product=Glucokinase
1	Prodigal:2.6	CDS	257569	257895	.	+	0	ID=EMNPEANA_00234;inference=ab initio prediction:Prodigal:2.6;locus_tag=EMNPEANA_00234;product=hypothetical protein
1	Prodigal:2.6	CDS	257895	258518	.	+	0	ID=EMNPEANA_00235;eC_number=3.-.-.-;inference=ab initio prediction:Prodigal:2.6,similar to AA sequence:UniProtKB:Q5XD24;locus_tag=EMNPEANA_00235;product=putative metallo-hydrolase
1	Prodigal:2.6	CDS	258575	259549	.	+	0	ID=EMNPEANA_00236;Name=comGA;dbxref=COG:COG2804;gene=comGA;inference=ab initio prediction:Prodigal:2.6,similar to AA sequence:UniProtKB:P25953;locus_tag=EMNPEANA_00236;product=ComG operon protein 1
1	Prodigal:2.6	CDS	259521	260588	.	+	0	ID=EMNPEANA_00237;inference=ab initio prediction:Prodigal:2.6;locus_tag=EMNPEANA_00237;product=hypothetical protein
1	Prodigal:2.6	CDS	260606	260923	.	+	0	ID=EMNPEANA_00238;Name=comGC;dbxref=COG:COG4537;gene=comGC;inference=ab initio prediction:Prodigal:2.6,similar to AA sequence:UniProtKB:P25955;locus_tag=EMNPEANA_00238;product=ComG operon protein 3
1	Prodigal:2.6	CDS	260901	261350	.	+	0	ID=EMNPEANA_00239;inference=ab initio prediction:Prodigal:2.6;locus_tag=EMNPEANA_00239;product=hypothetical protein
1	Prodigal:2.6	CDS	261337	261630	.	+	0	ID=EMNPEANA_00240;inference=ab initio prediction:Prodigal:2.6;locus_tag=EMNPEANA_00240;product=hypothetical protein
1	Prodigal:2.6	CDS	261584	262045	.	+	0	ID=EMNPEANA_00241;inference=ab initio prediction:Prodigal:2.6;locus_tag=EMNPEANA_00241;product=hypothetical protein
1	Prodigal:2.6	CDS	262017	262208	.	+	0	ID=EMNPEANA_00242;inference=ab initio prediction:Prodigal:2.6;locus_tag=EMNPEANA_00242;product=hypothetical protein
1	Prodigal:2.6	CDS	262225	262722	.	+	0	ID=EMNPEANA_00243;eC_number=2.7.1.71;Name=aroK;dbxref=COG:COG0703;gene=aroK;inference=ab initio prediction:Prodigal:2.6,similar to AA sequence:UniProtKB:O67925;locus_tag=EMNPEANA_00243;product=Shikimate kinase
1	Prodigal:2.6	CDS	262940	264031	.	+	0	ID=EMNPEANA_00244;eC_number=2.1.2.10;Name=gcvT;gene=gcvT;inference=ab initio prediction:Prodigal:2.6,similar to AA sequence:UniProtKB:P64225;locus_tag=EMNPEANA_00244;product=Aminomethyltransferase
1	Prodigal:2.6	CDS	264051	265397	.	+	0	ID=EMNPEANA_00245;eC_number=1.4.4.2;Name=gcvPA;gene=gcvPA;inference=ab initio prediction:Prodigal:2.6,similar to AA sequence:UniProtKB:P64218;locus_tag=EMNPEANA_00245;product=putative glycine dehydrogenase (decarboxylating) subunit 1
1	Prodigal:2.6	CDS	265390	266898	.	+	0	ID=EMNPEANA_00246;eC_number=1.4.4.2;Name=gcvPB;gene=gcvPB;inference=ab initio prediction:Prodigal:2.6,similar to AA sequence:UniProtKB:P99168;locus_tag=EMNPEANA_00246;product=putative glycine dehydrogenase (decarboxylating) subunit 2
1	Prodigal:2.6	CDS	267369	267638	.	+	0	ID=EMNPEANA_00247;inference=ab initio prediction:Prodigal:2.6;locus_tag=EMNPEANA_00247;product=hypothetical protein
1	Prodigal:2.6	CDS	267790	268176	.	-	0	ID=EMNPEANA_00248;Name=yibN;dbxref=COG:COG0607;gene=yibN;inference=ab initio prediction:Prodigal:2.6,similar to AA sequence:UniProtKB:P0AG27;locus_tag=EMNPEANA_00248;product=putative protein YibN
1	Prodigal:2.6	CDS	268336	269166	.	+	0	ID=EMNPEANA_00249;eC_number=2.3.1.181;Name=lipM;dbxref=COG:COG0095;gene=lipM;inference=ab initio prediction:Prodigal:2.6,similar to AA sequence:UniProtKB:P54511;locus_tag=EMNPEANA_00249;product=Octanoyltransferase LipM
1	Prodigal:2.6	CDS	269207	269425	.	-	0	ID=EMNPEANA_00250;inference=ab initio prediction:Prodigal:2.6;locus_tag=EMNPEANA_00250;product=hypothetical protein
1	Prodigal:2.6	CDS	269439	270017	.	-	0	ID=EMNPEANA_00251;inference=ab initio prediction:Prodigal:2.6;locus_tag=EMNPEANA_00251;product=hypothetical protein
1	Prodigal:2.6	CDS	270120	271181	.	+	0	ID=EMNPEANA_00252;eC_number=3.4.11.-;Name=ypdF;dbxref=COG:COG0006;gene=ypdF;inference=ab initio prediction:Prodigal:2.6,similar to AA sequence:UniProtKB:P76524;locus_tag=EMNPEANA_00252;product=Aminopeptidase YpdF
1	Prodigal:2.6	CDS	271208	271765	.	+	0	ID=EMNPEANA_00253;Name=efp;gene=efp;inference=ab initio prediction:Prodigal:2.6,similar to AA sequence:UniProtKB:P99066;locus_tag=EMNPEANA_00253;product=Elongation factor P
1	Prodigal:2.6	CDS	271915	272940	.	+	0	ID=EMNPEANA_00254;eC_number=1.2.1.38;Name=argC;gene=argC;inference=ab initio prediction:Prodigal:2.6,similar to AA sequence:UniProtKB:Q07906;locus_tag=EMNPEANA_00254;product=N-acetyl-gamma-glutamyl-phosphate reductase
1	Prodigal:2.6	CDS	272959	274152	.	+	0	ID=EMNPEANA_00255;Name=argJ;dbxref=COG:COG1364;gene=argJ;inference=ab initio prediction:Prodigal:2.6,similar to AA sequence:UniProtKB:Q9K8V3;locus_tag=EMNPEANA_00255;product=Arginine biosynthesis bifunctional protein ArgJ
1	Prodigal:2.6	CDS	274162	274899	.	+	0	ID=EMNPEANA_00256;eC_number=2.7.2.8;Name=argB;dbxref=COG:COG0548;gene=argB;inference=ab initio prediction:Prodigal:2.6,similar to AA sequence:UniProtKB:Q8DV44;locus_tag=EMNPEANA_00256;product=Acetylglutamate kinase
1	Prodigal:2.6	CDS	274899	276029	.	+	0	ID=EMNPEANA_00257;eC_number=2.6.1.11;Name=argD;dbxref=COG:COG4992;gene=argD;inference=ab initio prediction:Prodigal:2.6,similar to AA sequence:UniProtKB:O66442;locus_tag=EMNPEANA_00257;product=Acetylornithine aminotransferase
1	Prodigal:2.6	CDS	276287	276754	.	+	0	ID=EMNPEANA_00258;Name=accB_2;dbxref=COG:COG0511;gene=accB_2;inference=ab initio prediction:Prodigal:2.6,similar to AA sequence:UniProtKB:P49786;locus_tag=EMNPEANA_00258;product=Biotin carboxyl carrier protein of acetyl-CoA carboxylase
1	Prodigal:2.6	CDS	276754	278112	.	+	0	ID=EMNPEANA_00259;eC_number=6.4.1.7;Name=cfiB_1;dbxref=COG:COG0439;gene=cfiB_1;inference=ab initio prediction:Prodigal:2.6,similar to AA sequence:UniProtKB:D3DJ42;locus_tag=EMNPEANA_00259;product=2-oxoglutarate carboxylase small subunit
1	Prodigal:2.6	CDS	278124	278486	.	+	0	ID=EMNPEANA_00260;inference=ab initio prediction:Prodigal:2.6,similar to AA sequence:UniProtKB:Q5XA93;locus_tag=EMNPEANA_00260;product=putative protein
1	Prodigal:2.6	CDS	278562	278951	.	+	0	ID=EMNPEANA_00261;Name=nusB;gene=nusB;inference=ab initio prediction:Prodigal:2.6,similar to AA sequence:UniProtKB:P65578;locus_tag=EMNPEANA_00261;product=Transcription antitermination protein NusB
1	Prodigal:2.6	CDS	278966	280303	.	+	0	ID=EMNPEANA_00262;eC_number=3.1.11.6;Name=xseA;dbxref=COG:COG1570;gene=xseA;inference=ab initio prediction:Prodigal:2.6,similar to AA sequence:UniProtKB:P04994;locus_tag=EMNPEANA_00262;product=Exodeoxyribonuclease 7 large subunit
1	Prodigal:2.6	CDS	280296	280526	.	+	0	ID=EMNPEANA_00263;eC_number=3.1.11.6;Name=xseB;dbxref=COG:COG1722;gene=xseB;inference=ab initio prediction:Prodigal:2.6,similar to AA sequence:UniProtKB:Q7VV85;locus_tag=EMNPEANA_00263;product=Exodeoxyribonuclease 7 small subunit
1	Prodigal:2.6	CDS	280492	281385	.	+	0	ID=EMNPEANA_00264;eC_number=2.5.1.10;inference=ab initio prediction:Prodigal:2.6,similar to AA sequence:UniProtKB:Q08291;locus_tag=EMNPEANA_00264;product=Farnesyl diphosphate synthase
1	Prodigal:2.6	CDS	281700	282152	.	+	0	ID=EMNPEANA_00265;Name=argR_1;gene=argR_1;inference=ab initio prediction:Prodigal:2.6,similar to AA sequence:UniProtKB:P63580;locus_tag=EMNPEANA_00265;product=Arginine repressor
1	Prodigal:2.6	CDS	282168	283844	.	+	0	ID=EMNPEANA_00266;Name=recN;dbxref=COG:COG0497;gene=recN;inference=ab initio prediction:Prodigal:2.6,similar to AA sequence:UniProtKB:P05824;locus_tag=EMNPEANA_00266;product=DNA repair protein RecN
1	Prodigal:2.6	CDS	284104	285525	.	+	0	ID=EMNPEANA_00267;eC_number=1.8.1.4;dbxref=COG:COG1249;inference=ab initio prediction:Prodigal:2.6,similar to AA sequence:UniProtKB:P18925;locus_tag=EMNPEANA_00267;product=Dihydrolipoyl dehydrogenase
1	Prodigal:2.6	CDS	285540	286538	.	+	0	ID=EMNPEANA_00268;eC_number=1.2.4.4;Name=bfmBAA;dbxref=COG:COG1071;gene=bfmBAA;inference=ab initio prediction:Prodigal:2.6,similar to AA sequence:UniProtKB:P37940;locus_tag=EMNPEANA_00268;product=2-oxoisovalerate dehydrogenase subunit alpha
1	Prodigal:2.6	CDS	286531	287514	.	+	0	ID=EMNPEANA_00269;eC_number=1.2.4.4;Name=bfmBAB;dbxref=COG:COG0022;gene=bfmBAB;inference=ab initio prediction:Prodigal:2.6,similar to AA sequence:UniProtKB:P37941;locus_tag=EMNPEANA_00269;product=2-oxoisovalerate dehydrogenase subunit beta
1	Prodigal:2.6	CDS	287539	288846	.	+	0	ID=EMNPEANA_00270;eC_number=2.3.1.12;Name=pdhC_1;dbxref=COG:COG0508;gene=pdhC_1;inference=ab initio prediction:Prodigal:2.6,similar to AA sequence:UniProtKB:P21883;locus_tag=EMNPEANA_00270;product=Dihydrolipoyllysine-residue acetyltransferase component of pyruvate dehydrogenase complex
1	Prodigal:2.6	CDS	289051	289488	.	+	0	ID=EMNPEANA_00271;inference=ab initio prediction:Prodigal:2.6,similar to AA sequence:UniProtKB:Q7A5G0;locus_tag=EMNPEANA_00271;note=UPF0403 protein SA1345;product=hypothetical protein
1	Prodigal:2.6	CDS	289501	290478	.	+	0	ID=EMNPEANA_00272;inference=ab initio prediction:Prodigal:2.6;locus_tag=EMNPEANA_00272;product=hypothetical protein
1	Prodigal:2.6	CDS	290856	291980	.	+	0	ID=EMNPEANA_00273;eC_number=3.4.11.4;Name=pepT_1;dbxref=COG:COG2195;gene=pepT_1;inference=ab initio prediction:Prodigal:2.6,similar to AA sequence:UniProtKB:P29745;locus_tag=EMNPEANA_00273;product=Peptidase T
1	Prodigal:2.6	CDS	292060	293466	.	+	0	ID=EMNPEANA_00274;eC_number=1.1.1.44;Name=gnd;gene=gnd;inference=ab initio prediction:Prodigal:2.6,similar to AA sequence:UniProtKB:P63334;locus_tag=EMNPEANA_00274;product=6-phosphogluconate dehydrogenase%2C decarboxylating
1	Prodigal:2.6	CDS	293636	295291	.	+	0	ID=EMNPEANA_00275;eC_number=3.2.1.10;Name=malL;dbxref=COG:COG0366;gene=malL;inference=ab initio prediction:Prodigal:2.6,similar to AA sequence:UniProtKB:P29094;locus_tag=EMNPEANA_00275;product=Oligo-1%2C6-glucosidase
1	Prodigal:2.6	CDS	295554	296435	.	-	0	ID=EMNPEANA_00276;Name=marA;gene=marA;inference=ab initio prediction:Prodigal:2.6,similar to AA sequence:UniProtKB:P0ACH5;locus_tag=EMNPEANA_00276;product=Multiple antibiotic resistance protein MarA
1	Prodigal:2.6	CDS	296636	298120	.	-	0	ID=EMNPEANA_00277;eC_number=1.1.1.49;Name=zwf_1;dbxref=COG:COG0364;gene=zwf_1;inference=ab initio prediction:Prodigal:2.6,similar to AA sequence:UniProtKB:P54547;locus_tag=EMNPEANA_00277;product=Glucose-6-phosphate 1-dehydrogenase
1	Prodigal:2.6	CDS	298544	299464	.	+	0	ID=EMNPEANA_00278;eC_number=3.1.26.11;Name=rnz;dbxref=COG:COG1234;gene=rnz;inference=ab initio prediction:Prodigal:2.6,similar to AA sequence:UniProtKB:P54548;locus_tag=EMNPEANA_00278;product=Ribonuclease Z
1	Prodigal:2.6	CDS	299514	300329	.	-	0	ID=EMNPEANA_00279;eC_number=1.5.1.2;Name=proC;gene=proC;inference=ab initio prediction:Prodigal:2.6,similar to AA sequence:UniProtKB:Q7A5G8;locus_tag=EMNPEANA_00279;product=Pyrroline-5-carboxylate reductase
1	Prodigal:2.6	CDS	300490	301248	.	+	0	ID=EMNPEANA_00280;eC_number=1.-.-.-;inference=ab initio prediction:Prodigal:2.6,similar to AA sequence:UniProtKB:Q7A3L9;locus_tag=EMNPEANA_00280;product=putative oxidoreductase
1	Prodigal:2.6	CDS	301471	302379	.	-	0	ID=EMNPEANA_00281;eC_number=1.1.1.-;Name=yhdN;dbxref=COG:COG0667;gene=yhdN;inference=ab initio prediction:Prodigal:2.6,similar to AA sequence:UniProtKB:P80874;locus_tag=EMNPEANA_00281;product=Aldo-keto reductase YhdN
1	Prodigal:2.6	CDS	302462	303004	.	+	0	ID=EMNPEANA_00282;eC_number=3.6.1.13;Name=nudF;dbxref=COG:COG0494;gene=nudF;inference=ab initio prediction:Prodigal:2.6,similar to AA sequence:UniProtKB:P54570;locus_tag=EMNPEANA_00282;product=ADP-ribose pyrophosphatase
1	Prodigal:2.6	CDS	303109	303558	.	+	0	ID=EMNPEANA_00283;Name=fur;dbxref=COG:COG0735;gene=fur;inference=ab initio prediction:Prodigal:2.6,similar to AA sequence:UniProtKB:P54574;locus_tag=EMNPEANA_00283;product=Ferric uptake regulation protein
1	Prodigal:2.6	CDS	303601	304488	.	+	0	ID=EMNPEANA_00284;Name=xerD_1;gene=xerD_1;inference=ab initio prediction:Prodigal:2.6,similar to AA sequence:UniProtKB:P0A0P0;locus_tag=EMNPEANA_00284;product=Tyrosine recombinase XerD
1	Prodigal:2.6	CDS	304541	305050	.	-	0	ID=EMNPEANA_00285;inference=ab initio prediction:Prodigal:2.6;locus_tag=EMNPEANA_00285;product=hypothetical protein
1	Prodigal:2.6	CDS	305094	305894	.	+	0	ID=EMNPEANA_00286;Name=scpA;dbxref=COG:COG1354;gene=scpA;inference=ab initio prediction:Prodigal:2.6,similar to AA sequence:UniProtKB:P35154;locus_tag=EMNPEANA_00286;product=Segregation and condensation protein A
1	Prodigal:2.6	CDS	305887	306429	.	+	0	ID=EMNPEANA_00287;Name=scpB;dbxref=COG:COG1386;gene=scpB;inference=ab initio prediction:Prodigal:2.6,similar to AA sequence:UniProtKB:P35155;locus_tag=EMNPEANA_00287;product=Segregation and condensation protein B
1	Prodigal:2.6	CDS	306422	307159	.	+	0	ID=EMNPEANA_00288;eC_number=5.4.99.22;Name=rluB;dbxref=COG:COG1187;gene=rluB;inference=ab initio prediction:Prodigal:2.6,similar to AA sequence:UniProtKB:P35159;locus_tag=EMNPEANA_00288;product=Ribosomal large subunit pseudouridine synthase B
1	Prodigal:2.6	CDS	307293	308018	.	+	0	ID=EMNPEANA_00289;Name=srrA;dbxref=COG:COG0745;gene=srrA;inference=ab initio prediction:Prodigal:2.6,similar to AA sequence:UniProtKB:Q5HFT0;locus_tag=EMNPEANA_00289;product=Transcriptional regulatory protein SrrA
1	Prodigal:2.6	CDS	308002	309768	.	+	0	ID=EMNPEANA_00290;eC_number=2.7.13.3;Name=srrB;gene=srrB;inference=ab initio prediction:Prodigal:2.6,similar to AA sequence:UniProtKB:Q9L523;locus_tag=EMNPEANA_00290;product=Sensor protein SrrB
1	Prodigal:2.6	CDS	310360	310899	.	+	0	ID=EMNPEANA_00291;Name=ribU;gene=ribU;inference=ab initio prediction:Prodigal:2.6,similar to AA sequence:UniProtKB:E5QVT2;locus_tag=EMNPEANA_00291;product=Riboflavin transporter RibU
1	Prodigal:2.6	CDS	311304	311552	.	-	0	ID=EMNPEANA_00292;inference=ab initio prediction:Prodigal:2.6,similar to AA sequence:UniProtKB:P10245;locus_tag=EMNPEANA_00292;product=Ferredoxin
1	Prodigal:2.6	CDS	311685	312623	.	+	0	ID=EMNPEANA_00293;inference=ab initio prediction:Prodigal:2.6;locus_tag=EMNPEANA_00293;product=hypothetical protein
1	Prodigal:2.6	CDS	312610	313989	.	+	0	ID=EMNPEANA_00294;eC_number=3.6.4.12;Name=recQ_1;dbxref=COG:COG0514;gene=recQ_1;inference=ab initio prediction:Prodigal:2.6,similar to AA sequence:UniProtKB:P15043;locus_tag=EMNPEANA_00294;product=ATP-dependent DNA helicase RecQ
1	Prodigal:2.6	CDS	314110	315528	.	+	0	ID=EMNPEANA_00295;Name=ebpS;gene=ebpS;inference=ab initio prediction:Prodigal:2.6,similar to AA sequence:UniProtKB:Q7A5I6;locus_tag=EMNPEANA_00295;product=Elastin-binding protein EbpS
1	Prodigal:2.6	CDS	315661	316647	.	+	0	ID=EMNPEANA_00296;eC_number=4.3.1.9;dbxref=COG:COG0492;inference=ab initio prediction:Prodigal:2.6,similar to AA sequence:UniProtKB:Q93HX6;locus_tag=EMNPEANA_00296;product=Glucosaminate ammonia-lyase
1	Prodigal:2.6	CDS	316859	317827	.	-	0	ID=EMNPEANA_00297;eC_number=3.5.1.1;Name=ansB;gene=ansB;inference=ab initio prediction:Prodigal:2.6,similar to AA sequence:UniProtKB:P06608;locus_tag=EMNPEANA_00297;product=L-asparaginase
1	Prodigal:2.6	CDS	317906	318553	.	+	0	ID=EMNPEANA_00298;eC_number=2.7.4.25;Name=cmk;gene=cmk;inference=ab initio prediction:Prodigal:2.6,similar to AA sequence:UniProtKB:P63807;locus_tag=EMNPEANA_00298;product=Cytidylate kinase
1	Prodigal:2.6	CDS	319037	320215	.	+	0	ID=EMNPEANA_00299;Name=rpsA;gene=rpsA;inference=ab initio prediction:Prodigal:2.6,similar to AA sequence:UniProtKB:Q7A5J0;locus_tag=EMNPEANA_00299;product=30S ribosomal protein S1
1	Prodigal:2.6	CDS	320431	321741	.	+	0	ID=EMNPEANA_00300;Name=der;gene=der;inference=ab initio prediction:Prodigal:2.6,similar to AA sequence:UniProtKB:P64060;locus_tag=EMNPEANA_00300;product=GTPase Der
1	Prodigal:2.6	CDS	321762	322760	.	+	0	ID=EMNPEANA_00301;eC_number=1.1.1.94;Name=gpsA;gene=gpsA;inference=ab initio prediction:Prodigal:2.6,similar to AA sequence:UniProtKB:P64191;locus_tag=EMNPEANA_00301;product=Glycerol-3-phosphate dehydrogenase [NAD(P)+]
1	Prodigal:2.6	CDS	322931	323203	.	+	0	ID=EMNPEANA_00302;Name=hup;dbxref=COG:COG0776;gene=hup;inference=ab initio prediction:Prodigal:2.6,similar to AA sequence:UniProtKB:Q99U17;locus_tag=EMNPEANA_00302;product=DNA-binding protein HU
1	Prodigal:2.6	CDS	323673	324251	.	+	0	ID=EMNPEANA_00303;inference=ab initio prediction:Prodigal:2.6;locus_tag=EMNPEANA_00303;product=hypothetical protein
1	Prodigal:2.6	CDS	324244	324969	.	+	0	ID=EMNPEANA_00304;eC_number=2.1.1.163;Name=menG;gene=menG;inference=ab initio prediction:Prodigal:2.6,similar to AA sequence:UniProtKB:P67062;locus_tag=EMNPEANA_00304;product=Demethylmenaquinone methyltransferase
1	Prodigal:2.6	CDS	324971	325930	.	+	0	ID=EMNPEANA_00305;eC_number=2.5.1.30;Name=hepT;dbxref=COG:COG0142;gene=hepT;inference=ab initio prediction:Prodigal:2.6,similar to AA sequence:UniProtKB:P31114;locus_tag=EMNPEANA_00305;product=Heptaprenyl diphosphate synthase component 2
1	Prodigal:2.6	CDS	326049	326519	.	+	0	ID=EMNPEANA_00306;eC_number=2.7.4.6;Name=ndk;dbxref=COG:COG0105;gene=ndk;inference=ab initio prediction:Prodigal:2.6,similar to AA sequence:UniProtKB:Q5HFV4;locus_tag=EMNPEANA_00306;product=Nucleoside diphosphate kinase
1	Prodigal:2.6	CDS	326928	328166	.	+	0	ID=EMNPEANA_00307;eC_number=4.2.3.5;Name=aroC;dbxref=COG:COG0082;gene=aroC;inference=ab initio prediction:Prodigal:2.6,similar to AA sequence:UniProtKB:Q59803;locus_tag=EMNPEANA_00307;product=Chorismate synthase
1	Prodigal:2.6	CDS	328194	329258	.	+	0	ID=EMNPEANA_00308;eC_number=4.2.3.4;Name=aroB;gene=aroB;inference=ab initio prediction:Prodigal:2.6,similar to AA sequence:UniProtKB:Q6GGU4;locus_tag=EMNPEANA_00308;product=3-dehydroquinate synthase
1	Prodigal:2.6	CDS	329268	330569	.	+	0	ID=EMNPEANA_00309;eC_number=2.5.1.19;Name=aroA_2;gene=aroA_2;inference=ab initio prediction:Prodigal:2.6,similar to AA sequence:UniProtKB:P63585;locus_tag=EMNPEANA_00309;product=3-phosphoshikimate 1-carboxyvinyltransferase
1	Prodigal:2.6	CDS	330573	331817	.	+	0	ID=EMNPEANA_00310;Name=lapB;gene=lapB;inference=ab initio prediction:Prodigal:2.6,protein motif:HAMAP:MF_00994;locus_tag=EMNPEANA_00310;product=Lipopolysaccharide assembly protein B
1	Prodigal:2.6	CDS	331831	332394	.	+	0	ID=EMNPEANA_00311;inference=ab initio prediction:Prodigal:2.6;locus_tag=EMNPEANA_00311;product=hypothetical protein
1	Prodigal:2.6	CDS	332406	332999	.	+	0	ID=EMNPEANA_00312;inference=ab initio prediction:Prodigal:2.6;locus_tag=EMNPEANA_00312;product=hypothetical protein
1	Prodigal:2.6	CDS	333044	333739	.	+	0	ID=EMNPEANA_00313;inference=ab initio prediction:Prodigal:2.6;locus_tag=EMNPEANA_00313;product=hypothetical protein
1	Prodigal:2.6	CDS	333920	334237	.	+	0	ID=EMNPEANA_00314;Name=ypjD;dbxref=COG:COG1694;gene=ypjD;inference=ab initio prediction:Prodigal:2.6,similar to AA sequence:UniProtKB:P42979;locus_tag=EMNPEANA_00314;product=putative protein YpjD
1	Prodigal:2.6	CDS	334259	335401	.	+	0	ID=EMNPEANA_00315;eC_number=2.4.1.-;Name=bshA;dbxref=COG:COG0438;gene=bshA;inference=ab initio prediction:Prodigal:2.6,similar to AA sequence:UniProtKB:Q81ST7;locus_tag=EMNPEANA_00315;product=N-acetyl-alpha-D-glucosaminyl L-malate synthase
1	Prodigal:2.6	CDS	335391	336593	.	+	0	ID=EMNPEANA_00316;eC_number=2.7.7.72;Name=cca;gene=cca;inference=ab initio prediction:Prodigal:2.6,similar to AA sequence:UniProtKB:Q7SIB1;locus_tag=EMNPEANA_00316;product=CCA-adding enzyme
1	Prodigal:2.6	CDS	336580	337551	.	+	0	ID=EMNPEANA_00317;eC_number=6.3.4.15;Name=birA;dbxref=COG:COG0340;gene=birA;inference=ab initio prediction:Prodigal:2.6,similar to AA sequence:UniProtKB:P0CI75;locus_tag=EMNPEANA_00317;product=Bifunctional ligase/repressor BirA
1	Prodigal:2.6	CDS	337576	340284	.	+	0	ID=EMNPEANA_00318;eC_number=3.6.4.12;Name=dinG;dbxref=COG:COG0847;gene=dinG;inference=ab initio prediction:Prodigal:2.6,similar to AA sequence:UniProtKB:Q2FYH5;locus_tag=EMNPEANA_00318;product=putative ATP-dependent helicase DinG 
1	Prodigal:2.6	CDS	340405	341697	.	+	0	ID=EMNPEANA_00319;eC_number=6.1.1.22;Name=asnS;gene=asnS;inference=ab initio prediction:Prodigal:2.6,similar to AA sequence:UniProtKB:P67572;locus_tag=EMNPEANA_00319;product=Asparagine--tRNA ligase
1	Prodigal:2.6	CDS	341790	342476	.	+	0	ID=EMNPEANA_00320;Name=dnaD;dbxref=COG:COG3935;gene=dnaD;inference=ab initio prediction:Prodigal:2.6,similar to AA sequence:UniProtKB:P39787;locus_tag=EMNPEANA_00320;product=DNA replication protein DnaD
1	Prodigal:2.6	CDS	342466	343125	.	+	0	ID=EMNPEANA_00321;eC_number=4.2.99.18;Name=nth;dbxref=COG:COG0177;gene=nth;inference=ab initio prediction:Prodigal:2.6,similar to AA sequence:UniProtKB:P0AB83;locus_tag=EMNPEANA_00321;product=Endonuclease III
1	Prodigal:2.6	CDS	343130	343462	.	+	0	ID=EMNPEANA_00322;inference=ab initio prediction:Prodigal:2.6;locus_tag=EMNPEANA_00322;product=hypothetical protein
1	Prodigal:2.6	CDS	343652	345883	.	-	0	ID=EMNPEANA_00323;Name=ponA;dbxref=COG:COG0744;gene=ponA;inference=ab initio prediction:Prodigal:2.6,similar to AA sequence:UniProtKB:P39793;locus_tag=EMNPEANA_00323;product=Penicillin-binding protein 1A/1B
1	Prodigal:2.6	CDS	345880	346509	.	-	0	ID=EMNPEANA_00324;eC_number=3.1.22.-;Name=recU;gene=recU;inference=ab initio prediction:Prodigal:2.6,similar to AA sequence:UniProtKB:P68817;locus_tag=EMNPEANA_00324;product=Holliday junction resolvase RecU
1	Prodigal:2.6	CDS	346850	347182	.	+	0	ID=EMNPEANA_00325;inference=ab initio prediction:Prodigal:2.6;locus_tag=EMNPEANA_00325;product=hypothetical protein
1	Prodigal:2.6	CDS	347194	347760	.	+	0	ID=EMNPEANA_00326;inference=ab initio prediction:Prodigal:2.6,similar to AA sequence:UniProtKB:P50838;locus_tag=EMNPEANA_00326;note=UPF0398 protein YpsA;product=hypothetical protein
1	Prodigal:2.6	CDS	347702	348112	.	+	0	ID=EMNPEANA_00327;Name=gpsB;gene=gpsB;inference=ab initio prediction:Prodigal:2.6,similar to AA sequence:UniProtKB:Q7A5L1;locus_tag=EMNPEANA_00327;product=Cell cycle protein GpsB
1	Prodigal:2.6	CDS	348755	349891	.	+	0	ID=EMNPEANA_00328;eC_number=2.1.1.173;Name=rlmL;dbxref=COG:COG0116;gene=rlmL;inference=ab initio prediction:Prodigal:2.6,similar to AA sequence:UniProtKB:Q9K0V4;locus_tag=EMNPEANA_00328;product=Ribosomal RNA large subunit methyltransferase L
1	Prodigal:2.6	CDS	350023	350697	.	+	0	ID=EMNPEANA_00329;inference=ab initio prediction:Prodigal:2.6;locus_tag=EMNPEANA_00329;product=hypothetical protein
1	Prodigal:2.6	CDS	351108	351782	.	-	0	ID=EMNPEANA_00330;inference=ab initio prediction:Prodigal:2.6;locus_tag=EMNPEANA_00330;product=hypothetical protein
1	Prodigal:2.6	CDS	351896	352852	.	+	0	ID=EMNPEANA_00331;eC_number=2.1.1.45;Name=thyA_1;dbxref=COG:COG0207;gene=thyA_1;inference=ab initio prediction:Prodigal:2.6,similar to AA sequence:UniProtKB:P67046;locus_tag=EMNPEANA_00331;product=Thymidylate synthase
1	Prodigal:2.6	CDS	352894	353379	.	+	0	ID=EMNPEANA_00332;eC_number=1.5.1.3;Name=dfrA_1;gene=dfrA_1;inference=ab initio prediction:Prodigal:2.6,similar to AA sequence:UniProtKB:P13955;locus_tag=EMNPEANA_00332;product=Dihydrofolate reductase type 1 from
1	Prodigal:2.6	CDS	353389	353811	.	+	0	ID=EMNPEANA_00333;inference=ab initio prediction:Prodigal:2.6,similar to AA sequence:UniProtKB:Q8NWR0;locus_tag=EMNPEANA_00333;product=DegV domain-containing protein
1	Prodigal:2.6	CDS	353843	354517	.	-	0	ID=EMNPEANA_00334;inference=ab initio prediction:Prodigal:2.6;locus_tag=EMNPEANA_00334;product=hypothetical protein
1	Prodigal:2.6	CDS	354606	358043	.	+	0	ID=EMNPEANA_00335;eC_number=3.6.5.5;dbxref=COG:COG0699;inference=ab initio prediction:Prodigal:2.6,similar to AA sequence:UniProtKB:B2IZD3;locus_tag=EMNPEANA_00335;product=Bacterial dynamin-like protein
1	Prodigal:2.6	CDS	358062	358940	.	+	0	ID=EMNPEANA_00336;eC_number=3.1.11.-;Name=ypcP;dbxref=COG:COG0258;gene=ypcP;inference=ab initio prediction:Prodigal:2.6,similar to AA sequence:UniProtKB:P54161;locus_tag=EMNPEANA_00336;product=5'-3' exonuclease
1	Prodigal:2.6	CDS	359182	382176	.	+	0	ID=EMNPEANA_00337;Name=ebh_2;gene=ebh_2;inference=ab initio prediction:Prodigal:2.6,similar to AA sequence:UniProtKB:Q2FYJ6;locus_tag=EMNPEANA_00337;product=Extracellular matrix-binding protein ebh
1	Prodigal:2.6	CDS	382259	389731	.	+	0	ID=EMNPEANA_00338;Name=ebhA;gene=ebhA;inference=ab initio prediction:Prodigal:2.6,similar to AA sequence:UniProtKB:Q931R6;locus_tag=EMNPEANA_00338;product=Extracellular matrix-binding protein EbhA
1	Prodigal:2.6	CDS	389903	390298	.	-	0	ID=EMNPEANA_00339;Name=rnhA;dbxref=COG:COG0328;gene=rnhA;inference=ab initio prediction:Prodigal:2.6,similar to AA sequence:UniProtKB:P54162;locus_tag=EMNPEANA_00339;product=14.7 kDa ribonuclease H-like protein
1	Prodigal:2.6	CDS	390623	391327	.	-	0	ID=EMNPEANA_00340;Name=yhhQ;dbxref=COG:COG1738;gene=yhhQ;inference=ab initio prediction:Prodigal:2.6,similar to AA sequence:UniProtKB:P37619;locus_tag=EMNPEANA_00340;product=Queuosine precursor transporter
1	Prodigal:2.6	CDS	391578	391772	.	+	0	ID=EMNPEANA_00341;inference=ab initio prediction:Prodigal:2.6;locus_tag=EMNPEANA_00341;product=hypothetical protein
1	Prodigal:2.6	CDS	391784	392044	.	+	0	ID=EMNPEANA_00342;inference=ab initio prediction:Prodigal:2.6;locus_tag=EMNPEANA_00342;product=hypothetical protein
1	Prodigal:2.6	CDS	392093	392533	.	+	0	ID=EMNPEANA_00343;inference=ab initio prediction:Prodigal:2.6,similar to AA sequence:UniProtKB:Q7A5M6;locus_tag=EMNPEANA_00343;note=UPF0403 protein SA1261;product=hypothetical protein
1	Prodigal:2.6	CDS	392745	393794	.	+	0	ID=EMNPEANA_00344;dbxref=COG:COG0577;inference=ab initio prediction:Prodigal:2.6,similar to AA sequence:UniProtKB:P9WG17;locus_tag=EMNPEANA_00344;product=putative ABC transporter permease
1	Prodigal:2.6	CDS	393810	394472	.	+	0	ID=EMNPEANA_00345;Name=ytrE;dbxref=COG:COG1136;gene=ytrE;inference=ab initio prediction:Prodigal:2.6,similar to AA sequence:UniProtKB:O34392;locus_tag=EMNPEANA_00345;product=ABC transporter ATP-binding protein YtrE
1	Prodigal:2.6	CDS	394786	395742	.	+	0	ID=EMNPEANA_00346;eC_number=2.1.1.45;Name=thyA_2;dbxref=COG:COG0207;gene=thyA_2;inference=ab initio prediction:Prodigal:2.6,similar to AA sequence:UniProtKB:P67046;locus_tag=EMNPEANA_00346;product=Thymidylate synthase
1	Prodigal:2.6	CDS	395784	396269	.	+	0	ID=EMNPEANA_00347;eC_number=1.5.1.3;Name=dfrA_2;gene=dfrA_2;inference=ab initio prediction:Prodigal:2.6,similar to AA sequence:UniProtKB:P13955;locus_tag=EMNPEANA_00347;product=Dihydrofolate reductase type 1 from
1	Prodigal:2.6	CDS	396279	397127	.	+	0	ID=EMNPEANA_00348;inference=ab initio prediction:Prodigal:2.6,similar to AA sequence:UniProtKB:Q8NWR0;locus_tag=EMNPEANA_00348;product=DegV domain-containing protein
1	Prodigal:2.6	CDS	397230	397754	.	+	0	ID=EMNPEANA_00349;eC_number=1.8.4.11;Name=msrA2;dbxref=COG:COG0225;gene=msrA2;inference=ab initio prediction:Prodigal:2.6,similar to AA sequence:UniProtKB:P0A086;locus_tag=EMNPEANA_00349;product=Peptide methionine sulfoxide reductase MsrA 2
1	Prodigal:2.6	CDS	397751	398179	.	+	0	ID=EMNPEANA_00350;eC_number=1.8.4.12;Name=msrB;gene=msrB;inference=ab initio prediction:Prodigal:2.6,similar to AA sequence:UniProtKB:P99065;locus_tag=EMNPEANA_00350;product=Peptide methionine sulfoxide reductase MsrB
1	Prodigal:2.6	CDS	398192	398692	.	+	0	ID=EMNPEANA_00351;Name=crr;gene=crr;inference=ab initio prediction:Prodigal:2.6,similar to AA sequence:UniProtKB:P60857;locus_tag=EMNPEANA_00351;product=PTS system glucose-specific EIIA component
1	Prodigal:2.6	CDS	398692	398916	.	+	0	ID=EMNPEANA_00352;inference=ab initio prediction:Prodigal:2.6,similar to AA sequence:UniProtKB:Q7A0W3;locus_tag=EMNPEANA_00352;note=UPF0346 protein MW1311;product=hypothetical protein
1	Prodigal:2.6	CDS	399261	400736	.	+	0	ID=EMNPEANA_00353;eC_number=3.4.21.-;inference=ab initio prediction:Prodigal:2.6,similar to AA sequence:UniProtKB:Q7A5M9;locus_tag=EMNPEANA_00353;product=putative CtpA-like serine protease
1	Prodigal:2.6	CDS	401072	401575	.	+	0	ID=EMNPEANA_00354;inference=ab initio prediction:Prodigal:2.6;locus_tag=EMNPEANA_00354;product=hypothetical protein
1	Prodigal:2.6	CDS	401593	402666	.	+	0	ID=EMNPEANA_00355;eC_number=2.4.1.227;Name=murG;gene=murG;inference=ab initio prediction:Prodigal:2.6,similar to AA sequence:UniProtKB:P65482;locus_tag=EMNPEANA_00355;product=UDP-N-acetylglucosamine--N-acetylmuramyl-(pentapeptide) pyrophosphoryl-undecaprenol N-acetylglucosamine transferase
1	Prodigal:2.6	CDS	402679	403293	.	+	0	ID=EMNPEANA_00356;eC_number=3.1.3.27;Name=pgpB_1;dbxref=COG:COG0671;gene=pgpB_1;inference=ab initio prediction:Prodigal:2.6,similar to AA sequence:UniProtKB:O34349;locus_tag=EMNPEANA_00356;product=Phosphatidylglycerophosphatase B
1	Prodigal:2.6	CDS	403644	404735	.	+	0	ID=EMNPEANA_00357;eC_number=3.6.3.20;Name=ugpC;dbxref=COG:COG3839;gene=ugpC;inference=ab initio prediction:Prodigal:2.6,similar to AA sequence:UniProtKB:P10907;locus_tag=EMNPEANA_00357;product=sn-glycerol-3-phosphate import ATP-binding protein UgpC
1	Prodigal:2.6	CDS	404732	405688	.	+	0	ID=EMNPEANA_00358;Name=yteP;dbxref=COG:COG4209;gene=yteP;inference=ab initio prediction:Prodigal:2.6,similar to AA sequence:UniProtKB:C0SPB3;locus_tag=EMNPEANA_00358;product=putative multiple-sugar transport system permease YteP
1	Prodigal:2.6	CDS	405700	407388	.	+	0	ID=EMNPEANA_00359;Name=lipO;dbxref=COG:COG1653;gene=lipO;inference=ab initio prediction:Prodigal:2.6,similar to AA sequence:UniProtKB:P37966;locus_tag=EMNPEANA_00359;product=Lipoprotein LipO
1	Prodigal:2.6	CDS	407404	408300	.	+	0	ID=EMNPEANA_00360;Name=araQ;dbxref=COG:COG0395;gene=araQ;inference=ab initio prediction:Prodigal:2.6,similar to AA sequence:UniProtKB:P94530;locus_tag=EMNPEANA_00360;product=L-arabinose transport system permease protein AraQ
1	Prodigal:2.6	CDS	408314	409168	.	+	0	ID=EMNPEANA_00361;eC_number=3.1.4.53;Name=cpdA_1;gene=cpdA_1;inference=ab initio prediction:Prodigal:2.6,protein motif:HAMAP:MF_00905;locus_tag=EMNPEANA_00361;product=3'%2C5'-cyclic adenosine monophosphate phosphodiesterase CpdA
1	Prodigal:2.6	CDS	409155	410480	.	+	0	ID=EMNPEANA_00362;Name=yeeO;dbxref=COG:COG0534;gene=yeeO;inference=ab initio prediction:Prodigal:2.6,similar to AA sequence:UniProtKB:P76352;locus_tag=EMNPEANA_00362;product=putative FMN/FAD exporter YeeO
1	Prodigal:2.6	CDS	410487	411254	.	+	0	ID=EMNPEANA_00363;Name=glpR;dbxref=COG:COG1349;gene=glpR;inference=ab initio prediction:Prodigal:2.6,similar to AA sequence:UniProtKB:P0ACL0;locus_tag=EMNPEANA_00363;product=Glycerol-3-phosphate regulon repressor
1	Prodigal:2.6	CDS	411813	412472	.	+	0	ID=EMNPEANA_00364;Name=arlR;dbxref=COG:COG0745;gene=arlR;inference=ab initio prediction:Prodigal:2.6,similar to AA sequence:UniProtKB:Q9KJN4;locus_tag=EMNPEANA_00364;product=Response regulator ArlR
1	Prodigal:2.6	CDS	412469	413839	.	+	0	ID=EMNPEANA_00365;eC_number=2.7.13.3;Name=arlS;dbxref=COG:COG0642;gene=arlS;inference=ab initio prediction:Prodigal:2.6,similar to AA sequence:UniProtKB:Q9KJN3;locus_tag=EMNPEANA_00365;product=Signal transduction histidine-protein kinase ArlS
1	Prodigal:2.6	CDS	414254	417058	.	+	0	ID=EMNPEANA_00366;eC_number=1.2.4.2;Name=odhA;gene=odhA;inference=ab initio prediction:Prodigal:2.6,similar to AA sequence:UniProtKB:Q99U74;locus_tag=EMNPEANA_00366;product=2-oxoglutarate dehydrogenase E1 component
1	Prodigal:2.6	CDS	417077	418339	.	+	0	ID=EMNPEANA_00367;eC_number=2.3.1.61;Name=odhB;gene=odhB;inference=ab initio prediction:Prodigal:2.6,similar to AA sequence:UniProtKB:Q7A5N4;locus_tag=EMNPEANA_00367;product=Dihydrolipoyllysine-residue succinyltransferase component of 2-oxoglutarate dehydrogenase complex
1	Prodigal:2.6	CDS	418439	418891	.	+	0	ID=EMNPEANA_00368;eC_number=3.6.3.-;Name=yxlF_1;dbxref=COG:COG1131;gene=yxlF_1;inference=ab initio prediction:Prodigal:2.6,similar to AA sequence:UniProtKB:P94374;locus_tag=EMNPEANA_00368;product=putative ABC transporter ATP-binding protein YxlF
1	Prodigal:2.6	CDS	419419	419694	.	+	0	ID=EMNPEANA_00369;inference=ab initio prediction:Prodigal:2.6;locus_tag=EMNPEANA_00369;product=hypothetical protein
1	Prodigal:2.6	CDS	419676	420032	.	+	0	ID=EMNPEANA_00370;inference=ab initio prediction:Prodigal:2.6;locus_tag=EMNPEANA_00370;product=hypothetical protein
1	Prodigal:2.6	CDS	420114	420287	.	-	0	ID=EMNPEANA_00371;inference=ab initio prediction:Prodigal:2.6;locus_tag=EMNPEANA_00371;product=hypothetical protein
1	Prodigal:2.6	CDS	420488	421297	.	+	0	ID=EMNPEANA_00372;eC_number=1.13.11.-;Name=mhqA;dbxref=COG:COG0346;gene=mhqA;inference=ab initio prediction:Prodigal:2.6,similar to AA sequence:UniProtKB:O34689;locus_tag=EMNPEANA_00372;product=Putative ring-cleaving dioxygenase MhqA
1	Prodigal:2.6	CDS	421322	421525	.	+	0	ID=EMNPEANA_00373;inference=ab initio prediction:Prodigal:2.6;locus_tag=EMNPEANA_00373;product=hypothetical protein
1	Prodigal:2.6	CDS	421703	422494	.	+	0	ID=EMNPEANA_00374;Name=nirQ;dbxref=COG:COG0714;gene=nirQ;inference=ab initio prediction:Prodigal:2.6,similar to AA sequence:UniProtKB:Q02441;locus_tag=EMNPEANA_00374;product=Denitrification regulatory protein NirQ
1	Prodigal:2.6	CDS	422507	424396	.	+	0	ID=EMNPEANA_00375;eC_number=6.6.1.2;Name=cobT;gene=cobT;inference=ab initio prediction:Prodigal:2.6,similar to AA sequence:UniProtKB:P29934;locus_tag=EMNPEANA_00375;product=Aerobic cobaltochelatase subunit CobT
1	Prodigal:2.6	CDS	424583	425926	.	+	0	ID=EMNPEANA_00376;Name=brnQ_1;dbxref=COG:COG1114;gene=brnQ_1;inference=ab initio prediction:Prodigal:2.6,similar to AA sequence:UniProtKB:P0AD99;locus_tag=EMNPEANA_00376;product=Branched-chain amino acid transport system 2 carrier protein
1	Prodigal:2.6	CDS	426002	427132	.	-	0	ID=EMNPEANA_00377;inference=ab initio prediction:Prodigal:2.6,similar to AA sequence:UniProtKB:P60108;locus_tag=EMNPEANA_00377;product=TelA-like protein
1	Prodigal:2.6	CDS	427155	427781	.	-	0	ID=EMNPEANA_00378;inference=ab initio prediction:Prodigal:2.6;locus_tag=EMNPEANA_00378;product=hypothetical protein
1	Prodigal:2.6	CDS	427821	428090	.	-	0	ID=EMNPEANA_00379;eC_number=3.6.1.7;Name=acyP;dbxref=COG:COG1254;gene=acyP;inference=ab initio prediction:Prodigal:2.6,similar to AA sequence:UniProtKB:O35031;locus_tag=EMNPEANA_00379;product=Acylphosphatase
1	Prodigal:2.6	CDS	428249	428557	.	+	0	ID=EMNPEANA_00380;inference=ab initio prediction:Prodigal:2.6;locus_tag=EMNPEANA_00380;product=hypothetical protein
1	Prodigal:2.6	CDS	428738	428938	.	+	0	ID=EMNPEANA_00381;Name=cspA_1;dbxref=COG:COG1278;gene=cspA_1;inference=ab initio prediction:Prodigal:2.6,similar to AA sequence:UniProtKB:Q2FYN2;locus_tag=EMNPEANA_00381;product=Cold shock protein CspA
1	Prodigal:2.6	CDS	429297	429878	.	+	0	ID=EMNPEANA_00382;inference=ab initio prediction:Prodigal:2.6;locus_tag=EMNPEANA_00382;product=hypothetical protein
1	Prodigal:2.6	CDS	429884	430294	.	+	0	ID=EMNPEANA_00383;inference=ab initio prediction:Prodigal:2.6;locus_tag=EMNPEANA_00383;product=hypothetical protein
1	Prodigal:2.6	CDS	430281	431144	.	+	0	ID=EMNPEANA_00384;eC_number=3.6.3.-;Name=thiQ;dbxref=COG:COG3840;gene=thiQ;inference=ab initio prediction:Prodigal:2.6,similar to AA sequence:UniProtKB:P44986;locus_tag=EMNPEANA_00384;product=Thiamine import ATP-binding protein ThiQ
1	Prodigal:2.6	CDS	431153	431902	.	+	0	ID=EMNPEANA_00385;inference=ab initio prediction:Prodigal:2.6;locus_tag=EMNPEANA_00385;product=hypothetical protein
1	Prodigal:2.6	CDS	432034	433299	.	-	0	ID=EMNPEANA_00386;eC_number=4.1.1.20;Name=lysA;dbxref=COG:COG0019;gene=lysA;inference=ab initio prediction:Prodigal:2.6,similar to AA sequence:UniProtKB:P9WIU7;locus_tag=EMNPEANA_00386;product=Diaminopimelate decarboxylase
1	Prodigal:2.6	CDS	433300	434373	.	-	0	ID=EMNPEANA_00387;eC_number=5.1.1.1;Name=alr;gene=alr;inference=ab initio prediction:Prodigal:2.6,similar to AA sequence:UniProtKB:Q9S5V6;locus_tag=EMNPEANA_00387;product=Alanine racemase
1	Prodigal:2.6	CDS	434379	435530	.	-	0	ID=EMNPEANA_00388;eC_number=3.-.-.-;Name=yxeP_1;dbxref=COG:COG1473;gene=yxeP_1;inference=ab initio prediction:Prodigal:2.6,similar to AA sequence:UniProtKB:P54955;locus_tag=EMNPEANA_00388;product=putative hydrolase YxeP
1	Prodigal:2.6	CDS	435688	436410	.	-	0	ID=EMNPEANA_00389;eC_number=2.3.1.89;Name=dapH;dbxref=COG:COG2171;gene=dapH;inference=ab initio prediction:Prodigal:2.6,similar to AA sequence:UniProtKB:Q7A2S0;locus_tag=EMNPEANA_00389;product=2%2C3%2C4%2C5-tetrahydropyridine-2%2C6-dicarboxylate N-acetyltransferase
1	Prodigal:2.6	CDS	436432	437154	.	-	0	ID=EMNPEANA_00390;eC_number=1.17.1.8;Name=dapB;dbxref=COG:COG0289;gene=dapB;inference=ab initio prediction:Prodigal:2.6,similar to AA sequence:UniProtKB:Q5HG24;locus_tag=EMNPEANA_00390;product=4-hydroxy-tetrahydrodipicolinate reductase
1	Prodigal:2.6	CDS	437154	438038	.	-	0	ID=EMNPEANA_00391;eC_number=4.3.3.7;Name=dapA;gene=dapA;inference=ab initio prediction:Prodigal:2.6,similar to AA sequence:UniProtKB:Q6GH13;locus_tag=EMNPEANA_00391;product=4-hydroxy-tetrahydrodipicolinate synthase
1	Prodigal:2.6	CDS	438040	439029	.	-	0	ID=EMNPEANA_00392;eC_number=1.2.1.11;Name=asd;dbxref=COG:COG0136;gene=asd;inference=ab initio prediction:Prodigal:2.6,similar to AA sequence:UniProtKB:Q04797;locus_tag=EMNPEANA_00392;product=Aspartate-semialdehyde dehydrogenase
1	Prodigal:2.6	CDS	439100	440332	.	-	0	ID=EMNPEANA_00393;eC_number=2.7.2.4;Name=lysC;dbxref=COG:COG0527;gene=lysC;inference=ab initio prediction:Prodigal:2.6,similar to AA sequence:UniProtKB:P08495;locus_tag=EMNPEANA_00393;product=Aspartokinase 2
2	Prodigal:2.6	CDS	996	3332	.	-	0	ID=EMNPEANA_00394;inference=ab initio prediction:Prodigal:2.6;locus_tag=EMNPEANA_00394;product=hypothetical protein
2	Prodigal:2.6	CDS	3398	3610	.	-	0	ID=EMNPEANA_00395;inference=ab initio prediction:Prodigal:2.6;locus_tag=EMNPEANA_00395;product=hypothetical protein
2	Prodigal:2.6	CDS	3686	4447	.	-	0	ID=EMNPEANA_00396;inference=ab initio prediction:Prodigal:2.6;locus_tag=EMNPEANA_00396;product=hypothetical protein
2	Prodigal:2.6	CDS	4458	4937	.	-	0	ID=EMNPEANA_00397;inference=ab initio prediction:Prodigal:2.6;locus_tag=EMNPEANA_00397;product=hypothetical protein
2	Prodigal:2.6	CDS	4906	7062	.	-	0	ID=EMNPEANA_00398;eC_number=5.99.1.2;Name=topB_1;dbxref=COG:COG0550;gene=topB_1;inference=ab initio prediction:Prodigal:2.6,similar to AA sequence:UniProtKB:P14294;locus_tag=EMNPEANA_00398;product=DNA topoisomerase 3
2	Prodigal:2.6	CDS	7104	8408	.	-	0	ID=EMNPEANA_00399;inference=ab initio prediction:Prodigal:2.6;locus_tag=EMNPEANA_00399;product=hypothetical protein
2	Prodigal:2.6	CDS	8413	8763	.	-	0	ID=EMNPEANA_00400;inference=ab initio prediction:Prodigal:2.6;locus_tag=EMNPEANA_00400;product=hypothetical protein
2	Prodigal:2.6	CDS	8760	9062	.	-	0	ID=EMNPEANA_00401;inference=ab initio prediction:Prodigal:2.6;locus_tag=EMNPEANA_00401;product=hypothetical protein
2	Prodigal:2.6	CDS	9286	10143	.	-	0	ID=EMNPEANA_00402;inference=ab initio prediction:Prodigal:2.6;locus_tag=EMNPEANA_00402;product=hypothetical protein
2	Prodigal:2.6	CDS	10140	10742	.	-	0	ID=EMNPEANA_00403;inference=ab initio prediction:Prodigal:2.6;locus_tag=EMNPEANA_00403;product=hypothetical protein
2	Prodigal:2.6	CDS	10763	11833	.	-	0	ID=EMNPEANA_00404;dbxref=COG:COG1705;inference=ab initio prediction:Prodigal:2.6,similar to AA sequence:UniProtKB:Q2G222;locus_tag=EMNPEANA_00404;product=N-acetylmuramoyl-L-alanine amidase domain-containing protein
2	Prodigal:2.6	CDS	11837	13786	.	-	0	ID=EMNPEANA_00405;inference=ab initio prediction:Prodigal:2.6;locus_tag=EMNPEANA_00405;product=hypothetical protein
2	Prodigal:2.6	CDS	13812	14408	.	-	0	ID=EMNPEANA_00406;inference=ab initio prediction:Prodigal:2.6;locus_tag=EMNPEANA_00406;product=hypothetical protein
2	Prodigal:2.6	CDS	14414	14740	.	-	0	ID=EMNPEANA_00407;inference=ab initio prediction:Prodigal:2.6;locus_tag=EMNPEANA_00407;product=hypothetical protein
2	Prodigal:2.6	CDS	14787	15188	.	-	0	ID=EMNPEANA_00408;inference=ab initio prediction:Prodigal:2.6;locus_tag=EMNPEANA_00408;product=hypothetical protein
2	Prodigal:2.6	CDS	15188	17485	.	-	0	ID=EMNPEANA_00409;inference=ab initio prediction:Prodigal:2.6;locus_tag=EMNPEANA_00409;product=hypothetical protein
2	Prodigal:2.6	CDS	17482	20061	.	-	0	ID=EMNPEANA_00410;inference=ab initio prediction:Prodigal:2.6;locus_tag=EMNPEANA_00410;product=hypothetical protein
2	Prodigal:2.6	CDS	20061	20753	.	-	0	ID=EMNPEANA_00411;inference=ab initio prediction:Prodigal:2.6;locus_tag=EMNPEANA_00411;product=hypothetical protein
2	Prodigal:2.6	CDS	20754	23000	.	-	0	ID=EMNPEANA_00412;inference=ab initio prediction:Prodigal:2.6;locus_tag=EMNPEANA_00412;product=hypothetical protein
2	Prodigal:2.6	CDS	23070	23372	.	-	0	ID=EMNPEANA_00413;inference=ab initio prediction:Prodigal:2.6;locus_tag=EMNPEANA_00413;product=hypothetical protein
2	Prodigal:2.6	CDS	23386	23547	.	-	0	ID=EMNPEANA_00414;inference=ab initio prediction:Prodigal:2.6;locus_tag=EMNPEANA_00414;product=hypothetical protein
2	Prodigal:2.6	CDS	23489	23758	.	-	0	ID=EMNPEANA_00415;inference=ab initio prediction:Prodigal:2.6;locus_tag=EMNPEANA_00415;product=hypothetical protein
2	Prodigal:2.6	CDS	23759	26797	.	-	0	ID=EMNPEANA_00416;inference=ab initio prediction:Prodigal:2.6;locus_tag=EMNPEANA_00416;product=hypothetical protein
2	Prodigal:2.6	CDS	26814	28049	.	-	0	ID=EMNPEANA_00417;inference=ab initio prediction:Prodigal:2.6;locus_tag=EMNPEANA_00417;product=hypothetical protein
2	Prodigal:2.6	CDS	28172	29062	.	+	0	ID=EMNPEANA_00418;inference=ab initio prediction:Prodigal:2.6;locus_tag=EMNPEANA_00418;product=hypothetical protein
2	Prodigal:2.6	CDS	29102	29383	.	-	0	ID=EMNPEANA_00419;inference=ab initio prediction:Prodigal:2.6;locus_tag=EMNPEANA_00419;product=hypothetical protein
2	Prodigal:2.6	CDS	29367	29792	.	-	0	ID=EMNPEANA_00420;inference=ab initio prediction:Prodigal:2.6;locus_tag=EMNPEANA_00420;product=hypothetical protein
2	Prodigal:2.6	CDS	29764	30213	.	-	0	ID=EMNPEANA_00421;inference=ab initio prediction:Prodigal:2.6;locus_tag=EMNPEANA_00421;product=hypothetical protein
2	Prodigal:2.6	CDS	30210	30647	.	-	0	ID=EMNPEANA_00422;inference=ab initio prediction:Prodigal:2.6;locus_tag=EMNPEANA_00422;product=hypothetical protein
2	Prodigal:2.6	CDS	30761	31066	.	+	0	ID=EMNPEANA_00423;inference=ab initio prediction:Prodigal:2.6;locus_tag=EMNPEANA_00423;product=hypothetical protein
2	Prodigal:2.6	CDS	31934	32470	.	-	0	ID=EMNPEANA_00424;inference=ab initio prediction:Prodigal:2.6;locus_tag=EMNPEANA_00424;product=hypothetical protein
2	Prodigal:2.6	CDS	32609	32704	.	-	0	ID=EMNPEANA_00425;inference=ab initio prediction:Prodigal:2.6;locus_tag=EMNPEANA_00425;product=hypothetical protein
2	Prodigal:2.6	CDS	33680	34750	.	+	0	ID=EMNPEANA_00426;Name=xerD_2;gene=xerD_2;inference=ab initio prediction:Prodigal:2.6,similar to AA sequence:UniProtKB:P0A0P0;locus_tag=EMNPEANA_00426;product=Tyrosine recombinase XerD
2	Aragorn:1.2	tRNA	34959	35049	.	-	.	ID=EMNPEANA_00427;inference=COORDINATES:profile:Aragorn:1.2;locus_tag=EMNPEANA_00427;product=tRNA-Ser(gga)
2	Aragorn:1.2	tRNA	35100	35173	.	-	.	ID=EMNPEANA_00428;inference=COORDINATES:profile:Aragorn:1.2;locus_tag=EMNPEANA_00428;product=tRNA-Glu(ttc)
2	Aragorn:1.2	tRNA	35174	35248	.	-	.	ID=EMNPEANA_00429;inference=COORDINATES:profile:Aragorn:1.2;locus_tag=EMNPEANA_00429;product=tRNA-Asn(gtt)
2	Aragorn:1.2	tRNA	35258	35331	.	-	.	ID=EMNPEANA_00430;inference=COORDINATES:profile:Aragorn:1.2;locus_tag=EMNPEANA_00430;product=tRNA-Gly(tcc)
2	Aragorn:1.2	tRNA	35349	35424	.	-	.	ID=EMNPEANA_00431;inference=COORDINATES:profile:Aragorn:1.2;locus_tag=EMNPEANA_00431;product=tRNA-His(gtg)
2	Aragorn:1.2	tRNA	35437	35511	.	-	.	ID=EMNPEANA_00432;inference=COORDINATES:profile:Aragorn:1.2;locus_tag=EMNPEANA_00432;product=tRNA-Phe(gaa)
2	Aragorn:1.2	tRNA	35521	35596	.	-	.	ID=EMNPEANA_00433;inference=COORDINATES:profile:Aragorn:1.2;locus_tag=EMNPEANA_00433;product=tRNA-Asp(gtc)
2	Aragorn:1.2	tRNA	35611	35684	.	-	.	ID=EMNPEANA_00434;inference=COORDINATES:profile:Aragorn:1.2;locus_tag=EMNPEANA_00434;product=tRNA-Met(cat)
2	Prodigal:2.6	CDS	35999	36553	.	-	0	ID=EMNPEANA_00435;eC_number=3.-.-.-;Name=ydeN;dbxref=COG:COG3545;gene=ydeN;inference=ab initio prediction:Prodigal:2.6,similar to AA sequence:UniProtKB:P96671;locus_tag=EMNPEANA_00435;product=Putative hydrolase YdeN
2	Prodigal:2.6	CDS	36689	38137	.	-	0	ID=EMNPEANA_00436;eC_number=1.3.3.4;Name=hemY;dbxref=COG:COG1232;gene=hemY;inference=ab initio prediction:Prodigal:2.6,similar to AA sequence:UniProtKB:P32397;locus_tag=EMNPEANA_00436;product=Protoporphyrinogen oxidase
2	Prodigal:2.6	CDS	38230	39153	.	-	0	ID=EMNPEANA_00437;eC_number=4.99.1.1;Name=hemH;gene=hemH;inference=ab initio prediction:Prodigal:2.6,similar to AA sequence:UniProtKB:P64125;locus_tag=EMNPEANA_00437;product=Ferrochelatase
2	Prodigal:2.6	CDS	39230	40309	.	-	0	ID=EMNPEANA_00438;eC_number=4.1.1.37;Name=hemE;gene=hemE;inference=ab initio prediction:Prodigal:2.6,similar to AA sequence:UniProtKB:P67420;locus_tag=EMNPEANA_00438;product=Uroporphyrinogen decarboxylase
2	Prodigal:2.6	CDS	40584	41087	.	+	0	ID=EMNPEANA_00439;Name=traP;dbxref=COG:COG2329;gene=traP;inference=ab initio prediction:Prodigal:2.6,similar to AA sequence:UniProtKB:Q8GQQ1;locus_tag=EMNPEANA_00439;product=Signal transduction protein TRAP
2	Prodigal:2.6	CDS	41649	42266	.	-	0	ID=EMNPEANA_00440;inference=ab initio prediction:Prodigal:2.6;locus_tag=EMNPEANA_00440;product=hypothetical protein
2	Prodigal:2.6	CDS	42325	43572	.	-	0	ID=EMNPEANA_00441;inference=ab initio prediction:Prodigal:2.6;locus_tag=EMNPEANA_00441;product=hypothetical protein
2	Prodigal:2.6	CDS	43541	44281	.	-	0	ID=EMNPEANA_00442;Name=ecsA;dbxref=COG:COG1131;gene=ecsA;inference=ab initio prediction:Prodigal:2.6,similar to AA sequence:UniProtKB:P55339;locus_tag=EMNPEANA_00442;product=ABC-type transporter ATP-binding protein EcsA
2	Prodigal:2.6	CDS	44411	44836	.	+	0	ID=EMNPEANA_00443;Name=hit;dbxref=COG:COG0537;gene=hit;inference=ab initio prediction:Prodigal:2.6,similar to AA sequence:UniProtKB:O07513;locus_tag=EMNPEANA_00443;product=Protein hit
2	Prodigal:2.6	CDS	44913	45284	.	+	0	ID=EMNPEANA_00444;inference=ab initio prediction:Prodigal:2.6;locus_tag=EMNPEANA_00444;product=hypothetical protein
2	Prodigal:2.6	CDS	45450	46010	.	+	0	ID=EMNPEANA_00445;inference=ab initio prediction:Prodigal:2.6;locus_tag=EMNPEANA_00445;product=hypothetical protein
2	Prodigal:2.6	CDS	46212	47189	.	+	0	ID=EMNPEANA_00446;eC_number=5.2.1.8;Name=prsA;dbxref=COG:COG0760;gene=prsA;inference=ab initio prediction:Prodigal:2.6,similar to AA sequence:UniProtKB:P60747;locus_tag=EMNPEANA_00446;product=Foldase protein PrsA
2	Prodigal:2.6	CDS	47615	48556	.	-	0	ID=EMNPEANA_00447;eC_number=3.1.-.-;Name=yhaM;dbxref=COG:COG3481;gene=yhaM;inference=ab initio prediction:Prodigal:2.6,similar to AA sequence:UniProtKB:O07521;locus_tag=EMNPEANA_00447;product=3'-5' exoribonuclease YhaM
2	Prodigal:2.6	CDS	48553	51492	.	-	0	ID=EMNPEANA_00448;Name=yhaN;dbxref=COG:COG4717;gene=yhaN;inference=ab initio prediction:Prodigal:2.6,similar to AA sequence:UniProtKB:O08455;locus_tag=EMNPEANA_00448;product=putative protein YhaN
2	Prodigal:2.6	CDS	51482	52678	.	-	0	ID=EMNPEANA_00449;Name=yhaO;dbxref=COG:COG0420;gene=yhaO;inference=ab initio prediction:Prodigal:2.6,similar to AA sequence:UniProtKB:O07522;locus_tag=EMNPEANA_00449;product=putative metallophosphoesterase YhaO
2	Prodigal:2.6	CDS	52949	53293	.	-	0	ID=EMNPEANA_00450;inference=ab initio prediction:Prodigal:2.6,similar to AA sequence:UniProtKB:Q7A4V3;locus_tag=EMNPEANA_00450;note=UPF0342 protein SA1663;product=hypothetical protein
2	Prodigal:2.6	CDS	53366	54499	.	-	0	ID=EMNPEANA_00451;inference=ab initio prediction:Prodigal:2.6,similar to AA sequence:UniProtKB:Q7A4V2;locus_tag=EMNPEANA_00451;note=UPF0754 membrane protein SA1664;product=hypothetical protein
2	Prodigal:2.6	CDS	54678	55142	.	-	0	ID=EMNPEANA_00452;inference=ab initio prediction:Prodigal:2.6;locus_tag=EMNPEANA_00452;product=hypothetical protein
2	Prodigal:2.6	CDS	55413	56036	.	-	0	ID=EMNPEANA_00453;Name=vraR_1;dbxref=COG:COG2197;gene=vraR_1;inference=ab initio prediction:Prodigal:2.6,similar to AA sequence:UniProtKB:Q7A2Q1;locus_tag=EMNPEANA_00453;product=Response regulator protein VraR
2	Prodigal:2.6	CDS	56029	57162	.	-	0	ID=EMNPEANA_00454;eC_number=2.7.13.3;Name=liaS;dbxref=COG:COG4585;gene=liaS;inference=ab initio prediction:Prodigal:2.6,similar to AA sequence:UniProtKB:O32198;locus_tag=EMNPEANA_00454;product=Sensor histidine kinase LiaS
2	Prodigal:2.6	CDS	57321	58145	.	+	0	ID=EMNPEANA_00455;eC_number=5.4.99.23;Name=rluD_1;dbxref=COG:COG0564;gene=rluD_1;inference=ab initio prediction:Prodigal:2.6,similar to AA sequence:UniProtKB:P33643;locus_tag=EMNPEANA_00455;product=Ribosomal large subunit pseudouridine synthase D
2	Prodigal:2.6	CDS	58506	59891	.	-	0	ID=EMNPEANA_00456;eC_number=4.2.1.2;Name=fumC;gene=fumC;inference=ab initio prediction:Prodigal:2.6,similar to AA sequence:UniProtKB:P64173;locus_tag=EMNPEANA_00456;product=Fumarate hydratase class II
2	Prodigal:2.6	CDS	60076	60480	.	-	0	ID=EMNPEANA_00457;inference=ab initio prediction:Prodigal:2.6;locus_tag=EMNPEANA_00457;product=hypothetical protein
2	Prodigal:2.6	CDS	60636	60818	.	-	0	ID=EMNPEANA_00458;inference=ab initio prediction:Prodigal:2.6;locus_tag=EMNPEANA_00458;product=hypothetical protein
2	Prodigal:2.6	CDS	60839	61438	.	-	0	ID=EMNPEANA_00459;eC_number=3.5.99.6;Name=nagB_1;gene=nagB_1;inference=ab initio prediction:Prodigal:2.6,protein motif:HAMAP:MF_01241;locus_tag=EMNPEANA_00459;product=Glucosamine-6-phosphate deaminase
2	Prodigal:2.6	CDS	61596	62066	.	-	0	ID=EMNPEANA_00460;eC_number=2.1.1.207;Name=trmL;dbxref=COG:COG0219;gene=trmL;inference=ab initio prediction:Prodigal:2.6,similar to AA sequence:UniProtKB:Q74Y93;locus_tag=EMNPEANA_00460;product=tRNA (cytidine(34)-2'-O)-methyltransferase
2	Prodigal:2.6	CDS	62063	63193	.	-	0	ID=EMNPEANA_00461;eC_number=1.17.99.6;Name=queG;dbxref=COG:COG1600;gene=queG;inference=ab initio prediction:Prodigal:2.6,similar to AA sequence:UniProtKB:P97030;locus_tag=EMNPEANA_00461;product=Epoxyqueuosine reductase
2	Prodigal:2.6	CDS	63403	63540	.	-	0	ID=EMNPEANA_00462;inference=ab initio prediction:Prodigal:2.6;locus_tag=EMNPEANA_00462;product=hypothetical protein
2	Prodigal:2.6	CDS	63537	63668	.	-	0	ID=EMNPEANA_00463;eC_number=3.6.3.-;Name=yxeO;dbxref=COG:COG1126;gene=yxeO;inference=ab initio prediction:Prodigal:2.6,similar to AA sequence:UniProtKB:P54954;locus_tag=EMNPEANA_00463;product=putative amino-acid import ATP-binding protein YxeO
2	Prodigal:2.6	CDS	63665	63769	.	-	0	ID=EMNPEANA_00464;Name=occP;gene=occP;inference=ab initio prediction:Prodigal:2.6,similar to AA sequence:UniProtKB:P0A2V2;locus_tag=EMNPEANA_00464;product=Octopine permease ATP-binding protein P
2	Prodigal:2.6	CDS	64007	64174	.	-	0	ID=EMNPEANA_00465;eC_number=3.6.3.-;Name=metN_1;dbxref=COG:COG1135;gene=metN_1;inference=ab initio prediction:Prodigal:2.6,similar to AA sequence:UniProtKB:Q87RS1;locus_tag=EMNPEANA_00465;product=Methionine import ATP-binding protein MetN
2	Prodigal:2.6	CDS	64214	64717	.	-	0	ID=EMNPEANA_00466;Name=artQ_1;dbxref=COG:COG0765;gene=artQ_1;inference=ab initio prediction:Prodigal:2.6,similar to AA sequence:UniProtKB:P54536;locus_tag=EMNPEANA_00466;product=Arginine transport system permease protein ArtQ
2	Prodigal:2.6	CDS	65094	65825	.	+	0	ID=EMNPEANA_00467;inference=ab initio prediction:Prodigal:2.6;locus_tag=EMNPEANA_00467;product=hypothetical protein
2	Prodigal:2.6	CDS	65871	66917	.	+	0	ID=EMNPEANA_00468;Name=xerD_3;gene=xerD_3;inference=ab initio prediction:Prodigal:2.6,similar to AA sequence:UniProtKB:P0A0P0;locus_tag=EMNPEANA_00468;product=Tyrosine recombinase XerD
2	Aragorn:1.2	tRNA	67076	67159	.	-	.	ID=EMNPEANA_00469;inference=COORDINATES:profile:Aragorn:1.2;locus_tag=EMNPEANA_00469;product=tRNA-Leu(caa)
2	Aragorn:1.2	tRNA	67286	67360	.	-	.	ID=EMNPEANA_00470;inference=COORDINATES:profile:Aragorn:1.2;locus_tag=EMNPEANA_00470;product=tRNA-Gly(tcc)
2	Aragorn:1.2	tRNA	67375	67449	.	-	.	ID=EMNPEANA_00471;inference=COORDINATES:profile:Aragorn:1.2;locus_tag=EMNPEANA_00471;product=tRNA-Gly(tcc)
2	Aragorn:1.2	tRNA	67459	67532	.	-	.	ID=EMNPEANA_00472;inference=COORDINATES:profile:Aragorn:1.2;locus_tag=EMNPEANA_00472;product=tRNA-Cys(gca)
2	Aragorn:1.2	tRNA	67538	67609	.	-	.	ID=EMNPEANA_00473;inference=COORDINATES:profile:Aragorn:1.2;locus_tag=EMNPEANA_00473;product=tRNA-Gln(ttg)
2	Aragorn:1.2	tRNA	67620	67693	.	-	.	ID=EMNPEANA_00474;inference=COORDINATES:profile:Aragorn:1.2;locus_tag=EMNPEANA_00474;product=tRNA-His(gtg)
2	Aragorn:1.2	tRNA	67696	67769	.	-	.	ID=EMNPEANA_00475;inference=COORDINATES:profile:Aragorn:1.2;locus_tag=EMNPEANA_00475;product=tRNA-Trp(cca)
2	Aragorn:1.2	tRNA	67778	67861	.	-	.	ID=EMNPEANA_00476;inference=COORDINATES:profile:Aragorn:1.2;locus_tag=EMNPEANA_00476;product=tRNA-Tyr(gta)
2	Aragorn:1.2	tRNA	67866	67941	.	-	.	ID=EMNPEANA_00477;inference=COORDINATES:profile:Aragorn:1.2;locus_tag=EMNPEANA_00477;product=tRNA-Thr(tgt)
2	Aragorn:1.2	tRNA	67949	68023	.	-	.	ID=EMNPEANA_00478;inference=COORDINATES:profile:Aragorn:1.2;locus_tag=EMNPEANA_00478;product=tRNA-Phe(gaa)
2	Aragorn:1.2	tRNA	68127	68200	.	-	.	ID=EMNPEANA_00479;inference=COORDINATES:profile:Aragorn:1.2;locus_tag=EMNPEANA_00479;product=tRNA-Met(cat)
2	Aragorn:1.2	tRNA	68212	68304	.	-	.	ID=EMNPEANA_00480;inference=COORDINATES:profile:Aragorn:1.2;locus_tag=EMNPEANA_00480;product=tRNA-Ser(tga)
2	Aragorn:1.2	tRNA	68342	68417	.	-	.	ID=EMNPEANA_00481;inference=COORDINATES:profile:Aragorn:1.2;locus_tag=EMNPEANA_00481;product=tRNA-Asp(gtc)
2	Aragorn:1.2	tRNA	68424	68515	.	-	.	ID=EMNPEANA_00482;inference=COORDINATES:profile:Aragorn:1.2;locus_tag=EMNPEANA_00482;product=tRNA-Ser(tga)
2	Aragorn:1.2	tRNA	68524	68597	.	-	.	ID=EMNPEANA_00483;inference=COORDINATES:profile:Aragorn:1.2;locus_tag=EMNPEANA_00483;product=tRNA-Met(cat)
2	Aragorn:1.2	tRNA	68624	68698	.	-	.	ID=EMNPEANA_00484;inference=COORDINATES:profile:Aragorn:1.2;locus_tag=EMNPEANA_00484;product=tRNA-Met(cat)
2	Aragorn:1.2	tRNA	68723	68798	.	-	.	ID=EMNPEANA_00485;inference=COORDINATES:profile:Aragorn:1.2;locus_tag=EMNPEANA_00485;product=tRNA-Ala(tgc)
2	Aragorn:1.2	tRNA	68815	68888	.	-	.	ID=EMNPEANA_00486;inference=COORDINATES:profile:Aragorn:1.2;locus_tag=EMNPEANA_00486;product=tRNA-Pro(tgg)
2	Aragorn:1.2	tRNA	68897	68971	.	-	.	ID=EMNPEANA_00487;inference=COORDINATES:profile:Aragorn:1.2;locus_tag=EMNPEANA_00487;product=tRNA-Arg(acg)
2	Aragorn:1.2	tRNA	68984	69072	.	-	.	ID=EMNPEANA_00488;inference=COORDINATES:profile:Aragorn:1.2;locus_tag=EMNPEANA_00488;product=tRNA-Leu(taa)
2	Aragorn:1.2	tRNA	69084	69158	.	-	.	ID=EMNPEANA_00489;inference=COORDINATES:profile:Aragorn:1.2;locus_tag=EMNPEANA_00489;product=tRNA-Gly(gcc)
2	Aragorn:1.2	tRNA	69162	69244	.	-	.	ID=EMNPEANA_00490;inference=COORDINATES:profile:Aragorn:1.2;locus_tag=EMNPEANA_00490;product=tRNA-Leu(tag)
2	Aragorn:1.2	tRNA	69253	69328	.	-	.	ID=EMNPEANA_00491;inference=COORDINATES:profile:Aragorn:1.2;locus_tag=EMNPEANA_00491;product=tRNA-Lys(ttt)
2	Aragorn:1.2	tRNA	69335	69410	.	-	.	ID=EMNPEANA_00492;inference=COORDINATES:profile:Aragorn:1.2;locus_tag=EMNPEANA_00492;product=tRNA-Thr(tgt)
2	Aragorn:1.2	tRNA	69417	69492	.	-	.	ID=EMNPEANA_00493;inference=COORDINATES:profile:Aragorn:1.2;locus_tag=EMNPEANA_00493;product=tRNA-Val(tac)
2	Aragorn:1.2	tRNA	72795	72870	.	-	.	ID=EMNPEANA_00494;inference=COORDINATES:profile:Aragorn:1.2;locus_tag=EMNPEANA_00494;product=tRNA-Ala(tgc)
2	Aragorn:1.2	tRNA	72891	72967	.	-	.	ID=EMNPEANA_00495;inference=COORDINATES:profile:Aragorn:1.2;locus_tag=EMNPEANA_00495;product=tRNA-Ile(gat)
2	Prodigal:2.6	CDS	75264	75716	.	-	0	ID=EMNPEANA_00496;Name=perR;dbxref=COG:COG0735;gene=perR;inference=ab initio prediction:Prodigal:2.6,similar to AA sequence:UniProtKB:Q2G282;locus_tag=EMNPEANA_00496;product=Peroxide-responsive repressor PerR
2	Prodigal:2.6	CDS	75812	76762	.	-	0	ID=EMNPEANA_00497;eC_number=1.1.1.310;Name=slcC;dbxref=COG:COG0111;gene=slcC;inference=ab initio prediction:Prodigal:2.6,similar to AA sequence:UniProtKB:Q1QWN6;locus_tag=EMNPEANA_00497;product=(S)-sulfolactate dehydrogenase
2	Prodigal:2.6	CDS	76765	77223	.	-	0	ID=EMNPEANA_00498;eC_number=1.11.1.15;Name=bcp;dbxref=COG:COG1225;gene=bcp;inference=ab initio prediction:Prodigal:2.6,similar to AA sequence:UniProtKB:Q83CY8;locus_tag=EMNPEANA_00498;product=Putative peroxiredoxin bcp
2	Prodigal:2.6	CDS	77304	78593	.	+	0	ID=EMNPEANA_00499;eC_number=5.4.3.8;Name=hemL2;gene=hemL2;inference=ab initio prediction:Prodigal:2.6,similar to AA sequence:UniProtKB:Q7A4T5;locus_tag=EMNPEANA_00499;product=Glutamate-1-semialdehyde 2%2C1-aminomutase 2
2	Prodigal:2.6	CDS	78900	79994	.	+	0	ID=EMNPEANA_00500;inference=ab initio prediction:Prodigal:2.6;locus_tag=EMNPEANA_00500;product=hypothetical protein
2	Prodigal:2.6	CDS	80154	81890	.	-	0	ID=EMNPEANA_00501;eC_number=3.6.3.-;inference=ab initio prediction:Prodigal:2.6,similar to AA sequence:UniProtKB:Q7A4T3;locus_tag=EMNPEANA_00501;product=Putative multidrug export ATP-binding/permease protein
2	Prodigal:2.6	CDS	82132	82674	.	-	0	ID=EMNPEANA_00502;inference=ab initio prediction:Prodigal:2.6,similar to AA sequence:UniProtKB:Q97NV6;locus_tag=EMNPEANA_00502;note=UPF0374 protein SP_1903;product=hypothetical protein
2	Prodigal:2.6	CDS	82781	83824	.	-	0	ID=EMNPEANA_00503;eC_number=3.2.2.-;Name=mutY;gene=mutY;inference=ab initio prediction:Prodigal:2.6,similar to AA sequence:UniProtKB:P83847;locus_tag=EMNPEANA_00503;product=Adenine DNA glycosylase
2	Prodigal:2.6	CDS	84005	84979	.	+	0	ID=EMNPEANA_00504;Name=yfhP;dbxref=COG:COG1988;gene=yfhP;inference=ab initio prediction:Prodigal:2.6,similar to AA sequence:UniProtKB:O31583;locus_tag=EMNPEANA_00504;product=putative protein YfhP
2	Prodigal:2.6	CDS	85165	85995	.	-	0	ID=EMNPEANA_00505;inference=ab initio prediction:Prodigal:2.6;locus_tag=EMNPEANA_00505;product=hypothetical protein
2	Prodigal:2.6	CDS	86004	87521	.	-	0	ID=EMNPEANA_00506;eC_number=3.6.3.40;Name=tagH_1;gene=tagH_1;inference=ab initio prediction:Prodigal:2.6,similar to AA sequence:UniProtKB:Q7A713;locus_tag=EMNPEANA_00506;product=Teichoic acids export ATP-binding protein TagH
2	Prodigal:2.6	CDS	87537	87851	.	-	0	ID=EMNPEANA_00507;Name=yfhH;gene=yfhH;inference=ab initio prediction:Prodigal:2.6,similar to AA sequence:UniProtKB:O31576;locus_tag=EMNPEANA_00507;product=putative protein YfhH
2	Prodigal:2.6	CDS	87844	88647	.	-	0	ID=EMNPEANA_00508;Name=recX;gene=recX;inference=ab initio prediction:Prodigal:2.6,similar to AA sequence:UniProtKB:P66003;locus_tag=EMNPEANA_00508;product=Regulatory protein RecX
2	Prodigal:2.6	CDS	88925	89734	.	-	0	ID=EMNPEANA_00509;eC_number=2.4.1.129;Name=mgt;dbxref=COG:COG0744;gene=mgt;inference=ab initio prediction:Prodigal:2.6,similar to AA sequence:UniProtKB:Q93Q23;locus_tag=EMNPEANA_00509;product=Monofunctional glycosyltransferase
2	Prodigal:2.6	CDS	90055	90573	.	-	0	ID=EMNPEANA_00510;dbxref=COG:COG0693;inference=ab initio prediction:Prodigal:2.6,similar to AA sequence:UniProtKB:P0A0K0;locus_tag=EMNPEANA_00510;product=putative protein
2	Prodigal:2.6	CDS	90873	91034	.	-	0	ID=EMNPEANA_00511;inference=ab initio prediction:Prodigal:2.6;locus_tag=EMNPEANA_00511;product=hypothetical protein
2	Prodigal:2.6	CDS	91193	92335	.	+	0	ID=EMNPEANA_00512;eC_number=4.3.99.3;Name=queE_1;gene=queE_1;inference=ab initio prediction:Prodigal:2.6,protein motif:HAMAP:MF_00917;locus_tag=EMNPEANA_00512;product=7-carboxy-7-deazaguanine synthase
2	Prodigal:2.6	CDS	92472	93002	.	-	0	ID=EMNPEANA_00513;eC_number=3.1.2.-;dbxref=COG:COG1607;inference=ab initio prediction:Prodigal:2.6,similar to AA sequence:UniProtKB:P44886;locus_tag=EMNPEANA_00513;product=putative acyl-CoA thioester hydrolase
2	Prodigal:2.6	CDS	93082	94323	.	-	0	ID=EMNPEANA_00514;eC_number=3.4.11.-;Name=pepS;dbxref=COG:COG2309;gene=pepS;inference=ab initio prediction:Prodigal:2.6,similar to AA sequence:UniProtKB:Q9X4A7;locus_tag=EMNPEANA_00514;product=Aminopeptidase PepS
2	Prodigal:2.6	CDS	94325	94540	.	-	0	ID=EMNPEANA_00515;inference=ab initio prediction:Prodigal:2.6,similar to AA sequence:UniProtKB:Q7A4S2;locus_tag=EMNPEANA_00515;note=UPF0435 protein SA1696;product=hypothetical protein
2	Prodigal:2.6	CDS	94681	95145	.	+	0	ID=EMNPEANA_00516;eC_number=3.1.3.48;Name=ptpA;gene=ptpA;inference=ab initio prediction:Prodigal:2.6,similar to AA sequence:UniProtKB:Q7A4S1;locus_tag=EMNPEANA_00516;product=Low molecular weight protein-tyrosine-phosphatase PtpA
2	Prodigal:2.6	CDS	95153	95437	.	+	0	ID=EMNPEANA_00517;inference=ab initio prediction:Prodigal:2.6;locus_tag=EMNPEANA_00517;product=hypothetical protein
2	Prodigal:2.6	CDS	95844	97022	.	+	0	ID=EMNPEANA_00518;inference=ab initio prediction:Prodigal:2.6,similar to AA sequence:UniProtKB:P0A8K8;locus_tag=EMNPEANA_00518;note=UPF0761 membrane protein YihY;product=hypothetical protein
2	Prodigal:2.6	CDS	97079	97708	.	-	0	ID=EMNPEANA_00519;Name=vraR_2;dbxref=COG:COG2197;gene=vraR_2;inference=ab initio prediction:Prodigal:2.6,similar to AA sequence:UniProtKB:Q7A2Q1;locus_tag=EMNPEANA_00519;product=Response regulator protein VraR
2	Prodigal:2.6	CDS	97698	98744	.	-	0	ID=EMNPEANA_00520;eC_number=2.7.13.3;Name=vraS;gene=vraS;inference=ab initio prediction:Prodigal:2.6,similar to AA sequence:UniProtKB:Q99SZ7;locus_tag=EMNPEANA_00520;product=Sensor protein VraS
2	Prodigal:2.6	CDS	98741	99442	.	-	0	ID=EMNPEANA_00521;Name=liaF;dbxref=COG:COG4758;gene=liaF;inference=ab initio prediction:Prodigal:2.6,similar to AA sequence:UniProtKB:O32199;locus_tag=EMNPEANA_00521;product=Protein LiaF
2	Prodigal:2.6	CDS	99457	99843	.	-	0	ID=EMNPEANA_00522;inference=ab initio prediction:Prodigal:2.6;locus_tag=EMNPEANA_00522;product=hypothetical protein
2	Prodigal:2.6	CDS	100001	100756	.	-	0	ID=EMNPEANA_00523;eC_number=3.4.11.18;Name=map;dbxref=COG:COG0024;gene=map;inference=ab initio prediction:Prodigal:2.6,similar to AA sequence:UniProtKB:P0A078;locus_tag=EMNPEANA_00523;product=Methionine aminopeptidase
2	Prodigal:2.6	CDS	100930	101916	.	+	0	ID=EMNPEANA_00524;inference=ab initio prediction:Prodigal:2.6;locus_tag=EMNPEANA_00524;product=hypothetical protein
2	Prodigal:2.6	CDS	102067	102603	.	-	0	ID=EMNPEANA_00525;inference=ab initio prediction:Prodigal:2.6;locus_tag=EMNPEANA_00525;product=hypothetical protein
2	Prodigal:2.6	CDS	103044	103769	.	-	0	ID=EMNPEANA_00526;Name=cobQ;gene=cobQ;inference=ab initio prediction:Prodigal:2.6,protein motif:HAMAP:MF_00028;locus_tag=EMNPEANA_00526;product=Cobyric acid synthase
2	Prodigal:2.6	CDS	103771	105084	.	-	0	ID=EMNPEANA_00527;eC_number=6.3.2.10;Name=murF_1;gene=murF_1;inference=ab initio prediction:Prodigal:2.6,protein motif:HAMAP:MF_02019;locus_tag=EMNPEANA_00527;product=UDP-N-acetylmuramoyl-tripeptide--D-alanyl-D-alanine ligase
2	Prodigal:2.6	CDS	105306	105806	.	+	0	ID=EMNPEANA_00528;eC_number=1.16.3.2;Name=ftnA;dbxref=COG:COG1528;gene=ftnA;inference=ab initio prediction:Prodigal:2.6,similar to AA sequence:UniProtKB:Q2FWZ8;locus_tag=EMNPEANA_00528;product=Bacterial non-heme ferritin
2	Prodigal:2.6	CDS	105995	106549	.	+	0	ID=EMNPEANA_00529;eC_number=3.1.-.-;dbxref=COG:COG0322;inference=ab initio prediction:Prodigal:2.6,similar to AA sequence:UniProtKB:P9WLJ1;locus_tag=EMNPEANA_00529;product=Putative bifunctional exonuclease/endonuclease protein
2	Prodigal:2.6	CDS	106580	107650	.	-	0	ID=EMNPEANA_00530;eC_number=2.7.7.7;Name=dinB;dbxref=COG:COG0389;gene=dinB;inference=ab initio prediction:Prodigal:2.6,similar to AA sequence:UniProtKB:Q47155;locus_tag=EMNPEANA_00530;product=DNA polymerase IV
2	Prodigal:2.6	CDS	107960	108502	.	-	0	ID=EMNPEANA_00531;inference=ab initio prediction:Prodigal:2.6;locus_tag=EMNPEANA_00531;product=hypothetical protein
2	Prodigal:2.6	CDS	108646	110064	.	-	0	ID=EMNPEANA_00532;eC_number=2.1.1.189;Name=rlmCD;dbxref=COG:COG2265;gene=rlmCD;inference=ab initio prediction:Prodigal:2.6,similar to AA sequence:UniProtKB:O31503;locus_tag=EMNPEANA_00532;product=23S rRNA (uracil-C(5))-methyltransferase RlmCD
2	Prodigal:2.6	CDS	110096	111046	.	-	0	ID=EMNPEANA_00533;eC_number=2.7.1.107;Name=dagK;gene=dagK;inference=ab initio prediction:Prodigal:2.6,similar to AA sequence:UniProtKB:Q6GFF9;locus_tag=EMNPEANA_00533;product=Diacylglycerol kinase
2	Prodigal:2.6	CDS	111271	112698	.	-	0	ID=EMNPEANA_00534;eC_number=6.3.5.-;Name=gatB;dbxref=COG:COG0064;gene=gatB;inference=ab initio prediction:Prodigal:2.6,similar to AA sequence:UniProtKB:P64201;locus_tag=EMNPEANA_00534;product=Aspartyl/glutamyl-tRNA(Asn/Gln) amidotransferase subunit B
2	Prodigal:2.6	CDS	112711	114168	.	-	0	ID=EMNPEANA_00535;eC_number=6.3.5.7;Name=gatA;dbxref=COG:COG0154;gene=gatA;inference=ab initio prediction:Prodigal:2.6,similar to AA sequence:UniProtKB:P63488;locus_tag=EMNPEANA_00535;product=Glutamyl-tRNA(Gln) amidotransferase subunit A
2	Prodigal:2.6	CDS	114170	114472	.	-	0	ID=EMNPEANA_00536;eC_number=6.3.5.-;Name=gatC;dbxref=COG:COG0721;gene=gatC;inference=ab initio prediction:Prodigal:2.6,similar to AA sequence:UniProtKB:P68807;locus_tag=EMNPEANA_00536;product=Aspartyl/glutamyl-tRNA(Asn/Gln) amidotransferase subunit C
2	Prodigal:2.6	CDS	114850	116385	.	+	0	ID=EMNPEANA_00537;Name=putP;dbxref=COG:COG0591;gene=putP;inference=ab initio prediction:Prodigal:2.6,similar to AA sequence:UniProtKB:Q2FWY7;locus_tag=EMNPEANA_00537;product=Sodium/proline symporter
2	Prodigal:2.6	CDS	116708	117916	.	-	0	ID=EMNPEANA_00538;inference=ab initio prediction:Prodigal:2.6;locus_tag=EMNPEANA_00538;product=hypothetical protein
2	Prodigal:2.6	CDS	117936	119933	.	-	0	ID=EMNPEANA_00539;eC_number=6.5.1.2;Name=ligA;dbxref=COG:COG0272;gene=ligA;inference=ab initio prediction:Prodigal:2.6,similar to AA sequence:UniProtKB:Q9AIU7;locus_tag=EMNPEANA_00539;product=DNA ligase
2	Prodigal:2.6	CDS	119937	122126	.	-	0	ID=EMNPEANA_00540;eC_number=3.6.4.12;Name=pcrA;gene=pcrA;inference=ab initio prediction:Prodigal:2.6,similar to AA sequence:UniProtKB:P64319;locus_tag=EMNPEANA_00540;product=ATP-dependent DNA helicase PcrA
2	Prodigal:2.6	CDS	122123	122815	.	-	0	ID=EMNPEANA_00541;eC_number=2.5.1.-;Name=pcrB;dbxref=COG:COG1646;gene=pcrB;inference=ab initio prediction:Prodigal:2.6,similar to AA sequence:UniProtKB:Q53726;locus_tag=EMNPEANA_00541;product=Heptaprenylglyceryl phosphate synthase
2	Prodigal:2.6	CDS	123139	123441	.	-	0	ID=EMNPEANA_00542;inference=ab initio prediction:Prodigal:2.6;locus_tag=EMNPEANA_00542;product=hypothetical protein
2	Prodigal:2.6	CDS	123566	124861	.	-	0	ID=EMNPEANA_00543;eC_number=4.3.2.2;Name=purB;gene=purB;inference=ab initio prediction:Prodigal:2.6,similar to AA sequence:UniProtKB:Q7A4Q3;locus_tag=EMNPEANA_00543;product=Adenylosuccinate lyase
2	Prodigal:2.6	CDS	125273	125452	.	-	0	ID=EMNPEANA_00544;inference=ab initio prediction:Prodigal:2.6;locus_tag=EMNPEANA_00544;product=hypothetical protein
2	Prodigal:2.6	CDS	125436	126062	.	-	0	ID=EMNPEANA_00545;inference=ab initio prediction:Prodigal:2.6,similar to AA sequence:UniProtKB:P61544;locus_tag=EMNPEANA_00545;note=UPF0316 protein SA1727;product=hypothetical protein
2	Prodigal:2.6	CDS	126136	126963	.	-	0	ID=EMNPEANA_00546;eC_number=6.3.1.5;Name=nadE;gene=nadE;inference=ab initio prediction:Prodigal:2.6,similar to AA sequence:UniProtKB:P99150;locus_tag=EMNPEANA_00546;product=NH(3)-dependent NAD(+) synthetase
2	Prodigal:2.6	CDS	126956	128425	.	-	0	ID=EMNPEANA_00547;eC_number=6.3.4.21;Name=pncB2;gene=pncB2;inference=ab initio prediction:Prodigal:2.6,similar to AA sequence:UniProtKB:P9WJI6;locus_tag=EMNPEANA_00547;product=Nicotinate phosphoribosyltransferase pncB2
2	Prodigal:2.6	CDS	128617	129684	.	+	0	ID=EMNPEANA_00548;eC_number=1.14.14.47;Name=nos;gene=nos;inference=ab initio prediction:Prodigal:2.6,similar to AA sequence:UniProtKB:P0A093;locus_tag=EMNPEANA_00548;product=Nitric oxide synthase oxygenase
2	Prodigal:2.6	CDS	129703	130506	.	+	0	ID=EMNPEANA_00549;Name=pheA;dbxref=COG:COG0077;gene=pheA;inference=ab initio prediction:Prodigal:2.6,similar to AA sequence:UniProtKB:P0A9J8;locus_tag=EMNPEANA_00549;product=P-protein
2	Prodigal:2.6	CDS	130957	132054	.	-	0	ID=EMNPEANA_00550;Name=pfbA;dbxref=COG:COG5434;gene=pfbA;inference=ab initio prediction:Prodigal:2.6,similar to AA sequence:UniProtKB:Q8CYC9;locus_tag=EMNPEANA_00550;product=Plasmin and fibronectin-binding protein A
2	Prodigal:2.6	CDS	132246	132800	.	+	0	ID=EMNPEANA_00551;eC_number=3.5.1.19;Name=pncA;dbxref=COG:COG1335;gene=pncA;inference=ab initio prediction:Prodigal:2.6,similar to AA sequence:UniProtKB:I6XD65;locus_tag=EMNPEANA_00551;product=Nicotinamidase/pyrazinamidase
2	Prodigal:2.6	CDS	132855	133784	.	+	0	ID=EMNPEANA_00552;eC_number=3.6.1.1;Name=ppaC;dbxref=COG:COG1227;gene=ppaC;inference=ab initio prediction:Prodigal:2.6,similar to AA sequence:UniProtKB:P65752;locus_tag=EMNPEANA_00552;product=putative manganese-dependent inorganic pyrophosphatase
2	Prodigal:2.6	CDS	134084	135463	.	+	0	ID=EMNPEANA_00553;eC_number=1.2.1.3;Name=alkH;gene=alkH;inference=ab initio prediction:Prodigal:2.6,similar to AA sequence:UniProtKB:P12693;locus_tag=EMNPEANA_00553;product=Aldehyde dehydrogenase
2	Prodigal:2.6	CDS	135575	136603	.	-	0	ID=EMNPEANA_00554;inference=ab initio prediction:Prodigal:2.6,similar to AA sequence:UniProtKB:Q7A4P4;locus_tag=EMNPEANA_00554;product=putative protein
2	Prodigal:2.6	CDS	136839	136976	.	+	0	ID=EMNPEANA_00555;inference=ab initio prediction:Prodigal:2.6;locus_tag=EMNPEANA_00555;product=hypothetical protein
2	Prodigal:2.6	CDS	137028	137408	.	-	0	ID=EMNPEANA_00556;Name=blaI;gene=blaI;inference=ab initio prediction:Prodigal:2.6,similar to AA sequence:UniProtKB:P0A042;locus_tag=EMNPEANA_00556;product=Penicillinase repressor
2	Prodigal:2.6	CDS	137398	139059	.	-	0	ID=EMNPEANA_00557;Name=blaR1;gene=blaR1;inference=ab initio prediction:Prodigal:2.6,similar to AA sequence:UniProtKB:P18357;locus_tag=EMNPEANA_00557;product=Regulatory protein BlaR1
2	Prodigal:2.6	CDS	139262	140107	.	+	0	ID=EMNPEANA_00558;eC_number=3.5.2.6;Name=blaZ;gene=blaZ;inference=ab initio prediction:Prodigal:2.6,similar to AA sequence:UniProtKB:P00807;locus_tag=EMNPEANA_00558;product=Beta-lactamase
2	Prodigal:2.6	CDS	140421	140831	.	+	0	ID=EMNPEANA_00559;inference=ab initio prediction:Prodigal:2.6;locus_tag=EMNPEANA_00559;product=hypothetical protein
2	Prodigal:2.6	CDS	140874	142244	.	-	0	ID=EMNPEANA_00560;inference=ab initio prediction:Prodigal:2.6;locus_tag=EMNPEANA_00560;product=hypothetical protein
2	Prodigal:2.6	CDS	142249	142614	.	-	0	ID=EMNPEANA_00561;inference=ab initio prediction:Prodigal:2.6;locus_tag=EMNPEANA_00561;product=hypothetical protein
2	Prodigal:2.6	CDS	142623	144686	.	-	0	ID=EMNPEANA_00562;Name=xerC_2;dbxref=COG:COG4974;gene=xerC_2;inference=ab initio prediction:Prodigal:2.6,similar to AA sequence:UniProtKB:P39776;locus_tag=EMNPEANA_00562;product=Tyrosine recombinase XerC
2	Prodigal:2.6	CDS	144689	145801	.	-	0	ID=EMNPEANA_00563;Name=xerC_3;dbxref=COG:COG4974;gene=xerC_3;inference=ab initio prediction:Prodigal:2.6,similar to AA sequence:UniProtKB:P39776;locus_tag=EMNPEANA_00563;product=Tyrosine recombinase XerC
2	Prodigal:2.6	CDS	146030	146287	.	+	0	ID=EMNPEANA_00564;inference=ab initio prediction:Prodigal:2.6;locus_tag=EMNPEANA_00564;product=hypothetical protein
2	Prodigal:2.6	CDS	146501	146671	.	-	0	ID=EMNPEANA_00565;inference=ab initio prediction:Prodigal:2.6;locus_tag=EMNPEANA_00565;product=hypothetical protein
2	Prodigal:2.6	CDS	147053	148093	.	+	0	ID=EMNPEANA_00566;inference=ab initio prediction:Prodigal:2.6;locus_tag=EMNPEANA_00566;product=hypothetical protein
2	Prodigal:2.6	CDS	148147	148983	.	-	0	ID=EMNPEANA_00567;inference=ab initio prediction:Prodigal:2.6;locus_tag=EMNPEANA_00567;product=hypothetical protein
2	Prodigal:2.6	CDS	148980	149537	.	-	0	ID=EMNPEANA_00568;inference=ab initio prediction:Prodigal:2.6;locus_tag=EMNPEANA_00568;product=hypothetical protein
2	Prodigal:2.6	CDS	149590	150135	.	-	0	ID=EMNPEANA_00569;inference=ab initio prediction:Prodigal:2.6;locus_tag=EMNPEANA_00569;product=hypothetical protein
2	Prodigal:2.6	CDS	150406	150735	.	+	0	ID=EMNPEANA_00570;inference=ab initio prediction:Prodigal:2.6;locus_tag=EMNPEANA_00570;product=hypothetical protein
2	Prodigal:2.6	CDS	150866	151597	.	-	0	ID=EMNPEANA_00571;inference=ab initio prediction:Prodigal:2.6;locus_tag=EMNPEANA_00571;product=hypothetical protein
2	Prodigal:2.6	CDS	151597	152469	.	-	0	ID=EMNPEANA_00572;eC_number=3.6.3.-;Name=yxlF_2;dbxref=COG:COG1131;gene=yxlF_2;inference=ab initio prediction:Prodigal:2.6,similar to AA sequence:UniProtKB:P94374;locus_tag=EMNPEANA_00572;product=putative ABC transporter ATP-binding protein YxlF
2	Prodigal:2.6	CDS	152490	153149	.	-	0	ID=EMNPEANA_00573;inference=ab initio prediction:Prodigal:2.6;locus_tag=EMNPEANA_00573;product=hypothetical protein
2	Prodigal:2.6	CDS	153130	154044	.	-	0	ID=EMNPEANA_00574;Name=ytrB_1;dbxref=COG:COG1131;gene=ytrB_1;inference=ab initio prediction:Prodigal:2.6,similar to AA sequence:UniProtKB:O34641;locus_tag=EMNPEANA_00574;product=ABC transporter ATP-binding protein YtrB
2	Prodigal:2.6	CDS	154044	154421	.	-	0	ID=EMNPEANA_00575;Name=ytrA;dbxref=COG:COG1725;gene=ytrA;inference=ab initio prediction:Prodigal:2.6,similar to AA sequence:UniProtKB:O34712;locus_tag=EMNPEANA_00575;product=HTH-type transcriptional repressor YtrA
2	Prodigal:2.6	CDS	154738	154908	.	-	0	ID=EMNPEANA_00576;inference=ab initio prediction:Prodigal:2.6;locus_tag=EMNPEANA_00576;product=hypothetical protein
2	Prodigal:2.6	CDS	155382	156671	.	+	0	ID=EMNPEANA_00577;eC_number=2.6.1.57;Name=tyrB;dbxref=COG:COG1448;gene=tyrB;inference=ab initio prediction:Prodigal:2.6,similar to AA sequence:UniProtKB:P04693;locus_tag=EMNPEANA_00577;product=Aromatic-amino-acid aminotransferase
2	Prodigal:2.6	CDS	157102	158133	.	-	0	ID=EMNPEANA_00578;inference=ab initio prediction:Prodigal:2.6;locus_tag=EMNPEANA_00578;product=hypothetical protein
2	Prodigal:2.6	CDS	158553	160172	.	-	0	ID=EMNPEANA_00579;Name=groL;gene=groL;inference=ab initio prediction:Prodigal:2.6,similar to AA sequence:UniProtKB:P99083;locus_tag=EMNPEANA_00579;product=60 kDa chaperonin
2	Prodigal:2.6	CDS	160228	160512	.	-	0	ID=EMNPEANA_00580;Name=groS;gene=groS;inference=ab initio prediction:Prodigal:2.6,similar to AA sequence:UniProtKB:P99104;locus_tag=EMNPEANA_00580;product=10 kDa chaperonin
2	Prodigal:2.6	CDS	160687	161427	.	+	0	ID=EMNPEANA_00581;inference=ab initio prediction:Prodigal:2.6;locus_tag=EMNPEANA_00581;product=hypothetical protein
2	Prodigal:2.6	CDS	161487	162833	.	-	0	ID=EMNPEANA_00582;inference=ab initio prediction:Prodigal:2.6;locus_tag=EMNPEANA_00582;product=hypothetical protein
2	Prodigal:2.6	CDS	163176	163970	.	+	0	ID=EMNPEANA_00583;eC_number=3.5.1.3;Name=yafV;gene=yafV;inference=ab initio prediction:Prodigal:2.6,similar to AA sequence:UniProtKB:P0DP65;locus_tag=EMNPEANA_00583;product=Omega-amidase YafV
2	Prodigal:2.6	CDS	164719	165330	.	+	0	ID=EMNPEANA_00584;eC_number=3.4.-.-;Name=agrB;dbxref=COG:COG4512;gene=agrB;inference=ab initio prediction:Prodigal:2.6,similar to AA sequence:UniProtKB:P0C1P7;locus_tag=EMNPEANA_00584;product=Accessory gene regulator protein B
2	Prodigal:2.6	CDS	165314	165454	.	+	0	ID=EMNPEANA_00585;inference=ab initio prediction:Prodigal:2.6;locus_tag=EMNPEANA_00585;product=hypothetical protein
2	Prodigal:2.6	CDS	165481	166770	.	+	0	ID=EMNPEANA_00586;inference=ab initio prediction:Prodigal:2.6;locus_tag=EMNPEANA_00586;product=hypothetical protein
2	Prodigal:2.6	CDS	166787	167503	.	+	0	ID=EMNPEANA_00587;Name=agrA;dbxref=COG:COG3279;gene=agrA;inference=ab initio prediction:Prodigal:2.6,similar to AA sequence:UniProtKB:Q5HEG2;locus_tag=EMNPEANA_00587;product=Accessory gene regulator A
2	Prodigal:2.6	CDS	167571	168530	.	-	0	ID=EMNPEANA_00588;eC_number=2.7.1.4;Name=scrK;dbxref=COG:COG0524;gene=scrK;inference=ab initio prediction:Prodigal:2.6,similar to AA sequence:UniProtKB:P26420;locus_tag=EMNPEANA_00588;product=Fructokinase
2	Prodigal:2.6	CDS	168537	170009	.	-	0	ID=EMNPEANA_00589;eC_number=3.2.1.26;Name=scrB;dbxref=COG:COG1621;gene=scrB;inference=ab initio prediction:Prodigal:2.6,similar to AA sequence:UniProtKB:P13394;locus_tag=EMNPEANA_00589;product=Sucrose-6-phosphate hydrolase
2	Prodigal:2.6	CDS	170269	171222	.	-	0	ID=EMNPEANA_00590;Name=treR;dbxref=COG:COG1609;gene=treR;inference=ab initio prediction:Prodigal:2.6,similar to AA sequence:UniProtKB:P36673;locus_tag=EMNPEANA_00590;product=HTH-type transcriptional regulator TreR
2	Prodigal:2.6	CDS	171358	172635	.	-	0	ID=EMNPEANA_00591;Name=nrgA;gene=nrgA;inference=ab initio prediction:Prodigal:2.6,similar to AA sequence:UniProtKB:Q07429;locus_tag=EMNPEANA_00591;product=Ammonium transporter
2	Prodigal:2.6	CDS	173042	173266	.	-	0	ID=EMNPEANA_00592;Name=yeeD;dbxref=COG:COG0425;gene=yeeD;inference=ab initio prediction:Prodigal:2.6,similar to AA sequence:UniProtKB:P33014;locus_tag=EMNPEANA_00592;product=Putative sulfur carrier protein YeeD
2	Prodigal:2.6	CDS	173318	174370	.	-	0	ID=EMNPEANA_00593;inference=ab initio prediction:Prodigal:2.6,similar to AA sequence:UniProtKB:P33015;locus_tag=EMNPEANA_00593;note=UPF0394 inner membrane protein YeeE;product=hypothetical protein
2	Prodigal:2.6	CDS	174457	174738	.	-	0	ID=EMNPEANA_00594;inference=ab initio prediction:Prodigal:2.6;locus_tag=EMNPEANA_00594;product=hypothetical protein
2	Prodigal:2.6	CDS	174879	175514	.	-	0	ID=EMNPEANA_00595;Name=rex;dbxref=COG:COG2344;gene=rex;inference=ab initio prediction:Prodigal:2.6,similar to AA sequence:UniProtKB:O05521;locus_tag=EMNPEANA_00595;product=Redox-sensing transcriptional repressor Rex
2	Prodigal:2.6	CDS	175861	177795	.	+	0	ID=EMNPEANA_00596;Name=yheS;dbxref=COG:COG0488;gene=yheS;inference=ab initio prediction:Prodigal:2.6,similar to AA sequence:UniProtKB:P63389;locus_tag=EMNPEANA_00596;product=putative ABC transporter ATP-binding protein YheS
2	Prodigal:2.6	CDS	178137	179753	.	+	0	ID=EMNPEANA_00597;Name=mutS_1;dbxref=COG:COG0249;gene=mutS_1;inference=ab initio prediction:Prodigal:2.6,similar to AA sequence:UniProtKB:Q56215;locus_tag=EMNPEANA_00597;product=DNA mismatch repair protein MutS
2	Prodigal:2.6	CDS	179836	180858	.	-	0	ID=EMNPEANA_00598;eC_number=2.3.1.234;Name=tsaD;gene=tsaD;inference=ab initio prediction:Prodigal:2.6,similar to AA sequence:UniProtKB:Q7A4H8;locus_tag=EMNPEANA_00598;product=tRNA N6-adenosine threonylcarbamoyltransferase
2	Prodigal:2.6	CDS	180855	181316	.	-	0	ID=EMNPEANA_00599;eC_number=2.3.1.255;Name=rimI;dbxref=COG:COG0456;gene=rimI;inference=ab initio prediction:Prodigal:2.6,similar to AA sequence:UniProtKB:I6YG32;locus_tag=EMNPEANA_00599;product=N-alpha-acetyltransferase RimI
2	Prodigal:2.6	CDS	181289	181951	.	-	0	ID=EMNPEANA_00600;Name=tsaB;dbxref=COG:COG1214;gene=tsaB;inference=ab initio prediction:Prodigal:2.6,similar to AA sequence:UniProtKB:O05516;locus_tag=EMNPEANA_00600;product=tRNA threonylcarbamoyladenosine biosynthesis protein TsaB
2	Prodigal:2.6	CDS	181932	182393	.	-	0	ID=EMNPEANA_00601;Name=tsaE;dbxref=COG:COG0802;gene=tsaE;inference=ab initio prediction:Prodigal:2.6,similar to AA sequence:UniProtKB:O05515;locus_tag=EMNPEANA_00601;product=tRNA threonylcarbamoyladenosine biosynthesis protein TsaE
2	Prodigal:2.6	CDS	182872	184560	.	+	0	ID=EMNPEANA_00602;eC_number=4.2.1.9;Name=ilvD;dbxref=COG:COG0129;gene=ilvD;inference=ab initio prediction:Prodigal:2.6,similar to AA sequence:UniProtKB:P51785;locus_tag=EMNPEANA_00602;product=Dihydroxy-acid dehydratase
2	Prodigal:2.6	CDS	184577	186319	.	+	0	ID=EMNPEANA_00603;eC_number=2.2.1.6;Name=ilvB;dbxref=COG:COG0028;gene=ilvB;inference=ab initio prediction:Prodigal:2.6,similar to AA sequence:UniProtKB:P37251;locus_tag=EMNPEANA_00603;product=Acetolactate synthase large subunit
2	Prodigal:2.6	CDS	186319	186552	.	+	0	ID=EMNPEANA_00604;inference=ab initio prediction:Prodigal:2.6;locus_tag=EMNPEANA_00604;product=hypothetical protein
2	Prodigal:2.6	CDS	186670	187674	.	+	0	ID=EMNPEANA_00605;eC_number=1.1.1.86;Name=ilvC;dbxref=COG:COG0059;gene=ilvC;inference=ab initio prediction:Prodigal:2.6,similar to AA sequence:UniProtKB:Q2FWK4;locus_tag=EMNPEANA_00605;product=Ketol-acid reductoisomerase (NADP(+))
2	Prodigal:2.6	CDS	187697	189232	.	+	0	ID=EMNPEANA_00606;eC_number=2.3.3.13;Name=leuA;gene=leuA;inference=ab initio prediction:Prodigal:2.6,similar to AA sequence:UniProtKB:Q71Y35;locus_tag=EMNPEANA_00606;product=2-isopropylmalate synthase
2	Prodigal:2.6	CDS	189229	190272	.	+	0	ID=EMNPEANA_00607;eC_number=1.1.1.85;Name=leuB;dbxref=COG:COG0473;gene=leuB;inference=ab initio prediction:Prodigal:2.6,similar to AA sequence:UniProtKB:P12010;locus_tag=EMNPEANA_00607;product=3-isopropylmalate dehydrogenase
2	Prodigal:2.6	CDS	190288	191658	.	+	0	ID=EMNPEANA_00608;eC_number=4.2.1.33;Name=leuC;dbxref=COG:COG0065;gene=leuC;inference=ab initio prediction:Prodigal:2.6,similar to AA sequence:UniProtKB:P80858;locus_tag=EMNPEANA_00608;product=3-isopropylmalate dehydratase large subunit
2	Prodigal:2.6	CDS	191659	192228	.	+	0	ID=EMNPEANA_00609;eC_number=4.2.1.33;Name=leuD;dbxref=COG:COG0066;gene=leuD;inference=ab initio prediction:Prodigal:2.6,similar to AA sequence:UniProtKB:Q8DTG5;locus_tag=EMNPEANA_00609;product=3-isopropylmalate dehydratase small subunit
2	Prodigal:2.6	CDS	192243	193511	.	+	0	ID=EMNPEANA_00610;eC_number=4.3.1.19;Name=ilvA;dbxref=COG:COG1171;gene=ilvA;inference=ab initio prediction:Prodigal:2.6,similar to AA sequence:UniProtKB:P9WG95;locus_tag=EMNPEANA_00610;product=L-threonine dehydratase biosynthetic IlvA
2	Prodigal:2.6	CDS	193592	193717	.	-	0	ID=EMNPEANA_00611;inference=ab initio prediction:Prodigal:2.6;locus_tag=EMNPEANA_00611;product=hypothetical protein
2	Aragorn:1.2	tRNA	198888	198961	.	-	.	ID=EMNPEANA_00612;inference=COORDINATES:profile:Aragorn:1.2;locus_tag=EMNPEANA_00612;product=tRNA-Gly(tcc)
2	Aragorn:1.2	tRNA	198983	199069	.	-	.	ID=EMNPEANA_00613;inference=COORDINATES:profile:Aragorn:1.2;locus_tag=EMNPEANA_00613;product=tRNA-Leu(gag)
2	Prodigal:2.6	CDS	199346	199540	.	-	0	ID=EMNPEANA_00614;inference=ab initio prediction:Prodigal:2.6;locus_tag=EMNPEANA_00614;product=hypothetical protein
2	Prodigal:2.6	CDS	199829	200284	.	-	0	ID=EMNPEANA_00615;inference=ab initio prediction:Prodigal:2.6,protein motif:HAMAP:MF_00745;locus_tag=EMNPEANA_00615;product=Protein SprT-like protein
2	Prodigal:2.6	CDS	200277	202427	.	-	0	ID=EMNPEANA_00616;Name=yhgF;dbxref=COG:COG2183;gene=yhgF;inference=ab initio prediction:Prodigal:2.6,similar to AA sequence:UniProtKB:P46837;locus_tag=EMNPEANA_00616;product=Protein YhgF
2	Prodigal:2.6	CDS	202717	203487	.	-	0	ID=EMNPEANA_00617;Name=sigB;dbxref=COG:COG1191;gene=sigB;inference=ab initio prediction:Prodigal:2.6,similar to AA sequence:UniProtKB:P06574;locus_tag=EMNPEANA_00617;product=RNA polymerase sigma-B factor
2	Prodigal:2.6	CDS	203462	203941	.	-	0	ID=EMNPEANA_00618;eC_number=2.7.11.1;Name=rsbW;gene=rsbW;inference=ab initio prediction:Prodigal:2.6,similar to AA sequence:UniProtKB:P0A0H7;locus_tag=EMNPEANA_00618;product=Serine-protein kinase RsbW
2	Prodigal:2.6	CDS	203943	204269	.	-	0	ID=EMNPEANA_00619;Name=rsbV;gene=rsbV;inference=ab initio prediction:Prodigal:2.6,similar to AA sequence:UniProtKB:P66838;locus_tag=EMNPEANA_00619;product=Anti-sigma-B factor antagonist
2	Prodigal:2.6	CDS	204369	205370	.	-	0	ID=EMNPEANA_00620;eC_number=3.1.3.3;Name=rsbU;dbxref=COG:COG2208;gene=rsbU;inference=ab initio prediction:Prodigal:2.6,similar to AA sequence:UniProtKB:P40399;locus_tag=EMNPEANA_00620;product=Phosphoserine phosphatase RsbU
2	Prodigal:2.6	CDS	205716	206078	.	-	0	ID=EMNPEANA_00621;eC_number=3.1.-.-;Name=mazF;dbxref=COG:COG2337;gene=mazF;inference=ab initio prediction:Prodigal:2.6,similar to AA sequence:UniProtKB:Q2FWI8;locus_tag=EMNPEANA_00621;product=Endoribonuclease MazF
2	Prodigal:2.6	CDS	206075	206245	.	-	0	ID=EMNPEANA_00622;Name=mazE;gene=mazE;inference=ab initio prediction:Prodigal:2.6,similar to AA sequence:UniProtKB:P0C7B4;locus_tag=EMNPEANA_00622;product=Antitoxin MazE
2	Prodigal:2.6	CDS	206332	207480	.	-	0	ID=EMNPEANA_00623;eC_number=5.1.1.1;Name=alr1;dbxref=COG:COG0787;gene=alr1;inference=ab initio prediction:Prodigal:2.6,similar to AA sequence:UniProtKB:P63479;locus_tag=EMNPEANA_00623;product=Alanine racemase 1
2	Prodigal:2.6	CDS	207546	207899	.	-	0	ID=EMNPEANA_00624;eC_number=2.7.8.7;Name=acpS;dbxref=COG:COG0736;gene=acpS;inference=ab initio prediction:Prodigal:2.6,similar to AA sequence:UniProtKB:Q5HED0;locus_tag=EMNPEANA_00624;product=Holo-[acyl-carrier-protein] synthase
2	Prodigal:2.6	CDS	207947	208456	.	-	0	ID=EMNPEANA_00625;inference=ab initio prediction:Prodigal:2.6;locus_tag=EMNPEANA_00625;product=hypothetical protein
2	Prodigal:2.6	CDS	208443	209954	.	-	0	ID=EMNPEANA_00626;inference=ab initio prediction:Prodigal:2.6;locus_tag=EMNPEANA_00626;product=hypothetical protein
2	Prodigal:2.6	CDS	209941	210420	.	-	0	ID=EMNPEANA_00627;inference=ab initio prediction:Prodigal:2.6;locus_tag=EMNPEANA_00627;product=hypothetical protein
2	Prodigal:2.6	CDS	210669	212198	.	-	0	ID=EMNPEANA_00628;eC_number=3.6.4.13;Name=cshA;dbxref=COG:COG0513;gene=cshA;inference=ab initio prediction:Prodigal:2.6,similar to AA sequence:UniProtKB:Q2FWH5;locus_tag=EMNPEANA_00628;product=DEAD-box ATP-dependent RNA helicase CshA
2	Prodigal:2.6	CDS	212496	213851	.	-	0	ID=EMNPEANA_00629;eC_number=6.3.2.10;Name=murF_2;dbxref=COG:COG0770;gene=murF_2;inference=ab initio prediction:Prodigal:2.6,similar to AA sequence:UniProtKB:P11880;locus_tag=EMNPEANA_00629;product=UDP-N-acetylmuramoyl-tripeptide--D-alanyl-D-alanine ligase
2	Prodigal:2.6	CDS	213863	214936	.	-	0	ID=EMNPEANA_00630;eC_number=6.3.2.4;Name=ddl;dbxref=COG:COG1181;gene=ddl;inference=ab initio prediction:Prodigal:2.6,similar to AA sequence:UniProtKB:Q5HEB7;locus_tag=EMNPEANA_00630;product=D-alanine--D-alanine ligase
2	Prodigal:2.6	CDS	215327	216538	.	+	0	ID=EMNPEANA_00631;eC_number=2.4.1.129;Name=rodA;dbxref=COG:COG0772;gene=rodA;inference=ab initio prediction:Prodigal:2.6,similar to AA sequence:UniProtKB:P39604;locus_tag=EMNPEANA_00631;product=Peptidoglycan glycosyltransferase RodA
2	Prodigal:2.6	CDS	216638	216775	.	-	0	ID=EMNPEANA_00632;inference=ab initio prediction:Prodigal:2.6;locus_tag=EMNPEANA_00632;product=hypothetical protein
2	Prodigal:2.6	CDS	216918	217127	.	-	0	ID=EMNPEANA_00633;inference=ab initio prediction:Prodigal:2.6;locus_tag=EMNPEANA_00633;product=hypothetical protein
2	Prodigal:2.6	CDS	217134	217427	.	-	0	ID=EMNPEANA_00634;Name=ricR;dbxref=COG:COG1937;gene=ricR;inference=ab initio prediction:Prodigal:2.6,similar to AA sequence:UniProtKB:O07434;locus_tag=EMNPEANA_00634;product=Copper-sensing transcriptional repressor RicR
2	Prodigal:2.6	CDS	217601	219085	.	+	0	ID=EMNPEANA_00635;eC_number=2.7.8.-;Name=cls_1;gene=cls_1;inference=ab initio prediction:Prodigal:2.6,similar to AA sequence:UniProtKB:P63801;locus_tag=EMNPEANA_00635;product=Cardiolipin synthase
2	Prodigal:2.6	CDS	219267	219920	.	+	0	ID=EMNPEANA_00636;Name=yedJ;dbxref=COG:COG1418;gene=yedJ;inference=ab initio prediction:Prodigal:2.6,similar to AA sequence:UniProtKB:P46144;locus_tag=EMNPEANA_00636;product=putative protein YedJ
2	Prodigal:2.6	CDS	220026	220943	.	-	0	ID=EMNPEANA_00637;Name=yidC_1;gene=yidC_1;inference=ab initio prediction:Prodigal:2.6,similar to AA sequence:UniProtKB:P65629;locus_tag=EMNPEANA_00637;product=Membrane protein insertase YidC
2	Prodigal:2.6	CDS	220987	221634	.	-	0	ID=EMNPEANA_00638;eC_number=2.5.1.3;Name=thiE_1;gene=thiE_1;inference=ab initio prediction:Prodigal:2.6,similar to AA sequence:UniProtKB:P66919;locus_tag=EMNPEANA_00638;product=Thiamine-phosphate synthase
2	Prodigal:2.6	CDS	221631	222422	.	-	0	ID=EMNPEANA_00639;eC_number=2.7.1.50;Name=thiM;gene=thiM;inference=ab initio prediction:Prodigal:2.6,similar to AA sequence:UniProtKB:P66923;locus_tag=EMNPEANA_00639;product=Hydroxyethylthiazole kinase
2	Prodigal:2.6	CDS	222412	223263	.	-	0	ID=EMNPEANA_00640;eC_number=2.7.1.49;Name=thiD;gene=thiD;inference=ab initio prediction:Prodigal:2.6,similar to AA sequence:UniProtKB:P99124;locus_tag=EMNPEANA_00640;product=Hydroxymethylpyrimidine/phosphomethylpyrimidine kinase
2	Prodigal:2.6	CDS	223226	223915	.	-	0	ID=EMNPEANA_00641;eC_number=3.5.99.2;Name=tenA;dbxref=COG:COG0819;gene=tenA;inference=ab initio prediction:Prodigal:2.6,similar to AA sequence:UniProtKB:Q8CNK1;locus_tag=EMNPEANA_00641;product=Aminopyrimidine aminohydrolase
2	Prodigal:2.6	CDS	224200	224859	.	-	0	ID=EMNPEANA_00642;eC_number=3.2.-.-;Name=sceD;gene=sceD;inference=ab initio prediction:Prodigal:2.6,similar to AA sequence:UniProtKB:Q99SG2;locus_tag=EMNPEANA_00642;product=putative transglycosylase SceD
2	Prodigal:2.6	CDS	225247	225642	.	-	0	ID=EMNPEANA_00643;Name=ssbA_1;dbxref=COG:COG0629;gene=ssbA_1;inference=ab initio prediction:Prodigal:2.6,similar to AA sequence:UniProtKB:P37455;locus_tag=EMNPEANA_00643;product=Single-stranded DNA-binding protein A
2	Prodigal:2.6	CDS	225833	226273	.	+	0	ID=EMNPEANA_00644;inference=ab initio prediction:Prodigal:2.6;locus_tag=EMNPEANA_00644;product=hypothetical protein
2	Prodigal:2.6	CDS	226591	227028	.	-	0	ID=EMNPEANA_00645;eC_number=4.2.1.59;Name=fabZ;dbxref=COG:COG0764;gene=fabZ;inference=ab initio prediction:Prodigal:2.6,similar to AA sequence:UniProtKB:Q9HXY7;locus_tag=EMNPEANA_00645;product=3-hydroxyacyl-[acyl-carrier-protein] dehydratase FabZ
2	Prodigal:2.6	CDS	227062	228327	.	-	0	ID=EMNPEANA_00646;eC_number=2.5.1.7;Name=murA1;gene=murA1;inference=ab initio prediction:Prodigal:2.6,similar to AA sequence:UniProtKB:P84058;locus_tag=EMNPEANA_00646;product=UDP-N-acetylglucosamine 1-carboxyvinyltransferase 1
2	Prodigal:2.6	CDS	228437	228670	.	-	0	ID=EMNPEANA_00647;inference=ab initio prediction:Prodigal:2.6;locus_tag=EMNPEANA_00647;product=hypothetical protein
2	Prodigal:2.6	CDS	228819	229223	.	-	0	ID=EMNPEANA_00648;Name=atpC;gene=atpC;inference=ab initio prediction:Prodigal:2.6,similar to AA sequence:UniProtKB:P63665;locus_tag=EMNPEANA_00648;product=ATP synthase epsilon chain
2	Prodigal:2.6	CDS	229243	230655	.	-	0	ID=EMNPEANA_00649;eC_number=3.6.3.14;Name=atpD;gene=atpD;inference=ab initio prediction:Prodigal:2.6,similar to AA sequence:UniProtKB:P99112;locus_tag=EMNPEANA_00649;product=ATP synthase subunit beta
2	Prodigal:2.6	CDS	230677	231543	.	-	0	ID=EMNPEANA_00650;Name=atpG;gene=atpG;inference=ab initio prediction:Prodigal:2.6,similar to AA sequence:UniProtKB:Q7A4E8;locus_tag=EMNPEANA_00650;product=ATP synthase gamma chain
2	Prodigal:2.6	CDS	231628	233139	.	-	0	ID=EMNPEANA_00651;eC_number=3.6.3.14;Name=atpA;gene=atpA;inference=ab initio prediction:Prodigal:2.6,similar to AA sequence:UniProtKB:P99111;locus_tag=EMNPEANA_00651;product=ATP synthase subunit alpha
2	Prodigal:2.6	CDS	233162	233701	.	-	0	ID=EMNPEANA_00652;Name=atpH;gene=atpH;inference=ab initio prediction:Prodigal:2.6,similar to AA sequence:UniProtKB:P99109;locus_tag=EMNPEANA_00652;product=ATP synthase subunit delta
2	Prodigal:2.6	CDS	233701	234216	.	-	0	ID=EMNPEANA_00653;Name=atpF;gene=atpF;inference=ab initio prediction:Prodigal:2.6,similar to AA sequence:UniProtKB:Q7A4E7;locus_tag=EMNPEANA_00653;product=ATP synthase subunit b
2	Prodigal:2.6	CDS	234314	234526	.	-	0	ID=EMNPEANA_00654;Name=atpE;gene=atpE;inference=ab initio prediction:Prodigal:2.6,similar to AA sequence:UniProtKB:P00845;locus_tag=EMNPEANA_00654;product=ATP synthase subunit c
2	Prodigal:2.6	CDS	234569	235297	.	-	0	ID=EMNPEANA_00655;Name=atpB;gene=atpB;inference=ab initio prediction:Prodigal:2.6,similar to AA sequence:UniProtKB:P09218;locus_tag=EMNPEANA_00655;product=ATP synthase subunit a
2	Prodigal:2.6	CDS	235323	235772	.	-	0	ID=EMNPEANA_00656;inference=ab initio prediction:Prodigal:2.6;locus_tag=EMNPEANA_00656;product=hypothetical protein
2	Prodigal:2.6	CDS	235826	236971	.	-	0	ID=EMNPEANA_00657;eC_number=5.1.3.14;Name=mnaA;dbxref=COG:COG0381;gene=mnaA;inference=ab initio prediction:Prodigal:2.6,similar to AA sequence:UniProtKB:P39131;locus_tag=EMNPEANA_00657;product=UDP-N-acetylglucosamine 2-epimerase
2	Prodigal:2.6	CDS	236996	237625	.	-	0	ID=EMNPEANA_00658;eC_number=2.4.2.9;Name=upp;gene=upp;inference=ab initio prediction:Prodigal:2.6,similar to AA sequence:UniProtKB:P67396;locus_tag=EMNPEANA_00658;product=Uracil phosphoribosyltransferase
2	Prodigal:2.6	CDS	237654	238892	.	-	0	ID=EMNPEANA_00659;eC_number=2.1.2.1;Name=glyA;dbxref=COG:COG0112;gene=glyA;inference=ab initio prediction:Prodigal:2.6,similar to AA sequence:UniProtKB:Q5HE87;locus_tag=EMNPEANA_00659;product=Serine hydroxymethyltransferase
2	Prodigal:2.6	CDS	238917	239441	.	-	0	ID=EMNPEANA_00660;inference=ab initio prediction:Prodigal:2.6,similar to AA sequence:UniProtKB:P39157;locus_tag=EMNPEANA_00660;note=UPF0340 protein YwlG;product=hypothetical protein
2	Prodigal:2.6	CDS	239551	239970	.	-	0	ID=EMNPEANA_00661;eC_number=3.1.3.48;Name=ptpB;dbxref=COG:COG0394;gene=ptpB;inference=ab initio prediction:Prodigal:2.6,similar to AA sequence:UniProtKB:P0C5D3;locus_tag=EMNPEANA_00661;product=Low molecular weight protein-tyrosine-phosphatase PtpB
2	Prodigal:2.6	CDS	239967	241010	.	-	0	ID=EMNPEANA_00662;eC_number=2.7.7.87;Name=ywlC;dbxref=COG:COG0009;gene=ywlC;inference=ab initio prediction:Prodigal:2.6,similar to AA sequence:UniProtKB:P39153;locus_tag=EMNPEANA_00662;product=Threonylcarbamoyl-AMP synthase
2	Prodigal:2.6	CDS	241173	242009	.	-	0	ID=EMNPEANA_00663;eC_number=2.1.1.297;Name=prmC;dbxref=COG:COG2890;gene=prmC;inference=ab initio prediction:Prodigal:2.6,similar to AA sequence:UniProtKB:P0ACC1;locus_tag=EMNPEANA_00663;product=Release factor glutamine methyltransferase
2	Prodigal:2.6	CDS	241996	243072	.	-	0	ID=EMNPEANA_00664;Name=prfA;dbxref=COG:COG0216;gene=prfA;inference=ab initio prediction:Prodigal:2.6,similar to AA sequence:UniProtKB:Q8DU64;locus_tag=EMNPEANA_00664;product=Peptide chain release factor 1
2	Prodigal:2.6	CDS	243072	243671	.	-	0	ID=EMNPEANA_00665;eC_number=2.7.1.21;Name=tdk;gene=tdk;inference=ab initio prediction:Prodigal:2.6,similar to AA sequence:UniProtKB:P65231;locus_tag=EMNPEANA_00665;product=Thymidine kinase
2	Prodigal:2.6	CDS	243958	244215	.	-	0	ID=EMNPEANA_00666;Name=rpmE2;dbxref=COG:COG0254;gene=rpmE2;inference=ab initio prediction:Prodigal:2.6,similar to AA sequence:UniProtKB:Q2FWD8;locus_tag=EMNPEANA_00666;product=50S ribosomal protein L31 type B
2	Prodigal:2.6	CDS	244332	245648	.	-	0	ID=EMNPEANA_00667;eC_number=3.6.4.-;Name=rho;dbxref=COG:COG1158;gene=rho;inference=ab initio prediction:Prodigal:2.6,similar to AA sequence:UniProtKB:P0AG30;locus_tag=EMNPEANA_00667;product=Transcription termination factor Rho
2	Prodigal:2.6	CDS	245952	247415	.	-	0	ID=EMNPEANA_00668;eC_number=1.2.1.3;dbxref=COG:COG1012;inference=ab initio prediction:Prodigal:2.6,similar to AA sequence:UniProtKB:Q99SD6;locus_tag=EMNPEANA_00668;product=Putative aldehyde dehydrogenase
2	Prodigal:2.6	CDS	247807	249066	.	-	0	ID=EMNPEANA_00669;eC_number=2.5.1.7;Name=murA2;gene=murA2;inference=ab initio prediction:Prodigal:2.6,similar to AA sequence:UniProtKB:P65457;locus_tag=EMNPEANA_00669;product=UDP-N-acetylglucosamine 1-carboxyvinyltransferase 2
2	Prodigal:2.6	CDS	249427	250287	.	-	0	ID=EMNPEANA_00670;eC_number=4.1.2.13;Name=fba;gene=fba;inference=ab initio prediction:Prodigal:2.6,similar to AA sequence:UniProtKB:P99075;locus_tag=EMNPEANA_00670;product=Fructose-bisphosphate aldolase
2	Prodigal:2.6	CDS	250507	251028	.	+	0	ID=EMNPEANA_00671;inference=ab initio prediction:Prodigal:2.6;locus_tag=EMNPEANA_00671;product=hypothetical protein
2	Prodigal:2.6	CDS	251255	252862	.	-	0	ID=EMNPEANA_00672;eC_number=6.3.4.2;Name=pyrG;gene=pyrG;inference=ab initio prediction:Prodigal:2.6,similar to AA sequence:UniProtKB:P99072;locus_tag=EMNPEANA_00672;product=CTP synthase
2	Prodigal:2.6	CDS	253199	253735	.	-	0	ID=EMNPEANA_00673;Name=rpoE;gene=rpoE;inference=ab initio prediction:Prodigal:2.6,similar to AA sequence:UniProtKB:P66715;locus_tag=EMNPEANA_00673;product=putative DNA-directed RNA polymerase subunit delta
2	Prodigal:2.6	CDS	253846	254706	.	-	0	ID=EMNPEANA_00674;eC_number=2.3.1.57;Name=bltD;dbxref=COG:COG0454;gene=bltD;inference=ab initio prediction:Prodigal:2.6,similar to AA sequence:UniProtKB:P39909;locus_tag=EMNPEANA_00674;product=Spermine/spermidine acetyltransferase
2	Prodigal:2.6	CDS	255009	255806	.	+	0	ID=EMNPEANA_00675;eC_number=2.7.1.33;Name=coaW;dbxref=COG:COG5146;gene=coaW;inference=ab initio prediction:Prodigal:2.6,similar to AA sequence:UniProtKB:Q2FWC7;locus_tag=EMNPEANA_00675;product=Type II pantothenate kinase
2	Prodigal:2.6	CDS	256027	256692	.	-	0	ID=EMNPEANA_00676;inference=ab initio prediction:Prodigal:2.6;locus_tag=EMNPEANA_00676;product=hypothetical protein
2	Prodigal:2.6	CDS	256866	258056	.	-	0	ID=EMNPEANA_00677;inference=ab initio prediction:Prodigal:2.6;locus_tag=EMNPEANA_00677;product=hypothetical protein
2	Prodigal:2.6	CDS	258056	259240	.	-	0	ID=EMNPEANA_00678;eC_number=3.5.1.-;Name=abgB;dbxref=COG:COG1473;gene=abgB;inference=ab initio prediction:Prodigal:2.6,similar to AA sequence:UniProtKB:P76052;locus_tag=EMNPEANA_00678;product=p-aminobenzoyl-glutamate hydrolase subunit B
2	Prodigal:2.6	CDS	259468	259938	.	+	0	ID=EMNPEANA_00679;eC_number=4.4.1.21;Name=luxS;gene=luxS;inference=ab initio prediction:Prodigal:2.6,similar to AA sequence:UniProtKB:P65330;locus_tag=EMNPEANA_00679;product=S-ribosylhomocysteine lyase
2	Prodigal:2.6	CDS	260089	260439	.	-	0	ID=EMNPEANA_00680;inference=ab initio prediction:Prodigal:2.6;locus_tag=EMNPEANA_00680;product=hypothetical protein
2	Prodigal:2.6	CDS	260436	261629	.	-	0	ID=EMNPEANA_00681;eC_number=5.4.2.7;Name=deoB;gene=deoB;inference=ab initio prediction:Prodigal:2.6,similar to AA sequence:UniProtKB:P99100;locus_tag=EMNPEANA_00681;product=Phosphopentomutase
2	Prodigal:2.6	CDS	261639	262940	.	-	0	ID=EMNPEANA_00682;eC_number=2.4.2.2;Name=pdp;gene=pdp;inference=ab initio prediction:Prodigal:2.6,similar to AA sequence:UniProtKB:Q7A4D0;locus_tag=EMNPEANA_00682;product=Pyrimidine-nucleoside phosphorylase
2	Prodigal:2.6	CDS	262973	263638	.	-	0	ID=EMNPEANA_00683;eC_number=4.1.2.4;Name=deoC2;gene=deoC2;inference=ab initio prediction:Prodigal:2.6,similar to AA sequence:UniProtKB:P99174;locus_tag=EMNPEANA_00683;product=Deoxyribose-phosphate aldolase 2
2	Prodigal:2.6	CDS	263842	264552	.	+	0	ID=EMNPEANA_00684;eC_number=2.4.2.1;Name=deoD;dbxref=COG:COG0813;gene=deoD;inference=ab initio prediction:Prodigal:2.6,similar to AA sequence:UniProtKB:O34925;locus_tag=EMNPEANA_00684;product=Purine nucleoside phosphorylase DeoD-type
2	Prodigal:2.6	CDS	264676	265122	.	-	0	ID=EMNPEANA_00685;eC_number=1.16.-.-;Name=dps1;dbxref=COG:COG0783;gene=dps1;inference=ab initio prediction:Prodigal:2.6,similar to AA sequence:UniProtKB:Q8RPQ1;locus_tag=EMNPEANA_00685;product=DNA protection during starvation protein 1
2	Prodigal:2.6	CDS	265310	265720	.	-	0	ID=EMNPEANA_00686;inference=ab initio prediction:Prodigal:2.6;locus_tag=EMNPEANA_00686;product=hypothetical protein
2	Prodigal:2.6	CDS	265901	267277	.	-	0	ID=EMNPEANA_00687;inference=ab initio prediction:Prodigal:2.6;locus_tag=EMNPEANA_00687;product=hypothetical protein
2	Prodigal:2.6	CDS	267510	267737	.	-	0	ID=EMNPEANA_00688;inference=ab initio prediction:Prodigal:2.6;locus_tag=EMNPEANA_00688;product=hypothetical protein
2	Prodigal:2.6	CDS	267792	268730	.	-	0	ID=EMNPEANA_00689;eC_number=5.3.1.8;Name=gmuF;dbxref=COG:COG1482;gene=gmuF;inference=ab initio prediction:Prodigal:2.6,similar to AA sequence:UniProtKB:O05511;locus_tag=EMNPEANA_00689;product=putative mannose-6-phosphate isomerase GmuF
2	Prodigal:2.6	CDS	269025	269174	.	-	0	ID=EMNPEANA_00690;inference=ab initio prediction:Prodigal:2.6;locus_tag=EMNPEANA_00690;product=hypothetical protein
2	Prodigal:2.6	CDS	269372	270028	.	-	0	ID=EMNPEANA_00691;eC_number=4.-.-.-;Name=yhfK;dbxref=COG:COG0702;gene=yhfK;inference=ab initio prediction:Prodigal:2.6,similar to AA sequence:UniProtKB:O07609;locus_tag=EMNPEANA_00691;product=putative sugar epimerase YhfK
2	Prodigal:2.6	CDS	270152	270514	.	+	0	ID=EMNPEANA_00692;Name=czrA_1;dbxref=COG:COG0640;gene=czrA_1;inference=ab initio prediction:Prodigal:2.6,similar to AA sequence:UniProtKB:O31844;locus_tag=EMNPEANA_00692;product=HTH-type transcriptional repressor CzrA
2	Prodigal:2.6	CDS	270501	271454	.	+	0	ID=EMNPEANA_00693;Name=czcD_1;dbxref=COG:COG1230;gene=czcD_1;inference=ab initio prediction:Prodigal:2.6,similar to AA sequence:UniProtKB:O07084;locus_tag=EMNPEANA_00693;product=Cadmium%2C cobalt and zinc/H(+)-K(+) antiporter
2	Prodigal:2.6	CDS	271715	272491	.	-	0	ID=EMNPEANA_00694;eC_number=3.6.1.41;Name=apaH;gene=apaH;inference=ab initio prediction:Prodigal:2.6,protein motif:HAMAP:MF_00199;locus_tag=EMNPEANA_00694;product=Bis(5'-nucleosyl)-tetraphosphatase%2C symmetrical
2	Prodigal:2.6	CDS	272579	273730	.	+	0	ID=EMNPEANA_00695;inference=ab initio prediction:Prodigal:2.6;locus_tag=EMNPEANA_00695;product=hypothetical protein
2	Prodigal:2.6	CDS	274035	274892	.	-	0	ID=EMNPEANA_00696;eC_number=3.1.3.104;Name=ywtE_1;dbxref=COG:COG0561;gene=ywtE_1;inference=ab initio prediction:Prodigal:2.6,similar to AA sequence:UniProtKB:P96741;locus_tag=EMNPEANA_00696;product=5-amino-6-(5-phospho-D-ribitylamino)uracil phosphatase YwtE
2	Prodigal:2.6	CDS	275387	277192	.	-	0	ID=EMNPEANA_00697;eC_number=2.6.1.16;Name=glmS;gene=glmS;inference=ab initio prediction:Prodigal:2.6,similar to AA sequence:UniProtKB:P64228;locus_tag=EMNPEANA_00697;product=Glutamine--fructose-6-phosphate aminotransferase [isomerizing]
2	Prodigal:2.6	CDS	277233	277388	.	-	0	ID=EMNPEANA_00698;inference=ab initio prediction:Prodigal:2.6;locus_tag=EMNPEANA_00698;product=hypothetical protein
2	Prodigal:2.6	CDS	277824	279179	.	-	0	ID=EMNPEANA_00699;eC_number=5.4.2.10;Name=glmM;gene=glmM;inference=ab initio prediction:Prodigal:2.6,similar to AA sequence:UniProtKB:P99087;locus_tag=EMNPEANA_00699;product=Phosphoglucosamine mutase
2	Prodigal:2.6	CDS	279204	280139	.	-	0	ID=EMNPEANA_00700;Name=cdaR;dbxref=COG:COG4856;gene=cdaR;inference=ab initio prediction:Prodigal:2.6,similar to AA sequence:UniProtKB:O34659;locus_tag=EMNPEANA_00700;product=CdaA regulatory protein CdaR
2	Prodigal:2.6	CDS	280140	281021	.	-	0	ID=EMNPEANA_00701;eC_number=2.7.7.85;Name=cdaA;dbxref=COG:COG1624;gene=cdaA;inference=ab initio prediction:Prodigal:2.6,similar to AA sequence:UniProtKB:Q45589;locus_tag=EMNPEANA_00701;product=Cyclic di-AMP synthase CdaA
2	Aragorn:1.2	tRNA	281115	281188	.	-	.	ID=EMNPEANA_00702;inference=COORDINATES:profile:Aragorn:1.2;locus_tag=EMNPEANA_00702;product=tRNA-Lys(ttt)
2	Aragorn:1.2	tRNA	281192	281266	.	-	.	ID=EMNPEANA_00703;inference=COORDINATES:profile:Aragorn:1.2;locus_tag=EMNPEANA_00703;product=tRNA-Gln(ttg)
2	Aragorn:1.2	tRNA	281271	281354	.	-	.	ID=EMNPEANA_00704;inference=COORDINATES:profile:Aragorn:1.2;locus_tag=EMNPEANA_00704;product=tRNA-Tyr(gta)
2	Aragorn:1.2	tRNA	281371	281446	.	-	.	ID=EMNPEANA_00705;inference=COORDINATES:profile:Aragorn:1.2;locus_tag=EMNPEANA_00705;product=tRNA-Val(tac)
2	Aragorn:1.2	tRNA	281452	281525	.	-	.	ID=EMNPEANA_00706;inference=COORDINATES:profile:Aragorn:1.2;locus_tag=EMNPEANA_00706;product=tRNA-Glu(ttc)
2	Aragorn:1.2	tRNA	281526	281600	.	-	.	ID=EMNPEANA_00707;inference=COORDINATES:profile:Aragorn:1.2;locus_tag=EMNPEANA_00707;product=tRNA-Asn(gtt)
2	Prodigal:2.6	CDS	287098	288165	.	-	0	ID=EMNPEANA_00708;Name=salA;dbxref=COG:COG0489;gene=salA;inference=ab initio prediction:Prodigal:2.6,similar to AA sequence:UniProtKB:P50863;locus_tag=EMNPEANA_00708;product=Iron-sulfur cluster carrier protein
2	Prodigal:2.6	CDS	288316	289755	.	-	0	ID=EMNPEANA_00709;Name=emrB_1;gene=emrB_1;inference=ab initio prediction:Prodigal:2.6,similar to AA sequence:UniProtKB:P0AEJ0;locus_tag=EMNPEANA_00709;product=Multidrug export protein EmrB
2	Prodigal:2.6	CDS	289772	289954	.	-	0	ID=EMNPEANA_00710;inference=ab initio prediction:Prodigal:2.6;locus_tag=EMNPEANA_00710;product=hypothetical protein
2	Prodigal:2.6	CDS	290025	290492	.	-	0	ID=EMNPEANA_00711;Name=sepA_1;gene=sepA_1;inference=ab initio prediction:Prodigal:2.6,similar to AA sequence:UniProtKB:Q99S98;locus_tag=EMNPEANA_00711;product=Multidrug resistance efflux pump SepA
2	Prodigal:2.6	CDS	290718	291032	.	+	0	ID=EMNPEANA_00712;inference=ab initio prediction:Prodigal:2.6;locus_tag=EMNPEANA_00712;product=hypothetical protein
2	Prodigal:2.6	CDS	291017	291859	.	+	0	ID=EMNPEANA_00713;inference=ab initio prediction:Prodigal:2.6;locus_tag=EMNPEANA_00713;product=hypothetical protein
2	Prodigal:2.6	CDS	291958	293295	.	-	0	ID=EMNPEANA_00714;Name=sdrM;gene=sdrM;inference=ab initio prediction:Prodigal:2.6,similar to AA sequence:UniProtKB:Q99S97;locus_tag=EMNPEANA_00714;product=Multidrug efflux pump SdrM
2	Prodigal:2.6	CDS	293534	294217	.	-	0	ID=EMNPEANA_00715;inference=ab initio prediction:Prodigal:2.6,similar to AA sequence:UniProtKB:P67153;locus_tag=EMNPEANA_00715;note=UPF0073 inner membrane protein YqfA;product=hypothetical protein
2	Prodigal:2.6	CDS	294236	295423	.	-	0	ID=EMNPEANA_00716;eC_number=2.7.7.-;inference=ab initio prediction:Prodigal:2.6,similar to AA sequence:UniProtKB:Q7A4A4;locus_tag=EMNPEANA_00716;product=putative uridylyltransferase
2	Prodigal:2.6	CDS	295478	296020	.	-	0	ID=EMNPEANA_00717;Name=ydjM;dbxref=COG:COG1988;gene=ydjM;inference=ab initio prediction:Prodigal:2.6,similar to AA sequence:UniProtKB:P64481;locus_tag=EMNPEANA_00717;product=Inner membrane protein YdjM
2	Prodigal:2.6	CDS	296164	296424	.	+	0	ID=EMNPEANA_00718;inference=ab initio prediction:Prodigal:2.6,similar to AA sequence:UniProtKB:Q99S93;locus_tag=EMNPEANA_00718;note=UPF0457 protein SA1975.1;product=hypothetical protein
2	Prodigal:2.6	CDS	296577	296891	.	+	0	ID=EMNPEANA_00719;eC_number=1.14.99.48;Name=isdI;dbxref=COG:COG2329;gene=isdI;inference=ab initio prediction:Prodigal:2.6,similar to AA sequence:UniProtKB:Q2G1J2;locus_tag=EMNPEANA_00719;product=Heme oxygenase (staphylobilin-producing) 2
2	Prodigal:2.6	CDS	297070	298443	.	-	0	ID=EMNPEANA_00720;inference=ab initio prediction:Prodigal:2.6;locus_tag=EMNPEANA_00720;product=hypothetical protein
2	Prodigal:2.6	CDS	298740	299615	.	-	0	ID=EMNPEANA_00721;Name=fecD;dbxref=COG:COG0609;gene=fecD;inference=ab initio prediction:Prodigal:2.6,similar to AA sequence:UniProtKB:P15029;locus_tag=EMNPEANA_00721;product=Fe(3+) dicitrate transport system permease protein FecD
2	Prodigal:2.6	CDS	299702	300733	.	-	0	ID=EMNPEANA_00722;Name=yfiZ;dbxref=COG:COG0609;gene=yfiZ;inference=ab initio prediction:Prodigal:2.6,similar to AA sequence:UniProtKB:O31568;locus_tag=EMNPEANA_00722;product=putative siderophore transport system permease protein YfiZ
2	Prodigal:2.6	CDS	300745	301740	.	-	0	ID=EMNPEANA_00723;Name=yfmC;dbxref=COG:COG4594;gene=yfmC;inference=ab initio prediction:Prodigal:2.6,similar to AA sequence:UniProtKB:O34348;locus_tag=EMNPEANA_00723;product=Fe(3+)-citrate-binding protein YfmC
2	Prodigal:2.6	CDS	301942	303003	.	-	0	ID=EMNPEANA_00724;eC_number=5.1.1.12;Name=orr;dbxref=COG:COG3457;gene=orr;inference=ab initio prediction:Prodigal:2.6,similar to AA sequence:UniProtKB:C1FW08;locus_tag=EMNPEANA_00724;product=Ornithine racemase
2	Prodigal:2.6	CDS	303007	304764	.	-	0	ID=EMNPEANA_00725;eC_number=6.3.2.39;Name=iucC_1;dbxref=COG:COG4264;gene=iucC_1;inference=ab initio prediction:Prodigal:2.6,similar to AA sequence:UniProtKB:Q47318;locus_tag=EMNPEANA_00725;product=Aerobactin synthase
2	Prodigal:2.6	CDS	304754	305980	.	-	0	ID=EMNPEANA_00726;inference=ab initio prediction:Prodigal:2.6;locus_tag=EMNPEANA_00726;product=hypothetical protein
2	Prodigal:2.6	CDS	306038	307999	.	+	0	ID=EMNPEANA_00727;eC_number=6.3.2.39;Name=iucC_2;dbxref=COG:COG4264;gene=iucC_2;inference=ab initio prediction:Prodigal:2.6,similar to AA sequence:UniProtKB:Q47318;locus_tag=EMNPEANA_00727;product=Aerobactin synthase
2	Prodigal:2.6	CDS	308060	308560	.	-	0	ID=EMNPEANA_00728;inference=ab initio prediction:Prodigal:2.6,similar to AA sequence:UniProtKB:P99157;locus_tag=EMNPEANA_00728;product=Alkaline shock protein 23
2	Prodigal:2.6	CDS	308634	308873	.	-	0	ID=EMNPEANA_00729;inference=ab initio prediction:Prodigal:2.6;locus_tag=EMNPEANA_00729;product=hypothetical protein
2	Prodigal:2.6	CDS	308886	309467	.	-	0	ID=EMNPEANA_00730;inference=ab initio prediction:Prodigal:2.6;locus_tag=EMNPEANA_00730;product=hypothetical protein
2	Prodigal:2.6	CDS	310218	311228	.	-	0	ID=EMNPEANA_00731;inference=ab initio prediction:Prodigal:2.6,similar to AA sequence:UniProtKB:P99173;locus_tag=EMNPEANA_00731;product=Zinc-type alcohol dehydrogenase-like protein
2	Prodigal:2.6	CDS	311327	312331	.	-	0	ID=EMNPEANA_00732;eC_number=1.-.-.-;Name=yfmJ;dbxref=COG:COG2130;gene=yfmJ;inference=ab initio prediction:Prodigal:2.6,similar to AA sequence:UniProtKB:O34812;locus_tag=EMNPEANA_00732;product=Putative NADP-dependent oxidoreductase YfmJ
2	Prodigal:2.6	CDS	312464	313489	.	+	0	ID=EMNPEANA_00733;eC_number=1.14.13.107;Name=limB;gene=limB;inference=ab initio prediction:Prodigal:2.6,similar to AA sequence:UniProtKB:Q9EUT9;locus_tag=EMNPEANA_00733;product=Limonene 1%2C2-monooxygenase
2	Prodigal:2.6	CDS	313566	314375	.	-	0	ID=EMNPEANA_00734;inference=ab initio prediction:Prodigal:2.6;locus_tag=EMNPEANA_00734;product=hypothetical protein
2	Prodigal:2.6	CDS	315737	317149	.	-	0	ID=EMNPEANA_00735;eC_number=3.2.1.85;Name=lacG;gene=lacG;inference=ab initio prediction:Prodigal:2.6,similar to AA sequence:UniProtKB:P67768;locus_tag=EMNPEANA_00735;product=6-phospho-beta-galactosidase
2	Prodigal:2.6	CDS	317165	318913	.	-	0	ID=EMNPEANA_00736;Name=lacE;dbxref=COG:COG1455;gene=lacE;inference=ab initio prediction:Prodigal:2.6,similar to AA sequence:UniProtKB:P11162;locus_tag=EMNPEANA_00736;product=PTS system lactose-specific EIICB component
2	Prodigal:2.6	CDS	318919	319233	.	-	0	ID=EMNPEANA_00737;Name=lacF;dbxref=COG:COG1447;gene=lacF;inference=ab initio prediction:Prodigal:2.6,similar to AA sequence:UniProtKB:P0A0D6;locus_tag=EMNPEANA_00737;product=PTS system lactose-specific EIIA component
2	Prodigal:2.6	CDS	319253	320230	.	-	0	ID=EMNPEANA_00738;eC_number=4.1.2.40;Name=lacD;dbxref=COG:COG3684;gene=lacD;inference=ab initio prediction:Prodigal:2.6,similar to AA sequence:UniProtKB:P0A011;locus_tag=EMNPEANA_00738;product=Tagatose 1%2C6-diphosphate aldolase
2	Prodigal:2.6	CDS	320234	321166	.	-	0	ID=EMNPEANA_00739;eC_number=2.7.1.144;Name=lacC_1;dbxref=COG:COG1105;gene=lacC_1;inference=ab initio prediction:Prodigal:2.6,similar to AA sequence:UniProtKB:P0A0B9;locus_tag=EMNPEANA_00739;product=Tagatose-6-phosphate kinase
2	Prodigal:2.6	CDS	321179	321694	.	-	0	ID=EMNPEANA_00740;eC_number=5.3.1.26;Name=lacB;gene=lacB;inference=ab initio prediction:Prodigal:2.6,similar to AA sequence:UniProtKB:P65647;locus_tag=EMNPEANA_00740;product=Galactose-6-phosphate isomerase subunit LacB
2	Prodigal:2.6	CDS	321709	322137	.	-	0	ID=EMNPEANA_00741;eC_number=5.3.1.26;Name=lacA;gene=lacA;inference=ab initio prediction:Prodigal:2.6,similar to AA sequence:UniProtKB:P23494;locus_tag=EMNPEANA_00741;product=Galactose-6-phosphate isomerase subunit LacA
2	Prodigal:2.6	CDS	322504	323259	.	-	0	ID=EMNPEANA_00742;Name=lacR;gene=lacR;inference=ab initio prediction:Prodigal:2.6,similar to AA sequence:UniProtKB:P67744;locus_tag=EMNPEANA_00742;product=Lactose phosphotransferase system repressor
2	Prodigal:2.6	CDS	323559	324299	.	+	0	ID=EMNPEANA_00743;eC_number=3.5.1.-;Name=cobB;dbxref=COG:COG0846;gene=cobB;inference=ab initio prediction:Prodigal:2.6,similar to AA sequence:UniProtKB:P66815;locus_tag=EMNPEANA_00743;product=NAD-dependent protein deacetylase
2	Prodigal:2.6	CDS	324561	324953	.	-	0	ID=EMNPEANA_00744;Name=rpsI;gene=rpsI;inference=ab initio prediction:Prodigal:2.6,similar to AA sequence:UniProtKB:P66646;locus_tag=EMNPEANA_00744;product=30S ribosomal protein S9
2	Prodigal:2.6	CDS	324973	325410	.	-	0	ID=EMNPEANA_00745;Name=rplM;dbxref=COG:COG0102;gene=rplM;inference=ab initio prediction:Prodigal:2.6,similar to AA sequence:UniProtKB:Q2FW38;locus_tag=EMNPEANA_00745;product=50S ribosomal protein L13
2	Prodigal:2.6	CDS	325671	326474	.	-	0	ID=EMNPEANA_00746;eC_number=5.4.99.12;Name=truA;dbxref=COG:COG0101;gene=truA;inference=ab initio prediction:Prodigal:2.6,similar to AA sequence:UniProtKB:Q72DL8;locus_tag=EMNPEANA_00746;product=tRNA pseudouridine synthase A
2	Prodigal:2.6	CDS	326478	327284	.	-	0	ID=EMNPEANA_00747;Name=ecfT;dbxref=COG:COG0619;gene=ecfT;inference=ab initio prediction:Prodigal:2.6,similar to AA sequence:UniProtKB:P70972;locus_tag=EMNPEANA_00747;product=Energy-coupling factor transporter transmembrane protein EcfT
2	Prodigal:2.6	CDS	327274	328134	.	-	0	ID=EMNPEANA_00748;eC_number=3.6.3.-;Name=ecfA2;gene=ecfA2;inference=ab initio prediction:Prodigal:2.6,similar to AA sequence:UniProtKB:Q7A471;locus_tag=EMNPEANA_00748;product=Energy-coupling factor transporter ATP-binding protein EcfA2
2	Prodigal:2.6	CDS	328131	328976	.	-	0	ID=EMNPEANA_00749;eC_number=3.6.3.-;Name=ecfA1;dbxref=COG:COG1122;gene=ecfA1;inference=ab initio prediction:Prodigal:2.6,similar to AA sequence:UniProtKB:Q1GBJ0;locus_tag=EMNPEANA_00749;product=Energy-coupling factor transporter ATP-binding protein EcfA1
2	Prodigal:2.6	CDS	329271	329639	.	-	0	ID=EMNPEANA_00750;Name=rplQ;dbxref=COG:COG0203;gene=rplQ;inference=ab initio prediction:Prodigal:2.6,similar to AA sequence:UniProtKB:Q2FW33;locus_tag=EMNPEANA_00750;product=50S ribosomal protein L17
2	Prodigal:2.6	CDS	329656	330600	.	-	0	ID=EMNPEANA_00751;eC_number=2.7.7.6;Name=rpoA;gene=rpoA;inference=ab initio prediction:Prodigal:2.6,similar to AA sequence:UniProtKB:P66706;locus_tag=EMNPEANA_00751;product=DNA-directed RNA polymerase subunit alpha
2	Prodigal:2.6	CDS	330677	331066	.	-	0	ID=EMNPEANA_00752;Name=rpsK;dbxref=COG:COG0100;gene=rpsK;inference=ab initio prediction:Prodigal:2.6,similar to AA sequence:UniProtKB:Q2FW31;locus_tag=EMNPEANA_00752;product=30S ribosomal protein S11
2	Prodigal:2.6	CDS	331089	331454	.	-	0	ID=EMNPEANA_00753;Name=rpsM;dbxref=COG:COG0099;gene=rpsM;inference=ab initio prediction:Prodigal:2.6,similar to AA sequence:UniProtKB:Q2FW30;locus_tag=EMNPEANA_00753;product=30S ribosomal protein S13
2	Prodigal:2.6	CDS	331477	331590	.	-	0	ID=EMNPEANA_00754;Name=rpmJ;dbxref=COG:COG0257;gene=rpmJ;inference=ab initio prediction:Prodigal:2.6,similar to AA sequence:UniProtKB:Q2FW29;locus_tag=EMNPEANA_00754;product=50S ribosomal protein L36
2	Prodigal:2.6	CDS	331622	331840	.	-	0	ID=EMNPEANA_00755;Name=infA;dbxref=COG:COG0361;gene=infA;inference=ab initio prediction:Prodigal:2.6,similar to AA sequence:UniProtKB:Q2FW28;locus_tag=EMNPEANA_00755;product=Translation initiation factor IF-1
2	Prodigal:2.6	CDS	332028	332675	.	-	0	ID=EMNPEANA_00756;eC_number=2.7.4.3;Name=adk;gene=adk;inference=ab initio prediction:Prodigal:2.6,similar to AA sequence:UniProtKB:P99062;locus_tag=EMNPEANA_00756;product=Adenylate kinase
2	Prodigal:2.6	CDS	332693	333985	.	-	0	ID=EMNPEANA_00757;Name=secY_1;gene=secY_1;inference=ab initio prediction:Prodigal:2.6,similar to AA sequence:UniProtKB:Q7A468;locus_tag=EMNPEANA_00757;product=Protein translocase subunit SecY
2	Prodigal:2.6	CDS	333985	334425	.	-	0	ID=EMNPEANA_00758;Name=rplO;dbxref=COG:COG0200;gene=rplO;inference=ab initio prediction:Prodigal:2.6,similar to AA sequence:UniProtKB:P0A0F8;locus_tag=EMNPEANA_00758;product=50S ribosomal protein L15
2	Prodigal:2.6	CDS	334442	334624	.	-	0	ID=EMNPEANA_00759;Name=rpmD;dbxref=COG:COG1841;gene=rpmD;inference=ab initio prediction:Prodigal:2.6,similar to AA sequence:UniProtKB:P0A0G2;locus_tag=EMNPEANA_00759;product=50S ribosomal protein L30
2	Prodigal:2.6	CDS	334641	335141	.	-	0	ID=EMNPEANA_00760;Name=rpsE;dbxref=COG:COG0098;gene=rpsE;inference=ab initio prediction:Prodigal:2.6,similar to AA sequence:UniProtKB:Q2FW23;locus_tag=EMNPEANA_00760;product=30S ribosomal protein S5
2	Prodigal:2.6	CDS	335161	335523	.	-	0	ID=EMNPEANA_00761;Name=rplR;dbxref=COG:COG0256;gene=rplR;inference=ab initio prediction:Prodigal:2.6,similar to AA sequence:UniProtKB:Q2FW22;locus_tag=EMNPEANA_00761;product=50S ribosomal protein L18
2	Prodigal:2.6	CDS	335555	336091	.	-	0	ID=EMNPEANA_00762;Name=rplF;dbxref=COG:COG0097;gene=rplF;inference=ab initio prediction:Prodigal:2.6,similar to AA sequence:UniProtKB:Q2FW21;locus_tag=EMNPEANA_00762;product=50S ribosomal protein L6
2	Prodigal:2.6	CDS	336116	336514	.	-	0	ID=EMNPEANA_00763;Name=rpsH;dbxref=COG:COG0096;gene=rpsH;inference=ab initio prediction:Prodigal:2.6,similar to AA sequence:UniProtKB:Q2FW20;locus_tag=EMNPEANA_00763;product=30S ribosomal protein S8
2	Prodigal:2.6	CDS	336545	336715	.	-	0	ID=EMNPEANA_00764;Name=rpsZ;dbxref=COG:COG0199;gene=rpsZ;inference=ab initio prediction:Prodigal:2.6,similar to AA sequence:UniProtKB:Q2FW19;locus_tag=EMNPEANA_00764;product=30S ribosomal protein S14 type Z
2	Prodigal:2.6	CDS	336753	337292	.	-	0	ID=EMNPEANA_00765;Name=rplE;dbxref=COG:COG0094;gene=rplE;inference=ab initio prediction:Prodigal:2.6,similar to AA sequence:UniProtKB:Q2FW18;locus_tag=EMNPEANA_00765;product=50S ribosomal protein L5
2	Prodigal:2.6	CDS	337318	337635	.	-	0	ID=EMNPEANA_00766;Name=rplX;dbxref=COG:COG0198;gene=rplX;inference=ab initio prediction:Prodigal:2.6,similar to AA sequence:UniProtKB:Q2FW17;locus_tag=EMNPEANA_00766;product=50S ribosomal protein L24
2	Prodigal:2.6	CDS	337677	338045	.	-	0	ID=EMNPEANA_00767;Name=rplN;dbxref=COG:COG0093;gene=rplN;inference=ab initio prediction:Prodigal:2.6,similar to AA sequence:UniProtKB:Q2FW16;locus_tag=EMNPEANA_00767;product=50S ribosomal protein L14
2	Prodigal:2.6	CDS	338076	338339	.	-	0	ID=EMNPEANA_00768;Name=rpsQ;dbxref=COG:COG0186;gene=rpsQ;inference=ab initio prediction:Prodigal:2.6,similar to AA sequence:UniProtKB:Q2FW15;locus_tag=EMNPEANA_00768;product=30S ribosomal protein S17
2	Prodigal:2.6	CDS	338364	338573	.	-	0	ID=EMNPEANA_00769;Name=rpmC;dbxref=COG:COG0255;gene=rpmC;inference=ab initio prediction:Prodigal:2.6,similar to AA sequence:UniProtKB:Q2FW14;locus_tag=EMNPEANA_00769;product=50S ribosomal protein L29
2	Prodigal:2.6	CDS	338563	338997	.	-	0	ID=EMNPEANA_00770;Name=rplP;dbxref=COG:COG0197;gene=rplP;inference=ab initio prediction:Prodigal:2.6,similar to AA sequence:UniProtKB:Q2FW13;locus_tag=EMNPEANA_00770;product=50S ribosomal protein L16
2	Prodigal:2.6	CDS	339000	339653	.	-	0	ID=EMNPEANA_00771;Name=rpsC;dbxref=COG:COG0092;gene=rpsC;inference=ab initio prediction:Prodigal:2.6,similar to AA sequence:UniProtKB:Q2FW12;locus_tag=EMNPEANA_00771;product=30S ribosomal protein S3
2	Prodigal:2.6	CDS	339677	340030	.	-	0	ID=EMNPEANA_00772;Name=rplV;dbxref=COG:COG0091;gene=rplV;inference=ab initio prediction:Prodigal:2.6,similar to AA sequence:UniProtKB:Q2FW11;locus_tag=EMNPEANA_00772;product=50S ribosomal protein L22
2	Prodigal:2.6	CDS	340058	340336	.	-	0	ID=EMNPEANA_00773;Name=rpsS;dbxref=COG:COG0185;gene=rpsS;inference=ab initio prediction:Prodigal:2.6,similar to AA sequence:UniProtKB:Q2FW10;locus_tag=EMNPEANA_00773;product=30S ribosomal protein S19
2	Prodigal:2.6	CDS	340403	341236	.	-	0	ID=EMNPEANA_00774;Name=rplB;dbxref=COG:COG0090;gene=rplB;inference=ab initio prediction:Prodigal:2.6,similar to AA sequence:UniProtKB:P60430;locus_tag=EMNPEANA_00774;product=50S ribosomal protein L2
2	Prodigal:2.6	CDS	341265	341540	.	-	0	ID=EMNPEANA_00775;Name=rplW;dbxref=COG:COG0089;gene=rplW;inference=ab initio prediction:Prodigal:2.6,similar to AA sequence:UniProtKB:Q2FW08;locus_tag=EMNPEANA_00775;product=50S ribosomal protein L23
2	Prodigal:2.6	CDS	341540	342163	.	-	0	ID=EMNPEANA_00776;Name=rplD;dbxref=COG:COG0088;gene=rplD;inference=ab initio prediction:Prodigal:2.6,similar to AA sequence:UniProtKB:Q2FW07;locus_tag=EMNPEANA_00776;product=50S ribosomal protein L4
2	Prodigal:2.6	CDS	342192	342854	.	-	0	ID=EMNPEANA_00777;Name=rplC;dbxref=COG:COG0087;gene=rplC;inference=ab initio prediction:Prodigal:2.6,similar to AA sequence:UniProtKB:Q2FW06;locus_tag=EMNPEANA_00777;product=50S ribosomal protein L3
2	Prodigal:2.6	CDS	342882	343190	.	-	0	ID=EMNPEANA_00778;Name=rpsJ;gene=rpsJ;inference=ab initio prediction:Prodigal:2.6,similar to AA sequence:UniProtKB:Q2YYP5;locus_tag=EMNPEANA_00778;product=30S ribosomal protein S10
2	Prodigal:2.6	CDS	343546	343944	.	+	0	ID=EMNPEANA_00779;inference=ab initio prediction:Prodigal:2.6;locus_tag=EMNPEANA_00779;product=hypothetical protein
2	Prodigal:2.6	CDS	344001	345335	.	-	0	ID=EMNPEANA_00780;Name=pbuG;dbxref=COG:COG2252;gene=pbuG;inference=ab initio prediction:Prodigal:2.6,similar to AA sequence:UniProtKB:O34987;locus_tag=EMNPEANA_00780;product=Guanine/hypoxanthine permease PbuG
2	Prodigal:2.6	CDS	345448	347583	.	-	0	ID=EMNPEANA_00781;eC_number=5.99.1.2;Name=topB_2;dbxref=COG:COG0550;gene=topB_2;inference=ab initio prediction:Prodigal:2.6,similar to AA sequence:UniProtKB:P14294;locus_tag=EMNPEANA_00781;product=DNA topoisomerase 3
2	Prodigal:2.6	CDS	347874	348737	.	+	0	ID=EMNPEANA_00782;Name=glcU_1;dbxref=COG:COG4975;gene=glcU_1;inference=ab initio prediction:Prodigal:2.6,similar to AA sequence:UniProtKB:P40419;locus_tag=EMNPEANA_00782;product=putative glucose uptake protein GlcU
2	Prodigal:2.6	CDS	348765	349556	.	+	0	ID=EMNPEANA_00783;eC_number=1.1.1.47;Name=gdh;dbxref=COG:COG1028;gene=gdh;inference=ab initio prediction:Prodigal:2.6,similar to AA sequence:UniProtKB:P12310;locus_tag=EMNPEANA_00783;product=Glucose 1-dehydrogenase
2	Prodigal:2.6	CDS	349751	350659	.	-	0	ID=EMNPEANA_00784;inference=ab initio prediction:Prodigal:2.6;locus_tag=EMNPEANA_00784;product=hypothetical protein
2	Prodigal:2.6	CDS	350801	350971	.	+	0	ID=EMNPEANA_00785;inference=ab initio prediction:Prodigal:2.6;locus_tag=EMNPEANA_00785;product=hypothetical protein
2	Prodigal:2.6	CDS	351263	351580	.	+	0	ID=EMNPEANA_00786;inference=ab initio prediction:Prodigal:2.6;locus_tag=EMNPEANA_00786;product=hypothetical protein
2	Prodigal:2.6	CDS	351631	354786	.	-	0	ID=EMNPEANA_00787;Name=swrC;dbxref=COG:COG0841;gene=swrC;inference=ab initio prediction:Prodigal:2.6,similar to AA sequence:UniProtKB:O31501;locus_tag=EMNPEANA_00787;product=Swarming motility protein SwrC
2	Prodigal:2.6	CDS	354863	356113	.	-	0	ID=EMNPEANA_00788;eC_number=2.3.2.16;Name=femX;dbxref=COG:COG2348;gene=femX;inference=ab initio prediction:Prodigal:2.6,similar to AA sequence:UniProtKB:Q2FVZ4;locus_tag=EMNPEANA_00788;product=Lipid II:glycine glycyltransferase
2	Prodigal:2.6	CDS	356513	357274	.	-	0	ID=EMNPEANA_00789;inference=ab initio prediction:Prodigal:2.6;locus_tag=EMNPEANA_00789;product=hypothetical protein
2	Prodigal:2.6	CDS	357438	357878	.	+	0	ID=EMNPEANA_00790;inference=ab initio prediction:Prodigal:2.6,similar to AA sequence:UniProtKB:Q6GEG9;locus_tag=EMNPEANA_00790;product=putative HTH-type transcriptional regulator
2	Prodigal:2.6	CDS	357878	359071	.	+	0	ID=EMNPEANA_00791;Name=yhhS_1;gene=yhhS_1;inference=ab initio prediction:Prodigal:2.6,similar to AA sequence:UniProtKB:P37621;locus_tag=EMNPEANA_00791;product=putative MFS-type transporter YhhS
2	Prodigal:2.6	CDS	359937	360287	.	-	0	ID=EMNPEANA_00792;Name=sarV;gene=sarV;inference=ab initio prediction:Prodigal:2.6,similar to AA sequence:UniProtKB:Q2FVY9;locus_tag=EMNPEANA_00792;product=HTH-type transcriptional regulator SarV
2	Prodigal:2.6	CDS	360689	361711	.	-	0	ID=EMNPEANA_00793;eC_number=4.1.99.22;Name=moaA;dbxref=COG:COG2896;gene=moaA;inference=ab initio prediction:Prodigal:2.6,similar to AA sequence:UniProtKB:P69848;locus_tag=EMNPEANA_00793;product=GTP 3'%2C8-cyclase
2	Prodigal:2.6	CDS	361724	362329	.	-	0	ID=EMNPEANA_00794;eC_number=2.7.7.77;Name=mobA;gene=mobA;inference=ab initio prediction:Prodigal:2.6,similar to AA sequence:UniProtKB:P65405;locus_tag=EMNPEANA_00794;product=putative molybdenum cofactor guanylyltransferase
2	Prodigal:2.6	CDS	362335	362568	.	-	0	ID=EMNPEANA_00795;Name=moaD;gene=moaD;inference=ab initio prediction:Prodigal:2.6,similar to AA sequence:UniProtKB:Q7A441;locus_tag=EMNPEANA_00795;product=Molybdopterin synthase sulfur carrier subunit
2	Prodigal:2.6	CDS	362565	363017	.	-	0	ID=EMNPEANA_00796;eC_number=2.8.1.12;Name=moaE;gene=moaE;inference=ab initio prediction:Prodigal:2.6,similar to AA sequence:UniProtKB:P65401;locus_tag=EMNPEANA_00796;product=Molybdopterin synthase catalytic subunit
2	Prodigal:2.6	CDS	363018	363494	.	-	0	ID=EMNPEANA_00797;Name=mobB;dbxref=COG:COG1763;gene=mobB;inference=ab initio prediction:Prodigal:2.6,similar to AA sequence:UniProtKB:P44902;locus_tag=EMNPEANA_00797;product=Molybdopterin-guanine dinucleotide biosynthesis adapter protein
2	Prodigal:2.6	CDS	363491	364750	.	-	0	ID=EMNPEANA_00798;eC_number=2.10.1.1;Name=moeA;gene=moeA;inference=ab initio prediction:Prodigal:2.6,similar to AA sequence:UniProtKB:P99139;locus_tag=EMNPEANA_00798;product=Molybdopterin molybdenumtransferase
2	Prodigal:2.6	CDS	364812	365300	.	+	0	ID=EMNPEANA_00799;eC_number=4.6.1.17;Name=moaC;dbxref=COG:COG0315;gene=moaC;inference=ab initio prediction:Prodigal:2.6,similar to AA sequence:UniProtKB:Q2FVX9;locus_tag=EMNPEANA_00799;product=Cyclic pyranopterin monophosphate synthase
2	Prodigal:2.6	CDS	365361	365891	.	-	0	ID=EMNPEANA_00800;Name=moaB;gene=moaB;inference=ab initio prediction:Prodigal:2.6,similar to AA sequence:UniProtKB:P99137;locus_tag=EMNPEANA_00800;product=Molybdenum cofactor biosynthesis protein B
2	Prodigal:2.6	CDS	365912	366913	.	-	0	ID=EMNPEANA_00801;eC_number=2.7.7.80;Name=moeB_1;dbxref=COG:COG0476;gene=moeB_1;inference=ab initio prediction:Prodigal:2.6,similar to AA sequence:UniProtKB:P12282;locus_tag=EMNPEANA_00801;product=Molybdopterin-synthase adenylyltransferase
2	Prodigal:2.6	CDS	366989	367609	.	-	0	ID=EMNPEANA_00802;eC_number=3.6.3.25;Name=cysA_1;dbxref=COG:COG1118;gene=cysA_1;inference=ab initio prediction:Prodigal:2.6,similar to AA sequence:UniProtKB:P16676;locus_tag=EMNPEANA_00802;product=Sulfate/thiosulfate import ATP-binding protein CysA
2	Prodigal:2.6	CDS	367610	368281	.	-	0	ID=EMNPEANA_00803;Name=modB;dbxref=COG:COG4149;gene=modB;inference=ab initio prediction:Prodigal:2.6,similar to AA sequence:UniProtKB:P0AF01;locus_tag=EMNPEANA_00803;product=Molybdenum transport system permease protein ModB
2	Prodigal:2.6	CDS	368295	369080	.	-	0	ID=EMNPEANA_00804;Name=modA;dbxref=COG:COG0725;gene=modA;inference=ab initio prediction:Prodigal:2.6,similar to AA sequence:UniProtKB:P45323;locus_tag=EMNPEANA_00804;product=Molybdate-binding protein ModA
2	Prodigal:2.6	CDS	369299	369688	.	+	0	ID=EMNPEANA_00805;Name=fdhD_1;gene=fdhD_1;inference=ab initio prediction:Prodigal:2.6,protein motif:HAMAP:MF_00187;locus_tag=EMNPEANA_00805;product=Protein FdhD
2	Prodigal:2.6	CDS	369877	370080	.	+	0	ID=EMNPEANA_00806;Name=fdhD_2;gene=fdhD_2;inference=ab initio prediction:Prodigal:2.6,protein motif:HAMAP:MF_00187;locus_tag=EMNPEANA_00806;product=Protein FdhD
2	Prodigal:2.6	CDS	370201	370956	.	-	0	ID=EMNPEANA_00807;inference=ab initio prediction:Prodigal:2.6;locus_tag=EMNPEANA_00807;product=hypothetical protein
2	Prodigal:2.6	CDS	370993	371541	.	-	0	ID=EMNPEANA_00808;Name=bioY;dbxref=COG:COG1268;gene=bioY;inference=ab initio prediction:Prodigal:2.6,similar to AA sequence:UniProtKB:Q2KBP7;locus_tag=EMNPEANA_00808;product=Biotin transporter BioY
2	Prodigal:2.6	CDS	371651	372592	.	-	0	ID=EMNPEANA_00809;eC_number=3.2.2.8;Name=rihB;dbxref=COG:COG1957;gene=rihB;inference=ab initio prediction:Prodigal:2.6,similar to AA sequence:UniProtKB:P33022;locus_tag=EMNPEANA_00809;product=Pyrimidine-specific ribonucleoside hydrolase RihB
2	Prodigal:2.6	CDS	372911	374053	.	-	0	ID=EMNPEANA_00810;eC_number=1.3.99.-;Name=ydbM;gene=ydbM;inference=ab initio prediction:Prodigal:2.6,similar to AA sequence:UniProtKB:P96608;locus_tag=EMNPEANA_00810;product=Putative acyl-CoA dehydrogenase YdbM
2	Prodigal:2.6	CDS	374488	375405	.	-	0	ID=EMNPEANA_00811;dbxref=COG:COG4413;inference=ab initio prediction:Prodigal:2.6,similar to AA sequence:UniProtKB:Q72CX3;locus_tag=EMNPEANA_00811;product=Urea transporter
2	Prodigal:2.6	CDS	375640	375960	.	+	0	ID=EMNPEANA_00812;eC_number=3.5.1.5;Name=ureA;dbxref=COG:COG0831;gene=ureA;inference=ab initio prediction:Prodigal:2.6,similar to AA sequence:UniProtKB:Q4A0J3;locus_tag=EMNPEANA_00812;product=Urease subunit gamma
2	Prodigal:2.6	CDS	375974	376375	.	+	0	ID=EMNPEANA_00813;eC_number=3.5.1.5;Name=ureB;dbxref=COG:COG0832;gene=ureB;inference=ab initio prediction:Prodigal:2.6,similar to AA sequence:UniProtKB:Q4A0J4;locus_tag=EMNPEANA_00813;product=Urease subunit beta
2	Prodigal:2.6	CDS	376390	378093	.	+	0	ID=EMNPEANA_00814;eC_number=3.5.1.5;Name=ureC;gene=ureC;inference=ab initio prediction:Prodigal:2.6,similar to AA sequence:UniProtKB:P67404;locus_tag=EMNPEANA_00814;product=Urease subunit alpha
2	Prodigal:2.6	CDS	378107	378559	.	+	0	ID=EMNPEANA_00815;Name=ureE;gene=ureE;inference=ab initio prediction:Prodigal:2.6,similar to AA sequence:UniProtKB:Q7A429;locus_tag=EMNPEANA_00815;product=Urease accessory protein UreE
2	Prodigal:2.6	CDS	378552	379241	.	+	0	ID=EMNPEANA_00816;Name=ureF;dbxref=COG:COG0830;gene=ureF;inference=ab initio prediction:Prodigal:2.6,similar to AA sequence:UniProtKB:Q79VJ2;locus_tag=EMNPEANA_00816;product=Urease accessory protein UreF
2	Prodigal:2.6	CDS	379254	379868	.	+	0	ID=EMNPEANA_00817;Name=ureG;gene=ureG;inference=ab initio prediction:Prodigal:2.6,similar to AA sequence:UniProtKB:Q7A427;locus_tag=EMNPEANA_00817;product=Urease accessory protein UreG
2	Prodigal:2.6	CDS	379868	380704	.	+	0	ID=EMNPEANA_00818;Name=ureD1;dbxref=COG:COG0829;gene=ureD1;inference=ab initio prediction:Prodigal:2.6,similar to AA sequence:UniProtKB:Q79VJ0;locus_tag=EMNPEANA_00818;product=Urease accessory protein UreD
2	Prodigal:2.6	CDS	380809	381153	.	-	0	ID=EMNPEANA_00819;Name=sarR;gene=sarR;inference=ab initio prediction:Prodigal:2.6,similar to AA sequence:UniProtKB:Q9F0R1;locus_tag=EMNPEANA_00819;product=HTH-type transcriptional regulator SarR
2	Prodigal:2.6	CDS	381558	381881	.	-	0	ID=EMNPEANA_00820;inference=ab initio prediction:Prodigal:2.6;locus_tag=EMNPEANA_00820;product=hypothetical protein
2	Prodigal:2.6	CDS	381917	382645	.	-	0	ID=EMNPEANA_00821;Name=sarU;gene=sarU;inference=ab initio prediction:Prodigal:2.6,similar to AA sequence:UniProtKB:Q2G1T7;locus_tag=EMNPEANA_00821;product=HTH-type transcriptional regulator SarU
2	Prodigal:2.6	CDS	382684	384657	.	-	0	ID=EMNPEANA_00822;Name=soxS;gene=soxS;inference=ab initio prediction:Prodigal:2.6,similar to AA sequence:UniProtKB:P0A9E2;locus_tag=EMNPEANA_00822;product=Regulatory protein SoxS
2	Prodigal:2.6	CDS	385229	386002	.	+	0	ID=EMNPEANA_00823;Name=ssaA_1;dbxref=COG:COG3942;gene=ssaA_1;inference=ab initio prediction:Prodigal:2.6,similar to AA sequence:UniProtKB:Q2FV55;locus_tag=EMNPEANA_00823;product=Staphylococcal secretory antigen SsaA
2	Prodigal:2.6	CDS	386451	387848	.	-	0	ID=EMNPEANA_00824;Name=mleN_1;dbxref=COG:COG1757;gene=mleN_1;inference=ab initio prediction:Prodigal:2.6,similar to AA sequence:UniProtKB:P54571;locus_tag=EMNPEANA_00824;product=Malate-2H(+)/Na(+)-lactate antiporter
2	Prodigal:2.6	CDS	387913	388983	.	-	0	ID=EMNPEANA_00825;eC_number=1.5.1.28;Name=odh;gene=odh;inference=ab initio prediction:Prodigal:2.6,similar to AA sequence:UniProtKB:Q44297;locus_tag=EMNPEANA_00825;product=Opine dehydrogenase
2	Prodigal:2.6	CDS	389347	389859	.	+	0	ID=EMNPEANA_00826;inference=ab initio prediction:Prodigal:2.6;locus_tag=EMNPEANA_00826;product=hypothetical protein
2	Prodigal:2.6	CDS	390181	390654	.	+	0	ID=EMNPEANA_00827;Name=ssaA2_1;dbxref=COG:COG3942;gene=ssaA2_1;inference=ab initio prediction:Prodigal:2.6,similar to AA sequence:UniProtKB:Q2G2J2;locus_tag=EMNPEANA_00827;product=Staphylococcal secretory antigen ssaA2
2	Prodigal:2.6	CDS	390807	391133	.	+	0	ID=EMNPEANA_00828;Name=ykkC;dbxref=COG:COG2076;gene=ykkC;inference=ab initio prediction:Prodigal:2.6,similar to AA sequence:UniProtKB:P49856;locus_tag=EMNPEANA_00828;product=Multidrug resistance protein YkkC
2	Prodigal:2.6	CDS	391139	391456	.	+	0	ID=EMNPEANA_00829;Name=ykkD;dbxref=COG:COG2076;gene=ykkD;inference=ab initio prediction:Prodigal:2.6,similar to AA sequence:UniProtKB:P49857;locus_tag=EMNPEANA_00829;product=Multidrug resistance protein YkkD
2	Prodigal:2.6	CDS	391534	392487	.	+	0	ID=EMNPEANA_00830;eC_number=1.1.1.-;inference=ab initio prediction:Prodigal:2.6,similar to AA sequence:UniProtKB:Q7A417;locus_tag=EMNPEANA_00830;product=Putative 2-hydroxyacid dehydrogenase
2	Prodigal:2.6	CDS	392628	393752	.	-	0	ID=EMNPEANA_00831;eC_number=1.14.13.222;Name=auaG;gene=auaG;inference=ab initio prediction:Prodigal:2.6,similar to AA sequence:UniProtKB:H1ZZA4;locus_tag=EMNPEANA_00831;product=Aurachin C monooxygenase/isomerase
2	Prodigal:2.6	CDS	393894	394031	.	+	0	ID=EMNPEANA_00832;inference=ab initio prediction:Prodigal:2.6;locus_tag=EMNPEANA_00832;product=hypothetical protein
2	Prodigal:2.6	CDS	394135	394911	.	-	0	ID=EMNPEANA_00833;Name=atl_2;dbxref=COG:COG4193;gene=atl_2;inference=ab initio prediction:Prodigal:2.6,similar to AA sequence:UniProtKB:O33635;locus_tag=EMNPEANA_00833;product=Bifunctional autolysin
2	Prodigal:2.6	CDS	394933	395208	.	-	0	ID=EMNPEANA_00834;inference=ab initio prediction:Prodigal:2.6;locus_tag=EMNPEANA_00834;product=hypothetical protein
2	Prodigal:2.6	CDS	395842	396792	.	-	0	ID=EMNPEANA_00835;eC_number=2.7.8.-;Name=tagU;dbxref=COG:COG1316;gene=tagU;inference=ab initio prediction:Prodigal:2.6,similar to AA sequence:UniProtKB:Q02115;locus_tag=EMNPEANA_00835;product=Polyisoprenyl-teichoic acid--peptidoglycan teichoic acid transferase TagU
2	Prodigal:2.6	CDS	396981	397796	.	-	0	ID=EMNPEANA_00836;eC_number=3.1.3.25;Name=suhB_1;dbxref=COG:COG0483;gene=suhB_1;inference=ab initio prediction:Prodigal:2.6,similar to AA sequence:UniProtKB:P0ADG4;locus_tag=EMNPEANA_00836;product=Inositol-1-monophosphatase
2	Prodigal:2.6	CDS	398224	398913	.	+	0	ID=EMNPEANA_00837;inference=ab initio prediction:Prodigal:2.6;locus_tag=EMNPEANA_00837;product=hypothetical protein
2	Prodigal:2.6	CDS	399092	399838	.	-	0	ID=EMNPEANA_00838;inference=ab initio prediction:Prodigal:2.6;locus_tag=EMNPEANA_00838;product=hypothetical protein
2	Prodigal:2.6	CDS	399890	400225	.	+	0	ID=EMNPEANA_00839;inference=ab initio prediction:Prodigal:2.6;locus_tag=EMNPEANA_00839;product=hypothetical protein
2	Prodigal:2.6	CDS	400375	401457	.	+	0	ID=EMNPEANA_00840;inference=ab initio prediction:Prodigal:2.6;locus_tag=EMNPEANA_00840;product=hypothetical protein
2	Prodigal:2.6	CDS	401454	402341	.	+	0	ID=EMNPEANA_00841;eC_number=4.2.1.126;Name=murQ;dbxref=COG:COG2103;gene=murQ;inference=ab initio prediction:Prodigal:2.6,similar to AA sequence:UniProtKB:Q45582;locus_tag=EMNPEANA_00841;product=N-acetylmuramic acid 6-phosphate etherase
2	Prodigal:2.6	CDS	402354	403778	.	+	0	ID=EMNPEANA_00842;inference=ab initio prediction:Prodigal:2.6,similar to AA sequence:UniProtKB:Q7A804;locus_tag=EMNPEANA_00842;product=PTS system EIIBC component
2	Prodigal:2.6	CDS	403897	404664	.	+	0	ID=EMNPEANA_00843;Name=ybbH;dbxref=COG:COG1737;gene=ybbH;inference=ab initio prediction:Prodigal:2.6,similar to AA sequence:UniProtKB:Q45581;locus_tag=EMNPEANA_00843;product=putative HTH-type transcriptional regulator YbbH
2	Prodigal:2.6	CDS	404787	406163	.	-	0	ID=EMNPEANA_00844;Name=yifK;dbxref=COG:COG1113;gene=yifK;inference=ab initio prediction:Prodigal:2.6,similar to AA sequence:UniProtKB:P27837;locus_tag=EMNPEANA_00844;product=putative transport protein YifK
2	Prodigal:2.6	CDS	406562	406918	.	+	0	ID=EMNPEANA_00845;inference=ab initio prediction:Prodigal:2.6;locus_tag=EMNPEANA_00845;product=hypothetical protein
2	Prodigal:2.6	CDS	406915	407100	.	+	0	ID=EMNPEANA_00846;inference=ab initio prediction:Prodigal:2.6;locus_tag=EMNPEANA_00846;product=hypothetical protein
2	Prodigal:2.6	CDS	407178	407366	.	-	0	ID=EMNPEANA_00847;inference=ab initio prediction:Prodigal:2.6;locus_tag=EMNPEANA_00847;product=hypothetical protein
2	Prodigal:2.6	CDS	407382	407750	.	-	0	ID=EMNPEANA_00848;eC_number=3.1.3.-;dbxref=COG:COG0637;inference=ab initio prediction:Prodigal:2.6,similar to AA sequence:UniProtKB:Q9X0Y1;locus_tag=EMNPEANA_00848;product=Phosphorylated carbohydrates phosphatase
2	Prodigal:2.6	CDS	408109	408297	.	-	0	ID=EMNPEANA_00849;inference=ab initio prediction:Prodigal:2.6;locus_tag=EMNPEANA_00849;product=hypothetical protein
2	Prodigal:2.6	CDS	408315	408950	.	-	0	ID=EMNPEANA_00850;eC_number=3.1.3.-;dbxref=COG:COG0637;inference=ab initio prediction:Prodigal:2.6,similar to AA sequence:UniProtKB:Q9X0Y1;locus_tag=EMNPEANA_00850;product=Phosphorylated carbohydrates phosphatase
2	Prodigal:2.6	CDS	409251	409781	.	+	0	ID=EMNPEANA_00851;inference=ab initio prediction:Prodigal:2.6;locus_tag=EMNPEANA_00851;product=hypothetical protein
2	Prodigal:2.6	CDS	409886	411475	.	-	0	ID=EMNPEANA_00852;Name=malP;dbxref=COG:COG1263;gene=malP;inference=ab initio prediction:Prodigal:2.6,similar to AA sequence:UniProtKB:P54715;locus_tag=EMNPEANA_00852;product=PTS system maltose-specific EIICB component
2	Prodigal:2.6	CDS	411673	412434	.	+	0	ID=EMNPEANA_00853;Name=glvR;dbxref=COG:COG1737;gene=glvR;inference=ab initio prediction:Prodigal:2.6,similar to AA sequence:UniProtKB:P54717;locus_tag=EMNPEANA_00853;product=HTH-type transcriptional regulator GlvR
3	Prodigal:2.6	CDS	15	1862	.	-	0	ID=EMNPEANA_00854;Name=typA;dbxref=COG:COG1217;gene=typA;inference=ab initio prediction:Prodigal:2.6,similar to AA sequence:UniProtKB:P32132;locus_tag=EMNPEANA_00854;product=GTP-binding protein TypA/BipA
3	Prodigal:2.6	CDS	1961	2152	.	+	0	ID=EMNPEANA_00855;inference=ab initio prediction:Prodigal:2.6;locus_tag=EMNPEANA_00855;product=hypothetical protein
3	Prodigal:2.6	CDS	2706	3527	.	-	0	ID=EMNPEANA_00856;eC_number=3.1.3.25;Name=suhB_2;dbxref=COG:COG0483;gene=suhB_2;inference=ab initio prediction:Prodigal:2.6,similar to AA sequence:UniProtKB:P0ADG4;locus_tag=EMNPEANA_00856;product=Inositol-1-monophosphatase
3	Prodigal:2.6	CDS	3704	4315	.	+	0	ID=EMNPEANA_00857;inference=ab initio prediction:Prodigal:2.6,similar to AA sequence:UniProtKB:Q99UZ6;locus_tag=EMNPEANA_00857;note=UPF0637 protein SA0957;product=hypothetical protein
3	Prodigal:2.6	CDS	4430	5791	.	+	0	ID=EMNPEANA_00858;Name=mntH_2;gene=mntH_2;inference=ab initio prediction:Prodigal:2.6,similar to AA sequence:UniProtKB:Q99UZ7;locus_tag=EMNPEANA_00858;product=Divalent metal cation transporter MntH
3	Prodigal:2.6	CDS	6005	6541	.	-	0	ID=EMNPEANA_00859;inference=ab initio prediction:Prodigal:2.6;locus_tag=EMNPEANA_00859;product=hypothetical protein
3	Prodigal:2.6	CDS	6846	7997	.	-	0	ID=EMNPEANA_00860;inference=ab initio prediction:Prodigal:2.6;locus_tag=EMNPEANA_00860;product=hypothetical protein
3	Prodigal:2.6	CDS	8066	9139	.	-	0	ID=EMNPEANA_00861;Name=potD;dbxref=COG:COG0687;gene=potD;inference=ab initio prediction:Prodigal:2.6,similar to AA sequence:UniProtKB:P0AFK9;locus_tag=EMNPEANA_00861;product=Spermidine/putrescine-binding periplasmic protein
3	Prodigal:2.6	CDS	9136	9879	.	-	0	ID=EMNPEANA_00862;Name=ydcV;gene=ydcV;inference=ab initio prediction:Prodigal:2.6,similar to AA sequence:UniProtKB:P0AFR9;locus_tag=EMNPEANA_00862;product=Inner membrane ABC transporter permease protein YdcV
3	Prodigal:2.6	CDS	9954	10757	.	-	0	ID=EMNPEANA_00863;Name=potB;dbxref=COG:COG1176;gene=potB;inference=ab initio prediction:Prodigal:2.6,similar to AA sequence:UniProtKB:P0AFK4;locus_tag=EMNPEANA_00863;product=Spermidine/putrescine transport system permease protein PotB
3	Prodigal:2.6	CDS	10750	11844	.	-	0	ID=EMNPEANA_00864;eC_number=3.6.3.31;Name=potA;gene=potA;inference=ab initio prediction:Prodigal:2.6,similar to AA sequence:UniProtKB:Q7A679;locus_tag=EMNPEANA_00864;product=Spermidine/putrescine import ATP-binding protein PotA
3	Prodigal:2.6	CDS	11856	12395	.	-	0	ID=EMNPEANA_00865;Name=puuR;gene=puuR;inference=ab initio prediction:Prodigal:2.6,similar to AA sequence:UniProtKB:P0A9U6;locus_tag=EMNPEANA_00865;product=HTH-type transcriptional regulator PuuR
3	Prodigal:2.6	CDS	12534	12812	.	-	0	ID=EMNPEANA_00866;inference=ab initio prediction:Prodigal:2.6,similar to AA sequence:UniProtKB:Q9K9K7;locus_tag=EMNPEANA_00866;note=UPF0223 protein BH2638;product=hypothetical protein
3	Prodigal:2.6	CDS	13114	14520	.	-	0	ID=EMNPEANA_00867;eC_number=1.8.1.4;Name=pdhD_1;gene=pdhD_1;inference=ab initio prediction:Prodigal:2.6,similar to AA sequence:UniProtKB:P99084;locus_tag=EMNPEANA_00867;product=Dihydrolipoyl dehydrogenase
3	Prodigal:2.6	CDS	14525	15826	.	-	0	ID=EMNPEANA_00868;eC_number=2.3.1.12;Name=pdhC_2;gene=pdhC_2;inference=ab initio prediction:Prodigal:2.6,similar to AA sequence:UniProtKB:P65636;locus_tag=EMNPEANA_00868;product=Dihydrolipoyllysine-residue acetyltransferase component of pyruvate dehydrogenase complex
3	Prodigal:2.6	CDS	15957	16934	.	-	0	ID=EMNPEANA_00869;eC_number=1.2.4.1;Name=pdhB;gene=pdhB;inference=ab initio prediction:Prodigal:2.6,similar to AA sequence:UniProtKB:P99063;locus_tag=EMNPEANA_00869;product=Pyruvate dehydrogenase E1 component subunit beta
3	Prodigal:2.6	CDS	16938	18050	.	-	0	ID=EMNPEANA_00870;eC_number=1.2.4.1;Name=pdhA;gene=pdhA;inference=ab initio prediction:Prodigal:2.6,similar to AA sequence:UniProtKB:Q820A6;locus_tag=EMNPEANA_00870;product=Pyruvate dehydrogenase E1 component subunit alpha
3	Prodigal:2.6	CDS	18221	18847	.	-	0	ID=EMNPEANA_00871;inference=ab initio prediction:Prodigal:2.6;locus_tag=EMNPEANA_00871;product=hypothetical protein
3	Prodigal:2.6	CDS	19030	19581	.	+	0	ID=EMNPEANA_00872;eC_number=3.5.1.88;Name=def;gene=def;inference=ab initio prediction:Prodigal:2.6,similar to AA sequence:UniProtKB:P99077;locus_tag=EMNPEANA_00872;product=Peptide deformylase
3	Prodigal:2.6	CDS	20013	20231	.	+	0	ID=EMNPEANA_00873;inference=ab initio prediction:Prodigal:2.6,similar to AA sequence:UniProtKB:Q5XA23;locus_tag=EMNPEANA_00873;note=UPF0356 protein M6_Spy1605;product=hypothetical protein
3	Prodigal:2.6	CDS	20231	21913	.	+	0	ID=EMNPEANA_00874;eC_number=3.1.-.-;Name=rnj1;dbxref=COG:COG0595;gene=rnj1;inference=ab initio prediction:Prodigal:2.6,similar to AA sequence:UniProtKB:Q2FZG9;locus_tag=EMNPEANA_00874;product=Ribonuclease J 1
3	Prodigal:2.6	CDS	22895	23554	.	-	0	ID=EMNPEANA_00875;Name=ktrA;dbxref=COG:COG0569;gene=ktrA;inference=ab initio prediction:Prodigal:2.6,similar to AA sequence:UniProtKB:O32080;locus_tag=EMNPEANA_00875;product=Ktr system potassium uptake protein A
3	Prodigal:2.6	CDS	23610	24626	.	-	0	ID=EMNPEANA_00876;Name=ythB;dbxref=COG:COG1294;gene=ythB;inference=ab initio prediction:Prodigal:2.6,similar to AA sequence:UniProtKB:O34505;locus_tag=EMNPEANA_00876;product=Putative cytochrome bd menaquinol oxidase subunit II
3	Prodigal:2.6	CDS	24623	25978	.	-	0	ID=EMNPEANA_00877;eC_number=1.10.3.-;Name=ythA;dbxref=COG:COG1271;gene=ythA;inference=ab initio prediction:Prodigal:2.6,similar to AA sequence:UniProtKB:C0SP90;locus_tag=EMNPEANA_00877;product=Putative cytochrome bd menaquinol oxidase subunit I
3	Prodigal:2.6	CDS	26179	26415	.	+	0	ID=EMNPEANA_00878;inference=ab initio prediction:Prodigal:2.6;locus_tag=EMNPEANA_00878;product=hypothetical protein
3	Prodigal:2.6	CDS	26691	28409	.	-	0	ID=EMNPEANA_00879;eC_number=2.7.3.9;Name=ptsI;dbxref=COG:COG1080;gene=ptsI;inference=ab initio prediction:Prodigal:2.6,similar to AA sequence:UniProtKB:P51183;locus_tag=EMNPEANA_00879;product=Phosphoenolpyruvate-protein phosphotransferase
3	Prodigal:2.6	CDS	28412	28678	.	-	0	ID=EMNPEANA_00880;Name=ptsH;gene=ptsH;inference=ab initio prediction:Prodigal:2.6,similar to AA sequence:UniProtKB:Q9EYQ9;locus_tag=EMNPEANA_00880;product=Phosphocarrier protein HPr
3	Prodigal:2.6	CDS	28834	29373	.	-	0	ID=EMNPEANA_00881;inference=ab initio prediction:Prodigal:2.6;locus_tag=EMNPEANA_00881;product=hypothetical protein
3	Prodigal:2.6	CDS	29433	30605	.	-	0	ID=EMNPEANA_00882;eC_number=2.1.1.191;Name=rlmI;dbxref=COG:COG1092;gene=rlmI;inference=ab initio prediction:Prodigal:2.6,similar to AA sequence:UniProtKB:P75876;locus_tag=EMNPEANA_00882;product=Ribosomal RNA large subunit methyltransferase I
3	Prodigal:2.6	CDS	30911	32203	.	-	0	ID=EMNPEANA_00883;inference=ab initio prediction:Prodigal:2.6;locus_tag=EMNPEANA_00883;product=hypothetical protein
3	Prodigal:2.6	CDS	32355	32489	.	+	0	ID=EMNPEANA_00884;inference=ab initio prediction:Prodigal:2.6;locus_tag=EMNPEANA_00884;product=hypothetical protein
3	Prodigal:2.6	CDS	32901	34676	.	-	0	ID=EMNPEANA_00885;eC_number=4.2.1.53;dbxref=COG:COG4716;inference=ab initio prediction:Prodigal:2.6,similar to AA sequence:UniProtKB:B9E972;locus_tag=EMNPEANA_00885;product=Oleate hydratase
3	Prodigal:2.6	CDS	35199	35774	.	+	0	ID=EMNPEANA_00886;Name=ykoE;dbxref=COG:COG4721;gene=ykoE;inference=ab initio prediction:Prodigal:2.6,similar to AA sequence:UniProtKB:O34738;locus_tag=EMNPEANA_00886;product=Putative HMP/thiamine permease protein YkoE
3	Prodigal:2.6	CDS	35788	37191	.	+	0	ID=EMNPEANA_00887;eC_number=3.6.3.-;Name=ykoD;dbxref=COG:COG1122;gene=ykoD;inference=ab initio prediction:Prodigal:2.6,similar to AA sequence:UniProtKB:O34362;locus_tag=EMNPEANA_00887;product=Putative HMP/thiamine import ATP-binding protein YkoD
3	Prodigal:2.6	CDS	37184	37990	.	+	0	ID=EMNPEANA_00888;Name=ykoC;gene=ykoC;inference=ab initio prediction:Prodigal:2.6,similar to AA sequence:UniProtKB:O34572;locus_tag=EMNPEANA_00888;product=Putative HMP/thiamine permease protein YkoC
3	Prodigal:2.6	CDS	38123	39364	.	-	0	ID=EMNPEANA_00889;eC_number=6.3.4.13;Name=purD;gene=purD;inference=ab initio prediction:Prodigal:2.6,similar to AA sequence:UniProtKB:P65896;locus_tag=EMNPEANA_00889;product=Phosphoribosylamine--glycine ligase
3	Prodigal:2.6	CDS	39390	40868	.	-	0	ID=EMNPEANA_00890;Name=purH;gene=purH;inference=ab initio prediction:Prodigal:2.6,similar to AA sequence:UniProtKB:P67544;locus_tag=EMNPEANA_00890;product=Bifunctional purine biosynthesis protein PurH
3	Prodigal:2.6	CDS	40885	41451	.	-	0	ID=EMNPEANA_00891;eC_number=2.1.2.2;Name=purN;gene=purN;inference=ab initio prediction:Prodigal:2.6,similar to AA sequence:UniProtKB:P99162;locus_tag=EMNPEANA_00891;product=Phosphoribosylglycinamide formyltransferase
3	Prodigal:2.6	CDS	41451	42482	.	-	0	ID=EMNPEANA_00892;eC_number=6.3.3.1;Name=purM;gene=purM;inference=ab initio prediction:Prodigal:2.6,similar to AA sequence:UniProtKB:P99163;locus_tag=EMNPEANA_00892;product=Phosphoribosylformylglycinamidine cyclo-ligase
3	Prodigal:2.6	CDS	42475	43959	.	-	0	ID=EMNPEANA_00893;eC_number=2.4.2.14;Name=purF;gene=purF;inference=ab initio prediction:Prodigal:2.6,similar to AA sequence:UniProtKB:P99164;locus_tag=EMNPEANA_00893;product=Amidophosphoribosyltransferase
3	Prodigal:2.6	CDS	43938	46127	.	-	0	ID=EMNPEANA_00894;eC_number=6.3.5.3;Name=purL;gene=purL;inference=ab initio prediction:Prodigal:2.6,similar to AA sequence:UniProtKB:P65901;locus_tag=EMNPEANA_00894;product=Phosphoribosylformylglycinamidine synthase subunit PurL
3	Prodigal:2.6	CDS	46120	46791	.	-	0	ID=EMNPEANA_00895;eC_number=6.3.5.3;Name=purQ;gene=purQ;inference=ab initio prediction:Prodigal:2.6,similar to AA sequence:UniProtKB:P99166;locus_tag=EMNPEANA_00895;product=Phosphoribosylformylglycinamidine synthase subunit PurQ
3	Prodigal:2.6	CDS	46793	47053	.	-	0	ID=EMNPEANA_00896;eC_number=6.3.5.3;Name=purS;dbxref=COG:COG1828;gene=purS;inference=ab initio prediction:Prodigal:2.6,similar to AA sequence:UniProtKB:P12049;locus_tag=EMNPEANA_00896;product=Phosphoribosylformylglycinamidine synthase subunit PurS
3	Prodigal:2.6	CDS	47053	47757	.	-	0	ID=EMNPEANA_00897;eC_number=6.3.2.6;Name=purC;gene=purC;inference=ab initio prediction:Prodigal:2.6,similar to AA sequence:UniProtKB:P99064;locus_tag=EMNPEANA_00897;product=Phosphoribosylaminoimidazole-succinocarboxamide synthase
3	Prodigal:2.6	CDS	47758	48885	.	-	0	ID=EMNPEANA_00898;eC_number=6.3.4.18;Name=purK;gene=purK;inference=ab initio prediction:Prodigal:2.6,similar to AA sequence:UniProtKB:Q7A695;locus_tag=EMNPEANA_00898;product=N5-carboxyaminoimidazole ribonucleotide synthase
3	Prodigal:2.6	CDS	48872	49354	.	-	0	ID=EMNPEANA_00899;eC_number=5.4.99.18;Name=purE;dbxref=COG:COG0041;gene=purE;inference=ab initio prediction:Prodigal:2.6,similar to AA sequence:UniProtKB:Q9WYS7;locus_tag=EMNPEANA_00899;product=N5-carboxyaminoimidazole ribonucleotide mutase
3	Prodigal:2.6	CDS	49559	50419	.	+	0	ID=EMNPEANA_00900;Name=folD;gene=folD;inference=ab initio prediction:Prodigal:2.6,similar to AA sequence:UniProtKB:Q7A697;locus_tag=EMNPEANA_00900;product=Bifunctional protein FolD protein
3	Prodigal:2.6	CDS	50792	51109	.	+	0	ID=EMNPEANA_00901;inference=ab initio prediction:Prodigal:2.6,similar to AA sequence:UniProtKB:P56957;locus_tag=EMNPEANA_00901;product=Pesticidal crystal protein Cry22Aa
3	Prodigal:2.6	CDS	51646	52770	.	+	0	ID=EMNPEANA_00902;eC_number=1.10.3.-;Name=qoxA;gene=qoxA;inference=ab initio prediction:Prodigal:2.6,similar to AA sequence:UniProtKB:Q7A698;locus_tag=EMNPEANA_00902;product=putative quinol oxidase subunit 2
3	Prodigal:2.6	CDS	52770	54758	.	+	0	ID=EMNPEANA_00903;eC_number=1.10.3.-;Name=qoxB;gene=qoxB;inference=ab initio prediction:Prodigal:2.6,similar to AA sequence:UniProtKB:Q7A699;locus_tag=EMNPEANA_00903;product=putative quinol oxidase subunit 1
3	Prodigal:2.6	CDS	54748	55353	.	+	0	ID=EMNPEANA_00904;eC_number=1.10.3.-;Name=qoxC;gene=qoxC;inference=ab initio prediction:Prodigal:2.6,similar to AA sequence:UniProtKB:E0TW65;locus_tag=EMNPEANA_00904;product=Quinol oxidase subunit 3
3	Prodigal:2.6	CDS	55350	55640	.	+	0	ID=EMNPEANA_00905;eC_number=1.10.3.-;Name=qoxD;gene=qoxD;inference=ab initio prediction:Prodigal:2.6,similar to AA sequence:UniProtKB:E0TW64;locus_tag=EMNPEANA_00905;product=Quinol oxidase subunit 4
3	Prodigal:2.6	CDS	55806	56735	.	+	0	ID=EMNPEANA_00906;eC_number=3.2.-.-;Name=rihC;dbxref=COG:COG1957;gene=rihC;inference=ab initio prediction:Prodigal:2.6,similar to AA sequence:UniProtKB:P22564;locus_tag=EMNPEANA_00906;product=Non-specific ribonucleoside hydrolase RihC
3	Prodigal:2.6	CDS	56892	58094	.	-	0	ID=EMNPEANA_00907;Name=fmtA;gene=fmtA;inference=ab initio prediction:Prodigal:2.6,similar to AA sequence:UniProtKB:Q7A6A2;locus_tag=EMNPEANA_00907;product=Protein FmtA
3	Prodigal:2.6	CDS	58901	60139	.	+	0	ID=EMNPEANA_00908;eC_number=2.7.8.-;Name=tagT;dbxref=COG:COG1316;gene=tagT;inference=ab initio prediction:Prodigal:2.6,similar to AA sequence:UniProtKB:Q7WY78;locus_tag=EMNPEANA_00908;product=Polyisoprenyl-teichoic acid--peptidoglycan teichoic acid transferase TagT
3	Prodigal:2.6	CDS	60187	60657	.	+	0	ID=EMNPEANA_00909;inference=ab initio prediction:Prodigal:2.6;locus_tag=EMNPEANA_00909;product=hypothetical protein
3	Prodigal:2.6	CDS	61005	61136	.	+	0	ID=EMNPEANA_00910;inference=ab initio prediction:Prodigal:2.6;locus_tag=EMNPEANA_00910;product=hypothetical protein
3	Prodigal:2.6	CDS	61231	61653	.	+	0	ID=EMNPEANA_00911;eC_number=2.3.1.-;inference=ab initio prediction:Prodigal:2.6,similar to AA sequence:UniProtKB:Q5HH30;locus_tag=EMNPEANA_00911;product=Acetyltransferase
3	Prodigal:2.6	CDS	61894	65901	.	+	0	ID=EMNPEANA_00912;Name=atl_3;dbxref=COG:COG4193;gene=atl_3;inference=ab initio prediction:Prodigal:2.6,similar to AA sequence:UniProtKB:O33635;locus_tag=EMNPEANA_00912;product=Bifunctional autolysin
3	Prodigal:2.6	CDS	66141	66560	.	-	0	ID=EMNPEANA_00913;Name=slyA_1;gene=slyA_1;inference=ab initio prediction:Prodigal:2.6,similar to AA sequence:UniProtKB:P69989;locus_tag=EMNPEANA_00913;product=Transcriptional regulator SlyA
3	Prodigal:2.6	CDS	66714	67721	.	+	0	ID=EMNPEANA_00914;inference=ab initio prediction:Prodigal:2.6;locus_tag=EMNPEANA_00914;product=hypothetical protein
3	Prodigal:2.6	CDS	67864	69048	.	+	0	ID=EMNPEANA_00915;eC_number=2.6.1.-;Name=patA_1;dbxref=COG:COG0436;gene=patA_1;inference=ab initio prediction:Prodigal:2.6,similar to AA sequence:UniProtKB:P16524;locus_tag=EMNPEANA_00915;product=Putative N-acetyl-LL-diaminopimelate aminotransferase
3	Prodigal:2.6	CDS	69393	70211	.	-	0	ID=EMNPEANA_00916;eC_number=4.1.3.36;Name=menB;dbxref=COG:COG0447;gene=menB;inference=ab initio prediction:Prodigal:2.6,similar to AA sequence:UniProtKB:Q5HH38;locus_tag=EMNPEANA_00916;product=1%2C4-dihydroxy-2-naphthoyl-CoA synthase
3	Prodigal:2.6	CDS	70204	71007	.	-	0	ID=EMNPEANA_00917;eC_number=4.2.99.20;Name=menH;dbxref=COG:COG0596;gene=menH;inference=ab initio prediction:Prodigal:2.6,similar to AA sequence:UniProtKB:P37355;locus_tag=EMNPEANA_00917;product=2-succinyl-6-hydroxy-2%2C4-cyclohexadiene-1-carboxylate synthase
3	Prodigal:2.6	CDS	70994	72667	.	-	0	ID=EMNPEANA_00918;eC_number=2.2.1.9;Name=menD;gene=menD;inference=ab initio prediction:Prodigal:2.6,similar to AA sequence:UniProtKB:Q71YZ2;locus_tag=EMNPEANA_00918;product=2-succinyl-5-enolpyruvyl-6-hydroxy-3-cyclohexene-1-carboxylate synthase
3	Prodigal:2.6	CDS	72654	74015	.	-	0	ID=EMNPEANA_00919;eC_number=5.4.4.2;Name=pchA;dbxref=COG:COG1169;gene=pchA;inference=ab initio prediction:Prodigal:2.6,similar to AA sequence:UniProtKB:Q51508;locus_tag=EMNPEANA_00919;product=Salicylate biosynthesis isochorismate synthase
3	Prodigal:2.6	CDS	74194	75132	.	+	0	ID=EMNPEANA_00920;eC_number=2.5.1.74;Name=menA;dbxref=COG:COG1575;gene=menA;inference=ab initio prediction:Prodigal:2.6,similar to AA sequence:UniProtKB:P9WIP3;locus_tag=EMNPEANA_00920;product=1%2C4-dihydroxy-2-naphthoate octaprenyltransferase
3	Prodigal:2.6	CDS	75425	75982	.	-	0	ID=EMNPEANA_00921;inference=ab initio prediction:Prodigal:2.6;locus_tag=EMNPEANA_00921;product=hypothetical protein
3	Prodigal:2.6	CDS	76213	76428	.	+	0	ID=EMNPEANA_00922;inference=ab initio prediction:Prodigal:2.6;locus_tag=EMNPEANA_00922;product=hypothetical protein
3	Prodigal:2.6	CDS	77079	77237	.	+	0	ID=EMNPEANA_00923;inference=ab initio prediction:Prodigal:2.6;locus_tag=EMNPEANA_00923;product=hypothetical protein
3	Prodigal:2.6	CDS	77307	77855	.	-	0	ID=EMNPEANA_00924;Name=argO_1;dbxref=COG:COG1279;gene=argO_1;inference=ab initio prediction:Prodigal:2.6,similar to AA sequence:UniProtKB:P11667;locus_tag=EMNPEANA_00924;product=Arginine exporter protein ArgO
3	Prodigal:2.6	CDS	77815	77922	.	-	0	ID=EMNPEANA_00925;Name=argO_2;gene=argO_2;inference=ab initio prediction:Prodigal:2.6,protein motif:HAMAP:MF_01901;locus_tag=EMNPEANA_00925;product=Arginine exporter protein ArgO
3	Prodigal:2.6	CDS	77926	78267	.	-	0	ID=EMNPEANA_00926;inference=ab initio prediction:Prodigal:2.6;locus_tag=EMNPEANA_00926;product=hypothetical protein
3	Prodigal:2.6	CDS	78480	78716	.	-	0	ID=EMNPEANA_00927;inference=ab initio prediction:Prodigal:2.6;locus_tag=EMNPEANA_00927;product=hypothetical protein
3	Prodigal:2.6	CDS	78918	79169	.	-	0	ID=EMNPEANA_00928;inference=ab initio prediction:Prodigal:2.6;locus_tag=EMNPEANA_00928;product=hypothetical protein
3	Aragorn:1.2	tRNA	80167	80257	.	-	.	ID=EMNPEANA_00929;inference=COORDINATES:profile:Aragorn:1.2;locus_tag=EMNPEANA_00929;product=tRNA-Ser(gct)
3	Aragorn:1.2	tRNA	80260	80334	.	-	.	ID=EMNPEANA_00930;inference=COORDINATES:profile:Aragorn:1.2;locus_tag=EMNPEANA_00930;product=tRNA-Asn(gtt)
3	Prodigal:2.6	CDS	80516	81091	.	-	0	ID=EMNPEANA_00931;Name=comK;dbxref=COG:COG4903;gene=comK;inference=ab initio prediction:Prodigal:2.6,similar to AA sequence:UniProtKB:P40396;locus_tag=EMNPEANA_00931;product=Competence transcription factor
3	Prodigal:2.6	CDS	81306	81524	.	+	0	ID=EMNPEANA_00932;inference=ab initio prediction:Prodigal:2.6;locus_tag=EMNPEANA_00932;product=hypothetical protein
3	Prodigal:2.6	CDS	81602	82588	.	-	0	ID=EMNPEANA_00933;eC_number=6.3.1.20;inference=ab initio prediction:Prodigal:2.6,similar to AA sequence:UniProtKB:A0A0H3JR16;locus_tag=EMNPEANA_00933;product=Lipoate--protein ligase 1
3	Prodigal:2.6	CDS	82793	82978	.	+	0	ID=EMNPEANA_00934;inference=ab initio prediction:Prodigal:2.6;locus_tag=EMNPEANA_00934;product=hypothetical protein
3	Prodigal:2.6	CDS	82984	83586	.	+	0	ID=EMNPEANA_00935;inference=ab initio prediction:Prodigal:2.6;locus_tag=EMNPEANA_00935;product=hypothetical protein
3	Prodigal:2.6	CDS	83689	85194	.	-	0	ID=EMNPEANA_00936;eC_number=3.1.3.6;Name=cpdB_1;dbxref=COG:COG0737;gene=cpdB_1;inference=ab initio prediction:Prodigal:2.6,similar to AA sequence:UniProtKB:P08331;locus_tag=EMNPEANA_00936;product=2'%2C3'-cyclic-nucleotide 2'-phosphodiesterase/3'-nucleotidase
3	Prodigal:2.6	CDS	85333	86691	.	-	0	ID=EMNPEANA_00937;Name=ktrB_1;dbxref=COG:COG0168;gene=ktrB_1;inference=ab initio prediction:Prodigal:2.6,similar to AA sequence:UniProtKB:O32081;locus_tag=EMNPEANA_00937;product=Ktr system potassium uptake protein B
3	Prodigal:2.6	CDS	86709	88466	.	-	0	ID=EMNPEANA_00938;eC_number=3.4.21.-;inference=ab initio prediction:Prodigal:2.6,similar to AA sequence:UniProtKB:Q7A6C9;locus_tag=EMNPEANA_00938;product=Serine protease HtrA-like protein
3	Prodigal:2.6	CDS	88677	89483	.	-	0	ID=EMNPEANA_00939;inference=ab initio prediction:Prodigal:2.6,similar to AA sequence:UniProtKB:P0AEC0;locus_tag=EMNPEANA_00939;note=UPF0053 inner membrane protein YoaE;product=hypothetical protein
3	Prodigal:2.6	CDS	89792	91354	.	-	0	ID=EMNPEANA_00940;Name=prfC;gene=prfC;inference=ab initio prediction:Prodigal:2.6,similar to AA sequence:UniProtKB:Q99V72;locus_tag=EMNPEANA_00940;product=Peptide chain release factor 3
3	Prodigal:2.6	CDS	91358	91573	.	-	0	ID=EMNPEANA_00941;inference=ab initio prediction:Prodigal:2.6;locus_tag=EMNPEANA_00941;product=hypothetical protein
3	Prodigal:2.6	CDS	91593	93077	.	-	0	ID=EMNPEANA_00942;eC_number=6.3.2.7;Name=murE;gene=murE;inference=ab initio prediction:Prodigal:2.6,similar to AA sequence:UniProtKB:P65480;locus_tag=EMNPEANA_00942;product=UDP-N-acetylmuramoyl-L-alanyl-D-glutamate--L-lysine ligase
3	Prodigal:2.6	CDS	93598	94773	.	+	0	ID=EMNPEANA_00943;eC_number=2.4.1.315;Name=ugtP;dbxref=COG:COG0707;gene=ugtP;inference=ab initio prediction:Prodigal:2.6,similar to AA sequence:UniProtKB:Q2FZP7;locus_tag=EMNPEANA_00943;product=Processive diacylglycerol beta-glucosyltransferase
3	Prodigal:2.6	CDS	94751	95944	.	+	0	ID=EMNPEANA_00944;Name=ltaA;gene=ltaA;inference=ab initio prediction:Prodigal:2.6,similar to AA sequence:UniProtKB:Q2FZP8;locus_tag=EMNPEANA_00944;product=putative glycolipid permease LtaA
3	Prodigal:2.6	CDS	96209	96718	.	-	0	ID=EMNPEANA_00945;eC_number=3.1.-.-;inference=ab initio prediction:Prodigal:2.6,similar to AA sequence:UniProtKB:Q7A6D4;locus_tag=EMNPEANA_00945;product=Putative phosphoesterase
3	Prodigal:2.6	CDS	96872	97627	.	-	0	ID=EMNPEANA_00946;Name=ybbA;dbxref=COG:COG2819;gene=ybbA;inference=ab initio prediction:Prodigal:2.6,similar to AA sequence:UniProtKB:P55192;locus_tag=EMNPEANA_00946;product=putative protein YbbA
3	Prodigal:2.6	CDS	97820	98938	.	+	0	ID=EMNPEANA_00947;dbxref=COG:COG0628;inference=ab initio prediction:Prodigal:2.6,similar to AA sequence:UniProtKB:P9WFM5;locus_tag=EMNPEANA_00947;product=Putative transport protein
3	Prodigal:2.6	CDS	99337	100107	.	-	0	ID=EMNPEANA_00948;eC_number=1.3.1.39;Name=fabI;gene=fabI;inference=ab initio prediction:Prodigal:2.6,similar to AA sequence:UniProtKB:Q6GI75;locus_tag=EMNPEANA_00948;product=Enoyl-[acyl-carrier-protein] reductase [NADPH] FabI
3	Prodigal:2.6	CDS	100329	100700	.	-	0	ID=EMNPEANA_00949;inference=ab initio prediction:Prodigal:2.6;locus_tag=EMNPEANA_00949;product=hypothetical protein
3	Prodigal:2.6	CDS	100774	100983	.	-	0	ID=EMNPEANA_00950;Name=bin3_1;gene=bin3_1;inference=ab initio prediction:Prodigal:2.6,similar to AA sequence:UniProtKB:P20384;locus_tag=EMNPEANA_00950;product=Putative transposon Tn552 DNA-invertase bin3
3	Prodigal:2.6	CDS	102319	104577	.	-	0	ID=EMNPEANA_00951;Name=uvrA_1;dbxref=COG:COG0178;gene=uvrA_1;inference=ab initio prediction:Prodigal:2.6,similar to AA sequence:UniProtKB:Q9WYV0;locus_tag=EMNPEANA_00951;product=UvrABC system protein A
3	Prodigal:2.6	CDS	104676	105074	.	-	0	ID=EMNPEANA_00952;eC_number=1.1.1.49;Name=zwf_2;dbxref=COG:COG0364;gene=zwf_2;inference=ab initio prediction:Prodigal:2.6,similar to AA sequence:UniProtKB:P54547;locus_tag=EMNPEANA_00952;product=Glucose-6-phosphate 1-dehydrogenase
3	Prodigal:2.6	CDS	105084	105332	.	-	0	ID=EMNPEANA_00953;eC_number=1.1.1.49;Name=zwf_3;dbxref=COG:COG0364;gene=zwf_3;inference=ab initio prediction:Prodigal:2.6,similar to AA sequence:UniProtKB:P54547;locus_tag=EMNPEANA_00953;product=Glucose-6-phosphate 1-dehydrogenase
3	Prodigal:2.6	CDS	105565	106059	.	-	0	ID=EMNPEANA_00954;eC_number=1.1.1.49;Name=zwf_4;dbxref=COG:COG0364;gene=zwf_4;inference=ab initio prediction:Prodigal:2.6,similar to AA sequence:UniProtKB:P54547;locus_tag=EMNPEANA_00954;product=Glucose-6-phosphate 1-dehydrogenase
3	Prodigal:2.6	CDS	106160	106363	.	+	0	ID=EMNPEANA_00955;inference=ab initio prediction:Prodigal:2.6;locus_tag=EMNPEANA_00955;product=hypothetical protein
3	Prodigal:2.6	CDS	106636	106899	.	-	0	ID=EMNPEANA_00956;inference=ab initio prediction:Prodigal:2.6;locus_tag=EMNPEANA_00956;product=hypothetical protein
3	Prodigal:2.6	CDS	106960	107583	.	-	0	ID=EMNPEANA_00957;inference=ab initio prediction:Prodigal:2.6;locus_tag=EMNPEANA_00957;product=hypothetical protein
3	Prodigal:2.6	CDS	108314	110137	.	-	0	ID=EMNPEANA_00958;Name=napA;gene=napA;inference=ab initio prediction:Prodigal:2.6,similar to AA sequence:UniProtKB:P26235;locus_tag=EMNPEANA_00958;product=Na(+)/H(+) antiporter
3	Prodigal:2.6	CDS	110147	111532	.	-	0	ID=EMNPEANA_00959;Name=mgtE;dbxref=COG:COG2239;gene=mgtE;inference=ab initio prediction:Prodigal:2.6,similar to AA sequence:UniProtKB:Q830V1;locus_tag=EMNPEANA_00959;product=Magnesium transporter MgtE
3	Prodigal:2.6	CDS	111557	112411	.	-	0	ID=EMNPEANA_00960;eC_number=5.4.99.23;Name=rluD_2;dbxref=COG:COG0564;gene=rluD_2;inference=ab initio prediction:Prodigal:2.6,similar to AA sequence:UniProtKB:P33643;locus_tag=EMNPEANA_00960;product=Ribosomal large subunit pseudouridine synthase D
3	Prodigal:2.6	CDS	112408	113217	.	-	0	ID=EMNPEANA_00961;eC_number=2.7.1.23;Name=nadK;gene=nadK;inference=ab initio prediction:Prodigal:2.6,similar to AA sequence:UniProtKB:P65777;locus_tag=EMNPEANA_00961;product=NAD kinase
3	Prodigal:2.6	CDS	113231	113866	.	-	0	ID=EMNPEANA_00962;eC_number=2.7.6.5;Name=yjbM;dbxref=COG:COG2357;gene=yjbM;inference=ab initio prediction:Prodigal:2.6,similar to AA sequence:UniProtKB:O31611;locus_tag=EMNPEANA_00962;product=GTP pyrophosphokinase YjbM
3	Prodigal:2.6	CDS	113883	114230	.	-	0	ID=EMNPEANA_00963;inference=ab initio prediction:Prodigal:2.6;locus_tag=EMNPEANA_00963;product=hypothetical protein
3	Prodigal:2.6	CDS	114514	115104	.	+	0	ID=EMNPEANA_00964;eC_number=3.6.1.-;Name=yjbK;dbxref=COG:COG4116;gene=yjbK;inference=ab initio prediction:Prodigal:2.6,similar to AA sequence:UniProtKB:O31609;locus_tag=EMNPEANA_00964;product=Putative triphosphatase YjbK
3	Prodigal:2.6	CDS	115168	115551	.	+	0	ID=EMNPEANA_00965;Name=yjbI;dbxref=COG:COG2346;gene=yjbI;inference=ab initio prediction:Prodigal:2.6,similar to AA sequence:UniProtKB:O31607;locus_tag=EMNPEANA_00965;product=Group 2 truncated hemoglobin YjbI
3	Prodigal:2.6	CDS	115574	116371	.	+	0	ID=EMNPEANA_00966;inference=ab initio prediction:Prodigal:2.6,similar to AA sequence:UniProtKB:Q99V89;locus_tag=EMNPEANA_00966;note=UPF0413 protein SA0860;product=hypothetical protein
3	Prodigal:2.6	CDS	116834	118642	.	-	0	ID=EMNPEANA_00967;eC_number=3.4.24.-;Name=pepF1_1;gene=pepF1_1;inference=ab initio prediction:Prodigal:2.6,similar to AA sequence:UniProtKB:P54124;locus_tag=EMNPEANA_00967;product=Oligoendopeptidase F%2C plasmid
3	Prodigal:2.6	CDS	118693	119673	.	-	0	ID=EMNPEANA_00968;Name=coiA;dbxref=COG:COG4469;gene=coiA;inference=ab initio prediction:Prodigal:2.6,similar to AA sequence:UniProtKB:O31604;locus_tag=EMNPEANA_00968;product=Competence protein CoiA
3	Prodigal:2.6	CDS	119769	120491	.	-	0	ID=EMNPEANA_00969;Name=mecA;dbxref=COG:COG4862;gene=mecA;inference=ab initio prediction:Prodigal:2.6,similar to AA sequence:UniProtKB:P37958;locus_tag=EMNPEANA_00969;product=Adapter protein MecA 1
3	Prodigal:2.6	CDS	121040	122113	.	+	0	ID=EMNPEANA_00970;inference=ab initio prediction:Prodigal:2.6;locus_tag=EMNPEANA_00970;product=hypothetical protein
3	Prodigal:2.6	CDS	122406	122801	.	-	0	ID=EMNPEANA_00971;Name=spxA;gene=spxA;inference=ab initio prediction:Prodigal:2.6,similar to AA sequence:UniProtKB:P60379;locus_tag=EMNPEANA_00971;product=Regulatory protein Spx
3	Prodigal:2.6	CDS	123092	124081	.	+	0	ID=EMNPEANA_00972;eC_number=6.1.1.2;Name=trpS;gene=trpS;inference=ab initio prediction:Prodigal:2.6,similar to AA sequence:UniProtKB:P67593;locus_tag=EMNPEANA_00972;product=Tryptophan--tRNA ligase
3	Prodigal:2.6	CDS	124139	125782	.	-	0	ID=EMNPEANA_00973;Name=dppE;dbxref=COG:COG4166;gene=dppE;inference=ab initio prediction:Prodigal:2.6,similar to AA sequence:UniProtKB:P26906;locus_tag=EMNPEANA_00973;product=Dipeptide-binding protein DppE
3	Prodigal:2.6	CDS	125809	126747	.	-	0	ID=EMNPEANA_00974;Name=oppF;dbxref=COG:COG4608;gene=oppF;inference=ab initio prediction:Prodigal:2.6,similar to AA sequence:UniProtKB:P24137;locus_tag=EMNPEANA_00974;product=Oligopeptide transport ATP-binding protein OppF
3	Prodigal:2.6	CDS	126740	127819	.	-	0	ID=EMNPEANA_00975;Name=oppD_1;dbxref=COG:COG0444;gene=oppD_1;inference=ab initio prediction:Prodigal:2.6,similar to AA sequence:UniProtKB:P24136;locus_tag=EMNPEANA_00975;product=Oligopeptide transport ATP-binding protein OppD
3	Prodigal:2.6	CDS	127834	128904	.	-	0	ID=EMNPEANA_00976;Name=oppC;dbxref=COG:COG1173;gene=oppC;inference=ab initio prediction:Prodigal:2.6,similar to AA sequence:UniProtKB:P24139;locus_tag=EMNPEANA_00976;product=Oligopeptide transport system permease protein OppC
3	Prodigal:2.6	CDS	128904	129830	.	-	0	ID=EMNPEANA_00977;Name=oppB;dbxref=COG:COG0601;gene=oppB;inference=ab initio prediction:Prodigal:2.6,similar to AA sequence:UniProtKB:P24138;locus_tag=EMNPEANA_00977;product=Oligopeptide transport system permease protein OppB
3	Prodigal:2.6	CDS	130072	130443	.	+	0	ID=EMNPEANA_00978;inference=ab initio prediction:Prodigal:2.6;locus_tag=EMNPEANA_00978;product=hypothetical protein
3	Prodigal:2.6	CDS	130514	131758	.	-	0	ID=EMNPEANA_00979;eC_number=2.3.1.179;Name=fabF;dbxref=COG:COG0304;gene=fabF;inference=ab initio prediction:Prodigal:2.6,similar to AA sequence:UniProtKB:Q5HHA1;locus_tag=EMNPEANA_00979;product=3-oxoacyl-[acyl-carrier-protein] synthase 2
3	Prodigal:2.6	CDS	131770	132711	.	-	0	ID=EMNPEANA_00980;eC_number=2.3.1.180;Name=fabH;gene=fabH;inference=ab initio prediction:Prodigal:2.6,similar to AA sequence:UniProtKB:P99159;locus_tag=EMNPEANA_00980;product=3-oxoacyl-[acyl-carrier-protein] synthase 3
3	Prodigal:2.6	CDS	132993	133187	.	+	0	ID=EMNPEANA_00981;inference=ab initio prediction:Prodigal:2.6;locus_tag=EMNPEANA_00981;product=hypothetical protein
3	Prodigal:2.6	CDS	133366	135960	.	-	0	ID=EMNPEANA_00982;Name=clpB;gene=clpB;inference=ab initio prediction:Prodigal:2.6,similar to AA sequence:UniProtKB:Q7A6G6;locus_tag=EMNPEANA_00982;product=Chaperone protein ClpB
3	Prodigal:2.6	CDS	136184	138007	.	-	0	ID=EMNPEANA_00983;eC_number=2.3.1.-;Name=oatA_1;gene=oatA_1;inference=ab initio prediction:Prodigal:2.6,similar to AA sequence:UniProtKB:Q7A3D6;locus_tag=EMNPEANA_00983;product=O-acetyltransferase OatA
3	Prodigal:2.6	CDS	138402	138710	.	-	0	ID=EMNPEANA_00984;Name=sufT;gene=sufT;inference=ab initio prediction:Prodigal:2.6,similar to AA sequence:UniProtKB:A0A0H2XI17;locus_tag=EMNPEANA_00984;product=Fe-S protein maturation auxiliary factor SufT
3	Prodigal:2.6	CDS	138823	139644	.	+	0	ID=EMNPEANA_00985;eC_number=3.1.3.104;Name=yitU;dbxref=COG:COG0561;gene=yitU;inference=ab initio prediction:Prodigal:2.6,similar to AA sequence:UniProtKB:P70947;locus_tag=EMNPEANA_00985;product=5-amino-6-(5-phospho-D-ribitylamino)uracil phosphatase YitU
3	Prodigal:2.6	CDS	139722	141038	.	+	0	ID=EMNPEANA_00986;eC_number=1.8.1.14;Name=cdr;gene=cdr;inference=ab initio prediction:Prodigal:2.6,similar to AA sequence:UniProtKB:Q2FIA5;locus_tag=EMNPEANA_00986;product=Coenzyme A disulfide reductase
3	Prodigal:2.6	CDS	141249	141404	.	-	0	ID=EMNPEANA_00987;inference=ab initio prediction:Prodigal:2.6;locus_tag=EMNPEANA_00987;product=hypothetical protein
3	Prodigal:2.6	CDS	141784	142857	.	-	0	ID=EMNPEANA_00988;inference=ab initio prediction:Prodigal:2.6;locus_tag=EMNPEANA_00988;product=hypothetical protein
3	Prodigal:2.6	CDS	143305	143706	.	-	0	ID=EMNPEANA_00989;inference=ab initio prediction:Prodigal:2.6;locus_tag=EMNPEANA_00989;product=hypothetical protein
3	Prodigal:2.6	CDS	144064	144969	.	-	0	ID=EMNPEANA_00990;inference=ab initio prediction:Prodigal:2.6,similar to AA sequence:UniProtKB:Q7A6H3;locus_tag=EMNPEANA_00990;product=putative protein
3	Prodigal:2.6	CDS	145168	148842	.	-	0	ID=EMNPEANA_00991;eC_number=3.1.-.-;Name=addA;gene=addA;inference=ab initio prediction:Prodigal:2.6,similar to AA sequence:UniProtKB:Q7A6H4;locus_tag=EMNPEANA_00991;product=ATP-dependent helicase/nuclease subunit A
3	Prodigal:2.6	CDS	148811	152290	.	-	0	ID=EMNPEANA_00992;eC_number=3.1.-.-;Name=addB;dbxref=COG:COG3857;gene=addB;inference=ab initio prediction:Prodigal:2.6,similar to AA sequence:UniProtKB:P23477;locus_tag=EMNPEANA_00992;product=ATP-dependent helicase/deoxyribonuclease subunit B
3	Prodigal:2.6	CDS	152411	152986	.	-	0	ID=EMNPEANA_00993;eC_number=3.4.21.89;Name=spsB_1;dbxref=COG:COG0681;gene=spsB_1;inference=ab initio prediction:Prodigal:2.6,similar to AA sequence:UniProtKB:Q5HHB9;locus_tag=EMNPEANA_00993;product=Signal peptidase IB
3	Prodigal:2.6	CDS	153005	153526	.	-	0	ID=EMNPEANA_00994;eC_number=3.4.21.89;Name=spsB_2;gene=spsB_2;inference=ab initio prediction:Prodigal:2.6,similar to AA sequence:UniProtKB:P0A068;locus_tag=EMNPEANA_00994;product=Signal peptidase IB
3	Prodigal:2.6	CDS	153530	154105	.	-	0	ID=EMNPEANA_00995;inference=ab initio prediction:Prodigal:2.6;locus_tag=EMNPEANA_00995;product=hypothetical protein
3	Prodigal:2.6	CDS	154423	155754	.	-	0	ID=EMNPEANA_00996;eC_number=5.3.1.9;Name=pgi;dbxref=COG:COG0166;gene=pgi;inference=ab initio prediction:Prodigal:2.6,similar to AA sequence:UniProtKB:Q5HHC2;locus_tag=EMNPEANA_00996;product=Glucose-6-phosphate isomerase
3	Prodigal:2.6	CDS	156101	157306	.	+	0	ID=EMNPEANA_00997;eC_number=6.3.4.5;Name=argG;gene=argG;inference=ab initio prediction:Prodigal:2.6,similar to AA sequence:UniProtKB:P77973;locus_tag=EMNPEANA_00997;product=Argininosuccinate synthase
3	Prodigal:2.6	CDS	157296	158687	.	+	0	ID=EMNPEANA_00998;eC_number=4.3.2.1;Name=argH;dbxref=COG:COG0165;gene=argH;inference=ab initio prediction:Prodigal:2.6,similar to AA sequence:UniProtKB:Q9LAE5;locus_tag=EMNPEANA_00998;product=Argininosuccinate lyase
3	Prodigal:2.6	CDS	158837	159886	.	+	0	ID=EMNPEANA_00999;eC_number=3.1.4.46;Name=glpQ_2;dbxref=COG:COG0584;gene=glpQ_2;inference=ab initio prediction:Prodigal:2.6,similar to AA sequence:UniProtKB:P37965;locus_tag=EMNPEANA_00999;product=Glycerophosphodiester phosphodiesterase
3	Prodigal:2.6	CDS	160078	161322	.	-	0	ID=EMNPEANA_01000;eC_number=1.4.1.2;Name=gluD;gene=gluD;inference=ab initio prediction:Prodigal:2.6,similar to AA sequence:UniProtKB:Q7A6H8;locus_tag=EMNPEANA_01000;product=NAD-specific glutamate dehydrogenase
3	Prodigal:2.6	CDS	161431	162621	.	-	0	ID=EMNPEANA_01001;eC_number=2.6.1.13;Name=rocD2_1;gene=rocD2_1;inference=ab initio prediction:Prodigal:2.6,similar to AA sequence:UniProtKB:P60298;locus_tag=EMNPEANA_01001;product=Ornithine aminotransferase 2
3	Prodigal:2.6	CDS	162920	163243	.	-	0	ID=EMNPEANA_01002;inference=ab initio prediction:Prodigal:2.6;locus_tag=EMNPEANA_01002;product=hypothetical protein
3	Prodigal:2.6	CDS	163342	163575	.	-	0	ID=EMNPEANA_01003;eC_number=2.6.1.13;Name=rocD2_2;gene=rocD2_2;inference=ab initio prediction:Prodigal:2.6,similar to AA sequence:UniProtKB:P60298;locus_tag=EMNPEANA_01003;product=Ornithine aminotransferase 2
3	Prodigal:2.6	CDS	163638	163838	.	-	0	ID=EMNPEANA_01004;eC_number=2.6.1.13;Name=rocD2_3;gene=rocD2_3;inference=ab initio prediction:Prodigal:2.6,similar to AA sequence:UniProtKB:P60298;locus_tag=EMNPEANA_01004;product=Ornithine aminotransferase 2
3	Prodigal:2.6	CDS	163813	164043	.	-	0	ID=EMNPEANA_01005;eC_number=2.6.1.13;Name=rocD2_4;gene=rocD2_4;inference=ab initio prediction:Prodigal:2.6,similar to AA sequence:UniProtKB:P60298;locus_tag=EMNPEANA_01005;product=Ornithine aminotransferase 2
3	Prodigal:2.6	CDS	164040	164234	.	-	0	ID=EMNPEANA_01006;inference=ab initio prediction:Prodigal:2.6;locus_tag=EMNPEANA_01006;product=hypothetical protein
3	Prodigal:2.6	CDS	164517	165644	.	-	0	ID=EMNPEANA_01007;eC_number=1.-.-.-;inference=ab initio prediction:Prodigal:2.6,similar to AA sequence:UniProtKB:P0DN73;locus_tag=EMNPEANA_01007;product=putative oxidoreductase
3	Prodigal:2.6	CDS	165965	166303	.	-	0	ID=EMNPEANA_01008;Name=yugI_1;dbxref=COG:COG1098;gene=yugI_1;inference=ab initio prediction:Prodigal:2.6,similar to AA sequence:UniProtKB:P80870;locus_tag=EMNPEANA_01008;product=General stress protein 13
3	Prodigal:2.6	CDS	166642	167235	.	-	0	ID=EMNPEANA_01009;eC_number=5.2.1.8;inference=ab initio prediction:Prodigal:2.6,similar to AA sequence:UniProtKB:Q7A6I1;locus_tag=EMNPEANA_01009;product=Putative peptidyl-prolyl cis-trans isomerase
3	Prodigal:2.6	CDS	167301	167681	.	+	0	ID=EMNPEANA_01010;Name=kapB;gene=kapB;inference=ab initio prediction:Prodigal:2.6,similar to AA sequence:UniProtKB:Q08429;locus_tag=EMNPEANA_01010;product=Kinase-associated lipoprotein B
3	Prodigal:2.6	CDS	167875	170280	.	+	0	ID=EMNPEANA_01011;Name=mnhA1;gene=mnhA1;inference=ab initio prediction:Prodigal:2.6,similar to AA sequence:UniProtKB:P60675;locus_tag=EMNPEANA_01011;product=Na(+)/H(+) antiporter subunit A1
3	Prodigal:2.6	CDS	170273	170701	.	+	0	ID=EMNPEANA_01012;Name=mnhB1;dbxref=COG:COG2111;gene=mnhB1;inference=ab initio prediction:Prodigal:2.6,similar to AA sequence:UniProtKB:P60678;locus_tag=EMNPEANA_01012;product=Na(+)/H(+) antiporter subunit B1
3	Prodigal:2.6	CDS	170788	171048	.	+	0	ID=EMNPEANA_01013;Name=mnhC1_1;dbxref=COG:COG1006;gene=mnhC1_1;inference=ab initio prediction:Prodigal:2.6,similar to AA sequence:UniProtKB:P60682;locus_tag=EMNPEANA_01013;product=Na(+)/H(+) antiporter subunit C1
3	Prodigal:2.6	CDS	171035	172531	.	+	0	ID=EMNPEANA_01014;Name=mnhD1;dbxref=COG:COG0651;gene=mnhD1;inference=ab initio prediction:Prodigal:2.6,similar to AA sequence:UniProtKB:P60686;locus_tag=EMNPEANA_01014;product=Na(+)/H(+) antiporter subunit D1
3	Prodigal:2.6	CDS	172533	173012	.	+	0	ID=EMNPEANA_01015;Name=mnhE1;gene=mnhE1;inference=ab initio prediction:Prodigal:2.6,similar to AA sequence:UniProtKB:P60689;locus_tag=EMNPEANA_01015;product=Na(+)/H(+) antiporter subunit E1
3	Prodigal:2.6	CDS	173012	173305	.	+	0	ID=EMNPEANA_01016;Name=mnhF1;dbxref=COG:COG2212;gene=mnhF1;inference=ab initio prediction:Prodigal:2.6,similar to AA sequence:UniProtKB:P60694;locus_tag=EMNPEANA_01016;product=Na(+)/H(+) antiporter subunit F1
3	Prodigal:2.6	CDS	173283	173639	.	+	0	ID=EMNPEANA_01017;Name=mnhG1;dbxref=COG:COG1320;gene=mnhG1;inference=ab initio prediction:Prodigal:2.6,similar to AA sequence:UniProtKB:P60698;locus_tag=EMNPEANA_01017;product=Na(+)/H(+) antiporter subunit G1
3	Prodigal:2.6	CDS	173944	175098	.	+	0	ID=EMNPEANA_01018;inference=ab initio prediction:Prodigal:2.6;locus_tag=EMNPEANA_01018;product=hypothetical protein
3	Prodigal:2.6	CDS	175157	175531	.	-	0	ID=EMNPEANA_01019;eC_number=3.1.2.-;dbxref=COG:COG2050;inference=ab initio prediction:Prodigal:2.6,similar to AA sequence:UniProtKB:Q9I3A4;locus_tag=EMNPEANA_01019;product=Putative esterase
3	Prodigal:2.6	CDS	175554	176870	.	-	0	ID=EMNPEANA_01020;inference=ab initio prediction:Prodigal:2.6;locus_tag=EMNPEANA_01020;product=hypothetical protein
3	Prodigal:2.6	CDS	177056	178537	.	-	0	ID=EMNPEANA_01021;eC_number=3.4.11.1;Name=pepA_2;dbxref=COG:COG0260;gene=pepA_2;inference=ab initio prediction:Prodigal:2.6,similar to AA sequence:UniProtKB:O86436;locus_tag=EMNPEANA_01021;product=Cytosol aminopeptidase
3	Prodigal:2.6	CDS	179814	179975	.	-	0	ID=EMNPEANA_01022;eC_number=1.6.99.-;inference=ab initio prediction:Prodigal:2.6,similar to AA sequence:UniProtKB:Q7A6J4;locus_tag=EMNPEANA_01022;product=NADH dehydrogenase-like protein
3	Prodigal:2.6	CDS	180056	180322	.	-	0	ID=EMNPEANA_01023;eC_number=1.6.99.-;inference=ab initio prediction:Prodigal:2.6,similar to AA sequence:UniProtKB:Q7A6J4;locus_tag=EMNPEANA_01023;product=NADH dehydrogenase-like protein
3	Prodigal:2.6	CDS	180629	181903	.	-	0	ID=EMNPEANA_01024;eC_number=1.6.99.-;inference=ab initio prediction:Prodigal:2.6,similar to AA sequence:UniProtKB:Q7A6J4;locus_tag=EMNPEANA_01024;product=NADH dehydrogenase-like protein
3	Prodigal:2.6	CDS	182107	182466	.	-	0	ID=EMNPEANA_01025;dbxref=COG:COG0316;inference=ab initio prediction:Prodigal:2.6,similar to AA sequence:UniProtKB:O67709;locus_tag=EMNPEANA_01025;product=Protein
3	Prodigal:2.6	CDS	182496	182741	.	-	0	ID=EMNPEANA_01026;inference=ab initio prediction:Prodigal:2.6;locus_tag=EMNPEANA_01026;product=hypothetical protein
3	Prodigal:2.6	CDS	183023	184087	.	+	0	ID=EMNPEANA_01027;eC_number=1.6.99.-;Name=yjlD;dbxref=COG:COG1252;gene=yjlD;inference=ab initio prediction:Prodigal:2.6,similar to AA sequence:UniProtKB:P80861;locus_tag=EMNPEANA_01027;product=NADH dehydrogenase-like protein YjlD
3	Prodigal:2.6	CDS	184279	184599	.	-	0	ID=EMNPEANA_01028;inference=ab initio prediction:Prodigal:2.6;locus_tag=EMNPEANA_01028;product=hypothetical protein
3	Prodigal:2.6	CDS	184699	184941	.	+	0	ID=EMNPEANA_01029;Name=nfuA;gene=nfuA;inference=ab initio prediction:Prodigal:2.6,protein motif:HAMAP:MF_01637;locus_tag=EMNPEANA_01029;product=Fe/S biogenesis protein NfuA
3	Prodigal:2.6	CDS	185239	186477	.	-	0	ID=EMNPEANA_01030;Name=dltD;dbxref=COG:COG3966;gene=dltD;inference=ab initio prediction:Prodigal:2.6,similar to AA sequence:UniProtKB:Q2FZW3;locus_tag=EMNPEANA_01030;product=Protein DltD
3	Prodigal:2.6	CDS	186474	186710	.	-	0	ID=EMNPEANA_01031;Name=dltC;dbxref=COG:COG0236;gene=dltC;inference=ab initio prediction:Prodigal:2.6,similar to AA sequence:UniProtKB:P39579;locus_tag=EMNPEANA_01031;product=D-alanyl carrier protein
3	Prodigal:2.6	CDS	186728	187942	.	-	0	ID=EMNPEANA_01032;eC_number=2.3.1.-;Name=patA_2;dbxref=COG:COG1696;gene=patA_2;inference=ab initio prediction:Prodigal:2.6,similar to AA sequence:UniProtKB:O25526;locus_tag=EMNPEANA_01032;product=Peptidoglycan O-acetyltransferase
3	Prodigal:2.6	CDS	187939	189396	.	-	0	ID=EMNPEANA_01033;eC_number=6.2.1.-;Name=dltA;gene=dltA;inference=ab initio prediction:Prodigal:2.6,similar to AA sequence:UniProtKB:P99107;locus_tag=EMNPEANA_01033;product=D-alanine--D-alanyl carrier protein ligase
3	Prodigal:2.6	CDS	189412	189558	.	-	0	ID=EMNPEANA_01034;inference=ab initio prediction:Prodigal:2.6;locus_tag=EMNPEANA_01034;product=hypothetical protein
3	Prodigal:2.6	CDS	189963	190934	.	-	0	ID=EMNPEANA_01035;eC_number=1.1.1.79;Name=ghrB;dbxref=COG:COG1052;gene=ghrB;inference=ab initio prediction:Prodigal:2.6,similar to AA sequence:UniProtKB:P37666;locus_tag=EMNPEANA_01035;product=Glyoxylate/hydroxypyruvate reductase B
3	Prodigal:2.6	CDS	190976	191755	.	-	0	ID=EMNPEANA_01036;eC_number=3.1.3.-;Name=yutF;dbxref=COG:COG0647;gene=yutF;inference=ab initio prediction:Prodigal:2.6,similar to AA sequence:UniProtKB:O32125;locus_tag=EMNPEANA_01036;product=Acid sugar phosphatase
3	Prodigal:2.6	CDS	191755	192189	.	-	0	ID=EMNPEANA_01037;inference=ab initio prediction:Prodigal:2.6,similar to AA sequence:UniProtKB:O32126;locus_tag=EMNPEANA_01037;note=UPF0331 protein YutE;product=hypothetical protein
3	Prodigal:2.6	CDS	192308	192574	.	+	0	ID=EMNPEANA_01038;inference=ab initio prediction:Prodigal:2.6;locus_tag=EMNPEANA_01038;product=hypothetical protein
3	Prodigal:2.6	CDS	192634	193023	.	-	0	ID=EMNPEANA_01039;Name=yutD;dbxref=COG:COG4470;gene=yutD;inference=ab initio prediction:Prodigal:2.6,similar to AA sequence:UniProtKB:O32127;locus_tag=EMNPEANA_01039;product=putative protein YutD
3	Prodigal:2.6	CDS	193210	194124	.	-	0	ID=EMNPEANA_01040;eC_number=2.8.1.8;Name=lipA;gene=lipA;inference=ab initio prediction:Prodigal:2.6,similar to AA sequence:UniProtKB:P65286;locus_tag=EMNPEANA_01040;product=Lipoyl synthase
3	Prodigal:2.6	CDS	194213	195532	.	-	0	ID=EMNPEANA_01041;eC_number=3.1.3.-;Name=mggB;dbxref=COG:COG0737;gene=mggB;inference=ab initio prediction:Prodigal:2.6,similar to AA sequence:UniProtKB:A9BJC1;locus_tag=EMNPEANA_01041;product=Mannosylglucosyl-3-phosphoglycerate phosphatase
3	Prodigal:2.6	CDS	195618	196445	.	-	0	ID=EMNPEANA_01042;inference=ab initio prediction:Prodigal:2.6;locus_tag=EMNPEANA_01042;product=hypothetical protein
3	Prodigal:2.6	CDS	196458	197324	.	-	0	ID=EMNPEANA_01043;inference=ab initio prediction:Prodigal:2.6;locus_tag=EMNPEANA_01043;product=hypothetical protein
3	Prodigal:2.6	CDS	197673	198698	.	-	0	ID=EMNPEANA_01044;inference=ab initio prediction:Prodigal:2.6,similar to AA sequence:UniProtKB:P37908;locus_tag=EMNPEANA_01044;note=UPF0053 inner membrane protein YfjD;product=hypothetical protein
3	Prodigal:2.6	CDS	199201	199470	.	-	0	ID=EMNPEANA_01045;inference=ab initio prediction:Prodigal:2.6;locus_tag=EMNPEANA_01045;product=hypothetical protein
3	Prodigal:2.6	CDS	200021	201418	.	-	0	ID=EMNPEANA_01046;inference=ab initio prediction:Prodigal:2.6,similar to AA sequence:UniProtKB:Q7A6L4;locus_tag=EMNPEANA_01046;note=UPF0051 protein SA0778;product=hypothetical protein
3	Prodigal:2.6	CDS	201624	202088	.	-	0	ID=EMNPEANA_01047;eC_number=2.-.-.-;Name=sufU;dbxref=COG:COG0822;gene=sufU;inference=ab initio prediction:Prodigal:2.6,similar to AA sequence:UniProtKB:O32163;locus_tag=EMNPEANA_01047;product=Zinc-dependent sulfurtransferase SufU
3	Prodigal:2.6	CDS	202078	203319	.	-	0	ID=EMNPEANA_01048;eC_number=2.8.1.7;Name=csd;gene=csd;inference=ab initio prediction:Prodigal:2.6,similar to AA sequence:UniProtKB:P99177;locus_tag=EMNPEANA_01048;product=putative cysteine desulfurase
3	Prodigal:2.6	CDS	203387	204694	.	-	0	ID=EMNPEANA_01049;inference=ab initio prediction:Prodigal:2.6,similar to AA sequence:UniProtKB:Q7A6L4;locus_tag=EMNPEANA_01049;note=UPF0051 protein SA0778;product=hypothetical protein
3	Prodigal:2.6	CDS	204789	205550	.	-	0	ID=EMNPEANA_01050;Name=sufC;dbxref=COG:COG0396;gene=sufC;inference=ab initio prediction:Prodigal:2.6,similar to AA sequence:UniProtKB:P80866;locus_tag=EMNPEANA_01050;product=Vegetative protein 296
3	Prodigal:2.6	CDS	205872	206732	.	+	0	ID=EMNPEANA_01051;inference=ab initio prediction:Prodigal:2.6;locus_tag=EMNPEANA_01051;product=hypothetical protein
3	Prodigal:2.6	CDS	206798	206989	.	-	0	ID=EMNPEANA_01052;inference=ab initio prediction:Prodigal:2.6,similar to AA sequence:UniProtKB:Q7A6L9;locus_tag=EMNPEANA_01052;note=UPF0337 protein SA0772;product=hypothetical protein
3	Prodigal:2.6	CDS	207164	207322	.	+	0	ID=EMNPEANA_01053;inference=ab initio prediction:Prodigal:2.6;locus_tag=EMNPEANA_01053;product=hypothetical protein
3	Prodigal:2.6	CDS	207592	208404	.	-	0	ID=EMNPEANA_01054;Name=metQ_1;dbxref=COG:COG1464;gene=metQ_1;inference=ab initio prediction:Prodigal:2.6,similar to AA sequence:UniProtKB:O32167;locus_tag=EMNPEANA_01054;product=Methionine-binding lipoprotein MetQ
3	Prodigal:2.6	CDS	208425	209120	.	-	0	ID=EMNPEANA_01055;Name=metP_1;dbxref=COG:COG2011;gene=metP_1;inference=ab initio prediction:Prodigal:2.6,similar to AA sequence:UniProtKB:O32168;locus_tag=EMNPEANA_01055;product=Methionine import system permease protein MetP
3	Prodigal:2.6	CDS	209113	210138	.	-	0	ID=EMNPEANA_01056;eC_number=3.6.3.-;Name=metN2;dbxref=COG:COG1135;gene=metN2;inference=ab initio prediction:Prodigal:2.6,similar to AA sequence:UniProtKB:Q99VG8;locus_tag=EMNPEANA_01056;product=Methionine import ATP-binding protein MetN 2
3	Prodigal:2.6	CDS	210391	210687	.	-	0	ID=EMNPEANA_01057;Name=trxA_1;dbxref=COG:COG0526;gene=trxA_1;inference=ab initio prediction:Prodigal:2.6,similar to AA sequence:UniProtKB:P9WG67;locus_tag=EMNPEANA_01057;product=Thioredoxin
3	Prodigal:2.6	CDS	210680	211111	.	-	0	ID=EMNPEANA_01058;eC_number=3.1.26.8;Name=rnmV_1;gene=rnmV_1;inference=ab initio prediction:Prodigal:2.6,protein motif:HAMAP:MF_01469;locus_tag=EMNPEANA_01058;product=Ribonuclease M5
3	Prodigal:2.6	CDS	211326	211706	.	-	0	ID=EMNPEANA_01059;Name=gcvH;gene=gcvH;inference=ab initio prediction:Prodigal:2.6,similar to AA sequence:UniProtKB:P64214;locus_tag=EMNPEANA_01059;product=Glycine cleavage system H protein
3	Prodigal:2.6	CDS	211880	212233	.	-	0	ID=EMNPEANA_01060;Name=mgsR;dbxref=COG:COG1393;gene=mgsR;inference=ab initio prediction:Prodigal:2.6,similar to AA sequence:UniProtKB:P54503;locus_tag=EMNPEANA_01060;product=Regulatory protein MgsR
3	Prodigal:2.6	CDS	212376	212699	.	+	0	ID=EMNPEANA_01061;Name=ydbP;dbxref=COG:COG0526;gene=ydbP;inference=ab initio prediction:Prodigal:2.6,similar to AA sequence:UniProtKB:P96611;locus_tag=EMNPEANA_01061;product=Thioredoxin-like protein YdbP
3	Prodigal:2.6	CDS	212882	213424	.	-	0	ID=EMNPEANA_01062;eC_number=1.-.-.-;Name=ydjA;dbxref=COG:COG0778;gene=ydjA;inference=ab initio prediction:Prodigal:2.6,similar to AA sequence:UniProtKB:P0ACY1;locus_tag=EMNPEANA_01062;product=Putative NAD(P)H nitroreductase YdjA
3	Prodigal:2.6	CDS	213505	214221	.	-	0	ID=EMNPEANA_01063;eC_number=4.2.1.10;Name=aroD;gene=aroD;inference=ab initio prediction:Prodigal:2.6,similar to AA sequence:UniProtKB:Q6GII7;locus_tag=EMNPEANA_01063;product=3-dehydroquinate dehydratase
3	Prodigal:2.6	CDS	214379	214804	.	+	0	ID=EMNPEANA_01064;inference=ab initio prediction:Prodigal:2.6,similar to AA sequence:UniProtKB:Q7A6M9;locus_tag=EMNPEANA_01064;product=Organic hydroperoxide resistance protein-like protein
3	Prodigal:2.6	CDS	215642	215917	.	-	0	ID=EMNPEANA_01065;inference=ab initio prediction:Prodigal:2.6;locus_tag=EMNPEANA_01065;product=hypothetical protein
3	Prodigal:2.6	CDS	215921	216148	.	-	0	ID=EMNPEANA_01066;eC_number=5.4.2.11;Name=gpmA_1;gene=gpmA_1;inference=ab initio prediction:Prodigal:2.6,protein motif:HAMAP:MF_01039;locus_tag=EMNPEANA_01066;product=2%2C3-bisphosphoglycerate-dependent phosphoglycerate mutase
3	Prodigal:2.6	CDS	216357	216512	.	-	0	ID=EMNPEANA_01067;inference=ab initio prediction:Prodigal:2.6;locus_tag=EMNPEANA_01067;product=hypothetical protein
3	Prodigal:2.6	CDS	217042	217542	.	+	0	ID=EMNPEANA_01068;inference=ab initio prediction:Prodigal:2.6;locus_tag=EMNPEANA_01068;product=hypothetical protein
3	Prodigal:2.6	CDS	217813	218400	.	-	0	ID=EMNPEANA_01069;eC_number=3.1.3.3;Name=pspB;dbxref=COG:COG0406;gene=pspB;inference=ab initio prediction:Prodigal:2.6,similar to AA sequence:UniProtKB:D3DFP8;locus_tag=EMNPEANA_01069;product=Putative phosphoserine phosphatase 2
3	Prodigal:2.6	CDS	218611	218850	.	+	0	ID=EMNPEANA_01070;inference=ab initio prediction:Prodigal:2.6;locus_tag=EMNPEANA_01070;product=hypothetical protein
3	Prodigal:2.6	CDS	218842	219045	.	-	0	ID=EMNPEANA_01071;inference=ab initio prediction:Prodigal:2.6;locus_tag=EMNPEANA_01071;product=hypothetical protein
3	Prodigal:2.6	CDS	219454	219711	.	+	0	ID=EMNPEANA_01072;inference=ab initio prediction:Prodigal:2.6;locus_tag=EMNPEANA_01072;product=hypothetical protein
3	Prodigal:2.6	CDS	219736	219924	.	+	0	ID=EMNPEANA_01073;inference=ab initio prediction:Prodigal:2.6;locus_tag=EMNPEANA_01073;product=hypothetical protein
3	Prodigal:2.6	CDS	220114	220668	.	+	0	ID=EMNPEANA_01074;inference=ab initio prediction:Prodigal:2.6;locus_tag=EMNPEANA_01074;product=hypothetical protein
3	Prodigal:2.6	CDS	220728	220961	.	-	0	ID=EMNPEANA_01075;inference=ab initio prediction:Prodigal:2.6;locus_tag=EMNPEANA_01075;product=hypothetical protein
3	Prodigal:2.6	CDS	221245	221991	.	+	0	ID=EMNPEANA_01076;inference=ab initio prediction:Prodigal:2.6,similar to AA sequence:UniProtKB:O31789;locus_tag=EMNPEANA_01076;note=UPF0714 protein YmaC;product=hypothetical protein
3	Prodigal:2.6	CDS	222090	222374	.	+	0	ID=EMNPEANA_01077;inference=ab initio prediction:Prodigal:2.6;locus_tag=EMNPEANA_01077;product=hypothetical protein
3	Prodigal:2.6	CDS	222398	222622	.	+	0	ID=EMNPEANA_01078;inference=ab initio prediction:Prodigal:2.6;locus_tag=EMNPEANA_01078;product=hypothetical protein
3	Prodigal:2.6	CDS	223243	223443	.	-	0	ID=EMNPEANA_01079;Name=cspA_2;dbxref=COG:COG1278;gene=cspA_2;inference=ab initio prediction:Prodigal:2.6,similar to AA sequence:UniProtKB:Q2FYN2;locus_tag=EMNPEANA_01079;product=Cold shock protein CspA
3	Prodigal:2.6	CDS	224809	225750	.	-	0	ID=EMNPEANA_01080;Name=czcD_2;dbxref=COG:COG1230;gene=czcD_2;inference=ab initio prediction:Prodigal:2.6,similar to AA sequence:UniProtKB:O07084;locus_tag=EMNPEANA_01080;product=Cadmium%2C cobalt and zinc/H(+)-K(+) antiporter
3	Prodigal:2.6	CDS	226037	226540	.	+	0	ID=EMNPEANA_01081;Name=yagU;dbxref=COG:COG3477;gene=yagU;inference=ab initio prediction:Prodigal:2.6,similar to AA sequence:UniProtKB:P0AAA1;locus_tag=EMNPEANA_01081;product=Inner membrane protein YagU
3	Prodigal:2.6	CDS	227422	227616	.	+	0	ID=EMNPEANA_01082;inference=ab initio prediction:Prodigal:2.6;locus_tag=EMNPEANA_01082;product=hypothetical protein
3	Prodigal:2.6	CDS	228038	228454	.	+	0	ID=EMNPEANA_01083;inference=ab initio prediction:Prodigal:2.6;locus_tag=EMNPEANA_01083;product=hypothetical protein
3	Prodigal:2.6	CDS	228674	229018	.	-	0	ID=EMNPEANA_01084;inference=ab initio prediction:Prodigal:2.6;locus_tag=EMNPEANA_01084;product=hypothetical protein
3	Prodigal:2.6	CDS	229194	230552	.	+	0	ID=EMNPEANA_01085;Name=ktrB_2;dbxref=COG:COG0168;gene=ktrB_2;inference=ab initio prediction:Prodigal:2.6,similar to AA sequence:UniProtKB:O32081;locus_tag=EMNPEANA_01085;product=Ktr system potassium uptake protein B
3	Prodigal:2.6	CDS	231165	231398	.	+	0	ID=EMNPEANA_01086;inference=ab initio prediction:Prodigal:2.6;locus_tag=EMNPEANA_01086;product=hypothetical protein
3	Prodigal:2.6	CDS	232561	233103	.	+	0	ID=EMNPEANA_01087;inference=ab initio prediction:Prodigal:2.6;locus_tag=EMNPEANA_01087;product=hypothetical protein
3	Prodigal:2.6	CDS	233577	234023	.	+	0	ID=EMNPEANA_01088;dbxref=COG:COG0582;inference=ab initio prediction:Prodigal:2.6,similar to AA sequence:UniProtKB:P9WMB3;locus_tag=EMNPEANA_01088;product=Putative prophage phiRv2 integrase
3	Prodigal:2.6	CDS	234036	234710	.	+	0	ID=EMNPEANA_01089;inference=ab initio prediction:Prodigal:2.6;locus_tag=EMNPEANA_01089;product=hypothetical protein
3	Aragorn:1.2	tmRNA	234799	235157	.	-	.	ID=EMNPEANA_01090;Name=ssrA;gene=ssrA;inference=COORDINATES:profile:Aragorn:1.2;locus_tag=EMNPEANA_01090;product=transfer-messenger RNA%2C SsrA
3	Prodigal:2.6	CDS	235263	235733	.	-	0	ID=EMNPEANA_01091;Name=smpB;dbxref=COG:COG0691;gene=smpB;inference=ab initio prediction:Prodigal:2.6,similar to AA sequence:UniProtKB:O32230;locus_tag=EMNPEANA_01091;product=SsrA-binding protein
3	Prodigal:2.6	CDS	235758	238136	.	-	0	ID=EMNPEANA_01092;eC_number=3.1.13.1;Name=rnr;dbxref=COG:COG0557;gene=rnr;inference=ab initio prediction:Prodigal:2.6,similar to AA sequence:UniProtKB:O32231;locus_tag=EMNPEANA_01092;product=Ribonuclease R
3	Prodigal:2.6	CDS	238171	238911	.	-	0	ID=EMNPEANA_01093;eC_number=3.1.1.1;Name=est_1;gene=est_1;inference=ab initio prediction:Prodigal:2.6,similar to AA sequence:UniProtKB:Q06174;locus_tag=EMNPEANA_01093;product=Carboxylesterase
3	Prodigal:2.6	CDS	239212	239445	.	-	0	ID=EMNPEANA_01094;Name=secG;dbxref=COG:COG1314;gene=secG;inference=ab initio prediction:Prodigal:2.6,similar to AA sequence:UniProtKB:O32233;locus_tag=EMNPEANA_01094;product=putative protein-export membrane protein SecG
3	Prodigal:2.6	CDS	239514	239972	.	-	0	ID=EMNPEANA_01095;inference=ab initio prediction:Prodigal:2.6;locus_tag=EMNPEANA_01095;product=hypothetical protein
3	Prodigal:2.6	CDS	240138	241442	.	-	0	ID=EMNPEANA_01096;eC_number=4.2.1.11;Name=eno;dbxref=COG:COG0148;gene=eno;inference=ab initio prediction:Prodigal:2.6,similar to AA sequence:UniProtKB:O69174;locus_tag=EMNPEANA_01096;product=Enolase
3	Prodigal:2.6	CDS	241581	243098	.	-	0	ID=EMNPEANA_01097;eC_number=5.4.2.12;Name=gpmI;gene=gpmI;inference=ab initio prediction:Prodigal:2.6,similar to AA sequence:UniProtKB:P64270;locus_tag=EMNPEANA_01097;product=2%2C3-bisphosphoglycerate-independent phosphoglycerate mutase
3	Prodigal:2.6	CDS	243101	243862	.	-	0	ID=EMNPEANA_01098;eC_number=5.3.1.1;Name=tpiA;gene=tpiA;inference=ab initio prediction:Prodigal:2.6,similar to AA sequence:UniProtKB:P99133;locus_tag=EMNPEANA_01098;product=Triosephosphate isomerase
3	Prodigal:2.6	CDS	243993	245183	.	-	0	ID=EMNPEANA_01099;eC_number=2.7.2.3;Name=pgk;gene=pgk;inference=ab initio prediction:Prodigal:2.6,similar to AA sequence:UniProtKB:P99135;locus_tag=EMNPEANA_01099;product=Phosphoglycerate kinase
3	Prodigal:2.6	CDS	245377	246387	.	-	0	ID=EMNPEANA_01100;eC_number=1.2.1.12;Name=gapA1;gene=gapA1;inference=ab initio prediction:Prodigal:2.6,similar to AA sequence:UniProtKB:P99136;locus_tag=EMNPEANA_01100;product=Glyceraldehyde-3-phosphate dehydrogenase 1
3	Prodigal:2.6	CDS	246439	247452	.	-	0	ID=EMNPEANA_01101;Name=cggR;dbxref=COG:COG2390;gene=cggR;inference=ab initio prediction:Prodigal:2.6,similar to AA sequence:UniProtKB:O32253;locus_tag=EMNPEANA_01101;product=Central glycolytic genes regulator
3	Prodigal:2.6	CDS	247808	248044	.	+	0	ID=EMNPEANA_01102;inference=ab initio prediction:Prodigal:2.6;locus_tag=EMNPEANA_01102;product=hypothetical protein
3	Prodigal:2.6	CDS	248217	248846	.	-	0	ID=EMNPEANA_01103;inference=ab initio prediction:Prodigal:2.6;locus_tag=EMNPEANA_01103;product=hypothetical protein
3	Prodigal:2.6	CDS	249711	250610	.	+	0	ID=EMNPEANA_01104;inference=ab initio prediction:Prodigal:2.6,similar to AA sequence:UniProtKB:Q7A6Q5;locus_tag=EMNPEANA_01104;product=Epimerase family protein
3	Prodigal:2.6	CDS	250641	250832	.	+	0	ID=EMNPEANA_01105;inference=ab initio prediction:Prodigal:2.6;locus_tag=EMNPEANA_01105;product=hypothetical protein
3	Prodigal:2.6	CDS	251094	251678	.	-	0	ID=EMNPEANA_01106;eC_number=3.4.21.92;Name=clpP;dbxref=COG:COG0740;gene=clpP;inference=ab initio prediction:Prodigal:2.6,similar to AA sequence:UniProtKB:Q2G036;locus_tag=EMNPEANA_01106;product=ATP-dependent Clp protease proteolytic subunit
3	Aragorn:1.2	tRNA	251867	251938	.	+	.	ID=EMNPEANA_01107;inference=COORDINATES:profile:Aragorn:1.2;locus_tag=EMNPEANA_01107;product=tRNA-Arg(ccg)
3	Prodigal:2.6	CDS	252006	252950	.	-	0	ID=EMNPEANA_01108;Name=whiA;dbxref=COG:COG1481;gene=whiA;inference=ab initio prediction:Prodigal:2.6,similar to AA sequence:UniProtKB:Q9Z515;locus_tag=EMNPEANA_01108;product=Sporulation transcription regulator WhiA
3	Prodigal:2.6	CDS	253079	254074	.	-	0	ID=EMNPEANA_01109;dbxref=COG:COG0391;inference=ab initio prediction:Prodigal:2.6,similar to AA sequence:UniProtKB:Q9K706;locus_tag=EMNPEANA_01109;product=Gluconeogenesis factor
3	Prodigal:2.6	CDS	254074	254982	.	-	0	ID=EMNPEANA_01110;inference=ab initio prediction:Prodigal:2.6,similar to AA sequence:UniProtKB:P67109;locus_tag=EMNPEANA_01110;product=Nucleotide-binding protein
3	Prodigal:2.6	CDS	255158	256090	.	-	0	ID=EMNPEANA_01111;eC_number=1.8.1.9;Name=trxB;gene=trxB;inference=ab initio prediction:Prodigal:2.6,similar to AA sequence:UniProtKB:P99101;locus_tag=EMNPEANA_01111;product=Thioredoxin reductase
3	Prodigal:2.6	CDS	256155	257594	.	-	0	ID=EMNPEANA_01112;eC_number=3.4.-.-;Name=bepA;gene=bepA;inference=ab initio prediction:Prodigal:2.6,protein motif:HAMAP:MF_00997;locus_tag=EMNPEANA_01112;product=Beta-barrel assembly-enhancing protease
3	Prodigal:2.6	CDS	257561	258097	.	-	0	ID=EMNPEANA_01113;eC_number=2.3.1.197;Name=fdtC;gene=fdtC;inference=ab initio prediction:Prodigal:2.6,similar to AA sequence:UniProtKB:Q6T1W7;locus_tag=EMNPEANA_01113;product=dTDP-3-amino-3%2C6-dideoxy-alpha-D-galactopyranose 3-N-acetyltransferase
3	Prodigal:2.6	CDS	258094	258933	.	-	0	ID=EMNPEANA_01114;eC_number=2.4.99.-;Name=lgt;gene=lgt;inference=ab initio prediction:Prodigal:2.6,similar to AA sequence:UniProtKB:P60962;locus_tag=EMNPEANA_01114;product=Prolipoprotein diacylglyceryl transferase
3	Prodigal:2.6	CDS	258939	259871	.	-	0	ID=EMNPEANA_01115;eC_number=2.7.11.-;Name=hprK;gene=hprK;inference=ab initio prediction:Prodigal:2.6,similar to AA sequence:UniProtKB:P60701;locus_tag=EMNPEANA_01115;product=HPr kinase/phosphorylase
3	Prodigal:2.6	CDS	260226	263060	.	-	0	ID=EMNPEANA_01116;Name=uvrA_2;gene=uvrA_2;inference=ab initio prediction:Prodigal:2.6,similar to AA sequence:UniProtKB:P63383;locus_tag=EMNPEANA_01116;product=UvrABC system protein A
3	Prodigal:2.6	CDS	263068	265053	.	-	0	ID=EMNPEANA_01117;Name=uvrB;gene=uvrB;inference=ab initio prediction:Prodigal:2.6,similar to AA sequence:UniProtKB:P67425;locus_tag=EMNPEANA_01117;product=UvrABC system protein B
3	Prodigal:2.6	CDS	265610	265843	.	-	0	ID=EMNPEANA_01118;Name=csbA;dbxref=COG:COG4897;gene=csbA;inference=ab initio prediction:Prodigal:2.6,similar to AA sequence:UniProtKB:P37953;locus_tag=EMNPEANA_01118;product=Protein CsbA
3	Prodigal:2.6	CDS	265849	266490	.	-	0	ID=EMNPEANA_01119;eC_number=3.1.3.89;Name=yfbR;dbxref=COG:COG1896;gene=yfbR;inference=ab initio prediction:Prodigal:2.6,similar to AA sequence:UniProtKB:P76491;locus_tag=EMNPEANA_01119;product=5'-deoxynucleotidase YfbR
3	Prodigal:2.6	CDS	266799	267599	.	-	0	ID=EMNPEANA_01120;Name=ssaA_2;dbxref=COG:COG3942;gene=ssaA_2;inference=ab initio prediction:Prodigal:2.6,similar to AA sequence:UniProtKB:Q2FV55;locus_tag=EMNPEANA_01120;product=Staphylococcal secretory antigen SsaA
3	Prodigal:2.6	CDS	267939	268940	.	-	0	ID=EMNPEANA_01121;Name=prfB;gene=prfB;inference=ab initio prediction:Prodigal:2.6,similar to AA sequence:UniProtKB:Q7A6R4;locus_tag=EMNPEANA_01121;product=Peptide chain release factor 2
3	Prodigal:2.6	CDS	269251	271785	.	-	0	ID=EMNPEANA_01122;Name=secA1;dbxref=COG:COG0653;gene=secA1;inference=ab initio prediction:Prodigal:2.6,similar to AA sequence:UniProtKB:O06446;locus_tag=EMNPEANA_01122;product=Protein translocase subunit SecA 1
3	Prodigal:2.6	CDS	272451	273020	.	-	0	ID=EMNPEANA_01123;Name=hpf;gene=hpf;inference=ab initio prediction:Prodigal:2.6,similar to AA sequence:UniProtKB:Q2FIN9;locus_tag=EMNPEANA_01123;product=Ribosome hibernation promotion factor
3	Prodigal:2.6	CDS	273081	273755	.	-	0	ID=EMNPEANA_01124;inference=ab initio prediction:Prodigal:2.6;locus_tag=EMNPEANA_01124;product=hypothetical protein
3	Prodigal:2.6	CDS	273748	274830	.	-	0	ID=EMNPEANA_01125;eC_number=3.6.4.12;Name=comFA;dbxref=COG:COG4098;gene=comFA;inference=ab initio prediction:Prodigal:2.6,similar to AA sequence:UniProtKB:P39145;locus_tag=EMNPEANA_01125;product=ComF operon protein 1
3	Prodigal:2.6	CDS	275154	276020	.	-	0	ID=EMNPEANA_01126;inference=ab initio prediction:Prodigal:2.6,similar to AA sequence:UniProtKB:P0A0N1;locus_tag=EMNPEANA_01126;product=DegV domain-containing protein
3	Prodigal:2.6	CDS	276165	276806	.	+	0	ID=EMNPEANA_01127;Name=yigZ;dbxref=COG:COG1739;gene=yigZ;inference=ab initio prediction:Prodigal:2.6,similar to AA sequence:UniProtKB:P27862;locus_tag=EMNPEANA_01127;product=IMPACT family member YigZ
3	Prodigal:2.6	CDS	276882	277961	.	-	0	ID=EMNPEANA_01128;eC_number=2.7.8.33;Name=tagO;dbxref=COG:COG0472;gene=tagO;inference=ab initio prediction:Prodigal:2.6,similar to AA sequence:UniProtKB:O34753;locus_tag=EMNPEANA_01128;product=putative undecaprenyl-phosphate N-acetylglucosaminyl 1-phosphate transferase
3	Prodigal:2.6	CDS	278280	279377	.	+	0	ID=EMNPEANA_01129;eC_number=2.7.7.65;Name=dosC;gene=dosC;inference=ab initio prediction:Prodigal:2.6,similar to AA sequence:UniProtKB:P0AA89;locus_tag=EMNPEANA_01129;product=Diguanylate cyclase DosC
3	Prodigal:2.6	CDS	279572	280333	.	+	0	ID=EMNPEANA_01130;Name=yjjP;dbxref=COG:COG2966;gene=yjjP;inference=ab initio prediction:Prodigal:2.6,similar to AA sequence:UniProtKB:P0ADD5;locus_tag=EMNPEANA_01130;product=Inner membrane protein YjjP
3	Prodigal:2.6	CDS	280349	280843	.	+	0	ID=EMNPEANA_01131;inference=ab initio prediction:Prodigal:2.6;locus_tag=EMNPEANA_01131;product=hypothetical protein
3	Prodigal:2.6	CDS	280864	282102	.	+	0	ID=EMNPEANA_01132;eC_number=3.4.11.4;Name=pepT_2;dbxref=COG:COG2195;gene=pepT_2;inference=ab initio prediction:Prodigal:2.6,similar to AA sequence:UniProtKB:Q81WU4;locus_tag=EMNPEANA_01132;product=Peptidase T
3	Prodigal:2.6	CDS	282193	283458	.	-	0	ID=EMNPEANA_01133;eC_number=2.7.1.165;Name=garK_1;dbxref=COG:COG1929;gene=garK_1;inference=ab initio prediction:Prodigal:2.6,similar to AA sequence:UniProtKB:P23524;locus_tag=EMNPEANA_01133;product=Glycerate 2-kinase
3	Prodigal:2.6	CDS	283594	283914	.	-	0	ID=EMNPEANA_01134;inference=ab initio prediction:Prodigal:2.6;locus_tag=EMNPEANA_01134;product=hypothetical protein
3	Prodigal:2.6	CDS	284063	284953	.	-	0	ID=EMNPEANA_01135;inference=ab initio prediction:Prodigal:2.6;locus_tag=EMNPEANA_01135;product=hypothetical protein
3	Prodigal:2.6	CDS	285070	285597	.	+	0	ID=EMNPEANA_01136;inference=ab initio prediction:Prodigal:2.6;locus_tag=EMNPEANA_01136;product=hypothetical protein
3	Prodigal:2.6	CDS	285714	286646	.	+	0	ID=EMNPEANA_01137;eC_number=1.3.1.98;Name=murB;dbxref=COG:COG0812;gene=murB;inference=ab initio prediction:Prodigal:2.6,similar to AA sequence:UniProtKB:P61431;locus_tag=EMNPEANA_01137;product=UDP-N-acetylenolpyruvoylglucosamine reductase
3	Prodigal:2.6	CDS	286668	286982	.	+	0	ID=EMNPEANA_01138;inference=ab initio prediction:Prodigal:2.6;locus_tag=EMNPEANA_01138;product=hypothetical protein
3	Prodigal:2.6	CDS	287133	288176	.	-	0	ID=EMNPEANA_01139;Name=yclQ_1;dbxref=COG:COG4607;gene=yclQ_1;inference=ab initio prediction:Prodigal:2.6,similar to AA sequence:UniProtKB:P94421;locus_tag=EMNPEANA_01139;product=putative ABC transporter solute-binding protein YclQ
3	Prodigal:2.6	CDS	288255	289034	.	-	0	ID=EMNPEANA_01140;Name=fecE;dbxref=COG:COG1120;gene=fecE;inference=ab initio prediction:Prodigal:2.6,similar to AA sequence:UniProtKB:P15031;locus_tag=EMNPEANA_01140;product=Fe(3+) dicitrate transport ATP-binding protein FecE
3	Prodigal:2.6	CDS	289031	289990	.	-	0	ID=EMNPEANA_01141;Name=fatC;gene=fatC;inference=ab initio prediction:Prodigal:2.6,similar to AA sequence:UniProtKB:P37737;locus_tag=EMNPEANA_01141;product=Ferric-anguibactin transport system permease protein FatC
3	Prodigal:2.6	CDS	289974	290948	.	-	0	ID=EMNPEANA_01142;Name=fatD;gene=fatD;inference=ab initio prediction:Prodigal:2.6,similar to AA sequence:UniProtKB:P37738;locus_tag=EMNPEANA_01142;product=Ferric-anguibactin transport system permease protein FatD
3	Prodigal:2.6	CDS	290964	291227	.	-	0	ID=EMNPEANA_01143;inference=ab initio prediction:Prodigal:2.6;locus_tag=EMNPEANA_01143;product=hypothetical protein
3	Prodigal:2.6	CDS	291202	292170	.	-	0	ID=EMNPEANA_01144;eC_number=1.17.4.1;Name=nrdF;dbxref=COG:COG0208;gene=nrdF;inference=ab initio prediction:Prodigal:2.6,similar to AA sequence:UniProtKB:P50621;locus_tag=EMNPEANA_01144;product=Ribonucleoside-diphosphate reductase subunit beta
3	Prodigal:2.6	CDS	292289	294394	.	-	0	ID=EMNPEANA_01145;eC_number=1.17.4.1;Name=nrdE;dbxref=COG:COG0209;gene=nrdE;inference=ab initio prediction:Prodigal:2.6,similar to AA sequence:UniProtKB:Q08698;locus_tag=EMNPEANA_01145;product=Ribonucleoside-diphosphate reductase 2 subunit alpha
3	Prodigal:2.6	CDS	294357	294755	.	-	0	ID=EMNPEANA_01146;Name=nrdI;dbxref=COG:COG1780;gene=nrdI;inference=ab initio prediction:Prodigal:2.6,similar to AA sequence:UniProtKB:P50618;locus_tag=EMNPEANA_01146;product=Protein NrdI
3	Prodigal:2.6	CDS	295510	296385	.	+	0	ID=EMNPEANA_01147;Name=ribN;gene=ribN;inference=ab initio prediction:Prodigal:2.6,similar to AA sequence:UniProtKB:Q9KKU0;locus_tag=EMNPEANA_01147;product=Riboflavin transporter
3	Prodigal:2.6	CDS	296399	296899	.	+	0	ID=EMNPEANA_01148;eC_number=1.7.1.13;Name=queF;dbxref=COG:COG0780;gene=queF;inference=ab initio prediction:Prodigal:2.6,similar to AA sequence:UniProtKB:O31678;locus_tag=EMNPEANA_01148;product=NADPH-dependent 7-cyano-7-deazaguanine reductase
3	Prodigal:2.6	CDS	297183	298688	.	+	0	ID=EMNPEANA_01149;Name=dtpT;dbxref=COG:COG3104;gene=dtpT;inference=ab initio prediction:Prodigal:2.6,similar to AA sequence:UniProtKB:P0C2U3;locus_tag=EMNPEANA_01149;product=Di-/tripeptide transporter
3	Prodigal:2.6	CDS	298972	299133	.	+	0	ID=EMNPEANA_01150;inference=ab initio prediction:Prodigal:2.6;locus_tag=EMNPEANA_01150;product=hypothetical protein
3	Prodigal:2.6	CDS	299343	300266	.	+	0	ID=EMNPEANA_01151;eC_number=2.7.1.-;inference=ab initio prediction:Prodigal:2.6,similar to AA sequence:UniProtKB:Q7A6T6;locus_tag=EMNPEANA_01151;product=Putative lipid kinase
3	Prodigal:2.6	CDS	300665	303274	.	+	0	ID=EMNPEANA_01152;Name=adhE;dbxref=COG:COG1012;gene=adhE;inference=ab initio prediction:Prodigal:2.6,similar to AA sequence:UniProtKB:P0A9Q7;locus_tag=EMNPEANA_01152;product=Aldehyde-alcohol dehydrogenase
3	Prodigal:2.6	CDS	303341	303880	.	-	0	ID=EMNPEANA_01153;eC_number=3.1.3.-;dbxref=COG:COG4502;inference=ab initio prediction:Prodigal:2.6,similar to AA sequence:UniProtKB:Q8CTG7;locus_tag=EMNPEANA_01153;product=Putative 5'(3')-deoxyribonucleotidase
3	Prodigal:2.6	CDS	304003	305124	.	-	0	ID=EMNPEANA_01154;eC_number=2.6.1.9;Name=hisC;gene=hisC;inference=ab initio prediction:Prodigal:2.6,similar to AA sequence:UniProtKB:P67725;locus_tag=EMNPEANA_01154;product=Histidinol-phosphate aminotransferase
3	Prodigal:2.6	CDS	305266	306780	.	-	0	ID=EMNPEANA_01155;Name=opuBB;dbxref=COG:COG1174;gene=opuBB;inference=ab initio prediction:Prodigal:2.6,similar to AA sequence:UniProtKB:Q45461;locus_tag=EMNPEANA_01155;product=Choline transport system permease protein OpuBB
3	Prodigal:2.6	CDS	306773	307747	.	-	0	ID=EMNPEANA_01156;eC_number=3.6.3.-;Name=osmV;dbxref=COG:COG1125;gene=osmV;inference=ab initio prediction:Prodigal:2.6,similar to AA sequence:UniProtKB:Q8ZPK4;locus_tag=EMNPEANA_01156;product=Osmoprotectant import ATP-binding protein OsmV
3	Prodigal:2.6	CDS	307947	309725	.	-	0	ID=EMNPEANA_01157;eC_number=3.6.4.12;Name=recQ_2;dbxref=COG:COG0514;gene=recQ_2;inference=ab initio prediction:Prodigal:2.6,similar to AA sequence:UniProtKB:P15043;locus_tag=EMNPEANA_01157;product=ATP-dependent DNA helicase RecQ
3	Prodigal:2.6	CDS	309739	311622	.	-	0	ID=EMNPEANA_01158;Name=ettA;dbxref=COG:COG0488;gene=ettA;inference=ab initio prediction:Prodigal:2.6,similar to AA sequence:UniProtKB:P0A9W3;locus_tag=EMNPEANA_01158;product=Energy-dependent translational throttle protein EttA
3	Prodigal:2.6	CDS	311750	312565	.	+	0	ID=EMNPEANA_01159;Name=zupT;dbxref=COG:COG0428;gene=zupT;inference=ab initio prediction:Prodigal:2.6,similar to AA sequence:UniProtKB:P0A8H3;locus_tag=EMNPEANA_01159;product=Zinc transporter ZupT
3	Prodigal:2.6	CDS	312880	314676	.	-	0	ID=EMNPEANA_01160;Name=ltaS_1;dbxref=COG:COG1368;gene=ltaS_1;inference=ab initio prediction:Prodigal:2.6,similar to AA sequence:UniProtKB:Q2G093;locus_tag=EMNPEANA_01160;product=Lipoteichoic acid synthase
3	Prodigal:2.6	CDS	315277	316281	.	-	0	ID=EMNPEANA_01161;Name=kipA_2;dbxref=COG:COG1984;gene=kipA_2;inference=ab initio prediction:Prodigal:2.6,similar to AA sequence:UniProtKB:Q7WY77;locus_tag=EMNPEANA_01161;product=KipI antagonist
3	Prodigal:2.6	CDS	316269	316823	.	-	0	ID=EMNPEANA_01162;Name=kipI_2;dbxref=COG:COG2049;gene=kipI_2;inference=ab initio prediction:Prodigal:2.6,similar to AA sequence:UniProtKB:P60495;locus_tag=EMNPEANA_01162;product=Kinase A inhibitor
3	Prodigal:2.6	CDS	316847	316975	.	-	0	ID=EMNPEANA_01163;inference=ab initio prediction:Prodigal:2.6;locus_tag=EMNPEANA_01163;product=hypothetical protein
3	Prodigal:2.6	CDS	316995	317201	.	-	0	ID=EMNPEANA_01164;inference=ab initio prediction:Prodigal:2.6;locus_tag=EMNPEANA_01164;product=hypothetical protein
3	Prodigal:2.6	CDS	317398	317853	.	-	0	ID=EMNPEANA_01165;inference=ab initio prediction:Prodigal:2.6;locus_tag=EMNPEANA_01165;product=hypothetical protein
3	Prodigal:2.6	CDS	317853	318188	.	-	0	ID=EMNPEANA_01166;eC_number=2.6.1.85;Name=pabB_1;dbxref=COG:COG0147;gene=pabB_1;inference=ab initio prediction:Prodigal:2.6,similar to AA sequence:UniProtKB:P05041;locus_tag=EMNPEANA_01166;product=Aminodeoxychorismate synthase component 1
3	Prodigal:2.6	CDS	318292	318585	.	-	0	ID=EMNPEANA_01167;eC_number=2.6.1.85;Name=pabB_2;dbxref=COG:COG0147;gene=pabB_2;inference=ab initio prediction:Prodigal:2.6,similar to AA sequence:UniProtKB:P28820;locus_tag=EMNPEANA_01167;product=Aminodeoxychorismate synthase component 1
3	Prodigal:2.6	CDS	318582	318896	.	-	0	ID=EMNPEANA_01168;inference=ab initio prediction:Prodigal:2.6;locus_tag=EMNPEANA_01168;product=hypothetical protein
3	Prodigal:2.6	CDS	318980	319114	.	-	0	ID=EMNPEANA_01169;eC_number=4.1.3.27;Name=trpG_1;dbxref=COG:COG0512;gene=trpG_1;inference=ab initio prediction:Prodigal:2.6,similar to AA sequence:UniProtKB:P26922;locus_tag=EMNPEANA_01169;product=Anthranilate synthase component 2
3	Prodigal:2.6	CDS	319160	319330	.	+	0	ID=EMNPEANA_01170;inference=ab initio prediction:Prodigal:2.6;locus_tag=EMNPEANA_01170;product=hypothetical protein
3	Prodigal:2.6	CDS	319926	320363	.	+	0	ID=EMNPEANA_01171;inference=ab initio prediction:Prodigal:2.6;locus_tag=EMNPEANA_01171;product=hypothetical protein
3	Prodigal:2.6	CDS	320414	320887	.	+	0	ID=EMNPEANA_01172;inference=ab initio prediction:Prodigal:2.6;locus_tag=EMNPEANA_01172;product=hypothetical protein
3	Prodigal:2.6	CDS	320862	321551	.	+	0	ID=EMNPEANA_01173;Name=saeR;dbxref=COG:COG0745;gene=saeR;inference=ab initio prediction:Prodigal:2.6,similar to AA sequence:UniProtKB:Q8CQ17;locus_tag=EMNPEANA_01173;product=Response regulator SaeR
3	Prodigal:2.6	CDS	321641	322606	.	+	0	ID=EMNPEANA_01174;eC_number=2.7.13.3;Name=saeS;gene=saeS;inference=ab initio prediction:Prodigal:2.6,similar to AA sequence:UniProtKB:Q7A6V4;locus_tag=EMNPEANA_01174;product=Histidine protein kinase SaeS
3	Prodigal:2.6	CDS	322676	323782	.	-	0	ID=EMNPEANA_01175;eC_number=2.4.-.-;Name=csbB;dbxref=COG:COG0463;gene=csbB;inference=ab initio prediction:Prodigal:2.6,similar to AA sequence:UniProtKB:Q45539;locus_tag=EMNPEANA_01175;product=Putative glycosyltransferase CsbB
3	Prodigal:2.6	CDS	323985	324824	.	-	0	ID=EMNPEANA_01176;eC_number=1.-.-.-;dbxref=COG:COG0656;inference=ab initio prediction:Prodigal:2.6,similar to AA sequence:UniProtKB:A0QV10;locus_tag=EMNPEANA_01176;product=putative oxidoreductase/MSMEI_2347
3	Prodigal:2.6	CDS	325038	326387	.	-	0	ID=EMNPEANA_01177;inference=ab initio prediction:Prodigal:2.6,similar to AA sequence:UniProtKB:P9WFP3;locus_tag=EMNPEANA_01177;note=UPF0053 protein Rv1842c;product=hypothetical protein
3	Prodigal:2.6	CDS	326623	327795	.	-	0	ID=EMNPEANA_01178;eC_number=3.5.1.25;Name=nagA;dbxref=COG:COG1820;gene=nagA;inference=ab initio prediction:Prodigal:2.6,similar to AA sequence:UniProtKB:O34450;locus_tag=EMNPEANA_01178;product=N-acetylglucosamine-6-phosphate deacetylase
3	Prodigal:2.6	CDS	328170	330122	.	-	0	ID=EMNPEANA_01179;Name=fruA;dbxref=COG:COG1299;gene=fruA;inference=ab initio prediction:Prodigal:2.6,similar to AA sequence:UniProtKB:P71012;locus_tag=EMNPEANA_01179;product=PTS system fructose-specific EIIABC component
3	Prodigal:2.6	CDS	330128	331048	.	-	0	ID=EMNPEANA_01180;eC_number=2.7.1.144;Name=lacC_2;dbxref=COG:COG1105;gene=lacC_2;inference=ab initio prediction:Prodigal:2.6,similar to AA sequence:UniProtKB:Q833W9;locus_tag=EMNPEANA_01180;product=Tagatose-6-phosphate kinase
3	Prodigal:2.6	CDS	331045	331803	.	-	0	ID=EMNPEANA_01181;Name=ydjF;dbxref=COG:COG1349;gene=ydjF;inference=ab initio prediction:Prodigal:2.6,similar to AA sequence:UniProtKB:P77721;locus_tag=EMNPEANA_01181;product=putative HTH-type transcriptional regulator YdjF
3	Prodigal:2.6	CDS	332034	332540	.	-	0	ID=EMNPEANA_01182;eC_number=4.2.-.-;Name=ybaK;dbxref=COG:COG2606;gene=ybaK;inference=ab initio prediction:Prodigal:2.6,similar to AA sequence:UniProtKB:P0AAR3;locus_tag=EMNPEANA_01182;product=Cys-tRNA(Pro)/Cys-tRNA(Cys) deacylase YbaK
3	Prodigal:2.6	CDS	332630	333100	.	-	0	ID=EMNPEANA_01183;inference=ab initio prediction:Prodigal:2.6;locus_tag=EMNPEANA_01183;product=hypothetical protein
3	Prodigal:2.6	CDS	333422	334585	.	-	0	ID=EMNPEANA_01184;Name=tetA;gene=tetA;inference=ab initio prediction:Prodigal:2.6,similar to AA sequence:UniProtKB:P02980;locus_tag=EMNPEANA_01184;product=Tetracycline resistance protein%2C class B
3	Prodigal:2.6	CDS	334996	335613	.	+	0	ID=EMNPEANA_01185;inference=ab initio prediction:Prodigal:2.6;locus_tag=EMNPEANA_01185;product=hypothetical protein
3	Prodigal:2.6	CDS	335610	335879	.	+	0	ID=EMNPEANA_01186;inference=ab initio prediction:Prodigal:2.6;locus_tag=EMNPEANA_01186;product=hypothetical protein
3	Prodigal:2.6	CDS	335929	337302	.	-	0	ID=EMNPEANA_01187;eC_number=4.1.99.3;Name=phrA;dbxref=COG:COG0415;gene=phrA;inference=ab initio prediction:Prodigal:2.6,similar to AA sequence:UniProtKB:A9CJC9;locus_tag=EMNPEANA_01187;product=Deoxyribodipyrimidine photo-lyase
3	Prodigal:2.6	CDS	337499	339055	.	-	0	ID=EMNPEANA_01188;Name=sdcS;dbxref=COG:COG0471;gene=sdcS;inference=ab initio prediction:Prodigal:2.6,similar to AA sequence:UniProtKB:Q99SX1;locus_tag=EMNPEANA_01188;product=Sodium-dependent dicarboxylate transporter SdcS
3	Prodigal:2.6	CDS	339189	340130	.	-	0	ID=EMNPEANA_01189;eC_number=1.1.1.37;Name=mdh;dbxref=COG:COG0039;gene=mdh;inference=ab initio prediction:Prodigal:2.6,similar to AA sequence:UniProtKB:P49814;locus_tag=EMNPEANA_01189;product=Malate dehydrogenase
3	Prodigal:2.6	CDS	340259	340561	.	-	0	ID=EMNPEANA_01190;inference=ab initio prediction:Prodigal:2.6;locus_tag=EMNPEANA_01190;product=hypothetical protein
3	Prodigal:2.6	CDS	340574	341500	.	-	0	ID=EMNPEANA_01191;Name=yciC_1;dbxref=COG:COG0523;gene=yciC_1;inference=ab initio prediction:Prodigal:2.6,similar to AA sequence:UniProtKB:P94400;locus_tag=EMNPEANA_01191;product=Putative metal chaperone YciC
3	Prodigal:2.6	CDS	341721	342164	.	+	0	ID=EMNPEANA_01192;Name=mgrA;dbxref=COG:COG1846;gene=mgrA;inference=ab initio prediction:Prodigal:2.6,similar to AA sequence:UniProtKB:Q2G0B1;locus_tag=EMNPEANA_01192;product=HTH-type transcriptional regulator MgrA
3	Prodigal:2.6	CDS	342405	344099	.	-	0	ID=EMNPEANA_01193;eC_number=3.6.3.-;Name=irtB;dbxref=COG:COG1132;gene=irtB;inference=ab initio prediction:Prodigal:2.6,similar to AA sequence:UniProtKB:P9WQJ7;locus_tag=EMNPEANA_01193;product=Iron import ATP-binding/permease protein IrtB
3	Prodigal:2.6	CDS	344096	345790	.	-	0	ID=EMNPEANA_01194;Name=cydD;dbxref=COG:COG4988;gene=cydD;inference=ab initio prediction:Prodigal:2.6,similar to AA sequence:UniProtKB:P29018;locus_tag=EMNPEANA_01194;product=ATP-binding/permease protein CydD
3	Prodigal:2.6	CDS	345941	346813	.	+	0	ID=EMNPEANA_01195;eC_number=3.6.1.27;Name=uppP;dbxref=COG:COG1968;gene=uppP;inference=ab initio prediction:Prodigal:2.6,similar to AA sequence:UniProtKB:P60932;locus_tag=EMNPEANA_01195;product=Undecaprenyl-diphosphatase
3	Prodigal:2.6	CDS	347096	347560	.	-	0	ID=EMNPEANA_01196;Name=sbmC;gene=sbmC;inference=ab initio prediction:Prodigal:2.6,protein motif:HAMAP:MF_01896;locus_tag=EMNPEANA_01196;product=DNA gyrase inhibitor
3	Prodigal:2.6	CDS	347757	348437	.	+	0	ID=EMNPEANA_01197;inference=ab initio prediction:Prodigal:2.6;locus_tag=EMNPEANA_01197;product=hypothetical protein
3	Prodigal:2.6	CDS	348440	348889	.	+	0	ID=EMNPEANA_01198;inference=ab initio prediction:Prodigal:2.6,similar to AA sequence:UniProtKB:P0A8D3;locus_tag=EMNPEANA_01198;note=UPF0178 protein YaiI;product=hypothetical protein
3	Prodigal:2.6	CDS	348900	349466	.	+	0	ID=EMNPEANA_01199;Name=yvdD;dbxref=COG:COG1611;gene=yvdD;inference=ab initio prediction:Prodigal:2.6,similar to AA sequence:UniProtKB:O06986;locus_tag=EMNPEANA_01199;product=LOG family protein YvdD
3	Prodigal:2.6	CDS	349765	350313	.	-	0	ID=EMNPEANA_01200;inference=ab initio prediction:Prodigal:2.6;locus_tag=EMNPEANA_01200;product=hypothetical protein
3	Prodigal:2.6	CDS	350439	350735	.	-	0	ID=EMNPEANA_01201;inference=ab initio prediction:Prodigal:2.6;locus_tag=EMNPEANA_01201;product=hypothetical protein
3	Prodigal:2.6	CDS	350867	351289	.	-	0	ID=EMNPEANA_01202;inference=ab initio prediction:Prodigal:2.6;locus_tag=EMNPEANA_01202;product=hypothetical protein
3	Prodigal:2.6	CDS	351728	352417	.	+	0	ID=EMNPEANA_01203;inference=ab initio prediction:Prodigal:2.6;locus_tag=EMNPEANA_01203;product=hypothetical protein
3	Prodigal:2.6	CDS	352473	352961	.	-	0	ID=EMNPEANA_01204;inference=ab initio prediction:Prodigal:2.6;locus_tag=EMNPEANA_01204;product=hypothetical protein
3	Prodigal:2.6	CDS	352968	354176	.	-	0	ID=EMNPEANA_01205;Name=setC;gene=setC;inference=ab initio prediction:Prodigal:2.6,similar to AA sequence:UniProtKB:P31436;locus_tag=EMNPEANA_01205;product=Sugar efflux transporter C
3	Prodigal:2.6	CDS	354234	355088	.	-	0	ID=EMNPEANA_01206;Name=oxyR;gene=oxyR;inference=ab initio prediction:Prodigal:2.6,similar to AA sequence:UniProtKB:P0ACQ4;locus_tag=EMNPEANA_01206;product=Hydrogen peroxide-inducible genes activator
3	Prodigal:2.6	CDS	355169	355762	.	-	0	ID=EMNPEANA_01207;inference=ab initio prediction:Prodigal:2.6;locus_tag=EMNPEANA_01207;product=hypothetical protein
3	Prodigal:2.6	CDS	356051	356236	.	-	0	ID=EMNPEANA_01208;inference=ab initio prediction:Prodigal:2.6;locus_tag=EMNPEANA_01208;product=hypothetical protein
3	Prodigal:2.6	CDS	356256	357401	.	-	0	ID=EMNPEANA_01209;eC_number=1.14.12.17;Name=hmp;dbxref=COG:COG1017;gene=hmp;inference=ab initio prediction:Prodigal:2.6,similar to AA sequence:UniProtKB:P49852;locus_tag=EMNPEANA_01209;product=Flavohemoprotein
3	Prodigal:2.6	CDS	357573	358247	.	+	0	ID=EMNPEANA_01210;Name=scdA;dbxref=COG:COG2846;gene=scdA;inference=ab initio prediction:Prodigal:2.6,similar to AA sequence:UniProtKB:P72360;locus_tag=EMNPEANA_01210;product=Iron-sulfur cluster repair protein ScdA
3	Prodigal:2.6	CDS	358558	359034	.	-	0	ID=EMNPEANA_01211;inference=ab initio prediction:Prodigal:2.6;locus_tag=EMNPEANA_01211;product=hypothetical protein
3	Prodigal:2.6	CDS	359034	359750	.	-	0	ID=EMNPEANA_01212;inference=ab initio prediction:Prodigal:2.6,similar to AA sequence:UniProtKB:P67182;locus_tag=EMNPEANA_01212;product=putative transcriptional regulatory protein
3	Prodigal:2.6	CDS	360003	360362	.	-	0	ID=EMNPEANA_01213;Name=sarX;dbxref=COG:COG1846;gene=sarX;inference=ab initio prediction:Prodigal:2.6,similar to AA sequence:UniProtKB:Q2G0D1;locus_tag=EMNPEANA_01213;product=HTH-type transcriptional regulator SarX
3	Prodigal:2.6	CDS	360477	362651	.	-	0	ID=EMNPEANA_01214;Name=rob;dbxref=COG:COG2207;gene=rob;inference=ab initio prediction:Prodigal:2.6,similar to AA sequence:UniProtKB:P0ACI0;locus_tag=EMNPEANA_01214;product=Right origin-binding protein
3	Prodigal:2.6	CDS	362914	363573	.	-	0	ID=EMNPEANA_01215;Name=yetJ;dbxref=COG:COG0670;gene=yetJ;inference=ab initio prediction:Prodigal:2.6,similar to AA sequence:UniProtKB:O31539;locus_tag=EMNPEANA_01215;product=putative protein YetJ
3	Prodigal:2.6	CDS	363984	364784	.	+	0	ID=EMNPEANA_01216;eC_number=3.5.1.28;Name=sle1_1;dbxref=COG:COG1388;gene=sle1_1;inference=ab initio prediction:Prodigal:2.6,similar to AA sequence:UniProtKB:Q2G0U9;locus_tag=EMNPEANA_01216;product=N-acetylmuramoyl-L-alanine amidase sle1
3	Prodigal:2.6	CDS	364977	365987	.	-	0	ID=EMNPEANA_01217;Name=pitA_1;dbxref=COG:COG0306;gene=pitA_1;inference=ab initio prediction:Prodigal:2.6,similar to AA sequence:UniProtKB:P0AFJ7;locus_tag=EMNPEANA_01217;product=Low-affinity inorganic phosphate transporter 1
3	Prodigal:2.6	CDS	366002	366649	.	-	0	ID=EMNPEANA_01218;inference=ab initio prediction:Prodigal:2.6;locus_tag=EMNPEANA_01218;product=hypothetical protein
3	Prodigal:2.6	CDS	367141	369030	.	-	0	ID=EMNPEANA_01219;Name=bceB_1;dbxref=COG:COG0577;gene=bceB_1;inference=ab initio prediction:Prodigal:2.6,similar to AA sequence:UniProtKB:O34741;locus_tag=EMNPEANA_01219;product=Bacitracin export permease protein BceB
3	Prodigal:2.6	CDS	369020	369781	.	-	0	ID=EMNPEANA_01220;Name=bceA_1;dbxref=COG:COG1136;gene=bceA_1;inference=ab initio prediction:Prodigal:2.6,similar to AA sequence:UniProtKB:O34697;locus_tag=EMNPEANA_01220;product=Bacitracin export ATP-binding protein BceA
3	Prodigal:2.6	CDS	369927	370967	.	-	0	ID=EMNPEANA_01221;eC_number=2.7.13.3;Name=graS_1;dbxref=COG:COG0642;gene=graS_1;inference=ab initio prediction:Prodigal:2.6,similar to AA sequence:UniProtKB:Q2G0D9;locus_tag=EMNPEANA_01221;product=Sensor histidine kinase GraS
3	Prodigal:2.6	CDS	370960	371634	.	-	0	ID=EMNPEANA_01222;Name=graR_1;dbxref=COG:COG0745;gene=graR_1;inference=ab initio prediction:Prodigal:2.6,similar to AA sequence:UniProtKB:Q2G0E0;locus_tag=EMNPEANA_01222;product=Response regulator protein GraR
3	Prodigal:2.6	CDS	371653	372576	.	-	0	ID=EMNPEANA_01223;inference=ab initio prediction:Prodigal:2.6;locus_tag=EMNPEANA_01223;product=hypothetical protein
3	Prodigal:2.6	CDS	372685	373191	.	+	0	ID=EMNPEANA_01224;eC_number=2.3.1.-;Name=aaaT;dbxref=COG:COG0454;gene=aaaT;inference=ab initio prediction:Prodigal:2.6,similar to AA sequence:UniProtKB:P46854;locus_tag=EMNPEANA_01224;product=L-amino acid N-acetyltransferase AaaT
3	Prodigal:2.6	CDS	373752	374804	.	-	0	ID=EMNPEANA_01225;eC_number=3.1.1.-;Name=aes;dbxref=COG:COG0657;gene=aes;inference=ab initio prediction:Prodigal:2.6,similar to AA sequence:UniProtKB:Q8ZRA1;locus_tag=EMNPEANA_01225;product=Acetyl esterase
3	Prodigal:2.6	CDS	375080	376147	.	-	0	ID=EMNPEANA_01226;inference=ab initio prediction:Prodigal:2.6;locus_tag=EMNPEANA_01226;product=hypothetical protein
3	Prodigal:2.6	CDS	376372	376872	.	-	0	ID=EMNPEANA_01227;inference=ab initio prediction:Prodigal:2.6;locus_tag=EMNPEANA_01227;product=hypothetical protein
3	Prodigal:2.6	CDS	377192	377989	.	-	0	ID=EMNPEANA_01228;Name=fepC;dbxref=COG:COG1120;gene=fepC;inference=ab initio prediction:Prodigal:2.6,similar to AA sequence:UniProtKB:P23878;locus_tag=EMNPEANA_01228;product=Ferric enterobactin transport ATP-binding protein FepC
3	Prodigal:2.6	CDS	378348	379181	.	-	0	ID=EMNPEANA_01229;inference=ab initio prediction:Prodigal:2.6;locus_tag=EMNPEANA_01229;product=hypothetical protein
3	Prodigal:2.6	CDS	379718	380947	.	-	0	ID=EMNPEANA_01230;Name=nupG;dbxref=COG:COG1972;gene=nupG;inference=ab initio prediction:Prodigal:2.6,similar to AA sequence:UniProtKB:P42312;locus_tag=EMNPEANA_01230;product=Purine nucleoside transport protein NupG
4	Prodigal:2.6	CDS	126	341	.	+	0	ID=EMNPEANA_01231;inference=ab initio prediction:Prodigal:2.6;locus_tag=EMNPEANA_01231;product=hypothetical protein
4	Prodigal:2.6	CDS	304	1068	.	+	0	ID=EMNPEANA_01232;eC_number=1.1.1.169;Name=panE_1;dbxref=COG:COG1893;gene=panE_1;inference=ab initio prediction:Prodigal:2.6,similar to AA sequence:UniProtKB:P37402;locus_tag=EMNPEANA_01232;product=2-dehydropantoate 2-reductase
4	Prodigal:2.6	CDS	1610	4291	.	+	0	ID=EMNPEANA_01233;Name=ydfJ;dbxref=COG:COG2409;gene=ydfJ;inference=ab initio prediction:Prodigal:2.6,similar to AA sequence:UniProtKB:P96687;locus_tag=EMNPEANA_01233;product=Membrane protein YdfJ
4	Prodigal:2.6	CDS	4315	5259	.	+	0	ID=EMNPEANA_01234;Name=gbuC;gene=gbuC;inference=ab initio prediction:Prodigal:2.6,similar to AA sequence:UniProtKB:Q9RR44;locus_tag=EMNPEANA_01234;product=Glycine betaine/carnitine transport binding protein GbuC
4	Prodigal:2.6	CDS	5609	6178	.	+	0	ID=EMNPEANA_01235;inference=ab initio prediction:Prodigal:2.6;locus_tag=EMNPEANA_01235;product=hypothetical protein
4	Prodigal:2.6	CDS	6389	6538	.	+	0	ID=EMNPEANA_01236;inference=ab initio prediction:Prodigal:2.6;locus_tag=EMNPEANA_01236;product=hypothetical protein
4	Prodigal:2.6	CDS	7164	7982	.	-	0	ID=EMNPEANA_01237;inference=ab initio prediction:Prodigal:2.6;locus_tag=EMNPEANA_01237;product=hypothetical protein
4	Prodigal:2.6	CDS	8019	8345	.	-	0	ID=EMNPEANA_01238;Name=immR_1;dbxref=COG:COG1396;gene=immR_1;inference=ab initio prediction:Prodigal:2.6,similar to AA sequence:UniProtKB:P96631;locus_tag=EMNPEANA_01238;product=HTH-type transcriptional regulator ImmR
4	Prodigal:2.6	CDS	9575	11500	.	-	0	ID=EMNPEANA_01239;eC_number=3.6.3.-;Name=zosA;dbxref=COG:COG2217;gene=zosA;inference=ab initio prediction:Prodigal:2.6,similar to AA sequence:UniProtKB:O31688;locus_tag=EMNPEANA_01239;product=Zinc-transporting ATPase
4	Prodigal:2.6	CDS	11629	11727	.	-	0	ID=EMNPEANA_01240;inference=ab initio prediction:Prodigal:2.6;locus_tag=EMNPEANA_01240;product=hypothetical protein
4	Prodigal:2.6	CDS	11830	12156	.	-	0	ID=EMNPEANA_01241;Name=czrA_2;dbxref=COG:COG0640;gene=czrA_2;inference=ab initio prediction:Prodigal:2.6,similar to AA sequence:UniProtKB:O31844;locus_tag=EMNPEANA_01241;product=HTH-type transcriptional repressor CzrA
4	Prodigal:2.6	CDS	12363	12722	.	+	0	ID=EMNPEANA_01242;inference=ab initio prediction:Prodigal:2.6;locus_tag=EMNPEANA_01242;product=hypothetical protein
4	Prodigal:2.6	CDS	12670	12813	.	-	0	ID=EMNPEANA_01243;inference=ab initio prediction:Prodigal:2.6;locus_tag=EMNPEANA_01243;product=hypothetical protein
4	Prodigal:2.6	CDS	13196	13810	.	+	0	ID=EMNPEANA_01244;inference=ab initio prediction:Prodigal:2.6;locus_tag=EMNPEANA_01244;product=hypothetical protein
4	Prodigal:2.6	CDS	13997	15358	.	+	0	ID=EMNPEANA_01245;inference=ab initio prediction:Prodigal:2.6;locus_tag=EMNPEANA_01245;product=hypothetical protein
4	Prodigal:2.6	CDS	15355	16983	.	+	0	ID=EMNPEANA_01246;Name=hin;dbxref=COG:COG1961;gene=hin;inference=ab initio prediction:Prodigal:2.6,similar to AA sequence:UniProtKB:P03013;locus_tag=EMNPEANA_01246;product=DNA-invertase hin
4	Prodigal:2.6	CDS	17484	17834	.	+	0	ID=EMNPEANA_01247;inference=ab initio prediction:Prodigal:2.6;locus_tag=EMNPEANA_01247;product=hypothetical protein
4	Prodigal:2.6	CDS	17827	17919	.	+	0	ID=EMNPEANA_01248;inference=ab initio prediction:Prodigal:2.6;locus_tag=EMNPEANA_01248;product=hypothetical protein
4	Prodigal:2.6	CDS	17921	18232	.	+	0	ID=EMNPEANA_01249;inference=ab initio prediction:Prodigal:2.6;locus_tag=EMNPEANA_01249;product=hypothetical protein
4	Prodigal:2.6	CDS	18248	18751	.	+	0	ID=EMNPEANA_01250;inference=ab initio prediction:Prodigal:2.6;locus_tag=EMNPEANA_01250;product=hypothetical protein
4	Prodigal:2.6	CDS	19149	19559	.	+	0	ID=EMNPEANA_01251;inference=ab initio prediction:Prodigal:2.6;locus_tag=EMNPEANA_01251;product=hypothetical protein
4	Prodigal:2.6	CDS	20231	20728	.	+	0	ID=EMNPEANA_01252;eC_number=2.3.1.57;Name=speG_1;gene=speG_1;inference=ab initio prediction:Prodigal:2.6,similar to AA sequence:UniProtKB:Q9KL03;locus_tag=EMNPEANA_01252;product=Spermidine N(1)-acetyltransferase
4	Prodigal:2.6	CDS	20796	21047	.	+	0	ID=EMNPEANA_01253;inference=ab initio prediction:Prodigal:2.6;locus_tag=EMNPEANA_01253;product=hypothetical protein
4	Prodigal:2.6	CDS	21051	22253	.	-	0	ID=EMNPEANA_01254;inference=ab initio prediction:Prodigal:2.6;locus_tag=EMNPEANA_01254;product=hypothetical protein
4	Prodigal:2.6	CDS	22246	22389	.	-	0	ID=EMNPEANA_01255;eC_number=3.1.21.3;Name=hsdR;gene=hsdR;inference=ab initio prediction:Prodigal:2.6,similar to AA sequence:UniProtKB:Q7A801;locus_tag=EMNPEANA_01255;product=Type-1 restriction enzyme R protein
4	Prodigal:2.6	CDS	22490	22969	.	-	0	ID=EMNPEANA_01256;eC_number=2.1.1.177;Name=rlmH;dbxref=COG:COG1576;gene=rlmH;inference=ab initio prediction:Prodigal:2.6,similar to AA sequence:UniProtKB:P0C1V0;locus_tag=EMNPEANA_01256;product=Ribosomal RNA large subunit methyltransferase H
4	Prodigal:2.6	CDS	24024	24824	.	-	0	ID=EMNPEANA_01257;eC_number=3.-.-.-;Name=yycJ;dbxref=COG:COG1235;gene=yycJ;inference=ab initio prediction:Prodigal:2.6,similar to AA sequence:UniProtKB:C0SP91;locus_tag=EMNPEANA_01257;product=Putative metallo-hydrolase YycJ
4	Prodigal:2.6	CDS	25445	26236	.	-	0	ID=EMNPEANA_01258;Name=yycI;dbxref=COG:COG4853;gene=yycI;inference=ab initio prediction:Prodigal:2.6,similar to AA sequence:UniProtKB:Q45612;locus_tag=EMNPEANA_01258;product=Two-component system WalR/WalK regulatory protein YycI
4	Prodigal:2.6	CDS	26237	27523	.	-	0	ID=EMNPEANA_01259;inference=ab initio prediction:Prodigal:2.6;locus_tag=EMNPEANA_01259;product=hypothetical protein
4	Prodigal:2.6	CDS	27567	29399	.	-	0	ID=EMNPEANA_01260;eC_number=2.7.13.3;Name=walK;gene=walK;inference=ab initio prediction:Prodigal:2.6,similar to AA sequence:UniProtKB:Q5HK19;locus_tag=EMNPEANA_01260;product=Sensor protein kinase WalK
4	Prodigal:2.6	CDS	29412	30113	.	-	0	ID=EMNPEANA_01261;Name=walR;dbxref=COG:COG0745;gene=walR;inference=ab initio prediction:Prodigal:2.6,similar to AA sequence:UniProtKB:Q2G2U6;locus_tag=EMNPEANA_01261;product=Transcriptional regulatory protein WalR
4	Aragorn:1.2	tRNA	30590	30662	.	-	.	ID=EMNPEANA_01262;inference=COORDINATES:profile:Aragorn:1.2;locus_tag=EMNPEANA_01262;product=tRNA-Asp(gtc)
4	Aragorn:1.2	tRNA	30668	30742	.	-	.	ID=EMNPEANA_01263;inference=COORDINATES:profile:Aragorn:1.2;locus_tag=EMNPEANA_01263;product=tRNA-Glu(ttc)
4	Prodigal:2.6	CDS	31166	32449	.	-	0	ID=EMNPEANA_01264;eC_number=6.3.4.4;Name=purA;gene=purA;inference=ab initio prediction:Prodigal:2.6,similar to AA sequence:UniProtKB:P99099;locus_tag=EMNPEANA_01264;product=Adenylosuccinate synthetase
4	Prodigal:2.6	CDS	32728	34128	.	-	0	ID=EMNPEANA_01265;eC_number=3.6.4.12;Name=dnaC;dbxref=COG:COG0305;gene=dnaC;inference=ab initio prediction:Prodigal:2.6,similar to AA sequence:UniProtKB:P37469;locus_tag=EMNPEANA_01265;product=Replicative DNA helicase
4	Prodigal:2.6	CDS	34299	34745	.	-	0	ID=EMNPEANA_01266;Name=rplI;gene=rplI;inference=ab initio prediction:Prodigal:2.6,similar to AA sequence:UniProtKB:P66318;locus_tag=EMNPEANA_01266;product=50S ribosomal protein L9
4	Prodigal:2.6	CDS	34742	36709	.	-	0	ID=EMNPEANA_01267;eC_number=3.1.4.-;Name=gdpP;dbxref=COG:COG3887;gene=gdpP;inference=ab initio prediction:Prodigal:2.6,similar to AA sequence:UniProtKB:A4ITV2;locus_tag=EMNPEANA_01267;product=Cyclic-di-AMP phosphodiesterase GdpP
4	Prodigal:2.6	CDS	36738	37664	.	-	0	ID=EMNPEANA_01268;inference=ab initio prediction:Prodigal:2.6;locus_tag=EMNPEANA_01268;product=hypothetical protein
4	Prodigal:2.6	CDS	37912	38880	.	-	0	ID=EMNPEANA_01269;eC_number=2.3.1.31;Name=metXA;dbxref=COG:COG2021;gene=metXA;inference=ab initio prediction:Prodigal:2.6,similar to AA sequence:UniProtKB:K4ICC9;locus_tag=EMNPEANA_01269;product=Homoserine O-acetyltransferase
4	Prodigal:2.6	CDS	39170	39499	.	-	0	ID=EMNPEANA_01270;inference=ab initio prediction:Prodigal:2.6;locus_tag=EMNPEANA_01270;product=hypothetical protein
4	Prodigal:2.6	CDS	39496	40188	.	-	0	ID=EMNPEANA_01271;Name=ygaZ;dbxref=COG:COG1296;gene=ygaZ;inference=ab initio prediction:Prodigal:2.6,similar to AA sequence:UniProtKB:P76630;locus_tag=EMNPEANA_01271;product=Inner membrane protein YgaZ
4	Prodigal:2.6	CDS	40552	41556	.	+	0	ID=EMNPEANA_01272;eC_number=3.1.4.12;Name=smcL;gene=smcL;inference=ab initio prediction:Prodigal:2.6,similar to AA sequence:UniProtKB:Q9RLV9;locus_tag=EMNPEANA_01272;product=Sphingomyelinase C
4	Prodigal:2.6	CDS	42086	43372	.	-	0	ID=EMNPEANA_01273;eC_number=6.1.1.11;Name=serS;gene=serS;inference=ab initio prediction:Prodigal:2.6,similar to AA sequence:UniProtKB:P99178;locus_tag=EMNPEANA_01273;product=Serine--tRNA ligase
4	Prodigal:2.6	CDS	44199	45032	.	+	0	ID=EMNPEANA_01274;eC_number=4.2.1.136;Name=nnrD;dbxref=COG:COG0063;gene=nnrD;inference=ab initio prediction:Prodigal:2.6,similar to AA sequence:UniProtKB:Q833Y3;locus_tag=EMNPEANA_01274;product=ADP-dependent (S)-NAD(P)H-hydrate dehydratase
4	Prodigal:2.6	CDS	45424	48105	.	-	0	ID=EMNPEANA_01275;eC_number=5.99.1.3;Name=gyrA;gene=gyrA;inference=ab initio prediction:Prodigal:2.6,similar to AA sequence:UniProtKB:Q99XG5;locus_tag=EMNPEANA_01275;product=DNA gyrase subunit A
4	Prodigal:2.6	CDS	48142	50073	.	-	0	ID=EMNPEANA_01276;eC_number=5.99.1.3;Name=gyrB;gene=gyrB;inference=ab initio prediction:Prodigal:2.6,similar to AA sequence:UniProtKB:Q6GKU0;locus_tag=EMNPEANA_01276;product=DNA gyrase subunit B
4	Prodigal:2.6	CDS	50084	51199	.	-	0	ID=EMNPEANA_01277;Name=recF;dbxref=COG:COG1195;gene=recF;inference=ab initio prediction:Prodigal:2.6,similar to AA sequence:UniProtKB:P9WHI9;locus_tag=EMNPEANA_01277;product=DNA replication and repair protein RecF
4	Prodigal:2.6	CDS	51196	51432	.	-	0	ID=EMNPEANA_01278;inference=ab initio prediction:Prodigal:2.6;locus_tag=EMNPEANA_01278;product=hypothetical protein
4	Prodigal:2.6	CDS	51865	52998	.	-	0	ID=EMNPEANA_01279;Name=dnaN;gene=dnaN;inference=ab initio prediction:Prodigal:2.6,similar to AA sequence:UniProtKB:P99103;locus_tag=EMNPEANA_01279;product=Beta sliding clamp
4	Prodigal:2.6	CDS	53307	54662	.	-	0	ID=EMNPEANA_01280;Name=dnaA;gene=dnaA;inference=ab initio prediction:Prodigal:2.6,similar to AA sequence:UniProtKB:P68866;locus_tag=EMNPEANA_01280;product=Chromosomal replication initiator protein DnaA
4	Prodigal:2.6	CDS	55697	56044	.	+	0	ID=EMNPEANA_01281;eC_number=3.1.26.5;Name=rnpA;dbxref=COG:COG0594;gene=rnpA;inference=ab initio prediction:Prodigal:2.6,similar to AA sequence:UniProtKB:Q2FUQ1;locus_tag=EMNPEANA_01281;product=Ribonuclease P protein component
4	Prodigal:2.6	CDS	56190	57569	.	+	0	ID=EMNPEANA_01282;eC_number=3.6.-.-;Name=mnmE;dbxref=COG:COG0486;gene=mnmE;inference=ab initio prediction:Prodigal:2.6,similar to AA sequence:UniProtKB:Q8YN91;locus_tag=EMNPEANA_01282;product=tRNA modification GTPase MnmE
4	Prodigal:2.6	CDS	57642	59519	.	+	0	ID=EMNPEANA_01283;Name=mnmG;gene=mnmG;inference=ab initio prediction:Prodigal:2.6,similar to AA sequence:UniProtKB:P64230;locus_tag=EMNPEANA_01283;product=tRNA uridine 5-carboxymethylaminomethyl modification enzyme MnmG
4	Prodigal:2.6	CDS	59519	60238	.	+	0	ID=EMNPEANA_01284;eC_number=2.1.1.-;Name=rsmG;dbxref=COG:COG0357;gene=rsmG;inference=ab initio prediction:Prodigal:2.6,similar to AA sequence:UniProtKB:P25813;locus_tag=EMNPEANA_01284;product=Ribosomal RNA small subunit methyltransferase G
4	Prodigal:2.6	CDS	60282	61121	.	+	0	ID=EMNPEANA_01285;Name=noc;dbxref=COG:COG1475;gene=noc;inference=ab initio prediction:Prodigal:2.6,similar to AA sequence:UniProtKB:P37524;locus_tag=EMNPEANA_01285;product=Nucleoid occlusion protein
4	Prodigal:2.6	CDS	61383	61544	.	+	0	ID=EMNPEANA_01286;inference=ab initio prediction:Prodigal:2.6;locus_tag=EMNPEANA_01286;product=hypothetical protein
4	Prodigal:2.6	CDS	61507	61881	.	+	0	ID=EMNPEANA_01287;inference=ab initio prediction:Prodigal:2.6;locus_tag=EMNPEANA_01287;product=hypothetical protein
4	Prodigal:2.6	CDS	61897	62292	.	+	0	ID=EMNPEANA_01288;inference=ab initio prediction:Prodigal:2.6;locus_tag=EMNPEANA_01288;product=hypothetical protein
4	Prodigal:2.6	CDS	62258	62797	.	+	0	ID=EMNPEANA_01289;inference=ab initio prediction:Prodigal:2.6,similar to AA sequence:UniProtKB:P9WMD1;locus_tag=EMNPEANA_01289;product=putative HTH-type transcriptional regulator
4	Prodigal:2.6	CDS	63017	63586	.	+	0	ID=EMNPEANA_01290;Name=immR_2;dbxref=COG:COG1396;gene=immR_2;inference=ab initio prediction:Prodigal:2.6,similar to AA sequence:UniProtKB:P96631;locus_tag=EMNPEANA_01290;product=HTH-type transcriptional regulator ImmR
4	Prodigal:2.6	CDS	63774	64403	.	-	0	ID=EMNPEANA_01291;inference=ab initio prediction:Prodigal:2.6;locus_tag=EMNPEANA_01291;product=hypothetical protein
4	Prodigal:2.6	CDS	64641	65759	.	+	0	ID=EMNPEANA_01292;inference=ab initio prediction:Prodigal:2.6;locus_tag=EMNPEANA_01292;product=hypothetical protein
4	Prodigal:2.6	CDS	65756	66442	.	+	0	ID=EMNPEANA_01293;eC_number=3.6.3.-;Name=yknY;dbxref=COG:COG1136;gene=yknY;inference=ab initio prediction:Prodigal:2.6,similar to AA sequence:UniProtKB:O31711;locus_tag=EMNPEANA_01293;product=putative ABC transporter ATP-binding protein YknY
4	Prodigal:2.6	CDS	66435	67631	.	+	0	ID=EMNPEANA_01294;eC_number=3.6.3.-;Name=macB;gene=macB;inference=ab initio prediction:Prodigal:2.6,similar to AA sequence:UniProtKB:Q2EHL8;locus_tag=EMNPEANA_01294;product=Macrolide export ATP-binding/permease protein MacB
4	Prodigal:2.6	CDS	67667	67759	.	+	0	ID=EMNPEANA_01295;inference=ab initio prediction:Prodigal:2.6;locus_tag=EMNPEANA_01295;product=hypothetical protein
4	Prodigal:2.6	CDS	68013	68261	.	+	0	ID=EMNPEANA_01296;inference=ab initio prediction:Prodigal:2.6;locus_tag=EMNPEANA_01296;product=hypothetical protein
4	Prodigal:2.6	CDS	69280	71325	.	+	0	ID=EMNPEANA_01297;eC_number=3.1.1.3;Name=lip2_1;dbxref=COG:COG1075;gene=lip2_1;inference=ab initio prediction:Prodigal:2.6,similar to AA sequence:UniProtKB:Q2G155;locus_tag=EMNPEANA_01297;product=Lipase 2
4	Prodigal:2.6	CDS	71397	71588	.	-	0	ID=EMNPEANA_01298;inference=ab initio prediction:Prodigal:2.6;locus_tag=EMNPEANA_01298;product=hypothetical protein
4	Prodigal:2.6	CDS	71633	73513	.	-	0	ID=EMNPEANA_01299;Name=bceB_2;dbxref=COG:COG0577;gene=bceB_2;inference=ab initio prediction:Prodigal:2.6,similar to AA sequence:UniProtKB:O34741;locus_tag=EMNPEANA_01299;product=Bacitracin export permease protein BceB
4	Prodigal:2.6	CDS	73503	74261	.	-	0	ID=EMNPEANA_01300;Name=bceA_2;dbxref=COG:COG1136;gene=bceA_2;inference=ab initio prediction:Prodigal:2.6,similar to AA sequence:UniProtKB:O34697;locus_tag=EMNPEANA_01300;product=Bacitracin export ATP-binding protein BceA
4	Prodigal:2.6	CDS	74555	74935	.	+	0	ID=EMNPEANA_01301;inference=ab initio prediction:Prodigal:2.6;locus_tag=EMNPEANA_01301;product=hypothetical protein
4	Prodigal:2.6	CDS	74951	75595	.	+	0	ID=EMNPEANA_01302;inference=ab initio prediction:Prodigal:2.6;locus_tag=EMNPEANA_01302;product=hypothetical protein
4	Prodigal:2.6	CDS	75661	76239	.	+	0	ID=EMNPEANA_01303;eC_number=3.4.21.89;Name=spsB_3;dbxref=COG:COG0681;gene=spsB_3;inference=ab initio prediction:Prodigal:2.6,similar to AA sequence:UniProtKB:Q5HHB9;locus_tag=EMNPEANA_01303;product=Signal peptidase IB
4	Prodigal:2.6	CDS	76302	77687	.	-	0	ID=EMNPEANA_01304;Name=ygcS;gene=ygcS;inference=ab initio prediction:Prodigal:2.6,similar to AA sequence:UniProtKB:Q46909;locus_tag=EMNPEANA_01304;product=Inner membrane metabolite transport protein YgcS
4	Prodigal:2.6	CDS	78872	78997	.	+	0	ID=EMNPEANA_01305;inference=ab initio prediction:Prodigal:2.6;locus_tag=EMNPEANA_01305;product=hypothetical protein
4	Prodigal:2.6	CDS	79073	83860	.	+	0	ID=EMNPEANA_01306;Name=sdrF;gene=sdrF;inference=ab initio prediction:Prodigal:2.6,similar to AA sequence:UniProtKB:Q9KI14;locus_tag=EMNPEANA_01306;product=Serine-aspartate repeat-containing protein F
4	Prodigal:2.6	CDS	83944	85578	.	+	0	ID=EMNPEANA_01307;inference=ab initio prediction:Prodigal:2.6;locus_tag=EMNPEANA_01307;product=hypothetical protein
4	Prodigal:2.6	CDS	85654	87159	.	-	0	ID=EMNPEANA_01308;eC_number=2.4.1.52;Name=tagE_1;dbxref=COG:COG0438;gene=tagE_1;inference=ab initio prediction:Prodigal:2.6,similar to AA sequence:UniProtKB:P13484;locus_tag=EMNPEANA_01308;product=Poly(glycerol-phosphate) alpha-glucosyltransferase
4	Prodigal:2.6	CDS	87562	88032	.	+	0	ID=EMNPEANA_01309;eC_number=2.3.1.-;Name=ydaF;dbxref=COG:COG1670;gene=ydaF;inference=ab initio prediction:Prodigal:2.6,similar to AA sequence:UniProtKB:P96579;locus_tag=EMNPEANA_01309;product=Putative ribosomal N-acetyltransferase YdaF
4	Prodigal:2.6	CDS	88230	88697	.	-	0	ID=EMNPEANA_01310;inference=ab initio prediction:Prodigal:2.6;locus_tag=EMNPEANA_01310;product=hypothetical protein
4	Prodigal:2.6	CDS	89170	89400	.	-	0	ID=EMNPEANA_01311;inference=ab initio prediction:Prodigal:2.6;locus_tag=EMNPEANA_01311;product=hypothetical protein
4	Prodigal:2.6	CDS	89551	90189	.	-	0	ID=EMNPEANA_01312;inference=ab initio prediction:Prodigal:2.6;locus_tag=EMNPEANA_01312;product=hypothetical protein
4	Prodigal:2.6	CDS	90189	91031	.	-	0	ID=EMNPEANA_01313;Name=ytrB_2;dbxref=COG:COG1131;gene=ytrB_2;inference=ab initio prediction:Prodigal:2.6,similar to AA sequence:UniProtKB:O34641;locus_tag=EMNPEANA_01313;product=ABC transporter ATP-binding protein YtrB
4	Prodigal:2.6	CDS	91266	91793	.	-	0	ID=EMNPEANA_01314;inference=ab initio prediction:Prodigal:2.6;locus_tag=EMNPEANA_01314;product=hypothetical protein
4	Prodigal:2.6	CDS	91790	91993	.	-	0	ID=EMNPEANA_01315;inference=ab initio prediction:Prodigal:2.6;locus_tag=EMNPEANA_01315;product=hypothetical protein
4	Prodigal:2.6	CDS	92297	92479	.	+	0	ID=EMNPEANA_01316;inference=ab initio prediction:Prodigal:2.6;locus_tag=EMNPEANA_01316;product=hypothetical protein
4	Prodigal:2.6	CDS	93098	93310	.	+	0	ID=EMNPEANA_01317;inference=ab initio prediction:Prodigal:2.6;locus_tag=EMNPEANA_01317;product=hypothetical protein
4	Prodigal:2.6	CDS	93326	94510	.	+	0	ID=EMNPEANA_01318;eC_number=2.3.1.9;inference=ab initio prediction:Prodigal:2.6,similar to AA sequence:UniProtKB:Q7A7L2;locus_tag=EMNPEANA_01318;product=putative acetyl-CoA acyltransferase
4	Prodigal:2.6	CDS	94728	95471	.	-	0	ID=EMNPEANA_01319;eC_number=3.5.1.9;Name=kynB;gene=kynB;inference=ab initio prediction:Prodigal:2.6,protein motif:HAMAP:MF_01969;locus_tag=EMNPEANA_01319;product=Kynurenine formamidase
4	Prodigal:2.6	CDS	95493	97739	.	-	0	ID=EMNPEANA_01320;eC_number=2.1.1.14;Name=metE;dbxref=COG:COG0620;gene=metE;inference=ab initio prediction:Prodigal:2.6,similar to AA sequence:UniProtKB:Q8CWX6;locus_tag=EMNPEANA_01320;product=5-methyltetrahydropteroyltriglutamate--homocysteine methyltransferase
4	Prodigal:2.6	CDS	97736	99574	.	-	0	ID=EMNPEANA_01321;Name=yitJ;dbxref=COG:COG0646;gene=yitJ;inference=ab initio prediction:Prodigal:2.6,similar to AA sequence:UniProtKB:O06745;locus_tag=EMNPEANA_01321;product=Bifunctional homocysteine S-methyltransferase/5%2C10-methylenetetrahydrofolate reductase
4	Prodigal:2.6	CDS	99528	100703	.	-	0	ID=EMNPEANA_01322;eC_number=4.4.1.8;Name=metC;dbxref=COG:COG0626;gene=metC;inference=ab initio prediction:Prodigal:2.6,similar to AA sequence:UniProtKB:O31632;locus_tag=EMNPEANA_01322;product=Cystathionine beta-lyase MetC
4	Prodigal:2.6	CDS	100700	101803	.	-	0	ID=EMNPEANA_01323;eC_number=2.5.1.-;Name=metI;dbxref=COG:COG0626;gene=metI;inference=ab initio prediction:Prodigal:2.6,similar to AA sequence:UniProtKB:O31631;locus_tag=EMNPEANA_01323;product=Cystathionine gamma-synthase/O-acetylhomoserine (thiol)-lyase
4	Prodigal:2.6	CDS	102532	103374	.	+	0	ID=EMNPEANA_01324;Name=spo0J;dbxref=COG:COG1475;gene=spo0J;inference=ab initio prediction:Prodigal:2.6,similar to AA sequence:UniProtKB:P26497;locus_tag=EMNPEANA_01324;product=Stage 0 sporulation protein J
4	Prodigal:2.6	CDS	103490	104404	.	+	0	ID=EMNPEANA_01325;Name=mscS_1;dbxref=COG:COG0668;gene=mscS_1;inference=ab initio prediction:Prodigal:2.6,similar to AA sequence:UniProtKB:Q8R6L9;locus_tag=EMNPEANA_01325;product=Small-conductance mechanosensitive channel
4	Prodigal:2.6	CDS	104425	104628	.	+	0	ID=EMNPEANA_01326;inference=ab initio prediction:Prodigal:2.6;locus_tag=EMNPEANA_01326;product=hypothetical protein
4	Prodigal:2.6	CDS	104640	105737	.	+	0	ID=EMNPEANA_01327;Name=ychF;dbxref=COG:COG0012;gene=ychF;inference=ab initio prediction:Prodigal:2.6,similar to AA sequence:UniProtKB:P37518;locus_tag=EMNPEANA_01327;product=Ribosome-binding ATPase YchF
4	Prodigal:2.6	CDS	105970	106161	.	-	0	ID=EMNPEANA_01328;inference=ab initio prediction:Prodigal:2.6;locus_tag=EMNPEANA_01328;product=hypothetical protein
4	Prodigal:2.6	CDS	106235	107044	.	-	0	ID=EMNPEANA_01329;inference=ab initio prediction:Prodigal:2.6;locus_tag=EMNPEANA_01329;product=hypothetical protein
4	Prodigal:2.6	CDS	107429	107725	.	+	0	ID=EMNPEANA_01330;Name=rpsF;dbxref=COG:COG0360;gene=rpsF;inference=ab initio prediction:Prodigal:2.6,similar to AA sequence:UniProtKB:Q2G113;locus_tag=EMNPEANA_01330;product=30S ribosomal protein S6
4	Prodigal:2.6	CDS	107748	108257	.	+	0	ID=EMNPEANA_01331;Name=ssbA_2;dbxref=COG:COG0629;gene=ssbA_2;inference=ab initio prediction:Prodigal:2.6,similar to AA sequence:UniProtKB:P37455;locus_tag=EMNPEANA_01331;product=Single-stranded DNA-binding protein A
4	Prodigal:2.6	CDS	108302	108544	.	+	0	ID=EMNPEANA_01332;Name=rpsR;dbxref=COG:COG0238;gene=rpsR;inference=ab initio prediction:Prodigal:2.6,similar to AA sequence:UniProtKB:Q2G111;locus_tag=EMNPEANA_01332;product=30S ribosomal protein S18
4	Prodigal:2.6	CDS	109014	109274	.	-	0	ID=EMNPEANA_01333;inference=ab initio prediction:Prodigal:2.6;locus_tag=EMNPEANA_01333;product=hypothetical protein
4	Prodigal:2.6	CDS	109496	109750	.	+	0	ID=EMNPEANA_01334;inference=ab initio prediction:Prodigal:2.6;locus_tag=EMNPEANA_01334;product=hypothetical protein
4	Prodigal:2.6	CDS	110222	110854	.	+	0	ID=EMNPEANA_01335;Name=rhtC;dbxref=COG:COG1280;gene=rhtC;inference=ab initio prediction:Prodigal:2.6,similar to AA sequence:UniProtKB:P0AG38;locus_tag=EMNPEANA_01335;product=Threonine efflux protein
4	Prodigal:2.6	CDS	110875	111465	.	+	0	ID=EMNPEANA_01336;eC_number=5.4.2.11;Name=gpmA_2;dbxref=COG:COG0588;gene=gpmA_2;inference=ab initio prediction:Prodigal:2.6,similar to AA sequence:UniProtKB:P62707;locus_tag=EMNPEANA_01336;product=2%2C3-bisphosphoglycerate-dependent phosphoglycerate mutase
4	Prodigal:2.6	CDS	111823	112200	.	-	0	ID=EMNPEANA_01337;inference=ab initio prediction:Prodigal:2.6;locus_tag=EMNPEANA_01337;product=hypothetical protein
4	Prodigal:2.6	CDS	112420	113043	.	-	0	ID=EMNPEANA_01338;inference=ab initio prediction:Prodigal:2.6;locus_tag=EMNPEANA_01338;product=hypothetical protein
4	Prodigal:2.6	CDS	113186	113314	.	+	0	ID=EMNPEANA_01339;inference=ab initio prediction:Prodigal:2.6;locus_tag=EMNPEANA_01339;product=hypothetical protein
4	Prodigal:2.6	CDS	113304	114827	.	-	0	ID=EMNPEANA_01340;eC_number=1.8.1.-;Name=ahpF;gene=ahpF;inference=ab initio prediction:Prodigal:2.6,similar to AA sequence:UniProtKB:P99118;locus_tag=EMNPEANA_01340;product=Alkyl hydroperoxide reductase subunit F
4	Prodigal:2.6	CDS	114842	115411	.	-	0	ID=EMNPEANA_01341;eC_number=1.11.1.15;Name=ahpC;dbxref=COG:COG0450;gene=ahpC;inference=ab initio prediction:Prodigal:2.6,similar to AA sequence:UniProtKB:P0A0B7;locus_tag=EMNPEANA_01341;product=Alkyl hydroperoxide reductase C
4	Prodigal:2.6	CDS	115856	116635	.	-	0	ID=EMNPEANA_01342;eC_number=4.2.1.163;Name=hpcG;gene=hpcG;inference=ab initio prediction:Prodigal:2.6,similar to AA sequence:UniProtKB:P42270;locus_tag=EMNPEANA_01342;product=2-oxo-hept-4-ene-1%2C7-dioate hydratase
4	Prodigal:2.6	CDS	116776	117531	.	+	0	ID=EMNPEANA_01343;eC_number=1.6.-.-;Name=nfrA;dbxref=COG:COG0778;gene=nfrA;inference=ab initio prediction:Prodigal:2.6,similar to AA sequence:UniProtKB:Q2G0Z5;locus_tag=EMNPEANA_01343;product=NADPH-dependent oxidoreductase
4	Prodigal:2.6	CDS	117653	119041	.	-	0	ID=EMNPEANA_01344;Name=tcyP;dbxref=COG:COG1823;gene=tcyP;inference=ab initio prediction:Prodigal:2.6,similar to AA sequence:UniProtKB:P54596;locus_tag=EMNPEANA_01344;product=L-cystine uptake protein TcyP
4	Prodigal:2.6	CDS	119350	120252	.	-	0	ID=EMNPEANA_01345;inference=ab initio prediction:Prodigal:2.6,similar to AA sequence:UniProtKB:P60855;locus_tag=EMNPEANA_01345;product=putative protein
4	Prodigal:2.6	CDS	120378	121043	.	-	0	ID=EMNPEANA_01346;inference=ab initio prediction:Prodigal:2.6;locus_tag=EMNPEANA_01346;product=hypothetical protein
4	Prodigal:2.6	CDS	121171	121578	.	-	0	ID=EMNPEANA_01347;inference=ab initio prediction:Prodigal:2.6,similar to AA sequence:UniProtKB:Q7A7I6;locus_tag=EMNPEANA_01347;note=UPF0355 protein SA0372;product=hypothetical protein
4	Prodigal:2.6	CDS	122175	122753	.	+	0	ID=EMNPEANA_01348;eC_number=2.4.2.22;Name=xpt;gene=xpt;inference=ab initio prediction:Prodigal:2.6,similar to AA sequence:UniProtKB:Q7A7I5;locus_tag=EMNPEANA_01348;product=Xanthine phosphoribosyltransferase
4	Prodigal:2.6	CDS	122753	124021	.	+	0	ID=EMNPEANA_01349;Name=pucK;dbxref=COG:COG2233;gene=pucK;inference=ab initio prediction:Prodigal:2.6,similar to AA sequence:UniProtKB:O32140;locus_tag=EMNPEANA_01349;product=Uric acid permease PucK
4	Prodigal:2.6	CDS	124059	125525	.	+	0	ID=EMNPEANA_01350;eC_number=1.1.1.205;Name=guaB;gene=guaB;inference=ab initio prediction:Prodigal:2.6,similar to AA sequence:UniProtKB:P99106;locus_tag=EMNPEANA_01350;product=Inosine-5'-monophosphate dehydrogenase
4	Prodigal:2.6	CDS	125692	127233	.	+	0	ID=EMNPEANA_01351;eC_number=6.3.5.2;Name=guaA;gene=guaA;inference=ab initio prediction:Prodigal:2.6,similar to AA sequence:UniProtKB:P99105;locus_tag=EMNPEANA_01351;product=GMP synthase [glutamine-hydrolyzing]
4	Prodigal:2.6	CDS	127474	128379	.	-	0	ID=EMNPEANA_01352;inference=ab initio prediction:Prodigal:2.6;locus_tag=EMNPEANA_01352;product=hypothetical protein
4	Prodigal:2.6	CDS	128382	128966	.	-	0	ID=EMNPEANA_01353;Name=xerD_4;gene=xerD_4;inference=ab initio prediction:Prodigal:2.6,similar to AA sequence:UniProtKB:P0A0P0;locus_tag=EMNPEANA_01353;product=Tyrosine recombinase XerD
4	Prodigal:2.6	CDS	128929	129177	.	-	0	ID=EMNPEANA_01354;inference=ab initio prediction:Prodigal:2.6;locus_tag=EMNPEANA_01354;product=hypothetical protein
4	Prodigal:2.6	CDS	129333	129560	.	-	0	ID=EMNPEANA_01355;inference=ab initio prediction:Prodigal:2.6;locus_tag=EMNPEANA_01355;product=hypothetical protein
4	Prodigal:2.6	CDS	129638	130192	.	-	0	ID=EMNPEANA_01356;inference=ab initio prediction:Prodigal:2.6;locus_tag=EMNPEANA_01356;product=hypothetical protein
4	Prodigal:2.6	CDS	130302	130919	.	-	0	ID=EMNPEANA_01357;inference=ab initio prediction:Prodigal:2.6;locus_tag=EMNPEANA_01357;product=hypothetical protein
4	Prodigal:2.6	CDS	131118	131234	.	-	0	ID=EMNPEANA_01358;inference=ab initio prediction:Prodigal:2.6;locus_tag=EMNPEANA_01358;product=hypothetical protein
4	Prodigal:2.6	CDS	131810	131941	.	+	0	ID=EMNPEANA_01359;inference=ab initio prediction:Prodigal:2.6;locus_tag=EMNPEANA_01359;product=hypothetical protein
4	Prodigal:2.6	CDS	132246	133274	.	+	0	ID=EMNPEANA_01360;inference=ab initio prediction:Prodigal:2.6;locus_tag=EMNPEANA_01360;product=hypothetical protein
4	Prodigal:2.6	CDS	133789	134172	.	+	0	ID=EMNPEANA_01361;inference=ab initio prediction:Prodigal:2.6;locus_tag=EMNPEANA_01361;product=hypothetical protein
4	Prodigal:2.6	CDS	134343	135545	.	+	0	ID=EMNPEANA_01362;Name=yciC_2;dbxref=COG:COG0523;gene=yciC_2;inference=ab initio prediction:Prodigal:2.6,similar to AA sequence:UniProtKB:P94400;locus_tag=EMNPEANA_01362;product=Putative metal chaperone YciC
4	Prodigal:2.6	CDS	137118	138614	.	+	0	ID=EMNPEANA_01363;eC_number=1.6.5.11;Name=nuoL;dbxref=COG:COG1009;gene=nuoL;inference=ab initio prediction:Prodigal:2.6,similar to AA sequence:UniProtKB:P9WIW1;locus_tag=EMNPEANA_01363;product=NADH-quinone oxidoreductase subunit L
4	Prodigal:2.6	CDS	138632	141199	.	+	0	ID=EMNPEANA_01364;inference=ab initio prediction:Prodigal:2.6;locus_tag=EMNPEANA_01364;product=hypothetical protein
4	Prodigal:2.6	CDS	141312	141680	.	+	0	ID=EMNPEANA_01365;inference=ab initio prediction:Prodigal:2.6;locus_tag=EMNPEANA_01365;product=hypothetical protein
4	Prodigal:2.6	CDS	142192	142893	.	+	0	ID=EMNPEANA_01366;eC_number=3.1.3.27;Name=pgpB_2;dbxref=COG:COG0671;gene=pgpB_2;inference=ab initio prediction:Prodigal:2.6,similar to AA sequence:UniProtKB:O34349;locus_tag=EMNPEANA_01366;product=Phosphatidylglycerophosphatase B
4	Prodigal:2.6	CDS	143000	143728	.	+	0	ID=EMNPEANA_01367;eC_number=3.1.1.1;Name=est_2;dbxref=COG:COG1647;gene=est_2;inference=ab initio prediction:Prodigal:2.6,similar to AA sequence:UniProtKB:O32232;locus_tag=EMNPEANA_01367;product=Carboxylesterase
4	Prodigal:2.6	CDS	143743	143985	.	+	0	ID=EMNPEANA_01368;inference=ab initio prediction:Prodigal:2.6;locus_tag=EMNPEANA_01368;product=hypothetical protein
4	Prodigal:2.6	CDS	144130	145458	.	+	0	ID=EMNPEANA_01369;inference=ab initio prediction:Prodigal:2.6;locus_tag=EMNPEANA_01369;product=hypothetical protein
4	Prodigal:2.6	CDS	145637	146176	.	-	0	ID=EMNPEANA_01370;inference=ab initio prediction:Prodigal:2.6;locus_tag=EMNPEANA_01370;product=hypothetical protein
4	Prodigal:2.6	CDS	146485	147393	.	+	0	ID=EMNPEANA_01371;eC_number=2.5.1.134;Name=mccA;dbxref=COG:COG0031;gene=mccA;inference=ab initio prediction:Prodigal:2.6,similar to AA sequence:UniProtKB:O05393;locus_tag=EMNPEANA_01371;product=O-acetylserine dependent cystathionine beta-synthase
4	Prodigal:2.6	CDS	147386	148531	.	+	0	ID=EMNPEANA_01372;eC_number=4.4.1.1;Name=mccB;dbxref=COG:COG0626;gene=mccB;inference=ab initio prediction:Prodigal:2.6,similar to AA sequence:UniProtKB:O05394;locus_tag=EMNPEANA_01372;product=Cystathionine gamma-lyase
4	Prodigal:2.6	CDS	148778	149803	.	+	0	ID=EMNPEANA_01373;eC_number=3.6.3.-;Name=metN_2;dbxref=COG:COG1135;gene=metN_2;inference=ab initio prediction:Prodigal:2.6,similar to AA sequence:UniProtKB:P30750;locus_tag=EMNPEANA_01373;product=Methionine import ATP-binding protein MetN
4	Prodigal:2.6	CDS	149806	150465	.	+	0	ID=EMNPEANA_01374;Name=metP_2;dbxref=COG:COG2011;gene=metP_2;inference=ab initio prediction:Prodigal:2.6,similar to AA sequence:UniProtKB:O32168;locus_tag=EMNPEANA_01374;product=Methionine import system permease protein MetP
4	Prodigal:2.6	CDS	150509	151354	.	+	0	ID=EMNPEANA_01375;Name=metQ_2;dbxref=COG:COG1464;gene=metQ_2;inference=ab initio prediction:Prodigal:2.6,similar to AA sequence:UniProtKB:P31728;locus_tag=EMNPEANA_01375;product=putative D-methionine-binding lipoprotein MetQ
4	Prodigal:2.6	CDS	151879	152853	.	+	0	ID=EMNPEANA_01376;eC_number=3.5.1.28;Name=sle1_2;dbxref=COG:COG1388;gene=sle1_2;inference=ab initio prediction:Prodigal:2.6,similar to AA sequence:UniProtKB:Q2G0U9;locus_tag=EMNPEANA_01376;product=N-acetylmuramoyl-L-alanine amidase sle1
4	Prodigal:2.6	CDS	152980	154485	.	-	0	ID=EMNPEANA_01377;eC_number=2.4.1.52;Name=tagE_2;dbxref=COG:COG0438;gene=tagE_2;inference=ab initio prediction:Prodigal:2.6,similar to AA sequence:UniProtKB:P13484;locus_tag=EMNPEANA_01377;product=Poly(glycerol-phosphate) alpha-glucosyltransferase
4	Prodigal:2.6	CDS	154861	155139	.	-	0	ID=EMNPEANA_01378;inference=ab initio prediction:Prodigal:2.6;locus_tag=EMNPEANA_01378;product=hypothetical protein
4	Prodigal:2.6	CDS	155321	155707	.	+	0	ID=EMNPEANA_01379;eC_number=3.6.1.22;Name=nudC;gene=nudC;inference=ab initio prediction:Prodigal:2.6,protein motif:HAMAP:MF_00297;locus_tag=EMNPEANA_01379;product=NADH pyrophosphatase
4	Prodigal:2.6	CDS	156220	157005	.	-	0	ID=EMNPEANA_01380;inference=ab initio prediction:Prodigal:2.6;locus_tag=EMNPEANA_01380;product=hypothetical protein
4	Prodigal:2.6	CDS	157002	158114	.	-	0	ID=EMNPEANA_01381;inference=ab initio prediction:Prodigal:2.6;locus_tag=EMNPEANA_01381;product=hypothetical protein
4	Prodigal:2.6	CDS	158251	159132	.	-	0	ID=EMNPEANA_01382;Name=gltC_1;gene=gltC_1;inference=ab initio prediction:Prodigal:2.6,similar to AA sequence:UniProtKB:P20668;locus_tag=EMNPEANA_01382;product=HTH-type transcriptional regulator GltC
4	Prodigal:2.6	CDS	159324	163820	.	+	0	ID=EMNPEANA_01383;eC_number=1.4.1.13;Name=gltA;dbxref=COG:COG0067;gene=gltA;inference=ab initio prediction:Prodigal:2.6,similar to AA sequence:UniProtKB:P39812;locus_tag=EMNPEANA_01383;product=Glutamate synthase [NADPH] large chain
4	Prodigal:2.6	CDS	163838	165301	.	+	0	ID=EMNPEANA_01384;eC_number=1.4.1.13;Name=gltB_1;dbxref=COG:COG0493;gene=gltB_1;inference=ab initio prediction:Prodigal:2.6,similar to AA sequence:UniProtKB:O34399;locus_tag=EMNPEANA_01384;product=Glutamate synthase [NADPH] small chain
4	Aragorn:1.2	tRNA	165364	165456	.	+	.	ID=EMNPEANA_01385;inference=COORDINATES:profile:Aragorn:1.2;locus_tag=EMNPEANA_01385;product=tRNA-Ser(tga)
4	Prodigal:2.6	CDS	165534	166355	.	-	0	ID=EMNPEANA_01386;Name=cysL;dbxref=COG:COG0583;gene=cysL;inference=ab initio prediction:Prodigal:2.6,similar to AA sequence:UniProtKB:P39647;locus_tag=EMNPEANA_01386;product=HTH-type transcriptional regulator CysL
4	Prodigal:2.6	CDS	166497	167465	.	+	0	ID=EMNPEANA_01387;inference=ab initio prediction:Prodigal:2.6,similar to AA sequence:UniProtKB:P62723;locus_tag=EMNPEANA_01387;note=UPF0324 inner membrane protein YeiH;product=hypothetical protein
4	Prodigal:2.6	CDS	168623	169153	.	+	0	ID=EMNPEANA_01388;inference=ab initio prediction:Prodigal:2.6;locus_tag=EMNPEANA_01388;product=hypothetical protein
4	Prodigal:2.6	CDS	169220	170926	.	+	0	ID=EMNPEANA_01389;eC_number=2.7.7.7;Name=dnaX_1;dbxref=COG:COG2812;gene=dnaX_1;inference=ab initio prediction:Prodigal:2.6,similar to AA sequence:UniProtKB:P06710;locus_tag=EMNPEANA_01389;product=DNA polymerase III subunit tau
4	Prodigal:2.6	CDS	171015	171332	.	+	0	ID=EMNPEANA_01390;inference=ab initio prediction:Prodigal:2.6,similar to AA sequence:UniProtKB:P99126;locus_tag=EMNPEANA_01390;product=Nucleoid-associated protein
4	Prodigal:2.6	CDS	171339	171935	.	+	0	ID=EMNPEANA_01391;Name=recR;dbxref=COG:COG0353;gene=recR;inference=ab initio prediction:Prodigal:2.6,similar to AA sequence:UniProtKB:P0CB76;locus_tag=EMNPEANA_01391;product=Recombination protein RecR
4	Prodigal:2.6	CDS	172382	172612	.	-	0	ID=EMNPEANA_01392;inference=ab initio prediction:Prodigal:2.6;locus_tag=EMNPEANA_01392;product=hypothetical protein
4	Prodigal:2.6	CDS	178111	178644	.	+	0	ID=EMNPEANA_01393;eC_number=2.3.1.57;Name=speG_2;gene=speG_2;inference=ab initio prediction:Prodigal:2.6,similar to AA sequence:UniProtKB:Q9KL03;locus_tag=EMNPEANA_01393;product=Spermidine N(1)-acetyltransferase
4	Prodigal:2.6	CDS	178673	180010	.	+	0	ID=EMNPEANA_01394;eC_number=4.1.1.19;Name=speA;dbxref=COG:COG1982;gene=speA;inference=ab initio prediction:Prodigal:2.6,similar to AA sequence:UniProtKB:P21885;locus_tag=EMNPEANA_01394;product=Arginine decarboxylase
4	Prodigal:2.6	CDS	180014	180625	.	+	0	ID=EMNPEANA_01395;eC_number=2.7.4.9;Name=tmk;gene=tmk;inference=ab initio prediction:Prodigal:2.6,similar to AA sequence:UniProtKB:A7WYM2;locus_tag=EMNPEANA_01395;product=Thymidylate kinase
4	Prodigal:2.6	CDS	180659	180988	.	+	0	ID=EMNPEANA_01396;Name=yaaQ;dbxref=COG:COG3870;gene=yaaQ;inference=ab initio prediction:Prodigal:2.6,similar to AA sequence:UniProtKB:P37538;locus_tag=EMNPEANA_01396;product=putative protein YaaQ
4	Prodigal:2.6	CDS	181294	182220	.	+	0	ID=EMNPEANA_01397;eC_number=2.7.7.7;Name=dnaX_2;dbxref=COG:COG2812;gene=dnaX_2;inference=ab initio prediction:Prodigal:2.6,similar to AA sequence:UniProtKB:P9WNT9;locus_tag=EMNPEANA_01397;product=DNA polymerase III subunit gamma/tau
4	Prodigal:2.6	CDS	182222	183025	.	+	0	ID=EMNPEANA_01398;inference=ab initio prediction:Prodigal:2.6;locus_tag=EMNPEANA_01398;product=hypothetical protein
4	Prodigal:2.6	CDS	183072	183389	.	+	0	ID=EMNPEANA_01399;Name=yabA;dbxref=COG:COG4467;gene=yabA;inference=ab initio prediction:Prodigal:2.6,similar to AA sequence:UniProtKB:P37542;locus_tag=EMNPEANA_01399;product=Initiation-control protein YabA
4	Prodigal:2.6	CDS	183485	184210	.	+	0	ID=EMNPEANA_01400;eC_number=2.1.1.223;Name=yfiC;dbxref=COG:COG4123;gene=yfiC;inference=ab initio prediction:Prodigal:2.6,similar to AA sequence:UniProtKB:P31825;locus_tag=EMNPEANA_01400;product=tRNA1(Val) (adenine(37)-N6)-methyltransferase
4	Prodigal:2.6	CDS	184203	184451	.	+	0	ID=EMNPEANA_01401;inference=ab initio prediction:Prodigal:2.6,similar to AA sequence:UniProtKB:Q9KGL3;locus_tag=EMNPEANA_01401;note=UPF0213 protein BH0048;product=hypothetical protein
4	Prodigal:2.6	CDS	184453	185292	.	+	0	ID=EMNPEANA_01402;eC_number=2.1.1.198;Name=rsmI;dbxref=COG:COG0313;gene=rsmI;inference=ab initio prediction:Prodigal:2.6,similar to AA sequence:UniProtKB:P67087;locus_tag=EMNPEANA_01402;product=Ribosomal RNA small subunit methyltransferase I
4	Prodigal:2.6	CDS	185502	187472	.	+	0	ID=EMNPEANA_01403;eC_number=6.1.1.10;Name=metG;gene=metG;inference=ab initio prediction:Prodigal:2.6,similar to AA sequence:UniProtKB:P67579;locus_tag=EMNPEANA_01403;product=Methionine--tRNA ligase
4	Prodigal:2.6	CDS	187497	188270	.	+	0	ID=EMNPEANA_01404;eC_number=3.1.1.96;Name=dtd3;gene=dtd3;inference=ab initio prediction:Prodigal:2.6,similar to AA sequence:UniProtKB:P73335;locus_tag=EMNPEANA_01404;product=D-aminoacyl-tRNA deacylase
4	Prodigal:2.6	CDS	188477	189022	.	+	0	ID=EMNPEANA_01405;eC_number=3.1.26.8;Name=rnmV_2;dbxref=COG:COG1658;gene=rnmV_2;inference=ab initio prediction:Prodigal:2.6,similar to AA sequence:UniProtKB:P37547;locus_tag=EMNPEANA_01405;product=Ribonuclease M5
4	Prodigal:2.6	CDS	189023	189913	.	+	0	ID=EMNPEANA_01406;eC_number=2.1.1.182;Name=rsmA;gene=rsmA;inference=ab initio prediction:Prodigal:2.6,similar to AA sequence:UniProtKB:P66662;locus_tag=EMNPEANA_01406;product=Ribosomal RNA small subunit methyltransferase A
4	Prodigal:2.6	CDS	190013	190276	.	+	0	ID=EMNPEANA_01407;Name=veg;dbxref=COG:COG4466;gene=veg;inference=ab initio prediction:Prodigal:2.6,similar to AA sequence:UniProtKB:P37466;locus_tag=EMNPEANA_01407;product=Protein Veg
4	Prodigal:2.6	CDS	190669	191517	.	+	0	ID=EMNPEANA_01408;eC_number=2.7.1.148;Name=ispE;dbxref=COG:COG1947;gene=ispE;inference=ab initio prediction:Prodigal:2.6,similar to AA sequence:UniProtKB:P9WKG7;locus_tag=EMNPEANA_01408;product=4-diphosphocytidyl-2-C-methyl-D-erythritol kinase
4	Prodigal:2.6	CDS	191532	192356	.	+	0	ID=EMNPEANA_01409;Name=purR;dbxref=COG:COG0503;gene=purR;inference=ab initio prediction:Prodigal:2.6,similar to AA sequence:UniProtKB:P37551;locus_tag=EMNPEANA_01409;product=Pur operon repressor
4	Prodigal:2.6	CDS	192378	192758	.	+	0	ID=EMNPEANA_01410;eC_number=3.5.99.10;Name=yabJ;dbxref=COG:COG0251;gene=yabJ;inference=ab initio prediction:Prodigal:2.6,similar to AA sequence:UniProtKB:P37552;locus_tag=EMNPEANA_01410;product=2-iminobutanoate/2-iminopropanoate deaminase
4	Prodigal:2.6	CDS	192817	193125	.	+	0	ID=EMNPEANA_01411;Name=spoVG;dbxref=COG:COG2088;gene=spoVG;inference=ab initio prediction:Prodigal:2.6,similar to AA sequence:UniProtKB:Q8CML1;locus_tag=EMNPEANA_01411;product=Putative septation protein SpoVG
4	Prodigal:2.6	CDS	193735	195090	.	+	0	ID=EMNPEANA_01412;Name=glmU;gene=glmU;inference=ab initio prediction:Prodigal:2.6,similar to AA sequence:UniProtKB:Q7A7B4;locus_tag=EMNPEANA_01412;product=Bifunctional protein GlmU
4	Prodigal:2.6	CDS	195234	196199	.	+	0	ID=EMNPEANA_01413;eC_number=2.7.6.1;Name=prs;gene=prs;inference=ab initio prediction:Prodigal:2.6,similar to AA sequence:UniProtKB:P65237;locus_tag=EMNPEANA_01413;product=Ribose-phosphate pyrophosphokinase
4	Prodigal:2.6	CDS	196369	197028	.	+	0	ID=EMNPEANA_01414;Name=rplY;gene=rplY;inference=ab initio prediction:Prodigal:2.6,similar to AA sequence:UniProtKB:Q2FJE0;locus_tag=EMNPEANA_01414;product=50S ribosomal protein L25
4	Prodigal:2.6	CDS	197281	197853	.	+	0	ID=EMNPEANA_01415;eC_number=3.1.1.29;Name=pth;dbxref=COG:COG0193;gene=pth;inference=ab initio prediction:Prodigal:2.6,similar to AA sequence:UniProtKB:Q6YP15;locus_tag=EMNPEANA_01415;product=Peptidyl-tRNA hydrolase
4	Prodigal:2.6	CDS	197859	201359	.	+	0	ID=EMNPEANA_01416;eC_number=3.6.4.-;Name=mfd;gene=mfd;inference=ab initio prediction:Prodigal:2.6,similar to AA sequence:UniProtKB:Q7A7B2;locus_tag=EMNPEANA_01416;product=Transcription-repair-coupling factor
4	Prodigal:2.6	CDS	201349	202890	.	+	0	ID=EMNPEANA_01417;Name=murJ_2;dbxref=COG:COG2244;gene=murJ_2;inference=ab initio prediction:Prodigal:2.6,similar to AA sequence:UniProtKB:O34674;locus_tag=EMNPEANA_01417;product=Lipid II flippase MurJ
4	Prodigal:2.6	CDS	202887	204077	.	+	0	ID=EMNPEANA_01418;eC_number=3.6.1.1;Name=mazG;dbxref=COG:COG1694;gene=mazG;inference=ab initio prediction:Prodigal:2.6,similar to AA sequence:UniProtKB:Q9X015;locus_tag=EMNPEANA_01418;product=Nucleoside triphosphate pyrophosphohydrolase/pyrophosphatase MazG
4	Prodigal:2.6	CDS	204074	204337	.	+	0	ID=EMNPEANA_01419;dbxref=COG:COG1188;inference=ab initio prediction:Prodigal:2.6,similar to AA sequence:UniProtKB:O25966;locus_tag=EMNPEANA_01419;product=putative protein
4	Prodigal:2.6	CDS	204361	204762	.	+	0	ID=EMNPEANA_01420;Name=divIC;dbxref=COG:COG2919;gene=divIC;inference=ab initio prediction:Prodigal:2.6,similar to AA sequence:UniProtKB:P37471;locus_tag=EMNPEANA_01420;product=Cell division protein DivIC
4	Prodigal:2.6	CDS	204856	205257	.	+	0	ID=EMNPEANA_01421;Name=yugI_2;dbxref=COG:COG1098;gene=yugI_2;inference=ab initio prediction:Prodigal:2.6,similar to AA sequence:UniProtKB:P80870;locus_tag=EMNPEANA_01421;product=General stress protein 13
4	Prodigal:2.6	CDS	205535	206833	.	+	0	ID=EMNPEANA_01422;eC_number=6.3.4.19;Name=tilS;dbxref=COG:COG0037;gene=tilS;inference=ab initio prediction:Prodigal:2.6,similar to AA sequence:UniProtKB:P37563;locus_tag=EMNPEANA_01422;product=tRNA(Ile)-lysidine synthase
4	Prodigal:2.6	CDS	206833	207372	.	+	0	ID=EMNPEANA_01423;eC_number=2.4.2.8;Name=hpt;gene=hpt;inference=ab initio prediction:Prodigal:2.6,similar to AA sequence:UniProtKB:P99085;locus_tag=EMNPEANA_01423;product=Hypoxanthine-guanine phosphoribosyltransferase
4	Prodigal:2.6	CDS	207647	209749	.	+	0	ID=EMNPEANA_01424;eC_number=3.4.24.-;Name=ftsH;dbxref=COG:COG0465;gene=ftsH;inference=ab initio prediction:Prodigal:2.6,similar to AA sequence:UniProtKB:P37476;locus_tag=EMNPEANA_01424;product=ATP-dependent zinc metalloprotease FtsH
4	Prodigal:2.6	CDS	210004	210885	.	+	0	ID=EMNPEANA_01425;Name=hslO;gene=hslO;inference=ab initio prediction:Prodigal:2.6,similar to AA sequence:UniProtKB:P99082;locus_tag=EMNPEANA_01425;product=33 kDa chaperonin
4	Prodigal:2.6	CDS	211222	212154	.	+	0	ID=EMNPEANA_01426;eC_number=2.5.1.47;Name=cysK;gene=cysK;inference=ab initio prediction:Prodigal:2.6,similar to AA sequence:UniProtKB:P63871;locus_tag=EMNPEANA_01426;product=Cysteine synthase
4	Prodigal:2.6	CDS	212450	213268	.	+	0	ID=EMNPEANA_01427;eC_number=2.5.1.15;Name=folP;dbxref=COG:COG0294;gene=folP;inference=ab initio prediction:Prodigal:2.6,similar to AA sequence:UniProtKB:P64141;locus_tag=EMNPEANA_01427;product=Dihydropteroate synthase
4	Prodigal:2.6	CDS	213246	213611	.	+	0	ID=EMNPEANA_01428;eC_number=4.1.2.25;Name=folB;dbxref=COG:COG1539;gene=folB;inference=ab initio prediction:Prodigal:2.6,similar to AA sequence:UniProtKB:P56740;locus_tag=EMNPEANA_01428;product=Dihydroneopterin aldolase
4	Prodigal:2.6	CDS	213612	214091	.	+	0	ID=EMNPEANA_01429;eC_number=2.7.6.3;Name=folK;dbxref=COG:COG0801;gene=folK;inference=ab initio prediction:Prodigal:2.6,similar to AA sequence:UniProtKB:P26281;locus_tag=EMNPEANA_01429;product=2-amino-4-hydroxy-6-hydroxymethyldihydropteridine pyrophosphokinase
4	Prodigal:2.6	CDS	214427	215914	.	+	0	ID=EMNPEANA_01430;eC_number=6.1.1.6;Name=lysS;gene=lysS;inference=ab initio prediction:Prodigal:2.6,similar to AA sequence:UniProtKB:P67610;locus_tag=EMNPEANA_01430;product=Lysine--tRNA ligase
4	Aragorn:1.2	tRNA	216524	216599	.	+	.	ID=EMNPEANA_01431;inference=COORDINATES:profile:Aragorn:1.2;locus_tag=EMNPEANA_01431;product=tRNA-Val(tac)
4	Aragorn:1.2	tRNA	216606	216681	.	+	.	ID=EMNPEANA_01432;inference=COORDINATES:profile:Aragorn:1.2;locus_tag=EMNPEANA_01432;product=tRNA-Thr(tgt)
4	Aragorn:1.2	tRNA	216687	216761	.	+	.	ID=EMNPEANA_01433;inference=COORDINATES:profile:Aragorn:1.2;locus_tag=EMNPEANA_01433;product=tRNA-Lys(ttt)
4	Aragorn:1.2	tRNA	216779	216853	.	+	.	ID=EMNPEANA_01434;inference=COORDINATES:profile:Aragorn:1.2;locus_tag=EMNPEANA_01434;product=tRNA-Gly(gcc)
4	Aragorn:1.2	tRNA	216865	216953	.	+	.	ID=EMNPEANA_01435;inference=COORDINATES:profile:Aragorn:1.2;locus_tag=EMNPEANA_01435;product=tRNA-Leu(taa)
4	Aragorn:1.2	tRNA	216966	217042	.	+	.	ID=EMNPEANA_01436;inference=COORDINATES:profile:Aragorn:1.2;locus_tag=EMNPEANA_01436;product=tRNA-Arg(acg)
4	Aragorn:1.2	tRNA	217069	217143	.	+	.	ID=EMNPEANA_01437;inference=COORDINATES:profile:Aragorn:1.2;locus_tag=EMNPEANA_01437;product=tRNA-Pro(tgg)
4	Aragorn:1.2	tRNA	217157	217232	.	+	.	ID=EMNPEANA_01438;inference=COORDINATES:profile:Aragorn:1.2;locus_tag=EMNPEANA_01438;product=tRNA-Ala(tgc)
4	Aragorn:1.2	tRNA	224151	224227	.	+	.	ID=EMNPEANA_01439;inference=COORDINATES:profile:Aragorn:1.2;locus_tag=EMNPEANA_01439;product=tRNA-Ile(gat)
4	Prodigal:2.6	CDS	227758	229122	.	-	0	ID=EMNPEANA_01440;Name=gabR;dbxref=COG:COG1167;gene=gabR;inference=ab initio prediction:Prodigal:2.6,similar to AA sequence:UniProtKB:P94426;locus_tag=EMNPEANA_01440;product=HTH-type transcriptional regulatory protein GabR
4	Prodigal:2.6	CDS	229219	230106	.	+	0	ID=EMNPEANA_01441;eC_number=4.3.3.6;Name=pdxS;gene=pdxS;inference=ab initio prediction:Prodigal:2.6,similar to AA sequence:UniProtKB:P60798;locus_tag=EMNPEANA_01441;product=Pyridoxal 5'-phosphate synthase subunit PdxS
4	Prodigal:2.6	CDS	230106	230666	.	+	0	ID=EMNPEANA_01442;eC_number=4.3.3.6;Name=pdxT;gene=pdxT;inference=ab initio prediction:Prodigal:2.6,similar to AA sequence:UniProtKB:Q7A7A1;locus_tag=EMNPEANA_01442;product=Pyridoxal 5'-phosphate synthase subunit PdxT
4	Prodigal:2.6	CDS	231202	232275	.	+	0	ID=EMNPEANA_01443;inference=ab initio prediction:Prodigal:2.6;locus_tag=EMNPEANA_01443;product=hypothetical protein
4	Prodigal:2.6	CDS	232559	233773	.	-	0	ID=EMNPEANA_01444;Name=nupC;dbxref=COG:COG1972;gene=nupC;inference=ab initio prediction:Prodigal:2.6,similar to AA sequence:UniProtKB:P39141;locus_tag=EMNPEANA_01444;product=Nucleoside permease NupC
4	Prodigal:2.6	CDS	233930	234391	.	+	0	ID=EMNPEANA_01445;Name=ctsR;dbxref=COG:COG4463;gene=ctsR;inference=ab initio prediction:Prodigal:2.6,similar to AA sequence:UniProtKB:Q2G0P8;locus_tag=EMNPEANA_01445;product=Transcriptional regulator CtsR
4	Prodigal:2.6	CDS	234412	234975	.	+	0	ID=EMNPEANA_01446;Name=mcsA;dbxref=COG:COG3880;gene=mcsA;inference=ab initio prediction:Prodigal:2.6,similar to AA sequence:UniProtKB:Q2G0P7;locus_tag=EMNPEANA_01446;product=Protein-arginine kinase activator protein
4	Prodigal:2.6	CDS	234965	235972	.	+	0	ID=EMNPEANA_01447;eC_number=2.7.14.1;Name=mcsB;dbxref=COG:COG3869;gene=mcsB;inference=ab initio prediction:Prodigal:2.6,similar to AA sequence:UniProtKB:Q2G0P6;locus_tag=EMNPEANA_01447;product=Protein-arginine kinase
4	Prodigal:2.6	CDS	235986	238439	.	+	0	ID=EMNPEANA_01448;Name=clpC;dbxref=COG:COG0542;gene=clpC;inference=ab initio prediction:Prodigal:2.6,similar to AA sequence:UniProtKB:Q2G0P5;locus_tag=EMNPEANA_01448;product=ATP-dependent Clp protease ATP-binding subunit ClpC
4	Prodigal:2.6	CDS	238930	240303	.	+	0	ID=EMNPEANA_01449;eC_number=3.6.4.-;Name=radA;dbxref=COG:COG1066;gene=radA;inference=ab initio prediction:Prodigal:2.6,similar to AA sequence:UniProtKB:P37572;locus_tag=EMNPEANA_01449;product=DNA repair protein RadA
4	Prodigal:2.6	CDS	240339	241415	.	+	0	ID=EMNPEANA_01450;eC_number=3.1.-.-;Name=yacL;dbxref=COG:COG4956;gene=yacL;inference=ab initio prediction:Prodigal:2.6,similar to AA sequence:UniProtKB:Q06754;locus_tag=EMNPEANA_01450;product=putative PIN and TRAM-domain containing protein YacL
4	Prodigal:2.6	CDS	241814	243268	.	+	0	ID=EMNPEANA_01451;eC_number=6.1.1.17;Name=gltX;gene=gltX;inference=ab initio prediction:Prodigal:2.6,similar to AA sequence:UniProtKB:P99170;locus_tag=EMNPEANA_01451;product=Glutamate--tRNA ligase
4	Prodigal:2.6	CDS	243653	244282	.	+	0	ID=EMNPEANA_01452;eC_number=2.3.1.30;Name=cysE;gene=cysE;inference=ab initio prediction:Prodigal:2.6,similar to AA sequence:UniProtKB:P67765;locus_tag=EMNPEANA_01452;product=Serine acetyltransferase
4	Prodigal:2.6	CDS	244266	245666	.	+	0	ID=EMNPEANA_01453;eC_number=6.1.1.16;Name=cysS;gene=cysS;inference=ab initio prediction:Prodigal:2.6,similar to AA sequence:UniProtKB:Q99W73;locus_tag=EMNPEANA_01453;product=Cysteine--tRNA ligase
4	Prodigal:2.6	CDS	245671	246057	.	+	0	ID=EMNPEANA_01454;eC_number=3.1.26.-;Name=mrnC;dbxref=COG:COG1939;gene=mrnC;inference=ab initio prediction:Prodigal:2.6,similar to AA sequence:UniProtKB:Q81J58;locus_tag=EMNPEANA_01454;product=Mini-ribonuclease 3
4	Prodigal:2.6	CDS	246047	246814	.	+	0	ID=EMNPEANA_01455;eC_number=2.1.1.-;inference=ab initio prediction:Prodigal:2.6,similar to AA sequence:UniProtKB:Q7A794;locus_tag=EMNPEANA_01455;product=Putative TrmH family tRNA/rRNA methyltransferase
4	Prodigal:2.6	CDS	246811	247338	.	+	0	ID=EMNPEANA_01456;Name=yacP;dbxref=COG:COG3688;gene=yacP;inference=ab initio prediction:Prodigal:2.6,similar to AA sequence:UniProtKB:P37574;locus_tag=EMNPEANA_01456;product=putative protein YacP
4	Prodigal:2.6	CDS	247408	247983	.	+	0	ID=EMNPEANA_01457;inference=ab initio prediction:Prodigal:2.6;locus_tag=EMNPEANA_01457;product=hypothetical protein
4	Prodigal:2.6	CDS	248310	248495	.	+	0	ID=EMNPEANA_01458;Name=secE;gene=secE;inference=ab initio prediction:Prodigal:2.6,protein motif:HAMAP:MF_00422;locus_tag=EMNPEANA_01458;product=Protein translocase subunit SecE
4	Prodigal:2.6	CDS	248506	249054	.	+	0	ID=EMNPEANA_01459;Name=nusG;gene=nusG;inference=ab initio prediction:Prodigal:2.6,similar to AA sequence:UniProtKB:P0A096;locus_tag=EMNPEANA_01459;product=Transcription termination/antitermination protein NusG
4	Prodigal:2.6	CDS	249386	249808	.	+	0	ID=EMNPEANA_01460;Name=rplK;gene=rplK;inference=ab initio prediction:Prodigal:2.6,similar to AA sequence:UniProtKB:P0A0F2;locus_tag=EMNPEANA_01460;product=50S ribosomal protein L11
4	Prodigal:2.6	CDS	250021	250716	.	+	0	ID=EMNPEANA_01461;Name=rplA;gene=rplA;inference=ab initio prediction:Prodigal:2.6,similar to AA sequence:UniProtKB:Q99W68;locus_tag=EMNPEANA_01461;product=50S ribosomal protein L1
4	Prodigal:2.6	CDS	250991	251491	.	+	0	ID=EMNPEANA_01462;Name=rplJ;gene=rplJ;inference=ab initio prediction:Prodigal:2.6,similar to AA sequence:UniProtKB:P99155;locus_tag=EMNPEANA_01462;product=50S ribosomal protein L10
4	Prodigal:2.6	CDS	251529	251897	.	+	0	ID=EMNPEANA_01463;Name=rplL;gene=rplL;inference=ab initio prediction:Prodigal:2.6,similar to AA sequence:UniProtKB:P99154;locus_tag=EMNPEANA_01463;product=50S ribosomal protein L7/L12
4	Prodigal:2.6	CDS	251963	252697	.	+	0	ID=EMNPEANA_01464;eC_number=2.1.1.174;Name=rlmG;dbxref=COG:COG2813;gene=rlmG;inference=ab initio prediction:Prodigal:2.6,similar to AA sequence:UniProtKB:P42596;locus_tag=EMNPEANA_01464;product=Ribosomal RNA large subunit methyltransferase G
4	Prodigal:2.6	CDS	252913	256464	.	+	0	ID=EMNPEANA_01465;eC_number=2.7.7.6;Name=rpoB;gene=rpoB;inference=ab initio prediction:Prodigal:2.6,similar to AA sequence:UniProtKB:P60278;locus_tag=EMNPEANA_01465;product=DNA-directed RNA polymerase subunit beta
4	Prodigal:2.6	CDS	256596	260219	.	+	0	ID=EMNPEANA_01466;eC_number=2.7.7.6;Name=rpoC;gene=rpoC;inference=ab initio prediction:Prodigal:2.6,similar to AA sequence:UniProtKB:P60285;locus_tag=EMNPEANA_01466;product=DNA-directed RNA polymerase subunit beta'
4	Prodigal:2.6	CDS	260279	260437	.	+	0	ID=EMNPEANA_01467;inference=ab initio prediction:Prodigal:2.6;locus_tag=EMNPEANA_01467;product=hypothetical protein
4	Prodigal:2.6	CDS	260547	260807	.	+	0	ID=EMNPEANA_01468;Name=rplGB;dbxref=COG:COG1358;gene=rplGB;inference=ab initio prediction:Prodigal:2.6,similar to AA sequence:UniProtKB:P46350;locus_tag=EMNPEANA_01468;product=Ribosome-associated protein L7Ae-like protein
4	Prodigal:2.6	CDS	260898	261311	.	+	0	ID=EMNPEANA_01469;Name=rpsL;dbxref=COG:COG0048;gene=rpsL;inference=ab initio prediction:Prodigal:2.6,similar to AA sequence:UniProtKB:P0A0H0;locus_tag=EMNPEANA_01469;product=30S ribosomal protein S12
4	Prodigal:2.6	CDS	261382	261852	.	+	0	ID=EMNPEANA_01470;Name=rpsG;dbxref=COG:COG0049;gene=rpsG;inference=ab initio prediction:Prodigal:2.6,similar to AA sequence:UniProtKB:P48940;locus_tag=EMNPEANA_01470;product=30S ribosomal protein S7
4	Prodigal:2.6	CDS	261972	264053	.	+	0	ID=EMNPEANA_01471;Name=fusA;dbxref=COG:COG0480;gene=fusA;inference=ab initio prediction:Prodigal:2.6,similar to AA sequence:UniProtKB:Q2G0N1;locus_tag=EMNPEANA_01471;product=Elongation factor G
4	Prodigal:2.6	CDS	264221	265456	.	+	0	ID=EMNPEANA_01472;Name=tuf;gene=tuf;inference=ab initio prediction:Prodigal:2.6,similar to AA sequence:UniProtKB:P99152;locus_tag=EMNPEANA_01472;product=Elongation factor Tu
4	Prodigal:2.6	CDS	265582	266769	.	-	0	ID=EMNPEANA_01473;eC_number=3.5.1.14;Name=amaA;gene=amaA;inference=ab initio prediction:Prodigal:2.6,similar to AA sequence:UniProtKB:P37112;locus_tag=EMNPEANA_01473;product=N-acyl-L-amino acid amidohydrolase
4	Prodigal:2.6	CDS	267325	267834	.	+	0	ID=EMNPEANA_01474;inference=ab initio prediction:Prodigal:2.6;locus_tag=EMNPEANA_01474;product=hypothetical protein
4	Prodigal:2.6	CDS	268086	269036	.	+	0	ID=EMNPEANA_01475;eC_number=1.5.1.49;Name=arcB_1;gene=arcB_1;inference=ab initio prediction:Prodigal:2.6,similar to AA sequence:UniProtKB:Q63FA5;locus_tag=EMNPEANA_01475;product=Delta(1)-pyrroline-2-carboxylate reductase
4	Prodigal:2.6	CDS	269124	269333	.	-	0	ID=EMNPEANA_01476;inference=ab initio prediction:Prodigal:2.6;locus_tag=EMNPEANA_01476;product=hypothetical protein
4	Prodigal:2.6	CDS	269592	270548	.	+	0	ID=EMNPEANA_01477;inference=ab initio prediction:Prodigal:2.6,similar to AA sequence:UniProtKB:Q7A788;locus_tag=EMNPEANA_01477;product=putative epimerase/dehydratase
4	Prodigal:2.6	CDS	271005	272081	.	+	0	ID=EMNPEANA_01478;eC_number=2.6.1.42;Name=ilvE;gene=ilvE;inference=ab initio prediction:Prodigal:2.6,similar to AA sequence:UniProtKB:P99138;locus_tag=EMNPEANA_01478;product=putative branched-chain-amino-acid aminotransferase
4	Prodigal:2.6	CDS	272351	273067	.	+	0	ID=EMNPEANA_01479;eC_number=2.7.7.40;Name=tarI;dbxref=COG:COG1211;gene=tarI;inference=ab initio prediction:Prodigal:2.6,similar to AA sequence:UniProtKB:Q2G1C0;locus_tag=EMNPEANA_01479;product=Ribitol-5-phosphate cytidylyltransferase 1
4	Prodigal:2.6	CDS	273060	274091	.	+	0	ID=EMNPEANA_01480;eC_number=1.1.1.405;Name=tarJ';dbxref=COG:COG1063;gene=tarJ';inference=ab initio prediction:Prodigal:2.6,similar to AA sequence:UniProtKB:Q2G1C4;locus_tag=EMNPEANA_01480;product=Ribulose-5-phosphate reductase 2
4	Prodigal:2.6	CDS	274108	275802	.	+	0	ID=EMNPEANA_01481;eC_number=2.7.8.14;Name=tarL;dbxref=COG:COG1887;gene=tarL;inference=ab initio prediction:Prodigal:2.6,similar to AA sequence:UniProtKB:Q2G1B8;locus_tag=EMNPEANA_01481;product=Teichoic acid ribitol-phosphate polymerase TarL
4	Prodigal:2.6	CDS	276172	276867	.	+	0	ID=EMNPEANA_01482;eC_number=3.6.1.1;Name=ppaX;dbxref=COG:COG0546;gene=ppaX;inference=ab initio prediction:Prodigal:2.6,similar to AA sequence:UniProtKB:Q9JMQ2;locus_tag=EMNPEANA_01482;product=Pyrophosphatase PpaX
4	Prodigal:2.6	CDS	276956	278260	.	-	0	ID=EMNPEANA_01483;eC_number=1.14.14.10;Name=ntaA;gene=ntaA;inference=ab initio prediction:Prodigal:2.6,similar to AA sequence:UniProtKB:P54989;locus_tag=EMNPEANA_01483;product=Nitrilotriacetate monooxygenase component A
4	Prodigal:2.6	CDS	278322	279074	.	-	0	ID=EMNPEANA_01484;eC_number=1.1.1.100;Name=fabG_1;gene=fabG_1;inference=ab initio prediction:Prodigal:2.6,similar to AA sequence:UniProtKB:P0A0H9;locus_tag=EMNPEANA_01484;product=3-oxoacyl-[acyl-carrier-protein] reductase FabG
4	Prodigal:2.6	CDS	279429	280091	.	-	0	ID=EMNPEANA_01485;eC_number=2.7.1.74;Name=dck;dbxref=COG:COG1428;gene=dck;inference=ab initio prediction:Prodigal:2.6,similar to AA sequence:UniProtKB:P37529;locus_tag=EMNPEANA_01485;product=Deoxyadenosine/deoxycytidine kinase
4	Prodigal:2.6	CDS	280084	280746	.	-	0	ID=EMNPEANA_01486;eC_number=2.7.1.113;Name=dgk;dbxref=COG:COG1428;gene=dgk;inference=ab initio prediction:Prodigal:2.6,similar to AA sequence:UniProtKB:P37530;locus_tag=EMNPEANA_01486;product=Deoxyguanosine kinase
4	Prodigal:2.6	CDS	280768	281274	.	+	0	ID=EMNPEANA_01487;eC_number=3.5.4.33;Name=tadA_2;dbxref=COG:COG0590;gene=tadA_2;inference=ab initio prediction:Prodigal:2.6,similar to AA sequence:UniProtKB:Q99W51;locus_tag=EMNPEANA_01487;product=tRNA-specific adenosine deaminase
4	Prodigal:2.6	CDS	281442	282320	.	+	0	ID=EMNPEANA_01488;eC_number=3.1.3.104;Name=ywtE_2;dbxref=COG:COG0561;gene=ywtE_2;inference=ab initio prediction:Prodigal:2.6,similar to AA sequence:UniProtKB:P96741;locus_tag=EMNPEANA_01488;product=5-amino-6-(5-phospho-D-ribitylamino)uracil phosphatase YwtE
4	Prodigal:2.6	CDS	282325	282891	.	+	0	ID=EMNPEANA_01489;eC_number=1.7.-.-;Name=azo1;gene=azo1;inference=ab initio prediction:Prodigal:2.6,similar to AA sequence:UniProtKB:Q7A782;locus_tag=EMNPEANA_01489;product=FMN-dependent NADPH-azoreductase
4	Prodigal:2.6	CDS	283336	284619	.	+	0	ID=EMNPEANA_01490;Name=fbe_1;gene=fbe_1;inference=ab initio prediction:Prodigal:2.6,similar to AA sequence:UniProtKB:O70022;locus_tag=EMNPEANA_01490;product=Fibrinogen-binding protein
4	Prodigal:2.6	CDS	284653	286665	.	+	0	ID=EMNPEANA_01491;Name=fbe_2;gene=fbe_2;inference=ab initio prediction:Prodigal:2.6,similar to AA sequence:UniProtKB:O70022;locus_tag=EMNPEANA_01491;product=Fibrinogen-binding protein
4	Prodigal:2.6	CDS	287034	288536	.	-	0	ID=EMNPEANA_01492;eC_number=2.4.1.52;Name=tagE_3;dbxref=COG:COG0438;gene=tagE_3;inference=ab initio prediction:Prodigal:2.6,similar to AA sequence:UniProtKB:P13484;locus_tag=EMNPEANA_01492;product=Poly(glycerol-phosphate) alpha-glucosyltransferase
4	Prodigal:2.6	CDS	288908	289066	.	-	0	ID=EMNPEANA_01493;eC_number=1.20.4.4;Name=arsC_1;gene=arsC_1;inference=ab initio prediction:Prodigal:2.6,similar to AA sequence:UniProtKB:P0A005;locus_tag=EMNPEANA_01493;product=Arsenate reductase
4	Prodigal:2.6	CDS	289108	289599	.	-	0	ID=EMNPEANA_01494;Name=arsB_1;dbxref=COG:COG1055;gene=arsB_1;inference=ab initio prediction:Prodigal:2.6,similar to AA sequence:UniProtKB:P0AB93;locus_tag=EMNPEANA_01494;product=Arsenical pump membrane protein
4	Prodigal:2.6	CDS	290278	291156	.	-	0	ID=EMNPEANA_01495;eC_number=3.5.4.16;Name=folE2;gene=folE2;inference=ab initio prediction:Prodigal:2.6,similar to AA sequence:UniProtKB:Q7A777;locus_tag=EMNPEANA_01495;product=GTP cyclohydrolase FolE2
4	Prodigal:2.6	CDS	291170	291835	.	-	0	ID=EMNPEANA_01496;eC_number=3.5.1.-;Name=bshB2;dbxref=COG:COG2120;gene=bshB2;inference=ab initio prediction:Prodigal:2.6,similar to AA sequence:UniProtKB:Q81WT0;locus_tag=EMNPEANA_01496;product=putative N-acetyl-alpha-D-glucosaminyl L-malate deacetylase 2
4	Prodigal:2.6	CDS	291851	292213	.	-	0	ID=EMNPEANA_01497;Name=yojF;gene=yojF;inference=ab initio prediction:Prodigal:2.6,similar to AA sequence:UniProtKB:O31858;locus_tag=EMNPEANA_01497;product=putative protein YojF
4	Prodigal:2.6	CDS	292498	293229	.	+	0	ID=EMNPEANA_01498;eC_number=3.5.99.6;Name=nagB_2;gene=nagB_2;inference=ab initio prediction:Prodigal:2.6,similar to AA sequence:UniProtKB:P99125;locus_tag=EMNPEANA_01498;product=Glucosamine-6-phosphate deaminase
4	Prodigal:2.6	CDS	293338	293970	.	+	0	ID=EMNPEANA_01499;eC_number=4.1.2.43;inference=ab initio prediction:Prodigal:2.6,similar to AA sequence:UniProtKB:Q7A774;locus_tag=EMNPEANA_01499;product=3-hexulose-6-phosphate synthase
4	Prodigal:2.6	CDS	293972	294520	.	+	0	ID=EMNPEANA_01500;eC_number=5.3.1.27;Name=hxlB;dbxref=COG:COG0794;gene=hxlB;inference=ab initio prediction:Prodigal:2.6,similar to AA sequence:UniProtKB:P42404;locus_tag=EMNPEANA_01500;product=3-hexulose-6-phosphate isomerase
4	Prodigal:2.6	CDS	294642	295289	.	+	0	ID=EMNPEANA_01501;eC_number=3.1.3.5;dbxref=COG:COG0546;inference=ab initio prediction:Prodigal:2.6,similar to AA sequence:UniProtKB:Q9I767;locus_tag=EMNPEANA_01501;product=5'-nucleotidase
4	Prodigal:2.6	CDS	295395	296768	.	+	0	ID=EMNPEANA_01502;eC_number=6.2.1.-;Name=yhfT;dbxref=COG:COG0318;gene=yhfT;inference=ab initio prediction:Prodigal:2.6,similar to AA sequence:UniProtKB:O07619;locus_tag=EMNPEANA_01502;product=putative acyl--CoA ligase YhfT
4	Prodigal:2.6	CDS	296771	297919	.	+	0	ID=EMNPEANA_01503;eC_number=2.3.1.-;Name=yhfS;dbxref=COG:COG0183;gene=yhfS;inference=ab initio prediction:Prodigal:2.6,similar to AA sequence:UniProtKB:O07618;locus_tag=EMNPEANA_01503;product=Putative acetyl-CoA C-acetyltransferase YhfS
4	Prodigal:2.6	CDS	297885	298247	.	+	0	ID=EMNPEANA_01504;inference=ab initio prediction:Prodigal:2.6;locus_tag=EMNPEANA_01504;product=hypothetical protein
4	Prodigal:2.6	CDS	298251	298511	.	+	0	ID=EMNPEANA_01505;inference=ab initio prediction:Prodigal:2.6;locus_tag=EMNPEANA_01505;product=hypothetical protein
4	Prodigal:2.6	CDS	299790	300623	.	-	0	ID=EMNPEANA_01506;eC_number=2.7.1.35;Name=pdxK;dbxref=COG:COG0351;gene=pdxK;inference=ab initio prediction:Prodigal:2.6,similar to AA sequence:UniProtKB:P39610;locus_tag=EMNPEANA_01506;product=Pyridoxine kinase
4	Prodigal:2.6	CDS	300724	301704	.	-	0	ID=EMNPEANA_01507;Name=yxeI;dbxref=COG:COG3049;gene=yxeI;inference=ab initio prediction:Prodigal:2.6,similar to AA sequence:UniProtKB:P54948;locus_tag=EMNPEANA_01507;product=putative protein YxeI
4	Prodigal:2.6	CDS	301871	302521	.	+	0	ID=EMNPEANA_01508;eC_number=3.2.2.27;Name=ung;gene=ung;inference=ab initio prediction:Prodigal:2.6,similar to AA sequence:UniProtKB:Q6GJ88;locus_tag=EMNPEANA_01508;product=Uracil-DNA glycosylase
4	Prodigal:2.6	CDS	302531	302890	.	+	0	ID=EMNPEANA_01509;inference=ab initio prediction:Prodigal:2.6;locus_tag=EMNPEANA_01509;product=hypothetical protein
4	Prodigal:2.6	CDS	302912	303283	.	+	0	ID=EMNPEANA_01510;inference=ab initio prediction:Prodigal:2.6,similar to AA sequence:UniProtKB:P39619;locus_tag=EMNPEANA_01510;note=UPF0382 membrane protein YwdK;product=hypothetical protein
4	Prodigal:2.6	CDS	303399	304889	.	+	0	ID=EMNPEANA_01511;Name=yhdG_1;dbxref=COG:COG0531;gene=yhdG_1;inference=ab initio prediction:Prodigal:2.6,similar to AA sequence:UniProtKB:O07576;locus_tag=EMNPEANA_01511;product=putative amino acid permease YhdG
4	Prodigal:2.6	CDS	305043	305198	.	-	0	ID=EMNPEANA_01512;inference=ab initio prediction:Prodigal:2.6;locus_tag=EMNPEANA_01512;product=hypothetical protein
4	Prodigal:2.6	CDS	305560	306012	.	-	0	ID=EMNPEANA_01513;inference=ab initio prediction:Prodigal:2.6;locus_tag=EMNPEANA_01513;product=hypothetical protein
4	Prodigal:2.6	CDS	306025	306789	.	-	0	ID=EMNPEANA_01514;inference=ab initio prediction:Prodigal:2.6;locus_tag=EMNPEANA_01514;product=hypothetical protein
4	Prodigal:2.6	CDS	307291	308040	.	-	0	ID=EMNPEANA_01515;eC_number=1.11.1.-;inference=ab initio prediction:Prodigal:2.6,similar to AA sequence:UniProtKB:Q7A759;locus_tag=EMNPEANA_01515;product=Putative heme-dependent peroxidase
4	Prodigal:2.6	CDS	308211	309200	.	+	0	ID=EMNPEANA_01516;eC_number=2.3.1.8;Name=pta;gene=pta;inference=ab initio prediction:Prodigal:2.6,similar to AA sequence:UniProtKB:P99092;locus_tag=EMNPEANA_01516;product=Phosphate acetyltransferase
4	Prodigal:2.6	CDS	309200	310039	.	+	0	ID=EMNPEANA_01517;eC_number=2.3.1.204;Name=lipL;dbxref=COG:COG0095;gene=lipL;inference=ab initio prediction:Prodigal:2.6,similar to AA sequence:UniProtKB:Q9K6A7;locus_tag=EMNPEANA_01517;product=Octanoyl-[GcvH]:protein N-octanoyltransferase
4	Prodigal:2.6	CDS	310746	311666	.	+	0	ID=EMNPEANA_01518;eC_number=2.7.1.39;Name=thrB_1;gene=thrB_1;inference=ab initio prediction:Prodigal:2.6,protein motif:HAMAP:MF_00384;locus_tag=EMNPEANA_01518;product=Homoserine kinase
4	Prodigal:2.6	CDS	311671	312654	.	+	0	ID=EMNPEANA_01519;eC_number=2.7.1.39;Name=thrB_2;gene=thrB_2;inference=ab initio prediction:Prodigal:2.6,protein motif:HAMAP:MF_00384;locus_tag=EMNPEANA_01519;product=Homoserine kinase
4	Prodigal:2.6	CDS	312667	313743	.	+	0	ID=EMNPEANA_01520;eC_number=2.7.4.2;inference=ab initio prediction:Prodigal:2.6,similar to AA sequence:UniProtKB:Q9KWG3;locus_tag=EMNPEANA_01520;product=Phosphomevalonate kinase
4	Prodigal:2.6	CDS	313957	314298	.	+	0	ID=EMNPEANA_01521;inference=ab initio prediction:Prodigal:2.6;locus_tag=EMNPEANA_01521;product=hypothetical protein
4	Prodigal:2.6	CDS	314624	315955	.	-	0	ID=EMNPEANA_01522;Name=rclA;dbxref=COG:COG1249;gene=rclA;inference=ab initio prediction:Prodigal:2.6,similar to AA sequence:UniProtKB:P77212;locus_tag=EMNPEANA_01522;product=putative pyridine nucleotide-disulfide oxidoreductase RclA
4	Prodigal:2.6	CDS	315960	316382	.	-	0	ID=EMNPEANA_01523;inference=ab initio prediction:Prodigal:2.6;locus_tag=EMNPEANA_01523;product=hypothetical protein
4	Prodigal:2.6	CDS	316538	317476	.	+	0	ID=EMNPEANA_01524;eC_number=1.1.1.-;Name=iolS;dbxref=COG:COG0667;gene=iolS;inference=ab initio prediction:Prodigal:2.6,similar to AA sequence:UniProtKB:P46336;locus_tag=EMNPEANA_01524;product=Aldo-keto reductase IolS
4	Prodigal:2.6	CDS	318093	318569	.	+	0	ID=EMNPEANA_01525;eC_number=2.3.1.189;Name=mshD;gene=mshD;inference=ab initio prediction:Prodigal:2.6,protein motif:HAMAP:MF_01698;locus_tag=EMNPEANA_01525;product=Mycothiol acetyltransferase
4	Prodigal:2.6	CDS	318661	319959	.	+	0	ID=EMNPEANA_01526;inference=ab initio prediction:Prodigal:2.6,protein motif:HAMAP:MF_01212;locus_tag=EMNPEANA_01526;product=Deoxyguanosinetriphosphate triphosphohydrolase-like protein
4	Prodigal:2.6	CDS	320016	320522	.	+	0	ID=EMNPEANA_01527;inference=ab initio prediction:Prodigal:2.6;locus_tag=EMNPEANA_01527;product=hypothetical protein
4	Prodigal:2.6	CDS	320607	321794	.	-	0	ID=EMNPEANA_01528;Name=larC;gene=larC;inference=ab initio prediction:Prodigal:2.6,similar to AA sequence:UniProtKB:F9UST1;locus_tag=EMNPEANA_01528;product=Pyridinium-3%2C5-bisthiocarboxylic acid mononucleotide nickel insertion protein
4	Prodigal:2.6	CDS	321791	322567	.	-	0	ID=EMNPEANA_01529;eC_number=3.-.-.-;Name=larB;dbxref=COG:COG1691;gene=larB;inference=ab initio prediction:Prodigal:2.6,similar to AA sequence:UniProtKB:F9UST0;locus_tag=EMNPEANA_01529;product=Pyridinium-3%2C5-biscarboxylic acid mononucleotide synthase
4	Prodigal:2.6	CDS	322582	323409	.	-	0	ID=EMNPEANA_01530;eC_number=2.8.1.-;Name=larE;dbxref=COG:COG1606;gene=larE;inference=ab initio prediction:Prodigal:2.6,similar to AA sequence:UniProtKB:F9UST4;locus_tag=EMNPEANA_01530;product=Pyridinium-3%2C5-biscarboxylic acid mononucleotide sulfurtransferase
4	Prodigal:2.6	CDS	323429	324697	.	-	0	ID=EMNPEANA_01531;eC_number=5.1.2.1;Name=larA;dbxref=COG:COG3875;gene=larA;inference=ab initio prediction:Prodigal:2.6,similar to AA sequence:UniProtKB:F9USS9;locus_tag=EMNPEANA_01531;product=Lactate racemase
4	Prodigal:2.6	CDS	324989	326011	.	+	0	ID=EMNPEANA_01532;eC_number=1.1.1.1;Name=adh_1;gene=adh_1;inference=ab initio prediction:Prodigal:2.6,similar to AA sequence:UniProtKB:Q7A742;locus_tag=EMNPEANA_01532;product=Alcohol dehydrogenase
4	Prodigal:2.6	CDS	326092	326319	.	+	0	ID=EMNPEANA_01533;inference=ab initio prediction:Prodigal:2.6;locus_tag=EMNPEANA_01533;product=hypothetical protein
4	Prodigal:2.6	CDS	326343	326483	.	+	0	ID=EMNPEANA_01534;inference=ab initio prediction:Prodigal:2.6;locus_tag=EMNPEANA_01534;product=hypothetical protein
4	Prodigal:2.6	CDS	326596	326706	.	+	0	ID=EMNPEANA_01535;inference=ab initio prediction:Prodigal:2.6;locus_tag=EMNPEANA_01535;product=hypothetical protein
4	Prodigal:2.6	CDS	326934	327389	.	+	0	ID=EMNPEANA_01536;Name=ywiB;dbxref=COG:COG4506;gene=ywiB;inference=ab initio prediction:Prodigal:2.6,similar to AA sequence:UniProtKB:O07624;locus_tag=EMNPEANA_01536;product=putative beta-barrel protein YwiB
4	Prodigal:2.6	CDS	327386	329047	.	+	0	ID=EMNPEANA_01537;eC_number=6.1.1.19;Name=argS;gene=argS;inference=ab initio prediction:Prodigal:2.6,similar to AA sequence:UniProtKB:Q99W05;locus_tag=EMNPEANA_01537;product=Arginine--tRNA ligase
4	Prodigal:2.6	CDS	329259	329939	.	+	0	ID=EMNPEANA_01538;Name=pdg;gene=pdg;inference=ab initio prediction:Prodigal:2.6,similar to AA sequence:UniProtKB:P46303;locus_tag=EMNPEANA_01538;product=Ultraviolet N-glycosylase/AP lyase
4	Prodigal:2.6	CDS	329991	330746	.	+	0	ID=EMNPEANA_01539;Name=tipA;gene=tipA;inference=ab initio prediction:Prodigal:2.6,similar to AA sequence:UniProtKB:P0A4T9;locus_tag=EMNPEANA_01539;product=HTH-type transcriptional activator TipA
4	Prodigal:2.6	CDS	331195	332082	.	+	0	ID=EMNPEANA_01540;Name=btuF;dbxref=COG:COG0614;gene=btuF;inference=ab initio prediction:Prodigal:2.6,similar to AA sequence:UniProtKB:P37028;locus_tag=EMNPEANA_01540;product=Vitamin B12-binding protein
4	Prodigal:2.6	CDS	332283	333305	.	+	0	ID=EMNPEANA_01541;dbxref=COG:COG0609;inference=ab initio prediction:Prodigal:2.6,similar to AA sequence:UniProtKB:Q57130;locus_tag=EMNPEANA_01541;product=putative ABC transporter permease protein
4	Prodigal:2.6	CDS	333364	334092	.	+	0	ID=EMNPEANA_01542;eC_number=3.8.1.2;Name=hdl IVa;gene=hdl IVa;inference=ab initio prediction:Prodigal:2.6,similar to AA sequence:UniProtKB:Q51645;locus_tag=EMNPEANA_01542;product=(S)-2-haloacid dehalogenase 4A
4	Prodigal:2.6	CDS	334070	334867	.	+	0	ID=EMNPEANA_01543;eC_number=3.-.-.-;Name=ydjP;dbxref=COG:COG0596;gene=ydjP;inference=ab initio prediction:Prodigal:2.6,similar to AA sequence:UniProtKB:O34592;locus_tag=EMNPEANA_01543;product=AB hydrolase superfamily protein YdjP
4	Prodigal:2.6	CDS	335070	335579	.	+	0	ID=EMNPEANA_01544;inference=ab initio prediction:Prodigal:2.6;locus_tag=EMNPEANA_01544;product=hypothetical protein
4	Prodigal:2.6	CDS	335824	336543	.	+	0	ID=EMNPEANA_01545;inference=ab initio prediction:Prodigal:2.6;locus_tag=EMNPEANA_01545;product=hypothetical protein
4	Prodigal:2.6	CDS	336752	337528	.	+	0	ID=EMNPEANA_01546;eC_number=3.4.11.5;Name=pip;gene=pip;inference=ab initio prediction:Prodigal:2.6,similar to AA sequence:UniProtKB:P46541;locus_tag=EMNPEANA_01546;product=Proline iminopeptidase
4	Prodigal:2.6	CDS	337701	338123	.	-	0	ID=EMNPEANA_01547;Name=sarA;dbxref=COG:COG1846;gene=sarA;inference=ab initio prediction:Prodigal:2.6,similar to AA sequence:UniProtKB:Q2G2U9;locus_tag=EMNPEANA_01547;product=Transcriptional regulator SarA
4	Prodigal:2.6	CDS	338488	339441	.	-	0	ID=EMNPEANA_01548;inference=ab initio prediction:Prodigal:2.6;locus_tag=EMNPEANA_01548;product=hypothetical protein
4	Prodigal:2.6	CDS	339767	340660	.	-	0	ID=EMNPEANA_01549;inference=ab initio prediction:Prodigal:2.6;locus_tag=EMNPEANA_01549;product=hypothetical protein
4	Prodigal:2.6	CDS	341050	341274	.	-	0	ID=EMNPEANA_01550;inference=ab initio prediction:Prodigal:2.6;locus_tag=EMNPEANA_01550;product=hypothetical protein
4	Prodigal:2.6	CDS	341290	341496	.	-	0	ID=EMNPEANA_01551;inference=ab initio prediction:Prodigal:2.6;locus_tag=EMNPEANA_01551;product=hypothetical protein
4	Prodigal:2.6	CDS	342220	344622	.	+	0	ID=EMNPEANA_01552;Name=mrpA;dbxref=COG:COG1009;gene=mrpA;inference=ab initio prediction:Prodigal:2.6,similar to AA sequence:UniProtKB:Q9K2S2;locus_tag=EMNPEANA_01552;product=Na(+)/H(+) antiporter subunit A
4	Prodigal:2.6	CDS	344609	345034	.	+	0	ID=EMNPEANA_01553;Name=mrpB;dbxref=COG:COG2111;gene=mrpB;inference=ab initio prediction:Prodigal:2.6,similar to AA sequence:UniProtKB:Q9RGZ4;locus_tag=EMNPEANA_01553;product=Na(+)/H(+) antiporter subunit B
4	Prodigal:2.6	CDS	345031	345375	.	+	0	ID=EMNPEANA_01554;Name=mnhC1_2;dbxref=COG:COG1006;gene=mnhC1_2;inference=ab initio prediction:Prodigal:2.6,similar to AA sequence:UniProtKB:P60682;locus_tag=EMNPEANA_01554;product=Na(+)/H(+) antiporter subunit C1
4	Prodigal:2.6	CDS	345365	346867	.	+	0	ID=EMNPEANA_01555;Name=mrpD;dbxref=COG:COG0651;gene=mrpD;inference=ab initio prediction:Prodigal:2.6,similar to AA sequence:UniProtKB:Q9RGZ2;locus_tag=EMNPEANA_01555;product=Na(+)/H(+) antiporter subunit D
4	Prodigal:2.6	CDS	346864	347346	.	+	0	ID=EMNPEANA_01556;Name=mrpE;dbxref=COG:COG1863;gene=mrpE;inference=ab initio prediction:Prodigal:2.6,similar to AA sequence:UniProtKB:Q9RGZ1;locus_tag=EMNPEANA_01556;product=Na(+)/H(+) antiporter subunit E
4	Prodigal:2.6	CDS	347343	347645	.	+	0	ID=EMNPEANA_01557;Name=mrpF;dbxref=COG:COG2212;gene=mrpF;inference=ab initio prediction:Prodigal:2.6,similar to AA sequence:UniProtKB:Q9RGZ0;locus_tag=EMNPEANA_01557;product=Na(+)/H(+) antiporter subunit F
4	Prodigal:2.6	CDS	347620	348084	.	+	0	ID=EMNPEANA_01558;Name=mrpG;dbxref=COG:COG1320;gene=mrpG;inference=ab initio prediction:Prodigal:2.6,similar to AA sequence:UniProtKB:O05227;locus_tag=EMNPEANA_01558;product=Na(+)/H(+) antiporter subunit G
4	Prodigal:2.6	CDS	348533	350572	.	+	0	ID=EMNPEANA_01559;Name=nhaK;dbxref=COG:COG0025;gene=nhaK;inference=ab initio prediction:Prodigal:2.6,similar to AA sequence:UniProtKB:O32212;locus_tag=EMNPEANA_01559;product=Sodium%2C potassium%2C lithium and rubidium/H(+) antiporter
4	Prodigal:2.6	CDS	351307	352236	.	-	0	ID=EMNPEANA_01560;Name=mntA;dbxref=COG:COG0803;gene=mntA;inference=ab initio prediction:Prodigal:2.6,similar to AA sequence:UniProtKB:Q8Y653;locus_tag=EMNPEANA_01560;product=Manganese-binding lipoprotein MntA
4	Prodigal:2.6	CDS	352233	353069	.	-	0	ID=EMNPEANA_01561;Name=mntB;gene=mntB;inference=ab initio prediction:Prodigal:2.6,similar to AA sequence:UniProtKB:Q55282;locus_tag=EMNPEANA_01561;product=Manganese transport system membrane protein MntB
4	Prodigal:2.6	CDS	353070	353816	.	-	0	ID=EMNPEANA_01562;eC_number=3.6.3.-;Name=znuC_2;dbxref=COG:COG1121;gene=znuC_2;inference=ab initio prediction:Prodigal:2.6,similar to AA sequence:UniProtKB:O34946;locus_tag=EMNPEANA_01562;product=High-affinity zinc uptake system ATP-binding protein ZnuC
4	Prodigal:2.6	CDS	353936	354580	.	+	0	ID=EMNPEANA_01563;Name=ideR;dbxref=COG:COG1321;gene=ideR;inference=ab initio prediction:Prodigal:2.6,similar to AA sequence:UniProtKB:P9WMH1;locus_tag=EMNPEANA_01563;product=Iron-dependent repressor IdeR
4	Prodigal:2.6	CDS	354745	355491	.	-	0	ID=EMNPEANA_01564;inference=ab initio prediction:Prodigal:2.6;locus_tag=EMNPEANA_01564;product=hypothetical protein
4	Prodigal:2.6	CDS	355630	356424	.	+	0	ID=EMNPEANA_01565;eC_number=2.4.1.187;Name=tarA;dbxref=COG:COG1922;gene=tarA;inference=ab initio prediction:Prodigal:2.6,similar to AA sequence:UniProtKB:Q2G2L3;locus_tag=EMNPEANA_01565;product=N-acetylglucosaminyldiphosphoundecaprenol N-acetyl-beta-D-mannosaminyltransferase
4	Prodigal:2.6	CDS	356501	357295	.	-	0	ID=EMNPEANA_01566;eC_number=3.6.3.40;Name=tagH_2;gene=tagH_2;inference=ab initio prediction:Prodigal:2.6,similar to AA sequence:UniProtKB:Q7A713;locus_tag=EMNPEANA_01566;product=Teichoic acids export ATP-binding protein TagH
4	Prodigal:2.6	CDS	357627	358439	.	+	0	ID=EMNPEANA_01567;Name=tagG_1;dbxref=COG:COG1682;gene=tagG_1;inference=ab initio prediction:Prodigal:2.6,similar to AA sequence:UniProtKB:P42953;locus_tag=EMNPEANA_01567;product=Teichoic acid translocation permease protein TagG
4	Prodigal:2.6	CDS	358762	359853	.	+	0	ID=EMNPEANA_01568;eC_number=2.7.8.44;Name=tarB;dbxref=COG:COG1887;gene=tarB;inference=ab initio prediction:Prodigal:2.6,similar to AA sequence:UniProtKB:Q2G2X4;locus_tag=EMNPEANA_01568;product=Teichoic acid glycerol-phosphate primase
4	Prodigal:2.6	CDS	359853	360917	.	+	0	ID=EMNPEANA_01569;eC_number=2.4.-.-;Name=tagX;gene=tagX;inference=ab initio prediction:Prodigal:2.6,similar to AA sequence:UniProtKB:Q7A711;locus_tag=EMNPEANA_01569;product=Putative glycosyltransferase TagX
4	Prodigal:2.6	CDS	361052	361450	.	+	0	ID=EMNPEANA_01570;eC_number=2.7.7.39;Name=tarD;dbxref=COG:COG0615;gene=tarD;inference=ab initio prediction:Prodigal:2.6,similar to AA sequence:UniProtKB:Q2G2X2;locus_tag=EMNPEANA_01570;product=Glycerol-3-phosphate cytidylyltransferase
4	Prodigal:2.6	CDS	362434	364161	.	+	0	ID=EMNPEANA_01571;eC_number=3.6.3.-;Name=bmrA;dbxref=COG:COG1132;gene=bmrA;inference=ab initio prediction:Prodigal:2.6,similar to AA sequence:UniProtKB:O06967;locus_tag=EMNPEANA_01571;product=Multidrug resistance ABC transporter ATP-binding/permease protein BmrA
5	Prodigal:2.6	CDS	79	1152	.	+	0	ID=EMNPEANA_01572;inference=ab initio prediction:Prodigal:2.6;locus_tag=EMNPEANA_01572;product=hypothetical protein
5	Prodigal:2.6	CDS	1187	1936	.	+	0	ID=EMNPEANA_01573;inference=ab initio prediction:Prodigal:2.6;locus_tag=EMNPEANA_01573;product=hypothetical protein
5	Prodigal:2.6	CDS	1978	2955	.	+	0	ID=EMNPEANA_01574;Name=ypuA;dbxref=COG:COG4086;gene=ypuA;inference=ab initio prediction:Prodigal:2.6,similar to AA sequence:UniProtKB:P31847;locus_tag=EMNPEANA_01574;product=putative protein YpuA
5	Prodigal:2.6	CDS	3546	5609	.	+	0	ID=EMNPEANA_01575;eC_number=3.6.3.54;Name=copB;gene=copB;inference=ab initio prediction:Prodigal:2.6,similar to AA sequence:UniProtKB:P05425;locus_tag=EMNPEANA_01575;product=Copper-exporting P-type ATPase B
5	Prodigal:2.6	CDS	5624	7057	.	+	0	ID=EMNPEANA_01576;eC_number=1.-.-.-;Name=mco;gene=mco;inference=ab initio prediction:Prodigal:2.6,similar to AA sequence:UniProtKB:Q69HT9;locus_tag=EMNPEANA_01576;product=Multicopper oxidase mco
5	Prodigal:2.6	CDS	7077	7559	.	+	0	ID=EMNPEANA_01577;Name=ydhK;gene=ydhK;inference=ab initio prediction:Prodigal:2.6,similar to AA sequence:UniProtKB:O05503;locus_tag=EMNPEANA_01577;product=putative protein YdhK
5	Prodigal:2.6	CDS	7765	8160	.	-	0	ID=EMNPEANA_01578;eC_number=1.20.4.4;Name=arsC_2;gene=arsC_2;inference=ab initio prediction:Prodigal:2.6,similar to AA sequence:UniProtKB:P0A005;locus_tag=EMNPEANA_01578;product=Arsenate reductase
5	Prodigal:2.6	CDS	8177	9475	.	-	0	ID=EMNPEANA_01579;Name=arsB_2;dbxref=COG:COG1055;gene=arsB_2;inference=ab initio prediction:Prodigal:2.6,similar to AA sequence:UniProtKB:P0AB93;locus_tag=EMNPEANA_01579;product=Arsenical pump membrane protein
5	Prodigal:2.6	CDS	9469	9783	.	-	0	ID=EMNPEANA_01580;Name=sdpR;dbxref=COG:COG0640;gene=sdpR;inference=ab initio prediction:Prodigal:2.6,similar to AA sequence:UniProtKB:O32242;locus_tag=EMNPEANA_01580;product=Transcriptional repressor SdpR
5	Prodigal:2.6	CDS	9933	11678	.	-	0	ID=EMNPEANA_01581;eC_number=3.6.3.16;Name=arsA;gene=arsA;inference=ab initio prediction:Prodigal:2.6,similar to AA sequence:UniProtKB:P08690;locus_tag=EMNPEANA_01581;product=Arsenical pump-driving ATPase
5	Prodigal:2.6	CDS	11644	11991	.	-	0	ID=EMNPEANA_01582;Name=arsD;gene=arsD;inference=ab initio prediction:Prodigal:2.6,similar to AA sequence:UniProtKB:P46003;locus_tag=EMNPEANA_01582;product=Arsenical resistance operon trans-acting repressor ArsD
5	Prodigal:2.6	CDS	12511	12831	.	+	0	ID=EMNPEANA_01583;Name=arsR;dbxref=COG:COG0640;gene=arsR;inference=ab initio prediction:Prodigal:2.6,similar to AA sequence:UniProtKB:P45949;locus_tag=EMNPEANA_01583;product=Arsenical resistance operon repressor
5	Prodigal:2.6	CDS	12919	13803	.	+	0	ID=EMNPEANA_01584;dbxref=COG:COG0701;inference=ab initio prediction:Prodigal:2.6,similar to AA sequence:UniProtKB:Q8DUY3;locus_tag=EMNPEANA_01584;product=Putative two-component membrane permease complex subunit SMU_747c
5	Prodigal:2.6	CDS	13817	13945	.	+	0	ID=EMNPEANA_01585;inference=ab initio prediction:Prodigal:2.6;locus_tag=EMNPEANA_01585;product=hypothetical protein
5	Prodigal:2.6	CDS	14299	15078	.	+	0	ID=EMNPEANA_01586;inference=ab initio prediction:Prodigal:2.6,similar to AA sequence:UniProtKB:Q2FVD0;locus_tag=EMNPEANA_01586;product=putative protein
5	Prodigal:2.6	CDS	15081	15170	.	+	0	ID=EMNPEANA_01587;inference=ab initio prediction:Prodigal:2.6;locus_tag=EMNPEANA_01587;product=hypothetical protein
5	Prodigal:2.6	CDS	15228	15347	.	+	0	ID=EMNPEANA_01588;inference=ab initio prediction:Prodigal:2.6;locus_tag=EMNPEANA_01588;product=hypothetical protein
5	Prodigal:2.6	CDS	15422	16183	.	+	0	ID=EMNPEANA_01589;inference=ab initio prediction:Prodigal:2.6,similar to AA sequence:UniProtKB:Q2FVD0;locus_tag=EMNPEANA_01589;product=putative protein
5	Prodigal:2.6	CDS	16460	17428	.	+	0	ID=EMNPEANA_01590;Name=mscS_2;dbxref=COG:COG0668;gene=mscS_2;inference=ab initio prediction:Prodigal:2.6,similar to AA sequence:UniProtKB:Q8R6L9;locus_tag=EMNPEANA_01590;product=Small-conductance mechanosensitive channel
5	Prodigal:2.6	CDS	17793	18605	.	+	0	ID=EMNPEANA_01591;eC_number=3.-.-.-;inference=ab initio prediction:Prodigal:2.6,similar to AA sequence:UniProtKB:Q7A484;locus_tag=EMNPEANA_01591;product=putative hydrolase
5	Prodigal:2.6	CDS	18869	19447	.	-	0	ID=EMNPEANA_01592;inference=ab initio prediction:Prodigal:2.6;locus_tag=EMNPEANA_01592;product=hypothetical protein
5	Prodigal:2.6	CDS	19878	20780	.	+	0	ID=EMNPEANA_01593;inference=ab initio prediction:Prodigal:2.6;locus_tag=EMNPEANA_01593;product=hypothetical protein
5	Prodigal:2.6	CDS	20862	20972	.	-	0	ID=EMNPEANA_01594;inference=ab initio prediction:Prodigal:2.6;locus_tag=EMNPEANA_01594;product=hypothetical protein
5	Prodigal:2.6	CDS	21526	21720	.	-	0	ID=EMNPEANA_01595;inference=ab initio prediction:Prodigal:2.6;locus_tag=EMNPEANA_01595;product=hypothetical protein
5	Prodigal:2.6	CDS	21732	21929	.	-	0	ID=EMNPEANA_01596;inference=ab initio prediction:Prodigal:2.6;locus_tag=EMNPEANA_01596;product=hypothetical protein
5	Prodigal:2.6	CDS	22471	22830	.	-	0	ID=EMNPEANA_01597;inference=ab initio prediction:Prodigal:2.6;locus_tag=EMNPEANA_01597;product=hypothetical protein
5	Prodigal:2.6	CDS	23148	24128	.	-	0	ID=EMNPEANA_01598;eC_number=1.3.1.-;Name=dus;gene=dus;inference=ab initio prediction:Prodigal:2.6,similar to AA sequence:UniProtKB:P67717;locus_tag=EMNPEANA_01598;product=putative tRNA-dihydrouridine synthase
5	Prodigal:2.6	CDS	24327	25811	.	+	0	ID=EMNPEANA_01599;eC_number=1.1.5.4;Name=mqo2_1;gene=mqo2_1;inference=ab initio prediction:Prodigal:2.6,similar to AA sequence:UniProtKB:P99115;locus_tag=EMNPEANA_01599;product=putative malate:quinone oxidoreductase 2
5	Prodigal:2.6	CDS	26585	27352	.	+	0	ID=EMNPEANA_01600;eC_number=1.1.1.6;Name=golD;gene=golD;inference=ab initio prediction:Prodigal:2.6,similar to AA sequence:UniProtKB:Q92EU6;locus_tag=EMNPEANA_01600;product=NAD-dependent glycerol dehydrogenase
5	Prodigal:2.6	CDS	28024	28569	.	-	0	ID=EMNPEANA_01601;inference=ab initio prediction:Prodigal:2.6;locus_tag=EMNPEANA_01601;product=hypothetical protein
5	Prodigal:2.6	CDS	28799	29113	.	-	0	ID=EMNPEANA_01602;inference=ab initio prediction:Prodigal:2.6;locus_tag=EMNPEANA_01602;product=hypothetical protein
5	Prodigal:2.6	CDS	29230	29724	.	-	0	ID=EMNPEANA_01603;inference=ab initio prediction:Prodigal:2.6;locus_tag=EMNPEANA_01603;product=hypothetical protein
5	Prodigal:2.6	CDS	29944	31341	.	+	0	ID=EMNPEANA_01604;Name=uhpT;dbxref=COG:COG2271;gene=uhpT;inference=ab initio prediction:Prodigal:2.6,similar to AA sequence:UniProtKB:P0AGC0;locus_tag=EMNPEANA_01604;product=Hexose-6-phosphate:phosphate antiporter
5	Prodigal:2.6	CDS	31421	32176	.	-	0	ID=EMNPEANA_01605;dbxref=COG:COG4753;inference=ab initio prediction:Prodigal:2.6,similar to AA sequence:UniProtKB:Q5HJF7;locus_tag=EMNPEANA_01605;product=putative response regulatory protein
5	Prodigal:2.6	CDS	32188	32736	.	-	0	ID=EMNPEANA_01606;eC_number=2.7.13.3;dbxref=COG:COG2972;inference=ab initio prediction:Prodigal:2.6,similar to AA sequence:UniProtKB:Q5HJF6;locus_tag=EMNPEANA_01606;product=putative sensor-like histidine kinase
5	Prodigal:2.6	CDS	32781	33725	.	-	0	ID=EMNPEANA_01607;eC_number=2.7.13.3;dbxref=COG:COG2972;inference=ab initio prediction:Prodigal:2.6,similar to AA sequence:UniProtKB:Q5HJF6;locus_tag=EMNPEANA_01607;product=putative sensor-like histidine kinase
5	Prodigal:2.6	CDS	33722	34696	.	-	0	ID=EMNPEANA_01608;dbxref=COG:COG1840;inference=ab initio prediction:Prodigal:2.6,similar to AA sequence:UniProtKB:P43951;locus_tag=EMNPEANA_01608;product=putative protein
5	Prodigal:2.6	CDS	34889	35230	.	-	0	ID=EMNPEANA_01609;inference=ab initio prediction:Prodigal:2.6;locus_tag=EMNPEANA_01609;product=hypothetical protein
5	Prodigal:2.6	CDS	35794	36645	.	+	0	ID=EMNPEANA_01610;eC_number=3.4.21.-;Name=splF;dbxref=COG:COG3591;gene=splF;inference=ab initio prediction:Prodigal:2.6,similar to AA sequence:UniProtKB:Q2FXC8;locus_tag=EMNPEANA_01610;product=Serine protease SplF
5	Prodigal:2.6	CDS	36851	37003	.	+	0	ID=EMNPEANA_01611;inference=ab initio prediction:Prodigal:2.6;locus_tag=EMNPEANA_01611;product=hypothetical protein
5	Prodigal:2.6	CDS	37422	40145	.	+	0	ID=EMNPEANA_01612;inference=ab initio prediction:Prodigal:2.6,similar to AA sequence:UniProtKB:P61598;locus_tag=EMNPEANA_01612;product=Putative surface protein
5	Prodigal:2.6	CDS	40402	40554	.	+	0	ID=EMNPEANA_01613;inference=ab initio prediction:Prodigal:2.6;locus_tag=EMNPEANA_01613;product=hypothetical protein
5	Prodigal:2.6	CDS	40877	41566	.	+	0	ID=EMNPEANA_01614;eC_number=6.3.3.3;Name=bioD1;dbxref=COG:COG0132;gene=bioD1;inference=ab initio prediction:Prodigal:2.6,similar to AA sequence:UniProtKB:P13000;locus_tag=EMNPEANA_01614;product=ATP-dependent dethiobiotin synthetase BioD 1
5	Prodigal:2.6	CDS	41559	42914	.	+	0	ID=EMNPEANA_01615;eC_number=2.6.1.105;Name=bioK;dbxref=COG:COG0161;gene=bioK;inference=ab initio prediction:Prodigal:2.6,similar to AA sequence:UniProtKB:P53555;locus_tag=EMNPEANA_01615;product=L-Lysine--8-amino-7-oxononanoate transaminase
5	Prodigal:2.6	CDS	42925	44058	.	+	0	ID=EMNPEANA_01616;eC_number=2.3.1.47;Name=bioF;gene=bioF;inference=ab initio prediction:Prodigal:2.6,similar to AA sequence:UniProtKB:P22806;locus_tag=EMNPEANA_01616;product=8-amino-7-oxononanoate synthase
5	Prodigal:2.6	CDS	44051	44737	.	+	0	ID=EMNPEANA_01617;eC_number=6.2.1.14;Name=bioW;dbxref=COG:COG1424;gene=bioW;inference=ab initio prediction:Prodigal:2.6,similar to AA sequence:UniProtKB:P53559;locus_tag=EMNPEANA_01617;product=6-carboxyhexanoate--CoA ligase
5	Prodigal:2.6	CDS	44846	45163	.	-	0	ID=EMNPEANA_01618;inference=ab initio prediction:Prodigal:2.6;locus_tag=EMNPEANA_01618;product=hypothetical protein
5	Prodigal:2.6	CDS	45181	46368	.	-	0	ID=EMNPEANA_01619;eC_number=3.4.22.48;Name=sspP;gene=sspP;inference=ab initio prediction:Prodigal:2.6,similar to AA sequence:UniProtKB:P81297;locus_tag=EMNPEANA_01619;product=Staphopain A
5	Prodigal:2.6	CDS	46908	48791	.	+	0	ID=EMNPEANA_01620;eC_number=3.1.1.3;Name=lip2_2;gene=lip2_2;inference=ab initio prediction:Prodigal:2.6,similar to AA sequence:UniProtKB:Q7A7P2;locus_tag=EMNPEANA_01620;product=Lipase 2
5	Prodigal:2.6	CDS	48933	49331	.	+	0	ID=EMNPEANA_01621;inference=ab initio prediction:Prodigal:2.6,similar to AA sequence:UniProtKB:Q2G1Q1;locus_tag=EMNPEANA_01621;product=putative lipoprotein
5	Prodigal:2.6	CDS	49457	49717	.	+	0	ID=EMNPEANA_01622;inference=ab initio prediction:Prodigal:2.6,similar to AA sequence:UniProtKB:Q2FVD0;locus_tag=EMNPEANA_01622;product=putative protein
5	Prodigal:2.6	CDS	49862	50743	.	-	0	ID=EMNPEANA_01623;eC_number=3.6.-.-;Name=yeiR;dbxref=COG:COG0523;gene=yeiR;inference=ab initio prediction:Prodigal:2.6,similar to AA sequence:UniProtKB:P33030;locus_tag=EMNPEANA_01623;product=Zinc-binding GTPase YeiR
5	Prodigal:2.6	CDS	50713	52095	.	-	0	ID=EMNPEANA_01624;inference=ab initio prediction:Prodigal:2.6;locus_tag=EMNPEANA_01624;product=hypothetical protein
5	Prodigal:2.6	CDS	52089	53195	.	-	0	ID=EMNPEANA_01625;eC_number=1.14.13.-;dbxref=COG:COG0492;inference=ab initio prediction:Prodigal:2.6,similar to AA sequence:UniProtKB:Q99R54;locus_tag=EMNPEANA_01625;product=Baeyer-Villiger flavin-containing monooxygenase
5	Prodigal:2.6	CDS	53452	54447	.	+	0	ID=EMNPEANA_01626;Name=znuA_1;dbxref=COG:COG0803;gene=znuA_1;inference=ab initio prediction:Prodigal:2.6,similar to AA sequence:UniProtKB:O34966;locus_tag=EMNPEANA_01626;product=High-affinity zinc uptake system binding-protein ZnuA
5	Prodigal:2.6	CDS	54861	55766	.	+	0	ID=EMNPEANA_01627;eC_number=2.7.1.180;Name=apbE;dbxref=COG:COG1477;gene=apbE;inference=ab initio prediction:Prodigal:2.6,similar to AA sequence:UniProtKB:O83774;locus_tag=EMNPEANA_01627;product=FAD:protein FMN transferase
5	Prodigal:2.6	CDS	55849	58866	.	+	0	ID=EMNPEANA_01628;eC_number=1.3.99.33;Name=urdA;dbxref=COG:COG1053;gene=urdA;inference=ab initio prediction:Prodigal:2.6,similar to AA sequence:UniProtKB:Q8CVD0;locus_tag=EMNPEANA_01628;product=Urocanate reductase
5	Prodigal:2.6	CDS	58895	60271	.	+	0	ID=EMNPEANA_01629;Name=norB_1;gene=norB_1;inference=ab initio prediction:Prodigal:2.6,similar to AA sequence:UniProtKB:Q8NWQ5;locus_tag=EMNPEANA_01629;product=Quinolone resistance protein NorB
5	Prodigal:2.6	CDS	60440	61213	.	+	0	ID=EMNPEANA_01630;eC_number=1.1.1.304;Name=budC;gene=budC;inference=ab initio prediction:Prodigal:2.6,similar to AA sequence:UniProtKB:Q48436;locus_tag=EMNPEANA_01630;product=Diacetyl reductase [(S)-acetoin forming]
5	Prodigal:2.6	CDS	61341	62030	.	-	0	ID=EMNPEANA_01631;eC_number=3.6.3.-;Name=glnQ_1;dbxref=COG:COG1126;gene=glnQ_1;inference=ab initio prediction:Prodigal:2.6,similar to AA sequence:UniProtKB:O34677;locus_tag=EMNPEANA_01631;product=Glutamine transport ATP-binding protein GlnQ
5	Prodigal:2.6	CDS	62045	62491	.	-	0	ID=EMNPEANA_01632;inference=ab initio prediction:Prodigal:2.6;locus_tag=EMNPEANA_01632;product=hypothetical protein
5	Prodigal:2.6	CDS	62679	63518	.	+	0	ID=EMNPEANA_01633;eC_number=5.1.1.7;Name=dapF;gene=dapF;inference=ab initio prediction:Prodigal:2.6,protein motif:HAMAP:MF_00197;locus_tag=EMNPEANA_01633;product=Diaminopimelate epimerase
5	Prodigal:2.6	CDS	63515	64330	.	+	0	ID=EMNPEANA_01634;inference=ab initio prediction:Prodigal:2.6;locus_tag=EMNPEANA_01634;product=hypothetical protein
5	Prodigal:2.6	CDS	64323	65615	.	+	0	ID=EMNPEANA_01635;inference=ab initio prediction:Prodigal:2.6;locus_tag=EMNPEANA_01635;product=hypothetical protein
5	Prodigal:2.6	CDS	65666	67264	.	+	0	ID=EMNPEANA_01636;Name=nikA;dbxref=COG:COG0747;gene=nikA;inference=ab initio prediction:Prodigal:2.6,similar to AA sequence:UniProtKB:P33590;locus_tag=EMNPEANA_01636;product=Nickel-binding periplasmic protein
5	Prodigal:2.6	CDS	67277	68212	.	+	0	ID=EMNPEANA_01637;Name=nikB;dbxref=COG:COG0601;gene=nikB;inference=ab initio prediction:Prodigal:2.6,similar to AA sequence:UniProtKB:P33591;locus_tag=EMNPEANA_01637;product=Nickel transport system permease protein NikB
5	Prodigal:2.6	CDS	68209	69087	.	+	0	ID=EMNPEANA_01638;Name=gsiD_1;dbxref=COG:COG1173;gene=gsiD_1;inference=ab initio prediction:Prodigal:2.6,similar to AA sequence:UniProtKB:P75799;locus_tag=EMNPEANA_01638;product=Glutathione transport system permease protein GsiD
5	Prodigal:2.6	CDS	69074	69889	.	+	0	ID=EMNPEANA_01639;Name=oppD_2;dbxref=COG:COG0444;gene=oppD_2;inference=ab initio prediction:Prodigal:2.6,similar to AA sequence:UniProtKB:P24136;locus_tag=EMNPEANA_01639;product=Oligopeptide transport ATP-binding protein OppD
5	Prodigal:2.6	CDS	69882	70631	.	+	0	ID=EMNPEANA_01640;Name=sapF;dbxref=COG:COG4167;gene=sapF;inference=ab initio prediction:Prodigal:2.6,similar to AA sequence:UniProtKB:P0AAH8;locus_tag=EMNPEANA_01640;product=Putrescine export system ATP-binding protein SapF
5	Prodigal:2.6	CDS	70643	71833	.	+	0	ID=EMNPEANA_01641;Name=yhhS_2;gene=yhhS_2;inference=ab initio prediction:Prodigal:2.6,similar to AA sequence:UniProtKB:P37621;locus_tag=EMNPEANA_01641;product=putative MFS-type transporter YhhS
5	Prodigal:2.6	CDS	72574	74820	.	+	0	ID=EMNPEANA_01642;eC_number=2.3.1.54;Name=pflB;dbxref=COG:COG1882;gene=pflB;inference=ab initio prediction:Prodigal:2.6,similar to AA sequence:UniProtKB:Q5HJF4;locus_tag=EMNPEANA_01642;product=Formate acetyltransferase
5	Prodigal:2.6	CDS	74842	75597	.	+	0	ID=EMNPEANA_01643;eC_number=1.97.1.4;Name=pflA;gene=pflA;inference=ab initio prediction:Prodigal:2.6,similar to AA sequence:UniProtKB:Q7A7X5;locus_tag=EMNPEANA_01643;product=Pyruvate formate-lyase-activating enzyme
5	Prodigal:2.6	CDS	75736	76953	.	-	0	ID=EMNPEANA_01644;eC_number=3.5.1.18;Name=dapE_1;gene=dapE_1;inference=ab initio prediction:Prodigal:2.6,similar to AA sequence:UniProtKB:Q99SN6;locus_tag=EMNPEANA_01644;product=putative succinyl-diaminopimelate desuccinylase
5	Prodigal:2.6	CDS	77307	78665	.	+	0	ID=EMNPEANA_01645;Name=brnQ_2;dbxref=COG:COG1114;gene=brnQ_2;inference=ab initio prediction:Prodigal:2.6,similar to AA sequence:UniProtKB:P0AD99;locus_tag=EMNPEANA_01645;product=Branched-chain amino acid transport system 2 carrier protein
5	Prodigal:2.6	CDS	79131	79670	.	+	0	ID=EMNPEANA_01646;Name=kstR2;gene=kstR2;inference=ab initio prediction:Prodigal:2.6,similar to AA sequence:UniProtKB:P9WMB9;locus_tag=EMNPEANA_01646;product=HTH-type transcriptional repressor KstR2
5	Prodigal:2.6	CDS	79806	80702	.	+	0	ID=EMNPEANA_01647;eC_number=2.3.1.247;Name=kce;dbxref=COG:COG3246;gene=kce;inference=ab initio prediction:Prodigal:2.6,similar to AA sequence:UniProtKB:Q8RHX2;locus_tag=EMNPEANA_01647;product=3-keto-5-aminohexanoate cleavage enzyme
5	Prodigal:2.6	CDS	80702	81667	.	+	0	ID=EMNPEANA_01648;eC_number=1.1.1.108;Name=lcdH_1;gene=lcdH_1;inference=ab initio prediction:Prodigal:2.6,similar to AA sequence:UniProtKB:D7URM0;locus_tag=EMNPEANA_01648;product=L-carnitine dehydrogenase
5	Prodigal:2.6	CDS	81664	82152	.	+	0	ID=EMNPEANA_01649;eC_number=1.1.1.108;Name=lcdH_2;gene=lcdH_2;inference=ab initio prediction:Prodigal:2.6,similar to AA sequence:UniProtKB:D7UNT2;locus_tag=EMNPEANA_01649;product=L-carnitine dehydrogenase
5	Prodigal:2.6	CDS	82287	83474	.	+	0	ID=EMNPEANA_01650;eC_number=3.6.3.32;Name=opuCA_1;gene=opuCA_1;inference=ab initio prediction:Prodigal:2.6,similar to AA sequence:UniProtKB:G2JZ44;locus_tag=EMNPEANA_01650;product=Carnitine transport ATP-binding protein OpuCA
5	Prodigal:2.6	CDS	83471	84106	.	+	0	ID=EMNPEANA_01651;Name=opuCB_1;gene=opuCB_1;inference=ab initio prediction:Prodigal:2.6,similar to AA sequence:UniProtKB:G2JZ43;locus_tag=EMNPEANA_01651;product=Carnitine transport permease protein OpuCB
5	Prodigal:2.6	CDS	84125	85084	.	+	0	ID=EMNPEANA_01652;Name=opuCC;gene=opuCC;inference=ab initio prediction:Prodigal:2.6,similar to AA sequence:UniProtKB:G2JZ42;locus_tag=EMNPEANA_01652;product=Carnitine transport binding protein OpuCC
5	Prodigal:2.6	CDS	85087	85734	.	+	0	ID=EMNPEANA_01653;Name=opuCD_1;gene=opuCD_1;inference=ab initio prediction:Prodigal:2.6,similar to AA sequence:UniProtKB:G2JZ41;locus_tag=EMNPEANA_01653;product=Carnitine transport permease protein OpuCD
5	Prodigal:2.6	CDS	85775	86542	.	+	0	ID=EMNPEANA_01654;eC_number=3.1.2.12;dbxref=COG:COG0627;inference=ab initio prediction:Prodigal:2.6,similar to AA sequence:UniProtKB:P44556;locus_tag=EMNPEANA_01654;product=S-formylglutathione hydrolase
5	Prodigal:2.6	CDS	86813	88378	.	-	0	ID=EMNPEANA_01655;inference=ab initio prediction:Prodigal:2.6;locus_tag=EMNPEANA_01655;product=hypothetical protein
5	Prodigal:2.6	CDS	88543	89475	.	-	0	ID=EMNPEANA_01656;eC_number=2.7.2.2;Name=arcC1;gene=arcC1;inference=ab initio prediction:Prodigal:2.6,similar to AA sequence:UniProtKB:Q7A627;locus_tag=EMNPEANA_01656;product=Carbamate kinase 1
5	Prodigal:2.6	CDS	89498	90499	.	-	0	ID=EMNPEANA_01657;eC_number=2.1.3.3;Name=argF;gene=argF;inference=ab initio prediction:Prodigal:2.6,similar to AA sequence:UniProtKB:P99073;locus_tag=EMNPEANA_01657;product=Ornithine carbamoyltransferase
5	Prodigal:2.6	CDS	90984	91208	.	+	0	ID=EMNPEANA_01658;inference=ab initio prediction:Prodigal:2.6;locus_tag=EMNPEANA_01658;product=hypothetical protein
5	Prodigal:2.6	CDS	91312	91548	.	+	0	ID=EMNPEANA_01659;eC_number=2.5.1.-;Name=fosB;gene=fosB;inference=ab initio prediction:Prodigal:2.6,similar to AA sequence:UniProtKB:Q739M9;locus_tag=EMNPEANA_01659;product=Metallothiol transferase FosB
5	Prodigal:2.6	CDS	91848	92723	.	+	0	ID=EMNPEANA_01660;Name=hel;dbxref=COG:COG2503;gene=hel;inference=ab initio prediction:Prodigal:2.6,similar to AA sequence:UniProtKB:P26093;locus_tag=EMNPEANA_01660;product=Lipoprotein E
5	Prodigal:2.6	CDS	93013	93978	.	+	0	ID=EMNPEANA_01661;eC_number=2.8.1.6;Name=bioB_2;gene=bioB_2;inference=ab initio prediction:Prodigal:2.6,similar to AA sequence:UniProtKB:Q7A3R9;locus_tag=EMNPEANA_01661;product=Biotin synthase
5	Prodigal:2.6	CDS	94283	95386	.	+	0	ID=EMNPEANA_01662;eC_number=1.1.1.6;Name=gldA;gene=gldA;inference=ab initio prediction:Prodigal:2.6,similar to AA sequence:UniProtKB:P32816;locus_tag=EMNPEANA_01662;product=Glycerol dehydrogenase
5	Prodigal:2.6	CDS	95402	96364	.	+	0	ID=EMNPEANA_01663;eC_number=2.7.1.121;Name=dhaK;dbxref=COG:COG2376;gene=dhaK;inference=ab initio prediction:Prodigal:2.6,similar to AA sequence:UniProtKB:Q9CIV8;locus_tag=EMNPEANA_01663;product=PTS-dependent dihydroxyacetone kinase%2C dihydroxyacetone-binding subunit DhaK
5	Prodigal:2.6	CDS	96419	96994	.	+	0	ID=EMNPEANA_01664;eC_number=2.7.1.121;Name=dhaL;dbxref=COG:COG2376;gene=dhaL;inference=ab initio prediction:Prodigal:2.6,similar to AA sequence:UniProtKB:Q9CIV7;locus_tag=EMNPEANA_01664;product=PTS-dependent dihydroxyacetone kinase%2C ADP-binding subunit DhaL
5	Prodigal:2.6	CDS	96998	97372	.	+	0	ID=EMNPEANA_01665;eC_number=2.7.1.121;Name=dhaM;dbxref=COG:COG3412;gene=dhaM;inference=ab initio prediction:Prodigal:2.6,similar to AA sequence:UniProtKB:Q9CIV6;locus_tag=EMNPEANA_01665;product=PTS-dependent dihydroxyacetone kinase%2C phosphotransferase subunit DhaM
5	Prodigal:2.6	CDS	97452	98933	.	-	0	ID=EMNPEANA_01666;Name=efpA;gene=efpA;inference=ab initio prediction:Prodigal:2.6,similar to AA sequence:UniProtKB:P9WJY5;locus_tag=EMNPEANA_01666;product=putative MFS-type transporter EfpA
5	Prodigal:2.6	CDS	99232	99480	.	+	0	ID=EMNPEANA_01667;inference=ab initio prediction:Prodigal:2.6;locus_tag=EMNPEANA_01667;product=hypothetical protein
5	Prodigal:2.6	CDS	100041	101459	.	+	0	ID=EMNPEANA_01668;Name=hsrA;gene=hsrA;inference=ab initio prediction:Prodigal:2.6,similar to AA sequence:UniProtKB:P31474;locus_tag=EMNPEANA_01668;product=putative transport protein HsrA
5	Prodigal:2.6	CDS	101499	101705	.	+	0	ID=EMNPEANA_01669;inference=ab initio prediction:Prodigal:2.6;locus_tag=EMNPEANA_01669;product=hypothetical protein
5	Prodigal:2.6	CDS	101912	103222	.	+	0	ID=EMNPEANA_01670;inference=ab initio prediction:Prodigal:2.6;locus_tag=EMNPEANA_01670;product=hypothetical protein
5	Prodigal:2.6	CDS	103381	110583	.	+	0	ID=EMNPEANA_01671;Name=tycC;gene=tycC;inference=ab initio prediction:Prodigal:2.6,similar to AA sequence:UniProtKB:O30409;locus_tag=EMNPEANA_01671;product=Tyrocidine synthase 3
5	Prodigal:2.6	CDS	110593	111216	.	+	0	ID=EMNPEANA_01672;eC_number=2.7.8.7;Name=sfp;dbxref=COG:COG2091;gene=sfp;inference=ab initio prediction:Prodigal:2.6,similar to AA sequence:UniProtKB:P39135;locus_tag=EMNPEANA_01672;product=4'-phosphopantetheinyl transferase Sfp
5	Prodigal:2.6	CDS	111587	113773	.	+	0	ID=EMNPEANA_01673;eC_number=3.1.1.3;Name=lip_1;dbxref=COG:COG1075;gene=lip_1;inference=ab initio prediction:Prodigal:2.6,similar to AA sequence:UniProtKB:P0C0R3;locus_tag=EMNPEANA_01673;product=Lipase
5	Prodigal:2.6	CDS	113989	115392	.	+	0	ID=EMNPEANA_01674;Name=csbC;gene=csbC;inference=ab initio prediction:Prodigal:2.6,similar to AA sequence:UniProtKB:P46333;locus_tag=EMNPEANA_01674;product=putative metabolite transport protein CsbC
5	Prodigal:2.6	CDS	115547	117250	.	+	0	ID=EMNPEANA_01675;inference=ab initio prediction:Prodigal:2.6;locus_tag=EMNPEANA_01675;product=hypothetical protein
5	Prodigal:2.6	CDS	117345	117842	.	+	0	ID=EMNPEANA_01676;inference=ab initio prediction:Prodigal:2.6;locus_tag=EMNPEANA_01676;product=hypothetical protein
5	Prodigal:2.6	CDS	117923	118879	.	+	0	ID=EMNPEANA_01677;Name=rarD;dbxref=COG:COG2962;gene=rarD;inference=ab initio prediction:Prodigal:2.6,similar to AA sequence:UniProtKB:P27844;locus_tag=EMNPEANA_01677;product=Protein RarD
5	Prodigal:2.6	CDS	118987	119898	.	-	0	ID=EMNPEANA_01678;dbxref=COG:COG0715;inference=ab initio prediction:Prodigal:2.6,similar to AA sequence:UniProtKB:P44658;locus_tag=EMNPEANA_01678;product=Putative thiamine biosynthesis protein
5	Prodigal:2.6	CDS	120226	121644	.	-	0	ID=EMNPEANA_01679;Name=yflS;dbxref=COG:COG0471;gene=yflS;inference=ab initio prediction:Prodigal:2.6,similar to AA sequence:UniProtKB:O34726;locus_tag=EMNPEANA_01679;product=Putative malate transporter YflS
5	Prodigal:2.6	CDS	121969	122907	.	+	0	ID=EMNPEANA_01680;eC_number=1.8.1.4;Name=lpd_1;dbxref=COG:COG1249;gene=lpd_1;inference=ab initio prediction:Prodigal:2.6,similar to AA sequence:UniProtKB:P85207;locus_tag=EMNPEANA_01680;product=Dihydrolipoyl dehydrogenase
5	Prodigal:2.6	CDS	122907	123305	.	+	0	ID=EMNPEANA_01681;eC_number=1.8.1.4;Name=lpd_2;dbxref=COG:COG1249;gene=lpd_2;inference=ab initio prediction:Prodigal:2.6,similar to AA sequence:UniProtKB:P85207;locus_tag=EMNPEANA_01681;product=Dihydrolipoyl dehydrogenase
5	Prodigal:2.6	CDS	123347	124300	.	+	0	ID=EMNPEANA_01682;eC_number=1.1.1.-;Name=acoA;dbxref=COG:COG1071;gene=acoA;inference=ab initio prediction:Prodigal:2.6,similar to AA sequence:UniProtKB:O31404;locus_tag=EMNPEANA_01682;product=Acetoin:2%2C6-dichlorophenolindophenol oxidoreductase subunit alpha
5	Prodigal:2.6	CDS	124371	125411	.	+	0	ID=EMNPEANA_01683;eC_number=1.1.1.-;Name=acoB;dbxref=COG:COG0022;gene=acoB;inference=ab initio prediction:Prodigal:2.6,similar to AA sequence:UniProtKB:P27746;locus_tag=EMNPEANA_01683;product=Acetoin:2%2C6-dichlorophenolindophenol oxidoreductase subunit beta
5	Prodigal:2.6	CDS	125425	126702	.	+	0	ID=EMNPEANA_01684;eC_number=2.3.1.12;Name=pdhC_3;gene=pdhC_3;inference=ab initio prediction:Prodigal:2.6,similar to AA sequence:UniProtKB:P65636;locus_tag=EMNPEANA_01684;product=Dihydrolipoyllysine-residue acetyltransferase component of pyruvate dehydrogenase complex
5	Prodigal:2.6	CDS	126954	127109	.	+	0	ID=EMNPEANA_01685;inference=ab initio prediction:Prodigal:2.6;locus_tag=EMNPEANA_01685;product=hypothetical protein
5	Prodigal:2.6	CDS	127385	127897	.	+	0	ID=EMNPEANA_01686;Name=isaB;gene=isaB;inference=ab initio prediction:Prodigal:2.6,similar to AA sequence:UniProtKB:Q2FUX3;locus_tag=EMNPEANA_01686;product=Immunodominant staphylococcal antigen B
5	Prodigal:2.6	CDS	128062	129672	.	-	0	ID=EMNPEANA_01687;Name=ectT;gene=ectT;inference=ab initio prediction:Prodigal:2.6,similar to AA sequence:UniProtKB:Q93AK1;locus_tag=EMNPEANA_01687;product=Ectoine/hydroxyectoine transporter
5	Prodigal:2.6	CDS	129835	130395	.	+	0	ID=EMNPEANA_01688;inference=ab initio prediction:Prodigal:2.6;locus_tag=EMNPEANA_01688;product=hypothetical protein
5	Prodigal:2.6	CDS	130429	131067	.	-	0	ID=EMNPEANA_01689;eC_number=3.4.19.3;Name=pcp;dbxref=COG:COG2039;gene=pcp;inference=ab initio prediction:Prodigal:2.6,similar to AA sequence:UniProtKB:Q5HCK7;locus_tag=EMNPEANA_01689;product=Pyrrolidone-carboxylate peptidase
5	Prodigal:2.6	CDS	131261	132223	.	-	0	ID=EMNPEANA_01690;inference=ab initio prediction:Prodigal:2.6,similar to AA sequence:UniProtKB:P67330;locus_tag=EMNPEANA_01690;note=UPF0176 protein SP_0095;product=hypothetical protein
5	Prodigal:2.6	CDS	132506	133483	.	+	0	ID=EMNPEANA_01691;eC_number=3.1.1.-;dbxref=COG:COG3386;inference=ab initio prediction:Prodigal:2.6,similar to AA sequence:UniProtKB:Q99QV3;locus_tag=EMNPEANA_01691;product=Lactonase drp35
5	Prodigal:2.6	CDS	133743	134354	.	-	0	ID=EMNPEANA_01692;inference=ab initio prediction:Prodigal:2.6,similar to AA sequence:UniProtKB:Q7A339;locus_tag=EMNPEANA_01692;note=UPF0312 protein SA2479;product=hypothetical protein
5	Prodigal:2.6	CDS	135478	136974	.	-	0	ID=EMNPEANA_01693;eC_number=1.1.5.4;Name=mqo2_2;gene=mqo2_2;inference=ab initio prediction:Prodigal:2.6,similar to AA sequence:UniProtKB:P99115;locus_tag=EMNPEANA_01693;product=putative malate:quinone oxidoreductase 2
5	Prodigal:2.6	CDS	137326	137844	.	+	0	ID=EMNPEANA_01694;inference=ab initio prediction:Prodigal:2.6;locus_tag=EMNPEANA_01694;product=hypothetical protein
5	Prodigal:2.6	CDS	137990	138397	.	-	0	ID=EMNPEANA_01695;Name=yjdF;gene=yjdF;inference=ab initio prediction:Prodigal:2.6,similar to AA sequence:UniProtKB:O31647;locus_tag=EMNPEANA_01695;product=putative protein YjdF
5	Prodigal:2.6	CDS	138560	138970	.	-	0	ID=EMNPEANA_01696;Name=lrpC;dbxref=COG:COG1522;gene=lrpC;inference=ab initio prediction:Prodigal:2.6,similar to AA sequence:UniProtKB:P96582;locus_tag=EMNPEANA_01696;product=HTH-type transcriptional regulator LrpC
5	Prodigal:2.6	CDS	139073	139489	.	+	0	ID=EMNPEANA_01697;inference=ab initio prediction:Prodigal:2.6;locus_tag=EMNPEANA_01697;product=hypothetical protein
5	Prodigal:2.6	CDS	139726	140538	.	+	0	ID=EMNPEANA_01698;Name=hisZ;gene=hisZ;inference=ab initio prediction:Prodigal:2.6,protein motif:HAMAP:MF_00125;locus_tag=EMNPEANA_01698;product=ATP phosphoribosyltransferase regulatory subunit
5	Prodigal:2.6	CDS	140563	141177	.	+	0	ID=EMNPEANA_01699;eC_number=2.4.2.17;Name=hisG;dbxref=COG:COG0040;gene=hisG;inference=ab initio prediction:Prodigal:2.6,similar to AA sequence:UniProtKB:O34520;locus_tag=EMNPEANA_01699;product=ATP phosphoribosyltransferase
5	Prodigal:2.6	CDS	141170	142414	.	+	0	ID=EMNPEANA_01700;eC_number=1.1.1.23;Name=hisD;dbxref=COG:COG0141;gene=hisD;inference=ab initio prediction:Prodigal:2.6,similar to AA sequence:UniProtKB:Q606Q2;locus_tag=EMNPEANA_01700;product=Histidinol dehydrogenase
5	Prodigal:2.6	CDS	142530	143108	.	+	0	ID=EMNPEANA_01701;eC_number=4.2.1.19;Name=hisB;gene=hisB;inference=ab initio prediction:Prodigal:2.6,similar to AA sequence:UniProtKB:P64373;locus_tag=EMNPEANA_01701;product=Imidazoleglycerol-phosphate dehydratase
5	Prodigal:2.6	CDS	143105	143683	.	+	0	ID=EMNPEANA_01702;eC_number=2.4.2.-;Name=hisH;dbxref=COG:COG0118;gene=hisH;inference=ab initio prediction:Prodigal:2.6,similar to AA sequence:UniProtKB:Q9KSX0;locus_tag=EMNPEANA_01702;product=Imidazole glycerol phosphate synthase subunit HisH
5	Prodigal:2.6	CDS	143676	144380	.	+	0	ID=EMNPEANA_01703;eC_number=5.3.1.16;Name=hisA;dbxref=COG:COG0106;gene=hisA;inference=ab initio prediction:Prodigal:2.6,similar to AA sequence:UniProtKB:A1R562;locus_tag=EMNPEANA_01703;product=1-(5-phosphoribosyl)-5-[(5-phosphoribosylamino)methylideneamino] imidazole-4-carboxamide isomerase
5	Prodigal:2.6	CDS	144377	145135	.	+	0	ID=EMNPEANA_01704;eC_number=4.1.3.-;Name=hisF;dbxref=COG:COG0107;gene=hisF;inference=ab initio prediction:Prodigal:2.6,similar to AA sequence:UniProtKB:P60664;locus_tag=EMNPEANA_01704;product=Imidazole glycerol phosphate synthase subunit HisF
5	Prodigal:2.6	CDS	145132	145767	.	+	0	ID=EMNPEANA_01705;eC_number=3.5.4.19;Name=hisI_1;dbxref=COG:COG0139;gene=hisI_1;inference=ab initio prediction:Prodigal:2.6,similar to AA sequence:UniProtKB:P9WMM7;locus_tag=EMNPEANA_01705;product=Phosphoribosyl-AMP cyclohydrolase
5	Prodigal:2.6	CDS	145876	146661	.	-	0	ID=EMNPEANA_01706;eC_number=2.3.1.5;Name=nat;dbxref=COG:COG2162;gene=nat;inference=ab initio prediction:Prodigal:2.6,similar to AA sequence:UniProtKB:P9WJI5;locus_tag=EMNPEANA_01706;product=Arylamine N-acetyltransferase
5	Prodigal:2.6	CDS	147067	149133	.	+	0	ID=EMNPEANA_01707;eC_number=3.1.1.3;Name=lip_2;dbxref=COG:COG1075;gene=lip_2;inference=ab initio prediction:Prodigal:2.6,similar to AA sequence:UniProtKB:P0C0R3;locus_tag=EMNPEANA_01707;product=Lipase
5	Prodigal:2.6	CDS	149329	150396	.	-	0	ID=EMNPEANA_01708;Name=icaC;dbxref=COG:COG3936;gene=icaC;inference=ab initio prediction:Prodigal:2.6,similar to AA sequence:UniProtKB:Q5HKP7;locus_tag=EMNPEANA_01708;product=putative poly-beta-1%2C6-N-acetyl-D-glucosamine export protein
5	Prodigal:2.6	CDS	150383	151252	.	-	0	ID=EMNPEANA_01709;eC_number=3.5.1.-;Name=icaB;dbxref=COG:COG0726;gene=icaB;inference=ab initio prediction:Prodigal:2.6,similar to AA sequence:UniProtKB:Q6TYB1;locus_tag=EMNPEANA_01709;product=Poly-beta-1%2C6-N-acetyl-D-glucosamine N-deacetylase
5	Prodigal:2.6	CDS	151249	151554	.	-	0	ID=EMNPEANA_01710;Name=icaD;gene=icaD;inference=ab initio prediction:Prodigal:2.6,similar to AA sequence:UniProtKB:Q5HKP9;locus_tag=EMNPEANA_01710;product=Poly-beta-1%2C6-N-acetyl-D-glucosamine synthesis protein IcaD
5	Prodigal:2.6	CDS	151518	152756	.	-	0	ID=EMNPEANA_01711;eC_number=2.4.1.-;Name=icaA;dbxref=COG:COG1215;gene=icaA;inference=ab initio prediction:Prodigal:2.6,similar to AA sequence:UniProtKB:Q5HKQ0;locus_tag=EMNPEANA_01711;product=Poly-beta-1%2C6-N-acetyl-D-glucosamine synthase
5	Prodigal:2.6	CDS	152897	153478	.	+	0	ID=EMNPEANA_01712;Name=icaR;dbxref=COG:COG1309;gene=icaR;inference=ab initio prediction:Prodigal:2.6,similar to AA sequence:UniProtKB:Q5HKQ1;locus_tag=EMNPEANA_01712;product=Biofilm operon icaADBC HTH-type negative transcriptional regulator IcaR
5	Aragorn:1.2	tRNA	154240	154330	.	-	.	ID=EMNPEANA_01713;inference=COORDINATES:profile:Aragorn:1.2;locus_tag=EMNPEANA_01713;product=tRNA-Thr(cgt)
5	Prodigal:2.6	CDS	154918	156093	.	+	0	ID=EMNPEANA_01714;Name=ydhP;dbxref=COG:COG2814;gene=ydhP;inference=ab initio prediction:Prodigal:2.6,similar to AA sequence:UniProtKB:P77389;locus_tag=EMNPEANA_01714;product=Inner membrane transport protein YdhP
5	Prodigal:2.6	CDS	156193	157728	.	-	0	ID=EMNPEANA_01715;eC_number=3.1.3.6;Name=cpdB_2;dbxref=COG:COG0737;gene=cpdB_2;inference=ab initio prediction:Prodigal:2.6,similar to AA sequence:UniProtKB:P08331;locus_tag=EMNPEANA_01715;product=2'%2C3'-cyclic-nucleotide 2'-phosphodiesterase/3'-nucleotidase
5	Prodigal:2.6	CDS	157825	159375	.	-	0	ID=EMNPEANA_01716;inference=ab initio prediction:Prodigal:2.6;locus_tag=EMNPEANA_01716;product=hypothetical protein
5	Prodigal:2.6	CDS	159589	160566	.	+	0	ID=EMNPEANA_01717;Name=ptxB;gene=ptxB;inference=ab initio prediction:Prodigal:2.6,similar to AA sequence:UniProtKB:O69052;locus_tag=EMNPEANA_01717;product=putative phosphite transport system-binding protein PtxB
5	Prodigal:2.6	CDS	160680	161453	.	+	0	ID=EMNPEANA_01718;eC_number=3.6.3.-;Name=glnQ_2;dbxref=COG:COG1126;gene=glnQ_2;inference=ab initio prediction:Prodigal:2.6,similar to AA sequence:UniProtKB:O34677;locus_tag=EMNPEANA_01718;product=Glutamine transport ATP-binding protein GlnQ
5	Prodigal:2.6	CDS	161455	162255	.	+	0	ID=EMNPEANA_01719;Name=phnE_1;dbxref=COG:COG3639;gene=phnE_1;inference=ab initio prediction:Prodigal:2.6,similar to AA sequence:UniProtKB:A0QQ68;locus_tag=EMNPEANA_01719;product=Phosphate-import permease protein PhnE
5	Prodigal:2.6	CDS	162252	163067	.	+	0	ID=EMNPEANA_01720;Name=phnE_2;dbxref=COG:COG3639;gene=phnE_2;inference=ab initio prediction:Prodigal:2.6,similar to AA sequence:UniProtKB:A0QQ68;locus_tag=EMNPEANA_01720;product=Phosphate-import permease protein PhnE
5	Prodigal:2.6	CDS	163343	164644	.	+	0	ID=EMNPEANA_01721;inference=ab initio prediction:Prodigal:2.6;locus_tag=EMNPEANA_01721;product=hypothetical protein
5	Prodigal:2.6	CDS	165065	167197	.	+	0	ID=EMNPEANA_01722;Name=sraP;gene=sraP;inference=ab initio prediction:Prodigal:2.6,similar to AA sequence:UniProtKB:Q2FUW1;locus_tag=EMNPEANA_01722;product=Serine-rich adhesin for platelets
5	Prodigal:2.6	CDS	167524	172311	.	-	0	ID=EMNPEANA_01723;inference=ab initio prediction:Prodigal:2.6;locus_tag=EMNPEANA_01723;product=hypothetical protein
5	Prodigal:2.6	CDS	172741	172884	.	+	0	ID=EMNPEANA_01724;inference=ab initio prediction:Prodigal:2.6;locus_tag=EMNPEANA_01724;product=hypothetical protein
5	Prodigal:2.6	CDS	172827	174026	.	+	0	ID=EMNPEANA_01725;Name=secY_2;dbxref=COG:COG0201;gene=secY_2;inference=ab initio prediction:Prodigal:2.6,similar to AA sequence:UniProtKB:O66491;locus_tag=EMNPEANA_01725;product=Protein translocase subunit SecY
5	Prodigal:2.6	CDS	174044	175600	.	+	0	ID=EMNPEANA_01726;inference=ab initio prediction:Prodigal:2.6;locus_tag=EMNPEANA_01726;product=hypothetical protein
5	Prodigal:2.6	CDS	175581	177149	.	+	0	ID=EMNPEANA_01727;Name=asp2;gene=asp2;inference=ab initio prediction:Prodigal:2.6,similar to AA sequence:UniProtKB:Q9AET8;locus_tag=EMNPEANA_01727;product=Accessory Sec system protein Asp2
5	Prodigal:2.6	CDS	177136	177708	.	+	0	ID=EMNPEANA_01728;Name=asp3;gene=asp3;inference=ab initio prediction:Prodigal:2.6,similar to AA sequence:UniProtKB:Q9AET7;locus_tag=EMNPEANA_01728;product=Accessory Sec system protein Asp3
5	Prodigal:2.6	CDS	177701	180091	.	+	0	ID=EMNPEANA_01729;Name=secA;dbxref=COG:COG0653;gene=secA;inference=ab initio prediction:Prodigal:2.6,similar to AA sequence:UniProtKB:P47994;locus_tag=EMNPEANA_01729;product=Protein translocase subunit SecA
5	Prodigal:2.6	CDS	180109	181617	.	+	0	ID=EMNPEANA_01730;eC_number=2.4.1.-;Name=gtf1_1;dbxref=COG:COG0438;gene=gtf1_1;inference=ab initio prediction:Prodigal:2.6,similar to AA sequence:UniProtKB:Q9AET5;locus_tag=EMNPEANA_01730;product=Glycosyltransferase Gtf1
5	Prodigal:2.6	CDS	181610	182950	.	+	0	ID=EMNPEANA_01731;Name=gtf2;gene=gtf2;inference=ab initio prediction:Prodigal:2.6,similar to AA sequence:UniProtKB:Q79T00;locus_tag=EMNPEANA_01731;product=Glycosyltransferase-stabilizing protein Gtf2
5	Prodigal:2.6	CDS	183056	183403	.	+	0	ID=EMNPEANA_01732;inference=ab initio prediction:Prodigal:2.6;locus_tag=EMNPEANA_01732;product=hypothetical protein
5	Prodigal:2.6	CDS	183573	184052	.	+	0	ID=EMNPEANA_01733;Name=msrAB;gene=msrAB;inference=ab initio prediction:Prodigal:2.6,similar to AA sequence:UniProtKB:P86890;locus_tag=EMNPEANA_01733;product=Peptide methionine sulfoxide reductase msrA/msrB
5	Prodigal:2.6	CDS	184200	184556	.	-	0	ID=EMNPEANA_01734;inference=ab initio prediction:Prodigal:2.6;locus_tag=EMNPEANA_01734;product=hypothetical protein
5	Prodigal:2.6	CDS	184897	186069	.	+	0	ID=EMNPEANA_01735;Name=ynfM;gene=ynfM;inference=ab initio prediction:Prodigal:2.6,similar to AA sequence:UniProtKB:P43531;locus_tag=EMNPEANA_01735;product=Inner membrane transport protein YnfM
5	Prodigal:2.6	CDS	186231	186920	.	+	0	ID=EMNPEANA_01736;inference=ab initio prediction:Prodigal:2.6;locus_tag=EMNPEANA_01736;product=hypothetical protein
5	Prodigal:2.6	CDS	187315	187470	.	+	0	ID=EMNPEANA_01737;inference=ab initio prediction:Prodigal:2.6;locus_tag=EMNPEANA_01737;product=hypothetical protein
5	Prodigal:2.6	CDS	187669	187845	.	-	0	ID=EMNPEANA_01738;inference=ab initio prediction:Prodigal:2.6;locus_tag=EMNPEANA_01738;product=hypothetical protein
5	Prodigal:2.6	CDS	188159	188587	.	-	0	ID=EMNPEANA_01739;inference=ab initio prediction:Prodigal:2.6,similar to AA sequence:UniProtKB:Q7A6M9;locus_tag=EMNPEANA_01739;product=Organic hydroperoxide resistance protein-like protein
5	Prodigal:2.6	CDS	188837	190867	.	+	0	ID=EMNPEANA_01740;inference=ab initio prediction:Prodigal:2.6;locus_tag=EMNPEANA_01740;product=hypothetical protein
5	Prodigal:2.6	CDS	191235	193202	.	-	0	ID=EMNPEANA_01741;dbxref=COG:COG1705;inference=ab initio prediction:Prodigal:2.6,similar to AA sequence:UniProtKB:Q2G222;locus_tag=EMNPEANA_01741;product=N-acetylmuramoyl-L-alanine amidase domain-containing protein
5	Prodigal:2.6	CDS	193490	196348	.	+	0	ID=EMNPEANA_01742;Name=yueB;dbxref=COG:COG1511;gene=yueB;inference=ab initio prediction:Prodigal:2.6,similar to AA sequence:UniProtKB:O32101;locus_tag=EMNPEANA_01742;product=ESX secretion system protein YueB
5	Prodigal:2.6	CDS	196659	197609	.	-	0	ID=EMNPEANA_01743;eC_number=5.3.1.8;Name=manA;dbxref=COG:COG1482;gene=manA;inference=ab initio prediction:Prodigal:2.6,similar to AA sequence:UniProtKB:O31646;locus_tag=EMNPEANA_01743;product=Mannose-6-phosphate isomerase ManA
5	Prodigal:2.6	CDS	197625	199565	.	-	0	ID=EMNPEANA_01744;Name=manP;dbxref=COG:COG1299;gene=manP;inference=ab initio prediction:Prodigal:2.6,similar to AA sequence:UniProtKB:O31645;locus_tag=EMNPEANA_01744;product=PTS system mannose-specific EIIBCA component
5	Prodigal:2.6	CDS	199650	201521	.	-	0	ID=EMNPEANA_01745;Name=manR;dbxref=COG:COG1762;gene=manR;inference=ab initio prediction:Prodigal:2.6,similar to AA sequence:UniProtKB:O31644;locus_tag=EMNPEANA_01745;product=Transcriptional regulator ManR
5	Prodigal:2.6	CDS	201839	201973	.	-	0	ID=EMNPEANA_01746;inference=ab initio prediction:Prodigal:2.6,similar to AA sequence:UniProtKB:P85219;locus_tag=EMNPEANA_01746;product=Hemolysin H1C
5	Prodigal:2.6	CDS	202270	203052	.	+	0	ID=EMNPEANA_01747;eC_number=1.1.1.304;Name=butA;gene=butA;inference=ab initio prediction:Prodigal:2.6,similar to AA sequence:UniProtKB:P99120;locus_tag=EMNPEANA_01747;product=Diacetyl reductase [(S)-acetoin forming]
5	Prodigal:2.6	CDS	203456	203626	.	-	0	ID=EMNPEANA_01748;inference=ab initio prediction:Prodigal:2.6;locus_tag=EMNPEANA_01748;product=hypothetical protein
5	Prodigal:2.6	CDS	203607	204533	.	-	0	ID=EMNPEANA_01749;inference=ab initio prediction:Prodigal:2.6;locus_tag=EMNPEANA_01749;product=hypothetical protein
5	Prodigal:2.6	CDS	204738	205175	.	-	0	ID=EMNPEANA_01750;inference=ab initio prediction:Prodigal:2.6;locus_tag=EMNPEANA_01750;product=hypothetical protein
5	Prodigal:2.6	CDS	205578	206822	.	+	0	ID=EMNPEANA_01751;eC_number=3.5.1.18;Name=dapE_2;gene=dapE_2;inference=ab initio prediction:Prodigal:2.6,similar to AA sequence:UniProtKB:Q99SN6;locus_tag=EMNPEANA_01751;product=putative succinyl-diaminopimelate desuccinylase
5	Prodigal:2.6	CDS	207255	208778	.	+	0	ID=EMNPEANA_01752;eC_number=3.4.24.-;Name=sepA_2;dbxref=COG:COG3227;gene=sepA_2;inference=ab initio prediction:Prodigal:2.6,similar to AA sequence:UniProtKB:P0C0Q3;locus_tag=EMNPEANA_01752;product=Extracellular elastase
5	Prodigal:2.6	CDS	208893	209045	.	+	0	ID=EMNPEANA_01753;inference=ab initio prediction:Prodigal:2.6;locus_tag=EMNPEANA_01753;product=hypothetical protein
5	Prodigal:2.6	CDS	209292	209753	.	+	0	ID=EMNPEANA_01754;Name=argR_2;gene=argR_2;inference=ab initio prediction:Prodigal:2.6,similar to AA sequence:UniProtKB:P63580;locus_tag=EMNPEANA_01754;product=Arginine repressor
5	Prodigal:2.6	CDS	210092	211327	.	+	0	ID=EMNPEANA_01755;eC_number=3.5.3.6;Name=arcA;gene=arcA;inference=ab initio prediction:Prodigal:2.6,similar to AA sequence:UniProtKB:P63554;locus_tag=EMNPEANA_01755;product=Arginine deiminase
5	Prodigal:2.6	CDS	211384	212439	.	+	0	ID=EMNPEANA_01756;eC_number=2.1.3.3;Name=arcB_2;gene=arcB_2;inference=ab initio prediction:Prodigal:2.6,similar to AA sequence:UniProtKB:P65602;locus_tag=EMNPEANA_01756;product=Ornithine carbamoyltransferase%2C catabolic
5	Prodigal:2.6	CDS	212703	214106	.	+	0	ID=EMNPEANA_01757;Name=arcD;dbxref=COG:COG0531;gene=arcD;inference=ab initio prediction:Prodigal:2.6,similar to AA sequence:UniProtKB:P18275;locus_tag=EMNPEANA_01757;product=Arginine/ornithine antiporter
5	Prodigal:2.6	CDS	214325	215011	.	+	0	ID=EMNPEANA_01758;Name=arcR;gene=arcR;inference=ab initio prediction:Prodigal:2.6,similar to AA sequence:UniProtKB:Q7A381;locus_tag=EMNPEANA_01758;product=HTH-type transcriptional regulator ArcR
5	Prodigal:2.6	CDS	215304	216062	.	+	0	ID=EMNPEANA_01759;eC_number=3.1.2.12;dbxref=COG:COG0627;inference=ab initio prediction:Prodigal:2.6,similar to AA sequence:UniProtKB:P44556;locus_tag=EMNPEANA_01759;product=S-formylglutathione hydrolase
5	Prodigal:2.6	CDS	216316	217482	.	+	0	ID=EMNPEANA_01760;Name=capA_1;gene=capA_1;inference=ab initio prediction:Prodigal:2.6,similar to AA sequence:UniProtKB:P19579;locus_tag=EMNPEANA_01760;product=Capsule biosynthesis protein CapA
5	Prodigal:2.6	CDS	217829	219478	.	-	0	ID=EMNPEANA_01761;eC_number=4.1.1.74;Name=ipdC;dbxref=COG:COG3961;gene=ipdC;inference=ab initio prediction:Prodigal:2.6,similar to AA sequence:UniProtKB:P23234;locus_tag=EMNPEANA_01761;product=Indole-3-pyruvate decarboxylase
5	Prodigal:2.6	CDS	219650	220096	.	+	0	ID=EMNPEANA_01762;Name=slyA_2;gene=slyA_2;inference=ab initio prediction:Prodigal:2.6,protein motif:HAMAP:MF_01819;locus_tag=EMNPEANA_01762;product=Transcriptional regulator SlyA
5	Prodigal:2.6	CDS	220312	220794	.	+	0	ID=EMNPEANA_01763;inference=ab initio prediction:Prodigal:2.6;locus_tag=EMNPEANA_01763;product=hypothetical protein
5	Prodigal:2.6	CDS	221004	221342	.	+	0	ID=EMNPEANA_01764;Name=essD;gene=essD;inference=ab initio prediction:Prodigal:2.6,similar to AA sequence:UniProtKB:A0A0H3KDT7;locus_tag=EMNPEANA_01764;product=ESAT-6 secretion machinery protein EssD
5	Prodigal:2.6	CDS	222226	224847	.	+	0	ID=EMNPEANA_01765;inference=ab initio prediction:Prodigal:2.6,similar to AA sequence:UniProtKB:Q97QY9;locus_tag=EMNPEANA_01765;product=putative protein
5	Prodigal:2.6	CDS	225247	225414	.	-	0	ID=EMNPEANA_01766;inference=ab initio prediction:Prodigal:2.6;locus_tag=EMNPEANA_01766;product=hypothetical protein
5	Prodigal:2.6	CDS	226025	227362	.	+	0	ID=EMNPEANA_01767;inference=ab initio prediction:Prodigal:2.6,similar to AA sequence:UniProtKB:O31815;locus_tag=EMNPEANA_01767;note=UPF0714 protein YndL;product=hypothetical protein
5	Prodigal:2.6	CDS	227768	227869	.	+	0	ID=EMNPEANA_01768;inference=ab initio prediction:Prodigal:2.6,similar to AA sequence:UniProtKB:P60876;locus_tag=EMNPEANA_01768;product=putative protein.1
5	Prodigal:2.6	CDS	228067	228339	.	+	0	ID=EMNPEANA_01769;inference=ab initio prediction:Prodigal:2.6;locus_tag=EMNPEANA_01769;product=hypothetical protein
5	Prodigal:2.6	CDS	228390	230399	.	+	0	ID=EMNPEANA_01770;eC_number=2.7.8.12;Name=tagF_1;dbxref=COG:COG1887;gene=tagF_1;inference=ab initio prediction:Prodigal:2.6,similar to AA sequence:UniProtKB:P13485;locus_tag=EMNPEANA_01770;product=Teichoic acid poly(glycerol phosphate) polymerase
5	Prodigal:2.6	CDS	230590	232134	.	+	0	ID=EMNPEANA_01771;inference=ab initio prediction:Prodigal:2.6;locus_tag=EMNPEANA_01771;product=hypothetical protein
5	Prodigal:2.6	CDS	232257	233726	.	-	0	ID=EMNPEANA_01772;eC_number=3.1.3.1;Name=phoB;dbxref=COG:COG1785;gene=phoB;inference=ab initio prediction:Prodigal:2.6,similar to AA sequence:UniProtKB:P19405;locus_tag=EMNPEANA_01772;product=Alkaline phosphatase 3
5	Prodigal:2.6	CDS	234024	234203	.	+	0	ID=EMNPEANA_01773;inference=ab initio prediction:Prodigal:2.6;locus_tag=EMNPEANA_01773;product=hypothetical protein
5	Prodigal:2.6	CDS	234234	234899	.	+	0	ID=EMNPEANA_01774;Name=graR_2;dbxref=COG:COG0745;gene=graR_2;inference=ab initio prediction:Prodigal:2.6,similar to AA sequence:UniProtKB:Q932F1;locus_tag=EMNPEANA_01774;product=Response regulator protein GraR
5	Prodigal:2.6	CDS	234905	235801	.	+	0	ID=EMNPEANA_01775;eC_number=2.7.13.3;Name=graS_2;dbxref=COG:COG0642;gene=graS_2;inference=ab initio prediction:Prodigal:2.6,similar to AA sequence:UniProtKB:Q2G0D9;locus_tag=EMNPEANA_01775;product=Sensor histidine kinase GraS
5	Prodigal:2.6	CDS	235912	236661	.	+	0	ID=EMNPEANA_01776;Name=yxdL;dbxref=COG:COG1136;gene=yxdL;inference=ab initio prediction:Prodigal:2.6,similar to AA sequence:UniProtKB:P42423;locus_tag=EMNPEANA_01776;product=ABC transporter ATP-binding protein YxdL
5	Prodigal:2.6	CDS	236663	238675	.	+	0	ID=EMNPEANA_01777;Name=bceB_3;dbxref=COG:COG0577;gene=bceB_3;inference=ab initio prediction:Prodigal:2.6,similar to AA sequence:UniProtKB:O34741;locus_tag=EMNPEANA_01777;product=Bacitracin export permease protein BceB
5	Prodigal:2.6	CDS	238779	239369	.	+	0	ID=EMNPEANA_01778;inference=ab initio prediction:Prodigal:2.6;locus_tag=EMNPEANA_01778;product=hypothetical protein
5	Prodigal:2.6	CDS	239891	241483	.	+	0	ID=EMNPEANA_01779;Name=yidK;dbxref=COG:COG4146;gene=yidK;inference=ab initio prediction:Prodigal:2.6,similar to AA sequence:UniProtKB:P31448;locus_tag=EMNPEANA_01779;product=putative symporter YidK
5	Prodigal:2.6	CDS	241613	242797	.	+	0	ID=EMNPEANA_01780;inference=ab initio prediction:Prodigal:2.6;locus_tag=EMNPEANA_01780;product=hypothetical protein
5	Prodigal:2.6	CDS	242794	243903	.	+	0	ID=EMNPEANA_01781;inference=ab initio prediction:Prodigal:2.6;locus_tag=EMNPEANA_01781;product=hypothetical protein
5	Prodigal:2.6	CDS	244030	245373	.	+	0	ID=EMNPEANA_01782;inference=ab initio prediction:Prodigal:2.6;locus_tag=EMNPEANA_01782;product=hypothetical protein
5	Prodigal:2.6	CDS	245379	246128	.	+	0	ID=EMNPEANA_01783;inference=ab initio prediction:Prodigal:2.6;locus_tag=EMNPEANA_01783;product=hypothetical protein
5	Prodigal:2.6	CDS	246285	246788	.	+	0	ID=EMNPEANA_01784;Name=ohrR;gene=ohrR;inference=ab initio prediction:Prodigal:2.6,similar to AA sequence:UniProtKB:O34777;locus_tag=EMNPEANA_01784;product=Organic hydroperoxide resistance transcriptional regulator
5	Prodigal:2.6	CDS	246805	248148	.	+	0	ID=EMNPEANA_01785;eC_number=1.8.1.4;Name=pdhD_2;gene=pdhD_2;inference=ab initio prediction:Prodigal:2.6,similar to AA sequence:UniProtKB:P11959;locus_tag=EMNPEANA_01785;product=Dihydrolipoyl dehydrogenase
5	Prodigal:2.6	CDS	248161	248637	.	+	0	ID=EMNPEANA_01786;Name=bsaA_1;gene=bsaA_1;inference=ab initio prediction:Prodigal:2.6,similar to AA sequence:UniProtKB:P99097;locus_tag=EMNPEANA_01786;product=Glutathione peroxidase BsaA
5	Prodigal:2.6	CDS	248950	249681	.	+	0	ID=EMNPEANA_01787;eC_number=1.8.4.8;Name=cysH;dbxref=COG:COG0175;gene=cysH;inference=ab initio prediction:Prodigal:2.6,similar to AA sequence:UniProtKB:P94498;locus_tag=EMNPEANA_01787;product=Phosphoadenosine phosphosulfate reductase
5	Prodigal:2.6	CDS	249937	251823	.	+	0	ID=EMNPEANA_01788;eC_number=1.8.1.2;Name=cysJ;dbxref=COG:COG0369;gene=cysJ;inference=ab initio prediction:Prodigal:2.6,similar to AA sequence:UniProtKB:O32214;locus_tag=EMNPEANA_01788;product=Sulfite reductase [NADPH] flavoprotein alpha-component
5	Prodigal:2.6	CDS	251843	253561	.	+	0	ID=EMNPEANA_01789;eC_number=1.8.1.2;Name=cysI;dbxref=COG:COG0155;gene=cysI;inference=ab initio prediction:Prodigal:2.6,similar to AA sequence:UniProtKB:O32213;locus_tag=EMNPEANA_01789;product=Sulfite reductase [NADPH] hemoprotein beta-component
5	Prodigal:2.6	CDS	253583	254362	.	+	0	ID=EMNPEANA_01790;eC_number=2.1.1.107;Name=sumT_1;dbxref=COG:COG0007;gene=sumT_1;inference=ab initio prediction:Prodigal:2.6,similar to AA sequence:UniProtKB:O34744;locus_tag=EMNPEANA_01790;product=Uroporphyrinogen-III C-methyltransferase
5	Prodigal:2.6	CDS	254437	255048	.	+	0	ID=EMNPEANA_01791;eC_number=1.3.1.76;Name=sirC;dbxref=COG:COG1648;gene=sirC;inference=ab initio prediction:Prodigal:2.6,similar to AA sequence:UniProtKB:P61818;locus_tag=EMNPEANA_01791;product=Precorrin-2 dehydrogenase
5	Prodigal:2.6	CDS	255069	255968	.	+	0	ID=EMNPEANA_01792;inference=ab initio prediction:Prodigal:2.6;locus_tag=EMNPEANA_01792;product=hypothetical protein
5	Prodigal:2.6	CDS	255992	257170	.	+	0	ID=EMNPEANA_01793;eC_number=2.7.7.4;Name=sat;dbxref=COG:COG2046;gene=sat;inference=ab initio prediction:Prodigal:2.6,similar to AA sequence:UniProtKB:O34764;locus_tag=EMNPEANA_01793;product=Sulfate adenylyltransferase
5	Prodigal:2.6	CDS	257186	257785	.	+	0	ID=EMNPEANA_01794;eC_number=2.7.1.25;Name=cysC;dbxref=COG:COG0529;gene=cysC;inference=ab initio prediction:Prodigal:2.6,similar to AA sequence:UniProtKB:O34577;locus_tag=EMNPEANA_01794;product=putative adenylyl-sulfate kinase
5	Prodigal:2.6	CDS	258109	258414	.	+	0	ID=EMNPEANA_01795;Name=zipA;gene=zipA;inference=ab initio prediction:Prodigal:2.6,protein motif:HAMAP:MF_00509;locus_tag=EMNPEANA_01795;product=Cell division protein ZipA
5	Prodigal:2.6	CDS	258733	260583	.	+	0	ID=EMNPEANA_01796;eC_number=1.1.98.6;Name=nrdD;dbxref=COG:COG1328;gene=nrdD;inference=ab initio prediction:Prodigal:2.6,similar to AA sequence:UniProtKB:P28903;locus_tag=EMNPEANA_01796;product=Anaerobic ribonucleoside-triphosphate reductase
5	Prodigal:2.6	CDS	260580	261116	.	+	0	ID=EMNPEANA_01797;eC_number=1.97.1.-;Name=nrdG;dbxref=COG:COG0602;gene=nrdG;inference=ab initio prediction:Prodigal:2.6,similar to AA sequence:UniProtKB:P0A9N8;locus_tag=EMNPEANA_01797;product=Anaerobic ribonucleoside-triphosphate reductase-activating protein
5	Prodigal:2.6	CDS	261480	262778	.	+	0	ID=EMNPEANA_01798;Name=dcuA;dbxref=COG:COG2704;gene=dcuA;inference=ab initio prediction:Prodigal:2.6,similar to AA sequence:UniProtKB:P0ABN5;locus_tag=EMNPEANA_01798;product=Anaerobic C4-dicarboxylate transporter DcuA
5	Prodigal:2.6	CDS	263217	264821	.	+	0	ID=EMNPEANA_01799;Name=betL;dbxref=COG:COG1292;gene=betL;inference=ab initio prediction:Prodigal:2.6,similar to AA sequence:UniProtKB:Q9X4A5;locus_tag=EMNPEANA_01799;product=Glycine betaine transporter BetL
5	Prodigal:2.6	CDS	264869	265435	.	-	0	ID=EMNPEANA_01800;Name=opcR;dbxref=COG:COG1510;gene=opcR;inference=ab initio prediction:Prodigal:2.6,similar to AA sequence:UniProtKB:O34709;locus_tag=EMNPEANA_01800;product=HTH-type transcriptional repressor OpcR
5	Prodigal:2.6	CDS	265904	267394	.	+	0	ID=EMNPEANA_01801;eC_number=1.2.1.8;Name=gbsA;dbxref=COG:COG1012;gene=gbsA;inference=ab initio prediction:Prodigal:2.6,similar to AA sequence:UniProtKB:P71016;locus_tag=EMNPEANA_01801;product=Betaine aldehyde dehydrogenase
[truncated: 2,723,511 more chars]
