# Supplementary material for: Rapid methicillin resistance diversification in Staphylococcus epidermidis colonizing human neonates
Source: Nat Commun. 2021 Oct 18;12:6062. doi: 10.1038/s41467-021-26392-8 (PMC8523572; doi:10.1038/s41467-021-26392-8)
Supplement: Supplementary file 3 — Source Data [file 41467_2021_26392_MOESM3_ESM.zip › ConS_Data/Fig4D/ConS_185_1014/ConS_185_1014_nanopore.gff]

##gff-version 3
##sequence-region 1 1 2601888
##sequence-region 2 1 2491
##sequence-region 3 1 2473
##sequence-region 4 1 2215
##sequence-region 5 1 1450
1	Prodigal:2.6	CDS	1	1356	.	+	0	ID=BAAGOFCN_00001;Name=dnaA;gene=dnaA;inference=ab initio prediction:Prodigal:2.6,similar to AA sequence:UniProtKB:P68866;locus_tag=BAAGOFCN_00001;product=Chromosomal replication initiator protein DnaA
1	Prodigal:2.6	CDS	1665	2798	.	+	0	ID=BAAGOFCN_00002;Name=dnaN;gene=dnaN;inference=ab initio prediction:Prodigal:2.6,similar to AA sequence:UniProtKB:P99103;locus_tag=BAAGOFCN_00002;product=Beta sliding clamp
1	Prodigal:2.6	CDS	3231	3467	.	+	0	ID=BAAGOFCN_00003;inference=ab initio prediction:Prodigal:2.6;locus_tag=BAAGOFCN_00003;product=hypothetical protein
1	Prodigal:2.6	CDS	3464	4579	.	+	0	ID=BAAGOFCN_00004;Name=recF;dbxref=COG:COG1195;gene=recF;inference=ab initio prediction:Prodigal:2.6,similar to AA sequence:UniProtKB:P9WHI9;locus_tag=BAAGOFCN_00004;product=DNA replication and repair protein RecF
1	Prodigal:2.6	CDS	4590	6521	.	+	0	ID=BAAGOFCN_00005;eC_number=5.99.1.3;Name=gyrB;gene=gyrB;inference=ab initio prediction:Prodigal:2.6,similar to AA sequence:UniProtKB:Q6GKU0;locus_tag=BAAGOFCN_00005;product=DNA gyrase subunit B
1	Prodigal:2.6	CDS	6558	9239	.	+	0	ID=BAAGOFCN_00006;eC_number=5.99.1.3;Name=gyrA;gene=gyrA;inference=ab initio prediction:Prodigal:2.6,similar to AA sequence:UniProtKB:Q99XG5;locus_tag=BAAGOFCN_00006;product=DNA gyrase subunit A
1	Prodigal:2.6	CDS	9631	10446	.	-	0	ID=BAAGOFCN_00007;eC_number=4.2.1.136;Name=nnrD;dbxref=COG:COG0063;gene=nnrD;inference=ab initio prediction:Prodigal:2.6,similar to AA sequence:UniProtKB:Q833Y3;locus_tag=BAAGOFCN_00007;product=ADP-dependent (S)-NAD(P)H-hydrate dehydratase
1	Prodigal:2.6	CDS	11291	12577	.	+	0	ID=BAAGOFCN_00008;eC_number=6.1.1.11;Name=serS;gene=serS;inference=ab initio prediction:Prodigal:2.6,similar to AA sequence:UniProtKB:P99178;locus_tag=BAAGOFCN_00008;product=Serine--tRNA ligase
1	Prodigal:2.6	CDS	13107	14090	.	-	0	ID=BAAGOFCN_00009;eC_number=3.1.4.12;Name=smcL;gene=smcL;inference=ab initio prediction:Prodigal:2.6,similar to AA sequence:UniProtKB:Q9RLV9;locus_tag=BAAGOFCN_00009;product=Sphingomyelinase C
1	Prodigal:2.6	CDS	14475	15167	.	+	0	ID=BAAGOFCN_00010;Name=ygaZ;dbxref=COG:COG1296;gene=ygaZ;inference=ab initio prediction:Prodigal:2.6,similar to AA sequence:UniProtKB:P76630;locus_tag=BAAGOFCN_00010;product=Inner membrane protein YgaZ
1	Prodigal:2.6	CDS	15164	15493	.	+	0	ID=BAAGOFCN_00011;inference=ab initio prediction:Prodigal:2.6;locus_tag=BAAGOFCN_00011;product=hypothetical protein
1	Prodigal:2.6	CDS	15783	16751	.	+	0	ID=BAAGOFCN_00012;eC_number=2.3.1.31;Name=metXA;dbxref=COG:COG2021;gene=metXA;inference=ab initio prediction:Prodigal:2.6,similar to AA sequence:UniProtKB:K4ICC9;locus_tag=BAAGOFCN_00012;product=Homoserine O-acetyltransferase
1	Prodigal:2.6	CDS	16999	17925	.	+	0	ID=BAAGOFCN_00013;inference=ab initio prediction:Prodigal:2.6;locus_tag=BAAGOFCN_00013;product=hypothetical protein
1	Prodigal:2.6	CDS	17954	19921	.	+	0	ID=BAAGOFCN_00014;eC_number=3.1.4.-;Name=gdpP;dbxref=COG:COG3887;gene=gdpP;inference=ab initio prediction:Prodigal:2.6,similar to AA sequence:UniProtKB:A4ITV2;locus_tag=BAAGOFCN_00014;product=Cyclic-di-AMP phosphodiesterase GdpP
1	Prodigal:2.6	CDS	19918	20364	.	+	0	ID=BAAGOFCN_00015;Name=rplI;gene=rplI;inference=ab initio prediction:Prodigal:2.6,similar to AA sequence:UniProtKB:P66318;locus_tag=BAAGOFCN_00015;product=50S ribosomal protein L9
1	Prodigal:2.6	CDS	20535	21935	.	+	0	ID=BAAGOFCN_00016;eC_number=3.6.4.12;Name=dnaC;dbxref=COG:COG0305;gene=dnaC;inference=ab initio prediction:Prodigal:2.6,similar to AA sequence:UniProtKB:P37469;locus_tag=BAAGOFCN_00016;product=Replicative DNA helicase
1	Prodigal:2.6	CDS	22214	23497	.	+	0	ID=BAAGOFCN_00017;eC_number=6.3.4.4;Name=purA;gene=purA;inference=ab initio prediction:Prodigal:2.6,similar to AA sequence:UniProtKB:P99099;locus_tag=BAAGOFCN_00017;product=Adenylosuccinate synthetase
1	Aragorn:1.2	tRNA	23921	23995	.	+	.	ID=BAAGOFCN_00018;inference=COORDINATES:profile:Aragorn:1.2;locus_tag=BAAGOFCN_00018;product=tRNA-Glu(ttc)
1	Aragorn:1.2	tRNA	24001	24073	.	+	.	ID=BAAGOFCN_00019;inference=COORDINATES:profile:Aragorn:1.2;locus_tag=BAAGOFCN_00019;product=tRNA-Asp(gtc)
1	Prodigal:2.6	CDS	24550	25251	.	+	0	ID=BAAGOFCN_00020;Name=walR;dbxref=COG:COG0745;gene=walR;inference=ab initio prediction:Prodigal:2.6,similar to AA sequence:UniProtKB:Q2G2U6;locus_tag=BAAGOFCN_00020;product=Transcriptional regulatory protein WalR
1	Prodigal:2.6	CDS	25264	27096	.	+	0	ID=BAAGOFCN_00021;eC_number=2.7.13.3;Name=walK;gene=walK;inference=ab initio prediction:Prodigal:2.6,similar to AA sequence:UniProtKB:Q5HK19;locus_tag=BAAGOFCN_00021;product=Sensor protein kinase WalK
1	Prodigal:2.6	CDS	27089	28426	.	+	0	ID=BAAGOFCN_00022;Name=yycH;dbxref=COG:COG4863;gene=yycH;inference=ab initio prediction:Prodigal:2.6,similar to AA sequence:UniProtKB:Q794W0;locus_tag=BAAGOFCN_00022;product=Two-component system WalR/WalK regulatory protein YycH
1	Prodigal:2.6	CDS	28427	29218	.	+	0	ID=BAAGOFCN_00023;Name=yycI;dbxref=COG:COG4853;gene=yycI;inference=ab initio prediction:Prodigal:2.6,similar to AA sequence:UniProtKB:Q45612;locus_tag=BAAGOFCN_00023;product=Two-component system WalR/WalK regulatory protein YycI
1	Prodigal:2.6	CDS	29839	30639	.	+	0	ID=BAAGOFCN_00024;eC_number=3.-.-.-;Name=yycJ;dbxref=COG:COG1235;gene=yycJ;inference=ab initio prediction:Prodigal:2.6,similar to AA sequence:UniProtKB:C0SP91;locus_tag=BAAGOFCN_00024;product=Putative metallo-hydrolase YycJ
1	Prodigal:2.6	CDS	31694	32173	.	+	0	ID=BAAGOFCN_00025;eC_number=2.1.1.177;Name=rlmH;dbxref=COG:COG1576;gene=rlmH;inference=ab initio prediction:Prodigal:2.6,similar to AA sequence:UniProtKB:P0C1V0;locus_tag=BAAGOFCN_00025;product=Ribosomal RNA large subunit methyltransferase H
1	Prodigal:2.6	CDS	32419	32724	.	+	0	ID=BAAGOFCN_00026;inference=ab initio prediction:Prodigal:2.6;locus_tag=BAAGOFCN_00026;product=hypothetical protein
1	Prodigal:2.6	CDS	32923	33786	.	+	0	ID=BAAGOFCN_00027;inference=ab initio prediction:Prodigal:2.6;locus_tag=BAAGOFCN_00027;product=hypothetical protein
1	Prodigal:2.6	CDS	33894	35369	.	+	0	ID=BAAGOFCN_00028;inference=ab initio prediction:Prodigal:2.6;locus_tag=BAAGOFCN_00028;product=hypothetical protein
1	Prodigal:2.6	CDS	35595	36695	.	+	0	ID=BAAGOFCN_00029;inference=ab initio prediction:Prodigal:2.6;locus_tag=BAAGOFCN_00029;product=hypothetical protein
1	Prodigal:2.6	CDS	36688	37059	.	+	0	ID=BAAGOFCN_00030;inference=ab initio prediction:Prodigal:2.6;locus_tag=BAAGOFCN_00030;product=hypothetical protein
1	Prodigal:2.6	CDS	37056	38699	.	+	0	ID=BAAGOFCN_00031;inference=ab initio prediction:Prodigal:2.6;locus_tag=BAAGOFCN_00031;product=hypothetical protein
1	Prodigal:2.6	CDS	38653	38769	.	+	0	ID=BAAGOFCN_00032;inference=ab initio prediction:Prodigal:2.6;locus_tag=BAAGOFCN_00032;product=hypothetical protein
1	Prodigal:2.6	CDS	38925	40601	.	+	0	ID=BAAGOFCN_00033;Name=hin_1;dbxref=COG:COG1961;gene=hin_1;inference=ab initio prediction:Prodigal:2.6,similar to AA sequence:UniProtKB:P03013;locus_tag=BAAGOFCN_00033;product=DNA-invertase hin
1	Prodigal:2.6	CDS	40707	41045	.	+	0	ID=BAAGOFCN_00034;inference=ab initio prediction:Prodigal:2.6;locus_tag=BAAGOFCN_00034;product=hypothetical protein
1	Prodigal:2.6	CDS	41141	41452	.	+	0	ID=BAAGOFCN_00035;inference=ab initio prediction:Prodigal:2.6;locus_tag=BAAGOFCN_00035;product=hypothetical protein
1	Prodigal:2.6	CDS	41468	41974	.	+	0	ID=BAAGOFCN_00036;inference=ab initio prediction:Prodigal:2.6;locus_tag=BAAGOFCN_00036;product=hypothetical protein
1	Prodigal:2.6	CDS	42123	42797	.	-	0	ID=BAAGOFCN_00037;inference=ab initio prediction:Prodigal:2.6;locus_tag=BAAGOFCN_00037;product=hypothetical protein
1	Prodigal:2.6	CDS	43055	43222	.	+	0	ID=BAAGOFCN_00038;inference=ab initio prediction:Prodigal:2.6;locus_tag=BAAGOFCN_00038;product=hypothetical protein
1	Prodigal:2.6	CDS	44139	44882	.	+	0	ID=BAAGOFCN_00039;eC_number=3.1.4.46;Name=ugpQ;dbxref=COG:COG0584;gene=ugpQ;inference=ab initio prediction:Prodigal:2.6,similar to AA sequence:UniProtKB:P10908;locus_tag=BAAGOFCN_00039;product=Glycerophosphodiester phosphodiesterase%2C cytoplasmic
1	Prodigal:2.6	CDS	44979	45407	.	+	0	ID=BAAGOFCN_00040;Name=paaZ;dbxref=COG:COG2030;gene=paaZ;inference=ab initio prediction:Prodigal:2.6,similar to AA sequence:UniProtKB:P77455;locus_tag=BAAGOFCN_00040;product=Bifunctional protein PaaZ
1	Prodigal:2.6	CDS	45453	47459	.	-	0	ID=BAAGOFCN_00041;Name=pbp;dbxref=COG:COG0768;gene=pbp;inference=ab initio prediction:Prodigal:2.6,similar to AA sequence:UniProtKB:P07944;locus_tag=BAAGOFCN_00041;product=Beta-lactam-inducible penicillin-binding protein
1	Prodigal:2.6	CDS	47707	47850	.	+	0	ID=BAAGOFCN_00042;inference=ab initio prediction:Prodigal:2.6;locus_tag=BAAGOFCN_00042;product=hypothetical protein
1	Prodigal:2.6	CDS	48441	48869	.	-	0	ID=BAAGOFCN_00043;inference=ab initio prediction:Prodigal:2.6;locus_tag=BAAGOFCN_00043;product=hypothetical protein
1	Prodigal:2.6	CDS	48950	49879	.	+	0	ID=BAAGOFCN_00044;inference=ab initio prediction:Prodigal:2.6;locus_tag=BAAGOFCN_00044;product=hypothetical protein
1	Prodigal:2.6	CDS	50041	50523	.	+	0	ID=BAAGOFCN_00045;inference=ab initio prediction:Prodigal:2.6;locus_tag=BAAGOFCN_00045;product=hypothetical protein
1	Prodigal:2.6	CDS	50591	50905	.	+	0	ID=BAAGOFCN_00046;inference=ab initio prediction:Prodigal:2.6;locus_tag=BAAGOFCN_00046;product=hypothetical protein
1	Prodigal:2.6	CDS	50890	51732	.	+	0	ID=BAAGOFCN_00047;inference=ab initio prediction:Prodigal:2.6;locus_tag=BAAGOFCN_00047;product=hypothetical protein
1	Prodigal:2.6	CDS	51739	53304	.	+	0	ID=BAAGOFCN_00048;inference=ab initio prediction:Prodigal:2.6;locus_tag=BAAGOFCN_00048;product=hypothetical protein
1	Prodigal:2.6	CDS	53499	54608	.	+	0	ID=BAAGOFCN_00049;inference=ab initio prediction:Prodigal:2.6;locus_tag=BAAGOFCN_00049;product=hypothetical protein
1	Prodigal:2.6	CDS	54601	54969	.	+	0	ID=BAAGOFCN_00050;inference=ab initio prediction:Prodigal:2.6;locus_tag=BAAGOFCN_00050;product=hypothetical protein
1	Prodigal:2.6	CDS	54969	56585	.	+	0	ID=BAAGOFCN_00051;inference=ab initio prediction:Prodigal:2.6;locus_tag=BAAGOFCN_00051;product=hypothetical protein
1	Prodigal:2.6	CDS	56810	58489	.	+	0	ID=BAAGOFCN_00052;Name=hin_2;dbxref=COG:COG1961;gene=hin_2;inference=ab initio prediction:Prodigal:2.6,similar to AA sequence:UniProtKB:P03013;locus_tag=BAAGOFCN_00052;product=DNA-invertase hin
1	Prodigal:2.6	CDS	58578	58916	.	+	0	ID=BAAGOFCN_00053;inference=ab initio prediction:Prodigal:2.6;locus_tag=BAAGOFCN_00053;product=hypothetical protein
1	Prodigal:2.6	CDS	58919	59008	.	+	0	ID=BAAGOFCN_00054;inference=ab initio prediction:Prodigal:2.6;locus_tag=BAAGOFCN_00054;product=hypothetical protein
1	Prodigal:2.6	CDS	59010	59321	.	+	0	ID=BAAGOFCN_00055;inference=ab initio prediction:Prodigal:2.6;locus_tag=BAAGOFCN_00055;product=hypothetical protein
1	Prodigal:2.6	CDS	59336	59839	.	+	0	ID=BAAGOFCN_00056;inference=ab initio prediction:Prodigal:2.6;locus_tag=BAAGOFCN_00056;product=hypothetical protein
1	Prodigal:2.6	CDS	59853	60074	.	+	0	ID=BAAGOFCN_00057;inference=ab initio prediction:Prodigal:2.6;locus_tag=BAAGOFCN_00057;product=hypothetical protein
1	Prodigal:2.6	CDS	60149	63268	.	-	0	ID=BAAGOFCN_00058;eC_number=3.1.21.3;Name=hsdR_1;gene=hsdR_1;inference=ab initio prediction:Prodigal:2.6,similar to AA sequence:UniProtKB:Q7A801;locus_tag=BAAGOFCN_00058;product=Type-1 restriction enzyme R protein
1	Prodigal:2.6	CDS	63252	64553	.	-	0	ID=BAAGOFCN_00059;inference=ab initio prediction:Prodigal:2.6;locus_tag=BAAGOFCN_00059;product=hypothetical protein
1	Prodigal:2.6	CDS	64543	66057	.	-	0	ID=BAAGOFCN_00060;eC_number=2.1.1.72;Name=hsdM;dbxref=COG:COG0286;gene=hsdM;inference=ab initio prediction:Prodigal:2.6,similar to AA sequence:UniProtKB:P08957;locus_tag=BAAGOFCN_00060;product=Type I restriction enzyme EcoKI M protein
1	Prodigal:2.6	CDS	66499	68562	.	+	0	ID=BAAGOFCN_00061;eC_number=3.6.1.-;dbxref=COG:COG1106;inference=ab initio prediction:Prodigal:2.6,similar to AA sequence:UniProtKB:O25711;locus_tag=BAAGOFCN_00061;product=ATP/GTP phosphatase
1	Prodigal:2.6	CDS	68564	70312	.	+	0	ID=BAAGOFCN_00062;eC_number=3.6.4.12;Name=pcrA_1;dbxref=COG:COG0210;gene=pcrA_1;inference=ab initio prediction:Prodigal:2.6,similar to AA sequence:UniProtKB:Q53727;locus_tag=BAAGOFCN_00062;product=ATP-dependent DNA helicase PcrA
1	Prodigal:2.6	CDS	70772	72196	.	-	0	ID=BAAGOFCN_00063;eC_number=4.1.1.86;Name=ddc;dbxref=COG:COG0076;gene=ddc;inference=ab initio prediction:Prodigal:2.6,similar to AA sequence:UniProtKB:P71362;locus_tag=BAAGOFCN_00063;product=L-2%2C4-diaminobutyrate decarboxylase
1	Prodigal:2.6	CDS	74011	74244	.	-	0	ID=BAAGOFCN_00064;inference=ab initio prediction:Prodigal:2.6;locus_tag=BAAGOFCN_00064;product=hypothetical protein
1	Prodigal:2.6	CDS	74491	76737	.	+	0	ID=BAAGOFCN_00065;Name=pls_1;gene=pls_1;inference=ab initio prediction:Prodigal:2.6,similar to AA sequence:UniProtKB:P80544;locus_tag=BAAGOFCN_00065;product=Surface protein
1	Prodigal:2.6	CDS	77410	79386	.	+	0	ID=BAAGOFCN_00066;Name=pls_2;gene=pls_2;inference=ab initio prediction:Prodigal:2.6,similar to AA sequence:UniProtKB:P80544;locus_tag=BAAGOFCN_00066;product=Surface protein
1	Prodigal:2.6	CDS	79510	81126	.	+	0	ID=BAAGOFCN_00067;inference=ab initio prediction:Prodigal:2.6;locus_tag=BAAGOFCN_00067;product=hypothetical protein
1	Prodigal:2.6	CDS	81286	82797	.	-	0	ID=BAAGOFCN_00068;eC_number=2.4.1.52;Name=tagE_1;dbxref=COG:COG0438;gene=tagE_1;inference=ab initio prediction:Prodigal:2.6,similar to AA sequence:UniProtKB:P13484;locus_tag=BAAGOFCN_00068;product=Poly(glycerol-phosphate) alpha-glucosyltransferase
1	Prodigal:2.6	CDS	82820	84478	.	-	0	ID=BAAGOFCN_00069;eC_number=6.3.2.10;Name=murF_1;dbxref=COG:COG0770;gene=murF_1;inference=ab initio prediction:Prodigal:2.6,similar to AA sequence:UniProtKB:P11880;locus_tag=BAAGOFCN_00069;product=UDP-N-acetylmuramoyl-tripeptide--D-alanyl-D-alanine ligase
1	Prodigal:2.6	CDS	84472	84870	.	-	0	ID=BAAGOFCN_00070;eC_number=6.3.2.10;Name=murF_2;gene=murF_2;inference=ab initio prediction:Prodigal:2.6,protein motif:HAMAP:MF_02019;locus_tag=BAAGOFCN_00070;product=UDP-N-acetylmuramoyl-tripeptide--D-alanyl-D-alanine ligase
1	Prodigal:2.6	CDS	85731	85874	.	+	0	ID=BAAGOFCN_00071;eC_number=3.1.21.3;Name=hsdR_2;gene=hsdR_2;inference=ab initio prediction:Prodigal:2.6,similar to AA sequence:UniProtKB:Q7A801;locus_tag=BAAGOFCN_00071;product=Type-1 restriction enzyme R protein
1	Prodigal:2.6	CDS	85867	87069	.	+	0	ID=BAAGOFCN_00072;inference=ab initio prediction:Prodigal:2.6;locus_tag=BAAGOFCN_00072;product=hypothetical protein
1	Prodigal:2.6	CDS	87392	87889	.	-	0	ID=BAAGOFCN_00073;eC_number=2.3.1.57;Name=speG_1;gene=speG_1;inference=ab initio prediction:Prodigal:2.6,similar to AA sequence:UniProtKB:Q9KL03;locus_tag=BAAGOFCN_00073;product=Spermidine N(1)-acetyltransferase
1	Prodigal:2.6	CDS	88561	88971	.	-	0	ID=BAAGOFCN_00074;inference=ab initio prediction:Prodigal:2.6;locus_tag=BAAGOFCN_00074;product=hypothetical protein
1	Prodigal:2.6	CDS	89369	89872	.	-	0	ID=BAAGOFCN_00075;inference=ab initio prediction:Prodigal:2.6;locus_tag=BAAGOFCN_00075;product=hypothetical protein
1	Prodigal:2.6	CDS	89888	90199	.	-	0	ID=BAAGOFCN_00076;inference=ab initio prediction:Prodigal:2.6;locus_tag=BAAGOFCN_00076;product=hypothetical protein
1	Prodigal:2.6	CDS	90201	90293	.	-	0	ID=BAAGOFCN_00077;inference=ab initio prediction:Prodigal:2.6;locus_tag=BAAGOFCN_00077;product=hypothetical protein
1	Prodigal:2.6	CDS	90286	90636	.	-	0	ID=BAAGOFCN_00078;inference=ab initio prediction:Prodigal:2.6;locus_tag=BAAGOFCN_00078;product=hypothetical protein
1	Prodigal:2.6	CDS	91137	92765	.	-	0	ID=BAAGOFCN_00079;Name=hin_3;dbxref=COG:COG1961;gene=hin_3;inference=ab initio prediction:Prodigal:2.6,similar to AA sequence:UniProtKB:P03013;locus_tag=BAAGOFCN_00079;product=DNA-invertase hin
1	Prodigal:2.6	CDS	92762	94123	.	-	0	ID=BAAGOFCN_00080;inference=ab initio prediction:Prodigal:2.6;locus_tag=BAAGOFCN_00080;product=hypothetical protein
1	Prodigal:2.6	CDS	94310	94924	.	-	0	ID=BAAGOFCN_00081;inference=ab initio prediction:Prodigal:2.6;locus_tag=BAAGOFCN_00081;product=hypothetical protein
1	Prodigal:2.6	CDS	95307	95450	.	+	0	ID=BAAGOFCN_00082;inference=ab initio prediction:Prodigal:2.6;locus_tag=BAAGOFCN_00082;product=hypothetical protein
1	Prodigal:2.6	CDS	95398	95757	.	-	0	ID=BAAGOFCN_00083;inference=ab initio prediction:Prodigal:2.6;locus_tag=BAAGOFCN_00083;product=hypothetical protein
1	Prodigal:2.6	CDS	95964	96290	.	+	0	ID=BAAGOFCN_00084;Name=czrA_1;dbxref=COG:COG0640;gene=czrA_1;inference=ab initio prediction:Prodigal:2.6,similar to AA sequence:UniProtKB:O31844;locus_tag=BAAGOFCN_00084;product=HTH-type transcriptional repressor CzrA
1	Prodigal:2.6	CDS	96393	96491	.	+	0	ID=BAAGOFCN_00085;inference=ab initio prediction:Prodigal:2.6;locus_tag=BAAGOFCN_00085;product=hypothetical protein
1	Prodigal:2.6	CDS	96620	98545	.	+	0	ID=BAAGOFCN_00086;eC_number=3.6.3.-;Name=zosA;dbxref=COG:COG2217;gene=zosA;inference=ab initio prediction:Prodigal:2.6,similar to AA sequence:UniProtKB:O31688;locus_tag=BAAGOFCN_00086;product=Zinc-transporting ATPase
1	Prodigal:2.6	CDS	99775	100101	.	+	0	ID=BAAGOFCN_00087;Name=immR_1;dbxref=COG:COG1396;gene=immR_1;inference=ab initio prediction:Prodigal:2.6,similar to AA sequence:UniProtKB:P96631;locus_tag=BAAGOFCN_00087;product=HTH-type transcriptional regulator ImmR
1	Prodigal:2.6	CDS	100138	100956	.	+	0	ID=BAAGOFCN_00088;inference=ab initio prediction:Prodigal:2.6;locus_tag=BAAGOFCN_00088;product=hypothetical protein
1	Prodigal:2.6	CDS	101582	101731	.	-	0	ID=BAAGOFCN_00089;inference=ab initio prediction:Prodigal:2.6;locus_tag=BAAGOFCN_00089;product=hypothetical protein
1	Prodigal:2.6	CDS	101942	102511	.	-	0	ID=BAAGOFCN_00090;inference=ab initio prediction:Prodigal:2.6;locus_tag=BAAGOFCN_00090;product=hypothetical protein
1	Prodigal:2.6	CDS	102861	103805	.	-	0	ID=BAAGOFCN_00091;Name=gbuC;gene=gbuC;inference=ab initio prediction:Prodigal:2.6,similar to AA sequence:UniProtKB:Q9RR44;locus_tag=BAAGOFCN_00091;product=Glycine betaine/carnitine transport binding protein GbuC
1	Prodigal:2.6	CDS	103829	106510	.	-	0	ID=BAAGOFCN_00092;Name=ydfJ;dbxref=COG:COG2409;gene=ydfJ;inference=ab initio prediction:Prodigal:2.6,similar to AA sequence:UniProtKB:P96687;locus_tag=BAAGOFCN_00092;product=Membrane protein YdfJ
1	Prodigal:2.6	CDS	107052	107816	.	-	0	ID=BAAGOFCN_00093;eC_number=1.1.1.169;Name=panE_1;dbxref=COG:COG1893;gene=panE_1;inference=ab initio prediction:Prodigal:2.6,similar to AA sequence:UniProtKB:P37402;locus_tag=BAAGOFCN_00093;product=2-dehydropantoate 2-reductase
1	Prodigal:2.6	CDS	107779	107994	.	-	0	ID=BAAGOFCN_00094;inference=ab initio prediction:Prodigal:2.6;locus_tag=BAAGOFCN_00094;product=hypothetical protein
1	Prodigal:2.6	CDS	108121	108795	.	+	0	ID=BAAGOFCN_00095;inference=ab initio prediction:Prodigal:2.6;locus_tag=BAAGOFCN_00095;product=hypothetical protein
1	Prodigal:2.6	CDS	108933	110006	.	+	0	ID=BAAGOFCN_00096;inference=ab initio prediction:Prodigal:2.6;locus_tag=BAAGOFCN_00096;product=hypothetical protein
1	Prodigal:2.6	CDS	110041	110790	.	+	0	ID=BAAGOFCN_00097;inference=ab initio prediction:Prodigal:2.6;locus_tag=BAAGOFCN_00097;product=hypothetical protein
1	Prodigal:2.6	CDS	110832	111809	.	+	0	ID=BAAGOFCN_00098;Name=ypuA;dbxref=COG:COG4086;gene=ypuA;inference=ab initio prediction:Prodigal:2.6,similar to AA sequence:UniProtKB:P31847;locus_tag=BAAGOFCN_00098;product=putative protein YpuA
1	Prodigal:2.6	CDS	112400	114463	.	+	0	ID=BAAGOFCN_00099;eC_number=3.6.3.54;Name=copB;gene=copB;inference=ab initio prediction:Prodigal:2.6,similar to AA sequence:UniProtKB:P05425;locus_tag=BAAGOFCN_00099;product=Copper-exporting P-type ATPase B
1	Prodigal:2.6	CDS	114478	115911	.	+	0	ID=BAAGOFCN_00100;eC_number=1.-.-.-;Name=mco;gene=mco;inference=ab initio prediction:Prodigal:2.6,similar to AA sequence:UniProtKB:Q69HT9;locus_tag=BAAGOFCN_00100;product=Multicopper oxidase mco
1	Prodigal:2.6	CDS	115931	116413	.	+	0	ID=BAAGOFCN_00101;Name=ydhK;gene=ydhK;inference=ab initio prediction:Prodigal:2.6,similar to AA sequence:UniProtKB:O05503;locus_tag=BAAGOFCN_00101;product=putative protein YdhK
1	Prodigal:2.6	CDS	116619	117014	.	-	0	ID=BAAGOFCN_00102;eC_number=1.20.4.4;Name=arsC;gene=arsC;inference=ab initio prediction:Prodigal:2.6,similar to AA sequence:UniProtKB:P0A005;locus_tag=BAAGOFCN_00102;product=Arsenate reductase
1	Prodigal:2.6	CDS	117031	118320	.	-	0	ID=BAAGOFCN_00103;Name=arsB_1;dbxref=COG:COG1055;gene=arsB_1;inference=ab initio prediction:Prodigal:2.6,similar to AA sequence:UniProtKB:P0AB93;locus_tag=BAAGOFCN_00103;product=Arsenical pump membrane protein
1	Prodigal:2.6	CDS	118323	118637	.	-	0	ID=BAAGOFCN_00104;Name=sdpR;dbxref=COG:COG0640;gene=sdpR;inference=ab initio prediction:Prodigal:2.6,similar to AA sequence:UniProtKB:O32242;locus_tag=BAAGOFCN_00104;product=Transcriptional repressor SdpR
1	Prodigal:2.6	CDS	118787	120517	.	-	0	ID=BAAGOFCN_00105;eC_number=3.6.3.16;Name=arsA;gene=arsA;inference=ab initio prediction:Prodigal:2.6,similar to AA sequence:UniProtKB:P08690;locus_tag=BAAGOFCN_00105;product=Arsenical pump-driving ATPase
1	Prodigal:2.6	CDS	120498	120845	.	-	0	ID=BAAGOFCN_00106;Name=arsD;gene=arsD;inference=ab initio prediction:Prodigal:2.6,similar to AA sequence:UniProtKB:P46003;locus_tag=BAAGOFCN_00106;product=Arsenical resistance operon trans-acting repressor ArsD
1	Prodigal:2.6	CDS	121365	121685	.	+	0	ID=BAAGOFCN_00107;Name=arsR;dbxref=COG:COG0640;gene=arsR;inference=ab initio prediction:Prodigal:2.6,similar to AA sequence:UniProtKB:P45949;locus_tag=BAAGOFCN_00107;product=Arsenical resistance operon repressor
1	Prodigal:2.6	CDS	121773	122657	.	+	0	ID=BAAGOFCN_00108;dbxref=COG:COG0701;inference=ab initio prediction:Prodigal:2.6,similar to AA sequence:UniProtKB:Q8DUY3;locus_tag=BAAGOFCN_00108;product=Putative two-component membrane permease complex subunit SMU_747c
1	Prodigal:2.6	CDS	122671	122799	.	+	0	ID=BAAGOFCN_00109;inference=ab initio prediction:Prodigal:2.6;locus_tag=BAAGOFCN_00109;product=hypothetical protein
1	Prodigal:2.6	CDS	123228	123932	.	+	0	ID=BAAGOFCN_00110;inference=ab initio prediction:Prodigal:2.6,similar to AA sequence:UniProtKB:Q2FVD0;locus_tag=BAAGOFCN_00110;product=putative protein
1	Prodigal:2.6	CDS	123935	124024	.	+	0	ID=BAAGOFCN_00111;inference=ab initio prediction:Prodigal:2.6;locus_tag=BAAGOFCN_00111;product=hypothetical protein
1	Prodigal:2.6	CDS	124276	125037	.	+	0	ID=BAAGOFCN_00112;inference=ab initio prediction:Prodigal:2.6,similar to AA sequence:UniProtKB:Q2FVD0;locus_tag=BAAGOFCN_00112;product=putative protein
1	Prodigal:2.6	CDS	125395	126282	.	+	0	ID=BAAGOFCN_00113;Name=mscS_1;dbxref=COG:COG0668;gene=mscS_1;inference=ab initio prediction:Prodigal:2.6,similar to AA sequence:UniProtKB:Q8R6L9;locus_tag=BAAGOFCN_00113;product=Small-conductance mechanosensitive channel
1	Prodigal:2.6	CDS	126647	127459	.	+	0	ID=BAAGOFCN_00114;eC_number=3.-.-.-;inference=ab initio prediction:Prodigal:2.6,similar to AA sequence:UniProtKB:Q7A484;locus_tag=BAAGOFCN_00114;product=putative hydrolase
1	Prodigal:2.6	CDS	127723	128346	.	-	0	ID=BAAGOFCN_00115;inference=ab initio prediction:Prodigal:2.6;locus_tag=BAAGOFCN_00115;product=hypothetical protein
1	Prodigal:2.6	CDS	128732	129634	.	+	0	ID=BAAGOFCN_00116;inference=ab initio prediction:Prodigal:2.6;locus_tag=BAAGOFCN_00116;product=hypothetical protein
1	Prodigal:2.6	CDS	129946	130131	.	+	0	ID=BAAGOFCN_00117;inference=ab initio prediction:Prodigal:2.6;locus_tag=BAAGOFCN_00117;product=hypothetical protein
1	Prodigal:2.6	CDS	130380	130574	.	-	0	ID=BAAGOFCN_00118;inference=ab initio prediction:Prodigal:2.6;locus_tag=BAAGOFCN_00118;product=hypothetical protein
1	Prodigal:2.6	CDS	130586	130783	.	-	0	ID=BAAGOFCN_00119;inference=ab initio prediction:Prodigal:2.6;locus_tag=BAAGOFCN_00119;product=hypothetical protein
1	Prodigal:2.6	CDS	131325	131684	.	-	0	ID=BAAGOFCN_00120;inference=ab initio prediction:Prodigal:2.6;locus_tag=BAAGOFCN_00120;product=hypothetical protein
1	Prodigal:2.6	CDS	132002	132982	.	-	0	ID=BAAGOFCN_00121;eC_number=1.3.1.-;Name=dus;gene=dus;inference=ab initio prediction:Prodigal:2.6,similar to AA sequence:UniProtKB:P67717;locus_tag=BAAGOFCN_00121;product=putative tRNA-dihydrouridine synthase
1	Prodigal:2.6	CDS	133181	134665	.	+	0	ID=BAAGOFCN_00122;eC_number=1.1.5.4;Name=mqo2_1;gene=mqo2_1;inference=ab initio prediction:Prodigal:2.6,similar to AA sequence:UniProtKB:P99115;locus_tag=BAAGOFCN_00122;product=putative malate:quinone oxidoreductase 2
1	Prodigal:2.6	CDS	135439	136206	.	+	0	ID=BAAGOFCN_00123;eC_number=1.1.1.6;Name=golD;gene=golD;inference=ab initio prediction:Prodigal:2.6,similar to AA sequence:UniProtKB:Q92EU6;locus_tag=BAAGOFCN_00123;product=NAD-dependent glycerol dehydrogenase
1	Prodigal:2.6	CDS	136878	137420	.	-	0	ID=BAAGOFCN_00124;inference=ab initio prediction:Prodigal:2.6;locus_tag=BAAGOFCN_00124;product=hypothetical protein
1	Prodigal:2.6	CDS	137653	137967	.	-	0	ID=BAAGOFCN_00125;inference=ab initio prediction:Prodigal:2.6;locus_tag=BAAGOFCN_00125;product=hypothetical protein
1	Prodigal:2.6	CDS	138084	138578	.	-	0	ID=BAAGOFCN_00126;inference=ab initio prediction:Prodigal:2.6;locus_tag=BAAGOFCN_00126;product=hypothetical protein
1	Prodigal:2.6	CDS	138816	140195	.	+	0	ID=BAAGOFCN_00127;Name=uhpT;dbxref=COG:COG2271;gene=uhpT;inference=ab initio prediction:Prodigal:2.6,similar to AA sequence:UniProtKB:P0AGC0;locus_tag=BAAGOFCN_00127;product=Hexose-6-phosphate:phosphate antiporter
1	Prodigal:2.6	CDS	140275	141030	.	-	0	ID=BAAGOFCN_00128;dbxref=COG:COG4753;inference=ab initio prediction:Prodigal:2.6,similar to AA sequence:UniProtKB:Q5HJF7;locus_tag=BAAGOFCN_00128;product=putative response regulatory protein
1	Prodigal:2.6	CDS	141042	141590	.	-	0	ID=BAAGOFCN_00129;eC_number=2.7.13.3;dbxref=COG:COG2972;inference=ab initio prediction:Prodigal:2.6,similar to AA sequence:UniProtKB:Q5HJF6;locus_tag=BAAGOFCN_00129;product=putative sensor-like histidine kinase
1	Prodigal:2.6	CDS	141635	142579	.	-	0	ID=BAAGOFCN_00130;eC_number=2.7.13.3;dbxref=COG:COG2972;inference=ab initio prediction:Prodigal:2.6,similar to AA sequence:UniProtKB:Q5HJF6;locus_tag=BAAGOFCN_00130;product=putative sensor-like histidine kinase
1	Prodigal:2.6	CDS	142576	143550	.	-	0	ID=BAAGOFCN_00131;dbxref=COG:COG1840;inference=ab initio prediction:Prodigal:2.6,similar to AA sequence:UniProtKB:P43951;locus_tag=BAAGOFCN_00131;product=putative protein
1	Prodigal:2.6	CDS	143743	144084	.	-	0	ID=BAAGOFCN_00132;inference=ab initio prediction:Prodigal:2.6;locus_tag=BAAGOFCN_00132;product=hypothetical protein
1	Prodigal:2.6	CDS	144648	145499	.	+	0	ID=BAAGOFCN_00133;eC_number=3.4.21.-;Name=splF;dbxref=COG:COG3591;gene=splF;inference=ab initio prediction:Prodigal:2.6,similar to AA sequence:UniProtKB:Q2FXC8;locus_tag=BAAGOFCN_00133;product=Serine protease SplF
1	Prodigal:2.6	CDS	145705	145857	.	+	0	ID=BAAGOFCN_00134;inference=ab initio prediction:Prodigal:2.6;locus_tag=BAAGOFCN_00134;product=hypothetical protein
1	Prodigal:2.6	CDS	146277	149096	.	+	0	ID=BAAGOFCN_00135;inference=ab initio prediction:Prodigal:2.6,similar to AA sequence:UniProtKB:P61598;locus_tag=BAAGOFCN_00135;product=Putative surface protein
1	Prodigal:2.6	CDS	149353	149505	.	+	0	ID=BAAGOFCN_00136;inference=ab initio prediction:Prodigal:2.6;locus_tag=BAAGOFCN_00136;product=hypothetical protein
1	Prodigal:2.6	CDS	149846	150517	.	+	0	ID=BAAGOFCN_00137;eC_number=6.3.3.3;Name=bioD1;dbxref=COG:COG0132;gene=bioD1;inference=ab initio prediction:Prodigal:2.6,similar to AA sequence:UniProtKB:P13000;locus_tag=BAAGOFCN_00137;product=ATP-dependent dethiobiotin synthetase BioD 1
1	Prodigal:2.6	CDS	150510	151865	.	+	0	ID=BAAGOFCN_00138;eC_number=2.6.1.105;Name=bioK;dbxref=COG:COG0161;gene=bioK;inference=ab initio prediction:Prodigal:2.6,similar to AA sequence:UniProtKB:P53555;locus_tag=BAAGOFCN_00138;product=L-Lysine--8-amino-7-oxononanoate transaminase
1	Prodigal:2.6	CDS	151876	153009	.	+	0	ID=BAAGOFCN_00139;eC_number=2.3.1.47;Name=bioF;gene=bioF;inference=ab initio prediction:Prodigal:2.6,similar to AA sequence:UniProtKB:P22806;locus_tag=BAAGOFCN_00139;product=8-amino-7-oxononanoate synthase
1	Prodigal:2.6	CDS	153002	153688	.	+	0	ID=BAAGOFCN_00140;eC_number=6.2.1.14;Name=bioW;dbxref=COG:COG1424;gene=bioW;inference=ab initio prediction:Prodigal:2.6,similar to AA sequence:UniProtKB:P53559;locus_tag=BAAGOFCN_00140;product=6-carboxyhexanoate--CoA ligase
1	Prodigal:2.6	CDS	153797	154114	.	-	0	ID=BAAGOFCN_00141;inference=ab initio prediction:Prodigal:2.6;locus_tag=BAAGOFCN_00141;product=hypothetical protein
1	Prodigal:2.6	CDS	154132	155319	.	-	0	ID=BAAGOFCN_00142;eC_number=3.4.22.48;Name=sspP;gene=sspP;inference=ab initio prediction:Prodigal:2.6,similar to AA sequence:UniProtKB:P81297;locus_tag=BAAGOFCN_00142;product=Staphopain A
1	Prodigal:2.6	CDS	155859	157742	.	+	0	ID=BAAGOFCN_00143;eC_number=3.1.1.3;Name=lip2_1;gene=lip2_1;inference=ab initio prediction:Prodigal:2.6,similar to AA sequence:UniProtKB:Q7A7P2;locus_tag=BAAGOFCN_00143;product=Lipase 2
1	Prodigal:2.6	CDS	157959	158282	.	+	0	ID=BAAGOFCN_00144;inference=ab initio prediction:Prodigal:2.6,similar to AA sequence:UniProtKB:Q7A3L3;locus_tag=BAAGOFCN_00144;product=putative lipoprotein
1	Prodigal:2.6	CDS	158408	158668	.	+	0	ID=BAAGOFCN_00145;inference=ab initio prediction:Prodigal:2.6,similar to AA sequence:UniProtKB:Q2FVD0;locus_tag=BAAGOFCN_00145;product=putative protein
1	Prodigal:2.6	CDS	158813	159694	.	-	0	ID=BAAGOFCN_00146;eC_number=3.6.-.-;Name=yeiR;dbxref=COG:COG0523;gene=yeiR;inference=ab initio prediction:Prodigal:2.6,similar to AA sequence:UniProtKB:P33030;locus_tag=BAAGOFCN_00146;product=Zinc-binding GTPase YeiR
1	Prodigal:2.6	CDS	159664	161046	.	-	0	ID=BAAGOFCN_00147;inference=ab initio prediction:Prodigal:2.6;locus_tag=BAAGOFCN_00147;product=hypothetical protein
1	Prodigal:2.6	CDS	161040	162146	.	-	0	ID=BAAGOFCN_00148;eC_number=1.14.13.-;dbxref=COG:COG0492;inference=ab initio prediction:Prodigal:2.6,similar to AA sequence:UniProtKB:Q99R54;locus_tag=BAAGOFCN_00148;product=Baeyer-Villiger flavin-containing monooxygenase
1	Prodigal:2.6	CDS	162403	163398	.	+	0	ID=BAAGOFCN_00149;Name=znuA_1;dbxref=COG:COG0803;gene=znuA_1;inference=ab initio prediction:Prodigal:2.6,similar to AA sequence:UniProtKB:O34966;locus_tag=BAAGOFCN_00149;product=High-affinity zinc uptake system binding-protein ZnuA
1	Prodigal:2.6	CDS	163800	164717	.	+	0	ID=BAAGOFCN_00150;eC_number=2.7.1.180;Name=apbE;dbxref=COG:COG1477;gene=apbE;inference=ab initio prediction:Prodigal:2.6,similar to AA sequence:UniProtKB:O83774;locus_tag=BAAGOFCN_00150;product=FAD:protein FMN transferase
1	Prodigal:2.6	CDS	164800	167817	.	+	0	ID=BAAGOFCN_00151;eC_number=1.3.99.33;Name=urdA;dbxref=COG:COG1053;gene=urdA;inference=ab initio prediction:Prodigal:2.6,similar to AA sequence:UniProtKB:Q8CVD0;locus_tag=BAAGOFCN_00151;product=Urocanate reductase
1	Prodigal:2.6	CDS	167846	169222	.	+	0	ID=BAAGOFCN_00152;Name=norB_1;gene=norB_1;inference=ab initio prediction:Prodigal:2.6,similar to AA sequence:UniProtKB:Q8NWQ5;locus_tag=BAAGOFCN_00152;product=Quinolone resistance protein NorB
1	Prodigal:2.6	CDS	169391	170164	.	+	0	ID=BAAGOFCN_00153;eC_number=1.1.1.304;Name=budC;gene=budC;inference=ab initio prediction:Prodigal:2.6,similar to AA sequence:UniProtKB:Q48436;locus_tag=BAAGOFCN_00153;product=Diacetyl reductase [(S)-acetoin forming]
1	Prodigal:2.6	CDS	170292	170981	.	-	0	ID=BAAGOFCN_00154;eC_number=3.6.3.-;Name=glnQ_1;dbxref=COG:COG1126;gene=glnQ_1;inference=ab initio prediction:Prodigal:2.6,similar to AA sequence:UniProtKB:O34677;locus_tag=BAAGOFCN_00154;product=Glutamine transport ATP-binding protein GlnQ
1	Prodigal:2.6	CDS	170996	171442	.	-	0	ID=BAAGOFCN_00155;inference=ab initio prediction:Prodigal:2.6;locus_tag=BAAGOFCN_00155;product=hypothetical protein
1	Prodigal:2.6	CDS	171630	172469	.	+	0	ID=BAAGOFCN_00156;eC_number=5.1.1.7;Name=dapF;gene=dapF;inference=ab initio prediction:Prodigal:2.6,protein motif:HAMAP:MF_00197;locus_tag=BAAGOFCN_00156;product=Diaminopimelate epimerase
1	Prodigal:2.6	CDS	172466	173281	.	+	0	ID=BAAGOFCN_00157;inference=ab initio prediction:Prodigal:2.6;locus_tag=BAAGOFCN_00157;product=hypothetical protein
1	Prodigal:2.6	CDS	173274	174566	.	+	0	ID=BAAGOFCN_00158;inference=ab initio prediction:Prodigal:2.6;locus_tag=BAAGOFCN_00158;product=hypothetical protein
1	Prodigal:2.6	CDS	174617	176215	.	+	0	ID=BAAGOFCN_00159;Name=nikA;dbxref=COG:COG0747;gene=nikA;inference=ab initio prediction:Prodigal:2.6,similar to AA sequence:UniProtKB:P33590;locus_tag=BAAGOFCN_00159;product=Nickel-binding periplasmic protein
1	Prodigal:2.6	CDS	176228	177163	.	+	0	ID=BAAGOFCN_00160;Name=nikB;dbxref=COG:COG0601;gene=nikB;inference=ab initio prediction:Prodigal:2.6,similar to AA sequence:UniProtKB:P33591;locus_tag=BAAGOFCN_00160;product=Nickel transport system permease protein NikB
1	Prodigal:2.6	CDS	177160	178038	.	+	0	ID=BAAGOFCN_00161;Name=gsiD_1;dbxref=COG:COG1173;gene=gsiD_1;inference=ab initio prediction:Prodigal:2.6,similar to AA sequence:UniProtKB:P75799;locus_tag=BAAGOFCN_00161;product=Glutathione transport system permease protein GsiD
1	Prodigal:2.6	CDS	178025	178840	.	+	0	ID=BAAGOFCN_00162;Name=oppD_1;dbxref=COG:COG0444;gene=oppD_1;inference=ab initio prediction:Prodigal:2.6,similar to AA sequence:UniProtKB:P24136;locus_tag=BAAGOFCN_00162;product=Oligopeptide transport ATP-binding protein OppD
1	Prodigal:2.6	CDS	178833	179582	.	+	0	ID=BAAGOFCN_00163;Name=sapF;dbxref=COG:COG4167;gene=sapF;inference=ab initio prediction:Prodigal:2.6,similar to AA sequence:UniProtKB:P0AAH8;locus_tag=BAAGOFCN_00163;product=Putrescine export system ATP-binding protein SapF
1	Prodigal:2.6	CDS	179594	180784	.	+	0	ID=BAAGOFCN_00164;Name=yhhS_1;gene=yhhS_1;inference=ab initio prediction:Prodigal:2.6,similar to AA sequence:UniProtKB:P37621;locus_tag=BAAGOFCN_00164;product=putative MFS-type transporter YhhS
1	Prodigal:2.6	CDS	181525	183771	.	+	0	ID=BAAGOFCN_00165;eC_number=2.3.1.54;Name=pflB;dbxref=COG:COG1882;gene=pflB;inference=ab initio prediction:Prodigal:2.6,similar to AA sequence:UniProtKB:Q5HJF4;locus_tag=BAAGOFCN_00165;product=Formate acetyltransferase
1	Prodigal:2.6	CDS	183793	184548	.	+	0	ID=BAAGOFCN_00166;eC_number=1.97.1.4;Name=pflA;gene=pflA;inference=ab initio prediction:Prodigal:2.6,similar to AA sequence:UniProtKB:Q7A7X5;locus_tag=BAAGOFCN_00166;product=Pyruvate formate-lyase-activating enzyme
1	Prodigal:2.6	CDS	184687	185904	.	-	0	ID=BAAGOFCN_00167;eC_number=3.5.1.18;Name=dapE_1;gene=dapE_1;inference=ab initio prediction:Prodigal:2.6,similar to AA sequence:UniProtKB:Q99SN6;locus_tag=BAAGOFCN_00167;product=putative succinyl-diaminopimelate desuccinylase
1	Prodigal:2.6	CDS	186255	187616	.	+	0	ID=BAAGOFCN_00168;Name=brnQ_1;dbxref=COG:COG1114;gene=brnQ_1;inference=ab initio prediction:Prodigal:2.6,similar to AA sequence:UniProtKB:P0AD99;locus_tag=BAAGOFCN_00168;product=Branched-chain amino acid transport system 2 carrier protein
1	Prodigal:2.6	CDS	188082	188621	.	+	0	ID=BAAGOFCN_00169;Name=kstR2;gene=kstR2;inference=ab initio prediction:Prodigal:2.6,similar to AA sequence:UniProtKB:P9WMB9;locus_tag=BAAGOFCN_00169;product=HTH-type transcriptional repressor KstR2
1	Prodigal:2.6	CDS	188757	189653	.	+	0	ID=BAAGOFCN_00170;eC_number=2.3.1.247;Name=kce;dbxref=COG:COG3246;gene=kce;inference=ab initio prediction:Prodigal:2.6,similar to AA sequence:UniProtKB:Q8RHX2;locus_tag=BAAGOFCN_00170;product=3-keto-5-aminohexanoate cleavage enzyme
1	Prodigal:2.6	CDS	189653	190618	.	+	0	ID=BAAGOFCN_00171;eC_number=1.1.1.108;Name=lcdH_1;gene=lcdH_1;inference=ab initio prediction:Prodigal:2.6,similar to AA sequence:UniProtKB:D7URM0;locus_tag=BAAGOFCN_00171;product=L-carnitine dehydrogenase
1	Prodigal:2.6	CDS	190615	191103	.	+	0	ID=BAAGOFCN_00172;eC_number=1.1.1.108;Name=lcdH_2;gene=lcdH_2;inference=ab initio prediction:Prodigal:2.6,similar to AA sequence:UniProtKB:D7UNT2;locus_tag=BAAGOFCN_00172;product=L-carnitine dehydrogenase
1	Prodigal:2.6	CDS	191238	192425	.	+	0	ID=BAAGOFCN_00173;eC_number=3.6.3.32;Name=opuCA_1;gene=opuCA_1;inference=ab initio prediction:Prodigal:2.6,similar to AA sequence:UniProtKB:G2JZ44;locus_tag=BAAGOFCN_00173;product=Carnitine transport ATP-binding protein OpuCA
1	Prodigal:2.6	CDS	192422	193057	.	+	0	ID=BAAGOFCN_00174;Name=opuCB_1;gene=opuCB_1;inference=ab initio prediction:Prodigal:2.6,similar to AA sequence:UniProtKB:G2JZ43;locus_tag=BAAGOFCN_00174;product=Carnitine transport permease protein OpuCB
1	Prodigal:2.6	CDS	193076	194035	.	+	0	ID=BAAGOFCN_00175;Name=opuCC;gene=opuCC;inference=ab initio prediction:Prodigal:2.6,similar to AA sequence:UniProtKB:G2JZ42;locus_tag=BAAGOFCN_00175;product=Carnitine transport binding protein OpuCC
1	Prodigal:2.6	CDS	194038	194685	.	+	0	ID=BAAGOFCN_00176;Name=opuCD_1;gene=opuCD_1;inference=ab initio prediction:Prodigal:2.6,similar to AA sequence:UniProtKB:G2JZ41;locus_tag=BAAGOFCN_00176;product=Carnitine transport permease protein OpuCD
1	Prodigal:2.6	CDS	194726	195493	.	+	0	ID=BAAGOFCN_00177;eC_number=3.1.2.12;dbxref=COG:COG0627;inference=ab initio prediction:Prodigal:2.6,similar to AA sequence:UniProtKB:P44556;locus_tag=BAAGOFCN_00177;product=S-formylglutathione hydrolase
1	Prodigal:2.6	CDS	195764	197320	.	-	0	ID=BAAGOFCN_00178;inference=ab initio prediction:Prodigal:2.6;locus_tag=BAAGOFCN_00178;product=hypothetical protein
1	Prodigal:2.6	CDS	197494	198426	.	-	0	ID=BAAGOFCN_00179;eC_number=2.7.2.2;Name=arcC1;gene=arcC1;inference=ab initio prediction:Prodigal:2.6,similar to AA sequence:UniProtKB:Q7A627;locus_tag=BAAGOFCN_00179;product=Carbamate kinase 1
1	Prodigal:2.6	CDS	198449	199450	.	-	0	ID=BAAGOFCN_00180;eC_number=2.1.3.3;Name=argF;gene=argF;inference=ab initio prediction:Prodigal:2.6,similar to AA sequence:UniProtKB:P99073;locus_tag=BAAGOFCN_00180;product=Ornithine carbamoyltransferase
1	Prodigal:2.6	CDS	199935	200159	.	+	0	ID=BAAGOFCN_00181;inference=ab initio prediction:Prodigal:2.6;locus_tag=BAAGOFCN_00181;product=hypothetical protein
1	Prodigal:2.6	CDS	200263	200499	.	+	0	ID=BAAGOFCN_00182;eC_number=2.5.1.-;Name=fosB;gene=fosB;inference=ab initio prediction:Prodigal:2.6,similar to AA sequence:UniProtKB:Q739M9;locus_tag=BAAGOFCN_00182;product=Metallothiol transferase FosB
1	Prodigal:2.6	CDS	200799	201674	.	+	0	ID=BAAGOFCN_00183;Name=hel;dbxref=COG:COG2503;gene=hel;inference=ab initio prediction:Prodigal:2.6,similar to AA sequence:UniProtKB:P26093;locus_tag=BAAGOFCN_00183;product=Lipoprotein E
1	Prodigal:2.6	CDS	201964	202929	.	+	0	ID=BAAGOFCN_00184;eC_number=2.8.1.6;Name=bioB_1;gene=bioB_1;inference=ab initio prediction:Prodigal:2.6,similar to AA sequence:UniProtKB:Q7A3R9;locus_tag=BAAGOFCN_00184;product=Biotin synthase
1	Prodigal:2.6	CDS	203234	204337	.	+	0	ID=BAAGOFCN_00185;eC_number=1.1.1.6;Name=gldA;gene=gldA;inference=ab initio prediction:Prodigal:2.6,similar to AA sequence:UniProtKB:P32816;locus_tag=BAAGOFCN_00185;product=Glycerol dehydrogenase
1	Prodigal:2.6	CDS	204353	205315	.	+	0	ID=BAAGOFCN_00186;eC_number=2.7.1.121;Name=dhaK;dbxref=COG:COG2376;gene=dhaK;inference=ab initio prediction:Prodigal:2.6,similar to AA sequence:UniProtKB:Q9CIV8;locus_tag=BAAGOFCN_00186;product=PTS-dependent dihydroxyacetone kinase%2C dihydroxyacetone-binding subunit DhaK
1	Prodigal:2.6	CDS	205370	205945	.	+	0	ID=BAAGOFCN_00187;eC_number=2.7.1.121;Name=dhaL;dbxref=COG:COG2376;gene=dhaL;inference=ab initio prediction:Prodigal:2.6,similar to AA sequence:UniProtKB:Q9CIV7;locus_tag=BAAGOFCN_00187;product=PTS-dependent dihydroxyacetone kinase%2C ADP-binding subunit DhaL
1	Prodigal:2.6	CDS	205949	206323	.	+	0	ID=BAAGOFCN_00188;eC_number=2.7.1.121;Name=dhaM;dbxref=COG:COG3412;gene=dhaM;inference=ab initio prediction:Prodigal:2.6,similar to AA sequence:UniProtKB:Q9CIV6;locus_tag=BAAGOFCN_00188;product=PTS-dependent dihydroxyacetone kinase%2C phosphotransferase subunit DhaM
1	Prodigal:2.6	CDS	206403	207881	.	-	0	ID=BAAGOFCN_00189;Name=efpA;gene=efpA;inference=ab initio prediction:Prodigal:2.6,similar to AA sequence:UniProtKB:P9WJY5;locus_tag=BAAGOFCN_00189;product=putative MFS-type transporter EfpA
1	Prodigal:2.6	CDS	208183	208431	.	+	0	ID=BAAGOFCN_00190;inference=ab initio prediction:Prodigal:2.6;locus_tag=BAAGOFCN_00190;product=hypothetical protein
1	Prodigal:2.6	CDS	208992	210410	.	+	0	ID=BAAGOFCN_00191;Name=hsrA;gene=hsrA;inference=ab initio prediction:Prodigal:2.6,similar to AA sequence:UniProtKB:P31474;locus_tag=BAAGOFCN_00191;product=putative transport protein HsrA
1	Prodigal:2.6	CDS	210932	212173	.	+	0	ID=BAAGOFCN_00192;inference=ab initio prediction:Prodigal:2.6;locus_tag=BAAGOFCN_00192;product=hypothetical protein
1	Prodigal:2.6	CDS	212371	219534	.	+	0	ID=BAAGOFCN_00193;Name=tycC;gene=tycC;inference=ab initio prediction:Prodigal:2.6,similar to AA sequence:UniProtKB:O30409;locus_tag=BAAGOFCN_00193;product=Tyrocidine synthase 3
1	Prodigal:2.6	CDS	219544	220167	.	+	0	ID=BAAGOFCN_00194;eC_number=2.7.8.7;Name=sfp;dbxref=COG:COG2091;gene=sfp;inference=ab initio prediction:Prodigal:2.6,similar to AA sequence:UniProtKB:P39135;locus_tag=BAAGOFCN_00194;product=4'-phosphopantetheinyl transferase Sfp
1	Prodigal:2.6	CDS	220538	222724	.	+	0	ID=BAAGOFCN_00195;eC_number=3.1.1.3;Name=lip_1;dbxref=COG:COG1075;gene=lip_1;inference=ab initio prediction:Prodigal:2.6,similar to AA sequence:UniProtKB:P0C0R3;locus_tag=BAAGOFCN_00195;product=Lipase
1	Prodigal:2.6	CDS	223003	224343	.	+	0	ID=BAAGOFCN_00196;Name=csbC;gene=csbC;inference=ab initio prediction:Prodigal:2.6,similar to AA sequence:UniProtKB:P46333;locus_tag=BAAGOFCN_00196;product=putative metabolite transport protein CsbC
1	Prodigal:2.6	CDS	224498	226201	.	+	0	ID=BAAGOFCN_00197;inference=ab initio prediction:Prodigal:2.6;locus_tag=BAAGOFCN_00197;product=hypothetical protein
1	Prodigal:2.6	CDS	226296	226793	.	+	0	ID=BAAGOFCN_00198;inference=ab initio prediction:Prodigal:2.6;locus_tag=BAAGOFCN_00198;product=hypothetical protein
1	Prodigal:2.6	CDS	226925	227830	.	+	0	ID=BAAGOFCN_00199;Name=rarD;dbxref=COG:COG2962;gene=rarD;inference=ab initio prediction:Prodigal:2.6,similar to AA sequence:UniProtKB:P27844;locus_tag=BAAGOFCN_00199;product=Protein RarD
1	Prodigal:2.6	CDS	227938	228849	.	-	0	ID=BAAGOFCN_00200;dbxref=COG:COG0715;inference=ab initio prediction:Prodigal:2.6,similar to AA sequence:UniProtKB:P44658;locus_tag=BAAGOFCN_00200;product=Putative thiamine biosynthesis protein
1	Prodigal:2.6	CDS	229177	230595	.	-	0	ID=BAAGOFCN_00201;Name=yflS;dbxref=COG:COG0471;gene=yflS;inference=ab initio prediction:Prodigal:2.6,similar to AA sequence:UniProtKB:O34726;locus_tag=BAAGOFCN_00201;product=Putative malate transporter YflS
1	Prodigal:2.6	CDS	230920	231858	.	+	0	ID=BAAGOFCN_00202;eC_number=1.8.1.4;Name=lpd_1;dbxref=COG:COG1249;gene=lpd_1;inference=ab initio prediction:Prodigal:2.6,similar to AA sequence:UniProtKB:P85207;locus_tag=BAAGOFCN_00202;product=Dihydrolipoyl dehydrogenase
1	Prodigal:2.6	CDS	231858	232256	.	+	0	ID=BAAGOFCN_00203;eC_number=1.8.1.4;Name=lpd_2;dbxref=COG:COG1249;gene=lpd_2;inference=ab initio prediction:Prodigal:2.6,similar to AA sequence:UniProtKB:P85207;locus_tag=BAAGOFCN_00203;product=Dihydrolipoyl dehydrogenase
1	Prodigal:2.6	CDS	232298	233251	.	+	0	ID=BAAGOFCN_00204;eC_number=1.1.1.-;Name=acoA;dbxref=COG:COG1071;gene=acoA;inference=ab initio prediction:Prodigal:2.6,similar to AA sequence:UniProtKB:O31404;locus_tag=BAAGOFCN_00204;product=Acetoin:2%2C6-dichlorophenolindophenol oxidoreductase subunit alpha
1	Prodigal:2.6	CDS	233322	234362	.	+	0	ID=BAAGOFCN_00205;eC_number=1.1.1.-;Name=acoB;dbxref=COG:COG0022;gene=acoB;inference=ab initio prediction:Prodigal:2.6,similar to AA sequence:UniProtKB:P27746;locus_tag=BAAGOFCN_00205;product=Acetoin:2%2C6-dichlorophenolindophenol oxidoreductase subunit beta
1	Prodigal:2.6	CDS	234376	235653	.	+	0	ID=BAAGOFCN_00206;eC_number=2.3.1.12;Name=pdhC_1;gene=pdhC_1;inference=ab initio prediction:Prodigal:2.6,similar to AA sequence:UniProtKB:P65636;locus_tag=BAAGOFCN_00206;product=Dihydrolipoyllysine-residue acetyltransferase component of pyruvate dehydrogenase complex
1	Prodigal:2.6	CDS	235905	236060	.	+	0	ID=BAAGOFCN_00207;inference=ab initio prediction:Prodigal:2.6;locus_tag=BAAGOFCN_00207;product=hypothetical protein
1	Prodigal:2.6	CDS	236336	236848	.	+	0	ID=BAAGOFCN_00208;Name=isaB;gene=isaB;inference=ab initio prediction:Prodigal:2.6,similar to AA sequence:UniProtKB:Q2FUX3;locus_tag=BAAGOFCN_00208;product=Immunodominant staphylococcal antigen B
1	Prodigal:2.6	CDS	237013	238623	.	-	0	ID=BAAGOFCN_00209;Name=ectT;gene=ectT;inference=ab initio prediction:Prodigal:2.6,similar to AA sequence:UniProtKB:Q93AK1;locus_tag=BAAGOFCN_00209;product=Ectoine/hydroxyectoine transporter
1	Prodigal:2.6	CDS	238786	239346	.	+	0	ID=BAAGOFCN_00210;inference=ab initio prediction:Prodigal:2.6;locus_tag=BAAGOFCN_00210;product=hypothetical protein
1	Prodigal:2.6	CDS	239380	240018	.	-	0	ID=BAAGOFCN_00211;eC_number=3.4.19.3;Name=pcp;dbxref=COG:COG2039;gene=pcp;inference=ab initio prediction:Prodigal:2.6,similar to AA sequence:UniProtKB:Q5HCK7;locus_tag=BAAGOFCN_00211;product=Pyrrolidone-carboxylate peptidase
1	Prodigal:2.6	CDS	240212	241174	.	-	0	ID=BAAGOFCN_00212;inference=ab initio prediction:Prodigal:2.6,similar to AA sequence:UniProtKB:P67330;locus_tag=BAAGOFCN_00212;note=UPF0176 protein SP_0095;product=hypothetical protein
1	Prodigal:2.6	CDS	241457	242434	.	+	0	ID=BAAGOFCN_00213;eC_number=3.1.1.-;dbxref=COG:COG3386;inference=ab initio prediction:Prodigal:2.6,similar to AA sequence:UniProtKB:Q99QV3;locus_tag=BAAGOFCN_00213;product=Lactonase drp35
1	Prodigal:2.6	CDS	242694	243209	.	-	0	ID=BAAGOFCN_00214;inference=ab initio prediction:Prodigal:2.6,similar to AA sequence:UniProtKB:Q7A339;locus_tag=BAAGOFCN_00214;note=UPF0312 protein SA2479;product=hypothetical protein
1	Prodigal:2.6	CDS	244429	245925	.	-	0	ID=BAAGOFCN_00215;eC_number=1.1.5.4;Name=mqo2_2;gene=mqo2_2;inference=ab initio prediction:Prodigal:2.6,similar to AA sequence:UniProtKB:P99115;locus_tag=BAAGOFCN_00215;product=putative malate:quinone oxidoreductase 2
1	Prodigal:2.6	CDS	246277	246795	.	+	0	ID=BAAGOFCN_00216;inference=ab initio prediction:Prodigal:2.6;locus_tag=BAAGOFCN_00216;product=hypothetical protein
1	Prodigal:2.6	CDS	246941	247348	.	-	0	ID=BAAGOFCN_00217;Name=yjdF;gene=yjdF;inference=ab initio prediction:Prodigal:2.6,similar to AA sequence:UniProtKB:O31647;locus_tag=BAAGOFCN_00217;product=putative protein YjdF
1	Prodigal:2.6	CDS	247511	247921	.	-	0	ID=BAAGOFCN_00218;Name=lrpC;dbxref=COG:COG1522;gene=lrpC;inference=ab initio prediction:Prodigal:2.6,similar to AA sequence:UniProtKB:P96582;locus_tag=BAAGOFCN_00218;product=HTH-type transcriptional regulator LrpC
1	Prodigal:2.6	CDS	248024	248440	.	+	0	ID=BAAGOFCN_00219;inference=ab initio prediction:Prodigal:2.6;locus_tag=BAAGOFCN_00219;product=hypothetical protein
1	Prodigal:2.6	CDS	248677	249489	.	+	0	ID=BAAGOFCN_00220;Name=hisZ;gene=hisZ;inference=ab initio prediction:Prodigal:2.6,protein motif:HAMAP:MF_00125;locus_tag=BAAGOFCN_00220;product=ATP phosphoribosyltransferase regulatory subunit
1	Prodigal:2.6	CDS	249514	250128	.	+	0	ID=BAAGOFCN_00221;eC_number=2.4.2.17;Name=hisG;dbxref=COG:COG0040;gene=hisG;inference=ab initio prediction:Prodigal:2.6,similar to AA sequence:UniProtKB:O34520;locus_tag=BAAGOFCN_00221;product=ATP phosphoribosyltransferase
1	Prodigal:2.6	CDS	250121	251365	.	+	0	ID=BAAGOFCN_00222;eC_number=1.1.1.23;Name=hisD;dbxref=COG:COG0141;gene=hisD;inference=ab initio prediction:Prodigal:2.6,similar to AA sequence:UniProtKB:Q606Q2;locus_tag=BAAGOFCN_00222;product=Histidinol dehydrogenase
1	Prodigal:2.6	CDS	251481	252059	.	+	0	ID=BAAGOFCN_00223;eC_number=4.2.1.19;Name=hisB;gene=hisB;inference=ab initio prediction:Prodigal:2.6,similar to AA sequence:UniProtKB:P64373;locus_tag=BAAGOFCN_00223;product=Imidazoleglycerol-phosphate dehydratase
1	Prodigal:2.6	CDS	252056	252634	.	+	0	ID=BAAGOFCN_00224;eC_number=2.4.2.-;Name=hisH;dbxref=COG:COG0118;gene=hisH;inference=ab initio prediction:Prodigal:2.6,similar to AA sequence:UniProtKB:Q9KSX0;locus_tag=BAAGOFCN_00224;product=Imidazole glycerol phosphate synthase subunit HisH
1	Prodigal:2.6	CDS	252627	253331	.	+	0	ID=BAAGOFCN_00225;eC_number=5.3.1.16;Name=hisA;dbxref=COG:COG0106;gene=hisA;inference=ab initio prediction:Prodigal:2.6,similar to AA sequence:UniProtKB:A1R562;locus_tag=BAAGOFCN_00225;product=1-(5-phosphoribosyl)-5-[(5-phosphoribosylamino)methylideneamino] imidazole-4-carboxamide isomerase
1	Prodigal:2.6	CDS	253328	254086	.	+	0	ID=BAAGOFCN_00226;eC_number=4.1.3.-;Name=hisF;dbxref=COG:COG0107;gene=hisF;inference=ab initio prediction:Prodigal:2.6,similar to AA sequence:UniProtKB:P60664;locus_tag=BAAGOFCN_00226;product=Imidazole glycerol phosphate synthase subunit HisF
1	Prodigal:2.6	CDS	254083	254718	.	+	0	ID=BAAGOFCN_00227;eC_number=3.5.4.19;Name=hisI_1;dbxref=COG:COG0139;gene=hisI_1;inference=ab initio prediction:Prodigal:2.6,similar to AA sequence:UniProtKB:P9WMM7;locus_tag=BAAGOFCN_00227;product=Phosphoribosyl-AMP cyclohydrolase
1	Prodigal:2.6	CDS	254827	255612	.	-	0	ID=BAAGOFCN_00228;eC_number=2.3.1.5;Name=nat;dbxref=COG:COG2162;gene=nat;inference=ab initio prediction:Prodigal:2.6,similar to AA sequence:UniProtKB:P9WJI5;locus_tag=BAAGOFCN_00228;product=Arylamine N-acetyltransferase
1	Prodigal:2.6	CDS	256018	258084	.	+	0	ID=BAAGOFCN_00229;eC_number=3.1.1.3;Name=lip_2;dbxref=COG:COG1075;gene=lip_2;inference=ab initio prediction:Prodigal:2.6,similar to AA sequence:UniProtKB:P0C0R3;locus_tag=BAAGOFCN_00229;product=Lipase
1	Prodigal:2.6	CDS	258280	259347	.	-	0	ID=BAAGOFCN_00230;Name=icaC;dbxref=COG:COG3936;gene=icaC;inference=ab initio prediction:Prodigal:2.6,similar to AA sequence:UniProtKB:Q5HKP7;locus_tag=BAAGOFCN_00230;product=putative poly-beta-1%2C6-N-acetyl-D-glucosamine export protein
1	Prodigal:2.6	CDS	259334	260203	.	-	0	ID=BAAGOFCN_00231;eC_number=3.5.1.-;Name=icaB;dbxref=COG:COG0726;gene=icaB;inference=ab initio prediction:Prodigal:2.6,similar to AA sequence:UniProtKB:Q6TYB1;locus_tag=BAAGOFCN_00231;product=Poly-beta-1%2C6-N-acetyl-D-glucosamine N-deacetylase
1	Prodigal:2.6	CDS	260200	260505	.	-	0	ID=BAAGOFCN_00232;Name=icaD;gene=icaD;inference=ab initio prediction:Prodigal:2.6,similar to AA sequence:UniProtKB:Q5HKP9;locus_tag=BAAGOFCN_00232;product=Poly-beta-1%2C6-N-acetyl-D-glucosamine synthesis protein IcaD
1	Prodigal:2.6	CDS	260469	261707	.	-	0	ID=BAAGOFCN_00233;eC_number=2.4.1.-;Name=icaA;dbxref=COG:COG1215;gene=icaA;inference=ab initio prediction:Prodigal:2.6,similar to AA sequence:UniProtKB:Q5HKQ0;locus_tag=BAAGOFCN_00233;product=Poly-beta-1%2C6-N-acetyl-D-glucosamine synthase
1	Prodigal:2.6	CDS	261872	262429	.	+	0	ID=BAAGOFCN_00234;Name=icaR;dbxref=COG:COG1309;gene=icaR;inference=ab initio prediction:Prodigal:2.6,similar to AA sequence:UniProtKB:Q5HKQ1;locus_tag=BAAGOFCN_00234;product=Biofilm operon icaADBC HTH-type negative transcriptional regulator IcaR
1	Aragorn:1.2	tRNA	263191	263281	.	-	.	ID=BAAGOFCN_00235;inference=COORDINATES:profile:Aragorn:1.2;locus_tag=BAAGOFCN_00235;product=tRNA-Thr(cgt)
1	Prodigal:2.6	CDS	263869	265044	.	+	0	ID=BAAGOFCN_00236;Name=ydhP;dbxref=COG:COG2814;gene=ydhP;inference=ab initio prediction:Prodigal:2.6,similar to AA sequence:UniProtKB:P77389;locus_tag=BAAGOFCN_00236;product=Inner membrane transport protein YdhP
1	Prodigal:2.6	CDS	265144	266679	.	-	0	ID=BAAGOFCN_00237;eC_number=3.1.3.6;Name=cpdB_1;dbxref=COG:COG0737;gene=cpdB_1;inference=ab initio prediction:Prodigal:2.6,similar to AA sequence:UniProtKB:P08331;locus_tag=BAAGOFCN_00237;product=2'%2C3'-cyclic-nucleotide 2'-phosphodiesterase/3'-nucleotidase
1	Prodigal:2.6	CDS	266776	268326	.	-	0	ID=BAAGOFCN_00238;inference=ab initio prediction:Prodigal:2.6;locus_tag=BAAGOFCN_00238;product=hypothetical protein
1	Prodigal:2.6	CDS	268561	269517	.	+	0	ID=BAAGOFCN_00239;Name=ptxB;gene=ptxB;inference=ab initio prediction:Prodigal:2.6,similar to AA sequence:UniProtKB:O69052;locus_tag=BAAGOFCN_00239;product=putative phosphite transport system-binding protein PtxB
1	Prodigal:2.6	CDS	269631	270404	.	+	0	ID=BAAGOFCN_00240;eC_number=3.6.3.-;Name=glnQ_2;dbxref=COG:COG1126;gene=glnQ_2;inference=ab initio prediction:Prodigal:2.6,similar to AA sequence:UniProtKB:O34677;locus_tag=BAAGOFCN_00240;product=Glutamine transport ATP-binding protein GlnQ
1	Prodigal:2.6	CDS	270406	271206	.	+	0	ID=BAAGOFCN_00241;Name=phnE_1;dbxref=COG:COG3639;gene=phnE_1;inference=ab initio prediction:Prodigal:2.6,similar to AA sequence:UniProtKB:A0QQ68;locus_tag=BAAGOFCN_00241;product=Phosphate-import permease protein PhnE
1	Prodigal:2.6	CDS	271203	272018	.	+	0	ID=BAAGOFCN_00242;Name=phnE_2;dbxref=COG:COG3639;gene=phnE_2;inference=ab initio prediction:Prodigal:2.6,similar to AA sequence:UniProtKB:A0QQ68;locus_tag=BAAGOFCN_00242;product=Phosphate-import permease protein PhnE
1	Prodigal:2.6	CDS	272294	273595	.	+	0	ID=BAAGOFCN_00243;inference=ab initio prediction:Prodigal:2.6;locus_tag=BAAGOFCN_00243;product=hypothetical protein
1	Prodigal:2.6	CDS	274016	276148	.	+	0	ID=BAAGOFCN_00244;Name=sraP;gene=sraP;inference=ab initio prediction:Prodigal:2.6,similar to AA sequence:UniProtKB:Q2FUW1;locus_tag=BAAGOFCN_00244;product=Serine-rich adhesin for platelets
1	Prodigal:2.6	CDS	276475	281370	.	-	0	ID=BAAGOFCN_00245;inference=ab initio prediction:Prodigal:2.6;locus_tag=BAAGOFCN_00245;product=hypothetical protein
1	Prodigal:2.6	CDS	281886	283085	.	+	0	ID=BAAGOFCN_00246;Name=secY_1;dbxref=COG:COG0201;gene=secY_1;inference=ab initio prediction:Prodigal:2.6,similar to AA sequence:UniProtKB:O66491;locus_tag=BAAGOFCN_00246;product=Protein translocase subunit SecY
1	Prodigal:2.6	CDS	283103	284659	.	+	0	ID=BAAGOFCN_00247;inference=ab initio prediction:Prodigal:2.6;locus_tag=BAAGOFCN_00247;product=hypothetical protein
1	Prodigal:2.6	CDS	284649	286208	.	+	0	ID=BAAGOFCN_00248;Name=asp2;gene=asp2;inference=ab initio prediction:Prodigal:2.6,similar to AA sequence:UniProtKB:Q9AET8;locus_tag=BAAGOFCN_00248;product=Accessory Sec system protein Asp2
1	Prodigal:2.6	CDS	286195	286767	.	+	0	ID=BAAGOFCN_00249;Name=asp3;gene=asp3;inference=ab initio prediction:Prodigal:2.6,similar to AA sequence:UniProtKB:Q9AET7;locus_tag=BAAGOFCN_00249;product=Accessory Sec system protein Asp3
1	Prodigal:2.6	CDS	286760	289150	.	+	0	ID=BAAGOFCN_00250;Name=secA;dbxref=COG:COG0653;gene=secA;inference=ab initio prediction:Prodigal:2.6,similar to AA sequence:UniProtKB:P47994;locus_tag=BAAGOFCN_00250;product=Protein translocase subunit SecA
1	Prodigal:2.6	CDS	289168	290676	.	+	0	ID=BAAGOFCN_00251;eC_number=2.4.1.-;Name=gtf1_1;dbxref=COG:COG0438;gene=gtf1_1;inference=ab initio prediction:Prodigal:2.6,similar to AA sequence:UniProtKB:Q9AET5;locus_tag=BAAGOFCN_00251;product=Glycosyltransferase Gtf1
1	Prodigal:2.6	CDS	290669	292009	.	+	0	ID=BAAGOFCN_00252;Name=gtf2;gene=gtf2;inference=ab initio prediction:Prodigal:2.6,similar to AA sequence:UniProtKB:Q79T00;locus_tag=BAAGOFCN_00252;product=Glycosyltransferase-stabilizing protein Gtf2
1	Prodigal:2.6	CDS	292115	292462	.	+	0	ID=BAAGOFCN_00253;inference=ab initio prediction:Prodigal:2.6;locus_tag=BAAGOFCN_00253;product=hypothetical protein
1	Prodigal:2.6	CDS	292632	293111	.	+	0	ID=BAAGOFCN_00254;Name=msrAB;gene=msrAB;inference=ab initio prediction:Prodigal:2.6,similar to AA sequence:UniProtKB:P86890;locus_tag=BAAGOFCN_00254;product=Peptide methionine sulfoxide reductase msrA/msrB
1	Prodigal:2.6	CDS	293259	293615	.	-	0	ID=BAAGOFCN_00255;inference=ab initio prediction:Prodigal:2.6;locus_tag=BAAGOFCN_00255;product=hypothetical protein
1	Prodigal:2.6	CDS	293956	295128	.	+	0	ID=BAAGOFCN_00256;Name=ynfM;gene=ynfM;inference=ab initio prediction:Prodigal:2.6,similar to AA sequence:UniProtKB:P43531;locus_tag=BAAGOFCN_00256;product=Inner membrane transport protein YnfM
1	Prodigal:2.6	CDS	295290	295979	.	+	0	ID=BAAGOFCN_00257;inference=ab initio prediction:Prodigal:2.6;locus_tag=BAAGOFCN_00257;product=hypothetical protein
1	Prodigal:2.6	CDS	296374	296529	.	+	0	ID=BAAGOFCN_00258;inference=ab initio prediction:Prodigal:2.6;locus_tag=BAAGOFCN_00258;product=hypothetical protein
1	Prodigal:2.6	CDS	296728	296904	.	-	0	ID=BAAGOFCN_00259;inference=ab initio prediction:Prodigal:2.6;locus_tag=BAAGOFCN_00259;product=hypothetical protein
1	Prodigal:2.6	CDS	297218	297646	.	-	0	ID=BAAGOFCN_00260;inference=ab initio prediction:Prodigal:2.6,similar to AA sequence:UniProtKB:Q7A6M9;locus_tag=BAAGOFCN_00260;product=Organic hydroperoxide resistance protein-like protein
1	Prodigal:2.6	CDS	297896	299926	.	+	0	ID=BAAGOFCN_00261;inference=ab initio prediction:Prodigal:2.6;locus_tag=BAAGOFCN_00261;product=hypothetical protein
1	Prodigal:2.6	CDS	300294	302261	.	-	0	ID=BAAGOFCN_00262;dbxref=COG:COG1705;inference=ab initio prediction:Prodigal:2.6,similar to AA sequence:UniProtKB:Q2G222;locus_tag=BAAGOFCN_00262;product=N-acetylmuramoyl-L-alanine amidase domain-containing protein
1	Prodigal:2.6	CDS	302549	305407	.	+	0	ID=BAAGOFCN_00263;Name=yueB;dbxref=COG:COG1511;gene=yueB;inference=ab initio prediction:Prodigal:2.6,similar to AA sequence:UniProtKB:O32101;locus_tag=BAAGOFCN_00263;product=ESX secretion system protein YueB
1	Prodigal:2.6	CDS	305718	306668	.	-	0	ID=BAAGOFCN_00264;eC_number=5.3.1.8;Name=manA;dbxref=COG:COG1482;gene=manA;inference=ab initio prediction:Prodigal:2.6,similar to AA sequence:UniProtKB:O31646;locus_tag=BAAGOFCN_00264;product=Mannose-6-phosphate isomerase ManA
1	Prodigal:2.6	CDS	306684	308624	.	-	0	ID=BAAGOFCN_00265;Name=manP;dbxref=COG:COG1299;gene=manP;inference=ab initio prediction:Prodigal:2.6,similar to AA sequence:UniProtKB:O31645;locus_tag=BAAGOFCN_00265;product=PTS system mannose-specific EIIBCA component
1	Prodigal:2.6	CDS	308709	310580	.	-	0	ID=BAAGOFCN_00266;Name=manR;dbxref=COG:COG1762;gene=manR;inference=ab initio prediction:Prodigal:2.6,similar to AA sequence:UniProtKB:O31644;locus_tag=BAAGOFCN_00266;product=Transcriptional regulator ManR
1	Prodigal:2.6	CDS	310898	311032	.	-	0	ID=BAAGOFCN_00267;inference=ab initio prediction:Prodigal:2.6,similar to AA sequence:UniProtKB:P85219;locus_tag=BAAGOFCN_00267;product=Hemolysin H1C
1	Prodigal:2.6	CDS	311329	312111	.	+	0	ID=BAAGOFCN_00268;eC_number=1.1.1.304;Name=butA;gene=butA;inference=ab initio prediction:Prodigal:2.6,similar to AA sequence:UniProtKB:P99120;locus_tag=BAAGOFCN_00268;product=Diacetyl reductase [(S)-acetoin forming]
1	Prodigal:2.6	CDS	312515	312685	.	-	0	ID=BAAGOFCN_00269;inference=ab initio prediction:Prodigal:2.6;locus_tag=BAAGOFCN_00269;product=hypothetical protein
1	Prodigal:2.6	CDS	312666	313568	.	-	0	ID=BAAGOFCN_00270;inference=ab initio prediction:Prodigal:2.6;locus_tag=BAAGOFCN_00270;product=hypothetical protein
1	Prodigal:2.6	CDS	313672	314586	.	-	0	ID=BAAGOFCN_00271;inference=ab initio prediction:Prodigal:2.6;locus_tag=BAAGOFCN_00271;product=hypothetical protein
1	Prodigal:2.6	CDS	314791	315228	.	-	0	ID=BAAGOFCN_00272;inference=ab initio prediction:Prodigal:2.6;locus_tag=BAAGOFCN_00272;product=hypothetical protein
1	Prodigal:2.6	CDS	315631	316875	.	+	0	ID=BAAGOFCN_00273;eC_number=3.5.1.18;Name=dapE_2;gene=dapE_2;inference=ab initio prediction:Prodigal:2.6,similar to AA sequence:UniProtKB:Q99SN6;locus_tag=BAAGOFCN_00273;product=putative succinyl-diaminopimelate desuccinylase
1	Prodigal:2.6	CDS	317308	318831	.	+	0	ID=BAAGOFCN_00274;eC_number=3.4.24.-;Name=sepA_1;dbxref=COG:COG3227;gene=sepA_1;inference=ab initio prediction:Prodigal:2.6,similar to AA sequence:UniProtKB:P0C0Q3;locus_tag=BAAGOFCN_00274;product=Extracellular elastase
1	Prodigal:2.6	CDS	319345	319806	.	+	0	ID=BAAGOFCN_00275;Name=argR_1;gene=argR_1;inference=ab initio prediction:Prodigal:2.6,similar to AA sequence:UniProtKB:P63580;locus_tag=BAAGOFCN_00275;product=Arginine repressor
1	Prodigal:2.6	CDS	320145	321380	.	+	0	ID=BAAGOFCN_00276;eC_number=3.5.3.6;Name=arcA;gene=arcA;inference=ab initio prediction:Prodigal:2.6,similar to AA sequence:UniProtKB:P63554;locus_tag=BAAGOFCN_00276;product=Arginine deiminase
1	Prodigal:2.6	CDS	321485	322492	.	+	0	ID=BAAGOFCN_00277;eC_number=2.1.3.3;Name=arcB_1;gene=arcB_1;inference=ab initio prediction:Prodigal:2.6,similar to AA sequence:UniProtKB:P65602;locus_tag=BAAGOFCN_00277;product=Ornithine carbamoyltransferase%2C catabolic
1	Prodigal:2.6	CDS	322756	324159	.	+	0	ID=BAAGOFCN_00278;Name=arcD;dbxref=COG:COG0531;gene=arcD;inference=ab initio prediction:Prodigal:2.6,similar to AA sequence:UniProtKB:P18275;locus_tag=BAAGOFCN_00278;product=Arginine/ornithine antiporter
1	Prodigal:2.6	CDS	324378	325064	.	+	0	ID=BAAGOFCN_00279;Name=arcR;gene=arcR;inference=ab initio prediction:Prodigal:2.6,similar to AA sequence:UniProtKB:Q7A381;locus_tag=BAAGOFCN_00279;product=HTH-type transcriptional regulator ArcR
1	Prodigal:2.6	CDS	325357	326115	.	+	0	ID=BAAGOFCN_00280;eC_number=3.1.2.12;dbxref=COG:COG0627;inference=ab initio prediction:Prodigal:2.6,similar to AA sequence:UniProtKB:P44556;locus_tag=BAAGOFCN_00280;product=S-formylglutathione hydrolase
1	Prodigal:2.6	CDS	326369	327535	.	+	0	ID=BAAGOFCN_00281;Name=capA_1;gene=capA_1;inference=ab initio prediction:Prodigal:2.6,similar to AA sequence:UniProtKB:P19579;locus_tag=BAAGOFCN_00281;product=Capsule biosynthesis protein CapA
1	Prodigal:2.6	CDS	327882	329531	.	-	0	ID=BAAGOFCN_00282;eC_number=4.1.1.74;Name=ipdC;dbxref=COG:COG3961;gene=ipdC;inference=ab initio prediction:Prodigal:2.6,similar to AA sequence:UniProtKB:P23234;locus_tag=BAAGOFCN_00282;product=Indole-3-pyruvate decarboxylase
1	Prodigal:2.6	CDS	329703	330149	.	+	0	ID=BAAGOFCN_00283;Name=slyA_1;gene=slyA_1;inference=ab initio prediction:Prodigal:2.6,protein motif:HAMAP:MF_01819;locus_tag=BAAGOFCN_00283;product=Transcriptional regulator SlyA
1	Prodigal:2.6	CDS	330365	330847	.	+	0	ID=BAAGOFCN_00284;inference=ab initio prediction:Prodigal:2.6;locus_tag=BAAGOFCN_00284;product=hypothetical protein
1	Prodigal:2.6	CDS	331057	331395	.	+	0	ID=BAAGOFCN_00285;Name=essD;gene=essD;inference=ab initio prediction:Prodigal:2.6,similar to AA sequence:UniProtKB:A0A0H3KDT7;locus_tag=BAAGOFCN_00285;product=ESAT-6 secretion machinery protein EssD
1	Prodigal:2.6	CDS	332279	334900	.	+	0	ID=BAAGOFCN_00286;inference=ab initio prediction:Prodigal:2.6,similar to AA sequence:UniProtKB:Q97QY9;locus_tag=BAAGOFCN_00286;product=putative protein
1	Prodigal:2.6	CDS	336078	337415	.	+	0	ID=BAAGOFCN_00287;inference=ab initio prediction:Prodigal:2.6,similar to AA sequence:UniProtKB:O31815;locus_tag=BAAGOFCN_00287;note=UPF0714 protein YndL;product=hypothetical protein
1	Prodigal:2.6	CDS	337821	337922	.	+	0	ID=BAAGOFCN_00288;inference=ab initio prediction:Prodigal:2.6,similar to AA sequence:UniProtKB:P60876;locus_tag=BAAGOFCN_00288;product=putative protein.1
1	Prodigal:2.6	CDS	338120	338392	.	+	0	ID=BAAGOFCN_00289;inference=ab initio prediction:Prodigal:2.6;locus_tag=BAAGOFCN_00289;product=hypothetical protein
1	Prodigal:2.6	CDS	338443	340452	.	+	0	ID=BAAGOFCN_00290;eC_number=2.7.8.12;Name=tagF_1;dbxref=COG:COG1887;gene=tagF_1;inference=ab initio prediction:Prodigal:2.6,similar to AA sequence:UniProtKB:P13485;locus_tag=BAAGOFCN_00290;product=Teichoic acid poly(glycerol phosphate) polymerase
1	Prodigal:2.6	CDS	340643	342187	.	+	0	ID=BAAGOFCN_00291;inference=ab initio prediction:Prodigal:2.6;locus_tag=BAAGOFCN_00291;product=hypothetical protein
1	Prodigal:2.6	CDS	342310	343779	.	-	0	ID=BAAGOFCN_00292;eC_number=3.1.3.1;Name=phoB;dbxref=COG:COG1785;gene=phoB;inference=ab initio prediction:Prodigal:2.6,similar to AA sequence:UniProtKB:P19405;locus_tag=BAAGOFCN_00292;product=Alkaline phosphatase 3
1	Prodigal:2.6	CDS	344077	344256	.	+	0	ID=BAAGOFCN_00293;inference=ab initio prediction:Prodigal:2.6;locus_tag=BAAGOFCN_00293;product=hypothetical protein
1	Prodigal:2.6	CDS	344287	344952	.	+	0	ID=BAAGOFCN_00294;Name=graR_1;dbxref=COG:COG0745;gene=graR_1;inference=ab initio prediction:Prodigal:2.6,similar to AA sequence:UniProtKB:Q932F1;locus_tag=BAAGOFCN_00294;product=Response regulator protein GraR
1	Prodigal:2.6	CDS	344958	345854	.	+	0	ID=BAAGOFCN_00295;eC_number=2.7.13.3;Name=graS_1;dbxref=COG:COG0642;gene=graS_1;inference=ab initio prediction:Prodigal:2.6,similar to AA sequence:UniProtKB:Q2G0D9;locus_tag=BAAGOFCN_00295;product=Sensor histidine kinase GraS
1	Prodigal:2.6	CDS	345965	346714	.	+	0	ID=BAAGOFCN_00296;Name=yxdL;dbxref=COG:COG1136;gene=yxdL;inference=ab initio prediction:Prodigal:2.6,similar to AA sequence:UniProtKB:P42423;locus_tag=BAAGOFCN_00296;product=ABC transporter ATP-binding protein YxdL
1	Prodigal:2.6	CDS	346716	348728	.	+	0	ID=BAAGOFCN_00297;Name=bceB_1;dbxref=COG:COG0577;gene=bceB_1;inference=ab initio prediction:Prodigal:2.6,similar to AA sequence:UniProtKB:O34741;locus_tag=BAAGOFCN_00297;product=Bacitracin export permease protein BceB
1	Prodigal:2.6	CDS	348832	349422	.	+	0	ID=BAAGOFCN_00298;inference=ab initio prediction:Prodigal:2.6;locus_tag=BAAGOFCN_00298;product=hypothetical protein
1	Prodigal:2.6	CDS	349944	351536	.	+	0	ID=BAAGOFCN_00299;Name=yidK;dbxref=COG:COG4146;gene=yidK;inference=ab initio prediction:Prodigal:2.6,similar to AA sequence:UniProtKB:P31448;locus_tag=BAAGOFCN_00299;product=putative symporter YidK
1	Prodigal:2.6	CDS	351666	352850	.	+	0	ID=BAAGOFCN_00300;inference=ab initio prediction:Prodigal:2.6;locus_tag=BAAGOFCN_00300;product=hypothetical protein
1	Prodigal:2.6	CDS	352847	353956	.	+	0	ID=BAAGOFCN_00301;inference=ab initio prediction:Prodigal:2.6;locus_tag=BAAGOFCN_00301;product=hypothetical protein
1	Prodigal:2.6	CDS	354101	355426	.	+	0	ID=BAAGOFCN_00302;inference=ab initio prediction:Prodigal:2.6;locus_tag=BAAGOFCN_00302;product=hypothetical protein
1	Prodigal:2.6	CDS	355432	356181	.	+	0	ID=BAAGOFCN_00303;inference=ab initio prediction:Prodigal:2.6;locus_tag=BAAGOFCN_00303;product=hypothetical protein
1	Prodigal:2.6	CDS	356338	356841	.	+	0	ID=BAAGOFCN_00304;Name=ohrR;gene=ohrR;inference=ab initio prediction:Prodigal:2.6,similar to AA sequence:UniProtKB:O34777;locus_tag=BAAGOFCN_00304;product=Organic hydroperoxide resistance transcriptional regulator
1	Prodigal:2.6	CDS	356858	358201	.	+	0	ID=BAAGOFCN_00305;eC_number=1.8.1.4;Name=pdhD_1;gene=pdhD_1;inference=ab initio prediction:Prodigal:2.6,similar to AA sequence:UniProtKB:P11959;locus_tag=BAAGOFCN_00305;product=Dihydrolipoyl dehydrogenase
1	Prodigal:2.6	CDS	358214	358690	.	+	0	ID=BAAGOFCN_00306;Name=bsaA_1;gene=bsaA_1;inference=ab initio prediction:Prodigal:2.6,similar to AA sequence:UniProtKB:P99097;locus_tag=BAAGOFCN_00306;product=Glutathione peroxidase BsaA
1	Prodigal:2.6	CDS	359003	359734	.	+	0	ID=BAAGOFCN_00307;eC_number=1.8.4.8;Name=cysH;dbxref=COG:COG0175;gene=cysH;inference=ab initio prediction:Prodigal:2.6,similar to AA sequence:UniProtKB:P94498;locus_tag=BAAGOFCN_00307;product=Phosphoadenosine phosphosulfate reductase
1	Prodigal:2.6	CDS	360032	361876	.	+	0	ID=BAAGOFCN_00308;eC_number=1.8.1.2;Name=cysJ;dbxref=COG:COG0369;gene=cysJ;inference=ab initio prediction:Prodigal:2.6,similar to AA sequence:UniProtKB:O32214;locus_tag=BAAGOFCN_00308;product=Sulfite reductase [NADPH] flavoprotein alpha-component
1	Prodigal:2.6	CDS	361896	363614	.	+	0	ID=BAAGOFCN_00309;eC_number=1.8.1.2;Name=cysI;dbxref=COG:COG0155;gene=cysI;inference=ab initio prediction:Prodigal:2.6,similar to AA sequence:UniProtKB:O32213;locus_tag=BAAGOFCN_00309;product=Sulfite reductase [NADPH] hemoprotein beta-component
1	Prodigal:2.6	CDS	363636	364415	.	+	0	ID=BAAGOFCN_00310;eC_number=2.1.1.107;Name=sumT_1;dbxref=COG:COG0007;gene=sumT_1;inference=ab initio prediction:Prodigal:2.6,similar to AA sequence:UniProtKB:O34744;locus_tag=BAAGOFCN_00310;product=Uroporphyrinogen-III C-methyltransferase
1	Prodigal:2.6	CDS	364490	365101	.	+	0	ID=BAAGOFCN_00311;eC_number=1.3.1.76;Name=sirC;dbxref=COG:COG1648;gene=sirC;inference=ab initio prediction:Prodigal:2.6,similar to AA sequence:UniProtKB:P61818;locus_tag=BAAGOFCN_00311;product=Precorrin-2 dehydrogenase
1	Prodigal:2.6	CDS	365122	366021	.	+	0	ID=BAAGOFCN_00312;inference=ab initio prediction:Prodigal:2.6;locus_tag=BAAGOFCN_00312;product=hypothetical protein
1	Prodigal:2.6	CDS	366045	367223	.	+	0	ID=BAAGOFCN_00313;eC_number=2.7.7.4;Name=sat;dbxref=COG:COG2046;gene=sat;inference=ab initio prediction:Prodigal:2.6,similar to AA sequence:UniProtKB:O34764;locus_tag=BAAGOFCN_00313;product=Sulfate adenylyltransferase
1	Prodigal:2.6	CDS	367239	367838	.	+	0	ID=BAAGOFCN_00314;eC_number=2.7.1.25;Name=cysC;dbxref=COG:COG0529;gene=cysC;inference=ab initio prediction:Prodigal:2.6,similar to AA sequence:UniProtKB:O34577;locus_tag=BAAGOFCN_00314;product=putative adenylyl-sulfate kinase
1	Prodigal:2.6	CDS	368162	368467	.	+	0	ID=BAAGOFCN_00315;Name=zipA;gene=zipA;inference=ab initio prediction:Prodigal:2.6,protein motif:HAMAP:MF_00509;locus_tag=BAAGOFCN_00315;product=Cell division protein ZipA
1	Prodigal:2.6	CDS	368786	370636	.	+	0	ID=BAAGOFCN_00316;eC_number=1.1.98.6;Name=nrdD;dbxref=COG:COG1328;gene=nrdD;inference=ab initio prediction:Prodigal:2.6,similar to AA sequence:UniProtKB:P28903;locus_tag=BAAGOFCN_00316;product=Anaerobic ribonucleoside-triphosphate reductase
1	Prodigal:2.6	CDS	370633	371169	.	+	0	ID=BAAGOFCN_00317;eC_number=1.97.1.-;Name=nrdG;dbxref=COG:COG0602;gene=nrdG;inference=ab initio prediction:Prodigal:2.6,similar to AA sequence:UniProtKB:P0A9N8;locus_tag=BAAGOFCN_00317;product=Anaerobic ribonucleoside-triphosphate reductase-activating protein
1	Prodigal:2.6	CDS	371533	372831	.	+	0	ID=BAAGOFCN_00318;Name=dcuA;dbxref=COG:COG2704;gene=dcuA;inference=ab initio prediction:Prodigal:2.6,similar to AA sequence:UniProtKB:P0ABN5;locus_tag=BAAGOFCN_00318;product=Anaerobic C4-dicarboxylate transporter DcuA
1	Prodigal:2.6	CDS	373252	374874	.	+	0	ID=BAAGOFCN_00319;Name=betL;dbxref=COG:COG1292;gene=betL;inference=ab initio prediction:Prodigal:2.6,similar to AA sequence:UniProtKB:Q9X4A5;locus_tag=BAAGOFCN_00319;product=Glycine betaine transporter BetL
1	Prodigal:2.6	CDS	374922	375485	.	-	0	ID=BAAGOFCN_00320;Name=opcR;dbxref=COG:COG1510;gene=opcR;inference=ab initio prediction:Prodigal:2.6,similar to AA sequence:UniProtKB:O34709;locus_tag=BAAGOFCN_00320;product=HTH-type transcriptional repressor OpcR
1	Prodigal:2.6	CDS	375957	377447	.	+	0	ID=BAAGOFCN_00321;eC_number=1.2.1.8;Name=gbsA;dbxref=COG:COG1012;gene=gbsA;inference=ab initio prediction:Prodigal:2.6,similar to AA sequence:UniProtKB:P71016;locus_tag=BAAGOFCN_00321;product=Betaine aldehyde dehydrogenase
1	Prodigal:2.6	CDS	377607	379325	.	+	0	ID=BAAGOFCN_00322;eC_number=1.1.99.1;Name=betA;gene=betA;inference=ab initio prediction:Prodigal:2.6,similar to AA sequence:UniProtKB:P60337;locus_tag=BAAGOFCN_00322;product=Oxygen-dependent choline dehydrogenase
1	Prodigal:2.6	CDS	379647	380822	.	+	0	ID=BAAGOFCN_00323;eC_number=3.-.-.-;Name=yxeP_1;dbxref=COG:COG1473;gene=yxeP_1;inference=ab initio prediction:Prodigal:2.6,similar to AA sequence:UniProtKB:P54955;locus_tag=BAAGOFCN_00323;product=putative hydrolase YxeP
1	Prodigal:2.6	CDS	381269	381487	.	+	0	ID=BAAGOFCN_00324;inference=ab initio prediction:Prodigal:2.6;locus_tag=BAAGOFCN_00324;product=hypothetical protein
1	Prodigal:2.6	CDS	381515	381961	.	+	0	ID=BAAGOFCN_00325;eC_number=1.14.14.18;Name=hmoB;dbxref=COG:COG2329;gene=hmoB;inference=ab initio prediction:Prodigal:2.6,similar to AA sequence:UniProtKB:P38049;locus_tag=BAAGOFCN_00325;product=Heme-degrading monooxygenase HmoB
1	Prodigal:2.6	CDS	382298	383893	.	+	0	ID=BAAGOFCN_00326;eC_number=6.2.1.1;Name=acsA;dbxref=COG:COG0365;gene=acsA;inference=ab initio prediction:Prodigal:2.6,similar to AA sequence:UniProtKB:P39062;locus_tag=BAAGOFCN_00326;product=Acetyl-coenzyme A synthetase
1	Prodigal:2.6	CDS	384241	386868	.	+	0	ID=BAAGOFCN_00327;eC_number=2.7.9.1;Name=ppdK;dbxref=COG:COG0574;gene=ppdK;inference=ab initio prediction:Prodigal:2.6,similar to AA sequence:UniProtKB:P22983;locus_tag=BAAGOFCN_00327;product=Pyruvate%2C phosphate dikinase
1	Prodigal:2.6	CDS	386870	387688	.	+	0	ID=BAAGOFCN_00328;eC_number=2.7.11.32;Name=yqfL_1;dbxref=COG:COG1806;gene=yqfL_1;inference=ab initio prediction:Prodigal:2.6,similar to AA sequence:UniProtKB:P54470;locus_tag=BAAGOFCN_00328;product=Putative pyruvate%2C phosphate dikinase regulatory protein
1	Prodigal:2.6	CDS	387897	389396	.	+	0	ID=BAAGOFCN_00329;eC_number=1.1.5.4;Name=mqo2_3;gene=mqo2_3;inference=ab initio prediction:Prodigal:2.6,similar to AA sequence:UniProtKB:P99115;locus_tag=BAAGOFCN_00329;product=putative malate:quinone oxidoreductase 2
1	Prodigal:2.6	CDS	389791	390714	.	+	0	ID=BAAGOFCN_00330;inference=ab initio prediction:Prodigal:2.6;locus_tag=BAAGOFCN_00330;product=hypothetical protein
1	Prodigal:2.6	CDS	390847	391737	.	-	0	ID=BAAGOFCN_00331;eC_number=4.1.2.13;Name=fda;gene=fda;inference=ab initio prediction:Prodigal:2.6,similar to AA sequence:UniProtKB:P99117;locus_tag=BAAGOFCN_00331;product=Fructose-bisphosphate aldolase class 1
1	Prodigal:2.6	CDS	392042	393403	.	-	0	ID=BAAGOFCN_00332;eC_number=1.11.1.1;Name=npr;dbxref=COG:COG0446;gene=npr;inference=ab initio prediction:Prodigal:2.6,similar to AA sequence:UniProtKB:P37062;locus_tag=BAAGOFCN_00332;product=NADH peroxidase
1	Prodigal:2.6	CDS	394013	394201	.	+	0	ID=BAAGOFCN_00333;inference=ab initio prediction:Prodigal:2.6;locus_tag=BAAGOFCN_00333;product=hypothetical protein
1	Prodigal:2.6	CDS	394196	394786	.	-	0	ID=BAAGOFCN_00334;inference=ab initio prediction:Prodigal:2.6;locus_tag=BAAGOFCN_00334;product=hypothetical protein
1	Prodigal:2.6	CDS	395109	395987	.	+	0	ID=BAAGOFCN_00335;inference=ab initio prediction:Prodigal:2.6;locus_tag=BAAGOFCN_00335;product=hypothetical protein
1	Prodigal:2.6	CDS	396091	396522	.	-	0	ID=BAAGOFCN_00336;inference=ab initio prediction:Prodigal:2.6;locus_tag=BAAGOFCN_00336;product=hypothetical protein
1	Prodigal:2.6	CDS	396788	398125	.	+	0	ID=BAAGOFCN_00337;eC_number=5.1.1.21;dbxref=COG:COG0160;inference=ab initio prediction:Prodigal:2.6,similar to AA sequence:UniProtKB:M1GRN3;locus_tag=BAAGOFCN_00337;product=Isoleucine 2-epimerase
1	Prodigal:2.6	CDS	398253	399704	.	-	0	ID=BAAGOFCN_00338;Name=yhdG_1;dbxref=COG:COG0531;gene=yhdG_1;inference=ab initio prediction:Prodigal:2.6,similar to AA sequence:UniProtKB:O07576;locus_tag=BAAGOFCN_00338;product=putative amino acid permease YhdG
1	Prodigal:2.6	CDS	400299	401129	.	+	0	ID=BAAGOFCN_00339;Name=gltC_1;gene=gltC_1;inference=ab initio prediction:Prodigal:2.6,similar to AA sequence:UniProtKB:P20668;locus_tag=BAAGOFCN_00339;product=HTH-type transcriptional regulator GltC
1	Prodigal:2.6	CDS	401963	402913	.	+	0	ID=BAAGOFCN_00340;eC_number=1.1.1.27;Name=ldh2;dbxref=COG:COG0039;gene=ldh2;inference=ab initio prediction:Prodigal:2.6,similar to AA sequence:UniProtKB:Q5HCV0;locus_tag=BAAGOFCN_00340;product=L-lactate dehydrogenase 2
1	Prodigal:2.6	CDS	402976	404640	.	+	0	ID=BAAGOFCN_00341;eC_number=2.2.1.6;Name=alsS;dbxref=COG:COG0028;gene=alsS;inference=ab initio prediction:Prodigal:2.6,similar to AA sequence:UniProtKB:Q04789;locus_tag=BAAGOFCN_00341;product=Acetolactate synthase
1	Prodigal:2.6	CDS	404752	405456	.	+	0	ID=BAAGOFCN_00342;eC_number=4.1.1.5;Name=aldC;dbxref=COG:COG3527;gene=aldC;inference=ab initio prediction:Prodigal:2.6,similar to AA sequence:UniProtKB:Q8L208;locus_tag=BAAGOFCN_00342;product=Alpha-acetolactate decarboxylase
1	Prodigal:2.6	CDS	405855	406724	.	-	0	ID=BAAGOFCN_00343;eC_number=1.1.1.169;dbxref=COG:COG1893;inference=ab initio prediction:Prodigal:2.6,similar to AA sequence:UniProtKB:P9WIL1;locus_tag=BAAGOFCN_00343;product=Putative 2-dehydropantoate 2-reductase
1	Prodigal:2.6	CDS	406800	407618	.	+	0	ID=BAAGOFCN_00344;eC_number=2.1.2.11;Name=panB;gene=panB;inference=ab initio prediction:Prodigal:2.6,similar to AA sequence:UniProtKB:P65656;locus_tag=BAAGOFCN_00344;product=3-methyl-2-oxobutanoate hydroxymethyltransferase
1	Prodigal:2.6	CDS	407611	408471	.	+	0	ID=BAAGOFCN_00345;eC_number=6.3.2.1;Name=panC;gene=panC;inference=ab initio prediction:Prodigal:2.6,similar to AA sequence:UniProtKB:Q6GDK5;locus_tag=BAAGOFCN_00345;product=Pantothenate synthetase
1	Prodigal:2.6	CDS	408464	408850	.	+	0	ID=BAAGOFCN_00346;eC_number=4.1.1.11;Name=panD;dbxref=COG:COG0853;gene=panD;inference=ab initio prediction:Prodigal:2.6,similar to AA sequence:UniProtKB:Q2FV23;locus_tag=BAAGOFCN_00346;product=Aspartate 1-decarboxylase
1	Prodigal:2.6	CDS	409273	410283	.	+	0	ID=BAAGOFCN_00347;inference=ab initio prediction:Prodigal:2.6;locus_tag=BAAGOFCN_00347;product=hypothetical protein
1	Prodigal:2.6	CDS	410287	411618	.	+	0	ID=BAAGOFCN_00348;Name=tcaA_1;gene=tcaA_1;inference=ab initio prediction:Prodigal:2.6,similar to AA sequence:UniProtKB:A6U483;locus_tag=BAAGOFCN_00348;product=Membrane-associated protein TcaA
1	Prodigal:2.6	CDS	411895	412611	.	+	0	ID=BAAGOFCN_00349;eC_number=1.17.99.6;Name=queH;gene=queH;inference=ab initio prediction:Prodigal:2.6,similar to AA sequence:UniProtKB:A0A0H2VKG8;locus_tag=BAAGOFCN_00349;product=Epoxyqueuosine reductase QueH
1	Prodigal:2.6	CDS	412894	413049	.	+	0	ID=BAAGOFCN_00350;inference=ab initio prediction:Prodigal:2.6;locus_tag=BAAGOFCN_00350;product=hypothetical protein
1	Prodigal:2.6	CDS	413180	413449	.	-	0	ID=BAAGOFCN_00351;inference=ab initio prediction:Prodigal:2.6;locus_tag=BAAGOFCN_00351;product=hypothetical protein
1	Prodigal:2.6	CDS	413543	414607	.	-	0	ID=BAAGOFCN_00352;eC_number=1.3.5.2;Name=pyrD;dbxref=COG:COG0167;gene=pyrD;inference=ab initio prediction:Prodigal:2.6,similar to AA sequence:UniProtKB:P9WHL1;locus_tag=BAAGOFCN_00352;product=Dihydroorotate dehydrogenase (quinone)
1	Prodigal:2.6	CDS	414831	415688	.	+	0	ID=BAAGOFCN_00353;inference=ab initio prediction:Prodigal:2.6;locus_tag=BAAGOFCN_00353;product=hypothetical protein
1	Prodigal:2.6	CDS	415895	417274	.	+	0	ID=BAAGOFCN_00354;Name=cycA_1;dbxref=COG:COG1113;gene=cycA_1;inference=ab initio prediction:Prodigal:2.6,similar to AA sequence:UniProtKB:P0AAE0;locus_tag=BAAGOFCN_00354;product=D-serine/D-alanine/glycine transporter
1	Prodigal:2.6	CDS	417576	418634	.	+	0	ID=BAAGOFCN_00355;inference=ab initio prediction:Prodigal:2.6;locus_tag=BAAGOFCN_00355;product=hypothetical protein
1	Prodigal:2.6	CDS	418735	420159	.	+	0	ID=BAAGOFCN_00356;eC_number=2.7.4.-;Name=pap;dbxref=COG:COG2326;gene=pap;inference=ab initio prediction:Prodigal:2.6,similar to AA sequence:UniProtKB:Q83XD3;locus_tag=BAAGOFCN_00356;product=Polyphosphate:AMP phosphotransferase
1	Prodigal:2.6	CDS	420189	420293	.	+	0	ID=BAAGOFCN_00357;inference=ab initio prediction:Prodigal:2.6;locus_tag=BAAGOFCN_00357;product=hypothetical protein
1	Prodigal:2.6	CDS	420815	421522	.	+	0	ID=BAAGOFCN_00358;eC_number=3.2.-.-;Name=isaA;gene=isaA;inference=ab initio prediction:Prodigal:2.6,similar to AA sequence:UniProtKB:Q2FV52;locus_tag=BAAGOFCN_00358;product=putative transglycosylase IsaA
1	Prodigal:2.6	CDS	422027	423835	.	+	0	ID=BAAGOFCN_00359;eC_number=2.3.1.-;Name=oatA_1;gene=oatA_1;inference=ab initio prediction:Prodigal:2.6,similar to AA sequence:UniProtKB:Q7A3D6;locus_tag=BAAGOFCN_00359;product=O-acetyltransferase OatA
1	Prodigal:2.6	CDS	424434	425207	.	+	0	ID=BAAGOFCN_00360;Name=ssaA_1;dbxref=COG:COG3942;gene=ssaA_1;inference=ab initio prediction:Prodigal:2.6,similar to AA sequence:UniProtKB:Q2FV55;locus_tag=BAAGOFCN_00360;product=Staphylococcal secretory antigen SsaA
1	Prodigal:2.6	CDS	425534	426694	.	+	0	ID=BAAGOFCN_00361;eC_number=2.6.1.-;Name=bacF;dbxref=COG:COG0436;gene=bacF;inference=ab initio prediction:Prodigal:2.6,similar to AA sequence:UniProtKB:P39643;locus_tag=BAAGOFCN_00361;product=Transaminase BacF
1	Prodigal:2.6	CDS	426707	427705	.	+	0	ID=BAAGOFCN_00362;eC_number=1.1.1.28;Name=ldhD_1;dbxref=COG:COG1052;gene=ldhD_1;inference=ab initio prediction:Prodigal:2.6,similar to AA sequence:UniProtKB:P72357;locus_tag=BAAGOFCN_00362;product=D-lactate dehydrogenase
1	Prodigal:2.6	CDS	427759	427965	.	-	0	ID=BAAGOFCN_00363;Name=copZ;dbxref=COG:COG2608;gene=copZ;inference=ab initio prediction:Prodigal:2.6,similar to AA sequence:UniProtKB:Q2FV63;locus_tag=BAAGOFCN_00363;product=Copper chaperone CopZ
1	Prodigal:2.6	CDS	428097	430481	.	-	0	ID=BAAGOFCN_00364;eC_number=3.6.3.54;Name=copA;dbxref=COG:COG2217;gene=copA;inference=ab initio prediction:Prodigal:2.6,similar to AA sequence:UniProtKB:Q2FV64;locus_tag=BAAGOFCN_00364;product=Copper-exporting P-type ATPase
1	Prodigal:2.6	CDS	430718	430924	.	-	0	ID=BAAGOFCN_00365;inference=ab initio prediction:Prodigal:2.6;locus_tag=BAAGOFCN_00365;product=hypothetical protein
1	Prodigal:2.6	CDS	431127	431996	.	+	0	ID=BAAGOFCN_00366;eC_number=1.-.-.-;Name=ydaD;gene=ydaD;inference=ab initio prediction:Prodigal:2.6,similar to AA sequence:UniProtKB:P80873;locus_tag=BAAGOFCN_00366;product=General stress protein 39
1	Prodigal:2.6	CDS	432498	434042	.	+	0	ID=BAAGOFCN_00367;eC_number=1.2.1.88;Name=rocA;gene=rocA;inference=ab initio prediction:Prodigal:2.6,similar to AA sequence:UniProtKB:P99076;locus_tag=BAAGOFCN_00367;product=1-pyrroline-5-carboxylate dehydrogenase
1	Prodigal:2.6	CDS	434331	434558	.	+	0	ID=BAAGOFCN_00368;inference=ab initio prediction:Prodigal:2.6;locus_tag=BAAGOFCN_00368;product=hypothetical protein
1	Prodigal:2.6	CDS	434564	436558	.	+	0	ID=BAAGOFCN_00369;Name=feoB;dbxref=COG:COG0370;gene=feoB;inference=ab initio prediction:Prodigal:2.6,similar to AA sequence:UniProtKB:Q8GNS3;locus_tag=BAAGOFCN_00369;product=Fe(2+) transporter FeoB
1	Prodigal:2.6	CDS	436573	436755	.	+	0	ID=BAAGOFCN_00370;inference=ab initio prediction:Prodigal:2.6;locus_tag=BAAGOFCN_00370;product=hypothetical protein
1	Prodigal:2.6	CDS	436938	437402	.	+	0	ID=BAAGOFCN_00371;inference=ab initio prediction:Prodigal:2.6;locus_tag=BAAGOFCN_00371;product=hypothetical protein
1	Prodigal:2.6	CDS	437707	438225	.	+	0	ID=BAAGOFCN_00372;eC_number=2.1.1.63;Name=ogt;dbxref=COG:COG0350;gene=ogt;inference=ab initio prediction:Prodigal:2.6,similar to AA sequence:UniProtKB:P9WJW5;locus_tag=BAAGOFCN_00372;product=Methylated-DNA--protein-cysteine methyltransferase
1	Prodigal:2.6	CDS	438477	439643	.	-	0	ID=BAAGOFCN_00373;eC_number=2.3.3.10;Name=mvaS;dbxref=COG:COG3425;gene=mvaS;inference=ab initio prediction:Prodigal:2.6,similar to AA sequence:UniProtKB:Q9FD71;locus_tag=BAAGOFCN_00373;product=Hydroxymethylglutaryl-CoA synthase
1	Prodigal:2.6	CDS	439888	441165	.	+	0	ID=BAAGOFCN_00374;eC_number=1.1.1.88;Name=mvaA;gene=mvaA;inference=ab initio prediction:Prodigal:2.6,similar to AA sequence:UniProtKB:P13702;locus_tag=BAAGOFCN_00374;product=3-hydroxy-3-methylglutaryl-coenzyme A reductase
1	Prodigal:2.6	CDS	441242	441673	.	-	0	ID=BAAGOFCN_00375;Name=ssaA_2;dbxref=COG:COG3942;gene=ssaA_2;inference=ab initio prediction:Prodigal:2.6,similar to AA sequence:UniProtKB:Q2FV55;locus_tag=BAAGOFCN_00375;product=Staphylococcal secretory antigen SsaA
1	Prodigal:2.6	CDS	441930	442145	.	-	0	ID=BAAGOFCN_00376;inference=ab initio prediction:Prodigal:2.6;locus_tag=BAAGOFCN_00376;product=hypothetical protein
1	Prodigal:2.6	CDS	442333	443217	.	+	0	ID=BAAGOFCN_00377;Name=cynR;gene=cynR;inference=ab initio prediction:Prodigal:2.6,similar to AA sequence:UniProtKB:P27111;locus_tag=BAAGOFCN_00377;product=HTH-type transcriptional regulator CynR
1	Prodigal:2.6	CDS	443530	443922	.	+	0	ID=BAAGOFCN_00378;Name=cidA;dbxref=COG:COG1380;gene=cidA;inference=ab initio prediction:Prodigal:2.6,similar to AA sequence:UniProtKB:P60647;locus_tag=BAAGOFCN_00378;product=Holin-like protein CidA
1	Prodigal:2.6	CDS	443919	444608	.	+	0	ID=BAAGOFCN_00379;Name=cidB;dbxref=COG:COG1346;gene=cidB;inference=ab initio prediction:Prodigal:2.6,similar to AA sequence:UniProtKB:P60639;locus_tag=BAAGOFCN_00379;product=Holin-like protein CidB
1	Prodigal:2.6	CDS	444658	446397	.	+	0	ID=BAAGOFCN_00380;Name=ydaP;dbxref=COG:COG0028;gene=ydaP;inference=ab initio prediction:Prodigal:2.6,similar to AA sequence:UniProtKB:P96591;locus_tag=BAAGOFCN_00380;product=Putative thiamine pyrophosphate-containing protein YdaP
1	Prodigal:2.6	CDS	446641	448668	.	+	0	ID=BAAGOFCN_00381;eC_number=2.7.1.199;Name=ptsG;gene=ptsG;inference=ab initio prediction:Prodigal:2.6,similar to AA sequence:UniProtKB:Q7A807;locus_tag=BAAGOFCN_00381;product=PTS system glucose-specific EIICBA component
1	Prodigal:2.6	CDS	448688	449068	.	+	0	ID=BAAGOFCN_00382;inference=ab initio prediction:Prodigal:2.6;locus_tag=BAAGOFCN_00382;product=hypothetical protein
1	Prodigal:2.6	CDS	449139	449897	.	+	0	ID=BAAGOFCN_00383;inference=ab initio prediction:Prodigal:2.6;locus_tag=BAAGOFCN_00383;product=hypothetical protein
1	Prodigal:2.6	CDS	449962	451014	.	-	0	ID=BAAGOFCN_00384;eC_number=1.1.1.1;Name=adh_1;dbxref=COG:COG1063;gene=adh_1;inference=ab initio prediction:Prodigal:2.6,similar to AA sequence:UniProtKB:Q0KDL6;locus_tag=BAAGOFCN_00384;product=Alcohol dehydrogenase
1	Prodigal:2.6	CDS	451237	451563	.	+	0	ID=BAAGOFCN_00385;inference=ab initio prediction:Prodigal:2.6;locus_tag=BAAGOFCN_00385;product=hypothetical protein
1	Prodigal:2.6	CDS	451746	452594	.	+	0	ID=BAAGOFCN_00386;inference=ab initio prediction:Prodigal:2.6;locus_tag=BAAGOFCN_00386;product=hypothetical protein
1	Prodigal:2.6	CDS	452677	453657	.	+	0	ID=BAAGOFCN_00387;eC_number=3.1.1.-;Name=lipR;dbxref=COG:COG0657;gene=lipR;inference=ab initio prediction:Prodigal:2.6,similar to AA sequence:UniProtKB:P9WK85;locus_tag=BAAGOFCN_00387;product=Putative acetyl-hydrolase LipR
1	Prodigal:2.6	CDS	453729	454046	.	-	0	ID=BAAGOFCN_00388;inference=ab initio prediction:Prodigal:2.6;locus_tag=BAAGOFCN_00388;product=hypothetical protein
1	Prodigal:2.6	CDS	454494	455651	.	+	0	ID=BAAGOFCN_00389;Name=capB;gene=capB;inference=ab initio prediction:Prodigal:2.6,similar to AA sequence:UniProtKB:P19580;locus_tag=BAAGOFCN_00389;product=Capsule biosynthesis protein CapB
1	Prodigal:2.6	CDS	455653	456105	.	+	0	ID=BAAGOFCN_00390;Name=capC;gene=capC;inference=ab initio prediction:Prodigal:2.6,similar to AA sequence:UniProtKB:P19581;locus_tag=BAAGOFCN_00390;product=Capsule biosynthesis protein CapC
1	Prodigal:2.6	CDS	456129	457202	.	+	0	ID=BAAGOFCN_00391;Name=capA_2;gene=capA_2;inference=ab initio prediction:Prodigal:2.6,similar to AA sequence:UniProtKB:P19579;locus_tag=BAAGOFCN_00391;product=Capsule biosynthesis protein CapA
1	Prodigal:2.6	CDS	457192	457353	.	+	0	ID=BAAGOFCN_00392;inference=ab initio prediction:Prodigal:2.6;locus_tag=BAAGOFCN_00392;product=hypothetical protein
1	Prodigal:2.6	CDS	457356	458960	.	+	0	ID=BAAGOFCN_00393;eC_number=2.3.2.-;Name=capD;gene=capD;inference=ab initio prediction:Prodigal:2.6,similar to AA sequence:UniProtKB:Q51693;locus_tag=BAAGOFCN_00393;product=Capsule biosynthesis protein CapD proenzyme
1	Prodigal:2.6	CDS	459216	460097	.	+	0	ID=BAAGOFCN_00394;Name=glcU_1;dbxref=COG:COG4975;gene=glcU_1;inference=ab initio prediction:Prodigal:2.6,similar to AA sequence:UniProtKB:P40419;locus_tag=BAAGOFCN_00394;product=putative glucose uptake protein GlcU
1	Prodigal:2.6	CDS	460119	460523	.	+	0	ID=BAAGOFCN_00395;eC_number=5.4.99.62;Name=rbsD;dbxref=COG:COG1869;gene=rbsD;inference=ab initio prediction:Prodigal:2.6,similar to AA sequence:UniProtKB:Q2G1A5;locus_tag=BAAGOFCN_00395;product=D-ribose pyranase
1	Prodigal:2.6	CDS	460577	461500	.	+	0	ID=BAAGOFCN_00396;Name=rbsK/rbiA;gene=rbsK/rbiA;inference=ab initio prediction:Prodigal:2.6,similar to AA sequence:UniProtKB:P83534;locus_tag=BAAGOFCN_00396;product=Bifunctional ribokinase/ribose-5-phosphate isomerase A
1	Prodigal:2.6	CDS	461791	463281	.	+	0	ID=BAAGOFCN_00397;eC_number=2.7.1.17;Name=xylB_1;dbxref=COG:COG1070;gene=xylB_1;inference=ab initio prediction:Prodigal:2.6,similar to AA sequence:UniProtKB:P35850;locus_tag=BAAGOFCN_00397;product=Xylulose kinase
1	Prodigal:2.6	CDS	463556	464341	.	+	0	ID=BAAGOFCN_00398;inference=ab initio prediction:Prodigal:2.6;locus_tag=BAAGOFCN_00398;product=hypothetical protein
1	Prodigal:2.6	CDS	464994	466037	.	+	0	ID=BAAGOFCN_00399;inference=ab initio prediction:Prodigal:2.6;locus_tag=BAAGOFCN_00399;product=hypothetical protein
1	Prodigal:2.6	CDS	466037	466720	.	+	0	ID=BAAGOFCN_00400;eC_number=4.3.1.17;Name=sdhB;gene=sdhB;inference=ab initio prediction:Prodigal:2.6,similar to AA sequence:UniProtKB:P33074;locus_tag=BAAGOFCN_00400;product=L-serine dehydratase%2C beta chain
1	Prodigal:2.6	CDS	466733	467632	.	+	0	ID=BAAGOFCN_00401;eC_number=4.3.1.17;Name=sdhA;gene=sdhA;inference=ab initio prediction:Prodigal:2.6,similar to AA sequence:UniProtKB:P33073;locus_tag=BAAGOFCN_00401;product=L-serine dehydratase%2C alpha chain
1	Prodigal:2.6	CDS	468119	469192	.	+	0	ID=BAAGOFCN_00402;inference=ab initio prediction:Prodigal:2.6;locus_tag=BAAGOFCN_00402;product=hypothetical protein
1	Prodigal:2.6	CDS	469422	469577	.	-	0	ID=BAAGOFCN_00403;inference=ab initio prediction:Prodigal:2.6;locus_tag=BAAGOFCN_00403;product=hypothetical protein
1	Prodigal:2.6	CDS	470143	470637	.	-	0	ID=BAAGOFCN_00404;eC_number=2.3.1.-;Name=pitA_1;dbxref=COG:COG1247;gene=pitA_1;inference=ab initio prediction:Prodigal:2.6,similar to AA sequence:UniProtKB:Q9HUU7;locus_tag=BAAGOFCN_00404;product=L-methionine sulfoximine/L-methionine sulfone acetyltransferase
1	Prodigal:2.6	CDS	470803	471414	.	+	0	ID=BAAGOFCN_00405;inference=ab initio prediction:Prodigal:2.6;locus_tag=BAAGOFCN_00405;product=hypothetical protein
1	Prodigal:2.6	CDS	471758	472567	.	+	0	ID=BAAGOFCN_00406;eC_number=3.1.3.23;Name=ybiV;dbxref=COG:COG0561;gene=ybiV;inference=ab initio prediction:Prodigal:2.6,similar to AA sequence:UniProtKB:P75792;locus_tag=BAAGOFCN_00406;product=Sugar phosphatase YbiV
1	Prodigal:2.6	CDS	472754	473746	.	-	0	ID=BAAGOFCN_00407;eC_number=1.1.1.28;Name=ldhD_2;dbxref=COG:COG1052;gene=ldhD_2;inference=ab initio prediction:Prodigal:2.6,similar to AA sequence:UniProtKB:P72357;locus_tag=BAAGOFCN_00407;product=D-lactate dehydrogenase
1	Prodigal:2.6	CDS	473987	474655	.	+	0	ID=BAAGOFCN_00408;eC_number=1.-.-.-;inference=ab initio prediction:Prodigal:2.6,similar to AA sequence:UniProtKB:Q7A3H8;locus_tag=BAAGOFCN_00408;product=Putative NAD(P)H nitroreductase
1	Prodigal:2.6	CDS	475033	476526	.	+	0	ID=BAAGOFCN_00409;eC_number=1.2.1.3;Name=aldA_1;gene=aldA_1;inference=ab initio prediction:Prodigal:2.6,similar to AA sequence:UniProtKB:Q7A825;locus_tag=BAAGOFCN_00409;product=Putative aldehyde dehydrogenase AldA
1	Prodigal:2.6	CDS	476548	476655	.	+	0	ID=BAAGOFCN_00410;inference=ab initio prediction:Prodigal:2.6;locus_tag=BAAGOFCN_00410;product=hypothetical protein
1	Prodigal:2.6	CDS	477355	478143	.	-	0	ID=BAAGOFCN_00411;eC_number=1.13.11.2;Name=catE_1;dbxref=COG:COG2514;gene=catE_1;inference=ab initio prediction:Prodigal:2.6,similar to AA sequence:UniProtKB:P54721;locus_tag=BAAGOFCN_00411;product=Catechol-2%2C3-dioxygenase
1	Prodigal:2.6	CDS	478405	478686	.	-	0	ID=BAAGOFCN_00412;Name=yjdJ;dbxref=COG:COG2388;gene=yjdJ;inference=ab initio prediction:Prodigal:2.6,similar to AA sequence:UniProtKB:P39274;locus_tag=BAAGOFCN_00412;product=putative protein YjdJ
1	Prodigal:2.6	CDS	478853	479800	.	+	0	ID=BAAGOFCN_00413;Name=znuA_2;dbxref=COG:COG0803;gene=znuA_2;inference=ab initio prediction:Prodigal:2.6,similar to AA sequence:UniProtKB:O34966;locus_tag=BAAGOFCN_00413;product=High-affinity zinc uptake system binding-protein ZnuA
1	Prodigal:2.6	CDS	479871	481295	.	-	0	ID=BAAGOFCN_00414;eC_number=1.2.1.22;Name=aldA_2;dbxref=COG:COG1012;gene=aldA_2;inference=ab initio prediction:Prodigal:2.6,similar to AA sequence:UniProtKB:P25553;locus_tag=BAAGOFCN_00414;product=Lactaldehyde dehydrogenase
1	Prodigal:2.6	CDS	481544	482593	.	-	0	ID=BAAGOFCN_00415;inference=ab initio prediction:Prodigal:2.6;locus_tag=BAAGOFCN_00415;product=hypothetical protein
1	Prodigal:2.6	CDS	482941	484728	.	+	0	ID=BAAGOFCN_00416;Name=nhaP2;dbxref=COG:COG3263;gene=nhaP2;inference=ab initio prediction:Prodigal:2.6,similar to AA sequence:UniProtKB:Q87KV8;locus_tag=BAAGOFCN_00416;product=K(+)/H(+) antiporter NhaP2
1	Prodigal:2.6	CDS	484957	486921	.	-	0	ID=BAAGOFCN_00417;eC_number=3.1.3.11;Name=fbp;gene=fbp;inference=ab initio prediction:Prodigal:2.6,similar to AA sequence:UniProtKB:Q7A3I5;locus_tag=BAAGOFCN_00417;product=Fructose-1%2C6-bisphosphatase class 3
1	Prodigal:2.6	CDS	487095	487709	.	-	0	ID=BAAGOFCN_00418;dbxref=COG:COG0586;inference=ab initio prediction:Prodigal:2.6,similar to AA sequence:UniProtKB:P9WP09;locus_tag=BAAGOFCN_00418;product=putative membrane protein
1	Prodigal:2.6	CDS	487817	488815	.	-	0	ID=BAAGOFCN_00419;eC_number=2.7.7.80;Name=moeB_1;dbxref=COG:COG0476;gene=moeB_1;inference=ab initio prediction:Prodigal:2.6,similar to AA sequence:UniProtKB:P12282;locus_tag=BAAGOFCN_00419;product=Molybdopterin-synthase adenylyltransferase
1	Prodigal:2.6	CDS	488817	489584	.	-	0	ID=BAAGOFCN_00420;eC_number=2.8.1.10;Name=thiG;dbxref=COG:COG2022;gene=thiG;inference=ab initio prediction:Prodigal:2.6,similar to AA sequence:UniProtKB:O31618;locus_tag=BAAGOFCN_00420;product=Thiazole synthase
1	Prodigal:2.6	CDS	489586	489786	.	-	0	ID=BAAGOFCN_00421;Name=thiS;dbxref=COG:COG2104;gene=thiS;inference=ab initio prediction:Prodigal:2.6,similar to AA sequence:UniProtKB:O31617;locus_tag=BAAGOFCN_00421;product=Sulfur carrier protein ThiS
1	Prodigal:2.6	CDS	489770	490888	.	-	0	ID=BAAGOFCN_00422;eC_number=1.4.3.19;Name=thiO;dbxref=COG:COG0665;gene=thiO;inference=ab initio prediction:Prodigal:2.6,similar to AA sequence:UniProtKB:Q5L2C2;locus_tag=BAAGOFCN_00422;product=Glycine oxidase
1	Prodigal:2.6	CDS	490881	491363	.	-	0	ID=BAAGOFCN_00423;eC_number=2.5.1.3;Name=thiE_1;dbxref=COG:COG0352;gene=thiE_1;inference=ab initio prediction:Prodigal:2.6,similar to AA sequence:UniProtKB:P39594;locus_tag=BAAGOFCN_00423;product=Thiamine-phosphate synthase
1	Prodigal:2.6	CDS	492152	493426	.	+	0	ID=BAAGOFCN_00424;Name=garP;gene=garP;inference=ab initio prediction:Prodigal:2.6,similar to AA sequence:UniProtKB:P0AA80;locus_tag=BAAGOFCN_00424;product=putative galactarate transporter
1	Prodigal:2.6	CDS	493580	493870	.	+	0	ID=BAAGOFCN_00425;eC_number=1.-.-.-;Name=ycnE;dbxref=COG:COG1359;gene=ycnE;inference=ab initio prediction:Prodigal:2.6,similar to AA sequence:UniProtKB:P94425;locus_tag=BAAGOFCN_00425;product=Putative monooxygenase YcnE
1	Prodigal:2.6	CDS	494032	495948	.	+	0	ID=BAAGOFCN_00426;Name=yccS;dbxref=COG:COG1289;gene=yccS;inference=ab initio prediction:Prodigal:2.6,similar to AA sequence:UniProtKB:P75870;locus_tag=BAAGOFCN_00426;product=Inner membrane protein YccS
1	Prodigal:2.6	CDS	496026	496439	.	+	0	ID=BAAGOFCN_00427;inference=ab initio prediction:Prodigal:2.6;locus_tag=BAAGOFCN_00427;product=hypothetical protein
1	Prodigal:2.6	CDS	496703	497404	.	+	0	ID=BAAGOFCN_00428;eC_number=2.7.6.5;Name=ywaC;dbxref=COG:COG2357;gene=ywaC;inference=ab initio prediction:Prodigal:2.6,similar to AA sequence:UniProtKB:P39583;locus_tag=BAAGOFCN_00428;product=GTP pyrophosphokinase YwaC
1	Prodigal:2.6	CDS	497524	498441	.	-	0	ID=BAAGOFCN_00429;inference=ab initio prediction:Prodigal:2.6;locus_tag=BAAGOFCN_00429;product=hypothetical protein
1	Prodigal:2.6	CDS	498747	499622	.	+	0	ID=BAAGOFCN_00430;eC_number=3.1.1.2;inference=ab initio prediction:Prodigal:2.6,similar to AA sequence:UniProtKB:P22862;locus_tag=BAAGOFCN_00430;product=Arylesterase
1	Prodigal:2.6	CDS	499708	500424	.	+	0	ID=BAAGOFCN_00431;Name=merR1;gene=merR1;inference=ab initio prediction:Prodigal:2.6,similar to AA sequence:UniProtKB:P22853;locus_tag=BAAGOFCN_00431;product=Mercuric resistance operon regulatory protein
1	Prodigal:2.6	CDS	500582	501940	.	-	0	ID=BAAGOFCN_00432;Name=glpT;dbxref=COG:COG2271;gene=glpT;inference=ab initio prediction:Prodigal:2.6,similar to AA sequence:UniProtKB:P08194;locus_tag=BAAGOFCN_00432;product=Glycerol-3-phosphate transporter
1	Prodigal:2.6	CDS	502308	502988	.	+	0	ID=BAAGOFCN_00433;Name=rspR;dbxref=COG:COG1802;gene=rspR;inference=ab initio prediction:Prodigal:2.6,similar to AA sequence:UniProtKB:P0ACM2;locus_tag=BAAGOFCN_00433;product=HTH-type transcriptional repressor RspR
1	Prodigal:2.6	CDS	503012	504553	.	+	0	ID=BAAGOFCN_00434;eC_number=2.7.1.17;Name=xylB_2;dbxref=COG:COG1070;gene=xylB_2;inference=ab initio prediction:Prodigal:2.6,similar to AA sequence:UniProtKB:P35850;locus_tag=BAAGOFCN_00434;product=Xylulose kinase
1	Prodigal:2.6	CDS	504603	505961	.	+	0	ID=BAAGOFCN_00435;Name=gntT;dbxref=COG:COG2610;gene=gntT;inference=ab initio prediction:Prodigal:2.6,similar to AA sequence:UniProtKB:P39835;locus_tag=BAAGOFCN_00435;product=High-affinity gluconate transporter
1	Prodigal:2.6	CDS	506210	507076	.	+	0	ID=BAAGOFCN_00436;eC_number=2.7.7.9;Name=gtaB;dbxref=COG:COG1210;gene=gtaB;inference=ab initio prediction:Prodigal:2.6,similar to AA sequence:UniProtKB:Q2G1T6;locus_tag=BAAGOFCN_00436;product=UTP--glucose-1-phosphate uridylyltransferase
1	Prodigal:2.6	CDS	507178	507273	.	-	0	ID=BAAGOFCN_00437;inference=ab initio prediction:Prodigal:2.6;locus_tag=BAAGOFCN_00437;product=hypothetical protein
1	Prodigal:2.6	CDS	507290	508930	.	-	0	ID=BAAGOFCN_00438;eC_number=5.4.2.2;Name=pgcA;dbxref=COG:COG1109;gene=pgcA;inference=ab initio prediction:Prodigal:2.6,similar to AA sequence:UniProtKB:Q2FVC1;locus_tag=BAAGOFCN_00438;product=Phosphoglucomutase
1	Prodigal:2.6	CDS	509148	510638	.	+	0	ID=BAAGOFCN_00439;eC_number=2.4.1.52;Name=tagE_2;dbxref=COG:COG0438;gene=tagE_2;inference=ab initio prediction:Prodigal:2.6,similar to AA sequence:UniProtKB:P13484;locus_tag=BAAGOFCN_00439;product=Poly(glycerol-phosphate) alpha-glucosyltransferase
1	Prodigal:2.6	CDS	510905	511303	.	+	0	ID=BAAGOFCN_00440;eC_number=3.6.1.65;Name=nudG;dbxref=COG:COG0494;gene=nudG;inference=ab initio prediction:Prodigal:2.6,similar to AA sequence:UniProtKB:P77788;locus_tag=BAAGOFCN_00440;product=CTP pyrophosphohydrolase
1	Prodigal:2.6	CDS	511305	514163	.	+	0	ID=BAAGOFCN_00441;eC_number=3.6.4.12;Name=radD;dbxref=COG:COG1061;gene=radD;inference=ab initio prediction:Prodigal:2.6,similar to AA sequence:UniProtKB:P33919;locus_tag=BAAGOFCN_00441;product=Putative DNA repair helicase RadD
1	Prodigal:2.6	CDS	514315	514506	.	+	0	ID=BAAGOFCN_00442;inference=ab initio prediction:Prodigal:2.6;locus_tag=BAAGOFCN_00442;product=hypothetical protein
1	Prodigal:2.6	CDS	515298	515990	.	+	0	ID=BAAGOFCN_00443;eC_number=1.-.-.-;inference=ab initio prediction:Prodigal:2.6,similar to AA sequence:UniProtKB:Q7A3L9;locus_tag=BAAGOFCN_00443;product=putative oxidoreductase
1	Prodigal:2.6	CDS	516091	517335	.	+	0	ID=BAAGOFCN_00444;eC_number=3.5.1.-;Name=ylmB;dbxref=COG:COG0624;gene=ylmB;inference=ab initio prediction:Prodigal:2.6,similar to AA sequence:UniProtKB:Q9K9G9;locus_tag=BAAGOFCN_00444;product=N-formyl-4-amino-5-aminomethyl-2-methylpyrimidine deformylase
1	Prodigal:2.6	CDS	517502	519667	.	-	0	ID=BAAGOFCN_00445;eC_number=2.7.4.1;Name=ppk;dbxref=COG:COG0855;gene=ppk;inference=ab initio prediction:Prodigal:2.6,similar to AA sequence:UniProtKB:P0DP44;locus_tag=BAAGOFCN_00445;product=Polyphosphate kinase
1	Prodigal:2.6	CDS	519730	521262	.	-	0	ID=BAAGOFCN_00446;eC_number=3.6.1.40;Name=gppA;dbxref=COG:COG0248;gene=gppA;inference=ab initio prediction:Prodigal:2.6,similar to AA sequence:UniProtKB:P25552;locus_tag=BAAGOFCN_00446;product=Guanosine-5'-triphosphate%2C3'-diphosphate pyrophosphatase
1	Prodigal:2.6	CDS	521575	522393	.	+	0	ID=BAAGOFCN_00447;eC_number=1.1.1.-;Name=lvr;gene=lvr;inference=ab initio prediction:Prodigal:2.6,similar to AA sequence:UniProtKB:Q9LBG2;locus_tag=BAAGOFCN_00447;product=Levodione reductase
1	Prodigal:2.6	CDS	522556	522744	.	-	0	ID=BAAGOFCN_00448;inference=ab initio prediction:Prodigal:2.6;locus_tag=BAAGOFCN_00448;product=hypothetical protein
1	Prodigal:2.6	CDS	522761	523837	.	-	0	ID=BAAGOFCN_00449;eC_number=3.4.11.-;Name=ysdC;dbxref=COG:COG1363;gene=ysdC;inference=ab initio prediction:Prodigal:2.6,similar to AA sequence:UniProtKB:P94521;locus_tag=BAAGOFCN_00449;product=Putative aminopeptidase YsdC
1	Prodigal:2.6	CDS	524021	524488	.	+	0	ID=BAAGOFCN_00450;Name=yehR;dbxref=COG:COG4808;gene=yehR;inference=ab initio prediction:Prodigal:2.6,similar to AA sequence:UniProtKB:P33354;locus_tag=BAAGOFCN_00450;product=putative lipoprotein YehR
1	Prodigal:2.6	CDS	524541	526118	.	-	0	ID=BAAGOFCN_00451;eC_number=1.4.1.13;Name=gltB_1;gene=gltB_1;inference=ab initio prediction:Prodigal:2.6,similar to AA sequence:UniProtKB:Q05755;locus_tag=BAAGOFCN_00451;product=Glutamate synthase [NADPH] large chain
1	Prodigal:2.6	CDS	526263	527045	.	+	0	ID=BAAGOFCN_00452;inference=ab initio prediction:Prodigal:2.6;locus_tag=BAAGOFCN_00452;product=hypothetical protein
1	Prodigal:2.6	CDS	527652	528314	.	+	0	ID=BAAGOFCN_00453;eC_number=3.6.3.-;Name=fetA;dbxref=COG:COG4619;gene=fetA;inference=ab initio prediction:Prodigal:2.6,similar to AA sequence:UniProtKB:P77279;locus_tag=BAAGOFCN_00453;product=putative iron export ATP-binding protein FetA
1	Prodigal:2.6	CDS	528307	529083	.	+	0	ID=BAAGOFCN_00454;Name=fetB;dbxref=COG:COG0390;gene=fetB;inference=ab initio prediction:Prodigal:2.6,similar to AA sequence:UniProtKB:P77307;locus_tag=BAAGOFCN_00454;product=putative iron export permease protein FetB
1	Prodigal:2.6	CDS	529222	530400	.	+	0	ID=BAAGOFCN_00455;Name=pbuE;dbxref=COG:COG2814;gene=pbuE;inference=ab initio prediction:Prodigal:2.6,similar to AA sequence:UniProtKB:Q797E3;locus_tag=BAAGOFCN_00455;product=Purine efflux pump PbuE
1	Prodigal:2.6	CDS	530483	531838	.	-	0	ID=BAAGOFCN_00456;eC_number=3.1.1.-;Name=pnbA;dbxref=COG:COG2272;gene=pnbA;inference=ab initio prediction:Prodigal:2.6,similar to AA sequence:UniProtKB:P37967;locus_tag=BAAGOFCN_00456;product=Para-nitrobenzyl esterase
1	Prodigal:2.6	CDS	532155	533834	.	-	0	ID=BAAGOFCN_00457;Name=yveA;dbxref=COG:COG0531;gene=yveA;inference=ab initio prediction:Prodigal:2.6,similar to AA sequence:UniProtKB:O07002;locus_tag=BAAGOFCN_00457;product=Aspartate-proton symporter
1	Prodigal:2.6	CDS	534434	535486	.	-	0	ID=BAAGOFCN_00458;eC_number=1.-.-.-;Name=ydjJ;dbxref=COG:COG1063;gene=ydjJ;inference=ab initio prediction:Prodigal:2.6,similar to AA sequence:UniProtKB:P77280;locus_tag=BAAGOFCN_00458;product=putative zinc-type alcohol dehydrogenase-like protein YdjJ
1	Prodigal:2.6	CDS	535976	537232	.	+	0	ID=BAAGOFCN_00459;eC_number=3.6.3.32;Name=opuCA_2;gene=opuCA_2;inference=ab initio prediction:Prodigal:2.6,similar to AA sequence:UniProtKB:G2JZ44;locus_tag=BAAGOFCN_00459;product=Carnitine transport ATP-binding protein OpuCA
1	Prodigal:2.6	CDS	537235	537870	.	+	0	ID=BAAGOFCN_00460;Name=opuCB_2;gene=opuCB_2;inference=ab initio prediction:Prodigal:2.6,similar to AA sequence:UniProtKB:G2JZ43;locus_tag=BAAGOFCN_00460;product=Carnitine transport permease protein OpuCB
1	Prodigal:2.6	CDS	537887	538831	.	+	0	ID=BAAGOFCN_00461;Name=opuBC;dbxref=COG:COG1732;gene=opuBC;inference=ab initio prediction:Prodigal:2.6,similar to AA sequence:UniProtKB:Q45462;locus_tag=BAAGOFCN_00461;product=Choline-binding protein
1	Prodigal:2.6	CDS	538831	539526	.	+	0	ID=BAAGOFCN_00462;Name=opuCD_2;dbxref=COG:COG1174;gene=opuCD_2;inference=ab initio prediction:Prodigal:2.6,similar to AA sequence:UniProtKB:O34742;locus_tag=BAAGOFCN_00462;product=Glycine betaine/carnitine/choline transport system permease protein OpuCD
1	Prodigal:2.6	CDS	539708	540409	.	-	0	ID=BAAGOFCN_00463;Name=lrgB;dbxref=COG:COG1346;gene=lrgB;inference=ab initio prediction:Prodigal:2.6,similar to AA sequence:UniProtKB:P60643;locus_tag=BAAGOFCN_00463;product=Antiholin-like protein LrgB
1	Prodigal:2.6	CDS	540413	540871	.	-	0	ID=BAAGOFCN_00464;Name=lrgA;dbxref=COG:COG1380;gene=lrgA;inference=ab initio prediction:Prodigal:2.6,similar to AA sequence:UniProtKB:P72358;locus_tag=BAAGOFCN_00464;product=Antiholin-like protein LrgA
1	Prodigal:2.6	CDS	541006	541764	.	-	0	ID=BAAGOFCN_00465;Name=lytR;dbxref=COG:COG3279;gene=lytR;inference=ab initio prediction:Prodigal:2.6,similar to AA sequence:UniProtKB:P60611;locus_tag=BAAGOFCN_00465;product=Sensory transduction protein LytR
1	Prodigal:2.6	CDS	541745	543520	.	-	0	ID=BAAGOFCN_00466;eC_number=2.7.13.3;Name=ypdA;dbxref=COG:COG3275;gene=ypdA;inference=ab initio prediction:Prodigal:2.6,similar to AA sequence:UniProtKB:P0AA93;locus_tag=BAAGOFCN_00466;product=Sensor histidine kinase YpdA
1	Prodigal:2.6	CDS	543944	545344	.	+	0	ID=BAAGOFCN_00467;Name=norB_2;dbxref=COG:COG0477;gene=norB_2;inference=ab initio prediction:Prodigal:2.6,similar to AA sequence:UniProtKB:Q2FYJ5;locus_tag=BAAGOFCN_00467;product=Quinolone resistance protein NorB
1	Prodigal:2.6	CDS	545544	546617	.	-	0	ID=BAAGOFCN_00468;inference=ab initio prediction:Prodigal:2.6;locus_tag=BAAGOFCN_00468;product=hypothetical protein
1	Prodigal:2.6	CDS	547328	548260	.	+	0	ID=BAAGOFCN_00469;eC_number=1.1.1.169;Name=panE_2;dbxref=COG:COG1893;gene=panE_2;inference=ab initio prediction:Prodigal:2.6,similar to AA sequence:UniProtKB:P0A9J4;locus_tag=BAAGOFCN_00469;product=2-dehydropantoate 2-reductase
1	Prodigal:2.6	CDS	548383	549219	.	-	0	ID=BAAGOFCN_00470;Name=yidC_1;gene=yidC_1;inference=ab initio prediction:Prodigal:2.6,similar to AA sequence:UniProtKB:P65629;locus_tag=BAAGOFCN_00470;product=Membrane protein insertase YidC
1	Prodigal:2.6	CDS	549380	550897	.	-	0	ID=BAAGOFCN_00471;Name=flp;gene=flp;inference=ab initio prediction:Prodigal:2.6,similar to AA sequence:UniProtKB:Q7A3Q5;locus_tag=BAAGOFCN_00471;product=Protein flp
1	Prodigal:2.6	CDS	551184	553013	.	+	0	ID=BAAGOFCN_00472;inference=ab initio prediction:Prodigal:2.6;locus_tag=BAAGOFCN_00472;product=hypothetical protein
1	Prodigal:2.6	CDS	553161	554537	.	-	0	ID=BAAGOFCN_00473;Name=cycA_2;dbxref=COG:COG1113;gene=cycA_2;inference=ab initio prediction:Prodigal:2.6,similar to AA sequence:UniProtKB:P0AAE0;locus_tag=BAAGOFCN_00473;product=D-serine/D-alanine/glycine transporter
1	Prodigal:2.6	CDS	554855	555664	.	+	0	ID=BAAGOFCN_00474;eC_number=3.1.4.53;Name=cpdA_1;gene=cpdA_1;inference=ab initio prediction:Prodigal:2.6,protein motif:HAMAP:MF_00905;locus_tag=BAAGOFCN_00474;product=3'%2C5'-cyclic adenosine monophosphate phosphodiesterase CpdA
1	Prodigal:2.6	CDS	555727	556335	.	-	0	ID=BAAGOFCN_00475;inference=ab initio prediction:Prodigal:2.6;locus_tag=BAAGOFCN_00475;product=hypothetical protein
1	Prodigal:2.6	CDS	556642	557841	.	-	0	ID=BAAGOFCN_00476;Name=bcr_1;gene=bcr_1;inference=ab initio prediction:Prodigal:2.6,similar to AA sequence:UniProtKB:P28246;locus_tag=BAAGOFCN_00476;product=Bicyclomycin resistance protein
1	Prodigal:2.6	CDS	558105	558806	.	-	0	ID=BAAGOFCN_00477;inference=ab initio prediction:Prodigal:2.6;locus_tag=BAAGOFCN_00477;product=hypothetical protein
1	Prodigal:2.6	CDS	558837	559988	.	-	0	ID=BAAGOFCN_00478;eC_number=2.7.1.165;Name=garK_1;dbxref=COG:COG1929;gene=garK_1;inference=ab initio prediction:Prodigal:2.6,similar to AA sequence:UniProtKB:P23524;locus_tag=BAAGOFCN_00478;product=Glycerate 2-kinase
1	Prodigal:2.6	CDS	560272	561744	.	+	0	ID=BAAGOFCN_00479;inference=ab initio prediction:Prodigal:2.6;locus_tag=BAAGOFCN_00479;product=hypothetical protein
1	Prodigal:2.6	CDS	561765	562151	.	+	0	ID=BAAGOFCN_00480;inference=ab initio prediction:Prodigal:2.6;locus_tag=BAAGOFCN_00480;product=hypothetical protein
1	Prodigal:2.6	CDS	562442	563323	.	+	0	ID=BAAGOFCN_00481;Name=fieF;dbxref=COG:COG0053;gene=fieF;inference=ab initio prediction:Prodigal:2.6,similar to AA sequence:UniProtKB:P69380;locus_tag=BAAGOFCN_00481;product=Ferrous-iron efflux pump FieF
1	Prodigal:2.6	CDS	563599	564285	.	+	0	ID=BAAGOFCN_00482;eC_number=5.4.2.11;Name=gpmA_1;gene=gpmA_1;inference=ab initio prediction:Prodigal:2.6,similar to AA sequence:UniProtKB:P99153;locus_tag=BAAGOFCN_00482;product=2%2C3-bisphosphoglycerate-dependent phosphoglycerate mutase
1	Prodigal:2.6	CDS	564790	565578	.	+	0	ID=BAAGOFCN_00483;Name=tcyA;dbxref=COG:COG0834;gene=tcyA;inference=ab initio prediction:Prodigal:2.6,similar to AA sequence:UniProtKB:P42199;locus_tag=BAAGOFCN_00483;product=L-cystine-binding protein TcyA
1	Prodigal:2.6	CDS	565559	566278	.	+	0	ID=BAAGOFCN_00484;Name=tcyB;dbxref=COG:COG0765;gene=tcyB;inference=ab initio prediction:Prodigal:2.6,similar to AA sequence:UniProtKB:P42200;locus_tag=BAAGOFCN_00484;product=L-cystine transport system permease protein TcyB
1	Prodigal:2.6	CDS	566275	567006	.	+	0	ID=BAAGOFCN_00485;eC_number=3.6.3.-;Name=tcyC;dbxref=COG:COG1126;gene=tcyC;inference=ab initio prediction:Prodigal:2.6,similar to AA sequence:UniProtKB:P39456;locus_tag=BAAGOFCN_00485;product=L-cystine import ATP-binding protein TcyC
1	Prodigal:2.6	CDS	567150	567305	.	-	0	ID=BAAGOFCN_00486;inference=ab initio prediction:Prodigal:2.6;locus_tag=BAAGOFCN_00486;product=hypothetical protein
1	Prodigal:2.6	CDS	567692	568939	.	-	0	ID=BAAGOFCN_00487;eC_number=2.3.2.17;Name=femA_1;gene=femA_1;inference=ab initio prediction:Prodigal:2.6,similar to AA sequence:UniProtKB:Q7A5R3;locus_tag=BAAGOFCN_00487;product=Aminoacyltransferase FemA
1	Prodigal:2.6	CDS	569299	569661	.	+	0	ID=BAAGOFCN_00488;inference=ab initio prediction:Prodigal:2.6;locus_tag=BAAGOFCN_00488;product=hypothetical protein
1	Prodigal:2.6	CDS	569685	570281	.	+	0	ID=BAAGOFCN_00489;Name=bdbD;dbxref=COG:COG1651;gene=bdbD;inference=ab initio prediction:Prodigal:2.6,similar to AA sequence:UniProtKB:O32218;locus_tag=BAAGOFCN_00489;product=Disulfide bond formation protein D
1	Prodigal:2.6	CDS	570563	571033	.	+	0	ID=BAAGOFCN_00490;inference=ab initio prediction:Prodigal:2.6;locus_tag=BAAGOFCN_00490;product=hypothetical protein
1	Prodigal:2.6	CDS	571268	571753	.	+	0	ID=BAAGOFCN_00491;inference=ab initio prediction:Prodigal:2.6;locus_tag=BAAGOFCN_00491;product=hypothetical protein
1	Prodigal:2.6	CDS	571828	572088	.	+	0	ID=BAAGOFCN_00492;inference=ab initio prediction:Prodigal:2.6;locus_tag=BAAGOFCN_00492;product=hypothetical protein
1	Prodigal:2.6	CDS	572529	573065	.	+	0	ID=BAAGOFCN_00493;eC_number=2.3.1.-;Name=ytmI;gene=ytmI;inference=ab initio prediction:Prodigal:2.6,similar to AA sequence:UniProtKB:O34350;locus_tag=BAAGOFCN_00493;product=putative N-acetyltransferase YtmI
1	Prodigal:2.6	CDS	573365	573520	.	-	0	ID=BAAGOFCN_00494;inference=ab initio prediction:Prodigal:2.6;locus_tag=BAAGOFCN_00494;product=hypothetical protein
1	Prodigal:2.6	CDS	573801	575276	.	-	0	ID=BAAGOFCN_00495;Name=gsiB;dbxref=COG:COG0747;gene=gsiB;inference=ab initio prediction:Prodigal:2.6,similar to AA sequence:UniProtKB:P75797;locus_tag=BAAGOFCN_00495;product=Glutathione-binding protein GsiB
1	Prodigal:2.6	CDS	575526	576245	.	+	0	ID=BAAGOFCN_00496;eC_number=4.99.1.4;Name=sirB;dbxref=COG:COG2138;gene=sirB;inference=ab initio prediction:Prodigal:2.6,similar to AA sequence:UniProtKB:O34632;locus_tag=BAAGOFCN_00496;product=Sirohydrochlorin ferrochelatase
1	Prodigal:2.6	CDS	576683	579088	.	+	0	ID=BAAGOFCN_00497;eC_number=1.7.1.4;Name=nasD;dbxref=COG:COG1251;gene=nasD;inference=ab initio prediction:Prodigal:2.6,similar to AA sequence:UniProtKB:P42435;locus_tag=BAAGOFCN_00497;product=Nitrite reductase [NAD(P)H]
1	Prodigal:2.6	CDS	579091	579405	.	+	0	ID=BAAGOFCN_00498;eC_number=1.7.1.4;Name=nasE;dbxref=COG:COG2146;gene=nasE;inference=ab initio prediction:Prodigal:2.6,similar to AA sequence:UniProtKB:P42436;locus_tag=BAAGOFCN_00498;product=Assimilatory nitrite reductase [NAD(P)H] small subunit
1	Prodigal:2.6	CDS	579396	580331	.	+	0	ID=BAAGOFCN_00499;eC_number=2.1.1.107;Name=sumT_2;dbxref=COG:COG0007;gene=sumT_2;inference=ab initio prediction:Prodigal:2.6,similar to AA sequence:UniProtKB:O34744;locus_tag=BAAGOFCN_00499;product=Uroporphyrinogen-III C-methyltransferase
1	Prodigal:2.6	CDS	580510	584193	.	+	0	ID=BAAGOFCN_00500;eC_number=1.7.99.4;Name=narG;dbxref=COG:COG5013;gene=narG;inference=ab initio prediction:Prodigal:2.6,similar to AA sequence:UniProtKB:P09152;locus_tag=BAAGOFCN_00500;product=Respiratory nitrate reductase 1 alpha chain
1	Prodigal:2.6	CDS	584183	585736	.	+	0	ID=BAAGOFCN_00501;eC_number=1.7.99.4;Name=narH;dbxref=COG:COG1140;gene=narH;inference=ab initio prediction:Prodigal:2.6,similar to AA sequence:UniProtKB:P11349;locus_tag=BAAGOFCN_00501;product=Respiratory nitrate reductase 1 beta chain
1	Prodigal:2.6	CDS	585729	586304	.	+	0	ID=BAAGOFCN_00502;eC_number=1.7.99.4;Name=narX_1;gene=narX_1;inference=ab initio prediction:Prodigal:2.6,similar to AA sequence:UniProtKB:P9WJQ0;locus_tag=BAAGOFCN_00502;product=Nitrate reductase-like protein NarX
1	Prodigal:2.6	CDS	586297	586974	.	+	0	ID=BAAGOFCN_00503;eC_number=1.7.99.4;Name=narX_2;gene=narX_2;inference=ab initio prediction:Prodigal:2.6,similar to AA sequence:UniProtKB:P9WJQ0;locus_tag=BAAGOFCN_00503;product=Nitrate reductase-like protein NarX
1	Prodigal:2.6	CDS	586994	587446	.	+	0	ID=BAAGOFCN_00504;inference=ab initio prediction:Prodigal:2.6;locus_tag=BAAGOFCN_00504;product=hypothetical protein
1	Prodigal:2.6	CDS	587456	588490	.	+	0	ID=BAAGOFCN_00505;eC_number=2.7.13.3;Name=nreB;gene=nreB;inference=ab initio prediction:Prodigal:2.6,similar to AA sequence:UniProtKB:Q7WZY5;locus_tag=BAAGOFCN_00505;product=Oxygen sensor histidine kinase NreB
1	Prodigal:2.6	CDS	588519	589175	.	+	0	ID=BAAGOFCN_00506;Name=nreC;dbxref=COG:COG2197;gene=nreC;inference=ab initio prediction:Prodigal:2.6,similar to AA sequence:UniProtKB:Q7WZY4;locus_tag=BAAGOFCN_00506;product=Oxygen regulatory protein NreC
1	Prodigal:2.6	CDS	589432	590595	.	+	0	ID=BAAGOFCN_00507;Name=narT;dbxref=COG:COG2223;gene=narT;inference=ab initio prediction:Prodigal:2.6,similar to AA sequence:UniProtKB:O33854;locus_tag=BAAGOFCN_00507;product=putative nitrate transporter NarT
1	Prodigal:2.6	CDS	591301	591747	.	-	0	ID=BAAGOFCN_00508;Name=sarZ;gene=sarZ;inference=ab initio prediction:Prodigal:2.6,similar to AA sequence:UniProtKB:Q2FVN3;locus_tag=BAAGOFCN_00508;product=HTH-type transcriptional regulator SarZ
1	Prodigal:2.6	CDS	591911	592540	.	+	0	ID=BAAGOFCN_00509;eC_number=1.-.-.-;Name=yodC;dbxref=COG:COG0778;gene=yodC;inference=ab initio prediction:Prodigal:2.6,similar to AA sequence:UniProtKB:P81102;locus_tag=BAAGOFCN_00509;product=Putative NAD(P)H nitroreductase YodC
1	Prodigal:2.6	CDS	592664	593029	.	+	0	ID=BAAGOFCN_00510;inference=ab initio prediction:Prodigal:2.6;locus_tag=BAAGOFCN_00510;product=hypothetical protein
1	Prodigal:2.6	CDS	593195	594475	.	+	0	ID=BAAGOFCN_00511;Name=gltT;gene=gltT;inference=ab initio prediction:Prodigal:2.6,similar to AA sequence:UniProtKB:P24943;locus_tag=BAAGOFCN_00511;product=Proton/sodium-glutamate symport protein
1	Prodigal:2.6	CDS	594699	595049	.	-	0	ID=BAAGOFCN_00512;inference=ab initio prediction:Prodigal:2.6;locus_tag=BAAGOFCN_00512;product=hypothetical protein
1	Prodigal:2.6	CDS	595240	595662	.	-	0	ID=BAAGOFCN_00513;Name=ydaG;dbxref=COG:COG3871;gene=ydaG;inference=ab initio prediction:Prodigal:2.6,similar to AA sequence:UniProtKB:P80238;locus_tag=BAAGOFCN_00513;product=General stress protein 26
1	Prodigal:2.6	CDS	595735	597840	.	-	0	ID=BAAGOFCN_00514;Name=melR;gene=melR;inference=ab initio prediction:Prodigal:2.6,similar to AA sequence:UniProtKB:P0ACH8;locus_tag=BAAGOFCN_00514;product=Melibiose operon regulatory protein
1	Prodigal:2.6	CDS	599003	599380	.	-	0	ID=BAAGOFCN_00515;inference=ab initio prediction:Prodigal:2.6;locus_tag=BAAGOFCN_00515;product=hypothetical protein
1	Prodigal:2.6	CDS	599534	600979	.	+	0	ID=BAAGOFCN_00516;Name=treP;dbxref=COG:COG1263;gene=treP;inference=ab initio prediction:Prodigal:2.6,similar to AA sequence:UniProtKB:P39794;locus_tag=BAAGOFCN_00516;product=PTS system trehalose-specific EIIBC component
1	Prodigal:2.6	CDS	601069	602016	.	-	0	ID=BAAGOFCN_00517;inference=ab initio prediction:Prodigal:2.6;locus_tag=BAAGOFCN_00517;product=hypothetical protein
1	Prodigal:2.6	CDS	602611	603027	.	+	0	ID=BAAGOFCN_00518;Name=yobA;dbxref=COG:COG2372;gene=yobA;inference=ab initio prediction:Prodigal:2.6,similar to AA sequence:UniProtKB:P0AA57;locus_tag=BAAGOFCN_00518;product=Protein YobA
1	Prodigal:2.6	CDS	603201	603398	.	+	0	ID=BAAGOFCN_00519;inference=ab initio prediction:Prodigal:2.6;locus_tag=BAAGOFCN_00519;product=hypothetical protein
1	Prodigal:2.6	CDS	603401	603856	.	+	0	ID=BAAGOFCN_00520;inference=ab initio prediction:Prodigal:2.6;locus_tag=BAAGOFCN_00520;product=hypothetical protein
1	Prodigal:2.6	CDS	603882	604151	.	+	0	ID=BAAGOFCN_00521;Name=ycnI_1;dbxref=COG:COG4549;gene=ycnI_1;inference=ab initio prediction:Prodigal:2.6,similar to AA sequence:UniProtKB:P94431;locus_tag=BAAGOFCN_00521;product=putative protein YcnI
1	Prodigal:2.6	CDS	604211	604474	.	+	0	ID=BAAGOFCN_00522;Name=ycnI_2;dbxref=COG:COG4549;gene=ycnI_2;inference=ab initio prediction:Prodigal:2.6,similar to AA sequence:UniProtKB:P94431;locus_tag=BAAGOFCN_00522;product=putative protein YcnI
1	Prodigal:2.6	CDS	604688	605104	.	+	0	ID=BAAGOFCN_00523;inference=ab initio prediction:Prodigal:2.6;locus_tag=BAAGOFCN_00523;product=hypothetical protein
1	Prodigal:2.6	CDS	605173	605574	.	+	0	ID=BAAGOFCN_00524;inference=ab initio prediction:Prodigal:2.6;locus_tag=BAAGOFCN_00524;product=hypothetical protein
1	Prodigal:2.6	CDS	605638	606630	.	-	0	ID=BAAGOFCN_00525;eC_number=1.6.5.-;Name=yhfP;dbxref=COG:COG0604;gene=yhfP;inference=ab initio prediction:Prodigal:2.6,similar to AA sequence:UniProtKB:O07615;locus_tag=BAAGOFCN_00525;product=Putative quinone oxidoreductase YhfP
1	Prodigal:2.6	CDS	606871	607410	.	+	0	ID=BAAGOFCN_00526;eC_number=2.3.1.57;Name=paiA;dbxref=COG:COG0454;gene=paiA;inference=ab initio prediction:Prodigal:2.6,similar to AA sequence:UniProtKB:P21340;locus_tag=BAAGOFCN_00526;product=Spermidine/spermine N(1)-acetyltransferase
1	Prodigal:2.6	CDS	607682	609847	.	+	0	ID=BAAGOFCN_00527;eC_number=2.7.8.12;Name=tagF_2;dbxref=COG:COG1887;gene=tagF_2;inference=ab initio prediction:Prodigal:2.6,similar to AA sequence:UniProtKB:Q5HLM5;locus_tag=BAAGOFCN_00527;product=Teichoic acid poly(glycerol phosphate) polymerase
1	Prodigal:2.6	CDS	609976	610623	.	+	0	ID=BAAGOFCN_00528;inference=ab initio prediction:Prodigal:2.6,similar to AA sequence:UniProtKB:Q7A3W5;locus_tag=BAAGOFCN_00528;product=putative lipoprotein
1	Prodigal:2.6	CDS	610755	612434	.	-	0	ID=BAAGOFCN_00529;eC_number=2.7.8.12;Name=tagF_3;dbxref=COG:COG1887;gene=tagF_3;inference=ab initio prediction:Prodigal:2.6,similar to AA sequence:UniProtKB:Q5HLM5;locus_tag=BAAGOFCN_00529;product=Teichoic acid poly(glycerol phosphate) polymerase
1	Prodigal:2.6	CDS	612784	614385	.	+	0	ID=BAAGOFCN_00530;Name=lctP;dbxref=COG:COG1620;gene=lctP;inference=ab initio prediction:Prodigal:2.6,similar to AA sequence:UniProtKB:P55910;locus_tag=BAAGOFCN_00530;product=L-lactate permease
1	Prodigal:2.6	CDS	614591	615736	.	-	0	ID=BAAGOFCN_00531;eC_number=2.4.1.-;Name=gtf1_2;gene=gtf1_2;inference=ab initio prediction:Prodigal:2.6,similar to AA sequence:UniProtKB:A1C3L9;locus_tag=BAAGOFCN_00531;product=Glycosyltransferase Gtf1
1	Prodigal:2.6	CDS	616068	617546	.	+	0	ID=BAAGOFCN_00532;eC_number=1.1.5.4;Name=mqo1;gene=mqo1;inference=ab initio prediction:Prodigal:2.6,similar to AA sequence:UniProtKB:P65422;locus_tag=BAAGOFCN_00532;product=putative malate:quinone oxidoreductase 1
1	Prodigal:2.6	CDS	617690	619045	.	-	0	ID=BAAGOFCN_00533;eC_number=2.7.13.3;Name=hssS;gene=hssS;inference=ab initio prediction:Prodigal:2.6,similar to AA sequence:UniProtKB:A6QJK4;locus_tag=BAAGOFCN_00533;product=Heme sensor protein HssS
1	Prodigal:2.6	CDS	619038	619712	.	-	0	ID=BAAGOFCN_00534;Name=hssR;gene=hssR;inference=ab initio prediction:Prodigal:2.6,similar to AA sequence:UniProtKB:A6QJK3;locus_tag=BAAGOFCN_00534;product=Heme response regulator HssR
1	Prodigal:2.6	CDS	619844	620896	.	+	0	ID=BAAGOFCN_00535;dbxref=COG:COG0577;inference=ab initio prediction:Prodigal:2.6,similar to AA sequence:UniProtKB:P9WG17;locus_tag=BAAGOFCN_00535;product=putative ABC transporter permease
1	Prodigal:2.6	CDS	620896	621564	.	+	0	ID=BAAGOFCN_00536;eC_number=3.6.3.-;Name=hrtA;dbxref=COG:COG1136;gene=hrtA;inference=ab initio prediction:Prodigal:2.6,similar to AA sequence:UniProtKB:Q99RR8;locus_tag=BAAGOFCN_00536;product=Putative hemin import ATP-binding protein HrtA
1	Prodigal:2.6	CDS	621845	622801	.	-	0	ID=BAAGOFCN_00537;inference=ab initio prediction:Prodigal:2.6;locus_tag=BAAGOFCN_00537;product=hypothetical protein
1	Prodigal:2.6	CDS	622989	623444	.	+	0	ID=BAAGOFCN_00538;Name=tcaR;gene=tcaR;inference=ab initio prediction:Prodigal:2.6,similar to AA sequence:UniProtKB:A6QJJ8;locus_tag=BAAGOFCN_00538;product=HTH-type transcriptional regulator TcaR
1	Prodigal:2.6	CDS	623724	625112	.	+	0	ID=BAAGOFCN_00539;Name=tcaA_2;gene=tcaA_2;inference=ab initio prediction:Prodigal:2.6,similar to AA sequence:UniProtKB:A6U483;locus_tag=BAAGOFCN_00539;product=Membrane-associated protein TcaA
1	Prodigal:2.6	CDS	625170	626381	.	+	0	ID=BAAGOFCN_00540;Name=bcr_2;gene=bcr_2;inference=ab initio prediction:Prodigal:2.6,similar to AA sequence:UniProtKB:P28246;locus_tag=BAAGOFCN_00540;product=Bicyclomycin resistance protein
1	Prodigal:2.6	CDS	626418	626969	.	-	0	ID=BAAGOFCN_00541;inference=ab initio prediction:Prodigal:2.6;locus_tag=BAAGOFCN_00541;product=hypothetical protein
1	Prodigal:2.6	CDS	627110	627757	.	+	0	ID=BAAGOFCN_00542;Name=emrK;dbxref=COG:COG1566;gene=emrK;inference=ab initio prediction:Prodigal:2.6,similar to AA sequence:UniProtKB:P52599;locus_tag=BAAGOFCN_00542;product=putative multidrug resistance protein EmrK
1	Prodigal:2.6	CDS	627770	629746	.	+	0	ID=BAAGOFCN_00543;Name=emrB_1;gene=emrB_1;inference=ab initio prediction:Prodigal:2.6,similar to AA sequence:UniProtKB:P0AEJ0;locus_tag=BAAGOFCN_00543;product=Multidrug export protein EmrB
1	Prodigal:2.6	CDS	629927	630559	.	-	0	ID=BAAGOFCN_00544;inference=ab initio prediction:Prodigal:2.6;locus_tag=BAAGOFCN_00544;product=hypothetical protein
1	Prodigal:2.6	CDS	630777	631676	.	+	0	ID=BAAGOFCN_00545;eC_number=3.1.1.3;Name=lipY;gene=lipY;inference=ab initio prediction:Prodigal:2.6,similar to AA sequence:UniProtKB:I6Y2J4;locus_tag=BAAGOFCN_00545;product=Triacylglycerol lipase
1	Prodigal:2.6	CDS	631812	632201	.	-	0	ID=BAAGOFCN_00546;inference=ab initio prediction:Prodigal:2.6;locus_tag=BAAGOFCN_00546;product=hypothetical protein
1	Prodigal:2.6	CDS	632204	632353	.	-	0	ID=BAAGOFCN_00547;inference=ab initio prediction:Prodigal:2.6;locus_tag=BAAGOFCN_00547;product=hypothetical protein
1	Prodigal:2.6	CDS	632417	632680	.	-	0	ID=BAAGOFCN_00548;inference=ab initio prediction:Prodigal:2.6;locus_tag=BAAGOFCN_00548;product=hypothetical protein
1	Prodigal:2.6	CDS	632787	633734	.	+	0	ID=BAAGOFCN_00549;Name=corA;dbxref=COG:COG0598;gene=corA;inference=ab initio prediction:Prodigal:2.6,similar to AA sequence:UniProtKB:Q9WZ31;locus_tag=BAAGOFCN_00549;product=Cobalt/magnesium transport protein CorA
1	Prodigal:2.6	CDS	633774	634823	.	+	0	ID=BAAGOFCN_00550;eC_number=5.3.3.2;Name=fni;gene=fni;inference=ab initio prediction:Prodigal:2.6,similar to AA sequence:UniProtKB:P99172;locus_tag=BAAGOFCN_00550;product=Isopentenyl-diphosphate delta-isomerase
1	Prodigal:2.6	CDS	634978	636186	.	-	0	ID=BAAGOFCN_00551;Name=gltS;dbxref=COG:COG0786;gene=gltS;inference=ab initio prediction:Prodigal:2.6,similar to AA sequence:UniProtKB:P0AER8;locus_tag=BAAGOFCN_00551;product=Sodium/glutamate symporter
1	Prodigal:2.6	CDS	636503	636823	.	+	0	ID=BAAGOFCN_00552;inference=ab initio prediction:Prodigal:2.6;locus_tag=BAAGOFCN_00552;product=hypothetical protein
1	Prodigal:2.6	CDS	636820	637380	.	+	0	ID=BAAGOFCN_00553;inference=ab initio prediction:Prodigal:2.6;locus_tag=BAAGOFCN_00553;product=hypothetical protein
1	Prodigal:2.6	CDS	637377	638180	.	+	0	ID=BAAGOFCN_00554;inference=ab initio prediction:Prodigal:2.6;locus_tag=BAAGOFCN_00554;product=hypothetical protein
1	Prodigal:2.6	CDS	638335	638943	.	-	0	ID=BAAGOFCN_00555;eC_number=3.2.2.-;inference=ab initio prediction:Prodigal:2.6,protein motif:HAMAP:MF_00527;locus_tag=BAAGOFCN_00555;product=Putative 3-methyladenine DNA glycosylase
1	Prodigal:2.6	CDS	639149	639241	.	+	0	ID=BAAGOFCN_00556;inference=ab initio prediction:Prodigal:2.6;locus_tag=BAAGOFCN_00556;product=hypothetical protein
1	Prodigal:2.6	CDS	639248	639721	.	+	0	ID=BAAGOFCN_00557;inference=ab initio prediction:Prodigal:2.6;locus_tag=BAAGOFCN_00557;product=hypothetical protein
1	Prodigal:2.6	CDS	640294	641904	.	-	0	ID=BAAGOFCN_00558;eC_number=2.7.1.16;Name=araB;dbxref=COG:COG1069;gene=araB;inference=ab initio prediction:Prodigal:2.6,similar to AA sequence:UniProtKB:Q9KBQ3;locus_tag=BAAGOFCN_00558;product=Ribulokinase
1	Prodigal:2.6	CDS	642492	643502	.	+	0	ID=BAAGOFCN_00559;eC_number=5.1.3.3;Name=mro;dbxref=COG:COG2017;gene=mro;inference=ab initio prediction:Prodigal:2.6,similar to AA sequence:UniProtKB:P05149;locus_tag=BAAGOFCN_00559;product=Aldose 1-epimerase
1	Prodigal:2.6	CDS	643575	644255	.	-	0	ID=BAAGOFCN_00560;Name=yiiM;dbxref=COG:COG2258;gene=yiiM;inference=ab initio prediction:Prodigal:2.6,similar to AA sequence:UniProtKB:P32157;locus_tag=BAAGOFCN_00560;product=Protein YiiM
1	Prodigal:2.6	CDS	644421	645113	.	+	0	ID=BAAGOFCN_00561;eC_number=5.3.1.6;Name=rpiA;dbxref=COG:COG0120;gene=rpiA;inference=ab initio prediction:Prodigal:2.6,similar to AA sequence:UniProtKB:Q8DTT9;locus_tag=BAAGOFCN_00561;product=Ribose-5-phosphate isomerase A
1	Prodigal:2.6	CDS	645515	645694	.	+	0	ID=BAAGOFCN_00562;inference=ab initio prediction:Prodigal:2.6;locus_tag=BAAGOFCN_00562;product=hypothetical protein
1	Prodigal:2.6	CDS	646099	647247	.	-	0	ID=BAAGOFCN_00563;Name=lyrA;gene=lyrA;inference=ab initio prediction:Prodigal:2.6,similar to AA sequence:UniProtKB:Q2FVT1;locus_tag=BAAGOFCN_00563;product=Lysostaphin resistance protein A
1	Prodigal:2.6	CDS	647495	648430	.	+	0	ID=BAAGOFCN_00564;eC_number=3.5.3.8;Name=hutG;gene=hutG;inference=ab initio prediction:Prodigal:2.6,similar to AA sequence:UniProtKB:P99158;locus_tag=BAAGOFCN_00564;product=Formimidoylglutamase
1	Prodigal:2.6	CDS	648900	650018	.	+	0	ID=BAAGOFCN_00565;eC_number=3.-.-.-;Name=yxeP_2;dbxref=COG:COG1473;gene=yxeP_2;inference=ab initio prediction:Prodigal:2.6,similar to AA sequence:UniProtKB:P54955;locus_tag=BAAGOFCN_00565;product=putative hydrolase YxeP
1	Prodigal:2.6	CDS	650115	650996	.	+	0	ID=BAAGOFCN_00566;eC_number=1.-.-.-;Name=yghA;gene=yghA;inference=ab initio prediction:Prodigal:2.6,similar to AA sequence:UniProtKB:P0AG84;locus_tag=BAAGOFCN_00566;product=putative oxidoreductase YghA
1	Prodigal:2.6	CDS	651283	651894	.	+	0	ID=BAAGOFCN_00567;inference=ab initio prediction:Prodigal:2.6;locus_tag=BAAGOFCN_00567;product=hypothetical protein
1	Prodigal:2.6	CDS	651938	652525	.	+	0	ID=BAAGOFCN_00568;inference=ab initio prediction:Prodigal:2.6;locus_tag=BAAGOFCN_00568;product=hypothetical protein
1	Prodigal:2.6	CDS	652831	654132	.	+	0	ID=BAAGOFCN_00569;Name=mleN_1;dbxref=COG:COG1757;gene=mleN_1;inference=ab initio prediction:Prodigal:2.6,similar to AA sequence:UniProtKB:P54571;locus_tag=BAAGOFCN_00569;product=Malate-2H(+)/Na(+)-lactate antiporter
1	Prodigal:2.6	CDS	654429	654941	.	+	0	ID=BAAGOFCN_00570;inference=ab initio prediction:Prodigal:2.6;locus_tag=BAAGOFCN_00570;product=hypothetical protein
1	Prodigal:2.6	CDS	655326	656399	.	+	0	ID=BAAGOFCN_00571;inference=ab initio prediction:Prodigal:2.6;locus_tag=BAAGOFCN_00571;product=hypothetical protein
1	Prodigal:2.6	CDS	656779	656934	.	+	0	ID=BAAGOFCN_00572;inference=ab initio prediction:Prodigal:2.6;locus_tag=BAAGOFCN_00572;product=hypothetical protein
1	Prodigal:2.6	CDS	657164	658237	.	-	0	ID=BAAGOFCN_00573;inference=ab initio prediction:Prodigal:2.6;locus_tag=BAAGOFCN_00573;product=hypothetical protein
1	Prodigal:2.6	CDS	658718	659479	.	-	0	ID=BAAGOFCN_00574;Name=glvR;dbxref=COG:COG1737;gene=glvR;inference=ab initio prediction:Prodigal:2.6,similar to AA sequence:UniProtKB:P54717;locus_tag=BAAGOFCN_00574;product=HTH-type transcriptional regulator GlvR
1	Prodigal:2.6	CDS	659677	661266	.	+	0	ID=BAAGOFCN_00575;Name=malP;dbxref=COG:COG1263;gene=malP;inference=ab initio prediction:Prodigal:2.6,similar to AA sequence:UniProtKB:P54715;locus_tag=BAAGOFCN_00575;product=PTS system maltose-specific EIICB component
1	Prodigal:2.6	CDS	661371	661901	.	-	0	ID=BAAGOFCN_00576;inference=ab initio prediction:Prodigal:2.6;locus_tag=BAAGOFCN_00576;product=hypothetical protein
1	Prodigal:2.6	CDS	662202	662837	.	+	0	ID=BAAGOFCN_00577;eC_number=3.1.3.-;dbxref=COG:COG0637;inference=ab initio prediction:Prodigal:2.6,similar to AA sequence:UniProtKB:Q9X0Y1;locus_tag=BAAGOFCN_00577;product=Phosphorylated carbohydrates phosphatase
1	Prodigal:2.6	CDS	662855	663043	.	+	0	ID=BAAGOFCN_00578;inference=ab initio prediction:Prodigal:2.6;locus_tag=BAAGOFCN_00578;product=hypothetical protein
1	Prodigal:2.6	CDS	663667	664740	.	+	0	ID=BAAGOFCN_00579;inference=ab initio prediction:Prodigal:2.6;locus_tag=BAAGOFCN_00579;product=hypothetical protein
1	Prodigal:2.6	CDS	664920	665105	.	-	0	ID=BAAGOFCN_00580;inference=ab initio prediction:Prodigal:2.6;locus_tag=BAAGOFCN_00580;product=hypothetical protein
1	Prodigal:2.6	CDS	665102	665458	.	-	0	ID=BAAGOFCN_00581;inference=ab initio prediction:Prodigal:2.6;locus_tag=BAAGOFCN_00581;product=hypothetical protein
1	Prodigal:2.6	CDS	665857	667233	.	+	0	ID=BAAGOFCN_00582;Name=yifK;dbxref=COG:COG1113;gene=yifK;inference=ab initio prediction:Prodigal:2.6,similar to AA sequence:UniProtKB:P27837;locus_tag=BAAGOFCN_00582;product=putative transport protein YifK
1	Prodigal:2.6	CDS	667356	668228	.	-	0	ID=BAAGOFCN_00583;Name=ybbH;dbxref=COG:COG1737;gene=ybbH;inference=ab initio prediction:Prodigal:2.6,similar to AA sequence:UniProtKB:Q45581;locus_tag=BAAGOFCN_00583;product=putative HTH-type transcriptional regulator YbbH
1	Prodigal:2.6	CDS	668242	669666	.	-	0	ID=BAAGOFCN_00584;inference=ab initio prediction:Prodigal:2.6,similar to AA sequence:UniProtKB:Q7A804;locus_tag=BAAGOFCN_00584;product=PTS system EIIBC component
1	Prodigal:2.6	CDS	669679	670566	.	-	0	ID=BAAGOFCN_00585;eC_number=4.2.1.126;Name=murQ;dbxref=COG:COG2103;gene=murQ;inference=ab initio prediction:Prodigal:2.6,similar to AA sequence:UniProtKB:Q45582;locus_tag=BAAGOFCN_00585;product=N-acetylmuramic acid 6-phosphate etherase
1	Prodigal:2.6	CDS	670563	671615	.	-	0	ID=BAAGOFCN_00586;inference=ab initio prediction:Prodigal:2.6;locus_tag=BAAGOFCN_00586;product=hypothetical protein
1	Prodigal:2.6	CDS	671795	672130	.	-	0	ID=BAAGOFCN_00587;inference=ab initio prediction:Prodigal:2.6;locus_tag=BAAGOFCN_00587;product=hypothetical protein
1	Prodigal:2.6	CDS	672182	672928	.	+	0	ID=BAAGOFCN_00588;inference=ab initio prediction:Prodigal:2.6;locus_tag=BAAGOFCN_00588;product=hypothetical protein
1	Prodigal:2.6	CDS	673107	673796	.	-	0	ID=BAAGOFCN_00589;inference=ab initio prediction:Prodigal:2.6;locus_tag=BAAGOFCN_00589;product=hypothetical protein
1	Prodigal:2.6	CDS	674224	675039	.	+	0	ID=BAAGOFCN_00590;eC_number=3.1.3.25;Name=suhB_1;dbxref=COG:COG0483;gene=suhB_1;inference=ab initio prediction:Prodigal:2.6,similar to AA sequence:UniProtKB:P0ADG4;locus_tag=BAAGOFCN_00590;product=Inositol-1-monophosphatase
1	Prodigal:2.6	CDS	675228	676178	.	+	0	ID=BAAGOFCN_00591;eC_number=2.7.8.-;Name=tagU;dbxref=COG:COG1316;gene=tagU;inference=ab initio prediction:Prodigal:2.6,similar to AA sequence:UniProtKB:Q02115;locus_tag=BAAGOFCN_00591;product=Polyisoprenyl-teichoic acid--peptidoglycan teichoic acid transferase TagU
1	Prodigal:2.6	CDS	676812	677087	.	+	0	ID=BAAGOFCN_00592;inference=ab initio prediction:Prodigal:2.6;locus_tag=BAAGOFCN_00592;product=hypothetical protein
1	Prodigal:2.6	CDS	677109	677885	.	+	0	ID=BAAGOFCN_00593;Name=atl_1;dbxref=COG:COG4193;gene=atl_1;inference=ab initio prediction:Prodigal:2.6,similar to AA sequence:UniProtKB:O33635;locus_tag=BAAGOFCN_00593;product=Bifunctional autolysin
1	Prodigal:2.6	CDS	678268	679392	.	+	0	ID=BAAGOFCN_00594;eC_number=1.14.13.222;Name=auaG;gene=auaG;inference=ab initio prediction:Prodigal:2.6,similar to AA sequence:UniProtKB:H1ZZA4;locus_tag=BAAGOFCN_00594;product=Aurachin C monooxygenase/isomerase
1	Prodigal:2.6	CDS	679533	680486	.	-	0	ID=BAAGOFCN_00595;eC_number=1.1.1.-;inference=ab initio prediction:Prodigal:2.6,similar to AA sequence:UniProtKB:Q7A417;locus_tag=BAAGOFCN_00595;product=Putative 2-hydroxyacid dehydrogenase
1	Prodigal:2.6	CDS	680564	680881	.	-	0	ID=BAAGOFCN_00596;Name=ykkD;dbxref=COG:COG2076;gene=ykkD;inference=ab initio prediction:Prodigal:2.6,similar to AA sequence:UniProtKB:P49857;locus_tag=BAAGOFCN_00596;product=Multidrug resistance protein YkkD
1	Prodigal:2.6	CDS	680887	681213	.	-	0	ID=BAAGOFCN_00597;Name=ykkC;dbxref=COG:COG2076;gene=ykkC;inference=ab initio prediction:Prodigal:2.6,similar to AA sequence:UniProtKB:P49856;locus_tag=BAAGOFCN_00597;product=Multidrug resistance protein YkkC
1	Prodigal:2.6	CDS	681366	681839	.	-	0	ID=BAAGOFCN_00598;Name=ssaA2_1;dbxref=COG:COG3942;gene=ssaA2_1;inference=ab initio prediction:Prodigal:2.6,similar to AA sequence:UniProtKB:Q2G2J2;locus_tag=BAAGOFCN_00598;product=Staphylococcal secretory antigen ssaA2
1	Prodigal:2.6	CDS	682161	682655	.	-	0	ID=BAAGOFCN_00599;inference=ab initio prediction:Prodigal:2.6;locus_tag=BAAGOFCN_00599;product=hypothetical protein
1	Prodigal:2.6	CDS	683037	684107	.	+	0	ID=BAAGOFCN_00600;eC_number=1.5.1.28;Name=odh;gene=odh;inference=ab initio prediction:Prodigal:2.6,similar to AA sequence:UniProtKB:Q44297;locus_tag=BAAGOFCN_00600;product=Opine dehydrogenase
1	Prodigal:2.6	CDS	684172	685569	.	+	0	ID=BAAGOFCN_00601;Name=mleN_2;dbxref=COG:COG1757;gene=mleN_2;inference=ab initio prediction:Prodigal:2.6,similar to AA sequence:UniProtKB:P54571;locus_tag=BAAGOFCN_00601;product=Malate-2H(+)/Na(+)-lactate antiporter
1	Prodigal:2.6	CDS	686018	686791	.	-	0	ID=BAAGOFCN_00602;Name=ssaA_3;dbxref=COG:COG3942;gene=ssaA_3;inference=ab initio prediction:Prodigal:2.6,similar to AA sequence:UniProtKB:Q2FV55;locus_tag=BAAGOFCN_00602;product=Staphylococcal secretory antigen SsaA
1	Prodigal:2.6	CDS	687363	689336	.	+	0	ID=BAAGOFCN_00603;Name=soxS;gene=soxS;inference=ab initio prediction:Prodigal:2.6,similar to AA sequence:UniProtKB:P0A9E2;locus_tag=BAAGOFCN_00603;product=Regulatory protein SoxS
1	Prodigal:2.6	CDS	689375	690103	.	+	0	ID=BAAGOFCN_00604;Name=sarU;gene=sarU;inference=ab initio prediction:Prodigal:2.6,similar to AA sequence:UniProtKB:Q2G1T7;locus_tag=BAAGOFCN_00604;product=HTH-type transcriptional regulator SarU
1	Prodigal:2.6	CDS	690139	690462	.	+	0	ID=BAAGOFCN_00605;inference=ab initio prediction:Prodigal:2.6;locus_tag=BAAGOFCN_00605;product=hypothetical protein
1	Prodigal:2.6	CDS	690867	691211	.	+	0	ID=BAAGOFCN_00606;Name=sarR;gene=sarR;inference=ab initio prediction:Prodigal:2.6,similar to AA sequence:UniProtKB:Q9F0R1;locus_tag=BAAGOFCN_00606;product=HTH-type transcriptional regulator SarR
1	Prodigal:2.6	CDS	691316	692152	.	-	0	ID=BAAGOFCN_00607;Name=ureD1;dbxref=COG:COG0829;gene=ureD1;inference=ab initio prediction:Prodigal:2.6,similar to AA sequence:UniProtKB:Q79VJ0;locus_tag=BAAGOFCN_00607;product=Urease accessory protein UreD
1	Prodigal:2.6	CDS	692152	692766	.	-	0	ID=BAAGOFCN_00608;Name=ureG;gene=ureG;inference=ab initio prediction:Prodigal:2.6,similar to AA sequence:UniProtKB:Q7A427;locus_tag=BAAGOFCN_00608;product=Urease accessory protein UreG
1	Prodigal:2.6	CDS	692779	693468	.	-	0	ID=BAAGOFCN_00609;Name=ureF;dbxref=COG:COG0830;gene=ureF;inference=ab initio prediction:Prodigal:2.6,similar to AA sequence:UniProtKB:Q79VJ2;locus_tag=BAAGOFCN_00609;product=Urease accessory protein UreF
1	Prodigal:2.6	CDS	693461	693913	.	-	0	ID=BAAGOFCN_00610;Name=ureE;gene=ureE;inference=ab initio prediction:Prodigal:2.6,similar to AA sequence:UniProtKB:Q7A429;locus_tag=BAAGOFCN_00610;product=Urease accessory protein UreE
1	Prodigal:2.6	CDS	693927	695642	.	-	0	ID=BAAGOFCN_00611;eC_number=3.5.1.5;Name=ureC;gene=ureC;inference=ab initio prediction:Prodigal:2.6,similar to AA sequence:UniProtKB:P67404;locus_tag=BAAGOFCN_00611;product=Urease subunit alpha
1	Prodigal:2.6	CDS	695645	696046	.	-	0	ID=BAAGOFCN_00612;eC_number=3.5.1.5;Name=ureB;dbxref=COG:COG0832;gene=ureB;inference=ab initio prediction:Prodigal:2.6,similar to AA sequence:UniProtKB:Q4A0J4;locus_tag=BAAGOFCN_00612;product=Urease subunit beta
1	Prodigal:2.6	CDS	696060	696362	.	-	0	ID=BAAGOFCN_00613;eC_number=3.5.1.5;Name=ureA;dbxref=COG:COG0831;gene=ureA;inference=ab initio prediction:Prodigal:2.6,similar to AA sequence:UniProtKB:Q4A0J3;locus_tag=BAAGOFCN_00613;product=Urease subunit gamma
1	Prodigal:2.6	CDS	696630	697532	.	+	0	ID=BAAGOFCN_00614;dbxref=COG:COG4413;inference=ab initio prediction:Prodigal:2.6,similar to AA sequence:UniProtKB:Q72CX3;locus_tag=BAAGOFCN_00614;product=Urea transporter
1	Prodigal:2.6	CDS	697967	699109	.	+	0	ID=BAAGOFCN_00615;eC_number=1.3.99.-;Name=ydbM;gene=ydbM;inference=ab initio prediction:Prodigal:2.6,similar to AA sequence:UniProtKB:P96608;locus_tag=BAAGOFCN_00615;product=Putative acyl-CoA dehydrogenase YdbM
1	Prodigal:2.6	CDS	699428	700369	.	+	0	ID=BAAGOFCN_00616;eC_number=3.2.2.8;Name=rihB;dbxref=COG:COG1957;gene=rihB;inference=ab initio prediction:Prodigal:2.6,similar to AA sequence:UniProtKB:P33022;locus_tag=BAAGOFCN_00616;product=Pyrimidine-specific ribonucleoside hydrolase RihB
1	Prodigal:2.6	CDS	700479	701027	.	+	0	ID=BAAGOFCN_00617;Name=bioY;dbxref=COG:COG1268;gene=bioY;inference=ab initio prediction:Prodigal:2.6,similar to AA sequence:UniProtKB:Q2KBP7;locus_tag=BAAGOFCN_00617;product=Biotin transporter BioY
1	Prodigal:2.6	CDS	701064	701819	.	+	0	ID=BAAGOFCN_00618;inference=ab initio prediction:Prodigal:2.6;locus_tag=BAAGOFCN_00618;product=hypothetical protein
1	Prodigal:2.6	CDS	702332	702721	.	-	0	ID=BAAGOFCN_00619;Name=fdhD;gene=fdhD;inference=ab initio prediction:Prodigal:2.6,protein motif:HAMAP:MF_00187;locus_tag=BAAGOFCN_00619;product=Protein FdhD
1	Prodigal:2.6	CDS	702940	703725	.	+	0	ID=BAAGOFCN_00620;Name=modA;dbxref=COG:COG0725;gene=modA;inference=ab initio prediction:Prodigal:2.6,similar to AA sequence:UniProtKB:P45323;locus_tag=BAAGOFCN_00620;product=Molybdate-binding protein ModA
1	Prodigal:2.6	CDS	703739	704410	.	+	0	ID=BAAGOFCN_00621;Name=modB;dbxref=COG:COG4149;gene=modB;inference=ab initio prediction:Prodigal:2.6,similar to AA sequence:UniProtKB:P0AF01;locus_tag=BAAGOFCN_00621;product=Molybdenum transport system permease protein ModB
1	Prodigal:2.6	CDS	704411	705031	.	+	0	ID=BAAGOFCN_00622;eC_number=3.6.3.25;Name=cysA_1;dbxref=COG:COG1118;gene=cysA_1;inference=ab initio prediction:Prodigal:2.6,similar to AA sequence:UniProtKB:P16676;locus_tag=BAAGOFCN_00622;product=Sulfate/thiosulfate import ATP-binding protein CysA
1	Prodigal:2.6	CDS	705107	706108	.	+	0	ID=BAAGOFCN_00623;eC_number=2.7.7.80;Name=moeB_2;dbxref=COG:COG0476;gene=moeB_2;inference=ab initio prediction:Prodigal:2.6,similar to AA sequence:UniProtKB:P12282;locus_tag=BAAGOFCN_00623;product=Molybdopterin-synthase adenylyltransferase
1	Prodigal:2.6	CDS	706129	706659	.	+	0	ID=BAAGOFCN_00624;Name=moaB;gene=moaB;inference=ab initio prediction:Prodigal:2.6,similar to AA sequence:UniProtKB:P99137;locus_tag=BAAGOFCN_00624;product=Molybdenum cofactor biosynthesis protein B
1	Prodigal:2.6	CDS	706720	707208	.	-	0	ID=BAAGOFCN_00625;eC_number=4.6.1.17;Name=moaC;dbxref=COG:COG0315;gene=moaC;inference=ab initio prediction:Prodigal:2.6,similar to AA sequence:UniProtKB:Q2FVX9;locus_tag=BAAGOFCN_00625;product=Cyclic pyranopterin monophosphate synthase
1	Prodigal:2.6	CDS	707270	708529	.	+	0	ID=BAAGOFCN_00626;eC_number=2.10.1.1;Name=moeA;gene=moeA;inference=ab initio prediction:Prodigal:2.6,similar to AA sequence:UniProtKB:P99139;locus_tag=BAAGOFCN_00626;product=Molybdopterin molybdenumtransferase
1	Prodigal:2.6	CDS	708526	709002	.	+	0	ID=BAAGOFCN_00627;Name=mobB;dbxref=COG:COG1763;gene=mobB;inference=ab initio prediction:Prodigal:2.6,similar to AA sequence:UniProtKB:P44902;locus_tag=BAAGOFCN_00627;product=Molybdopterin-guanine dinucleotide biosynthesis adapter protein
1	Prodigal:2.6	CDS	709003	709455	.	+	0	ID=BAAGOFCN_00628;eC_number=2.8.1.12;Name=moaE;gene=moaE;inference=ab initio prediction:Prodigal:2.6,similar to AA sequence:UniProtKB:P65401;locus_tag=BAAGOFCN_00628;product=Molybdopterin synthase catalytic subunit
1	Prodigal:2.6	CDS	709452	709685	.	+	0	ID=BAAGOFCN_00629;Name=moaD;gene=moaD;inference=ab initio prediction:Prodigal:2.6,similar to AA sequence:UniProtKB:Q7A441;locus_tag=BAAGOFCN_00629;product=Molybdopterin synthase sulfur carrier subunit
1	Prodigal:2.6	CDS	709691	710296	.	+	0	ID=BAAGOFCN_00630;eC_number=2.7.7.77;Name=mobA;gene=mobA;inference=ab initio prediction:Prodigal:2.6,similar to AA sequence:UniProtKB:P65405;locus_tag=BAAGOFCN_00630;product=putative molybdenum cofactor guanylyltransferase
1	Prodigal:2.6	CDS	710309	711331	.	+	0	ID=BAAGOFCN_00631;eC_number=4.1.99.22;Name=moaA;dbxref=COG:COG2896;gene=moaA;inference=ab initio prediction:Prodigal:2.6,similar to AA sequence:UniProtKB:P69848;locus_tag=BAAGOFCN_00631;product=GTP 3'%2C8-cyclase
1	Prodigal:2.6	CDS	711733	712083	.	+	0	ID=BAAGOFCN_00632;Name=sarV;gene=sarV;inference=ab initio prediction:Prodigal:2.6,similar to AA sequence:UniProtKB:Q2FVY9;locus_tag=BAAGOFCN_00632;product=HTH-type transcriptional regulator SarV
1	Prodigal:2.6	CDS	712505	713578	.	+	0	ID=BAAGOFCN_00633;inference=ab initio prediction:Prodigal:2.6;locus_tag=BAAGOFCN_00633;product=hypothetical protein
1	Prodigal:2.6	CDS	714509	715702	.	-	0	ID=BAAGOFCN_00634;Name=yhhS_2;gene=yhhS_2;inference=ab initio prediction:Prodigal:2.6,similar to AA sequence:UniProtKB:P37621;locus_tag=BAAGOFCN_00634;product=putative MFS-type transporter YhhS
1	Prodigal:2.6	CDS	715702	716142	.	-	0	ID=BAAGOFCN_00635;inference=ab initio prediction:Prodigal:2.6,similar to AA sequence:UniProtKB:Q6GEG9;locus_tag=BAAGOFCN_00635;product=putative HTH-type transcriptional regulator
1	Prodigal:2.6	CDS	716306	717067	.	+	0	ID=BAAGOFCN_00636;inference=ab initio prediction:Prodigal:2.6;locus_tag=BAAGOFCN_00636;product=hypothetical protein
1	Prodigal:2.6	CDS	717064	717315	.	-	0	ID=BAAGOFCN_00637;inference=ab initio prediction:Prodigal:2.6;locus_tag=BAAGOFCN_00637;product=hypothetical protein
1	Prodigal:2.6	CDS	717467	718717	.	+	0	ID=BAAGOFCN_00638;eC_number=2.3.2.16;Name=femX;dbxref=COG:COG2348;gene=femX;inference=ab initio prediction:Prodigal:2.6,similar to AA sequence:UniProtKB:Q2FVZ4;locus_tag=BAAGOFCN_00638;product=Lipid II:glycine glycyltransferase
1	Prodigal:2.6	CDS	718794	721949	.	+	0	ID=BAAGOFCN_00639;Name=swrC;dbxref=COG:COG0841;gene=swrC;inference=ab initio prediction:Prodigal:2.6,similar to AA sequence:UniProtKB:O31501;locus_tag=BAAGOFCN_00639;product=Swarming motility protein SwrC
1	Prodigal:2.6	CDS	722000	722317	.	-	0	ID=BAAGOFCN_00640;inference=ab initio prediction:Prodigal:2.6;locus_tag=BAAGOFCN_00640;product=hypothetical protein
1	Prodigal:2.6	CDS	722609	722779	.	-	0	ID=BAAGOFCN_00641;inference=ab initio prediction:Prodigal:2.6;locus_tag=BAAGOFCN_00641;product=hypothetical protein
1	Prodigal:2.6	CDS	722921	723829	.	+	0	ID=BAAGOFCN_00642;inference=ab initio prediction:Prodigal:2.6;locus_tag=BAAGOFCN_00642;product=hypothetical protein
1	Prodigal:2.6	CDS	724024	724815	.	-	0	ID=BAAGOFCN_00643;eC_number=1.1.1.47;Name=gdh;dbxref=COG:COG1028;gene=gdh;inference=ab initio prediction:Prodigal:2.6,similar to AA sequence:UniProtKB:P12310;locus_tag=BAAGOFCN_00643;product=Glucose 1-dehydrogenase
1	Prodigal:2.6	CDS	724843	725706	.	-	0	ID=BAAGOFCN_00644;Name=glcU_2;dbxref=COG:COG4975;gene=glcU_2;inference=ab initio prediction:Prodigal:2.6,similar to AA sequence:UniProtKB:P40419;locus_tag=BAAGOFCN_00644;product=putative glucose uptake protein GlcU
1	Prodigal:2.6	CDS	725997	728132	.	+	0	ID=BAAGOFCN_00645;eC_number=5.99.1.2;Name=topB_1;dbxref=COG:COG0550;gene=topB_1;inference=ab initio prediction:Prodigal:2.6,similar to AA sequence:UniProtKB:P14294;locus_tag=BAAGOFCN_00645;product=DNA topoisomerase 3
1	Prodigal:2.6	CDS	728245	729579	.	+	0	ID=BAAGOFCN_00646;Name=pbuG;dbxref=COG:COG2252;gene=pbuG;inference=ab initio prediction:Prodigal:2.6,similar to AA sequence:UniProtKB:O34987;locus_tag=BAAGOFCN_00646;product=Guanine/hypoxanthine permease PbuG
1	Prodigal:2.6	CDS	729636	730034	.	-	0	ID=BAAGOFCN_00647;inference=ab initio prediction:Prodigal:2.6;locus_tag=BAAGOFCN_00647;product=hypothetical protein
1	Prodigal:2.6	CDS	730390	730698	.	+	0	ID=BAAGOFCN_00648;Name=rpsJ;gene=rpsJ;inference=ab initio prediction:Prodigal:2.6,similar to AA sequence:UniProtKB:Q2YYP5;locus_tag=BAAGOFCN_00648;product=30S ribosomal protein S10
1	Prodigal:2.6	CDS	730726	731388	.	+	0	ID=BAAGOFCN_00649;Name=rplC;dbxref=COG:COG0087;gene=rplC;inference=ab initio prediction:Prodigal:2.6,similar to AA sequence:UniProtKB:Q2FW06;locus_tag=BAAGOFCN_00649;product=50S ribosomal protein L3
1	Prodigal:2.6	CDS	731417	732040	.	+	0	ID=BAAGOFCN_00650;Name=rplD;dbxref=COG:COG0088;gene=rplD;inference=ab initio prediction:Prodigal:2.6,similar to AA sequence:UniProtKB:Q2FW07;locus_tag=BAAGOFCN_00650;product=50S ribosomal protein L4
1	Prodigal:2.6	CDS	732040	732315	.	+	0	ID=BAAGOFCN_00651;Name=rplW;dbxref=COG:COG0089;gene=rplW;inference=ab initio prediction:Prodigal:2.6,similar to AA sequence:UniProtKB:Q2FW08;locus_tag=BAAGOFCN_00651;product=50S ribosomal protein L23
1	Prodigal:2.6	CDS	732344	733177	.	+	0	ID=BAAGOFCN_00652;Name=rplB;dbxref=COG:COG0090;gene=rplB;inference=ab initio prediction:Prodigal:2.6,similar to AA sequence:UniProtKB:P60430;locus_tag=BAAGOFCN_00652;product=50S ribosomal protein L2
1	Prodigal:2.6	CDS	733244	733522	.	+	0	ID=BAAGOFCN_00653;Name=rpsS;dbxref=COG:COG0185;gene=rpsS;inference=ab initio prediction:Prodigal:2.6,similar to AA sequence:UniProtKB:Q2FW10;locus_tag=BAAGOFCN_00653;product=30S ribosomal protein S19
1	Prodigal:2.6	CDS	733550	733903	.	+	0	ID=BAAGOFCN_00654;Name=rplV;dbxref=COG:COG0091;gene=rplV;inference=ab initio prediction:Prodigal:2.6,similar to AA sequence:UniProtKB:Q2FW11;locus_tag=BAAGOFCN_00654;product=50S ribosomal protein L22
1	Prodigal:2.6	CDS	733927	734580	.	+	0	ID=BAAGOFCN_00655;Name=rpsC;dbxref=COG:COG0092;gene=rpsC;inference=ab initio prediction:Prodigal:2.6,similar to AA sequence:UniProtKB:Q2FW12;locus_tag=BAAGOFCN_00655;product=30S ribosomal protein S3
1	Prodigal:2.6	CDS	734583	735017	.	+	0	ID=BAAGOFCN_00656;Name=rplP;dbxref=COG:COG0197;gene=rplP;inference=ab initio prediction:Prodigal:2.6,similar to AA sequence:UniProtKB:Q2FW13;locus_tag=BAAGOFCN_00656;product=50S ribosomal protein L16
1	Prodigal:2.6	CDS	735007	735216	.	+	0	ID=BAAGOFCN_00657;Name=rpmC;dbxref=COG:COG0255;gene=rpmC;inference=ab initio prediction:Prodigal:2.6,similar to AA sequence:UniProtKB:Q2FW14;locus_tag=BAAGOFCN_00657;product=50S ribosomal protein L29
1	Prodigal:2.6	CDS	735241	735504	.	+	0	ID=BAAGOFCN_00658;Name=rpsQ;dbxref=COG:COG0186;gene=rpsQ;inference=ab initio prediction:Prodigal:2.6,similar to AA sequence:UniProtKB:Q2FW15;locus_tag=BAAGOFCN_00658;product=30S ribosomal protein S17
1	Prodigal:2.6	CDS	735535	735903	.	+	0	ID=BAAGOFCN_00659;Name=rplN;dbxref=COG:COG0093;gene=rplN;inference=ab initio prediction:Prodigal:2.6,similar to AA sequence:UniProtKB:Q2FW16;locus_tag=BAAGOFCN_00659;product=50S ribosomal protein L14
1	Prodigal:2.6	CDS	735945	736262	.	+	0	ID=BAAGOFCN_00660;Name=rplX;dbxref=COG:COG0198;gene=rplX;inference=ab initio prediction:Prodigal:2.6,similar to AA sequence:UniProtKB:Q2FW17;locus_tag=BAAGOFCN_00660;product=50S ribosomal protein L24
1	Prodigal:2.6	CDS	736288	736827	.	+	0	ID=BAAGOFCN_00661;Name=rplE;dbxref=COG:COG0094;gene=rplE;inference=ab initio prediction:Prodigal:2.6,similar to AA sequence:UniProtKB:Q2FW18;locus_tag=BAAGOFCN_00661;product=50S ribosomal protein L5
1	Prodigal:2.6	CDS	736850	737035	.	+	0	ID=BAAGOFCN_00662;Name=rpsZ;dbxref=COG:COG0199;gene=rpsZ;inference=ab initio prediction:Prodigal:2.6,similar to AA sequence:UniProtKB:Q2FW19;locus_tag=BAAGOFCN_00662;product=30S ribosomal protein S14 type Z
1	Prodigal:2.6	CDS	737066	737464	.	+	0	ID=BAAGOFCN_00663;Name=rpsH;dbxref=COG:COG0096;gene=rpsH;inference=ab initio prediction:Prodigal:2.6,similar to AA sequence:UniProtKB:Q2FW20;locus_tag=BAAGOFCN_00663;product=30S ribosomal protein S8
1	Prodigal:2.6	CDS	737489	738025	.	+	0	ID=BAAGOFCN_00664;Name=rplF;dbxref=COG:COG0097;gene=rplF;inference=ab initio prediction:Prodigal:2.6,similar to AA sequence:UniProtKB:Q2FW21;locus_tag=BAAGOFCN_00664;product=50S ribosomal protein L6
1	Prodigal:2.6	CDS	738057	738419	.	+	0	ID=BAAGOFCN_00665;Name=rplR;dbxref=COG:COG0256;gene=rplR;inference=ab initio prediction:Prodigal:2.6,similar to AA sequence:UniProtKB:Q2FW22;locus_tag=BAAGOFCN_00665;product=50S ribosomal protein L18
1	Prodigal:2.6	CDS	738439	738939	.	+	0	ID=BAAGOFCN_00666;Name=rpsE;dbxref=COG:COG0098;gene=rpsE;inference=ab initio prediction:Prodigal:2.6,similar to AA sequence:UniProtKB:Q2FW23;locus_tag=BAAGOFCN_00666;product=30S ribosomal protein S5
1	Prodigal:2.6	CDS	738956	739138	.	+	0	ID=BAAGOFCN_00667;Name=rpmD;dbxref=COG:COG1841;gene=rpmD;inference=ab initio prediction:Prodigal:2.6,similar to AA sequence:UniProtKB:P0A0G2;locus_tag=BAAGOFCN_00667;product=50S ribosomal protein L30
1	Prodigal:2.6	CDS	739155	739595	.	+	0	ID=BAAGOFCN_00668;Name=rplO;dbxref=COG:COG0200;gene=rplO;inference=ab initio prediction:Prodigal:2.6,similar to AA sequence:UniProtKB:P0A0F8;locus_tag=BAAGOFCN_00668;product=50S ribosomal protein L15
1	Prodigal:2.6	CDS	739595	740887	.	+	0	ID=BAAGOFCN_00669;Name=secY_2;gene=secY_2;inference=ab initio prediction:Prodigal:2.6,similar to AA sequence:UniProtKB:Q7A468;locus_tag=BAAGOFCN_00669;product=Protein translocase subunit SecY
1	Prodigal:2.6	CDS	740905	741552	.	+	0	ID=BAAGOFCN_00670;eC_number=2.7.4.3;Name=adk;gene=adk;inference=ab initio prediction:Prodigal:2.6,similar to AA sequence:UniProtKB:P99062;locus_tag=BAAGOFCN_00670;product=Adenylate kinase
1	Prodigal:2.6	CDS	741740	741958	.	+	0	ID=BAAGOFCN_00671;Name=infA;dbxref=COG:COG0361;gene=infA;inference=ab initio prediction:Prodigal:2.6,similar to AA sequence:UniProtKB:Q2FW28;locus_tag=BAAGOFCN_00671;product=Translation initiation factor IF-1
1	Prodigal:2.6	CDS	741990	742103	.	+	0	ID=BAAGOFCN_00672;Name=rpmJ;dbxref=COG:COG0257;gene=rpmJ;inference=ab initio prediction:Prodigal:2.6,similar to AA sequence:UniProtKB:Q2FW29;locus_tag=BAAGOFCN_00672;product=50S ribosomal protein L36
1	Prodigal:2.6	CDS	742126	742491	.	+	0	ID=BAAGOFCN_00673;Name=rpsM;dbxref=COG:COG0099;gene=rpsM;inference=ab initio prediction:Prodigal:2.6,similar to AA sequence:UniProtKB:Q2FW30;locus_tag=BAAGOFCN_00673;product=30S ribosomal protein S13
1	Prodigal:2.6	CDS	742514	742903	.	+	0	ID=BAAGOFCN_00674;Name=rpsK;dbxref=COG:COG0100;gene=rpsK;inference=ab initio prediction:Prodigal:2.6,similar to AA sequence:UniProtKB:Q2FW31;locus_tag=BAAGOFCN_00674;product=30S ribosomal protein S11
1	Prodigal:2.6	CDS	742980	743924	.	+	0	ID=BAAGOFCN_00675;eC_number=2.7.7.6;Name=rpoA;gene=rpoA;inference=ab initio prediction:Prodigal:2.6,similar to AA sequence:UniProtKB:P66706;locus_tag=BAAGOFCN_00675;product=DNA-directed RNA polymerase subunit alpha
1	Prodigal:2.6	CDS	743941	744309	.	+	0	ID=BAAGOFCN_00676;Name=rplQ;dbxref=COG:COG0203;gene=rplQ;inference=ab initio prediction:Prodigal:2.6,similar to AA sequence:UniProtKB:Q2FW33;locus_tag=BAAGOFCN_00676;product=50S ribosomal protein L17
1	Prodigal:2.6	CDS	744640	745449	.	+	0	ID=BAAGOFCN_00677;eC_number=3.6.3.-;Name=ecfA1;dbxref=COG:COG1122;gene=ecfA1;inference=ab initio prediction:Prodigal:2.6,similar to AA sequence:UniProtKB:Q1GBJ0;locus_tag=BAAGOFCN_00677;product=Energy-coupling factor transporter ATP-binding protein EcfA1
1	Prodigal:2.6	CDS	745446	746306	.	+	0	ID=BAAGOFCN_00678;eC_number=3.6.3.-;Name=ecfA2;gene=ecfA2;inference=ab initio prediction:Prodigal:2.6,similar to AA sequence:UniProtKB:Q7A471;locus_tag=BAAGOFCN_00678;product=Energy-coupling factor transporter ATP-binding protein EcfA2
1	Prodigal:2.6	CDS	746296	747102	.	+	0	ID=BAAGOFCN_00679;Name=ecfT;dbxref=COG:COG0619;gene=ecfT;inference=ab initio prediction:Prodigal:2.6,similar to AA sequence:UniProtKB:P70972;locus_tag=BAAGOFCN_00679;product=Energy-coupling factor transporter transmembrane protein EcfT
1	Prodigal:2.6	CDS	747106	747909	.	+	0	ID=BAAGOFCN_00680;eC_number=5.4.99.12;Name=truA;dbxref=COG:COG0101;gene=truA;inference=ab initio prediction:Prodigal:2.6,similar to AA sequence:UniProtKB:Q72DL8;locus_tag=BAAGOFCN_00680;product=tRNA pseudouridine synthase A
1	Prodigal:2.6	CDS	748170	748607	.	+	0	ID=BAAGOFCN_00681;Name=rplM;dbxref=COG:COG0102;gene=rplM;inference=ab initio prediction:Prodigal:2.6,similar to AA sequence:UniProtKB:Q2FW38;locus_tag=BAAGOFCN_00681;product=50S ribosomal protein L13
1	Prodigal:2.6	CDS	748627	749019	.	+	0	ID=BAAGOFCN_00682;Name=rpsI;gene=rpsI;inference=ab initio prediction:Prodigal:2.6,similar to AA sequence:UniProtKB:P66646;locus_tag=BAAGOFCN_00682;product=30S ribosomal protein S9
1	Prodigal:2.6	CDS	749281	750021	.	-	0	ID=BAAGOFCN_00683;eC_number=3.5.1.-;Name=cobB;dbxref=COG:COG0846;gene=cobB;inference=ab initio prediction:Prodigal:2.6,similar to AA sequence:UniProtKB:P66815;locus_tag=BAAGOFCN_00683;product=NAD-dependent protein deacetylase
1	Prodigal:2.6	CDS	750321	751076	.	+	0	ID=BAAGOFCN_00684;Name=lacR;gene=lacR;inference=ab initio prediction:Prodigal:2.6,similar to AA sequence:UniProtKB:P67744;locus_tag=BAAGOFCN_00684;product=Lactose phosphotransferase system repressor
1	Prodigal:2.6	CDS	751443	751871	.	+	0	ID=BAAGOFCN_00685;eC_number=5.3.1.26;Name=lacA;gene=lacA;inference=ab initio prediction:Prodigal:2.6,similar to AA sequence:UniProtKB:P23494;locus_tag=BAAGOFCN_00685;product=Galactose-6-phosphate isomerase subunit LacA
1	Prodigal:2.6	CDS	751886	752401	.	+	0	ID=BAAGOFCN_00686;eC_number=5.3.1.26;Name=lacB;gene=lacB;inference=ab initio prediction:Prodigal:2.6,similar to AA sequence:UniProtKB:P65647;locus_tag=BAAGOFCN_00686;product=Galactose-6-phosphate isomerase subunit LacB
1	Prodigal:2.6	CDS	752414	753346	.	+	0	ID=BAAGOFCN_00687;eC_number=2.7.1.144;Name=lacC_1;dbxref=COG:COG1105;gene=lacC_1;inference=ab initio prediction:Prodigal:2.6,similar to AA sequence:UniProtKB:P0A0B9;locus_tag=BAAGOFCN_00687;product=Tagatose-6-phosphate kinase
1	Prodigal:2.6	CDS	753350	754327	.	+	0	ID=BAAGOFCN_00688;eC_number=4.1.2.40;Name=lacD;dbxref=COG:COG3684;gene=lacD;inference=ab initio prediction:Prodigal:2.6,similar to AA sequence:UniProtKB:P0A011;locus_tag=BAAGOFCN_00688;product=Tagatose 1%2C6-diphosphate aldolase
1	Prodigal:2.6	CDS	754347	754661	.	+	0	ID=BAAGOFCN_00689;Name=lacF;dbxref=COG:COG1447;gene=lacF;inference=ab initio prediction:Prodigal:2.6,similar to AA sequence:UniProtKB:P0A0D6;locus_tag=BAAGOFCN_00689;product=PTS system lactose-specific EIIA component
1	Prodigal:2.6	CDS	754667	756415	.	+	0	ID=BAAGOFCN_00690;Name=lacE;dbxref=COG:COG1455;gene=lacE;inference=ab initio prediction:Prodigal:2.6,similar to AA sequence:UniProtKB:P11162;locus_tag=BAAGOFCN_00690;product=PTS system lactose-specific EIICB component
1	Prodigal:2.6	CDS	756431	757843	.	+	0	ID=BAAGOFCN_00691;eC_number=3.2.1.85;Name=lacG;gene=lacG;inference=ab initio prediction:Prodigal:2.6,similar to AA sequence:UniProtKB:P67768;locus_tag=BAAGOFCN_00691;product=6-phospho-beta-galactosidase
1	Prodigal:2.6	CDS	758193	759365	.	-	0	ID=BAAGOFCN_00692;inference=ab initio prediction:Prodigal:2.6;locus_tag=BAAGOFCN_00692;product=hypothetical protein
1	Prodigal:2.6	CDS	760497	761108	.	+	0	ID=BAAGOFCN_00693;inference=ab initio prediction:Prodigal:2.6;locus_tag=BAAGOFCN_00693;product=hypothetical protein
1	Prodigal:2.6	CDS	761433	761687	.	-	0	ID=BAAGOFCN_00694;inference=ab initio prediction:Prodigal:2.6;locus_tag=BAAGOFCN_00694;product=hypothetical protein
1	Prodigal:2.6	CDS	761801	762667	.	-	0	ID=BAAGOFCN_00695;inference=ab initio prediction:Prodigal:2.6;locus_tag=BAAGOFCN_00695;product=hypothetical protein
1	Prodigal:2.6	CDS	762745	763263	.	-	0	ID=BAAGOFCN_00696;inference=ab initio prediction:Prodigal:2.6;locus_tag=BAAGOFCN_00696;product=hypothetical protein
1	Prodigal:2.6	CDS	763369	764007	.	-	0	ID=BAAGOFCN_00697;inference=ab initio prediction:Prodigal:2.6;locus_tag=BAAGOFCN_00697;product=hypothetical protein
1	Prodigal:2.6	CDS	764013	764492	.	-	0	ID=BAAGOFCN_00698;inference=ab initio prediction:Prodigal:2.6;locus_tag=BAAGOFCN_00698;product=hypothetical protein
1	Prodigal:2.6	CDS	764665	764922	.	-	0	ID=BAAGOFCN_00699;inference=ab initio prediction:Prodigal:2.6;locus_tag=BAAGOFCN_00699;product=hypothetical protein
1	Prodigal:2.6	CDS	766461	767693	.	+	0	ID=BAAGOFCN_00700;inference=ab initio prediction:Prodigal:2.6;locus_tag=BAAGOFCN_00700;product=hypothetical protein
1	Prodigal:2.6	CDS	768128	768961	.	-	0	ID=BAAGOFCN_00701;inference=ab initio prediction:Prodigal:2.6;locus_tag=BAAGOFCN_00701;product=hypothetical protein
1	Prodigal:2.6	CDS	769244	769852	.	+	0	ID=BAAGOFCN_00702;Name=bin3;gene=bin3;inference=ab initio prediction:Prodigal:2.6,similar to AA sequence:UniProtKB:P20384;locus_tag=BAAGOFCN_00702;product=Putative transposon Tn552 DNA-invertase bin3
1	Prodigal:2.6	CDS	769981	770433	.	+	0	ID=BAAGOFCN_00703;inference=ab initio prediction:Prodigal:2.6;locus_tag=BAAGOFCN_00703;product=hypothetical protein
1	Prodigal:2.6	CDS	770598	771164	.	-	0	ID=BAAGOFCN_00704;Name=qacR;gene=qacR;inference=ab initio prediction:Prodigal:2.6,similar to AA sequence:UniProtKB:P0A0N3;locus_tag=BAAGOFCN_00704;product=HTH-type transcriptional regulator QacR
1	Prodigal:2.6	CDS	771342	772886	.	+	0	ID=BAAGOFCN_00705;Name=qacA;dbxref=COG:COG0477;gene=qacA;inference=ab initio prediction:Prodigal:2.6,similar to AA sequence:UniProtKB:P0A0J9;locus_tag=BAAGOFCN_00705;product=Antiseptic resistance protein
1	Prodigal:2.6	CDS	773091	773651	.	+	0	ID=BAAGOFCN_00706;inference=ab initio prediction:Prodigal:2.6;locus_tag=BAAGOFCN_00706;product=hypothetical protein
1	Prodigal:2.6	CDS	773986	774723	.	-	0	ID=BAAGOFCN_00707;inference=ab initio prediction:Prodigal:2.6;locus_tag=BAAGOFCN_00707;product=hypothetical protein
1	Prodigal:2.6	CDS	775148	775531	.	+	0	ID=BAAGOFCN_00708;inference=ab initio prediction:Prodigal:2.6;locus_tag=BAAGOFCN_00708;product=hypothetical protein
1	Prodigal:2.6	CDS	775624	776022	.	+	0	ID=BAAGOFCN_00709;inference=ab initio prediction:Prodigal:2.6;locus_tag=BAAGOFCN_00709;product=hypothetical protein
1	Prodigal:2.6	CDS	776585	776737	.	-	0	ID=BAAGOFCN_00710;inference=ab initio prediction:Prodigal:2.6;locus_tag=BAAGOFCN_00710;product=hypothetical protein
1	Prodigal:2.6	CDS	776953	777231	.	-	0	ID=BAAGOFCN_00711;inference=ab initio prediction:Prodigal:2.6;locus_tag=BAAGOFCN_00711;product=hypothetical protein
1	Prodigal:2.6	CDS	777328	778155	.	-	0	ID=BAAGOFCN_00712;Name=tagG_1;dbxref=COG:COG1682;gene=tagG_1;inference=ab initio prediction:Prodigal:2.6,similar to AA sequence:UniProtKB:P42953;locus_tag=BAAGOFCN_00712;product=Teichoic acid translocation permease protein TagG
1	Prodigal:2.6	CDS	778218	779390	.	+	0	ID=BAAGOFCN_00713;inference=ab initio prediction:Prodigal:2.6;locus_tag=BAAGOFCN_00713;product=hypothetical protein
1	Prodigal:2.6	CDS	779435	779839	.	+	0	ID=BAAGOFCN_00714;inference=ab initio prediction:Prodigal:2.6;locus_tag=BAAGOFCN_00714;product=hypothetical protein
1	Prodigal:2.6	CDS	779840	781279	.	+	0	ID=BAAGOFCN_00715;Name=aacA-aphD;gene=aacA-aphD;inference=ab initio prediction:Prodigal:2.6,similar to AA sequence:UniProtKB:P0A0C2;locus_tag=BAAGOFCN_00715;product=Bifunctional AAC/APH
1	Prodigal:2.6	CDS	781409	782581	.	-	0	ID=BAAGOFCN_00716;inference=ab initio prediction:Prodigal:2.6;locus_tag=BAAGOFCN_00716;product=hypothetical protein
1	Prodigal:2.6	CDS	782644	783528	.	+	0	ID=BAAGOFCN_00717;inference=ab initio prediction:Prodigal:2.6;locus_tag=BAAGOFCN_00717;product=hypothetical protein
1	Prodigal:2.6	CDS	783605	784630	.	-	0	ID=BAAGOFCN_00718;eC_number=1.14.13.107;Name=limB;gene=limB;inference=ab initio prediction:Prodigal:2.6,similar to AA sequence:UniProtKB:Q9EUT9;locus_tag=BAAGOFCN_00718;product=Limonene 1%2C2-monooxygenase
1	Prodigal:2.6	CDS	784763	785767	.	+	0	ID=BAAGOFCN_00719;eC_number=1.-.-.-;Name=yfmJ;dbxref=COG:COG2130;gene=yfmJ;inference=ab initio prediction:Prodigal:2.6,similar to AA sequence:UniProtKB:O34812;locus_tag=BAAGOFCN_00719;product=Putative NADP-dependent oxidoreductase YfmJ
1	Prodigal:2.6	CDS	785866	786876	.	+	0	ID=BAAGOFCN_00720;inference=ab initio prediction:Prodigal:2.6,similar to AA sequence:UniProtKB:P99173;locus_tag=BAAGOFCN_00720;product=Zinc-type alcohol dehydrogenase-like protein
1	Prodigal:2.6	CDS	787672	788208	.	+	0	ID=BAAGOFCN_00721;inference=ab initio prediction:Prodigal:2.6;locus_tag=BAAGOFCN_00721;product=hypothetical protein
1	Prodigal:2.6	CDS	788221	788460	.	+	0	ID=BAAGOFCN_00722;inference=ab initio prediction:Prodigal:2.6;locus_tag=BAAGOFCN_00722;product=hypothetical protein
1	Prodigal:2.6	CDS	788534	789034	.	+	0	ID=BAAGOFCN_00723;inference=ab initio prediction:Prodigal:2.6,similar to AA sequence:UniProtKB:P99157;locus_tag=BAAGOFCN_00723;product=Alkaline shock protein 23
1	Prodigal:2.6	CDS	789095	791056	.	-	0	ID=BAAGOFCN_00724;eC_number=6.3.2.39;Name=iucC_1;dbxref=COG:COG4264;gene=iucC_1;inference=ab initio prediction:Prodigal:2.6,similar to AA sequence:UniProtKB:Q47318;locus_tag=BAAGOFCN_00724;product=Aerobactin synthase
1	Prodigal:2.6	CDS	791159	792340	.	+	0	ID=BAAGOFCN_00725;inference=ab initio prediction:Prodigal:2.6;locus_tag=BAAGOFCN_00725;product=hypothetical protein
1	Prodigal:2.6	CDS	792330	794087	.	+	0	ID=BAAGOFCN_00726;eC_number=6.3.2.39;Name=iucC_2;dbxref=COG:COG4264;gene=iucC_2;inference=ab initio prediction:Prodigal:2.6,similar to AA sequence:UniProtKB:Q47318;locus_tag=BAAGOFCN_00726;product=Aerobactin synthase
1	Prodigal:2.6	CDS	794091	795152	.	+	0	ID=BAAGOFCN_00727;eC_number=5.1.1.12;Name=orr;dbxref=COG:COG3457;gene=orr;inference=ab initio prediction:Prodigal:2.6,similar to AA sequence:UniProtKB:C1FW08;locus_tag=BAAGOFCN_00727;product=Ornithine racemase
1	Prodigal:2.6	CDS	795354	796349	.	+	0	ID=BAAGOFCN_00728;Name=yfmC;dbxref=COG:COG4594;gene=yfmC;inference=ab initio prediction:Prodigal:2.6,similar to AA sequence:UniProtKB:O34348;locus_tag=BAAGOFCN_00728;product=Fe(3+)-citrate-binding protein YfmC
1	Prodigal:2.6	CDS	796361	797392	.	+	0	ID=BAAGOFCN_00729;Name=yfiZ;dbxref=COG:COG0609;gene=yfiZ;inference=ab initio prediction:Prodigal:2.6,similar to AA sequence:UniProtKB:O31568;locus_tag=BAAGOFCN_00729;product=putative siderophore transport system permease protein YfiZ
1	Prodigal:2.6	CDS	797389	798354	.	+	0	ID=BAAGOFCN_00730;Name=fecD;dbxref=COG:COG0609;gene=fecD;inference=ab initio prediction:Prodigal:2.6,similar to AA sequence:UniProtKB:P15029;locus_tag=BAAGOFCN_00730;product=Fe(3+) dicitrate transport system permease protein FecD
1	Prodigal:2.6	CDS	798651	800024	.	+	0	ID=BAAGOFCN_00731;inference=ab initio prediction:Prodigal:2.6;locus_tag=BAAGOFCN_00731;product=hypothetical protein
1	Prodigal:2.6	CDS	800203	800517	.	-	0	ID=BAAGOFCN_00732;eC_number=1.14.99.48;Name=isdI;dbxref=COG:COG2329;gene=isdI;inference=ab initio prediction:Prodigal:2.6,similar to AA sequence:UniProtKB:Q2G1J2;locus_tag=BAAGOFCN_00732;product=Heme oxygenase (staphylobilin-producing) 2
1	Prodigal:2.6	CDS	800670	800930	.	-	0	ID=BAAGOFCN_00733;inference=ab initio prediction:Prodigal:2.6,similar to AA sequence:UniProtKB:Q99S93;locus_tag=BAAGOFCN_00733;note=UPF0457 protein SA1975.1;product=hypothetical protein
1	Prodigal:2.6	CDS	801107	801616	.	+	0	ID=BAAGOFCN_00734;Name=ydjM;dbxref=COG:COG1988;gene=ydjM;inference=ab initio prediction:Prodigal:2.6,similar to AA sequence:UniProtKB:P64481;locus_tag=BAAGOFCN_00734;product=Inner membrane protein YdjM
1	Prodigal:2.6	CDS	801671	802858	.	+	0	ID=BAAGOFCN_00735;eC_number=2.7.7.-;inference=ab initio prediction:Prodigal:2.6,similar to AA sequence:UniProtKB:Q7A4A4;locus_tag=BAAGOFCN_00735;product=putative uridylyltransferase
1	Prodigal:2.6	CDS	802877	803560	.	+	0	ID=BAAGOFCN_00736;inference=ab initio prediction:Prodigal:2.6,similar to AA sequence:UniProtKB:P67153;locus_tag=BAAGOFCN_00736;note=UPF0073 inner membrane protein YqfA;product=hypothetical protein
1	Prodigal:2.6	CDS	803799	805136	.	+	0	ID=BAAGOFCN_00737;Name=sdrM;gene=sdrM;inference=ab initio prediction:Prodigal:2.6,similar to AA sequence:UniProtKB:Q99S97;locus_tag=BAAGOFCN_00737;product=Multidrug efflux pump SdrM
1	Prodigal:2.6	CDS	805235	806077	.	-	0	ID=BAAGOFCN_00738;inference=ab initio prediction:Prodigal:2.6;locus_tag=BAAGOFCN_00738;product=hypothetical protein
1	Prodigal:2.6	CDS	806062	806376	.	-	0	ID=BAAGOFCN_00739;inference=ab initio prediction:Prodigal:2.6;locus_tag=BAAGOFCN_00739;product=hypothetical protein
1	Prodigal:2.6	CDS	806602	807069	.	+	0	ID=BAAGOFCN_00740;Name=sepA_2;gene=sepA_2;inference=ab initio prediction:Prodigal:2.6,similar to AA sequence:UniProtKB:Q99S98;locus_tag=BAAGOFCN_00740;product=Multidrug resistance efflux pump SepA
1	Prodigal:2.6	CDS	807339	808778	.	+	0	ID=BAAGOFCN_00741;Name=emrB_2;gene=emrB_2;inference=ab initio prediction:Prodigal:2.6,similar to AA sequence:UniProtKB:P0AEJ0;locus_tag=BAAGOFCN_00741;product=Multidrug export protein EmrB
1	Prodigal:2.6	CDS	808929	809996	.	+	0	ID=BAAGOFCN_00742;Name=salA;dbxref=COG:COG0489;gene=salA;inference=ab initio prediction:Prodigal:2.6,similar to AA sequence:UniProtKB:P50863;locus_tag=BAAGOFCN_00742;product=Iron-sulfur cluster carrier protein
1	Aragorn:1.2	tRNA	815388	815462	.	+	.	ID=BAAGOFCN_00743;inference=COORDINATES:profile:Aragorn:1.2;locus_tag=BAAGOFCN_00743;product=tRNA-Asn(gtt)
1	Aragorn:1.2	tRNA	815463	815536	.	+	.	ID=BAAGOFCN_00744;inference=COORDINATES:profile:Aragorn:1.2;locus_tag=BAAGOFCN_00744;product=tRNA-Glu(ttc)
1	Aragorn:1.2	tRNA	815542	815617	.	+	.	ID=BAAGOFCN_00745;inference=COORDINATES:profile:Aragorn:1.2;locus_tag=BAAGOFCN_00745;product=tRNA-Val(tac)
1	Aragorn:1.2	tRNA	815634	815717	.	+	.	ID=BAAGOFCN_00746;inference=COORDINATES:profile:Aragorn:1.2;locus_tag=BAAGOFCN_00746;product=tRNA-Tyr(gta)
1	Aragorn:1.2	tRNA	815722	815796	.	+	.	ID=BAAGOFCN_00747;inference=COORDINATES:profile:Aragorn:1.2;locus_tag=BAAGOFCN_00747;product=tRNA-Gln(ttg)
1	Aragorn:1.2	tRNA	815800	815873	.	+	.	ID=BAAGOFCN_00748;inference=COORDINATES:profile:Aragorn:1.2;locus_tag=BAAGOFCN_00748;product=tRNA-Lys(ttt)
1	Prodigal:2.6	CDS	816039	816848	.	+	0	ID=BAAGOFCN_00749;eC_number=2.7.7.85;Name=cdaA;dbxref=COG:COG1624;gene=cdaA;inference=ab initio prediction:Prodigal:2.6,similar to AA sequence:UniProtKB:Q45589;locus_tag=BAAGOFCN_00749;product=Cyclic di-AMP synthase CdaA
1	Prodigal:2.6	CDS	816849	817784	.	+	0	ID=BAAGOFCN_00750;Name=cdaR;dbxref=COG:COG4856;gene=cdaR;inference=ab initio prediction:Prodigal:2.6,similar to AA sequence:UniProtKB:O34659;locus_tag=BAAGOFCN_00750;product=CdaA regulatory protein CdaR
1	Prodigal:2.6	CDS	817809	819164	.	+	0	ID=BAAGOFCN_00751;eC_number=5.4.2.10;Name=glmM;gene=glmM;inference=ab initio prediction:Prodigal:2.6,similar to AA sequence:UniProtKB:P99087;locus_tag=BAAGOFCN_00751;product=Phosphoglucosamine mutase
1	Prodigal:2.6	CDS	819796	821601	.	+	0	ID=BAAGOFCN_00752;eC_number=2.6.1.16;Name=glmS;gene=glmS;inference=ab initio prediction:Prodigal:2.6,similar to AA sequence:UniProtKB:P64228;locus_tag=BAAGOFCN_00752;product=Glutamine--fructose-6-phosphate aminotransferase [isomerizing]
1	Prodigal:2.6	CDS	822096	822953	.	+	0	ID=BAAGOFCN_00753;eC_number=3.1.3.104;Name=ywtE_1;dbxref=COG:COG0561;gene=ywtE_1;inference=ab initio prediction:Prodigal:2.6,similar to AA sequence:UniProtKB:P96741;locus_tag=BAAGOFCN_00753;product=5-amino-6-(5-phospho-D-ribitylamino)uracil phosphatase YwtE
1	Prodigal:2.6	CDS	823258	824409	.	-	0	ID=BAAGOFCN_00754;inference=ab initio prediction:Prodigal:2.6;locus_tag=BAAGOFCN_00754;product=hypothetical protein
1	Prodigal:2.6	CDS	824497	825273	.	+	0	ID=BAAGOFCN_00755;eC_number=3.6.1.41;Name=apaH;gene=apaH;inference=ab initio prediction:Prodigal:2.6,protein motif:HAMAP:MF_00199;locus_tag=BAAGOFCN_00755;product=Bis(5'-nucleosyl)-tetraphosphatase%2C symmetrical
1	Prodigal:2.6	CDS	825534	826487	.	-	0	ID=BAAGOFCN_00756;Name=czcD_1;dbxref=COG:COG1230;gene=czcD_1;inference=ab initio prediction:Prodigal:2.6,similar to AA sequence:UniProtKB:O07084;locus_tag=BAAGOFCN_00756;product=Cadmium%2C cobalt and zinc/H(+)-K(+) antiporter
1	Prodigal:2.6	CDS	826474	826815	.	-	0	ID=BAAGOFCN_00757;Name=czrA_2;dbxref=COG:COG0640;gene=czrA_2;inference=ab initio prediction:Prodigal:2.6,similar to AA sequence:UniProtKB:O31844;locus_tag=BAAGOFCN_00757;product=HTH-type transcriptional repressor CzrA
1	Prodigal:2.6	CDS	826960	827616	.	+	0	ID=BAAGOFCN_00758;eC_number=4.-.-.-;Name=yhfK;dbxref=COG:COG0702;gene=yhfK;inference=ab initio prediction:Prodigal:2.6,similar to AA sequence:UniProtKB:O07609;locus_tag=BAAGOFCN_00758;product=putative sugar epimerase YhfK
1	Prodigal:2.6	CDS	828258	829196	.	+	0	ID=BAAGOFCN_00759;eC_number=5.3.1.8;Name=gmuF;dbxref=COG:COG1482;gene=gmuF;inference=ab initio prediction:Prodigal:2.6,similar to AA sequence:UniProtKB:O05511;locus_tag=BAAGOFCN_00759;product=putative mannose-6-phosphate isomerase GmuF
1	Prodigal:2.6	CDS	829251	829478	.	+	0	ID=BAAGOFCN_00760;inference=ab initio prediction:Prodigal:2.6;locus_tag=BAAGOFCN_00760;product=hypothetical protein
1	Prodigal:2.6	CDS	829711	831087	.	+	0	ID=BAAGOFCN_00761;inference=ab initio prediction:Prodigal:2.6;locus_tag=BAAGOFCN_00761;product=hypothetical protein
1	Prodigal:2.6	CDS	831268	831678	.	+	0	ID=BAAGOFCN_00762;inference=ab initio prediction:Prodigal:2.6;locus_tag=BAAGOFCN_00762;product=hypothetical protein
1	Prodigal:2.6	CDS	831866	832312	.	+	0	ID=BAAGOFCN_00763;eC_number=1.16.-.-;Name=dps1;dbxref=COG:COG0783;gene=dps1;inference=ab initio prediction:Prodigal:2.6,similar to AA sequence:UniProtKB:Q8RPQ1;locus_tag=BAAGOFCN_00763;product=DNA protection during starvation protein 1
1	Prodigal:2.6	CDS	832436	833146	.	-	0	ID=BAAGOFCN_00764;eC_number=2.4.2.1;Name=deoD;dbxref=COG:COG0813;gene=deoD;inference=ab initio prediction:Prodigal:2.6,similar to AA sequence:UniProtKB:O34925;locus_tag=BAAGOFCN_00764;product=Purine nucleoside phosphorylase DeoD-type
1	Prodigal:2.6	CDS	833353	834015	.	+	0	ID=BAAGOFCN_00765;eC_number=4.1.2.4;Name=deoC2;gene=deoC2;inference=ab initio prediction:Prodigal:2.6,similar to AA sequence:UniProtKB:P99174;locus_tag=BAAGOFCN_00765;product=Deoxyribose-phosphate aldolase 2
1	Prodigal:2.6	CDS	834048	835349	.	+	0	ID=BAAGOFCN_00766;eC_number=2.4.2.2;Name=pdp;gene=pdp;inference=ab initio prediction:Prodigal:2.6,similar to AA sequence:UniProtKB:Q7A4D0;locus_tag=BAAGOFCN_00766;product=Pyrimidine-nucleoside phosphorylase
1	Prodigal:2.6	CDS	835359	836552	.	+	0	ID=BAAGOFCN_00767;eC_number=5.4.2.7;Name=deoB;gene=deoB;inference=ab initio prediction:Prodigal:2.6,similar to AA sequence:UniProtKB:P99100;locus_tag=BAAGOFCN_00767;product=Phosphopentomutase
1	Prodigal:2.6	CDS	836549	836899	.	+	0	ID=BAAGOFCN_00768;inference=ab initio prediction:Prodigal:2.6;locus_tag=BAAGOFCN_00768;product=hypothetical protein
1	Prodigal:2.6	CDS	837050	837520	.	-	0	ID=BAAGOFCN_00769;eC_number=4.4.1.21;Name=luxS;gene=luxS;inference=ab initio prediction:Prodigal:2.6,similar to AA sequence:UniProtKB:P65330;locus_tag=BAAGOFCN_00769;product=S-ribosylhomocysteine lyase
1	Prodigal:2.6	CDS	837748	838932	.	+	0	ID=BAAGOFCN_00770;eC_number=3.5.1.-;Name=abgB;dbxref=COG:COG1473;gene=abgB;inference=ab initio prediction:Prodigal:2.6,similar to AA sequence:UniProtKB:P76052;locus_tag=BAAGOFCN_00770;product=p-aminobenzoyl-glutamate hydrolase subunit B
1	Prodigal:2.6	CDS	838932	840122	.	+	0	ID=BAAGOFCN_00771;inference=ab initio prediction:Prodigal:2.6;locus_tag=BAAGOFCN_00771;product=hypothetical protein
1	Prodigal:2.6	CDS	840296	840961	.	+	0	ID=BAAGOFCN_00772;inference=ab initio prediction:Prodigal:2.6;locus_tag=BAAGOFCN_00772;product=hypothetical protein
1	Prodigal:2.6	CDS	841182	841979	.	-	0	ID=BAAGOFCN_00773;eC_number=2.7.1.33;Name=coaW;dbxref=COG:COG5146;gene=coaW;inference=ab initio prediction:Prodigal:2.6,similar to AA sequence:UniProtKB:Q2FWC7;locus_tag=BAAGOFCN_00773;product=Type II pantothenate kinase
1	Prodigal:2.6	CDS	842282	843142	.	+	0	ID=BAAGOFCN_00774;eC_number=2.3.1.57;Name=bltD;dbxref=COG:COG0454;gene=bltD;inference=ab initio prediction:Prodigal:2.6,similar to AA sequence:UniProtKB:P39909;locus_tag=BAAGOFCN_00774;product=Spermine/spermidine acetyltransferase
1	Prodigal:2.6	CDS	843253	843789	.	+	0	ID=BAAGOFCN_00775;Name=rpoE;gene=rpoE;inference=ab initio prediction:Prodigal:2.6,similar to AA sequence:UniProtKB:P66715;locus_tag=BAAGOFCN_00775;product=putative DNA-directed RNA polymerase subunit delta
1	Prodigal:2.6	CDS	844126	845733	.	+	0	ID=BAAGOFCN_00776;eC_number=6.3.4.2;Name=pyrG;gene=pyrG;inference=ab initio prediction:Prodigal:2.6,similar to AA sequence:UniProtKB:P99072;locus_tag=BAAGOFCN_00776;product=CTP synthase
1	Prodigal:2.6	CDS	845960	846481	.	-	0	ID=BAAGOFCN_00777;inference=ab initio prediction:Prodigal:2.6;locus_tag=BAAGOFCN_00777;product=hypothetical protein
1	Prodigal:2.6	CDS	846701	847561	.	+	0	ID=BAAGOFCN_00778;eC_number=4.1.2.13;Name=fba;gene=fba;inference=ab initio prediction:Prodigal:2.6,similar to AA sequence:UniProtKB:P99075;locus_tag=BAAGOFCN_00778;product=Fructose-bisphosphate aldolase
1	Prodigal:2.6	CDS	847922	849181	.	+	0	ID=BAAGOFCN_00779;eC_number=2.5.1.7;Name=murA2;gene=murA2;inference=ab initio prediction:Prodigal:2.6,similar to AA sequence:UniProtKB:P65457;locus_tag=BAAGOFCN_00779;product=UDP-N-acetylglucosamine 1-carboxyvinyltransferase 2
1	Prodigal:2.6	CDS	849609	851036	.	+	0	ID=BAAGOFCN_00780;eC_number=1.2.1.3;dbxref=COG:COG1012;inference=ab initio prediction:Prodigal:2.6,similar to AA sequence:UniProtKB:Q99SD6;locus_tag=BAAGOFCN_00780;product=Putative aldehyde dehydrogenase
1	Prodigal:2.6	CDS	851340	852656	.	+	0	ID=BAAGOFCN_00781;eC_number=3.6.4.-;Name=rho;dbxref=COG:COG1158;gene=rho;inference=ab initio prediction:Prodigal:2.6,similar to AA sequence:UniProtKB:P0AG30;locus_tag=BAAGOFCN_00781;product=Transcription termination factor Rho
1	Prodigal:2.6	CDS	852773	853030	.	+	0	ID=BAAGOFCN_00782;Name=rpmE2;dbxref=COG:COG0254;gene=rpmE2;inference=ab initio prediction:Prodigal:2.6,similar to AA sequence:UniProtKB:Q2FWD8;locus_tag=BAAGOFCN_00782;product=50S ribosomal protein L31 type B
1	Prodigal:2.6	CDS	853317	853916	.	+	0	ID=BAAGOFCN_00783;eC_number=2.7.1.21;Name=tdk;gene=tdk;inference=ab initio prediction:Prodigal:2.6,similar to AA sequence:UniProtKB:P65231;locus_tag=BAAGOFCN_00783;product=Thymidine kinase
1	Prodigal:2.6	CDS	853916	854992	.	+	0	ID=BAAGOFCN_00784;Name=prfA;dbxref=COG:COG0216;gene=prfA;inference=ab initio prediction:Prodigal:2.6,similar to AA sequence:UniProtKB:Q8DU64;locus_tag=BAAGOFCN_00784;product=Peptide chain release factor 1
1	Prodigal:2.6	CDS	854979	855815	.	+	0	ID=BAAGOFCN_00785;eC_number=2.1.1.297;Name=prmC;dbxref=COG:COG2890;gene=prmC;inference=ab initio prediction:Prodigal:2.6,similar to AA sequence:UniProtKB:P0ACC1;locus_tag=BAAGOFCN_00785;product=Release factor glutamine methyltransferase
1	Prodigal:2.6	CDS	855978	857021	.	+	0	ID=BAAGOFCN_00786;eC_number=2.7.7.87;Name=ywlC;dbxref=COG:COG0009;gene=ywlC;inference=ab initio prediction:Prodigal:2.6,similar to AA sequence:UniProtKB:P39153;locus_tag=BAAGOFCN_00786;product=Threonylcarbamoyl-AMP synthase
1	Prodigal:2.6	CDS	857018	857437	.	+	0	ID=BAAGOFCN_00787;eC_number=3.1.3.48;Name=ptpB;dbxref=COG:COG0394;gene=ptpB;inference=ab initio prediction:Prodigal:2.6,similar to AA sequence:UniProtKB:P0C5D3;locus_tag=BAAGOFCN_00787;product=Low molecular weight protein-tyrosine-phosphatase PtpB
1	Prodigal:2.6	CDS	857547	858071	.	+	0	ID=BAAGOFCN_00788;inference=ab initio prediction:Prodigal:2.6,similar to AA sequence:UniProtKB:P39157;locus_tag=BAAGOFCN_00788;note=UPF0340 protein YwlG;product=hypothetical protein
1	Prodigal:2.6	CDS	858096	859334	.	+	0	ID=BAAGOFCN_00789;eC_number=2.1.2.1;Name=glyA;dbxref=COG:COG0112;gene=glyA;inference=ab initio prediction:Prodigal:2.6,similar to AA sequence:UniProtKB:Q5HE87;locus_tag=BAAGOFCN_00789;product=Serine hydroxymethyltransferase
1	Prodigal:2.6	CDS	859363	859992	.	+	0	ID=BAAGOFCN_00790;eC_number=2.4.2.9;Name=upp;gene=upp;inference=ab initio prediction:Prodigal:2.6,similar to AA sequence:UniProtKB:P67396;locus_tag=BAAGOFCN_00790;product=Uracil phosphoribosyltransferase
1	Prodigal:2.6	CDS	860014	861162	.	+	0	ID=BAAGOFCN_00791;eC_number=5.1.3.14;Name=mnaA;dbxref=COG:COG0381;gene=mnaA;inference=ab initio prediction:Prodigal:2.6,similar to AA sequence:UniProtKB:P39131;locus_tag=BAAGOFCN_00791;product=UDP-N-acetylglucosamine 2-epimerase
1	Prodigal:2.6	CDS	861315	861665	.	+	0	ID=BAAGOFCN_00792;inference=ab initio prediction:Prodigal:2.6;locus_tag=BAAGOFCN_00792;product=hypothetical protein
1	Prodigal:2.6	CDS	861691	862419	.	+	0	ID=BAAGOFCN_00793;Name=atpB;gene=atpB;inference=ab initio prediction:Prodigal:2.6,similar to AA sequence:UniProtKB:P09218;locus_tag=BAAGOFCN_00793;product=ATP synthase subunit a
1	Prodigal:2.6	CDS	862462	862674	.	+	0	ID=BAAGOFCN_00794;Name=atpE;gene=atpE;inference=ab initio prediction:Prodigal:2.6,similar to AA sequence:UniProtKB:P00845;locus_tag=BAAGOFCN_00794;product=ATP synthase subunit c
1	Prodigal:2.6	CDS	862772	863287	.	+	0	ID=BAAGOFCN_00795;Name=atpF;gene=atpF;inference=ab initio prediction:Prodigal:2.6,similar to AA sequence:UniProtKB:Q7A4E7;locus_tag=BAAGOFCN_00795;product=ATP synthase subunit b
1	Prodigal:2.6	CDS	863287	863826	.	+	0	ID=BAAGOFCN_00796;Name=atpH;gene=atpH;inference=ab initio prediction:Prodigal:2.6,similar to AA sequence:UniProtKB:P99109;locus_tag=BAAGOFCN_00796;product=ATP synthase subunit delta
1	Prodigal:2.6	CDS	863849	865360	.	+	0	ID=BAAGOFCN_00797;eC_number=3.6.3.14;Name=atpA;gene=atpA;inference=ab initio prediction:Prodigal:2.6,similar to AA sequence:UniProtKB:P99111;locus_tag=BAAGOFCN_00797;product=ATP synthase subunit alpha
1	Prodigal:2.6	CDS	865445	866311	.	+	0	ID=BAAGOFCN_00798;Name=atpG;gene=atpG;inference=ab initio prediction:Prodigal:2.6,similar to AA sequence:UniProtKB:Q7A4E8;locus_tag=BAAGOFCN_00798;product=ATP synthase gamma chain
1	Prodigal:2.6	CDS	866333	867745	.	+	0	ID=BAAGOFCN_00799;eC_number=3.6.3.14;Name=atpD;gene=atpD;inference=ab initio prediction:Prodigal:2.6,similar to AA sequence:UniProtKB:P99112;locus_tag=BAAGOFCN_00799;product=ATP synthase subunit beta
1	Prodigal:2.6	CDS	867765	868169	.	+	0	ID=BAAGOFCN_00800;Name=atpC;gene=atpC;inference=ab initio prediction:Prodigal:2.6,similar to AA sequence:UniProtKB:P63665;locus_tag=BAAGOFCN_00800;product=ATP synthase epsilon chain
1	Prodigal:2.6	CDS	868318	868551	.	+	0	ID=BAAGOFCN_00801;inference=ab initio prediction:Prodigal:2.6;locus_tag=BAAGOFCN_00801;product=hypothetical protein
1	Prodigal:2.6	CDS	868661	869926	.	+	0	ID=BAAGOFCN_00802;eC_number=2.5.1.7;Name=murA1;gene=murA1;inference=ab initio prediction:Prodigal:2.6,similar to AA sequence:UniProtKB:P84058;locus_tag=BAAGOFCN_00802;product=UDP-N-acetylglucosamine 1-carboxyvinyltransferase 1
1	Prodigal:2.6	CDS	869960	870397	.	+	0	ID=BAAGOFCN_00803;eC_number=4.2.1.59;Name=fabZ;dbxref=COG:COG0764;gene=fabZ;inference=ab initio prediction:Prodigal:2.6,similar to AA sequence:UniProtKB:Q9HXY7;locus_tag=BAAGOFCN_00803;product=3-hydroxyacyl-[acyl-carrier-protein] dehydratase FabZ
1	Prodigal:2.6	CDS	870715	871155	.	-	0	ID=BAAGOFCN_00804;inference=ab initio prediction:Prodigal:2.6;locus_tag=BAAGOFCN_00804;product=hypothetical protein
1	Prodigal:2.6	CDS	871346	871741	.	+	0	ID=BAAGOFCN_00805;Name=ssbA_1;dbxref=COG:COG0629;gene=ssbA_1;inference=ab initio prediction:Prodigal:2.6,similar to AA sequence:UniProtKB:P37455;locus_tag=BAAGOFCN_00805;product=Single-stranded DNA-binding protein A
1	Prodigal:2.6	CDS	872129	872788	.	+	0	ID=BAAGOFCN_00806;eC_number=3.2.-.-;Name=sceD;gene=sceD;inference=ab initio prediction:Prodigal:2.6,similar to AA sequence:UniProtKB:Q99SG2;locus_tag=BAAGOFCN_00806;product=putative transglycosylase SceD
1	Prodigal:2.6	CDS	873073	873762	.	+	0	ID=BAAGOFCN_00807;eC_number=3.5.99.2;Name=tenA;dbxref=COG:COG0819;gene=tenA;inference=ab initio prediction:Prodigal:2.6,similar to AA sequence:UniProtKB:Q8CNK1;locus_tag=BAAGOFCN_00807;product=Aminopyrimidine aminohydrolase
1	Prodigal:2.6	CDS	873755	874576	.	+	0	ID=BAAGOFCN_00808;eC_number=2.7.1.49;Name=thiD;gene=thiD;inference=ab initio prediction:Prodigal:2.6,similar to AA sequence:UniProtKB:P99124;locus_tag=BAAGOFCN_00808;product=Hydroxymethylpyrimidine/phosphomethylpyrimidine kinase
1	Prodigal:2.6	CDS	874569	875357	.	+	0	ID=BAAGOFCN_00809;eC_number=2.7.1.50;Name=thiM;gene=thiM;inference=ab initio prediction:Prodigal:2.6,similar to AA sequence:UniProtKB:P66923;locus_tag=BAAGOFCN_00809;product=Hydroxyethylthiazole kinase
1	Prodigal:2.6	CDS	875360	876001	.	+	0	ID=BAAGOFCN_00810;eC_number=2.5.1.3;Name=thiE_2;gene=thiE_2;inference=ab initio prediction:Prodigal:2.6,similar to AA sequence:UniProtKB:P66919;locus_tag=BAAGOFCN_00810;product=Thiamine-phosphate synthase
1	Prodigal:2.6	CDS	876090	876962	.	+	0	ID=BAAGOFCN_00811;Name=yidC_2;gene=yidC_2;inference=ab initio prediction:Prodigal:2.6,similar to AA sequence:UniProtKB:P65629;locus_tag=BAAGOFCN_00811;product=Membrane protein insertase YidC
1	Prodigal:2.6	CDS	877068	877721	.	-	0	ID=BAAGOFCN_00812;Name=yedJ;dbxref=COG:COG1418;gene=yedJ;inference=ab initio prediction:Prodigal:2.6,similar to AA sequence:UniProtKB:P46144;locus_tag=BAAGOFCN_00812;product=putative protein YedJ
1	Prodigal:2.6	CDS	877903	879387	.	-	0	ID=BAAGOFCN_00813;eC_number=2.7.8.-;Name=cls_1;gene=cls_1;inference=ab initio prediction:Prodigal:2.6,similar to AA sequence:UniProtKB:P63801;locus_tag=BAAGOFCN_00813;product=Cardiolipin synthase
1	Prodigal:2.6	CDS	879561	879854	.	+	0	ID=BAAGOFCN_00814;Name=ricR;dbxref=COG:COG1937;gene=ricR;inference=ab initio prediction:Prodigal:2.6,similar to AA sequence:UniProtKB:O07434;locus_tag=BAAGOFCN_00814;product=Copper-sensing transcriptional repressor RicR
1	Prodigal:2.6	CDS	879867	880070	.	+	0	ID=BAAGOFCN_00815;inference=ab initio prediction:Prodigal:2.6;locus_tag=BAAGOFCN_00815;product=hypothetical protein
1	Prodigal:2.6	CDS	880213	880350	.	+	0	ID=BAAGOFCN_00816;inference=ab initio prediction:Prodigal:2.6;locus_tag=BAAGOFCN_00816;product=hypothetical protein
1	Prodigal:2.6	CDS	880450	881661	.	-	0	ID=BAAGOFCN_00817;eC_number=2.4.1.129;Name=rodA;dbxref=COG:COG0772;gene=rodA;inference=ab initio prediction:Prodigal:2.6,similar to AA sequence:UniProtKB:P39604;locus_tag=BAAGOFCN_00817;product=Peptidoglycan glycosyltransferase RodA
1	Prodigal:2.6	CDS	882052	883125	.	+	0	ID=BAAGOFCN_00818;eC_number=6.3.2.4;Name=ddl;dbxref=COG:COG1181;gene=ddl;inference=ab initio prediction:Prodigal:2.6,similar to AA sequence:UniProtKB:Q5HEB7;locus_tag=BAAGOFCN_00818;product=D-alanine--D-alanine ligase
1	Prodigal:2.6	CDS	883137	884492	.	+	0	ID=BAAGOFCN_00819;eC_number=6.3.2.10;Name=murF_3;dbxref=COG:COG0770;gene=murF_3;inference=ab initio prediction:Prodigal:2.6,similar to AA sequence:UniProtKB:P11880;locus_tag=BAAGOFCN_00819;product=UDP-N-acetylmuramoyl-tripeptide--D-alanyl-D-alanine ligase
1	Prodigal:2.6	CDS	884790	886319	.	+	0	ID=BAAGOFCN_00820;eC_number=3.6.4.13;Name=cshA;dbxref=COG:COG0513;gene=cshA;inference=ab initio prediction:Prodigal:2.6,similar to AA sequence:UniProtKB:Q2FWH5;locus_tag=BAAGOFCN_00820;product=DEAD-box ATP-dependent RNA helicase CshA
1	Prodigal:2.6	CDS	886568	887047	.	+	0	ID=BAAGOFCN_00821;inference=ab initio prediction:Prodigal:2.6;locus_tag=BAAGOFCN_00821;product=hypothetical protein
1	Prodigal:2.6	CDS	887034	888545	.	+	0	ID=BAAGOFCN_00822;inference=ab initio prediction:Prodigal:2.6;locus_tag=BAAGOFCN_00822;product=hypothetical protein
1	Prodigal:2.6	CDS	888532	889041	.	+	0	ID=BAAGOFCN_00823;inference=ab initio prediction:Prodigal:2.6;locus_tag=BAAGOFCN_00823;product=hypothetical protein
1	Prodigal:2.6	CDS	889089	889442	.	+	0	ID=BAAGOFCN_00824;eC_number=2.7.8.7;Name=acpS;dbxref=COG:COG0736;gene=acpS;inference=ab initio prediction:Prodigal:2.6,similar to AA sequence:UniProtKB:Q5HED0;locus_tag=BAAGOFCN_00824;product=Holo-[acyl-carrier-protein] synthase
1	Prodigal:2.6	CDS	889508	890656	.	+	0	ID=BAAGOFCN_00825;eC_number=5.1.1.1;Name=alr1;dbxref=COG:COG0787;gene=alr1;inference=ab initio prediction:Prodigal:2.6,similar to AA sequence:UniProtKB:P63479;locus_tag=BAAGOFCN_00825;product=Alanine racemase 1
1	Prodigal:2.6	CDS	890743	890913	.	+	0	ID=BAAGOFCN_00826;Name=mazE;gene=mazE;inference=ab initio prediction:Prodigal:2.6,similar to AA sequence:UniProtKB:P0C7B4;locus_tag=BAAGOFCN_00826;product=Antitoxin MazE
1	Prodigal:2.6	CDS	890910	891272	.	+	0	ID=BAAGOFCN_00827;eC_number=3.1.-.-;Name=mazF;dbxref=COG:COG2337;gene=mazF;inference=ab initio prediction:Prodigal:2.6,similar to AA sequence:UniProtKB:Q2FWI8;locus_tag=BAAGOFCN_00827;product=Endoribonuclease MazF
1	Prodigal:2.6	CDS	891618	892619	.	+	0	ID=BAAGOFCN_00828;eC_number=3.1.3.3;Name=rsbU;dbxref=COG:COG2208;gene=rsbU;inference=ab initio prediction:Prodigal:2.6,similar to AA sequence:UniProtKB:P40399;locus_tag=BAAGOFCN_00828;product=Phosphoserine phosphatase RsbU
1	Prodigal:2.6	CDS	892719	893045	.	+	0	ID=BAAGOFCN_00829;Name=rsbV;gene=rsbV;inference=ab initio prediction:Prodigal:2.6,similar to AA sequence:UniProtKB:P66838;locus_tag=BAAGOFCN_00829;product=Anti-sigma-B factor antagonist
1	Prodigal:2.6	CDS	893047	893526	.	+	0	ID=BAAGOFCN_00830;eC_number=2.7.11.1;Name=rsbW;gene=rsbW;inference=ab initio prediction:Prodigal:2.6,similar to AA sequence:UniProtKB:P0A0H7;locus_tag=BAAGOFCN_00830;product=Serine-protein kinase RsbW
1	Prodigal:2.6	CDS	893501	894271	.	+	0	ID=BAAGOFCN_00831;Name=sigB;dbxref=COG:COG1191;gene=sigB;inference=ab initio prediction:Prodigal:2.6,similar to AA sequence:UniProtKB:P06574;locus_tag=BAAGOFCN_00831;product=RNA polymerase sigma-B factor
1	Prodigal:2.6	CDS	894561	896711	.	+	0	ID=BAAGOFCN_00832;Name=yhgF;dbxref=COG:COG2183;gene=yhgF;inference=ab initio prediction:Prodigal:2.6,similar to AA sequence:UniProtKB:P46837;locus_tag=BAAGOFCN_00832;product=Protein YhgF
1	Prodigal:2.6	CDS	896704	897159	.	+	0	ID=BAAGOFCN_00833;inference=ab initio prediction:Prodigal:2.6,protein motif:HAMAP:MF_00745;locus_tag=BAAGOFCN_00833;product=Protein SprT-like protein
1	Aragorn:1.2	tRNA	897919	898005	.	+	.	ID=BAAGOFCN_00834;inference=COORDINATES:profile:Aragorn:1.2;locus_tag=BAAGOFCN_00834;product=tRNA-Leu(gag)
1	Aragorn:1.2	tRNA	898027	898100	.	+	.	ID=BAAGOFCN_00835;inference=COORDINATES:profile:Aragorn:1.2;locus_tag=BAAGOFCN_00835;product=tRNA-Gly(tcc)
1	Prodigal:2.6	CDS	903292	903396	.	+	0	ID=BAAGOFCN_00836;inference=ab initio prediction:Prodigal:2.6;locus_tag=BAAGOFCN_00836;product=hypothetical protein
1	Prodigal:2.6	CDS	903477	904745	.	-	0	ID=BAAGOFCN_00837;eC_number=4.3.1.19;Name=ilvA;dbxref=COG:COG1171;gene=ilvA;inference=ab initio prediction:Prodigal:2.6,similar to AA sequence:UniProtKB:P9WG95;locus_tag=BAAGOFCN_00837;product=L-threonine dehydratase biosynthetic IlvA
1	Prodigal:2.6	CDS	904760	905329	.	-	0	ID=BAAGOFCN_00838;eC_number=4.2.1.33;Name=leuD;dbxref=COG:COG0066;gene=leuD;inference=ab initio prediction:Prodigal:2.6,similar to AA sequence:UniProtKB:Q8DTG5;locus_tag=BAAGOFCN_00838;product=3-isopropylmalate dehydratase small subunit
1	Prodigal:2.6	CDS	905330	906700	.	-	0	ID=BAAGOFCN_00839;eC_number=4.2.1.33;Name=leuC;dbxref=COG:COG0065;gene=leuC;inference=ab initio prediction:Prodigal:2.6,similar to AA sequence:UniProtKB:P80858;locus_tag=BAAGOFCN_00839;product=3-isopropylmalate dehydratase large subunit
1	Prodigal:2.6	CDS	906716	907759	.	-	0	ID=BAAGOFCN_00840;eC_number=1.1.1.85;Name=leuB;dbxref=COG:COG0473;gene=leuB;inference=ab initio prediction:Prodigal:2.6,similar to AA sequence:UniProtKB:P12010;locus_tag=BAAGOFCN_00840;product=3-isopropylmalate dehydrogenase
1	Prodigal:2.6	CDS	907756	909291	.	-	0	ID=BAAGOFCN_00841;eC_number=2.3.3.13;Name=leuA;gene=leuA;inference=ab initio prediction:Prodigal:2.6,similar to AA sequence:UniProtKB:Q71Y35;locus_tag=BAAGOFCN_00841;product=2-isopropylmalate synthase
1	Prodigal:2.6	CDS	909314	910318	.	-	0	ID=BAAGOFCN_00842;eC_number=1.1.1.86;Name=ilvC;dbxref=COG:COG0059;gene=ilvC;inference=ab initio prediction:Prodigal:2.6,similar to AA sequence:UniProtKB:Q2FWK4;locus_tag=BAAGOFCN_00842;product=Ketol-acid reductoisomerase (NADP(+))
1	Prodigal:2.6	CDS	910436	910669	.	-	0	ID=BAAGOFCN_00843;inference=ab initio prediction:Prodigal:2.6;locus_tag=BAAGOFCN_00843;product=hypothetical protein
1	Prodigal:2.6	CDS	910669	912411	.	-	0	ID=BAAGOFCN_00844;eC_number=2.2.1.6;Name=ilvB;dbxref=COG:COG0028;gene=ilvB;inference=ab initio prediction:Prodigal:2.6,similar to AA sequence:UniProtKB:P37251;locus_tag=BAAGOFCN_00844;product=Acetolactate synthase large subunit
1	Prodigal:2.6	CDS	912428	914116	.	-	0	ID=BAAGOFCN_00845;eC_number=4.2.1.9;Name=ilvD;dbxref=COG:COG0129;gene=ilvD;inference=ab initio prediction:Prodigal:2.6,similar to AA sequence:UniProtKB:P51785;locus_tag=BAAGOFCN_00845;product=Dihydroxy-acid dehydratase
1	Prodigal:2.6	CDS	914595	915056	.	+	0	ID=BAAGOFCN_00846;Name=tsaE;dbxref=COG:COG0802;gene=tsaE;inference=ab initio prediction:Prodigal:2.6,similar to AA sequence:UniProtKB:O05515;locus_tag=BAAGOFCN_00846;product=tRNA threonylcarbamoyladenosine biosynthesis protein TsaE
1	Prodigal:2.6	CDS	915037	915699	.	+	0	ID=BAAGOFCN_00847;Name=tsaB;dbxref=COG:COG1214;gene=tsaB;inference=ab initio prediction:Prodigal:2.6,similar to AA sequence:UniProtKB:O05516;locus_tag=BAAGOFCN_00847;product=tRNA threonylcarbamoyladenosine biosynthesis protein TsaB
1	Prodigal:2.6	CDS	915672	916133	.	+	0	ID=BAAGOFCN_00848;eC_number=2.3.1.255;Name=rimI;dbxref=COG:COG0456;gene=rimI;inference=ab initio prediction:Prodigal:2.6,similar to AA sequence:UniProtKB:I6YG32;locus_tag=BAAGOFCN_00848;product=N-alpha-acetyltransferase RimI
1	Prodigal:2.6	CDS	916115	917152	.	+	0	ID=BAAGOFCN_00849;eC_number=2.3.1.234;Name=tsaD;gene=tsaD;inference=ab initio prediction:Prodigal:2.6,similar to AA sequence:UniProtKB:Q7A4H8;locus_tag=BAAGOFCN_00849;product=tRNA N6-adenosine threonylcarbamoyltransferase
1	Prodigal:2.6	CDS	917235	918851	.	-	0	ID=BAAGOFCN_00850;Name=mutS_1;dbxref=COG:COG0249;gene=mutS_1;inference=ab initio prediction:Prodigal:2.6,similar to AA sequence:UniProtKB:Q56215;locus_tag=BAAGOFCN_00850;product=DNA mismatch repair protein MutS
1	Prodigal:2.6	CDS	919193	921127	.	-	0	ID=BAAGOFCN_00851;Name=yheS;dbxref=COG:COG0488;gene=yheS;inference=ab initio prediction:Prodigal:2.6,similar to AA sequence:UniProtKB:P63389;locus_tag=BAAGOFCN_00851;product=putative ABC transporter ATP-binding protein YheS
1	Prodigal:2.6	CDS	921474	922109	.	+	0	ID=BAAGOFCN_00852;Name=rex;dbxref=COG:COG2344;gene=rex;inference=ab initio prediction:Prodigal:2.6,similar to AA sequence:UniProtKB:O05521;locus_tag=BAAGOFCN_00852;product=Redox-sensing transcriptional repressor Rex
1	Prodigal:2.6	CDS	922250	922531	.	+	0	ID=BAAGOFCN_00853;inference=ab initio prediction:Prodigal:2.6;locus_tag=BAAGOFCN_00853;product=hypothetical protein
1	Prodigal:2.6	CDS	922618	923670	.	+	0	ID=BAAGOFCN_00854;inference=ab initio prediction:Prodigal:2.6,similar to AA sequence:UniProtKB:P33015;locus_tag=BAAGOFCN_00854;note=UPF0394 inner membrane protein YeeE;product=hypothetical protein
1	Prodigal:2.6	CDS	923722	923946	.	+	0	ID=BAAGOFCN_00855;Name=yeeD;dbxref=COG:COG0425;gene=yeeD;inference=ab initio prediction:Prodigal:2.6,similar to AA sequence:UniProtKB:P33014;locus_tag=BAAGOFCN_00855;product=Putative sulfur carrier protein YeeD
1	Prodigal:2.6	CDS	924380	925630	.	+	0	ID=BAAGOFCN_00856;Name=nrgA;gene=nrgA;inference=ab initio prediction:Prodigal:2.6,similar to AA sequence:UniProtKB:Q07429;locus_tag=BAAGOFCN_00856;product=Ammonium transporter
1	Prodigal:2.6	CDS	925766	926719	.	+	0	ID=BAAGOFCN_00857;Name=treR;dbxref=COG:COG1609;gene=treR;inference=ab initio prediction:Prodigal:2.6,similar to AA sequence:UniProtKB:P36673;locus_tag=BAAGOFCN_00857;product=HTH-type transcriptional regulator TreR
1	Prodigal:2.6	CDS	926979	928451	.	+	0	ID=BAAGOFCN_00858;eC_number=3.2.1.26;Name=scrB;dbxref=COG:COG1621;gene=scrB;inference=ab initio prediction:Prodigal:2.6,similar to AA sequence:UniProtKB:P13394;locus_tag=BAAGOFCN_00858;product=Sucrose-6-phosphate hydrolase
1	Prodigal:2.6	CDS	928458	929417	.	+	0	ID=BAAGOFCN_00859;eC_number=2.7.1.4;Name=scrK;dbxref=COG:COG0524;gene=scrK;inference=ab initio prediction:Prodigal:2.6,similar to AA sequence:UniProtKB:P26420;locus_tag=BAAGOFCN_00859;product=Fructokinase
1	Prodigal:2.6	CDS	929485	930201	.	-	0	ID=BAAGOFCN_00860;Name=agrA;dbxref=COG:COG3279;gene=agrA;inference=ab initio prediction:Prodigal:2.6,similar to AA sequence:UniProtKB:Q5HEG2;locus_tag=BAAGOFCN_00860;product=Accessory gene regulator A
1	Prodigal:2.6	CDS	930218	931507	.	-	0	ID=BAAGOFCN_00861;inference=ab initio prediction:Prodigal:2.6;locus_tag=BAAGOFCN_00861;product=hypothetical protein
1	Prodigal:2.6	CDS	931534	931674	.	-	0	ID=BAAGOFCN_00862;inference=ab initio prediction:Prodigal:2.6;locus_tag=BAAGOFCN_00862;product=hypothetical protein
1	Prodigal:2.6	CDS	931658	932242	.	-	0	ID=BAAGOFCN_00863;eC_number=3.4.-.-;Name=agrB;dbxref=COG:COG4512;gene=agrB;inference=ab initio prediction:Prodigal:2.6,similar to AA sequence:UniProtKB:P0C1P7;locus_tag=BAAGOFCN_00863;product=Accessory gene regulator protein B
1	Prodigal:2.6	CDS	933018	933803	.	-	0	ID=BAAGOFCN_00864;eC_number=3.5.1.3;Name=yafV;gene=yafV;inference=ab initio prediction:Prodigal:2.6,similar to AA sequence:UniProtKB:P0DP65;locus_tag=BAAGOFCN_00864;product=Omega-amidase YafV
1	Prodigal:2.6	CDS	934155	935501	.	+	0	ID=BAAGOFCN_00865;inference=ab initio prediction:Prodigal:2.6;locus_tag=BAAGOFCN_00865;product=hypothetical protein
1	Prodigal:2.6	CDS	935561	936301	.	-	0	ID=BAAGOFCN_00866;inference=ab initio prediction:Prodigal:2.6;locus_tag=BAAGOFCN_00866;product=hypothetical protein
1	Prodigal:2.6	CDS	936476	936760	.	+	0	ID=BAAGOFCN_00867;Name=groS;gene=groS;inference=ab initio prediction:Prodigal:2.6,similar to AA sequence:UniProtKB:P99104;locus_tag=BAAGOFCN_00867;product=10 kDa chaperonin
1	Prodigal:2.6	CDS	936816	938435	.	+	0	ID=BAAGOFCN_00868;Name=groL;gene=groL;inference=ab initio prediction:Prodigal:2.6,similar to AA sequence:UniProtKB:P99083;locus_tag=BAAGOFCN_00868;product=60 kDa chaperonin
1	Prodigal:2.6	CDS	938855	939886	.	+	0	ID=BAAGOFCN_00869;inference=ab initio prediction:Prodigal:2.6;locus_tag=BAAGOFCN_00869;product=hypothetical protein
1	Prodigal:2.6	CDS	940317	941606	.	-	0	ID=BAAGOFCN_00870;eC_number=2.6.1.57;Name=tyrB;dbxref=COG:COG1448;gene=tyrB;inference=ab initio prediction:Prodigal:2.6,similar to AA sequence:UniProtKB:P04693;locus_tag=BAAGOFCN_00870;product=Aromatic-amino-acid aminotransferase
1	Prodigal:2.6	CDS	942080	942250	.	+	0	ID=BAAGOFCN_00871;inference=ab initio prediction:Prodigal:2.6;locus_tag=BAAGOFCN_00871;product=hypothetical protein
1	Prodigal:2.6	CDS	942567	942944	.	+	0	ID=BAAGOFCN_00872;Name=ytrA;dbxref=COG:COG1725;gene=ytrA;inference=ab initio prediction:Prodigal:2.6,similar to AA sequence:UniProtKB:O34712;locus_tag=BAAGOFCN_00872;product=HTH-type transcriptional repressor YtrA
1	Prodigal:2.6	CDS	942944	943858	.	+	0	ID=BAAGOFCN_00873;Name=ytrB_1;dbxref=COG:COG1131;gene=ytrB_1;inference=ab initio prediction:Prodigal:2.6,similar to AA sequence:UniProtKB:O34641;locus_tag=BAAGOFCN_00873;product=ABC transporter ATP-binding protein YtrB
1	Prodigal:2.6	CDS	943839	944498	.	+	0	ID=BAAGOFCN_00874;inference=ab initio prediction:Prodigal:2.6;locus_tag=BAAGOFCN_00874;product=hypothetical protein
1	Prodigal:2.6	CDS	944519	945391	.	+	0	ID=BAAGOFCN_00875;eC_number=3.6.3.-;Name=yxlF;dbxref=COG:COG1131;gene=yxlF;inference=ab initio prediction:Prodigal:2.6,similar to AA sequence:UniProtKB:P94374;locus_tag=BAAGOFCN_00875;product=putative ABC transporter ATP-binding protein YxlF
1	Prodigal:2.6	CDS	945391	946122	.	+	0	ID=BAAGOFCN_00876;inference=ab initio prediction:Prodigal:2.6;locus_tag=BAAGOFCN_00876;product=hypothetical protein
1	Prodigal:2.6	CDS	946253	946582	.	-	0	ID=BAAGOFCN_00877;inference=ab initio prediction:Prodigal:2.6;locus_tag=BAAGOFCN_00877;product=hypothetical protein
1	Prodigal:2.6	CDS	946853	947398	.	+	0	ID=BAAGOFCN_00878;inference=ab initio prediction:Prodigal:2.6;locus_tag=BAAGOFCN_00878;product=hypothetical protein
1	Prodigal:2.6	CDS	947451	948008	.	+	0	ID=BAAGOFCN_00879;inference=ab initio prediction:Prodigal:2.6;locus_tag=BAAGOFCN_00879;product=hypothetical protein
1	Prodigal:2.6	CDS	948005	948841	.	+	0	ID=BAAGOFCN_00880;inference=ab initio prediction:Prodigal:2.6;locus_tag=BAAGOFCN_00880;product=hypothetical protein
1	Prodigal:2.6	CDS	948895	949935	.	-	0	ID=BAAGOFCN_00881;inference=ab initio prediction:Prodigal:2.6;locus_tag=BAAGOFCN_00881;product=hypothetical protein
1	Prodigal:2.6	CDS	950317	950487	.	+	0	ID=BAAGOFCN_00882;inference=ab initio prediction:Prodigal:2.6;locus_tag=BAAGOFCN_00882;product=hypothetical protein
1	Prodigal:2.6	CDS	950701	950958	.	-	0	ID=BAAGOFCN_00883;inference=ab initio prediction:Prodigal:2.6;locus_tag=BAAGOFCN_00883;product=hypothetical protein
1	Prodigal:2.6	CDS	951187	952299	.	+	0	ID=BAAGOFCN_00884;Name=xerC_1;dbxref=COG:COG4974;gene=xerC_1;inference=ab initio prediction:Prodigal:2.6,similar to AA sequence:UniProtKB:P39776;locus_tag=BAAGOFCN_00884;product=Tyrosine recombinase XerC
1	Prodigal:2.6	CDS	952302	954365	.	+	0	ID=BAAGOFCN_00885;Name=xerC_2;dbxref=COG:COG4974;gene=xerC_2;inference=ab initio prediction:Prodigal:2.6,similar to AA sequence:UniProtKB:P39776;locus_tag=BAAGOFCN_00885;product=Tyrosine recombinase XerC
1	Prodigal:2.6	CDS	954374	954739	.	+	0	ID=BAAGOFCN_00886;inference=ab initio prediction:Prodigal:2.6;locus_tag=BAAGOFCN_00886;product=hypothetical protein
1	Prodigal:2.6	CDS	954744	955148	.	+	0	ID=BAAGOFCN_00887;inference=ab initio prediction:Prodigal:2.6;locus_tag=BAAGOFCN_00887;product=hypothetical protein
1	Prodigal:2.6	CDS	955227	956114	.	+	0	ID=BAAGOFCN_00888;inference=ab initio prediction:Prodigal:2.6;locus_tag=BAAGOFCN_00888;product=hypothetical protein
1	Prodigal:2.6	CDS	956157	956567	.	-	0	ID=BAAGOFCN_00889;inference=ab initio prediction:Prodigal:2.6;locus_tag=BAAGOFCN_00889;product=hypothetical protein
1	Prodigal:2.6	CDS	956881	957726	.	-	0	ID=BAAGOFCN_00890;eC_number=3.5.2.6;Name=blaZ;gene=blaZ;inference=ab initio prediction:Prodigal:2.6,similar to AA sequence:UniProtKB:P00807;locus_tag=BAAGOFCN_00890;product=Beta-lactamase
1	Prodigal:2.6	CDS	957833	959590	.	+	0	ID=BAAGOFCN_00891;Name=blaR1;gene=blaR1;inference=ab initio prediction:Prodigal:2.6,similar to AA sequence:UniProtKB:P18357;locus_tag=BAAGOFCN_00891;product=Regulatory protein BlaR1
1	Prodigal:2.6	CDS	959580	959960	.	+	0	ID=BAAGOFCN_00892;Name=blaI;gene=blaI;inference=ab initio prediction:Prodigal:2.6,similar to AA sequence:UniProtKB:P0A042;locus_tag=BAAGOFCN_00892;product=Penicillinase repressor
1	Prodigal:2.6	CDS	960012	960149	.	-	0	ID=BAAGOFCN_00893;inference=ab initio prediction:Prodigal:2.6;locus_tag=BAAGOFCN_00893;product=hypothetical protein
1	Prodigal:2.6	CDS	960385	961413	.	+	0	ID=BAAGOFCN_00894;inference=ab initio prediction:Prodigal:2.6,similar to AA sequence:UniProtKB:Q7A4P4;locus_tag=BAAGOFCN_00894;product=putative protein
1	Prodigal:2.6	CDS	961525	962904	.	-	0	ID=BAAGOFCN_00895;eC_number=1.2.1.3;Name=alkH;gene=alkH;inference=ab initio prediction:Prodigal:2.6,similar to AA sequence:UniProtKB:P12693;locus_tag=BAAGOFCN_00895;product=Aldehyde dehydrogenase
1	Prodigal:2.6	CDS	963204	964133	.	-	0	ID=BAAGOFCN_00896;eC_number=3.6.1.1;Name=ppaC;dbxref=COG:COG1227;gene=ppaC;inference=ab initio prediction:Prodigal:2.6,similar to AA sequence:UniProtKB:P65752;locus_tag=BAAGOFCN_00896;product=putative manganese-dependent inorganic pyrophosphatase
1	Prodigal:2.6	CDS	964188	964742	.	-	0	ID=BAAGOFCN_00897;eC_number=3.5.1.19;Name=pncA;dbxref=COG:COG1335;gene=pncA;inference=ab initio prediction:Prodigal:2.6,similar to AA sequence:UniProtKB:I6XD65;locus_tag=BAAGOFCN_00897;product=Nicotinamidase/pyrazinamidase
1	Prodigal:2.6	CDS	964934	966031	.	+	0	ID=BAAGOFCN_00898;Name=pfbA;dbxref=COG:COG5434;gene=pfbA;inference=ab initio prediction:Prodigal:2.6,similar to AA sequence:UniProtKB:Q8CYC9;locus_tag=BAAGOFCN_00898;product=Plasmin and fibronectin-binding protein A
1	Prodigal:2.6	CDS	966482	967285	.	-	0	ID=BAAGOFCN_00899;Name=pheA;dbxref=COG:COG0077;gene=pheA;inference=ab initio prediction:Prodigal:2.6,similar to AA sequence:UniProtKB:P0A9J8;locus_tag=BAAGOFCN_00899;product=P-protein
1	Prodigal:2.6	CDS	967304	968371	.	-	0	ID=BAAGOFCN_00900;eC_number=1.14.14.47;Name=nos;gene=nos;inference=ab initio prediction:Prodigal:2.6,similar to AA sequence:UniProtKB:P0A093;locus_tag=BAAGOFCN_00900;product=Nitric oxide synthase oxygenase
1	Prodigal:2.6	CDS	968563	970032	.	+	0	ID=BAAGOFCN_00901;eC_number=6.3.4.21;Name=pncB2;gene=pncB2;inference=ab initio prediction:Prodigal:2.6,similar to AA sequence:UniProtKB:P9WJI6;locus_tag=BAAGOFCN_00901;product=Nicotinate phosphoribosyltransferase pncB2
1	Prodigal:2.6	CDS	970025	970852	.	+	0	ID=BAAGOFCN_00902;eC_number=6.3.1.5;Name=nadE;gene=nadE;inference=ab initio prediction:Prodigal:2.6,similar to AA sequence:UniProtKB:P99150;locus_tag=BAAGOFCN_00902;product=NH(3)-dependent NAD(+) synthetase
1	Prodigal:2.6	CDS	970926	971552	.	+	0	ID=BAAGOFCN_00903;inference=ab initio prediction:Prodigal:2.6,similar to AA sequence:UniProtKB:P61544;locus_tag=BAAGOFCN_00903;note=UPF0316 protein SA1727;product=hypothetical protein
1	Prodigal:2.6	CDS	971536	971715	.	+	0	ID=BAAGOFCN_00904;inference=ab initio prediction:Prodigal:2.6;locus_tag=BAAGOFCN_00904;product=hypothetical protein
1	Prodigal:2.6	CDS	972127	973422	.	+	0	ID=BAAGOFCN_00905;eC_number=4.3.2.2;Name=purB;gene=purB;inference=ab initio prediction:Prodigal:2.6,similar to AA sequence:UniProtKB:Q7A4Q3;locus_tag=BAAGOFCN_00905;product=Adenylosuccinate lyase
1	Prodigal:2.6	CDS	973547	973849	.	+	0	ID=BAAGOFCN_00906;inference=ab initio prediction:Prodigal:2.6;locus_tag=BAAGOFCN_00906;product=hypothetical protein
1	Prodigal:2.6	CDS	974173	974865	.	+	0	ID=BAAGOFCN_00907;eC_number=2.5.1.-;Name=pcrB;dbxref=COG:COG1646;gene=pcrB;inference=ab initio prediction:Prodigal:2.6,similar to AA sequence:UniProtKB:Q53726;locus_tag=BAAGOFCN_00907;product=Heptaprenylglyceryl phosphate synthase
1	Prodigal:2.6	CDS	974862	977051	.	+	0	ID=BAAGOFCN_00908;eC_number=3.6.4.12;Name=pcrA_2;gene=pcrA_2;inference=ab initio prediction:Prodigal:2.6,similar to AA sequence:UniProtKB:P64319;locus_tag=BAAGOFCN_00908;product=ATP-dependent DNA helicase PcrA
1	Prodigal:2.6	CDS	977055	979052	.	+	0	ID=BAAGOFCN_00909;eC_number=6.5.1.2;Name=ligA;dbxref=COG:COG0272;gene=ligA;inference=ab initio prediction:Prodigal:2.6,similar to AA sequence:UniProtKB:Q9AIU7;locus_tag=BAAGOFCN_00909;product=DNA ligase
1	Prodigal:2.6	CDS	979072	980280	.	+	0	ID=BAAGOFCN_00910;inference=ab initio prediction:Prodigal:2.6;locus_tag=BAAGOFCN_00910;product=hypothetical protein
1	Prodigal:2.6	CDS	980603	982138	.	-	0	ID=BAAGOFCN_00911;Name=putP;dbxref=COG:COG0591;gene=putP;inference=ab initio prediction:Prodigal:2.6,similar to AA sequence:UniProtKB:Q2FWY7;locus_tag=BAAGOFCN_00911;product=Sodium/proline symporter
1	Prodigal:2.6	CDS	982516	982818	.	+	0	ID=BAAGOFCN_00912;eC_number=6.3.5.-;Name=gatC;dbxref=COG:COG0721;gene=gatC;inference=ab initio prediction:Prodigal:2.6,similar to AA sequence:UniProtKB:P68807;locus_tag=BAAGOFCN_00912;product=Aspartyl/glutamyl-tRNA(Asn/Gln) amidotransferase subunit C
1	Prodigal:2.6	CDS	982820	984277	.	+	0	ID=BAAGOFCN_00913;eC_number=6.3.5.7;Name=gatA;dbxref=COG:COG0154;gene=gatA;inference=ab initio prediction:Prodigal:2.6,similar to AA sequence:UniProtKB:P63488;locus_tag=BAAGOFCN_00913;product=Glutamyl-tRNA(Gln) amidotransferase subunit A
1	Prodigal:2.6	CDS	984290	985717	.	+	0	ID=BAAGOFCN_00914;eC_number=6.3.5.-;Name=gatB;dbxref=COG:COG0064;gene=gatB;inference=ab initio prediction:Prodigal:2.6,similar to AA sequence:UniProtKB:P64201;locus_tag=BAAGOFCN_00914;product=Aspartyl/glutamyl-tRNA(Asn/Gln) amidotransferase subunit B
1	Prodigal:2.6	CDS	985942	986892	.	+	0	ID=BAAGOFCN_00915;eC_number=2.7.1.107;Name=dagK;gene=dagK;inference=ab initio prediction:Prodigal:2.6,similar to AA sequence:UniProtKB:Q6GFF9;locus_tag=BAAGOFCN_00915;product=Diacylglycerol kinase
1	Prodigal:2.6	CDS	986924	988342	.	+	0	ID=BAAGOFCN_00916;eC_number=2.1.1.189;Name=rlmCD;dbxref=COG:COG2265;gene=rlmCD;inference=ab initio prediction:Prodigal:2.6,similar to AA sequence:UniProtKB:O31503;locus_tag=BAAGOFCN_00916;product=23S rRNA (uracil-C(5))-methyltransferase RlmCD
1	Prodigal:2.6	CDS	988486	989028	.	+	0	ID=BAAGOFCN_00917;inference=ab initio prediction:Prodigal:2.6;locus_tag=BAAGOFCN_00917;product=hypothetical protein
1	Prodigal:2.6	CDS	989338	990408	.	+	0	ID=BAAGOFCN_00918;eC_number=2.7.7.7;Name=dinB;dbxref=COG:COG0389;gene=dinB;inference=ab initio prediction:Prodigal:2.6,similar to AA sequence:UniProtKB:Q47155;locus_tag=BAAGOFCN_00918;product=DNA polymerase IV
1	Prodigal:2.6	CDS	990439	990993	.	-	0	ID=BAAGOFCN_00919;eC_number=3.1.-.-;dbxref=COG:COG0322;inference=ab initio prediction:Prodigal:2.6,similar to AA sequence:UniProtKB:P9WLJ1;locus_tag=BAAGOFCN_00919;product=Putative bifunctional exonuclease/endonuclease protein
1	Prodigal:2.6	CDS	991182	991682	.	-	0	ID=BAAGOFCN_00920;eC_number=1.16.3.2;Name=ftnA;dbxref=COG:COG1528;gene=ftnA;inference=ab initio prediction:Prodigal:2.6,similar to AA sequence:UniProtKB:Q2FWZ8;locus_tag=BAAGOFCN_00920;product=Bacterial non-heme ferritin
1	Prodigal:2.6	CDS	991904	993217	.	+	0	ID=BAAGOFCN_00921;eC_number=6.3.2.10;Name=murF_4;gene=murF_4;inference=ab initio prediction:Prodigal:2.6,protein motif:HAMAP:MF_02019;locus_tag=BAAGOFCN_00921;product=UDP-N-acetylmuramoyl-tripeptide--D-alanyl-D-alanine ligase
1	Prodigal:2.6	CDS	993219	993944	.	+	0	ID=BAAGOFCN_00922;Name=cobQ;gene=cobQ;inference=ab initio prediction:Prodigal:2.6,protein motif:HAMAP:MF_00028;locus_tag=BAAGOFCN_00922;product=Cobyric acid synthase
1	Prodigal:2.6	CDS	994385	994921	.	+	0	ID=BAAGOFCN_00923;inference=ab initio prediction:Prodigal:2.6;locus_tag=BAAGOFCN_00923;product=hypothetical protein
1	Prodigal:2.6	CDS	995072	996058	.	-	0	ID=BAAGOFCN_00924;inference=ab initio prediction:Prodigal:2.6;locus_tag=BAAGOFCN_00924;product=hypothetical protein
1	Prodigal:2.6	CDS	996232	996987	.	+	0	ID=BAAGOFCN_00925;eC_number=3.4.11.18;Name=map;dbxref=COG:COG0024;gene=map;inference=ab initio prediction:Prodigal:2.6,similar to AA sequence:UniProtKB:P0A078;locus_tag=BAAGOFCN_00925;product=Methionine aminopeptidase
1	Prodigal:2.6	CDS	997145	997531	.	+	0	ID=BAAGOFCN_00926;inference=ab initio prediction:Prodigal:2.6;locus_tag=BAAGOFCN_00926;product=hypothetical protein
1	Prodigal:2.6	CDS	997546	998247	.	+	0	ID=BAAGOFCN_00927;Name=liaF;dbxref=COG:COG4758;gene=liaF;inference=ab initio prediction:Prodigal:2.6,similar to AA sequence:UniProtKB:O32199;locus_tag=BAAGOFCN_00927;product=Protein LiaF
1	Prodigal:2.6	CDS	998244	999290	.	+	0	ID=BAAGOFCN_00928;eC_number=2.7.13.3;Name=vraS;gene=vraS;inference=ab initio prediction:Prodigal:2.6,similar to AA sequence:UniProtKB:Q99SZ7;locus_tag=BAAGOFCN_00928;product=Sensor protein VraS
1	Prodigal:2.6	CDS	999280	999909	.	+	0	ID=BAAGOFCN_00929;Name=vraR_1;dbxref=COG:COG2197;gene=vraR_1;inference=ab initio prediction:Prodigal:2.6,similar to AA sequence:UniProtKB:Q7A2Q1;locus_tag=BAAGOFCN_00929;product=Response regulator protein VraR
1	Prodigal:2.6	CDS	999966	1001144	.	-	0	ID=BAAGOFCN_00930;inference=ab initio prediction:Prodigal:2.6,similar to AA sequence:UniProtKB:P0A8K8;locus_tag=BAAGOFCN_00930;note=UPF0761 membrane protein YihY;product=hypothetical protein
1	Prodigal:2.6	CDS	1001551	1001835	.	-	0	ID=BAAGOFCN_00931;inference=ab initio prediction:Prodigal:2.6;locus_tag=BAAGOFCN_00931;product=hypothetical protein
1	Prodigal:2.6	CDS	1001843	1002307	.	-	0	ID=BAAGOFCN_00932;eC_number=3.1.3.48;Name=ptpA;gene=ptpA;inference=ab initio prediction:Prodigal:2.6,similar to AA sequence:UniProtKB:Q7A4S1;locus_tag=BAAGOFCN_00932;product=Low molecular weight protein-tyrosine-phosphatase PtpA
1	Prodigal:2.6	CDS	1002448	1002663	.	+	0	ID=BAAGOFCN_00933;inference=ab initio prediction:Prodigal:2.6,similar to AA sequence:UniProtKB:Q7A4S2;locus_tag=BAAGOFCN_00933;note=UPF0435 protein SA1696;product=hypothetical protein
1	Prodigal:2.6	CDS	1002665	1003906	.	+	0	ID=BAAGOFCN_00934;eC_number=3.4.11.-;Name=pepS;dbxref=COG:COG2309;gene=pepS;inference=ab initio prediction:Prodigal:2.6,similar to AA sequence:UniProtKB:Q9X4A7;locus_tag=BAAGOFCN_00934;product=Aminopeptidase PepS
1	Prodigal:2.6	CDS	1003986	1004516	.	+	0	ID=BAAGOFCN_00935;eC_number=3.1.2.-;dbxref=COG:COG1607;inference=ab initio prediction:Prodigal:2.6,similar to AA sequence:UniProtKB:P44886;locus_tag=BAAGOFCN_00935;product=putative acyl-CoA thioester hydrolase
1	Prodigal:2.6	CDS	1004653	1005795	.	-	0	ID=BAAGOFCN_00936;eC_number=4.3.99.3;Name=queE_1;gene=queE_1;inference=ab initio prediction:Prodigal:2.6,protein motif:HAMAP:MF_00917;locus_tag=BAAGOFCN_00936;product=7-carboxy-7-deazaguanine synthase
1	Prodigal:2.6	CDS	1005954	1006115	.	+	0	ID=BAAGOFCN_00937;inference=ab initio prediction:Prodigal:2.6;locus_tag=BAAGOFCN_00937;product=hypothetical protein
1	Prodigal:2.6	CDS	1006415	1006933	.	+	0	ID=BAAGOFCN_00938;dbxref=COG:COG0693;inference=ab initio prediction:Prodigal:2.6,similar to AA sequence:UniProtKB:P0A0K0;locus_tag=BAAGOFCN_00938;product=putative protein
1	Prodigal:2.6	CDS	1007254	1008063	.	+	0	ID=BAAGOFCN_00939;eC_number=2.4.1.129;Name=mgt;dbxref=COG:COG0744;gene=mgt;inference=ab initio prediction:Prodigal:2.6,similar to AA sequence:UniProtKB:Q93Q23;locus_tag=BAAGOFCN_00939;product=Monofunctional glycosyltransferase
1	Prodigal:2.6	CDS	1008341	1009144	.	+	0	ID=BAAGOFCN_00940;Name=recX;gene=recX;inference=ab initio prediction:Prodigal:2.6,similar to AA sequence:UniProtKB:P66003;locus_tag=BAAGOFCN_00940;product=Regulatory protein RecX
1	Prodigal:2.6	CDS	1009137	1009451	.	+	0	ID=BAAGOFCN_00941;Name=yfhH;gene=yfhH;inference=ab initio prediction:Prodigal:2.6,similar to AA sequence:UniProtKB:O31576;locus_tag=BAAGOFCN_00941;product=putative protein YfhH
1	Prodigal:2.6	CDS	1009467	1010984	.	+	0	ID=BAAGOFCN_00942;eC_number=3.6.3.40;Name=tagH_1;gene=tagH_1;inference=ab initio prediction:Prodigal:2.6,similar to AA sequence:UniProtKB:Q7A713;locus_tag=BAAGOFCN_00942;product=Teichoic acids export ATP-binding protein TagH
1	Prodigal:2.6	CDS	1010993	1011823	.	+	0	ID=BAAGOFCN_00943;inference=ab initio prediction:Prodigal:2.6;locus_tag=BAAGOFCN_00943;product=hypothetical protein
1	Prodigal:2.6	CDS	1012009	1012983	.	-	0	ID=BAAGOFCN_00944;Name=yfhP;dbxref=COG:COG1988;gene=yfhP;inference=ab initio prediction:Prodigal:2.6,similar to AA sequence:UniProtKB:O31583;locus_tag=BAAGOFCN_00944;product=putative protein YfhP
1	Prodigal:2.6	CDS	1013164	1014207	.	+	0	ID=BAAGOFCN_00945;eC_number=3.2.2.-;Name=mutY;gene=mutY;inference=ab initio prediction:Prodigal:2.6,similar to AA sequence:UniProtKB:P83847;locus_tag=BAAGOFCN_00945;product=Adenine DNA glycosylase
1	Prodigal:2.6	CDS	1014314	1014856	.	+	0	ID=BAAGOFCN_00946;inference=ab initio prediction:Prodigal:2.6,similar to AA sequence:UniProtKB:Q97NV6;locus_tag=BAAGOFCN_00946;note=UPF0374 protein SP_1903;product=hypothetical protein
1	Prodigal:2.6	CDS	1015098	1016834	.	+	0	ID=BAAGOFCN_00947;eC_number=3.6.3.-;inference=ab initio prediction:Prodigal:2.6,similar to AA sequence:UniProtKB:Q7A4T3;locus_tag=BAAGOFCN_00947;product=Putative multidrug export ATP-binding/permease protein
1	Prodigal:2.6	CDS	1016994	1018088	.	-	0	ID=BAAGOFCN_00948;inference=ab initio prediction:Prodigal:2.6;locus_tag=BAAGOFCN_00948;product=hypothetical protein
1	Prodigal:2.6	CDS	1018395	1019684	.	-	0	ID=BAAGOFCN_00949;eC_number=5.4.3.8;Name=hemL2;gene=hemL2;inference=ab initio prediction:Prodigal:2.6,similar to AA sequence:UniProtKB:Q7A4T5;locus_tag=BAAGOFCN_00949;product=Glutamate-1-semialdehyde 2%2C1-aminomutase 2
1	Prodigal:2.6	CDS	1019765	1020223	.	+	0	ID=BAAGOFCN_00950;eC_number=1.11.1.15;Name=bcp;dbxref=COG:COG1225;gene=bcp;inference=ab initio prediction:Prodigal:2.6,similar to AA sequence:UniProtKB:Q83CY8;locus_tag=BAAGOFCN_00950;product=Putative peroxiredoxin bcp
1	Prodigal:2.6	CDS	1020226	1021176	.	+	0	ID=BAAGOFCN_00951;eC_number=1.1.1.310;Name=slcC;dbxref=COG:COG0111;gene=slcC;inference=ab initio prediction:Prodigal:2.6,similar to AA sequence:UniProtKB:Q1QWN6;locus_tag=BAAGOFCN_00951;product=(S)-sulfolactate dehydrogenase
1	Prodigal:2.6	CDS	1021272	1021724	.	+	0	ID=BAAGOFCN_00952;Name=perR;dbxref=COG:COG0735;gene=perR;inference=ab initio prediction:Prodigal:2.6,similar to AA sequence:UniProtKB:Q2G282;locus_tag=BAAGOFCN_00952;product=Peroxide-responsive repressor PerR
1	Aragorn:1.2	tRNA	1024021	1024097	.	+	.	ID=BAAGOFCN_00953;inference=COORDINATES:profile:Aragorn:1.2;locus_tag=BAAGOFCN_00953;product=tRNA-Ile(gat)
1	Aragorn:1.2	tRNA	1024118	1024193	.	+	.	ID=BAAGOFCN_00954;inference=COORDINATES:profile:Aragorn:1.2;locus_tag=BAAGOFCN_00954;product=tRNA-Ala(tgc)
1	Aragorn:1.2	tRNA	1027496	1027571	.	+	.	ID=BAAGOFCN_00955;inference=COORDINATES:profile:Aragorn:1.2;locus_tag=BAAGOFCN_00955;product=tRNA-Val(tac)
1	Aragorn:1.2	tRNA	1027578	1027653	.	+	.	ID=BAAGOFCN_00956;inference=COORDINATES:profile:Aragorn:1.2;locus_tag=BAAGOFCN_00956;product=tRNA-Thr(tgt)
1	Aragorn:1.2	tRNA	1027660	1027735	.	+	.	ID=BAAGOFCN_00957;inference=COORDINATES:profile:Aragorn:1.2;locus_tag=BAAGOFCN_00957;product=tRNA-Lys(ttt)
1	Aragorn:1.2	tRNA	1027744	1027826	.	+	.	ID=BAAGOFCN_00958;inference=COORDINATES:profile:Aragorn:1.2;locus_tag=BAAGOFCN_00958;product=tRNA-Leu(tag)
1	Aragorn:1.2	tRNA	1027830	1027904	.	+	.	ID=BAAGOFCN_00959;inference=COORDINATES:profile:Aragorn:1.2;locus_tag=BAAGOFCN_00959;product=tRNA-Gly(gcc)
1	Aragorn:1.2	tRNA	1027916	1028004	.	+	.	ID=BAAGOFCN_00960;inference=COORDINATES:profile:Aragorn:1.2;locus_tag=BAAGOFCN_00960;product=tRNA-Leu(taa)
1	Aragorn:1.2	tRNA	1028017	1028091	.	+	.	ID=BAAGOFCN_00961;inference=COORDINATES:profile:Aragorn:1.2;locus_tag=BAAGOFCN_00961;product=tRNA-Arg(acg)
1	Aragorn:1.2	tRNA	1028100	1028173	.	+	.	ID=BAAGOFCN_00962;inference=COORDINATES:profile:Aragorn:1.2;locus_tag=BAAGOFCN_00962;product=tRNA-Pro(tgg)
1	Aragorn:1.2	tRNA	1028190	1028265	.	+	.	ID=BAAGOFCN_00963;inference=COORDINATES:profile:Aragorn:1.2;locus_tag=BAAGOFCN_00963;product=tRNA-Ala(tgc)
1	Aragorn:1.2	tRNA	1028290	1028364	.	+	.	ID=BAAGOFCN_00964;inference=COORDINATES:profile:Aragorn:1.2;locus_tag=BAAGOFCN_00964;product=tRNA-Met(cat)
1	Aragorn:1.2	tRNA	1028391	1028464	.	+	.	ID=BAAGOFCN_00965;inference=COORDINATES:profile:Aragorn:1.2;locus_tag=BAAGOFCN_00965;product=tRNA-Met(cat)
1	Aragorn:1.2	tRNA	1028473	1028564	.	+	.	ID=BAAGOFCN_00966;inference=COORDINATES:profile:Aragorn:1.2;locus_tag=BAAGOFCN_00966;product=tRNA-Ser(tga)
1	Aragorn:1.2	tRNA	1028571	1028646	.	+	.	ID=BAAGOFCN_00967;inference=COORDINATES:profile:Aragorn:1.2;locus_tag=BAAGOFCN_00967;product=tRNA-Asp(gtc)
1	Aragorn:1.2	tRNA	1028684	1028776	.	+	.	ID=BAAGOFCN_00968;inference=COORDINATES:profile:Aragorn:1.2;locus_tag=BAAGOFCN_00968;product=tRNA-Ser(tga)
1	Aragorn:1.2	tRNA	1028788	1028861	.	+	.	ID=BAAGOFCN_00969;inference=COORDINATES:profile:Aragorn:1.2;locus_tag=BAAGOFCN_00969;product=tRNA-Met(cat)
1	Aragorn:1.2	tRNA	1028965	1029039	.	+	.	ID=BAAGOFCN_00970;inference=COORDINATES:profile:Aragorn:1.2;locus_tag=BAAGOFCN_00970;product=tRNA-Phe(gaa)
1	Aragorn:1.2	tRNA	1029047	1029122	.	+	.	ID=BAAGOFCN_00971;inference=COORDINATES:profile:Aragorn:1.2;locus_tag=BAAGOFCN_00971;product=tRNA-Thr(tgt)
1	Aragorn:1.2	tRNA	1029127	1029210	.	+	.	ID=BAAGOFCN_00972;inference=COORDINATES:profile:Aragorn:1.2;locus_tag=BAAGOFCN_00972;product=tRNA-Tyr(gta)
1	Aragorn:1.2	tRNA	1029219	1029292	.	+	.	ID=BAAGOFCN_00973;inference=COORDINATES:profile:Aragorn:1.2;locus_tag=BAAGOFCN_00973;product=tRNA-Trp(cca)
1	Aragorn:1.2	tRNA	1029295	1029368	.	+	.	ID=BAAGOFCN_00974;inference=COORDINATES:profile:Aragorn:1.2;locus_tag=BAAGOFCN_00974;product=tRNA-His(gtg)
1	Aragorn:1.2	tRNA	1029379	1029450	.	+	.	ID=BAAGOFCN_00975;inference=COORDINATES:profile:Aragorn:1.2;locus_tag=BAAGOFCN_00975;product=tRNA-Gln(ttg)
1	Aragorn:1.2	tRNA	1029456	1029529	.	+	.	ID=BAAGOFCN_00976;inference=COORDINATES:profile:Aragorn:1.2;locus_tag=BAAGOFCN_00976;product=tRNA-Cys(gca)
1	Aragorn:1.2	tRNA	1029539	1029613	.	+	.	ID=BAAGOFCN_00977;inference=COORDINATES:profile:Aragorn:1.2;locus_tag=BAAGOFCN_00977;product=tRNA-Gly(tcc)
1	Aragorn:1.2	tRNA	1029628	1029702	.	+	.	ID=BAAGOFCN_00978;inference=COORDINATES:profile:Aragorn:1.2;locus_tag=BAAGOFCN_00978;product=tRNA-Gly(tcc)
1	Aragorn:1.2	tRNA	1029829	1029912	.	+	.	ID=BAAGOFCN_00979;inference=COORDINATES:profile:Aragorn:1.2;locus_tag=BAAGOFCN_00979;product=tRNA-Leu(caa)
1	Prodigal:2.6	CDS	1030071	1031117	.	-	0	ID=BAAGOFCN_00980;Name=xerD_1;gene=xerD_1;inference=ab initio prediction:Prodigal:2.6,similar to AA sequence:UniProtKB:P0A0P0;locus_tag=BAAGOFCN_00980;product=Tyrosine recombinase XerD
1	Prodigal:2.6	CDS	1031163	1031894	.	-	0	ID=BAAGOFCN_00981;inference=ab initio prediction:Prodigal:2.6;locus_tag=BAAGOFCN_00981;product=hypothetical protein
1	Prodigal:2.6	CDS	1032064	1033236	.	-	0	ID=BAAGOFCN_00982;inference=ab initio prediction:Prodigal:2.6;locus_tag=BAAGOFCN_00982;product=hypothetical protein
1	Prodigal:2.6	CDS	1033333	1033641	.	-	0	ID=BAAGOFCN_00983;inference=ab initio prediction:Prodigal:2.6;locus_tag=BAAGOFCN_00983;product=hypothetical protein
1	Prodigal:2.6	CDS	1033797	1034132	.	-	0	ID=BAAGOFCN_00984;inference=ab initio prediction:Prodigal:2.6;locus_tag=BAAGOFCN_00984;product=hypothetical protein
1	Prodigal:2.6	CDS	1034293	1034484	.	+	0	ID=BAAGOFCN_00985;inference=ab initio prediction:Prodigal:2.6;locus_tag=BAAGOFCN_00985;product=hypothetical protein
1	Prodigal:2.6	CDS	1034538	1034861	.	+	0	ID=BAAGOFCN_00986;inference=ab initio prediction:Prodigal:2.6;locus_tag=BAAGOFCN_00986;product=hypothetical protein
1	Prodigal:2.6	CDS	1034877	1035071	.	+	0	ID=BAAGOFCN_00987;inference=ab initio prediction:Prodigal:2.6;locus_tag=BAAGOFCN_00987;product=hypothetical protein
1	Prodigal:2.6	CDS	1035128	1035217	.	+	0	ID=BAAGOFCN_00988;inference=ab initio prediction:Prodigal:2.6;locus_tag=BAAGOFCN_00988;product=hypothetical protein
1	Prodigal:2.6	CDS	1035219	1036460	.	+	0	ID=BAAGOFCN_00989;inference=ab initio prediction:Prodigal:2.6;locus_tag=BAAGOFCN_00989;product=hypothetical protein
1	Prodigal:2.6	CDS	1036463	1036780	.	+	0	ID=BAAGOFCN_00990;inference=ab initio prediction:Prodigal:2.6;locus_tag=BAAGOFCN_00990;product=hypothetical protein
1	Prodigal:2.6	CDS	1036773	1037069	.	+	0	ID=BAAGOFCN_00991;inference=ab initio prediction:Prodigal:2.6;locus_tag=BAAGOFCN_00991;product=hypothetical protein
1	Prodigal:2.6	CDS	1037069	1038880	.	+	0	ID=BAAGOFCN_00992;inference=ab initio prediction:Prodigal:2.6;locus_tag=BAAGOFCN_00992;product=hypothetical protein
1	Prodigal:2.6	CDS	1038899	1039105	.	+	0	ID=BAAGOFCN_00993;inference=ab initio prediction:Prodigal:2.6;locus_tag=BAAGOFCN_00993;product=hypothetical protein
1	Prodigal:2.6	CDS	1039157	1039639	.	+	0	ID=BAAGOFCN_00994;inference=ab initio prediction:Prodigal:2.6;locus_tag=BAAGOFCN_00994;product=hypothetical protein
1	Prodigal:2.6	CDS	1039659	1041407	.	+	0	ID=BAAGOFCN_00995;inference=ab initio prediction:Prodigal:2.6;locus_tag=BAAGOFCN_00995;product=hypothetical protein
1	Prodigal:2.6	CDS	1041421	1041771	.	+	0	ID=BAAGOFCN_00996;inference=ab initio prediction:Prodigal:2.6;locus_tag=BAAGOFCN_00996;product=hypothetical protein
1	Prodigal:2.6	CDS	1041802	1042020	.	+	0	ID=BAAGOFCN_00997;inference=ab initio prediction:Prodigal:2.6;locus_tag=BAAGOFCN_00997;product=hypothetical protein
1	Prodigal:2.6	CDS	1042027	1042758	.	+	0	ID=BAAGOFCN_00998;inference=ab initio prediction:Prodigal:2.6;locus_tag=BAAGOFCN_00998;product=hypothetical protein
1	Prodigal:2.6	CDS	1042823	1043143	.	+	0	ID=BAAGOFCN_00999;eC_number=3.6.1.31;Name=hisI_2;gene=hisI_2;inference=ab initio prediction:Prodigal:2.6,protein motif:HAMAP:MF_01019;locus_tag=BAAGOFCN_00999;product=Histidine biosynthesis bifunctional protein HisIE
1	Prodigal:2.6	CDS	1043171	1043638	.	-	0	ID=BAAGOFCN_01000;inference=ab initio prediction:Prodigal:2.6;locus_tag=BAAGOFCN_01000;product=hypothetical protein
1	Prodigal:2.6	CDS	1043706	1043951	.	+	0	ID=BAAGOFCN_01001;inference=ab initio prediction:Prodigal:2.6;locus_tag=BAAGOFCN_01001;product=hypothetical protein
1	Prodigal:2.6	CDS	1044029	1044223	.	+	0	ID=BAAGOFCN_01002;inference=ab initio prediction:Prodigal:2.6;locus_tag=BAAGOFCN_01002;product=hypothetical protein
1	Prodigal:2.6	CDS	1044253	1046127	.	+	0	ID=BAAGOFCN_01003;inference=ab initio prediction:Prodigal:2.6;locus_tag=BAAGOFCN_01003;product=hypothetical protein
1	Prodigal:2.6	CDS	1046451	1046942	.	+	0	ID=BAAGOFCN_01004;inference=ab initio prediction:Prodigal:2.6;locus_tag=BAAGOFCN_01004;product=hypothetical protein
1	Prodigal:2.6	CDS	1047146	1047763	.	+	0	ID=BAAGOFCN_01005;inference=ab initio prediction:Prodigal:2.6;locus_tag=BAAGOFCN_01005;product=hypothetical protein
1	Prodigal:2.6	CDS	1048045	1048335	.	+	0	ID=BAAGOFCN_01006;inference=ab initio prediction:Prodigal:2.6;locus_tag=BAAGOFCN_01006;product=hypothetical protein
1	Prodigal:2.6	CDS	1048658	1048996	.	+	0	ID=BAAGOFCN_01007;inference=ab initio prediction:Prodigal:2.6;locus_tag=BAAGOFCN_01007;product=hypothetical protein
1	Prodigal:2.6	CDS	1048980	1050614	.	+	0	ID=BAAGOFCN_01008;inference=ab initio prediction:Prodigal:2.6;locus_tag=BAAGOFCN_01008;product=hypothetical protein
1	Prodigal:2.6	CDS	1050630	1051766	.	+	0	ID=BAAGOFCN_01009;inference=ab initio prediction:Prodigal:2.6;locus_tag=BAAGOFCN_01009;product=hypothetical protein
1	Prodigal:2.6	CDS	1051766	1052512	.	+	0	ID=BAAGOFCN_01010;eC_number=3.4.21.92;Name=clpP1;gene=clpP1;inference=ab initio prediction:Prodigal:2.6,similar to AA sequence:UniProtKB:B0B803;locus_tag=BAAGOFCN_01010;product=ATP-dependent Clp protease proteolytic subunit 1
1	Prodigal:2.6	CDS	1052537	1053694	.	+	0	ID=BAAGOFCN_01011;inference=ab initio prediction:Prodigal:2.6;locus_tag=BAAGOFCN_01011;product=hypothetical protein
1	Prodigal:2.6	CDS	1053721	1054029	.	+	0	ID=BAAGOFCN_01012;inference=ab initio prediction:Prodigal:2.6;locus_tag=BAAGOFCN_01012;product=hypothetical protein
1	Prodigal:2.6	CDS	1054001	1054330	.	+	0	ID=BAAGOFCN_01013;inference=ab initio prediction:Prodigal:2.6;locus_tag=BAAGOFCN_01013;product=hypothetical protein
1	Prodigal:2.6	CDS	1054330	1054668	.	+	0	ID=BAAGOFCN_01014;inference=ab initio prediction:Prodigal:2.6;locus_tag=BAAGOFCN_01014;product=hypothetical protein
1	Prodigal:2.6	CDS	1054668	1055105	.	+	0	ID=BAAGOFCN_01015;inference=ab initio prediction:Prodigal:2.6;locus_tag=BAAGOFCN_01015;product=hypothetical protein
1	Prodigal:2.6	CDS	1055111	1055815	.	+	0	ID=BAAGOFCN_01016;inference=ab initio prediction:Prodigal:2.6;locus_tag=BAAGOFCN_01016;product=hypothetical protein
1	Prodigal:2.6	CDS	1055839	1056189	.	+	0	ID=BAAGOFCN_01017;inference=ab initio prediction:Prodigal:2.6;locus_tag=BAAGOFCN_01017;product=hypothetical protein
1	Prodigal:2.6	CDS	1056237	1056449	.	+	0	ID=BAAGOFCN_01018;inference=ab initio prediction:Prodigal:2.6;locus_tag=BAAGOFCN_01018;product=hypothetical protein
1	Prodigal:2.6	CDS	1056513	1060694	.	+	0	ID=BAAGOFCN_01019;Name=smc_1;gene=smc_1;inference=ab initio prediction:Prodigal:2.6,protein motif:HAMAP:MF_01894;locus_tag=BAAGOFCN_01019;product=Chromosome partition protein Smc
1	Prodigal:2.6	CDS	1060697	1061467	.	+	0	ID=BAAGOFCN_01020;inference=ab initio prediction:Prodigal:2.6;locus_tag=BAAGOFCN_01020;product=hypothetical protein
1	Prodigal:2.6	CDS	1061464	1064919	.	+	0	ID=BAAGOFCN_01021;inference=ab initio prediction:Prodigal:2.6;locus_tag=BAAGOFCN_01021;product=hypothetical protein
1	Prodigal:2.6	CDS	1064940	1065350	.	+	0	ID=BAAGOFCN_01022;inference=ab initio prediction:Prodigal:2.6;locus_tag=BAAGOFCN_01022;product=hypothetical protein
1	Prodigal:2.6	CDS	1065385	1065666	.	+	0	ID=BAAGOFCN_01023;inference=ab initio prediction:Prodigal:2.6;locus_tag=BAAGOFCN_01023;product=hypothetical protein
1	Prodigal:2.6	CDS	1065668	1066054	.	+	0	ID=BAAGOFCN_01024;inference=ab initio prediction:Prodigal:2.6;locus_tag=BAAGOFCN_01024;product=hypothetical protein
1	Prodigal:2.6	CDS	1066158	1066472	.	+	0	ID=BAAGOFCN_01025;inference=ab initio prediction:Prodigal:2.6;locus_tag=BAAGOFCN_01025;product=hypothetical protein
1	Prodigal:2.6	CDS	1066457	1067299	.	+	0	ID=BAAGOFCN_01026;inference=ab initio prediction:Prodigal:2.6;locus_tag=BAAGOFCN_01026;product=hypothetical protein
1	Prodigal:2.6	CDS	1067383	1068300	.	+	0	ID=BAAGOFCN_01027;eC_number=3.5.1.28;Name=cwlA;dbxref=COG:COG3409;gene=cwlA;inference=ab initio prediction:Prodigal:2.6,similar to AA sequence:UniProtKB:P24808;locus_tag=BAAGOFCN_01027;product=N-acetylmuramoyl-L-alanine amidase CwlA
1	Prodigal:2.6	CDS	1068413	1069015	.	+	0	ID=BAAGOFCN_01028;inference=ab initio prediction:Prodigal:2.6;locus_tag=BAAGOFCN_01028;product=hypothetical protein
1	Prodigal:2.6	CDS	1068996	1069124	.	+	0	ID=BAAGOFCN_01029;inference=ab initio prediction:Prodigal:2.6;locus_tag=BAAGOFCN_01029;product=hypothetical protein
1	Prodigal:2.6	CDS	1069360	1069677	.	+	0	ID=BAAGOFCN_01030;inference=ab initio prediction:Prodigal:2.6;locus_tag=BAAGOFCN_01030;product=hypothetical protein
1	Prodigal:2.6	CDS	1070129	1070977	.	+	0	ID=BAAGOFCN_01031;eC_number=3.4.21.19;Name=gseA;dbxref=COG:COG3591;gene=gseA;inference=ab initio prediction:Prodigal:2.6,similar to AA sequence:UniProtKB:P0C0Q1;locus_tag=BAAGOFCN_01031;product=Glutamyl endopeptidase
1	Prodigal:2.6	CDS	1071203	1072261	.	+	0	ID=BAAGOFCN_01032;inference=ab initio prediction:Prodigal:2.6;locus_tag=BAAGOFCN_01032;product=hypothetical protein
1	Prodigal:2.6	CDS	1072500	1073957	.	+	0	ID=BAAGOFCN_01033;Name=artQ;dbxref=COG:COG0765;gene=artQ;inference=ab initio prediction:Prodigal:2.6,similar to AA sequence:UniProtKB:P54536;locus_tag=BAAGOFCN_01033;product=Arginine transport system permease protein ArtQ
1	Prodigal:2.6	CDS	1073944	1074672	.	+	0	ID=BAAGOFCN_01034;Name=artM;dbxref=COG:COG1126;gene=artM;inference=ab initio prediction:Prodigal:2.6,similar to AA sequence:UniProtKB:P54537;locus_tag=BAAGOFCN_01034;product=Arginine transport ATP-binding protein ArtM
1	Prodigal:2.6	CDS	1075169	1075324	.	+	0	ID=BAAGOFCN_01035;inference=ab initio prediction:Prodigal:2.6;locus_tag=BAAGOFCN_01035;product=hypothetical protein
1	Prodigal:2.6	CDS	1075534	1076664	.	+	0	ID=BAAGOFCN_01036;eC_number=1.17.99.6;Name=queG;dbxref=COG:COG1600;gene=queG;inference=ab initio prediction:Prodigal:2.6,similar to AA sequence:UniProtKB:P97030;locus_tag=BAAGOFCN_01036;product=Epoxyqueuosine reductase
1	Prodigal:2.6	CDS	1076661	1077131	.	+	0	ID=BAAGOFCN_01037;eC_number=2.1.1.207;Name=trmL;dbxref=COG:COG0219;gene=trmL;inference=ab initio prediction:Prodigal:2.6,similar to AA sequence:UniProtKB:Q74Y93;locus_tag=BAAGOFCN_01037;product=tRNA (cytidine(34)-2'-O)-methyltransferase
1	Prodigal:2.6	CDS	1077289	1077888	.	+	0	ID=BAAGOFCN_01038;eC_number=3.5.99.6;Name=nagB_1;gene=nagB_1;inference=ab initio prediction:Prodigal:2.6,protein motif:HAMAP:MF_01241;locus_tag=BAAGOFCN_01038;product=Glucosamine-6-phosphate deaminase
1	Prodigal:2.6	CDS	1077909	1078091	.	+	0	ID=BAAGOFCN_01039;inference=ab initio prediction:Prodigal:2.6;locus_tag=BAAGOFCN_01039;product=hypothetical protein
1	Prodigal:2.6	CDS	1078247	1078651	.	+	0	ID=BAAGOFCN_01040;inference=ab initio prediction:Prodigal:2.6;locus_tag=BAAGOFCN_01040;product=hypothetical protein
1	Prodigal:2.6	CDS	1078836	1080221	.	+	0	ID=BAAGOFCN_01041;eC_number=4.2.1.2;Name=fumC;gene=fumC;inference=ab initio prediction:Prodigal:2.6,similar to AA sequence:UniProtKB:P64173;locus_tag=BAAGOFCN_01041;product=Fumarate hydratase class II
1	Prodigal:2.6	CDS	1080582	1081406	.	-	0	ID=BAAGOFCN_01042;eC_number=5.4.99.23;Name=rluD_1;dbxref=COG:COG0564;gene=rluD_1;inference=ab initio prediction:Prodigal:2.6,similar to AA sequence:UniProtKB:P33643;locus_tag=BAAGOFCN_01042;product=Ribosomal large subunit pseudouridine synthase D
1	Prodigal:2.6	CDS	1081565	1082698	.	+	0	ID=BAAGOFCN_01043;eC_number=2.7.13.3;Name=liaS;dbxref=COG:COG4585;gene=liaS;inference=ab initio prediction:Prodigal:2.6,similar to AA sequence:UniProtKB:O32198;locus_tag=BAAGOFCN_01043;product=Sensor histidine kinase LiaS
1	Prodigal:2.6	CDS	1082691	1083314	.	+	0	ID=BAAGOFCN_01044;Name=vraR_2;dbxref=COG:COG2197;gene=vraR_2;inference=ab initio prediction:Prodigal:2.6,similar to AA sequence:UniProtKB:Q7A2Q1;locus_tag=BAAGOFCN_01044;product=Response regulator protein VraR
1	Prodigal:2.6	CDS	1083585	1084049	.	+	0	ID=BAAGOFCN_01045;inference=ab initio prediction:Prodigal:2.6;locus_tag=BAAGOFCN_01045;product=hypothetical protein
1	Prodigal:2.6	CDS	1084231	1085361	.	+	0	ID=BAAGOFCN_01046;inference=ab initio prediction:Prodigal:2.6,similar to AA sequence:UniProtKB:Q7A4V2;locus_tag=BAAGOFCN_01046;note=UPF0754 membrane protein SA1664;product=hypothetical protein
1	Prodigal:2.6	CDS	1085434	1085778	.	+	0	ID=BAAGOFCN_01047;inference=ab initio prediction:Prodigal:2.6,similar to AA sequence:UniProtKB:Q7A4V3;locus_tag=BAAGOFCN_01047;note=UPF0342 protein SA1663;product=hypothetical protein
1	Prodigal:2.6	CDS	1086049	1087245	.	+	0	ID=BAAGOFCN_01048;Name=yhaO;dbxref=COG:COG0420;gene=yhaO;inference=ab initio prediction:Prodigal:2.6,similar to AA sequence:UniProtKB:O07522;locus_tag=BAAGOFCN_01048;product=putative metallophosphoesterase YhaO
1	Prodigal:2.6	CDS	1087235	1090174	.	+	0	ID=BAAGOFCN_01049;Name=yhaN;dbxref=COG:COG4717;gene=yhaN;inference=ab initio prediction:Prodigal:2.6,similar to AA sequence:UniProtKB:O08455;locus_tag=BAAGOFCN_01049;product=putative protein YhaN
1	Prodigal:2.6	CDS	1090171	1091112	.	+	0	ID=BAAGOFCN_01050;eC_number=3.1.-.-;Name=yhaM;dbxref=COG:COG3481;gene=yhaM;inference=ab initio prediction:Prodigal:2.6,similar to AA sequence:UniProtKB:O07521;locus_tag=BAAGOFCN_01050;product=3'-5' exoribonuclease YhaM
1	Prodigal:2.6	CDS	1091538	1092515	.	-	0	ID=BAAGOFCN_01051;eC_number=5.2.1.8;Name=prsA;dbxref=COG:COG0760;gene=prsA;inference=ab initio prediction:Prodigal:2.6,similar to AA sequence:UniProtKB:P60747;locus_tag=BAAGOFCN_01051;product=Foldase protein PrsA
1	Prodigal:2.6	CDS	1092717	1093277	.	-	0	ID=BAAGOFCN_01052;inference=ab initio prediction:Prodigal:2.6;locus_tag=BAAGOFCN_01052;product=hypothetical protein
1	Prodigal:2.6	CDS	1093443	1093814	.	-	0	ID=BAAGOFCN_01053;inference=ab initio prediction:Prodigal:2.6;locus_tag=BAAGOFCN_01053;product=hypothetical protein
1	Prodigal:2.6	CDS	1093891	1094316	.	-	0	ID=BAAGOFCN_01054;Name=hit;dbxref=COG:COG0537;gene=hit;inference=ab initio prediction:Prodigal:2.6,similar to AA sequence:UniProtKB:O07513;locus_tag=BAAGOFCN_01054;product=Protein hit
1	Prodigal:2.6	CDS	1094446	1095186	.	+	0	ID=BAAGOFCN_01055;Name=ecsA;dbxref=COG:COG1131;gene=ecsA;inference=ab initio prediction:Prodigal:2.6,similar to AA sequence:UniProtKB:P55339;locus_tag=BAAGOFCN_01055;product=ABC-type transporter ATP-binding protein EcsA
1	Prodigal:2.6	CDS	1095179	1096402	.	+	0	ID=BAAGOFCN_01056;inference=ab initio prediction:Prodigal:2.6;locus_tag=BAAGOFCN_01056;product=hypothetical protein
1	Prodigal:2.6	CDS	1096461	1097078	.	+	0	ID=BAAGOFCN_01057;inference=ab initio prediction:Prodigal:2.6;locus_tag=BAAGOFCN_01057;product=hypothetical protein
1	Prodigal:2.6	CDS	1097640	1098143	.	-	0	ID=BAAGOFCN_01058;Name=traP;dbxref=COG:COG2329;gene=traP;inference=ab initio prediction:Prodigal:2.6,similar to AA sequence:UniProtKB:Q8GQQ1;locus_tag=BAAGOFCN_01058;product=Signal transduction protein TRAP
1	Prodigal:2.6	CDS	1098463	1099497	.	+	0	ID=BAAGOFCN_01059;eC_number=4.1.1.37;Name=hemE;gene=hemE;inference=ab initio prediction:Prodigal:2.6,similar to AA sequence:UniProtKB:P67420;locus_tag=BAAGOFCN_01059;product=Uroporphyrinogen decarboxylase
1	Prodigal:2.6	CDS	1099574	1100497	.	+	0	ID=BAAGOFCN_01060;eC_number=4.99.1.1;Name=hemH;gene=hemH;inference=ab initio prediction:Prodigal:2.6,similar to AA sequence:UniProtKB:P64125;locus_tag=BAAGOFCN_01060;product=Ferrochelatase
1	Prodigal:2.6	CDS	1100590	1102038	.	+	0	ID=BAAGOFCN_01061;eC_number=1.3.3.4;Name=hemY;dbxref=COG:COG1232;gene=hemY;inference=ab initio prediction:Prodigal:2.6,similar to AA sequence:UniProtKB:P32397;locus_tag=BAAGOFCN_01061;product=Protoporphyrinogen oxidase
1	Prodigal:2.6	CDS	1102174	1102728	.	+	0	ID=BAAGOFCN_01062;eC_number=3.-.-.-;Name=ydeN;dbxref=COG:COG3545;gene=ydeN;inference=ab initio prediction:Prodigal:2.6,similar to AA sequence:UniProtKB:P96671;locus_tag=BAAGOFCN_01062;product=Putative hydrolase YdeN
1	Aragorn:1.2	tRNA	1103043	1103116	.	+	.	ID=BAAGOFCN_01063;inference=COORDINATES:profile:Aragorn:1.2;locus_tag=BAAGOFCN_01063;product=tRNA-Met(cat)
1	Aragorn:1.2	tRNA	1103131	1103206	.	+	.	ID=BAAGOFCN_01064;inference=COORDINATES:profile:Aragorn:1.2;locus_tag=BAAGOFCN_01064;product=tRNA-Asp(gtc)
1	Aragorn:1.2	tRNA	1103216	1103290	.	+	.	ID=BAAGOFCN_01065;inference=COORDINATES:profile:Aragorn:1.2;locus_tag=BAAGOFCN_01065;product=tRNA-Phe(gaa)
1	Aragorn:1.2	tRNA	1103303	1103378	.	+	.	ID=BAAGOFCN_01066;inference=COORDINATES:profile:Aragorn:1.2;locus_tag=BAAGOFCN_01066;product=tRNA-His(gtg)
1	Aragorn:1.2	tRNA	1103396	1103469	.	+	.	ID=BAAGOFCN_01067;inference=COORDINATES:profile:Aragorn:1.2;locus_tag=BAAGOFCN_01067;product=tRNA-Gly(tcc)
1	Aragorn:1.2	tRNA	1103479	1103553	.	+	.	ID=BAAGOFCN_01068;inference=COORDINATES:profile:Aragorn:1.2;locus_tag=BAAGOFCN_01068;product=tRNA-Asn(gtt)
1	Aragorn:1.2	tRNA	1103554	1103627	.	+	.	ID=BAAGOFCN_01069;inference=COORDINATES:profile:Aragorn:1.2;locus_tag=BAAGOFCN_01069;product=tRNA-Glu(ttc)
1	Aragorn:1.2	tRNA	1103678	1103768	.	+	.	ID=BAAGOFCN_01070;inference=COORDINATES:profile:Aragorn:1.2;locus_tag=BAAGOFCN_01070;product=tRNA-Ser(gga)
1	Prodigal:2.6	CDS	1103977	1105047	.	-	0	ID=BAAGOFCN_01071;Name=xerD_2;gene=xerD_2;inference=ab initio prediction:Prodigal:2.6,similar to AA sequence:UniProtKB:P0A0P0;locus_tag=BAAGOFCN_01071;product=Tyrosine recombinase XerD
1	Prodigal:2.6	CDS	1106023	1106118	.	+	0	ID=BAAGOFCN_01072;inference=ab initio prediction:Prodigal:2.6;locus_tag=BAAGOFCN_01072;product=hypothetical protein
1	Prodigal:2.6	CDS	1106257	1106793	.	+	0	ID=BAAGOFCN_01073;inference=ab initio prediction:Prodigal:2.6;locus_tag=BAAGOFCN_01073;product=hypothetical protein
1	Prodigal:2.6	CDS	1107275	1107604	.	+	0	ID=BAAGOFCN_01074;inference=ab initio prediction:Prodigal:2.6;locus_tag=BAAGOFCN_01074;product=hypothetical protein
1	Prodigal:2.6	CDS	1107661	1107966	.	-	0	ID=BAAGOFCN_01075;inference=ab initio prediction:Prodigal:2.6;locus_tag=BAAGOFCN_01075;product=hypothetical protein
1	Prodigal:2.6	CDS	1108080	1108517	.	+	0	ID=BAAGOFCN_01076;inference=ab initio prediction:Prodigal:2.6;locus_tag=BAAGOFCN_01076;product=hypothetical protein
1	Prodigal:2.6	CDS	1108514	1108963	.	+	0	ID=BAAGOFCN_01077;inference=ab initio prediction:Prodigal:2.6;locus_tag=BAAGOFCN_01077;product=hypothetical protein
1	Prodigal:2.6	CDS	1108935	1109360	.	+	0	ID=BAAGOFCN_01078;inference=ab initio prediction:Prodigal:2.6;locus_tag=BAAGOFCN_01078;product=hypothetical protein
1	Prodigal:2.6	CDS	1109344	1109625	.	+	0	ID=BAAGOFCN_01079;inference=ab initio prediction:Prodigal:2.6;locus_tag=BAAGOFCN_01079;product=hypothetical protein
1	Prodigal:2.6	CDS	1109665	1110555	.	-	0	ID=BAAGOFCN_01080;inference=ab initio prediction:Prodigal:2.6;locus_tag=BAAGOFCN_01080;product=hypothetical protein
1	Prodigal:2.6	CDS	1110765	1111913	.	+	0	ID=BAAGOFCN_01081;inference=ab initio prediction:Prodigal:2.6;locus_tag=BAAGOFCN_01081;product=hypothetical protein
1	Prodigal:2.6	CDS	1111930	1114968	.	+	0	ID=BAAGOFCN_01082;inference=ab initio prediction:Prodigal:2.6;locus_tag=BAAGOFCN_01082;product=hypothetical protein
1	Prodigal:2.6	CDS	1114969	1115238	.	+	0	ID=BAAGOFCN_01083;inference=ab initio prediction:Prodigal:2.6;locus_tag=BAAGOFCN_01083;product=hypothetical protein
1	Prodigal:2.6	CDS	1115204	1115341	.	+	0	ID=BAAGOFCN_01084;inference=ab initio prediction:Prodigal:2.6;locus_tag=BAAGOFCN_01084;product=hypothetical protein
1	Prodigal:2.6	CDS	1115355	1115657	.	+	0	ID=BAAGOFCN_01085;inference=ab initio prediction:Prodigal:2.6;locus_tag=BAAGOFCN_01085;product=hypothetical protein
1	Prodigal:2.6	CDS	1115727	1117973	.	+	0	ID=BAAGOFCN_01086;inference=ab initio prediction:Prodigal:2.6;locus_tag=BAAGOFCN_01086;product=hypothetical protein
1	Prodigal:2.6	CDS	1117974	1118666	.	+	0	ID=BAAGOFCN_01087;inference=ab initio prediction:Prodigal:2.6;locus_tag=BAAGOFCN_01087;product=hypothetical protein
1	Prodigal:2.6	CDS	1118666	1121245	.	+	0	ID=BAAGOFCN_01088;inference=ab initio prediction:Prodigal:2.6;locus_tag=BAAGOFCN_01088;product=hypothetical protein
1	Prodigal:2.6	CDS	1121242	1123539	.	+	0	ID=BAAGOFCN_01089;inference=ab initio prediction:Prodigal:2.6;locus_tag=BAAGOFCN_01089;product=hypothetical protein
1	Prodigal:2.6	CDS	1123539	1123940	.	+	0	ID=BAAGOFCN_01090;inference=ab initio prediction:Prodigal:2.6;locus_tag=BAAGOFCN_01090;product=hypothetical protein
1	Prodigal:2.6	CDS	1123987	1124313	.	+	0	ID=BAAGOFCN_01091;inference=ab initio prediction:Prodigal:2.6;locus_tag=BAAGOFCN_01091;product=hypothetical protein
1	Prodigal:2.6	CDS	1124328	1124915	.	+	0	ID=BAAGOFCN_01092;inference=ab initio prediction:Prodigal:2.6;locus_tag=BAAGOFCN_01092;product=hypothetical protein
1	Prodigal:2.6	CDS	1124941	1126890	.	+	0	ID=BAAGOFCN_01093;inference=ab initio prediction:Prodigal:2.6;locus_tag=BAAGOFCN_01093;product=hypothetical protein
1	Prodigal:2.6	CDS	1126894	1127964	.	+	0	ID=BAAGOFCN_01094;dbxref=COG:COG1705;inference=ab initio prediction:Prodigal:2.6,similar to AA sequence:UniProtKB:Q2G222;locus_tag=BAAGOFCN_01094;product=N-acetylmuramoyl-L-alanine amidase domain-containing protein
1	Prodigal:2.6	CDS	1127985	1128587	.	+	0	ID=BAAGOFCN_01095;inference=ab initio prediction:Prodigal:2.6;locus_tag=BAAGOFCN_01095;product=hypothetical protein
1	Prodigal:2.6	CDS	1128584	1129441	.	+	0	ID=BAAGOFCN_01096;inference=ab initio prediction:Prodigal:2.6;locus_tag=BAAGOFCN_01096;product=hypothetical protein
1	Prodigal:2.6	CDS	1129665	1129967	.	+	0	ID=BAAGOFCN_01097;inference=ab initio prediction:Prodigal:2.6;locus_tag=BAAGOFCN_01097;product=hypothetical protein
1	Prodigal:2.6	CDS	1129964	1130314	.	+	0	ID=BAAGOFCN_01098;inference=ab initio prediction:Prodigal:2.6;locus_tag=BAAGOFCN_01098;product=hypothetical protein
1	Prodigal:2.6	CDS	1130319	1131623	.	+	0	ID=BAAGOFCN_01099;inference=ab initio prediction:Prodigal:2.6;locus_tag=BAAGOFCN_01099;product=hypothetical protein
1	Prodigal:2.6	CDS	1131665	1133821	.	+	0	ID=BAAGOFCN_01100;eC_number=5.99.1.2;Name=topB_2;dbxref=COG:COG0550;gene=topB_2;inference=ab initio prediction:Prodigal:2.6,similar to AA sequence:UniProtKB:P14294;locus_tag=BAAGOFCN_01100;product=DNA topoisomerase 3
1	Prodigal:2.6	CDS	1133799	1134269	.	+	0	ID=BAAGOFCN_01101;inference=ab initio prediction:Prodigal:2.6;locus_tag=BAAGOFCN_01101;product=hypothetical protein
1	Prodigal:2.6	CDS	1134280	1135041	.	+	0	ID=BAAGOFCN_01102;inference=ab initio prediction:Prodigal:2.6;locus_tag=BAAGOFCN_01102;product=hypothetical protein
1	Prodigal:2.6	CDS	1135117	1135329	.	+	0	ID=BAAGOFCN_01103;inference=ab initio prediction:Prodigal:2.6;locus_tag=BAAGOFCN_01103;product=hypothetical protein
1	Prodigal:2.6	CDS	1135395	1137731	.	+	0	ID=BAAGOFCN_01104;inference=ab initio prediction:Prodigal:2.6;locus_tag=BAAGOFCN_01104;product=hypothetical protein
1	Prodigal:2.6	CDS	1137922	1138731	.	+	0	ID=BAAGOFCN_01105;inference=ab initio prediction:Prodigal:2.6;locus_tag=BAAGOFCN_01105;product=hypothetical protein
1	Prodigal:2.6	CDS	1138828	1140000	.	+	0	ID=BAAGOFCN_01106;inference=ab initio prediction:Prodigal:2.6;locus_tag=BAAGOFCN_01106;product=hypothetical protein
1	Prodigal:2.6	CDS	1140276	1141190	.	-	0	ID=BAAGOFCN_01107;inference=ab initio prediction:Prodigal:2.6;locus_tag=BAAGOFCN_01107;product=hypothetical protein
1	Prodigal:2.6	CDS	1141491	1142864	.	+	0	ID=BAAGOFCN_01108;inference=ab initio prediction:Prodigal:2.6;locus_tag=BAAGOFCN_01108;product=hypothetical protein
1	Prodigal:2.6	CDS	1142851	1143411	.	+	0	ID=BAAGOFCN_01109;inference=ab initio prediction:Prodigal:2.6;locus_tag=BAAGOFCN_01109;product=hypothetical protein
1	Prodigal:2.6	CDS	1143724	1144218	.	-	0	ID=BAAGOFCN_01110;Name=xerC_3;gene=xerC_3;inference=ab initio prediction:Prodigal:2.6,protein motif:HAMAP:MF_01808;locus_tag=BAAGOFCN_01110;product=Tyrosine recombinase XerC
1	Prodigal:2.6	CDS	1144969	1145703	.	-	0	ID=BAAGOFCN_01111;inference=ab initio prediction:Prodigal:2.6;locus_tag=BAAGOFCN_01111;product=hypothetical protein
1	Prodigal:2.6	CDS	1146230	1146517	.	-	0	ID=BAAGOFCN_01112;inference=ab initio prediction:Prodigal:2.6;locus_tag=BAAGOFCN_01112;product=hypothetical protein
1	Prodigal:2.6	CDS	1146679	1147344	.	-	0	ID=BAAGOFCN_01113;inference=ab initio prediction:Prodigal:2.6;locus_tag=BAAGOFCN_01113;product=hypothetical protein
1	Prodigal:2.6	CDS	1148595	1150019	.	+	0	ID=BAAGOFCN_01114;eC_number=6.2.1.26;Name=menE;gene=menE;inference=ab initio prediction:Prodigal:2.6,similar to AA sequence:UniProtKB:P63526;locus_tag=BAAGOFCN_01114;product=2-succinylbenzoate--CoA ligase
1	Prodigal:2.6	CDS	1150009	1151010	.	+	0	ID=BAAGOFCN_01115;eC_number=4.2.1.113;Name=menC;dbxref=COG:COG4948;gene=menC;inference=ab initio prediction:Prodigal:2.6,similar to AA sequence:UniProtKB:O34514;locus_tag=BAAGOFCN_01115;product=o-succinylbenzoate synthase
1	Prodigal:2.6	CDS	1151007	1151258	.	-	0	ID=BAAGOFCN_01116;dbxref=COG:COG0759;inference=ab initio prediction:Prodigal:2.6,similar to AA sequence:UniProtKB:Q97NX8;locus_tag=BAAGOFCN_01116;product=Putative membrane protein insertion efficiency factor
1	Prodigal:2.6	CDS	1151326	1151793	.	+	0	ID=BAAGOFCN_01117;eC_number=3.6.1.55;Name=ytkD;dbxref=COG:COG0494;gene=ytkD;inference=ab initio prediction:Prodigal:2.6,similar to AA sequence:UniProtKB:O35013;locus_tag=BAAGOFCN_01117;product=Putative 8-oxo-dGTP diphosphatase YtkD
1	Prodigal:2.6	CDS	1151804	1152565	.	+	0	ID=BAAGOFCN_01118;inference=ab initio prediction:Prodigal:2.6;locus_tag=BAAGOFCN_01118;product=hypothetical protein
1	Prodigal:2.6	CDS	1152796	1154388	.	-	0	ID=BAAGOFCN_01119;eC_number=4.1.1.49;Name=pckA;gene=pckA;inference=ab initio prediction:Prodigal:2.6,similar to AA sequence:UniProtKB:P99128;locus_tag=BAAGOFCN_01119;product=Phosphoenolpyruvate carboxykinase (ATP)
1	Prodigal:2.6	CDS	1154758	1155957	.	+	0	ID=BAAGOFCN_01120;eC_number=2.5.1.6;Name=metK;gene=metK;inference=ab initio prediction:Prodigal:2.6,similar to AA sequence:UniProtKB:P66767;locus_tag=BAAGOFCN_01120;product=S-adenosylmethionine synthase
1	Prodigal:2.6	CDS	1156060	1156968	.	+	0	ID=BAAGOFCN_01121;inference=ab initio prediction:Prodigal:2.6;locus_tag=BAAGOFCN_01121;product=hypothetical protein
1	Prodigal:2.6	CDS	1157148	1157984	.	+	0	ID=BAAGOFCN_01122;eC_number=1.1.1.-;Name=yvgN;dbxref=COG:COG0656;gene=yvgN;inference=ab initio prediction:Prodigal:2.6,similar to AA sequence:UniProtKB:O32210;locus_tag=BAAGOFCN_01122;product=Glyoxal reductase
1	Prodigal:2.6	CDS	1158269	1158424	.	+	0	ID=BAAGOFCN_01123;inference=ab initio prediction:Prodigal:2.6;locus_tag=BAAGOFCN_01123;product=hypothetical protein
1	Prodigal:2.6	CDS	1158654	1159727	.	-	0	ID=BAAGOFCN_01124;inference=ab initio prediction:Prodigal:2.6;locus_tag=BAAGOFCN_01124;product=hypothetical protein
1	Prodigal:2.6	CDS	1160311	1160664	.	-	0	ID=BAAGOFCN_01125;Name=crcB_1;dbxref=COG:COG0239;gene=crcB_1;inference=ab initio prediction:Prodigal:2.6,similar to AA sequence:UniProtKB:Q7VYU0;locus_tag=BAAGOFCN_01125;product=Putative fluoride ion transporter CrcB
1	Prodigal:2.6	CDS	1160661	1161026	.	-	0	ID=BAAGOFCN_01126;Name=crcB_2;dbxref=COG:COG0239;gene=crcB_2;inference=ab initio prediction:Prodigal:2.6,similar to AA sequence:UniProtKB:Q7VYU0;locus_tag=BAAGOFCN_01126;product=Putative fluoride ion transporter CrcB
1	Prodigal:2.6	CDS	1161063	1161371	.	-	0	ID=BAAGOFCN_01127;inference=ab initio prediction:Prodigal:2.6;locus_tag=BAAGOFCN_01127;product=hypothetical protein
1	Prodigal:2.6	CDS	1161648	1162361	.	+	0	ID=BAAGOFCN_01128;eC_number=2.2.1.2;Name=tal;dbxref=COG:COG0176;gene=tal;inference=ab initio prediction:Prodigal:2.6,similar to AA sequence:UniProtKB:Q9WYD1;locus_tag=BAAGOFCN_01128;product=Transaldolase
1	Prodigal:2.6	CDS	1162501	1162944	.	+	0	ID=BAAGOFCN_01129;inference=ab initio prediction:Prodigal:2.6;locus_tag=BAAGOFCN_01129;product=hypothetical protein
1	Prodigal:2.6	CDS	1162931	1163374	.	-	0	ID=BAAGOFCN_01130;inference=ab initio prediction:Prodigal:2.6;locus_tag=BAAGOFCN_01130;product=hypothetical protein
1	Prodigal:2.6	CDS	1163380	1163859	.	-	0	ID=BAAGOFCN_01131;Name=sigS;dbxref=COG:COG1595;gene=sigS;inference=ab initio prediction:Prodigal:2.6,similar to AA sequence:UniProtKB:Q2FXF2;locus_tag=BAAGOFCN_01131;product=RNA polymerase sigma factor SigS
1	Prodigal:2.6	CDS	1164067	1164282	.	+	0	ID=BAAGOFCN_01132;inference=ab initio prediction:Prodigal:2.6;locus_tag=BAAGOFCN_01132;product=hypothetical protein
1	Prodigal:2.6	CDS	1164660	1165511	.	+	0	ID=BAAGOFCN_01133;Name=atl_2;dbxref=COG:COG4193;gene=atl_2;inference=ab initio prediction:Prodigal:2.6,similar to AA sequence:UniProtKB:P0C5Z8;locus_tag=BAAGOFCN_01133;product=Bifunctional autolysin
1	Prodigal:2.6	CDS	1165859	1167343	.	+	0	ID=BAAGOFCN_01134;inference=ab initio prediction:Prodigal:2.6;locus_tag=BAAGOFCN_01134;product=hypothetical protein
1	Prodigal:2.6	CDS	1167779	1168822	.	+	0	ID=BAAGOFCN_01135;Name=ribD;dbxref=COG:COG0117;gene=ribD;inference=ab initio prediction:Prodigal:2.6,similar to AA sequence:UniProtKB:P17618;locus_tag=BAAGOFCN_01135;product=Riboflavin biosynthesis protein RibD
1	Prodigal:2.6	CDS	1168829	1169461	.	+	0	ID=BAAGOFCN_01136;eC_number=2.5.1.9;Name=ribE;dbxref=COG:COG0307;gene=ribE;inference=ab initio prediction:Prodigal:2.6,similar to AA sequence:UniProtKB:P16440;locus_tag=BAAGOFCN_01136;product=Riboflavin synthase
1	Prodigal:2.6	CDS	1169474	1170655	.	+	0	ID=BAAGOFCN_01137;Name=ribBA;dbxref=COG:COG0108;gene=ribBA;inference=ab initio prediction:Prodigal:2.6,similar to AA sequence:UniProtKB:A5U2B7;locus_tag=BAAGOFCN_01137;product=Riboflavin biosynthesis protein RibBA
1	Prodigal:2.6	CDS	1170668	1171129	.	+	0	ID=BAAGOFCN_01138;eC_number=2.5.1.78;Name=ribH;gene=ribH;inference=ab initio prediction:Prodigal:2.6,similar to AA sequence:UniProtKB:P99141;locus_tag=BAAGOFCN_01138;product=6%2C7-dimethyl-8-ribityllumazine synthase
1	Prodigal:2.6	CDS	1171387	1172388	.	-	0	ID=BAAGOFCN_01139;eC_number=1.5.5.2;Name=putB;dbxref=COG:COG0506;gene=putB;inference=ab initio prediction:Prodigal:2.6,similar to AA sequence:UniProtKB:P94390;locus_tag=BAAGOFCN_01139;product=Proline dehydrogenase 2
1	Prodigal:2.6	CDS	1172631	1173458	.	+	0	ID=BAAGOFCN_01140;eC_number=3.1.1.-;Name=ytpA;dbxref=COG:COG2267;gene=ytpA;inference=ab initio prediction:Prodigal:2.6,similar to AA sequence:UniProtKB:O34705;locus_tag=BAAGOFCN_01140;product=Phospholipase YtpA
1	Prodigal:2.6	CDS	1173948	1174364	.	+	0	ID=BAAGOFCN_01141;Name=rot;gene=rot;inference=ab initio prediction:Prodigal:2.6,similar to AA sequence:UniProtKB:Q7A514;locus_tag=BAAGOFCN_01141;product=HTH-type transcriptional regulator rot
1	Prodigal:2.6	CDS	1174586	1175149	.	-	0	ID=BAAGOFCN_01142;eC_number=2.1.1.199;Name=rsmH_1;gene=rsmH_1;inference=ab initio prediction:Prodigal:2.6,protein motif:HAMAP:MF_01007;locus_tag=BAAGOFCN_01142;product=Ribosomal RNA small subunit methyltransferase H
1	Prodigal:2.6	CDS	1175146	1176099	.	-	0	ID=BAAGOFCN_01143;eC_number=2.8.1.6;Name=bioB_2;gene=bioB_2;inference=ab initio prediction:Prodigal:2.6,protein motif:HAMAP:MF_01694;locus_tag=BAAGOFCN_01143;product=Biotin synthase
1	Prodigal:2.6	CDS	1176206	1177420	.	+	0	ID=BAAGOFCN_01144;Name=mdtH;gene=mdtH;inference=ab initio prediction:Prodigal:2.6,similar to AA sequence:UniProtKB:P69367;locus_tag=BAAGOFCN_01144;product=Multidrug resistance protein MdtH
1	Prodigal:2.6	CDS	1177709	1180126	.	+	0	ID=BAAGOFCN_01145;eC_number=6.1.1.4;Name=leuS;gene=leuS;inference=ab initio prediction:Prodigal:2.6,similar to AA sequence:UniProtKB:P67513;locus_tag=BAAGOFCN_01145;product=Leucine--tRNA ligase
1	Prodigal:2.6	CDS	1180152	1180463	.	+	0	ID=BAAGOFCN_01146;eC_number=2.8.1.-;dbxref=COG:COG0607;inference=ab initio prediction:Prodigal:2.6,similar to AA sequence:UniProtKB:D3RPB9;locus_tag=BAAGOFCN_01146;product=Sulfurtransferase
1	Prodigal:2.6	CDS	1180868	1191946	.	+	0	ID=BAAGOFCN_01147;Name=ebh_1;gene=ebh_1;inference=ab initio prediction:Prodigal:2.6,similar to AA sequence:UniProtKB:Q8NWQ6;locus_tag=BAAGOFCN_01147;product=Extracellular matrix-binding protein ebh
1	Prodigal:2.6	CDS	1192318	1193580	.	-	0	ID=BAAGOFCN_01148;dbxref=COG:COG2081;inference=ab initio prediction:Prodigal:2.6,similar to AA sequence:UniProtKB:P44941;locus_tag=BAAGOFCN_01148;product=putative protein
1	Prodigal:2.6	CDS	1193853	1195514	.	+	0	ID=BAAGOFCN_01149;Name=murJ_1;dbxref=COG:COG2244;gene=murJ_1;inference=ab initio prediction:Prodigal:2.6,similar to AA sequence:UniProtKB:O34674;locus_tag=BAAGOFCN_01149;product=Lipid II flippase MurJ
1	Prodigal:2.6	CDS	1195511	1196203	.	+	0	ID=BAAGOFCN_01150;eC_number=5.4.99.19;Name=rsuA;dbxref=COG:COG1187;gene=rsuA;inference=ab initio prediction:Prodigal:2.6,similar to AA sequence:UniProtKB:P45124;locus_tag=BAAGOFCN_01150;product=Ribosomal small subunit pseudouridine synthase A
1	Prodigal:2.6	CDS	1196221	1196649	.	+	0	ID=BAAGOFCN_01151;inference=ab initio prediction:Prodigal:2.6;locus_tag=BAAGOFCN_01151;product=hypothetical protein
1	Prodigal:2.6	CDS	1196957	1198366	.	+	0	ID=BAAGOFCN_01152;eC_number=3.4.13.-;dbxref=COG:COG0624;inference=ab initio prediction:Prodigal:2.6,similar to AA sequence:UniProtKB:Q5HF23;locus_tag=BAAGOFCN_01152;product=Putative dipeptidase
1	Prodigal:2.6	CDS	1198370	1199218	.	+	0	ID=BAAGOFCN_01153;eC_number=2.6.1.21;Name=dat;gene=dat;inference=ab initio prediction:Prodigal:2.6,similar to AA sequence:UniProtKB:P99090;locus_tag=BAAGOFCN_01153;product=D-alanine aminotransferase
1	Prodigal:2.6	CDS	1199602	1200396	.	+	0	ID=BAAGOFCN_01154;inference=ab initio prediction:Prodigal:2.6;locus_tag=BAAGOFCN_01154;product=hypothetical protein
1	Prodigal:2.6	CDS	1200407	1201057	.	+	0	ID=BAAGOFCN_01155;eC_number=2.1.1.33;Name=trmB;dbxref=COG:COG0220;gene=trmB;inference=ab initio prediction:Prodigal:2.6,similar to AA sequence:UniProtKB:P67506;locus_tag=BAAGOFCN_01155;product=tRNA (guanine-N(7)-)-methyltransferase
1	Prodigal:2.6	CDS	1201220	1201534	.	-	0	ID=BAAGOFCN_01156;inference=ab initio prediction:Prodigal:2.6;locus_tag=BAAGOFCN_01156;product=hypothetical protein
1	Prodigal:2.6	CDS	1201619	1202704	.	+	0	ID=BAAGOFCN_01157;eC_number=3.4.11.7;Name=pepA_1;dbxref=COG:COG1363;gene=pepA_1;inference=ab initio prediction:Prodigal:2.6,similar to AA sequence:UniProtKB:Q48677;locus_tag=BAAGOFCN_01157;product=Glutamyl aminopeptidase
1	Prodigal:2.6	CDS	1202710	1203021	.	+	0	ID=BAAGOFCN_01158;Name=ytpP;gene=ytpP;inference=ab initio prediction:Prodigal:2.6,similar to AA sequence:UniProtKB:O34357;locus_tag=BAAGOFCN_01158;product=Thioredoxin-like protein YtpP
1	Prodigal:2.6	CDS	1203159	1204013	.	+	0	ID=BAAGOFCN_01159;inference=ab initio prediction:Prodigal:2.6,similar to AA sequence:UniProtKB:Q7A528;locus_tag=BAAGOFCN_01159;note=UPF0354 protein SA1564;product=hypothetical protein
1	Prodigal:2.6	CDS	1204036	1204632	.	+	0	ID=BAAGOFCN_01160;eC_number=6.1.1.20;Name=pheT_1;dbxref=COG:COG0072;gene=pheT_1;inference=ab initio prediction:Prodigal:2.6,similar to AA sequence:UniProtKB:Q4L5E4;locus_tag=BAAGOFCN_01160;product=Phenylalanine--tRNA ligase beta subunit
1	Prodigal:2.6	CDS	1204653	1208162	.	+	0	ID=BAAGOFCN_01161;Name=sftA;gene=sftA;inference=ab initio prediction:Prodigal:2.6,similar to AA sequence:UniProtKB:C0SP86;locus_tag=BAAGOFCN_01161;product=DNA translocase SftA
1	Prodigal:2.6	CDS	1208183	1209496	.	+	0	ID=BAAGOFCN_01162;eC_number=6.3.2.8;Name=murC;gene=murC;inference=ab initio prediction:Prodigal:2.6,similar to AA sequence:UniProtKB:P65475;locus_tag=BAAGOFCN_01162;product=UDP-N-acetylmuramate--L-alanine ligase
1	Prodigal:2.6	CDS	1209571	1210062	.	+	0	ID=BAAGOFCN_01163;inference=ab initio prediction:Prodigal:2.6,similar to AA sequence:UniProtKB:Q7A531;locus_tag=BAAGOFCN_01163;note=UPF0478 protein SA1560;product=hypothetical protein
1	Prodigal:2.6	CDS	1210140	1210331	.	+	0	ID=BAAGOFCN_01164;inference=ab initio prediction:Prodigal:2.6;locus_tag=BAAGOFCN_01164;product=hypothetical protein
1	Prodigal:2.6	CDS	1210328	1211362	.	+	0	ID=BAAGOFCN_01165;inference=ab initio prediction:Prodigal:2.6;locus_tag=BAAGOFCN_01165;product=hypothetical protein
1	Prodigal:2.6	CDS	1211797	1212888	.	+	0	ID=BAAGOFCN_01166;Name=aroA_1;dbxref=COG:COG1605;gene=aroA_1;inference=ab initio prediction:Prodigal:2.6,similar to AA sequence:UniProtKB:P39912;locus_tag=BAAGOFCN_01166;product=Protein AroA(G)
1	Prodigal:2.6	CDS	1213144	1214133	.	+	0	ID=BAAGOFCN_01167;Name=ccpA;gene=ccpA;inference=ab initio prediction:Prodigal:2.6,similar to AA sequence:UniProtKB:P99175;locus_tag=BAAGOFCN_01167;product=Catabolite control protein A
1	Prodigal:2.6	CDS	1214553	1216220	.	+	0	ID=BAAGOFCN_01168;eC_number=6.3.4.3;Name=fhs;gene=fhs;inference=ab initio prediction:Prodigal:2.6,similar to AA sequence:UniProtKB:Q7A535;locus_tag=BAAGOFCN_01168;product=Formate--tetrahydrofolate ligase
1	Prodigal:2.6	CDS	1216310	1217215	.	-	0	ID=BAAGOFCN_01169;Name=mrcA;dbxref=COG:COG5009;gene=mrcA;inference=ab initio prediction:Prodigal:2.6,similar to AA sequence:UniProtKB:Q07806;locus_tag=BAAGOFCN_01169;product=Penicillin-binding protein 1A
1	Prodigal:2.6	CDS	1217619	1218884	.	+	0	ID=BAAGOFCN_01170;eC_number=6.1.1.1;Name=tyrS;gene=tyrS;inference=ab initio prediction:Prodigal:2.6,similar to AA sequence:UniProtKB:A6QHR2;locus_tag=BAAGOFCN_01170;product=Tyrosine--tRNA ligase
1	Prodigal:2.6	CDS	1219075	1220313	.	-	0	ID=BAAGOFCN_01171;eC_number=3.4.21.107;Name=htrA;dbxref=COG:COG0265;gene=htrA;inference=ab initio prediction:Prodigal:2.6,similar to AA sequence:UniProtKB:O34358;locus_tag=BAAGOFCN_01171;product=Serine protease Do-like HtrA
1	Prodigal:2.6	CDS	1220593	1221216	.	+	0	ID=BAAGOFCN_01172;eC_number=2.3.1.-;Name=plsC;dbxref=COG:COG0204;gene=plsC;inference=ab initio prediction:Prodigal:2.6,similar to AA sequence:UniProtKB:O07584;locus_tag=BAAGOFCN_01172;product=1-acyl-sn-glycerol-3-phosphate acyltransferase
1	Prodigal:2.6	CDS	1221462	1222898	.	+	0	ID=BAAGOFCN_01173;Name=nagE;dbxref=COG:COG1263;gene=nagE;inference=ab initio prediction:Prodigal:2.6,similar to AA sequence:UniProtKB:P09323;locus_tag=BAAGOFCN_01173;product=PTS system N-acetylglucosamine-specific EIICBA component
1	Prodigal:2.6	CDS	1222994	1224118	.	+	0	ID=BAAGOFCN_01174;eC_number=3.1.3.18;Name=gph;gene=gph;inference=ab initio prediction:Prodigal:2.6,protein motif:HAMAP:MF_00495;locus_tag=BAAGOFCN_01174;product=Phosphoglycolate phosphatase
1	Prodigal:2.6	CDS	1224197	1225792	.	-	0	ID=BAAGOFCN_01175;eC_number=1.1.1.95;Name=serA;dbxref=COG:COG0111;gene=serA;inference=ab initio prediction:Prodigal:2.6,similar to AA sequence:UniProtKB:P9WNX3;locus_tag=BAAGOFCN_01175;product=D-3-phosphoglycerate dehydrogenase
1	Prodigal:2.6	CDS	1225782	1226945	.	-	0	ID=BAAGOFCN_01176;eC_number=1.12.-.-;inference=ab initio prediction:Prodigal:2.6,similar to AA sequence:UniProtKB:P16421;locus_tag=BAAGOFCN_01176;product=Soluble hydrogenase 42 kDa subunit
1	Prodigal:2.6	CDS	1227072	1227512	.	-	0	ID=BAAGOFCN_01177;inference=ab initio prediction:Prodigal:2.6;locus_tag=BAAGOFCN_01177;product=hypothetical protein
1	Prodigal:2.6	CDS	1227590	1228336	.	+	0	ID=BAAGOFCN_01178;eC_number=3.1.4.46;Name=glpQ_1;dbxref=COG:COG0584;gene=glpQ_1;inference=ab initio prediction:Prodigal:2.6,similar to AA sequence:UniProtKB:P37965;locus_tag=BAAGOFCN_01178;product=Glycerophosphodiester phosphodiesterase
1	Prodigal:2.6	CDS	1228606	1229208	.	-	0	ID=BAAGOFCN_01179;Name=rpsD;dbxref=COG:COG0522;gene=rpsD;inference=ab initio prediction:Prodigal:2.6,similar to AA sequence:UniProtKB:Q2FXK6;locus_tag=BAAGOFCN_01179;product=30S ribosomal protein S4
1	Prodigal:2.6	CDS	1229429	1229899	.	-	0	ID=BAAGOFCN_01180;eC_number=1.8.4.14;Name=msrC;dbxref=COG:COG1956;gene=msrC;inference=ab initio prediction:Prodigal:2.6,similar to AA sequence:UniProtKB:P76270;locus_tag=BAAGOFCN_01180;product=Free methionine-R-sulfoxide reductase
1	Prodigal:2.6	CDS	1230034	1231728	.	+	0	ID=BAAGOFCN_01181;Name=ezrA;gene=ezrA;inference=ab initio prediction:Prodigal:2.6,similar to AA sequence:UniProtKB:A7X3E7;locus_tag=BAAGOFCN_01181;product=Septation ring formation regulator EzrA
1	Prodigal:2.6	CDS	1232058	1233197	.	+	0	ID=BAAGOFCN_01182;eC_number=2.8.1.7;Name=nifS;dbxref=COG:COG1104;gene=nifS;inference=ab initio prediction:Prodigal:2.6,similar to AA sequence:UniProtKB:P05341;locus_tag=BAAGOFCN_01182;product=Cysteine desulfurase NifS
1	Prodigal:2.6	CDS	1233197	1234420	.	+	0	ID=BAAGOFCN_01183;eC_number=2.8.1.4;Name=thiI;dbxref=COG:COG0301;gene=thiI;inference=ab initio prediction:Prodigal:2.6,similar to AA sequence:UniProtKB:Q81KU0;locus_tag=BAAGOFCN_01183;product=putative tRNA sulfurtransferase
1	Prodigal:2.6	CDS	1234460	1235224	.	+	0	ID=BAAGOFCN_01184;Name=yfcA;dbxref=COG:COG0730;gene=yfcA;inference=ab initio prediction:Prodigal:2.6,similar to AA sequence:UniProtKB:P0AD30;locus_tag=BAAGOFCN_01184;product=putative membrane transporter protein YfcA
1	Prodigal:2.6	CDS	1235466	1235960	.	+	0	ID=BAAGOFCN_01185;eC_number=1.11.1.15;Name=tpx;gene=tpx;inference=ab initio prediction:Prodigal:2.6,similar to AA sequence:UniProtKB:P99146;locus_tag=BAAGOFCN_01185;product=Thiol peroxidase
1	Prodigal:2.6	CDS	1236089	1237036	.	+	0	ID=BAAGOFCN_01186;inference=ab initio prediction:Prodigal:2.6;locus_tag=BAAGOFCN_01186;product=hypothetical protein
1	Prodigal:2.6	CDS	1237125	1238378	.	+	0	ID=BAAGOFCN_01187;eC_number=2.7.2.1;Name=ackA;gene=ackA;inference=ab initio prediction:Prodigal:2.6,similar to AA sequence:UniProtKB:Q99TF2;locus_tag=BAAGOFCN_01187;product=Acetate kinase
1	Prodigal:2.6	CDS	1238574	1238720	.	-	0	ID=BAAGOFCN_01188;inference=ab initio prediction:Prodigal:2.6;locus_tag=BAAGOFCN_01188;product=hypothetical protein
1	Prodigal:2.6	CDS	1239015	1239518	.	-	0	ID=BAAGOFCN_01189;inference=ab initio prediction:Prodigal:2.6,similar to AA sequence:UniProtKB:Q7A551;locus_tag=BAAGOFCN_01189;product=Putative universal stress protein
1	Prodigal:2.6	CDS	1239663	1240778	.	+	0	ID=BAAGOFCN_01190;eC_number=1.4.1.1;Name=ald2;gene=ald2;inference=ab initio prediction:Prodigal:2.6,similar to AA sequence:UniProtKB:Q99TF4;locus_tag=BAAGOFCN_01190;product=Alanine dehydrogenase 2
1	Prodigal:2.6	CDS	1240842	1241897	.	-	0	ID=BAAGOFCN_01191;eC_number=3.4.-.-;inference=ab initio prediction:Prodigal:2.6,similar to AA sequence:UniProtKB:Q7A552;locus_tag=BAAGOFCN_01191;product=putative peptidase
1	Prodigal:2.6	CDS	1242069	1242758	.	+	0	ID=BAAGOFCN_01192;inference=ab initio prediction:Prodigal:2.6,similar to AA sequence:UniProtKB:P99149;locus_tag=BAAGOFCN_01192;note=UPF0173 metal-dependent hydrolase SA1529;product=hypothetical protein
1	Prodigal:2.6	CDS	1243059	1243472	.	-	0	ID=BAAGOFCN_01193;inference=ab initio prediction:Prodigal:2.6;locus_tag=BAAGOFCN_01193;product=hypothetical protein
1	Prodigal:2.6	CDS	1243670	1244968	.	+	0	ID=BAAGOFCN_01194;eC_number=3.6.1.1;inference=ab initio prediction:Prodigal:2.6,similar to AA sequence:UniProtKB:Q8XIQ9;locus_tag=BAAGOFCN_01194;product=Cobalt-dependent inorganic pyrophosphatase
1	Prodigal:2.6	CDS	1245002	1245940	.	+	0	ID=BAAGOFCN_01195;eC_number=3.1.-.-;Name=nrnA;dbxref=COG:COG0618;gene=nrnA;inference=ab initio prediction:Prodigal:2.6,similar to AA sequence:UniProtKB:O34600;locus_tag=BAAGOFCN_01195;product=Bifunctional oligoribonuclease and PAP phosphatase NrnA
1	Prodigal:2.6	CDS	1245964	1249161	.	+	0	ID=BAAGOFCN_01196;eC_number=2.7.7.7;Name=dnaE;dbxref=COG:COG0587;gene=dnaE;inference=ab initio prediction:Prodigal:2.6,similar to AA sequence:UniProtKB:Q9XDH5;locus_tag=BAAGOFCN_01196;product=DNA polymerase III subunit alpha
1	Prodigal:2.6	CDS	1249463	1250692	.	+	0	ID=BAAGOFCN_01197;eC_number=1.1.1.38;inference=ab initio prediction:Prodigal:2.6,similar to AA sequence:UniProtKB:P16468;locus_tag=BAAGOFCN_01197;product=NAD-dependent malic enzyme
1	Prodigal:2.6	CDS	1250791	1251648	.	+	0	ID=BAAGOFCN_01198;eC_number=6.4.1.2;Name=accD;dbxref=COG:COG0777;gene=accD;inference=ab initio prediction:Prodigal:2.6,similar to AA sequence:UniProtKB:Q2FXM6;locus_tag=BAAGOFCN_01198;product=Acetyl-coenzyme A carboxylase carboxyl transferase subunit beta
1	Prodigal:2.6	CDS	1251648	1252592	.	+	0	ID=BAAGOFCN_01199;eC_number=6.4.1.2;Name=accA;gene=accA;inference=ab initio prediction:Prodigal:2.6,similar to AA sequence:UniProtKB:Q7A558;locus_tag=BAAGOFCN_01199;product=Acetyl-coenzyme A carboxylase carboxyl transferase subunit alpha
1	Prodigal:2.6	CDS	1252770	1253738	.	+	0	ID=BAAGOFCN_01200;eC_number=2.7.1.11;Name=pfkA;dbxref=COG:COG0205;gene=pfkA;inference=ab initio prediction:Prodigal:2.6,similar to AA sequence:UniProtKB:Q2FXM8;locus_tag=BAAGOFCN_01200;product=ATP-dependent 6-phosphofructokinase
1	Prodigal:2.6	CDS	1253762	1255519	.	+	0	ID=BAAGOFCN_01201;eC_number=2.7.1.40;Name=pyk;gene=pyk;inference=ab initio prediction:Prodigal:2.6,similar to AA sequence:UniProtKB:Q7A559;locus_tag=BAAGOFCN_01201;product=Pyruvate kinase
1	Prodigal:2.6	CDS	1255900	1257258	.	-	0	ID=BAAGOFCN_01202;Name=cycA_3;dbxref=COG:COG1113;gene=cycA_3;inference=ab initio prediction:Prodigal:2.6,similar to AA sequence:UniProtKB:P0AAE0;locus_tag=BAAGOFCN_01202;product=D-serine/D-alanine/glycine transporter
1	Prodigal:2.6	CDS	1257606	1258727	.	+	0	ID=BAAGOFCN_01203;eC_number=2.3.3.16;Name=citZ;dbxref=COG:COG0372;gene=citZ;inference=ab initio prediction:Prodigal:2.6,similar to AA sequence:UniProtKB:P39120;locus_tag=BAAGOFCN_01203;product=Citrate synthase 2
1	Prodigal:2.6	CDS	1258770	1260038	.	+	0	ID=BAAGOFCN_01204;eC_number=1.1.1.42;Name=icd;gene=icd;inference=ab initio prediction:Prodigal:2.6,similar to AA sequence:UniProtKB:P99167;locus_tag=BAAGOFCN_01204;product=Isocitrate dehydrogenase [NADP]
1	Prodigal:2.6	CDS	1260354	1261064	.	+	0	ID=BAAGOFCN_01205;Name=phoP;dbxref=COG:COG0745;gene=phoP;inference=ab initio prediction:Prodigal:2.6,similar to AA sequence:UniProtKB:P13792;locus_tag=BAAGOFCN_01205;product=Alkaline phosphatase synthesis transcriptional regulatory protein PhoP
1	Prodigal:2.6	CDS	1261064	1262761	.	+	0	ID=BAAGOFCN_01206;eC_number=2.7.13.3;Name=phoR;dbxref=COG:COG0642;gene=phoR;inference=ab initio prediction:Prodigal:2.6,similar to AA sequence:UniProtKB:P23545;locus_tag=BAAGOFCN_01206;product=Alkaline phosphatase synthesis sensor protein PhoR
1	Prodigal:2.6	CDS	1263056	1265686	.	+	0	ID=BAAGOFCN_01207;eC_number=2.7.7.7;Name=polA;gene=polA;inference=ab initio prediction:Prodigal:2.6,similar to AA sequence:UniProtKB:Q04957;locus_tag=BAAGOFCN_01207;product=DNA polymerase I
1	Prodigal:2.6	CDS	1265702	1266574	.	+	0	ID=BAAGOFCN_01208;eC_number=3.2.2.23;Name=mutM;dbxref=COG:COG0266;gene=mutM;inference=ab initio prediction:Prodigal:2.6,similar to AA sequence:UniProtKB:O50606;locus_tag=BAAGOFCN_01208;product=Formamidopyrimidine-DNA glycosylase
1	Prodigal:2.6	CDS	1266590	1267201	.	+	0	ID=BAAGOFCN_01209;eC_number=2.7.1.24;Name=coaE;gene=coaE;inference=ab initio prediction:Prodigal:2.6,similar to AA sequence:UniProtKB:P63831;locus_tag=BAAGOFCN_01209;product=Dephospho-CoA kinase
1	Prodigal:2.6	CDS	1267556	1267672	.	+	0	ID=BAAGOFCN_01210;inference=ab initio prediction:Prodigal:2.6;locus_tag=BAAGOFCN_01210;product=hypothetical protein
1	Prodigal:2.6	CDS	1268045	1269070	.	+	0	ID=BAAGOFCN_01211;eC_number=1.2.1.12;Name=gapA2;gene=gapA2;inference=ab initio prediction:Prodigal:2.6,similar to AA sequence:UniProtKB:P99067;locus_tag=BAAGOFCN_01211;product=Glyceraldehyde-3-phosphate dehydrogenase 2
1	Prodigal:2.6	CDS	1269590	1270060	.	+	0	ID=BAAGOFCN_01212;Name=nrdR;dbxref=COG:COG1327;gene=nrdR;inference=ab initio prediction:Prodigal:2.6,similar to AA sequence:UniProtKB:P67318;locus_tag=BAAGOFCN_01212;product=Transcriptional repressor NrdR
1	Prodigal:2.6	CDS	1270061	1271431	.	+	0	ID=BAAGOFCN_01213;Name=dnaB;dbxref=COG:COG3611;gene=dnaB;inference=ab initio prediction:Prodigal:2.6,similar to AA sequence:UniProtKB:P07908;locus_tag=BAAGOFCN_01213;product=Replication initiation and membrane attachment protein
1	Prodigal:2.6	CDS	1271431	1272351	.	+	0	ID=BAAGOFCN_01214;Name=dnaI;dbxref=COG:COG1484;gene=dnaI;inference=ab initio prediction:Prodigal:2.6,similar to AA sequence:UniProtKB:P06567;locus_tag=BAAGOFCN_01214;product=Primosomal protein DnaI
1	Prodigal:2.6	CDS	1272704	1274641	.	+	0	ID=BAAGOFCN_01215;eC_number=6.1.1.3;Name=thrS;gene=thrS;inference=ab initio prediction:Prodigal:2.6,similar to AA sequence:UniProtKB:Q8NW68;locus_tag=BAAGOFCN_01215;product=Threonine--tRNA ligase
1	Prodigal:2.6	CDS	1275070	1276572	.	+	0	ID=BAAGOFCN_01216;Name=lysP_1;dbxref=COG:COG0833;gene=lysP_1;inference=ab initio prediction:Prodigal:2.6,similar to AA sequence:UniProtKB:P25737;locus_tag=BAAGOFCN_01216;product=Lysine-specific permease
1	Prodigal:2.6	CDS	1276780	1277307	.	+	0	ID=BAAGOFCN_01217;Name=infC;gene=infC;inference=ab initio prediction:Prodigal:2.6,similar to AA sequence:UniProtKB:P65140;locus_tag=BAAGOFCN_01217;product=Translation initiation factor IF-3
1	Prodigal:2.6	CDS	1277335	1277535	.	+	0	ID=BAAGOFCN_01218;Name=rpmI;dbxref=COG:COG0291;gene=rpmI;inference=ab initio prediction:Prodigal:2.6,similar to AA sequence:UniProtKB:Q2FXQ0;locus_tag=BAAGOFCN_01218;product=50S ribosomal protein L35
1	Prodigal:2.6	CDS	1277587	1277943	.	+	0	ID=BAAGOFCN_01219;Name=rplT;dbxref=COG:COG0292;gene=rplT;inference=ab initio prediction:Prodigal:2.6,similar to AA sequence:UniProtKB:Q2FXQ1;locus_tag=BAAGOFCN_01219;product=50S ribosomal protein L20
1	Prodigal:2.6	CDS	1278361	1278972	.	+	0	ID=BAAGOFCN_01220;inference=ab initio prediction:Prodigal:2.6;locus_tag=BAAGOFCN_01220;product=hypothetical protein
1	Prodigal:2.6	CDS	1278989	1279912	.	+	0	ID=BAAGOFCN_01221;inference=ab initio prediction:Prodigal:2.6;locus_tag=BAAGOFCN_01221;product=hypothetical protein
1	Prodigal:2.6	CDS	1280073	1281374	.	+	0	ID=BAAGOFCN_01222;eC_number=5.2.1.8;Name=tig;gene=tig;inference=ab initio prediction:Prodigal:2.6,similar to AA sequence:UniProtKB:P99080;locus_tag=BAAGOFCN_01222;product=Trigger factor
1	Prodigal:2.6	CDS	1281661	1282923	.	+	0	ID=BAAGOFCN_01223;Name=clpX;gene=clpX;inference=ab initio prediction:Prodigal:2.6,similar to AA sequence:UniProtKB:P63790;locus_tag=BAAGOFCN_01223;product=ATP-dependent Clp protease ATP-binding subunit ClpX
1	Prodigal:2.6	CDS	1283035	1283622	.	+	0	ID=BAAGOFCN_01224;Name=engB;gene=engB;inference=ab initio prediction:Prodigal:2.6,similar to AA sequence:UniProtKB:P64071;locus_tag=BAAGOFCN_01224;product=putative GTP-binding protein EngB
1	Prodigal:2.6	CDS	1283792	1285138	.	+	0	ID=BAAGOFCN_01225;eC_number=1.2.1.70;Name=hemA;dbxref=COG:COG0373;gene=hemA;inference=ab initio prediction:Prodigal:2.6,similar to AA sequence:UniProtKB:P16618;locus_tag=BAAGOFCN_01225;product=Glutamyl-tRNA reductase
1	Prodigal:2.6	CDS	1285160	1285972	.	+	0	ID=BAAGOFCN_01226;inference=ab initio prediction:Prodigal:2.6;locus_tag=BAAGOFCN_01226;product=hypothetical protein
1	Prodigal:2.6	CDS	1286026	1286952	.	+	0	ID=BAAGOFCN_01227;eC_number=2.5.1.61;Name=hemC;gene=hemC;inference=ab initio prediction:Prodigal:2.6,similar to AA sequence:UniProtKB:P64341;locus_tag=BAAGOFCN_01227;product=Porphobilinogen deaminase
1	Prodigal:2.6	CDS	1286986	1287666	.	+	0	ID=BAAGOFCN_01228;inference=ab initio prediction:Prodigal:2.6;locus_tag=BAAGOFCN_01228;product=hypothetical protein
1	Prodigal:2.6	CDS	1287656	1288630	.	+	0	ID=BAAGOFCN_01229;eC_number=4.2.1.24;Name=hemB;gene=hemB;inference=ab initio prediction:Prodigal:2.6,similar to AA sequence:UniProtKB:P64334;locus_tag=BAAGOFCN_01229;product=Delta-aminolevulinic acid dehydratase
1	Prodigal:2.6	CDS	1288651	1289937	.	+	0	ID=BAAGOFCN_01230;eC_number=5.4.3.8;Name=hemL1;gene=hemL1;inference=ab initio prediction:Prodigal:2.6,similar to AA sequence:UniProtKB:P99096;locus_tag=BAAGOFCN_01230;product=Glutamate-1-semialdehyde 2%2C1-aminomutase 1
1	Prodigal:2.6	CDS	1290404	1291471	.	+	0	ID=BAAGOFCN_01231;inference=ab initio prediction:Prodigal:2.6;locus_tag=BAAGOFCN_01231;product=hypothetical protein
1	Prodigal:2.6	CDS	1291638	1292198	.	-	0	ID=BAAGOFCN_01232;eC_number=3.2.2.20;Name=tag;dbxref=COG:COG2818;gene=tag;inference=ab initio prediction:Prodigal:2.6,similar to AA sequence:UniProtKB:P05100;locus_tag=BAAGOFCN_01232;product=DNA-3-methyladenine glycosylase 1
1	Prodigal:2.6	CDS	1292541	1295171	.	+	0	ID=BAAGOFCN_01233;eC_number=6.1.1.9;Name=valS;gene=valS;inference=ab initio prediction:Prodigal:2.6,similar to AA sequence:UniProtKB:Q99TJ8;locus_tag=BAAGOFCN_01233;product=Valine--tRNA ligase
1	Prodigal:2.6	CDS	1295182	1296447	.	+	0	ID=BAAGOFCN_01234;eC_number=6.3.2.17;Name=fpgS;gene=fpgS;inference=ab initio prediction:Prodigal:2.6,similar to AA sequence:UniProtKB:P15925;locus_tag=BAAGOFCN_01234;product=Folylpolyglutamate synthase
1	Prodigal:2.6	CDS	1296631	1297341	.	+	0	ID=BAAGOFCN_01235;Name=comC;gene=comC;inference=ab initio prediction:Prodigal:2.6,similar to AA sequence:UniProtKB:P15378;locus_tag=BAAGOFCN_01235;product=Type 4 prepilin-like proteins leader peptide-processing enzyme
1	Prodigal:2.6	CDS	1297338	1298018	.	+	0	ID=BAAGOFCN_01236;inference=ab initio prediction:Prodigal:2.6,similar to AA sequence:UniProtKB:Q02170;locus_tag=BAAGOFCN_01236;note=UPF0758 protein YsxA;product=hypothetical protein
1	Prodigal:2.6	CDS	1298082	1298261	.	-	0	ID=BAAGOFCN_01237;inference=ab initio prediction:Prodigal:2.6;locus_tag=BAAGOFCN_01237;product=hypothetical protein
1	Prodigal:2.6	CDS	1298426	1298911	.	+	0	ID=BAAGOFCN_01238;inference=ab initio prediction:Prodigal:2.6;locus_tag=BAAGOFCN_01238;product=hypothetical protein
1	Prodigal:2.6	CDS	1298995	1299135	.	+	0	ID=BAAGOFCN_01239;inference=ab initio prediction:Prodigal:2.6;locus_tag=BAAGOFCN_01239;product=hypothetical protein
1	Prodigal:2.6	CDS	1299542	1300381	.	+	0	ID=BAAGOFCN_01240;Name=mreC;dbxref=COG:COG1792;gene=mreC;inference=ab initio prediction:Prodigal:2.6,similar to AA sequence:UniProtKB:Q8Y6Y4;locus_tag=BAAGOFCN_01240;product=Cell shape-determining protein MreC
1	Prodigal:2.6	CDS	1300381	1300902	.	+	0	ID=BAAGOFCN_01241;Name=mreD;dbxref=COG:COG2891;gene=mreD;inference=ab initio prediction:Prodigal:2.6,similar to AA sequence:UniProtKB:Q01467;locus_tag=BAAGOFCN_01241;product=Rod shape-determining protein MreD
1	Prodigal:2.6	CDS	1301024	1301332	.	+	0	ID=BAAGOFCN_01242;Name=rplU;dbxref=COG:COG0261;gene=rplU;inference=ab initio prediction:Prodigal:2.6,similar to AA sequence:UniProtKB:Q2FXS8;locus_tag=BAAGOFCN_01242;product=50S ribosomal protein L21
1	Prodigal:2.6	CDS	1301337	1301657	.	+	0	ID=BAAGOFCN_01243;inference=ab initio prediction:Prodigal:2.6;locus_tag=BAAGOFCN_01243;product=hypothetical protein
1	Prodigal:2.6	CDS	1301669	1301953	.	+	0	ID=BAAGOFCN_01244;Name=rpmA;dbxref=COG:COG0211;gene=rpmA;inference=ab initio prediction:Prodigal:2.6,similar to AA sequence:UniProtKB:Q2FXT0;locus_tag=BAAGOFCN_01244;product=50S ribosomal protein L27
1	Prodigal:2.6	CDS	1302099	1303391	.	+	0	ID=BAAGOFCN_01245;eC_number=3.6.5.-;Name=obg;gene=obg;inference=ab initio prediction:Prodigal:2.6,similar to AA sequence:UniProtKB:Q7A584;locus_tag=BAAGOFCN_01245;product=GTPase Obg
1	Prodigal:2.6	CDS	1303403	1303858	.	+	0	ID=BAAGOFCN_01246;inference=ab initio prediction:Prodigal:2.6;locus_tag=BAAGOFCN_01246;product=hypothetical protein
1	Prodigal:2.6	CDS	1303871	1304473	.	+	0	ID=BAAGOFCN_01247;eC_number=3.6.4.12;Name=ruvA;dbxref=COG:COG0632;gene=ruvA;inference=ab initio prediction:Prodigal:2.6,similar to AA sequence:UniProtKB:P0A809;locus_tag=BAAGOFCN_01247;product=Holliday junction ATP-dependent DNA helicase RuvA
1	Prodigal:2.6	CDS	1304487	1305491	.	+	0	ID=BAAGOFCN_01248;eC_number=3.6.4.12;Name=ruvB;gene=ruvB;inference=ab initio prediction:Prodigal:2.6,similar to AA sequence:UniProtKB:P66758;locus_tag=BAAGOFCN_01248;product=Holliday junction ATP-dependent DNA helicase RuvB
1	Prodigal:2.6	CDS	1305493	1306518	.	+	0	ID=BAAGOFCN_01249;eC_number=2.4.99.17;Name=queA;gene=queA;inference=ab initio prediction:Prodigal:2.6,similar to AA sequence:UniProtKB:P65951;locus_tag=BAAGOFCN_01249;product=S-adenosylmethionine:tRNA ribosyltransferase-isomerase
1	Prodigal:2.6	CDS	1306539	1307678	.	+	0	ID=BAAGOFCN_01250;eC_number=2.4.2.29;Name=tgt;gene=tgt;inference=ab initio prediction:Prodigal:2.6,similar to AA sequence:UniProtKB:P66905;locus_tag=BAAGOFCN_01250;product=Queuine tRNA-ribosyltransferase
1	Prodigal:2.6	CDS	1307694	1307954	.	+	0	ID=BAAGOFCN_01251;Name=yajC;dbxref=COG:COG1862;gene=yajC;inference=ab initio prediction:Prodigal:2.6,similar to AA sequence:UniProtKB:P0ADZ7;locus_tag=BAAGOFCN_01251;product=Sec translocon accessory complex subunit YajC
1	Prodigal:2.6	CDS	1308293	1310584	.	+	0	ID=BAAGOFCN_01252;Name=secDF;dbxref=COG:COG0341;gene=secDF;inference=ab initio prediction:Prodigal:2.6,similar to AA sequence:UniProtKB:O32047;locus_tag=BAAGOFCN_01252;product=Protein translocase subunit SecDF
1	Prodigal:2.6	CDS	1311328	1313601	.	+	0	ID=BAAGOFCN_01253;eC_number=3.1.-.-;Name=recJ;dbxref=COG:COG0608;gene=recJ;inference=ab initio prediction:Prodigal:2.6,similar to AA sequence:UniProtKB:P21893;locus_tag=BAAGOFCN_01253;product=Single-stranded-DNA-specific exonuclease RecJ
1	Prodigal:2.6	CDS	1313620	1314138	.	+	0	ID=BAAGOFCN_01254;eC_number=2.4.2.7;Name=apt;gene=apt;inference=ab initio prediction:Prodigal:2.6,similar to AA sequence:UniProtKB:P68779;locus_tag=BAAGOFCN_01254;product=Adenine phosphoribosyltransferase
1	Prodigal:2.6	CDS	1314659	1316848	.	+	0	ID=BAAGOFCN_01255;eC_number=2.7.6.5;Name=relA;gene=relA;inference=ab initio prediction:Prodigal:2.6,similar to AA sequence:UniProtKB:Q99TL8;locus_tag=BAAGOFCN_01255;product=GTP pyrophosphokinase
1	Prodigal:2.6	CDS	1316862	1317314	.	+	0	ID=BAAGOFCN_01256;eC_number=3.1.1.96;Name=dtd;gene=dtd;inference=ab initio prediction:Prodigal:2.6,similar to AA sequence:UniProtKB:P0A026;locus_tag=BAAGOFCN_01256;product=D-aminoacyl-tRNA deacylase
1	Prodigal:2.6	CDS	1317311	1318186	.	+	0	ID=BAAGOFCN_01257;eC_number=3.5.1.28;Name=lytC;dbxref=COG:COG0860;gene=lytC;inference=ab initio prediction:Prodigal:2.6,similar to AA sequence:UniProtKB:Q02114;locus_tag=BAAGOFCN_01257;product=N-acetylmuramoyl-L-alanine amidase LytC
1	Prodigal:2.6	CDS	1318558	1319832	.	+	0	ID=BAAGOFCN_01258;eC_number=6.1.1.21;Name=hisS;gene=hisS;inference=ab initio prediction:Prodigal:2.6,similar to AA sequence:UniProtKB:P60910;locus_tag=BAAGOFCN_01258;product=Histidine--tRNA ligase
1	Prodigal:2.6	CDS	1319835	1321601	.	+	0	ID=BAAGOFCN_01259;eC_number=6.1.1.12;Name=aspS;gene=aspS;inference=ab initio prediction:Prodigal:2.6,similar to AA sequence:UniProtKB:P67015;locus_tag=BAAGOFCN_01259;product=Aspartate--tRNA ligase
1	Prodigal:2.6	CDS	1322215	1322991	.	+	0	ID=BAAGOFCN_01260;eC_number=6.1.-.-;Name=tcdA;dbxref=COG:COG1179;gene=tcdA;inference=ab initio prediction:Prodigal:2.6,similar to AA sequence:UniProtKB:Q46927;locus_tag=BAAGOFCN_01260;product=tRNA threonylcarbamoyladenosine dehydratase
1	Prodigal:2.6	CDS	1323184	1324455	.	-	0	ID=BAAGOFCN_01261;dbxref=COG:COG2256;inference=ab initio prediction:Prodigal:2.6,similar to AA sequence:UniProtKB:P9WQN1;locus_tag=BAAGOFCN_01261;product=putative AAA domain-containing protein
1	Prodigal:2.6	CDS	1324541	1324963	.	+	0	ID=BAAGOFCN_01262;Name=cymR;gene=cymR;inference=ab initio prediction:Prodigal:2.6,similar to AA sequence:UniProtKB:O34527;locus_tag=BAAGOFCN_01262;product=HTH-type transcriptional regulator CymR
1	Prodigal:2.6	CDS	1325149	1325292	.	+	0	ID=BAAGOFCN_01263;inference=ab initio prediction:Prodigal:2.6;locus_tag=BAAGOFCN_01263;product=hypothetical protein
1	Prodigal:2.6	CDS	1325492	1326487	.	-	0	ID=BAAGOFCN_01264;eC_number=1.14.14.3;Name=luxB;gene=luxB;inference=ab initio prediction:Prodigal:2.6,similar to AA sequence:UniProtKB:P29239;locus_tag=BAAGOFCN_01264;product=Alkanal monooxygenase beta chain
1	Prodigal:2.6	CDS	1326730	1327872	.	+	0	ID=BAAGOFCN_01265;eC_number=2.8.1.7;Name=iscS;gene=iscS;inference=ab initio prediction:Prodigal:2.6,similar to AA sequence:UniProtKB:O54055;locus_tag=BAAGOFCN_01265;product=Cysteine desulfurase IscS
1	Prodigal:2.6	CDS	1327872	1328990	.	+	0	ID=BAAGOFCN_01266;eC_number=2.8.1.13;Name=mnmA;gene=mnmA;inference=ab initio prediction:Prodigal:2.6,similar to AA sequence:UniProtKB:Q99TM8;locus_tag=BAAGOFCN_01266;product=tRNA-specific 2-thiouridylase MnmA
1	Prodigal:2.6	CDS	1329153	1329821	.	+	0	ID=BAAGOFCN_01267;Name=yrrB;gene=yrrB;inference=ab initio prediction:Prodigal:2.6,similar to AA sequence:UniProtKB:O34452;locus_tag=BAAGOFCN_01267;product=TPR repeat-containing protein YrrB
1	Prodigal:2.6	CDS	1329823	1332255	.	+	0	ID=BAAGOFCN_01268;eC_number=3.6.4.12;Name=recD2;dbxref=COG:COG0507;gene=recD2;inference=ab initio prediction:Prodigal:2.6,similar to AA sequence:UniProtKB:Q9RT63;locus_tag=BAAGOFCN_01268;product=ATP-dependent RecD-like DNA helicase
1	Prodigal:2.6	CDS	1332584	1335214	.	+	0	ID=BAAGOFCN_01269;eC_number=6.1.1.7;Name=alaS;gene=alaS;inference=ab initio prediction:Prodigal:2.6,similar to AA sequence:UniProtKB:P67011;locus_tag=BAAGOFCN_01269;product=Alanine--tRNA ligase
1	Prodigal:2.6	CDS	1335278	1335538	.	+	0	ID=BAAGOFCN_01270;inference=ab initio prediction:Prodigal:2.6,similar to AA sequence:UniProtKB:P60359;locus_tag=BAAGOFCN_01270;note=UPF0297 protein SA1445;product=hypothetical protein
1	Prodigal:2.6	CDS	1335540	1335968	.	+	0	ID=BAAGOFCN_01271;eC_number=3.1.-.-;Name=yrrK;dbxref=COG:COG0816;gene=yrrK;inference=ab initio prediction:Prodigal:2.6,similar to AA sequence:UniProtKB:O34634;locus_tag=BAAGOFCN_01271;product=Putative pre-16S rRNA nuclease
1	Prodigal:2.6	CDS	1335983	1336291	.	+	0	ID=BAAGOFCN_01272;inference=ab initio prediction:Prodigal:2.6,similar to AA sequence:UniProtKB:Q7A598;locus_tag=BAAGOFCN_01272;note=UPF0473 protein SA1443;product=hypothetical protein
1	Prodigal:2.6	CDS	1336720	1337355	.	+	0	ID=BAAGOFCN_01273;eC_number=2.1.1.-;dbxref=COG:COG4122;inference=ab initio prediction:Prodigal:2.6,similar to AA sequence:UniProtKB:A0R2D5;locus_tag=BAAGOFCN_01273;product=Putative O-methyltransferase/MSMEI_4947
1	Prodigal:2.6	CDS	1337358	1338281	.	+	0	ID=BAAGOFCN_01274;eC_number=3.4.-.-;Name=ydcP_1;dbxref=COG:COG0826;gene=ydcP_1;inference=ab initio prediction:Prodigal:2.6,similar to AA sequence:UniProtKB:P76104;locus_tag=BAAGOFCN_01274;product=putative protease YdcP
1	Prodigal:2.6	CDS	1338299	1339567	.	+	0	ID=BAAGOFCN_01275;eC_number=3.4.-.-;Name=ydcP_2;dbxref=COG:COG0826;gene=ydcP_2;inference=ab initio prediction:Prodigal:2.6,similar to AA sequence:UniProtKB:P76104;locus_tag=BAAGOFCN_01275;product=putative protease YdcP
1	Prodigal:2.6	CDS	1339567	1340190	.	+	0	ID=BAAGOFCN_01276;eC_number=2.7.1.48;Name=udk;gene=udk;inference=ab initio prediction:Prodigal:2.6,similar to AA sequence:UniProtKB:P67411;locus_tag=BAAGOFCN_01276;product=Uridine kinase
1	Prodigal:2.6	CDS	1340221	1340697	.	+	0	ID=BAAGOFCN_01277;Name=greA;gene=greA;inference=ab initio prediction:Prodigal:2.6,similar to AA sequence:UniProtKB:P99156;locus_tag=BAAGOFCN_01277;product=Transcription elongation factor GreA
1	Prodigal:2.6	CDS	1340995	1341477	.	+	0	ID=BAAGOFCN_01278;inference=ab initio prediction:Prodigal:2.6;locus_tag=BAAGOFCN_01278;product=hypothetical protein
1	Prodigal:2.6	CDS	1341997	1342728	.	+	0	ID=BAAGOFCN_01279;Name=kipI_1;dbxref=COG:COG2049;gene=kipI_1;inference=ab initio prediction:Prodigal:2.6,similar to AA sequence:UniProtKB:P60495;locus_tag=BAAGOFCN_01279;product=Kinase A inhibitor
1	Prodigal:2.6	CDS	1342718	1343722	.	+	0	ID=BAAGOFCN_01280;Name=kipA_1;dbxref=COG:COG1984;gene=kipA_1;inference=ab initio prediction:Prodigal:2.6,similar to AA sequence:UniProtKB:Q7WY77;locus_tag=BAAGOFCN_01280;product=KipI antagonist
1	Prodigal:2.6	CDS	1343723	1344163	.	+	0	ID=BAAGOFCN_01281;Name=accB_1;dbxref=COG:COG0511;gene=accB_1;inference=ab initio prediction:Prodigal:2.6,similar to AA sequence:UniProtKB:Q06881;locus_tag=BAAGOFCN_01281;product=Biotin carboxyl carrier protein of acetyl-CoA carboxylase
1	Prodigal:2.6	CDS	1344174	1345535	.	+	0	ID=BAAGOFCN_01282;eC_number=6.3.4.14;Name=accC;dbxref=COG:COG0439;gene=accC;inference=ab initio prediction:Prodigal:2.6,similar to AA sequence:UniProtKB:P37798;locus_tag=BAAGOFCN_01282;product=Biotin carboxylase
1	Prodigal:2.6	CDS	1345538	1346290	.	+	0	ID=BAAGOFCN_01283;inference=ab initio prediction:Prodigal:2.6,similar to AA sequence:UniProtKB:Q53WG6;locus_tag=BAAGOFCN_01283;note=UPF0271 protein TTHB195;product=hypothetical protein
1	Prodigal:2.6	CDS	1346302	1347546	.	+	0	ID=BAAGOFCN_01284;Name=mntH_1;gene=mntH_1;inference=ab initio prediction:Prodigal:2.6,protein motif:HAMAP:MF_00221;locus_tag=BAAGOFCN_01284;product=Divalent metal cation transporter MntH
1	Prodigal:2.6	CDS	1347745	1348431	.	+	0	ID=BAAGOFCN_01285;eC_number=3.2.2.9;Name=mtnN;dbxref=COG:COG0775;gene=mtnN;inference=ab initio prediction:Prodigal:2.6,similar to AA sequence:UniProtKB:Q99TQ0;locus_tag=BAAGOFCN_01285;product=5'-methylthioadenosine/S-adenosylhomocysteine nucleosidase
1	Prodigal:2.6	CDS	1348451	1348978	.	+	0	ID=BAAGOFCN_01286;inference=ab initio prediction:Prodigal:2.6;locus_tag=BAAGOFCN_01286;product=hypothetical protein
1	Prodigal:2.6	CDS	1348979	1350079	.	+	0	ID=BAAGOFCN_01287;Name=yqeH;dbxref=COG:COG1161;gene=yqeH;inference=ab initio prediction:Prodigal:2.6,similar to AA sequence:UniProtKB:P54453;locus_tag=BAAGOFCN_01287;product=putative protein YqeH
1	Prodigal:2.6	CDS	1350095	1350904	.	+	0	ID=BAAGOFCN_01288;eC_number=1.1.1.25;Name=aroE;dbxref=COG:COG0169;gene=aroE;inference=ab initio prediction:Prodigal:2.6,similar to AA sequence:UniProtKB:Q5HNV1;locus_tag=BAAGOFCN_01288;product=Shikimate dehydrogenase (NADP(+))
1	Prodigal:2.6	CDS	1350904	1351197	.	+	0	ID=BAAGOFCN_01289;dbxref=COG:COG1534;inference=ab initio prediction:Prodigal:2.6,similar to AA sequence:UniProtKB:P71376;locus_tag=BAAGOFCN_01289;product=RNA-binding protein
1	Prodigal:2.6	CDS	1351194	1351769	.	+	0	ID=BAAGOFCN_01290;eC_number=2.7.7.18;Name=nadD;dbxref=COG:COG1057;gene=nadD;inference=ab initio prediction:Prodigal:2.6,similar to AA sequence:UniProtKB:Q5HFG7;locus_tag=BAAGOFCN_01290;product=putative nicotinate-nucleotide adenylyltransferase
1	Prodigal:2.6	CDS	1351756	1352340	.	+	0	ID=BAAGOFCN_01291;inference=ab initio prediction:Prodigal:2.6;locus_tag=BAAGOFCN_01291;product=hypothetical protein
1	Prodigal:2.6	CDS	1352341	1352694	.	+	0	ID=BAAGOFCN_01292;Name=rsfS;dbxref=COG:COG0799;gene=rsfS;inference=ab initio prediction:Prodigal:2.6,similar to AA sequence:UniProtKB:Q9KD89;locus_tag=BAAGOFCN_01292;product=Ribosomal silencing factor RsfS
1	Prodigal:2.6	CDS	1352697	1353416	.	+	0	ID=BAAGOFCN_01293;eC_number=2.1.1.235;Name=tylM1;gene=tylM1;inference=ab initio prediction:Prodigal:2.6,similar to AA sequence:UniProtKB:P95748;locus_tag=BAAGOFCN_01293;product=dTDP-3-amino-3%2C6-dideoxy-alpha-D-glucopyranose N%2CN-dimethyltransferase
1	Prodigal:2.6	CDS	1353475	1354149	.	+	0	ID=BAAGOFCN_01294;Name=comEA;dbxref=COG:COG1555;gene=comEA;inference=ab initio prediction:Prodigal:2.6,similar to AA sequence:UniProtKB:P39694;locus_tag=BAAGOFCN_01294;product=ComE operon protein 1
1	Prodigal:2.6	CDS	1354229	1354690	.	+	0	ID=BAAGOFCN_01295;eC_number=3.5.4.33;Name=tadA_1;dbxref=COG:COG0590;gene=tadA_1;inference=ab initio prediction:Prodigal:2.6,similar to AA sequence:UniProtKB:P68398;locus_tag=BAAGOFCN_01295;product=tRNA-specific adenosine deaminase
1	Prodigal:2.6	CDS	1354906	1356078	.	+	0	ID=BAAGOFCN_01296;inference=ab initio prediction:Prodigal:2.6;locus_tag=BAAGOFCN_01296;product=hypothetical protein
1	Prodigal:2.6	CDS	1356158	1358242	.	+	0	ID=BAAGOFCN_01297;Name=comEC;dbxref=COG:COG0658;gene=comEC;inference=ab initio prediction:Prodigal:2.6,similar to AA sequence:UniProtKB:P39695;locus_tag=BAAGOFCN_01297;product=ComE operon protein 3
1	Prodigal:2.6	CDS	1358287	1359261	.	+	0	ID=BAAGOFCN_01298;Name=yqeN;dbxref=COG:COG1466;gene=yqeN;inference=ab initio prediction:Prodigal:2.6,similar to AA sequence:UniProtKB:P54459;locus_tag=BAAGOFCN_01298;product=putative protein YqeN
1	Prodigal:2.6	CDS	1359379	1359630	.	-	0	ID=BAAGOFCN_01299;Name=rpsT;dbxref=COG:COG0268;gene=rpsT;inference=ab initio prediction:Prodigal:2.6,similar to AA sequence:UniProtKB:Q2FXY6;locus_tag=BAAGOFCN_01299;product=30S ribosomal protein S20
1	Prodigal:2.6	CDS	1359923	1361746	.	+	0	ID=BAAGOFCN_01300;eC_number=3.6.5.-;Name=lepA;gene=lepA;inference=ab initio prediction:Prodigal:2.6,similar to AA sequence:UniProtKB:P65272;locus_tag=BAAGOFCN_01300;product=Elongation factor 4
1	Prodigal:2.6	CDS	1361865	1362989	.	+	0	ID=BAAGOFCN_01301;eC_number=1.3.99.-;Name=hemN;dbxref=COG:COG0635;gene=hemN;inference=ab initio prediction:Prodigal:2.6,similar to AA sequence:UniProtKB:P54304;locus_tag=BAAGOFCN_01301;product=Oxygen-independent coproporphyrinogen-III oxidase-like protein YqeR
1	Prodigal:2.6	CDS	1363089	1364066	.	+	0	ID=BAAGOFCN_01302;Name=hrcA;dbxref=COG:COG1420;gene=hrcA;inference=ab initio prediction:Prodigal:2.6,similar to AA sequence:UniProtKB:P68792;locus_tag=BAAGOFCN_01302;product=Heat-inducible transcription repressor HrcA
1	Prodigal:2.6	CDS	1364095	1364727	.	+	0	ID=BAAGOFCN_01303;Name=grpE;gene=grpE;inference=ab initio prediction:Prodigal:2.6,similar to AA sequence:UniProtKB:P99086;locus_tag=BAAGOFCN_01303;product=Protein GrpE
1	Prodigal:2.6	CDS	1364783	1366612	.	+	0	ID=BAAGOFCN_01304;Name=dnaK;gene=dnaK;inference=ab initio prediction:Prodigal:2.6,similar to AA sequence:UniProtKB:P99110;locus_tag=BAAGOFCN_01304;product=Chaperone protein DnaK
1	Prodigal:2.6	CDS	1366757	1367878	.	+	0	ID=BAAGOFCN_01305;Name=dnaJ;gene=dnaJ;inference=ab initio prediction:Prodigal:2.6,similar to AA sequence:UniProtKB:P63971;locus_tag=BAAGOFCN_01305;product=Chaperone protein DnaJ
1	Prodigal:2.6	CDS	1367882	1368820	.	+	0	ID=BAAGOFCN_01306;eC_number=2.1.1.-;Name=prmA;dbxref=COG:COG2264;gene=prmA;inference=ab initio prediction:Prodigal:2.6,similar to AA sequence:UniProtKB:P0A0P5;locus_tag=BAAGOFCN_01306;product=Ribosomal protein L11 methyltransferase
1	Prodigal:2.6	CDS	1368822	1369574	.	+	0	ID=BAAGOFCN_01307;eC_number=2.1.1.193;Name=rsmE;dbxref=COG:COG1385;gene=rsmE;inference=ab initio prediction:Prodigal:2.6,similar to AA sequence:UniProtKB:P54461;locus_tag=BAAGOFCN_01307;product=Ribosomal RNA small subunit methyltransferase E
1	Prodigal:2.6	CDS	1369571	1370926	.	+	0	ID=BAAGOFCN_01308;eC_number=2.8.4.5;Name=mtaB;dbxref=COG:COG0621;gene=mtaB;inference=ab initio prediction:Prodigal:2.6,similar to AA sequence:UniProtKB:P54462;locus_tag=BAAGOFCN_01308;product=Threonylcarbamoyladenosine tRNA methylthiotransferase MtaB
1	Prodigal:2.6	CDS	1371052	1371228	.	+	0	ID=BAAGOFCN_01309;Name=rpsU;dbxref=COG:COG0828;gene=rpsU;inference=ab initio prediction:Prodigal:2.6,similar to AA sequence:UniProtKB:Q2FXZ7;locus_tag=BAAGOFCN_01309;product=30S ribosomal protein S21
1	Prodigal:2.6	CDS	1372074	1372784	.	+	0	ID=BAAGOFCN_01310;inference=ab initio prediction:Prodigal:2.6;locus_tag=BAAGOFCN_01310;product=hypothetical protein
1	Prodigal:2.6	CDS	1372799	1373788	.	+	0	ID=BAAGOFCN_01311;inference=ab initio prediction:Prodigal:2.6,similar to AA sequence:UniProtKB:Q7A5C5;locus_tag=BAAGOFCN_01311;note=UPF0365 protein SA1402;product=hypothetical protein
1	Prodigal:2.6	CDS	1373804	1374487	.	+	0	ID=BAAGOFCN_01312;inference=ab initio prediction:Prodigal:2.6;locus_tag=BAAGOFCN_01312;product=hypothetical protein
1	Prodigal:2.6	CDS	1374773	1375720	.	+	0	ID=BAAGOFCN_01313;dbxref=COG:COG1702;inference=ab initio prediction:Prodigal:2.6,similar to AA sequence:UniProtKB:P9WIA3;locus_tag=BAAGOFCN_01313;product=PhoH-like protein
1	Prodigal:2.6	CDS	1375721	1376188	.	+	0	ID=BAAGOFCN_01314;eC_number=3.1.-.-;Name=ybeY;dbxref=COG:COG0319;gene=ybeY;inference=ab initio prediction:Prodigal:2.6,similar to AA sequence:UniProtKB:A0R0T0;locus_tag=BAAGOFCN_01314;product=Endoribonuclease YbeY
1	Prodigal:2.6	CDS	1376190	1376546	.	+	0	ID=BAAGOFCN_01315;eC_number=2.7.1.66;Name=dgkA;dbxref=COG:COG0818;gene=dgkA;inference=ab initio prediction:Prodigal:2.6,similar to AA sequence:UniProtKB:Q05888;locus_tag=BAAGOFCN_01315;product=Undecaprenol kinase
1	Prodigal:2.6	CDS	1376546	1376950	.	+	0	ID=BAAGOFCN_01316;eC_number=3.5.4.5;Name=cdd;dbxref=COG:COG0295;gene=cdd;inference=ab initio prediction:Prodigal:2.6,similar to AA sequence:UniProtKB:P19079;locus_tag=BAAGOFCN_01316;product=Cytidine deaminase
1	Prodigal:2.6	CDS	1376950	1377849	.	+	0	ID=BAAGOFCN_01317;Name=era;gene=era;inference=ab initio prediction:Prodigal:2.6,similar to AA sequence:UniProtKB:P64085;locus_tag=BAAGOFCN_01317;product=GTPase Era
1	Prodigal:2.6	CDS	1377875	1378636	.	+	0	ID=BAAGOFCN_01318;Name=recO;dbxref=COG:COG1381;gene=recO;inference=ab initio prediction:Prodigal:2.6,similar to AA sequence:UniProtKB:P42095;locus_tag=BAAGOFCN_01318;product=DNA repair protein RecO
1	Prodigal:2.6	CDS	1378766	1380157	.	-	0	ID=BAAGOFCN_01319;eC_number=6.1.1.14;Name=glyQS;gene=glyQS;inference=ab initio prediction:Prodigal:2.6,similar to AA sequence:UniProtKB:P99129;locus_tag=BAAGOFCN_01319;product=Glycine--tRNA ligase
1	Prodigal:2.6	CDS	1380625	1381116	.	+	0	ID=BAAGOFCN_01320;Name=ccpN;dbxref=COG:COG0517;gene=ccpN;inference=ab initio prediction:Prodigal:2.6,similar to AA sequence:UniProtKB:O34994;locus_tag=BAAGOFCN_01320;product=Transcriptional repressor CcpN
1	Prodigal:2.6	CDS	1381128	1381946	.	+	0	ID=BAAGOFCN_01321;eC_number=2.7.11.32;Name=yqfL_2;dbxref=COG:COG1806;gene=yqfL_2;inference=ab initio prediction:Prodigal:2.6,similar to AA sequence:UniProtKB:P54470;locus_tag=BAAGOFCN_01321;product=Putative pyruvate%2C phosphate dikinase regulatory protein
1	Prodigal:2.6	CDS	1382120	1383916	.	+	0	ID=BAAGOFCN_01322;eC_number=2.7.7.-;Name=dnaG;dbxref=COG:COG0358;gene=dnaG;inference=ab initio prediction:Prodigal:2.6,similar to AA sequence:UniProtKB:P63964;locus_tag=BAAGOFCN_01322;product=DNA primase
1	Prodigal:2.6	CDS	1384187	1385293	.	+	0	ID=BAAGOFCN_01323;Name=sigA;dbxref=COG:COG0568;gene=sigA;inference=ab initio prediction:Prodigal:2.6,similar to AA sequence:UniProtKB:P0A0J0;locus_tag=BAAGOFCN_01323;product=RNA polymerase sigma factor SigA
1	Prodigal:2.6	CDS	1385448	1386137	.	+	0	ID=BAAGOFCN_01324;eC_number=2.1.1.217;Name=trmK;dbxref=COG:COG2384;gene=trmK;inference=ab initio prediction:Prodigal:2.6,similar to AA sequence:UniProtKB:P54471;locus_tag=BAAGOFCN_01324;product=tRNA (adenine(22)-N(1))-methyltransferase
1	Prodigal:2.6	CDS	1386127	1387227	.	+	0	ID=BAAGOFCN_01325;dbxref=COG:COG0327;inference=ab initio prediction:Prodigal:2.6,similar to AA sequence:UniProtKB:P67272;locus_tag=BAAGOFCN_01325;product=GTP cyclohydrolase 1 type 2 
1	Prodigal:2.6	CDS	1387262	1388608	.	+	0	ID=BAAGOFCN_01326;eC_number=3.6.4.13;Name=cshB;dbxref=COG:COG0513;gene=cshB;inference=ab initio prediction:Prodigal:2.6,similar to AA sequence:UniProtKB:Q818H2;locus_tag=BAAGOFCN_01326;product=DEAD-box ATP-dependent RNA helicase CshB
1	Prodigal:2.6	CDS	1388618	1389508	.	+	0	ID=BAAGOFCN_01327;eC_number=3.1.21.2;Name=nfo;gene=nfo;inference=ab initio prediction:Prodigal:2.6,similar to AA sequence:UniProtKB:P63538;locus_tag=BAAGOFCN_01327;product=putative endonuclease 4
1	Prodigal:2.6	CDS	1389726	1390508	.	+	0	ID=BAAGOFCN_01328;eC_number=3.6.3.-;Name=znuC_1;dbxref=COG:COG1121;gene=znuC_1;inference=ab initio prediction:Prodigal:2.6,similar to AA sequence:UniProtKB:O34946;locus_tag=BAAGOFCN_01328;product=High-affinity zinc uptake system ATP-binding protein ZnuC
1	Prodigal:2.6	CDS	1390542	1391390	.	+	0	ID=BAAGOFCN_01329;Name=znuB;dbxref=COG:COG1108;gene=znuB;inference=ab initio prediction:Prodigal:2.6,similar to AA sequence:UniProtKB:O34610;locus_tag=BAAGOFCN_01329;product=High-affinity zinc uptake system membrane protein ZnuB
1	Prodigal:2.6	CDS	1391393	1391812	.	+	0	ID=BAAGOFCN_01330;Name=zur;dbxref=COG:COG0735;gene=zur;inference=ab initio prediction:Prodigal:2.6,similar to AA sequence:UniProtKB:P54479;locus_tag=BAAGOFCN_01330;product=Zinc-specific metallo-regulatory protein
1	Prodigal:2.6	CDS	1392225	1392824	.	+	0	ID=BAAGOFCN_01331;eC_number=1.15.1.1;Name=sodA;dbxref=COG:COG0605;gene=sodA;inference=ab initio prediction:Prodigal:2.6,similar to AA sequence:UniProtKB:P0C0Q6;locus_tag=BAAGOFCN_01331;product=Superoxide dismutase [Mn/Fe]
1	Prodigal:2.6	CDS	1393225	1395315	.	+	0	ID=BAAGOFCN_01332;Name=pbpH;dbxref=COG:COG0768;gene=pbpH;inference=ab initio prediction:Prodigal:2.6,similar to AA sequence:UniProtKB:Q796K8;locus_tag=BAAGOFCN_01332;product=Penicillin-binding protein H
1	Prodigal:2.6	CDS	1395420	1395569	.	+	0	ID=BAAGOFCN_01333;Name=rpmG2;dbxref=COG:COG0267;gene=rpmG2;inference=ab initio prediction:Prodigal:2.6,similar to AA sequence:UniProtKB:Q2FY22;locus_tag=BAAGOFCN_01333;product=50S ribosomal protein L33 2
1	Prodigal:2.6	CDS	1395752	1396303	.	+	0	ID=BAAGOFCN_01334;Name=yqgN;dbxref=COG:COG0212;gene=yqgN;inference=ab initio prediction:Prodigal:2.6,similar to AA sequence:UniProtKB:P54491;locus_tag=BAAGOFCN_01334;product=putative protein YqgN
1	Prodigal:2.6	CDS	1396304	1397764	.	+	0	ID=BAAGOFCN_01335;eC_number=3.4.21.105;Name=gluP;dbxref=COG:COG0705;gene=gluP;inference=ab initio prediction:Prodigal:2.6,similar to AA sequence:UniProtKB:P54493;locus_tag=BAAGOFCN_01335;product=Rhomboid protease GluP
1	Prodigal:2.6	CDS	1397748	1397948	.	+	0	ID=BAAGOFCN_01336;Name=yqgQ;dbxref=COG:COG4483;gene=yqgQ;inference=ab initio prediction:Prodigal:2.6,similar to AA sequence:UniProtKB:P54494;locus_tag=BAAGOFCN_01336;product=putative protein YqgQ
1	Prodigal:2.6	CDS	1397948	1398934	.	+	0	ID=BAAGOFCN_01337;eC_number=2.7.1.2;Name=glcK;dbxref=COG:COG1940;gene=glcK;inference=ab initio prediction:Prodigal:2.6,similar to AA sequence:UniProtKB:P54495;locus_tag=BAAGOFCN_01337;product=Glucokinase
1	Prodigal:2.6	CDS	1398934	1399260	.	+	0	ID=BAAGOFCN_01338;inference=ab initio prediction:Prodigal:2.6;locus_tag=BAAGOFCN_01338;product=hypothetical protein
1	Prodigal:2.6	CDS	1399260	1399883	.	+	0	ID=BAAGOFCN_01339;eC_number=3.-.-.-;inference=ab initio prediction:Prodigal:2.6,similar to AA sequence:UniProtKB:Q5XD24;locus_tag=BAAGOFCN_01339;product=putative metallo-hydrolase
1	Prodigal:2.6	CDS	1399940	1400914	.	+	0	ID=BAAGOFCN_01340;Name=comGA;dbxref=COG:COG2804;gene=comGA;inference=ab initio prediction:Prodigal:2.6,similar to AA sequence:UniProtKB:P25953;locus_tag=BAAGOFCN_01340;product=ComG operon protein 1
1	Prodigal:2.6	CDS	1400886	1401953	.	+	0	ID=BAAGOFCN_01341;inference=ab initio prediction:Prodigal:2.6;locus_tag=BAAGOFCN_01341;product=hypothetical protein
1	Prodigal:2.6	CDS	1401971	1402288	.	+	0	ID=BAAGOFCN_01342;Name=comGC;dbxref=COG:COG4537;gene=comGC;inference=ab initio prediction:Prodigal:2.6,similar to AA sequence:UniProtKB:P25955;locus_tag=BAAGOFCN_01342;product=ComG operon protein 3
1	Prodigal:2.6	CDS	1402278	1402715	.	+	0	ID=BAAGOFCN_01343;inference=ab initio prediction:Prodigal:2.6;locus_tag=BAAGOFCN_01343;product=hypothetical protein
1	Prodigal:2.6	CDS	1402702	1402995	.	+	0	ID=BAAGOFCN_01344;inference=ab initio prediction:Prodigal:2.6;locus_tag=BAAGOFCN_01344;product=hypothetical protein
1	Prodigal:2.6	CDS	1402949	1403410	.	+	0	ID=BAAGOFCN_01345;inference=ab initio prediction:Prodigal:2.6;locus_tag=BAAGOFCN_01345;product=hypothetical protein
1	Prodigal:2.6	CDS	1403382	1403573	.	+	0	ID=BAAGOFCN_01346;inference=ab initio prediction:Prodigal:2.6;locus_tag=BAAGOFCN_01346;product=hypothetical protein
1	Prodigal:2.6	CDS	1403575	1404087	.	+	0	ID=BAAGOFCN_01347;eC_number=2.7.1.71;Name=aroK;dbxref=COG:COG0703;gene=aroK;inference=ab initio prediction:Prodigal:2.6,similar to AA sequence:UniProtKB:O67925;locus_tag=BAAGOFCN_01347;product=Shikimate kinase
1	Prodigal:2.6	CDS	1404305	1405396	.	+	0	ID=BAAGOFCN_01348;eC_number=2.1.2.10;Name=gcvT;gene=gcvT;inference=ab initio prediction:Prodigal:2.6,similar to AA sequence:UniProtKB:P64225;locus_tag=BAAGOFCN_01348;product=Aminomethyltransferase
1	Prodigal:2.6	CDS	1405416	1406762	.	+	0	ID=BAAGOFCN_01349;eC_number=1.4.4.2;Name=gcvPA;gene=gcvPA;inference=ab initio prediction:Prodigal:2.6,similar to AA sequence:UniProtKB:P64218;locus_tag=BAAGOFCN_01349;product=putative glycine dehydrogenase (decarboxylating) subunit 1
1	Prodigal:2.6	CDS	1406755	1408263	.	+	0	ID=BAAGOFCN_01350;eC_number=1.4.4.2;Name=gcvPB;gene=gcvPB;inference=ab initio prediction:Prodigal:2.6,similar to AA sequence:UniProtKB:P99168;locus_tag=BAAGOFCN_01350;product=putative glycine dehydrogenase (decarboxylating) subunit 2
1	Prodigal:2.6	CDS	1409155	1409541	.	-	0	ID=BAAGOFCN_01351;Name=yibN;dbxref=COG:COG0607;gene=yibN;inference=ab initio prediction:Prodigal:2.6,similar to AA sequence:UniProtKB:P0AG27;locus_tag=BAAGOFCN_01351;product=putative protein YibN
1	Prodigal:2.6	CDS	1409701	1410531	.	+	0	ID=BAAGOFCN_01352;eC_number=2.3.1.181;Name=lipM;dbxref=COG:COG0095;gene=lipM;inference=ab initio prediction:Prodigal:2.6,similar to AA sequence:UniProtKB:P54511;locus_tag=BAAGOFCN_01352;product=Octanoyltransferase LipM
1	Prodigal:2.6	CDS	1410572	1410790	.	-	0	ID=BAAGOFCN_01353;inference=ab initio prediction:Prodigal:2.6;locus_tag=BAAGOFCN_01353;product=hypothetical protein
1	Prodigal:2.6	CDS	1410804	1411382	.	-	0	ID=BAAGOFCN_01354;inference=ab initio prediction:Prodigal:2.6;locus_tag=BAAGOFCN_01354;product=hypothetical protein
1	Prodigal:2.6	CDS	1411485	1412546	.	+	0	ID=BAAGOFCN_01355;eC_number=3.4.11.-;Name=ypdF;dbxref=COG:COG0006;gene=ypdF;inference=ab initio prediction:Prodigal:2.6,similar to AA sequence:UniProtKB:P76524;locus_tag=BAAGOFCN_01355;product=Aminopeptidase YpdF
1	Prodigal:2.6	CDS	1412573	1413130	.	+	0	ID=BAAGOFCN_01356;Name=efp;gene=efp;inference=ab initio prediction:Prodigal:2.6,similar to AA sequence:UniProtKB:P99066;locus_tag=BAAGOFCN_01356;product=Elongation factor P
1	Prodigal:2.6	CDS	1413280	1414305	.	+	0	ID=BAAGOFCN_01357;eC_number=1.2.1.38;Name=argC;gene=argC;inference=ab initio prediction:Prodigal:2.6,similar to AA sequence:UniProtKB:Q07906;locus_tag=BAAGOFCN_01357;product=N-acetyl-gamma-glutamyl-phosphate reductase
1	Prodigal:2.6	CDS	1414324	1415517	.	+	0	ID=BAAGOFCN_01358;Name=argJ;dbxref=COG:COG1364;gene=argJ;inference=ab initio prediction:Prodigal:2.6,similar to AA sequence:UniProtKB:Q9K8V3;locus_tag=BAAGOFCN_01358;product=Arginine biosynthesis bifunctional protein ArgJ
1	Prodigal:2.6	CDS	1415527	1416264	.	+	0	ID=BAAGOFCN_01359;eC_number=2.7.2.8;Name=argB;dbxref=COG:COG0548;gene=argB;inference=ab initio prediction:Prodigal:2.6,similar to AA sequence:UniProtKB:Q8DV44;locus_tag=BAAGOFCN_01359;product=Acetylglutamate kinase
1	Prodigal:2.6	CDS	1416267	1417394	.	+	0	ID=BAAGOFCN_01360;eC_number=2.6.1.11;Name=argD;dbxref=COG:COG4992;gene=argD;inference=ab initio prediction:Prodigal:2.6,similar to AA sequence:UniProtKB:O66442;locus_tag=BAAGOFCN_01360;product=Acetylornithine aminotransferase
1	Prodigal:2.6	CDS	1417652	1418119	.	+	0	ID=BAAGOFCN_01361;Name=accB_2;dbxref=COG:COG0511;gene=accB_2;inference=ab initio prediction:Prodigal:2.6,similar to AA sequence:UniProtKB:P49786;locus_tag=BAAGOFCN_01361;product=Biotin carboxyl carrier protein of acetyl-CoA carboxylase
1	Prodigal:2.6	CDS	1418119	1419477	.	+	0	ID=BAAGOFCN_01362;eC_number=6.4.1.7;Name=cfiB_1;dbxref=COG:COG0439;gene=cfiB_1;inference=ab initio prediction:Prodigal:2.6,similar to AA sequence:UniProtKB:D3DJ42;locus_tag=BAAGOFCN_01362;product=2-oxoglutarate carboxylase small subunit
1	Prodigal:2.6	CDS	1419489	1419851	.	+	0	ID=BAAGOFCN_01363;inference=ab initio prediction:Prodigal:2.6,similar to AA sequence:UniProtKB:Q5XA93;locus_tag=BAAGOFCN_01363;product=putative protein
1	Prodigal:2.6	CDS	1419927	1420316	.	+	0	ID=BAAGOFCN_01364;Name=nusB;gene=nusB;inference=ab initio prediction:Prodigal:2.6,similar to AA sequence:UniProtKB:P65578;locus_tag=BAAGOFCN_01364;product=Transcription antitermination protein NusB
1	Prodigal:2.6	CDS	1420331	1421668	.	+	0	ID=BAAGOFCN_01365;eC_number=3.1.11.6;Name=xseA;dbxref=COG:COG1570;gene=xseA;inference=ab initio prediction:Prodigal:2.6,similar to AA sequence:UniProtKB:P04994;locus_tag=BAAGOFCN_01365;product=Exodeoxyribonuclease 7 large subunit
1	Prodigal:2.6	CDS	1421661	1421891	.	+	0	ID=BAAGOFCN_01366;eC_number=3.1.11.6;Name=xseB;dbxref=COG:COG1722;gene=xseB;inference=ab initio prediction:Prodigal:2.6,similar to AA sequence:UniProtKB:Q7VV85;locus_tag=BAAGOFCN_01366;product=Exodeoxyribonuclease 7 small subunit
1	Prodigal:2.6	CDS	1421869	1422750	.	+	0	ID=BAAGOFCN_01367;eC_number=2.5.1.10;inference=ab initio prediction:Prodigal:2.6,similar to AA sequence:UniProtKB:Q08291;locus_tag=BAAGOFCN_01367;product=Farnesyl diphosphate synthase
1	Prodigal:2.6	CDS	1423065	1423517	.	+	0	ID=BAAGOFCN_01368;Name=argR_2;gene=argR_2;inference=ab initio prediction:Prodigal:2.6,similar to AA sequence:UniProtKB:P63580;locus_tag=BAAGOFCN_01368;product=Arginine repressor
1	Prodigal:2.6	CDS	1423533	1425209	.	+	0	ID=BAAGOFCN_01369;Name=recN;dbxref=COG:COG0497;gene=recN;inference=ab initio prediction:Prodigal:2.6,similar to AA sequence:UniProtKB:P05824;locus_tag=BAAGOFCN_01369;product=DNA repair protein RecN
1	Prodigal:2.6	CDS	1425469	1426890	.	+	0	ID=BAAGOFCN_01370;eC_number=1.8.1.4;dbxref=COG:COG1249;inference=ab initio prediction:Prodigal:2.6,similar to AA sequence:UniProtKB:P18925;locus_tag=BAAGOFCN_01370;product=Dihydrolipoyl dehydrogenase
1	Prodigal:2.6	CDS	1426905	1427903	.	+	0	ID=BAAGOFCN_01371;eC_number=1.2.4.4;Name=bfmBAA;dbxref=COG:COG1071;gene=bfmBAA;inference=ab initio prediction:Prodigal:2.6,similar to AA sequence:UniProtKB:P37940;locus_tag=BAAGOFCN_01371;product=2-oxoisovalerate dehydrogenase subunit alpha
1	Prodigal:2.6	CDS	1427896	1428879	.	+	0	ID=BAAGOFCN_01372;eC_number=1.2.4.4;Name=bfmBAB;dbxref=COG:COG0022;gene=bfmBAB;inference=ab initio prediction:Prodigal:2.6,similar to AA sequence:UniProtKB:P37941;locus_tag=BAAGOFCN_01372;product=2-oxoisovalerate dehydrogenase subunit beta
1	Prodigal:2.6	CDS	1428892	1430211	.	+	0	ID=BAAGOFCN_01373;eC_number=2.3.1.12;Name=pdhC_2;dbxref=COG:COG0508;gene=pdhC_2;inference=ab initio prediction:Prodigal:2.6,similar to AA sequence:UniProtKB:P21883;locus_tag=BAAGOFCN_01373;product=Dihydrolipoyllysine-residue acetyltransferase component of pyruvate dehydrogenase complex
1	Prodigal:2.6	CDS	1430416	1430853	.	+	0	ID=BAAGOFCN_01374;inference=ab initio prediction:Prodigal:2.6,similar to AA sequence:UniProtKB:Q7A5G0;locus_tag=BAAGOFCN_01374;note=UPF0403 protein SA1345;product=hypothetical protein
1	Prodigal:2.6	CDS	1430866	1431843	.	+	0	ID=BAAGOFCN_01375;inference=ab initio prediction:Prodigal:2.6;locus_tag=BAAGOFCN_01375;product=hypothetical protein
1	Prodigal:2.6	CDS	1432221	1433345	.	+	0	ID=BAAGOFCN_01376;eC_number=3.4.11.4;Name=pepT_1;dbxref=COG:COG2195;gene=pepT_1;inference=ab initio prediction:Prodigal:2.6,similar to AA sequence:UniProtKB:P29745;locus_tag=BAAGOFCN_01376;product=Peptidase T
1	Prodigal:2.6	CDS	1433425	1434831	.	+	0	ID=BAAGOFCN_01377;eC_number=1.1.1.44;Name=gnd;gene=gnd;inference=ab initio prediction:Prodigal:2.6,similar to AA sequence:UniProtKB:P63334;locus_tag=BAAGOFCN_01377;product=6-phosphogluconate dehydrogenase%2C decarboxylating
1	Prodigal:2.6	CDS	1435001	1436656	.	+	0	ID=BAAGOFCN_01378;eC_number=3.2.1.10;Name=malL;dbxref=COG:COG0366;gene=malL;inference=ab initio prediction:Prodigal:2.6,similar to AA sequence:UniProtKB:P29094;locus_tag=BAAGOFCN_01378;product=Oligo-1%2C6-glucosidase
1	Prodigal:2.6	CDS	1436919	1437800	.	-	0	ID=BAAGOFCN_01379;Name=marA;gene=marA;inference=ab initio prediction:Prodigal:2.6,similar to AA sequence:UniProtKB:P0ACH5;locus_tag=BAAGOFCN_01379;product=Multiple antibiotic resistance protein MarA
1	Prodigal:2.6	CDS	1438001	1439485	.	-	0	ID=BAAGOFCN_01380;eC_number=1.1.1.49;Name=zwf_1;dbxref=COG:COG0364;gene=zwf_1;inference=ab initio prediction:Prodigal:2.6,similar to AA sequence:UniProtKB:P54547;locus_tag=BAAGOFCN_01380;product=Glucose-6-phosphate 1-dehydrogenase
1	Prodigal:2.6	CDS	1439909	1440829	.	+	0	ID=BAAGOFCN_01381;eC_number=3.1.26.11;Name=rnz;dbxref=COG:COG1234;gene=rnz;inference=ab initio prediction:Prodigal:2.6,similar to AA sequence:UniProtKB:P54548;locus_tag=BAAGOFCN_01381;product=Ribonuclease Z
1	Prodigal:2.6	CDS	1440879	1441694	.	-	0	ID=BAAGOFCN_01382;eC_number=1.5.1.2;Name=proC;gene=proC;inference=ab initio prediction:Prodigal:2.6,similar to AA sequence:UniProtKB:Q7A5G8;locus_tag=BAAGOFCN_01382;product=Pyrroline-5-carboxylate reductase
1	Prodigal:2.6	CDS	1441855	1442613	.	+	0	ID=BAAGOFCN_01383;eC_number=1.-.-.-;inference=ab initio prediction:Prodigal:2.6,similar to AA sequence:UniProtKB:Q7A3L9;locus_tag=BAAGOFCN_01383;product=putative oxidoreductase
1	Prodigal:2.6	CDS	1442836	1443744	.	-	0	ID=BAAGOFCN_01384;eC_number=1.1.1.-;Name=yhdN;dbxref=COG:COG0667;gene=yhdN;inference=ab initio prediction:Prodigal:2.6,similar to AA sequence:UniProtKB:P80874;locus_tag=BAAGOFCN_01384;product=Aldo-keto reductase YhdN
1	Prodigal:2.6	CDS	1443827	1444369	.	+	0	ID=BAAGOFCN_01385;eC_number=3.6.1.13;Name=nudF;dbxref=COG:COG0494;gene=nudF;inference=ab initio prediction:Prodigal:2.6,similar to AA sequence:UniProtKB:P54570;locus_tag=BAAGOFCN_01385;product=ADP-ribose pyrophosphatase
1	Prodigal:2.6	CDS	1444474	1444923	.	+	0	ID=BAAGOFCN_01386;Name=fur;dbxref=COG:COG0735;gene=fur;inference=ab initio prediction:Prodigal:2.6,similar to AA sequence:UniProtKB:P54574;locus_tag=BAAGOFCN_01386;product=Ferric uptake regulation protein
1	Prodigal:2.6	CDS	1444966	1445853	.	+	0	ID=BAAGOFCN_01387;Name=xerD_3;gene=xerD_3;inference=ab initio prediction:Prodigal:2.6,similar to AA sequence:UniProtKB:P0A0P0;locus_tag=BAAGOFCN_01387;product=Tyrosine recombinase XerD
1	Prodigal:2.6	CDS	1445906	1446415	.	-	0	ID=BAAGOFCN_01388;inference=ab initio prediction:Prodigal:2.6;locus_tag=BAAGOFCN_01388;product=hypothetical protein
1	Prodigal:2.6	CDS	1446528	1447259	.	+	0	ID=BAAGOFCN_01389;Name=scpA;dbxref=COG:COG1354;gene=scpA;inference=ab initio prediction:Prodigal:2.6,similar to AA sequence:UniProtKB:P35154;locus_tag=BAAGOFCN_01389;product=Segregation and condensation protein A
1	Prodigal:2.6	CDS	1447252	1447794	.	+	0	ID=BAAGOFCN_01390;Name=scpB;dbxref=COG:COG1386;gene=scpB;inference=ab initio prediction:Prodigal:2.6,similar to AA sequence:UniProtKB:P35155;locus_tag=BAAGOFCN_01390;product=Segregation and condensation protein B
1	Prodigal:2.6	CDS	1447787	1448524	.	+	0	ID=BAAGOFCN_01391;eC_number=5.4.99.22;Name=rluB;dbxref=COG:COG1187;gene=rluB;inference=ab initio prediction:Prodigal:2.6,similar to AA sequence:UniProtKB:P35159;locus_tag=BAAGOFCN_01391;product=Ribosomal large subunit pseudouridine synthase B
1	Prodigal:2.6	CDS	1448658	1449383	.	+	0	ID=BAAGOFCN_01392;Name=srrA;dbxref=COG:COG0745;gene=srrA;inference=ab initio prediction:Prodigal:2.6,similar to AA sequence:UniProtKB:Q5HFT0;locus_tag=BAAGOFCN_01392;product=Transcriptional regulatory protein SrrA
1	Prodigal:2.6	CDS	1449367	1451133	.	+	0	ID=BAAGOFCN_01393;eC_number=2.7.13.3;Name=srrB;gene=srrB;inference=ab initio prediction:Prodigal:2.6,similar to AA sequence:UniProtKB:Q9L523;locus_tag=BAAGOFCN_01393;product=Sensor protein SrrB
1	Prodigal:2.6	CDS	1451725	1452264	.	+	0	ID=BAAGOFCN_01394;Name=ribU;gene=ribU;inference=ab initio prediction:Prodigal:2.6,similar to AA sequence:UniProtKB:E5QVT2;locus_tag=BAAGOFCN_01394;product=Riboflavin transporter RibU
1	Prodigal:2.6	CDS	1452669	1452917	.	-	0	ID=BAAGOFCN_01395;inference=ab initio prediction:Prodigal:2.6,similar to AA sequence:UniProtKB:P10245;locus_tag=BAAGOFCN_01395;product=Ferredoxin
1	Prodigal:2.6	CDS	1453026	1453988	.	+	0	ID=BAAGOFCN_01396;inference=ab initio prediction:Prodigal:2.6;locus_tag=BAAGOFCN_01396;product=hypothetical protein
1	Prodigal:2.6	CDS	1453975	1455354	.	+	0	ID=BAAGOFCN_01397;eC_number=3.6.4.12;Name=recQ_1;dbxref=COG:COG0514;gene=recQ_1;inference=ab initio prediction:Prodigal:2.6,similar to AA sequence:UniProtKB:P15043;locus_tag=BAAGOFCN_01397;product=ATP-dependent DNA helicase RecQ
1	Prodigal:2.6	CDS	1455475	1456893	.	+	0	ID=BAAGOFCN_01398;Name=ebpS;gene=ebpS;inference=ab initio prediction:Prodigal:2.6,similar to AA sequence:UniProtKB:Q7A5I6;locus_tag=BAAGOFCN_01398;product=Elastin-binding protein EbpS
1	Prodigal:2.6	CDS	1457026	1458012	.	+	0	ID=BAAGOFCN_01399;eC_number=4.3.1.9;dbxref=COG:COG0492;inference=ab initio prediction:Prodigal:2.6,similar to AA sequence:UniProtKB:Q93HX6;locus_tag=BAAGOFCN_01399;product=Glucosaminate ammonia-lyase
1	Prodigal:2.6	CDS	1458224	1459192	.	-	0	ID=BAAGOFCN_01400;eC_number=3.5.1.1;Name=ansB;gene=ansB;inference=ab initio prediction:Prodigal:2.6,similar to AA sequence:UniProtKB:P06608;locus_tag=BAAGOFCN_01400;product=L-asparaginase
1	Prodigal:2.6	CDS	1459271	1459918	.	+	0	ID=BAAGOFCN_01401;eC_number=2.7.4.25;Name=cmk;gene=cmk;inference=ab initio prediction:Prodigal:2.6,similar to AA sequence:UniProtKB:P63807;locus_tag=BAAGOFCN_01401;product=Cytidylate kinase
1	Prodigal:2.6	CDS	1460402	1461580	.	+	0	ID=BAAGOFCN_01402;Name=rpsA;gene=rpsA;inference=ab initio prediction:Prodigal:2.6,similar to AA sequence:UniProtKB:Q7A5J0;locus_tag=BAAGOFCN_01402;product=30S ribosomal protein S1
1	Prodigal:2.6	CDS	1461796	1463106	.	+	0	ID=BAAGOFCN_01403;Name=der;gene=der;inference=ab initio prediction:Prodigal:2.6,similar to AA sequence:UniProtKB:P64060;locus_tag=BAAGOFCN_01403;product=GTPase Der
1	Prodigal:2.6	CDS	1463127	1464125	.	+	0	ID=BAAGOFCN_01404;eC_number=1.1.1.94;Name=gpsA;gene=gpsA;inference=ab initio prediction:Prodigal:2.6,similar to AA sequence:UniProtKB:P64191;locus_tag=BAAGOFCN_01404;product=Glycerol-3-phosphate dehydrogenase [NAD(P)+]
1	Prodigal:2.6	CDS	1464296	1464568	.	+	0	ID=BAAGOFCN_01405;Name=hup;dbxref=COG:COG0776;gene=hup;inference=ab initio prediction:Prodigal:2.6,similar to AA sequence:UniProtKB:Q99U17;locus_tag=BAAGOFCN_01405;product=DNA-binding protein HU
1	Prodigal:2.6	CDS	1465038	1465616	.	+	0	ID=BAAGOFCN_01406;inference=ab initio prediction:Prodigal:2.6;locus_tag=BAAGOFCN_01406;product=hypothetical protein
1	Prodigal:2.6	CDS	1465609	1466334	.	+	0	ID=BAAGOFCN_01407;eC_number=2.1.1.163;Name=menG;gene=menG;inference=ab initio prediction:Prodigal:2.6,similar to AA sequence:UniProtKB:P67062;locus_tag=BAAGOFCN_01407;product=Demethylmenaquinone methyltransferase
1	Prodigal:2.6	CDS	1466336	1467295	.	+	0	ID=BAAGOFCN_01408;eC_number=2.5.1.30;Name=hepT;dbxref=COG:COG0142;gene=hepT;inference=ab initio prediction:Prodigal:2.6,similar to AA sequence:UniProtKB:P31114;locus_tag=BAAGOFCN_01408;product=Heptaprenyl diphosphate synthase component 2
1	Prodigal:2.6	CDS	1467435	1467884	.	+	0	ID=BAAGOFCN_01409;eC_number=2.7.4.6;Name=ndk;dbxref=COG:COG0105;gene=ndk;inference=ab initio prediction:Prodigal:2.6,similar to AA sequence:UniProtKB:Q5HFV4;locus_tag=BAAGOFCN_01409;product=Nucleoside diphosphate kinase
1	Prodigal:2.6	CDS	1468365	1469531	.	+	0	ID=BAAGOFCN_01410;eC_number=4.2.3.5;Name=aroC;dbxref=COG:COG0082;gene=aroC;inference=ab initio prediction:Prodigal:2.6,similar to AA sequence:UniProtKB:Q59803;locus_tag=BAAGOFCN_01410;product=Chorismate synthase
1	Prodigal:2.6	CDS	1469559	1470623	.	+	0	ID=BAAGOFCN_01411;eC_number=4.2.3.4;Name=aroB;gene=aroB;inference=ab initio prediction:Prodigal:2.6,similar to AA sequence:UniProtKB:Q6GGU4;locus_tag=BAAGOFCN_01411;product=3-dehydroquinate synthase
1	Prodigal:2.6	CDS	1470633	1471934	.	+	0	ID=BAAGOFCN_01412;eC_number=2.5.1.19;Name=aroA_2;gene=aroA_2;inference=ab initio prediction:Prodigal:2.6,similar to AA sequence:UniProtKB:P63585;locus_tag=BAAGOFCN_01412;product=3-phosphoshikimate 1-carboxyvinyltransferase
1	Prodigal:2.6	CDS	1471938	1473182	.	+	0	ID=BAAGOFCN_01413;Name=lapB;gene=lapB;inference=ab initio prediction:Prodigal:2.6,protein motif:HAMAP:MF_00994;locus_tag=BAAGOFCN_01413;product=Lipopolysaccharide assembly protein B
1	Prodigal:2.6	CDS	1473196	1473759	.	+	0	ID=BAAGOFCN_01414;inference=ab initio prediction:Prodigal:2.6;locus_tag=BAAGOFCN_01414;product=hypothetical protein
1	Prodigal:2.6	CDS	1473771	1474364	.	+	0	ID=BAAGOFCN_01415;inference=ab initio prediction:Prodigal:2.6;locus_tag=BAAGOFCN_01415;product=hypothetical protein
1	Prodigal:2.6	CDS	1474409	1475104	.	+	0	ID=BAAGOFCN_01416;inference=ab initio prediction:Prodigal:2.6;locus_tag=BAAGOFCN_01416;product=hypothetical protein
1	Prodigal:2.6	CDS	1475285	1475602	.	+	0	ID=BAAGOFCN_01417;Name=ypjD;dbxref=COG:COG1694;gene=ypjD;inference=ab initio prediction:Prodigal:2.6,similar to AA sequence:UniProtKB:P42979;locus_tag=BAAGOFCN_01417;product=putative protein YpjD
1	Prodigal:2.6	CDS	1475624	1476766	.	+	0	ID=BAAGOFCN_01418;eC_number=2.4.1.-;Name=bshA;dbxref=COG:COG0438;gene=bshA;inference=ab initio prediction:Prodigal:2.6,similar to AA sequence:UniProtKB:Q81ST7;locus_tag=BAAGOFCN_01418;product=N-acetyl-alpha-D-glucosaminyl L-malate synthase
1	Prodigal:2.6	CDS	1476756	1477958	.	+	0	ID=BAAGOFCN_01419;eC_number=2.7.7.72;Name=cca;gene=cca;inference=ab initio prediction:Prodigal:2.6,similar to AA sequence:UniProtKB:Q7SIB1;locus_tag=BAAGOFCN_01419;product=CCA-adding enzyme
1	Prodigal:2.6	CDS	1477945	1478916	.	+	0	ID=BAAGOFCN_01420;eC_number=6.3.4.15;Name=birA;dbxref=COG:COG0340;gene=birA;inference=ab initio prediction:Prodigal:2.6,similar to AA sequence:UniProtKB:P0CI75;locus_tag=BAAGOFCN_01420;product=Bifunctional ligase/repressor BirA
1	Prodigal:2.6	CDS	1478941	1481649	.	+	0	ID=BAAGOFCN_01421;eC_number=3.6.4.12;Name=dinG;dbxref=COG:COG0847;gene=dinG;inference=ab initio prediction:Prodigal:2.6,similar to AA sequence:UniProtKB:Q2FYH5;locus_tag=BAAGOFCN_01421;product=putative ATP-dependent helicase DinG 
1	Prodigal:2.6	CDS	1481770	1483062	.	+	0	ID=BAAGOFCN_01422;eC_number=6.1.1.22;Name=asnS;gene=asnS;inference=ab initio prediction:Prodigal:2.6,similar to AA sequence:UniProtKB:P67572;locus_tag=BAAGOFCN_01422;product=Asparagine--tRNA ligase
1	Prodigal:2.6	CDS	1483155	1483841	.	+	0	ID=BAAGOFCN_01423;Name=dnaD;dbxref=COG:COG3935;gene=dnaD;inference=ab initio prediction:Prodigal:2.6,similar to AA sequence:UniProtKB:P39787;locus_tag=BAAGOFCN_01423;product=DNA replication protein DnaD
1	Prodigal:2.6	CDS	1483831	1484490	.	+	0	ID=BAAGOFCN_01424;eC_number=4.2.99.18;Name=nth;dbxref=COG:COG0177;gene=nth;inference=ab initio prediction:Prodigal:2.6,similar to AA sequence:UniProtKB:P0AB83;locus_tag=BAAGOFCN_01424;product=Endonuclease III
1	Prodigal:2.6	CDS	1484495	1484827	.	+	0	ID=BAAGOFCN_01425;inference=ab initio prediction:Prodigal:2.6;locus_tag=BAAGOFCN_01425;product=hypothetical protein
1	Prodigal:2.6	CDS	1485017	1487248	.	-	0	ID=BAAGOFCN_01426;Name=ponA;dbxref=COG:COG0744;gene=ponA;inference=ab initio prediction:Prodigal:2.6,similar to AA sequence:UniProtKB:P39793;locus_tag=BAAGOFCN_01426;product=Penicillin-binding protein 1A/1B
1	Prodigal:2.6	CDS	1487245	1487874	.	-	0	ID=BAAGOFCN_01427;eC_number=3.1.22.-;Name=recU;gene=recU;inference=ab initio prediction:Prodigal:2.6,similar to AA sequence:UniProtKB:P68817;locus_tag=BAAGOFCN_01427;product=Holliday junction resolvase RecU
1	Prodigal:2.6	CDS	1488215	1488547	.	+	0	ID=BAAGOFCN_01428;inference=ab initio prediction:Prodigal:2.6;locus_tag=BAAGOFCN_01428;product=hypothetical protein
1	Prodigal:2.6	CDS	1488559	1489125	.	+	0	ID=BAAGOFCN_01429;inference=ab initio prediction:Prodigal:2.6,similar to AA sequence:UniProtKB:P50838;locus_tag=BAAGOFCN_01429;note=UPF0398 protein YpsA;product=hypothetical protein
1	Prodigal:2.6	CDS	1489139	1489477	.	+	0	ID=BAAGOFCN_01430;Name=gpsB;gene=gpsB;inference=ab initio prediction:Prodigal:2.6,similar to AA sequence:UniProtKB:Q7A5L1;locus_tag=BAAGOFCN_01430;product=Cell cycle protein GpsB
1	Prodigal:2.6	CDS	1490120	1491256	.	+	0	ID=BAAGOFCN_01431;eC_number=2.1.1.173;Name=rlmL;dbxref=COG:COG0116;gene=rlmL;inference=ab initio prediction:Prodigal:2.6,similar to AA sequence:UniProtKB:Q9K0V4;locus_tag=BAAGOFCN_01431;product=Ribosomal RNA large subunit methyltransferase L
1	Prodigal:2.6	CDS	1491424	1492062	.	+	0	ID=BAAGOFCN_01432;inference=ab initio prediction:Prodigal:2.6;locus_tag=BAAGOFCN_01432;product=hypothetical protein
1	Prodigal:2.6	CDS	1492473	1493147	.	-	0	ID=BAAGOFCN_01433;inference=ab initio prediction:Prodigal:2.6;locus_tag=BAAGOFCN_01433;product=hypothetical protein
1	Prodigal:2.6	CDS	1493261	1494217	.	+	0	ID=BAAGOFCN_01434;eC_number=2.1.1.45;Name=thyA_1;dbxref=COG:COG0207;gene=thyA_1;inference=ab initio prediction:Prodigal:2.6,similar to AA sequence:UniProtKB:P67046;locus_tag=BAAGOFCN_01434;product=Thymidylate synthase
1	Prodigal:2.6	CDS	1494259	1494744	.	+	0	ID=BAAGOFCN_01435;eC_number=1.5.1.3;Name=dfrA_1;gene=dfrA_1;inference=ab initio prediction:Prodigal:2.6,similar to AA sequence:UniProtKB:P13955;locus_tag=BAAGOFCN_01435;product=Dihydrofolate reductase type 1 from
1	Prodigal:2.6	CDS	1494754	1495176	.	+	0	ID=BAAGOFCN_01436;inference=ab initio prediction:Prodigal:2.6,similar to AA sequence:UniProtKB:Q8NWR0;locus_tag=BAAGOFCN_01436;product=DegV domain-containing protein
1	Prodigal:2.6	CDS	1495208	1495882	.	-	0	ID=BAAGOFCN_01437;inference=ab initio prediction:Prodigal:2.6;locus_tag=BAAGOFCN_01437;product=hypothetical protein
1	Prodigal:2.6	CDS	1495971	1499408	.	+	0	ID=BAAGOFCN_01438;eC_number=3.6.5.5;dbxref=COG:COG0699;inference=ab initio prediction:Prodigal:2.6,similar to AA sequence:UniProtKB:B2IZD3;locus_tag=BAAGOFCN_01438;product=Bacterial dynamin-like protein
1	Prodigal:2.6	CDS	1499427	1500305	.	+	0	ID=BAAGOFCN_01439;eC_number=3.1.11.-;Name=ypcP;dbxref=COG:COG0258;gene=ypcP;inference=ab initio prediction:Prodigal:2.6,similar to AA sequence:UniProtKB:P54161;locus_tag=BAAGOFCN_01439;product=5'-3' exonuclease
1	Prodigal:2.6	CDS	1500547	1523541	.	+	0	ID=BAAGOFCN_01440;Name=ebh_2;gene=ebh_2;inference=ab initio prediction:Prodigal:2.6,similar to AA sequence:UniProtKB:Q2FYJ6;locus_tag=BAAGOFCN_01440;product=Extracellular matrix-binding protein ebh
1	Prodigal:2.6	CDS	1523624	1531096	.	+	0	ID=BAAGOFCN_01441;Name=ebhA;gene=ebhA;inference=ab initio prediction:Prodigal:2.6,similar to AA sequence:UniProtKB:Q931R6;locus_tag=BAAGOFCN_01441;product=Extracellular matrix-binding protein EbhA
1	Prodigal:2.6	CDS	1531268	1531663	.	-	0	ID=BAAGOFCN_01442;Name=rnhA;dbxref=COG:COG0328;gene=rnhA;inference=ab initio prediction:Prodigal:2.6,similar to AA sequence:UniProtKB:P54162;locus_tag=BAAGOFCN_01442;product=14.7 kDa ribonuclease H-like protein
1	Prodigal:2.6	CDS	1531988	1532692	.	-	0	ID=BAAGOFCN_01443;Name=yhhQ;dbxref=COG:COG1738;gene=yhhQ;inference=ab initio prediction:Prodigal:2.6,similar to AA sequence:UniProtKB:P37619;locus_tag=BAAGOFCN_01443;product=Queuosine precursor transporter
1	Prodigal:2.6	CDS	1533149	1533409	.	+	0	ID=BAAGOFCN_01444;inference=ab initio prediction:Prodigal:2.6;locus_tag=BAAGOFCN_01444;product=hypothetical protein
1	Prodigal:2.6	CDS	1533458	1533898	.	+	0	ID=BAAGOFCN_01445;inference=ab initio prediction:Prodigal:2.6,similar to AA sequence:UniProtKB:Q7A5M6;locus_tag=BAAGOFCN_01445;note=UPF0403 protein SA1261;product=hypothetical protein
1	Prodigal:2.6	CDS	1534110	1535159	.	+	0	ID=BAAGOFCN_01446;dbxref=COG:COG0577;inference=ab initio prediction:Prodigal:2.6,similar to AA sequence:UniProtKB:P9WG17;locus_tag=BAAGOFCN_01446;product=putative ABC transporter permease
1	Prodigal:2.6	CDS	1535175	1535837	.	+	0	ID=BAAGOFCN_01447;Name=ytrE;dbxref=COG:COG1136;gene=ytrE;inference=ab initio prediction:Prodigal:2.6,similar to AA sequence:UniProtKB:O34392;locus_tag=BAAGOFCN_01447;product=ABC transporter ATP-binding protein YtrE
1	Prodigal:2.6	CDS	1536151	1537107	.	+	0	ID=BAAGOFCN_01448;eC_number=2.1.1.45;Name=thyA_2;dbxref=COG:COG0207;gene=thyA_2;inference=ab initio prediction:Prodigal:2.6,similar to AA sequence:UniProtKB:P67046;locus_tag=BAAGOFCN_01448;product=Thymidylate synthase
1	Prodigal:2.6	CDS	1537149	1537634	.	+	0	ID=BAAGOFCN_01449;eC_number=1.5.1.3;Name=dfrA_2;gene=dfrA_2;inference=ab initio prediction:Prodigal:2.6,similar to AA sequence:UniProtKB:P13955;locus_tag=BAAGOFCN_01449;product=Dihydrofolate reductase type 1 from
1	Prodigal:2.6	CDS	1537644	1538492	.	+	0	ID=BAAGOFCN_01450;inference=ab initio prediction:Prodigal:2.6,similar to AA sequence:UniProtKB:Q8NWR0;locus_tag=BAAGOFCN_01450;product=DegV domain-containing protein
1	Prodigal:2.6	CDS	1538595	1539119	.	+	0	ID=BAAGOFCN_01451;eC_number=1.8.4.11;Name=msrA2;dbxref=COG:COG0225;gene=msrA2;inference=ab initio prediction:Prodigal:2.6,similar to AA sequence:UniProtKB:P0A086;locus_tag=BAAGOFCN_01451;product=Peptide methionine sulfoxide reductase MsrA 2
1	Prodigal:2.6	CDS	1539116	1539544	.	+	0	ID=BAAGOFCN_01452;eC_number=1.8.4.12;Name=msrB;gene=msrB;inference=ab initio prediction:Prodigal:2.6,similar to AA sequence:UniProtKB:P99065;locus_tag=BAAGOFCN_01452;product=Peptide methionine sulfoxide reductase MsrB
1	Prodigal:2.6	CDS	1539557	1540057	.	+	0	ID=BAAGOFCN_01453;Name=crr;gene=crr;inference=ab initio prediction:Prodigal:2.6,similar to AA sequence:UniProtKB:P60857;locus_tag=BAAGOFCN_01453;product=PTS system glucose-specific EIIA component
1	Prodigal:2.6	CDS	1540057	1540281	.	+	0	ID=BAAGOFCN_01454;inference=ab initio prediction:Prodigal:2.6,similar to AA sequence:UniProtKB:Q7A0W3;locus_tag=BAAGOFCN_01454;note=UPF0346 protein MW1311;product=hypothetical protein
1	Prodigal:2.6	CDS	1540626	1542101	.	+	0	ID=BAAGOFCN_01455;eC_number=3.4.21.-;inference=ab initio prediction:Prodigal:2.6,similar to AA sequence:UniProtKB:Q7A5M9;locus_tag=BAAGOFCN_01455;product=putative CtpA-like serine protease
1	Prodigal:2.6	CDS	1542437	1542940	.	+	0	ID=BAAGOFCN_01456;inference=ab initio prediction:Prodigal:2.6;locus_tag=BAAGOFCN_01456;product=hypothetical protein
1	Prodigal:2.6	CDS	1542958	1544031	.	+	0	ID=BAAGOFCN_01457;eC_number=2.4.1.227;Name=murG;gene=murG;inference=ab initio prediction:Prodigal:2.6,similar to AA sequence:UniProtKB:P65482;locus_tag=BAAGOFCN_01457;product=UDP-N-acetylglucosamine--N-acetylmuramyl-(pentapeptide) pyrophosphoryl-undecaprenol N-acetylglucosamine transferase
1	Prodigal:2.6	CDS	1544044	1544658	.	+	0	ID=BAAGOFCN_01458;eC_number=3.1.3.27;Name=pgpB_1;dbxref=COG:COG0671;gene=pgpB_1;inference=ab initio prediction:Prodigal:2.6,similar to AA sequence:UniProtKB:O34349;locus_tag=BAAGOFCN_01458;product=Phosphatidylglycerophosphatase B
1	Prodigal:2.6	CDS	1545009	1546100	.	+	0	ID=BAAGOFCN_01459;eC_number=3.6.3.20;Name=ugpC;dbxref=COG:COG3839;gene=ugpC;inference=ab initio prediction:Prodigal:2.6,similar to AA sequence:UniProtKB:P10907;locus_tag=BAAGOFCN_01459;product=sn-glycerol-3-phosphate import ATP-binding protein UgpC
1	Prodigal:2.6	CDS	1546097	1547053	.	+	0	ID=BAAGOFCN_01460;Name=yteP;dbxref=COG:COG4209;gene=yteP;inference=ab initio prediction:Prodigal:2.6,similar to AA sequence:UniProtKB:C0SPB3;locus_tag=BAAGOFCN_01460;product=putative multiple-sugar transport system permease YteP
1	Prodigal:2.6	CDS	1547065	1548753	.	+	0	ID=BAAGOFCN_01461;Name=lipO;dbxref=COG:COG1653;gene=lipO;inference=ab initio prediction:Prodigal:2.6,similar to AA sequence:UniProtKB:P37966;locus_tag=BAAGOFCN_01461;product=Lipoprotein LipO
1	Prodigal:2.6	CDS	1548769	1549665	.	+	0	ID=BAAGOFCN_01462;Name=araQ;dbxref=COG:COG0395;gene=araQ;inference=ab initio prediction:Prodigal:2.6,similar to AA sequence:UniProtKB:P94530;locus_tag=BAAGOFCN_01462;product=L-arabinose transport system permease protein AraQ
1	Prodigal:2.6	CDS	1549679	1550533	.	+	0	ID=BAAGOFCN_01463;eC_number=3.1.4.53;Name=cpdA_2;gene=cpdA_2;inference=ab initio prediction:Prodigal:2.6,protein motif:HAMAP:MF_00905;locus_tag=BAAGOFCN_01463;product=3'%2C5'-cyclic adenosine monophosphate phosphodiesterase CpdA
1	Prodigal:2.6	CDS	1550520	1551845	.	+	0	ID=BAAGOFCN_01464;Name=yeeO;dbxref=COG:COG0534;gene=yeeO;inference=ab initio prediction:Prodigal:2.6,similar to AA sequence:UniProtKB:P76352;locus_tag=BAAGOFCN_01464;product=putative FMN/FAD exporter YeeO
1	Prodigal:2.6	CDS	1551852	1552619	.	+	0	ID=BAAGOFCN_01465;Name=glpR;dbxref=COG:COG1349;gene=glpR;inference=ab initio prediction:Prodigal:2.6,similar to AA sequence:UniProtKB:P0ACL0;locus_tag=BAAGOFCN_01465;product=Glycerol-3-phosphate regulon repressor
1	Prodigal:2.6	CDS	1553178	1553837	.	+	0	ID=BAAGOFCN_01466;Name=arlR;dbxref=COG:COG0745;gene=arlR;inference=ab initio prediction:Prodigal:2.6,similar to AA sequence:UniProtKB:Q9KJN4;locus_tag=BAAGOFCN_01466;product=Response regulator ArlR
1	Prodigal:2.6	CDS	1553834	1555204	.	+	0	ID=BAAGOFCN_01467;eC_number=2.7.13.3;Name=arlS;dbxref=COG:COG0642;gene=arlS;inference=ab initio prediction:Prodigal:2.6,similar to AA sequence:UniProtKB:Q9KJN3;locus_tag=BAAGOFCN_01467;product=Signal transduction histidine-protein kinase ArlS
1	Prodigal:2.6	CDS	1555619	1558423	.	+	0	ID=BAAGOFCN_01468;eC_number=1.2.4.2;Name=odhA;gene=odhA;inference=ab initio prediction:Prodigal:2.6,similar to AA sequence:UniProtKB:Q99U74;locus_tag=BAAGOFCN_01468;product=2-oxoglutarate dehydrogenase E1 component
1	Prodigal:2.6	CDS	1558442	1559704	.	+	0	ID=BAAGOFCN_01469;eC_number=2.3.1.61;Name=odhB;gene=odhB;inference=ab initio prediction:Prodigal:2.6,similar to AA sequence:UniProtKB:Q7A5N4;locus_tag=BAAGOFCN_01469;product=Dihydrolipoyllysine-residue succinyltransferase component of 2-oxoglutarate dehydrogenase complex
1	Prodigal:2.6	CDS	1559788	1560630	.	-	0	ID=BAAGOFCN_01470;inference=ab initio prediction:Prodigal:2.6;locus_tag=BAAGOFCN_01470;product=hypothetical protein
1	Prodigal:2.6	CDS	1560615	1560929	.	-	0	ID=BAAGOFCN_01471;inference=ab initio prediction:Prodigal:2.6;locus_tag=BAAGOFCN_01471;product=hypothetical protein
1	Prodigal:2.6	CDS	1561136	1561309	.	-	0	ID=BAAGOFCN_01472;inference=ab initio prediction:Prodigal:2.6;locus_tag=BAAGOFCN_01472;product=hypothetical protein
1	Prodigal:2.6	CDS	1561510	1562319	.	+	0	ID=BAAGOFCN_01473;eC_number=1.13.11.-;Name=mhqA;dbxref=COG:COG0346;gene=mhqA;inference=ab initio prediction:Prodigal:2.6,similar to AA sequence:UniProtKB:O34689;locus_tag=BAAGOFCN_01473;product=Putative ring-cleaving dioxygenase MhqA
1	Prodigal:2.6	CDS	1562344	1562547	.	+	0	ID=BAAGOFCN_01474;inference=ab initio prediction:Prodigal:2.6;locus_tag=BAAGOFCN_01474;product=hypothetical protein
1	Prodigal:2.6	CDS	1562725	1563516	.	+	0	ID=BAAGOFCN_01475;Name=nirQ;dbxref=COG:COG0714;gene=nirQ;inference=ab initio prediction:Prodigal:2.6,similar to AA sequence:UniProtKB:Q02441;locus_tag=BAAGOFCN_01475;product=Denitrification regulatory protein NirQ
1	Prodigal:2.6	CDS	1563529	1565418	.	+	0	ID=BAAGOFCN_01476;eC_number=6.6.1.2;Name=cobT;gene=cobT;inference=ab initio prediction:Prodigal:2.6,similar to AA sequence:UniProtKB:P29934;locus_tag=BAAGOFCN_01476;product=Aerobic cobaltochelatase subunit CobT
1	Prodigal:2.6	CDS	1565605	1566948	.	+	0	ID=BAAGOFCN_01477;Name=brnQ_2;dbxref=COG:COG1114;gene=brnQ_2;inference=ab initio prediction:Prodigal:2.6,similar to AA sequence:UniProtKB:P0AD99;locus_tag=BAAGOFCN_01477;product=Branched-chain amino acid transport system 2 carrier protein
1	Prodigal:2.6	CDS	1567024	1568154	.	-	0	ID=BAAGOFCN_01478;inference=ab initio prediction:Prodigal:2.6,similar to AA sequence:UniProtKB:P60108;locus_tag=BAAGOFCN_01478;product=TelA-like protein
1	Prodigal:2.6	CDS	1568177	1568803	.	-	0	ID=BAAGOFCN_01479;inference=ab initio prediction:Prodigal:2.6;locus_tag=BAAGOFCN_01479;product=hypothetical protein
1	Prodigal:2.6	CDS	1568843	1569112	.	-	0	ID=BAAGOFCN_01480;eC_number=3.6.1.7;Name=acyP;dbxref=COG:COG1254;gene=acyP;inference=ab initio prediction:Prodigal:2.6,similar to AA sequence:UniProtKB:O35031;locus_tag=BAAGOFCN_01480;product=Acylphosphatase
1	Prodigal:2.6	CDS	1569271	1569579	.	+	0	ID=BAAGOFCN_01481;inference=ab initio prediction:Prodigal:2.6;locus_tag=BAAGOFCN_01481;product=hypothetical protein
1	Prodigal:2.6	CDS	1569760	1569960	.	+	0	ID=BAAGOFCN_01482;Name=cspA_1;dbxref=COG:COG1278;gene=cspA_1;inference=ab initio prediction:Prodigal:2.6,similar to AA sequence:UniProtKB:Q2FYN2;locus_tag=BAAGOFCN_01482;product=Cold shock protein CspA
1	Prodigal:2.6	CDS	1570906	1571316	.	+	0	ID=BAAGOFCN_01483;inference=ab initio prediction:Prodigal:2.6;locus_tag=BAAGOFCN_01483;product=hypothetical protein
1	Prodigal:2.6	CDS	1571303	1572166	.	+	0	ID=BAAGOFCN_01484;eC_number=3.6.3.-;Name=thiQ;dbxref=COG:COG3840;gene=thiQ;inference=ab initio prediction:Prodigal:2.6,similar to AA sequence:UniProtKB:P44986;locus_tag=BAAGOFCN_01484;product=Thiamine import ATP-binding protein ThiQ
1	Prodigal:2.6	CDS	1572175	1572924	.	+	0	ID=BAAGOFCN_01485;inference=ab initio prediction:Prodigal:2.6;locus_tag=BAAGOFCN_01485;product=hypothetical protein
1	Prodigal:2.6	CDS	1573056	1574321	.	-	0	ID=BAAGOFCN_01486;eC_number=4.1.1.20;Name=lysA;dbxref=COG:COG0019;gene=lysA;inference=ab initio prediction:Prodigal:2.6,similar to AA sequence:UniProtKB:P9WIU7;locus_tag=BAAGOFCN_01486;product=Diaminopimelate decarboxylase
1	Prodigal:2.6	CDS	1574322	1575395	.	-	0	ID=BAAGOFCN_01487;eC_number=5.1.1.1;Name=alr;gene=alr;inference=ab initio prediction:Prodigal:2.6,similar to AA sequence:UniProtKB:Q9S5V6;locus_tag=BAAGOFCN_01487;product=Alanine racemase
1	Prodigal:2.6	CDS	1575401	1576552	.	-	0	ID=BAAGOFCN_01488;eC_number=3.-.-.-;Name=yxeP_3;dbxref=COG:COG1473;gene=yxeP_3;inference=ab initio prediction:Prodigal:2.6,similar to AA sequence:UniProtKB:P54955;locus_tag=BAAGOFCN_01488;product=putative hydrolase YxeP
1	Prodigal:2.6	CDS	1576710	1577432	.	-	0	ID=BAAGOFCN_01489;eC_number=2.3.1.89;Name=dapH;dbxref=COG:COG2171;gene=dapH;inference=ab initio prediction:Prodigal:2.6,similar to AA sequence:UniProtKB:Q7A2S0;locus_tag=BAAGOFCN_01489;product=2%2C3%2C4%2C5-tetrahydropyridine-2%2C6-dicarboxylate N-acetyltransferase
1	Prodigal:2.6	CDS	1577454	1578176	.	-	0	ID=BAAGOFCN_01490;eC_number=1.17.1.8;Name=dapB;dbxref=COG:COG0289;gene=dapB;inference=ab initio prediction:Prodigal:2.6,similar to AA sequence:UniProtKB:Q5HG24;locus_tag=BAAGOFCN_01490;product=4-hydroxy-tetrahydrodipicolinate reductase
1	Prodigal:2.6	CDS	1578176	1579060	.	-	0	ID=BAAGOFCN_01491;eC_number=4.3.3.7;Name=dapA;gene=dapA;inference=ab initio prediction:Prodigal:2.6,similar to AA sequence:UniProtKB:Q6GH13;locus_tag=BAAGOFCN_01491;product=4-hydroxy-tetrahydrodipicolinate synthase
1	Prodigal:2.6	CDS	1579062	1580051	.	-	0	ID=BAAGOFCN_01492;eC_number=1.2.1.11;Name=asd;dbxref=COG:COG0136;gene=asd;inference=ab initio prediction:Prodigal:2.6,similar to AA sequence:UniProtKB:Q04797;locus_tag=BAAGOFCN_01492;product=Aspartate-semialdehyde dehydrogenase
1	Prodigal:2.6	CDS	1580122	1581324	.	-	0	ID=BAAGOFCN_01493;eC_number=2.7.2.4;Name=lysC;dbxref=COG:COG0527;gene=lysC;inference=ab initio prediction:Prodigal:2.6,similar to AA sequence:UniProtKB:P08495;locus_tag=BAAGOFCN_01493;product=Aspartokinase 2
1	Prodigal:2.6	CDS	1582252	1583325	.	+	0	ID=BAAGOFCN_01494;inference=ab initio prediction:Prodigal:2.6;locus_tag=BAAGOFCN_01494;product=hypothetical protein
1	Prodigal:2.6	CDS	1583491	1585098	.	-	0	ID=BAAGOFCN_01495;Name=ybiT;dbxref=COG:COG0488;gene=ybiT;inference=ab initio prediction:Prodigal:2.6,similar to AA sequence:UniProtKB:P0A9U3;locus_tag=BAAGOFCN_01495;product=putative ABC transporter ATP-binding protein YbiT
1	Prodigal:2.6	CDS	1585313	1586209	.	+	0	ID=BAAGOFCN_01496;Name=cvfB;gene=cvfB;inference=ab initio prediction:Prodigal:2.6,similar to AA sequence:UniProtKB:Q7A5Q1;locus_tag=BAAGOFCN_01496;product=Conserved virulence factor B
1	Prodigal:2.6	CDS	1586813	1587790	.	+	0	ID=BAAGOFCN_01497;Name=pstS;gene=pstS;inference=ab initio prediction:Prodigal:2.6,similar to AA sequence:UniProtKB:Q7A5Q2;locus_tag=BAAGOFCN_01497;product=Phosphate-binding protein PstS
1	Prodigal:2.6	CDS	1587997	1588923	.	+	0	ID=BAAGOFCN_01498;Name=pstC1;dbxref=COG:COG0573;gene=pstC1;inference=ab initio prediction:Prodigal:2.6,similar to AA sequence:UniProtKB:P9WG07;locus_tag=BAAGOFCN_01498;product=Phosphate transport system permease protein PstC 1
1	Prodigal:2.6	CDS	1588925	1589830	.	+	0	ID=BAAGOFCN_01499;Name=pstA;dbxref=COG:COG0581;gene=pstA;inference=ab initio prediction:Prodigal:2.6,similar to AA sequence:UniProtKB:P07654;locus_tag=BAAGOFCN_01499;product=Phosphate transport system permease protein PstA
1	Prodigal:2.6	CDS	1589923	1590798	.	+	0	ID=BAAGOFCN_01500;eC_number=3.6.3.27;Name=pstB3;dbxref=COG:COG1117;gene=pstB3;inference=ab initio prediction:Prodigal:2.6,similar to AA sequence:UniProtKB:P0A2V9;locus_tag=BAAGOFCN_01500;product=Phosphate import ATP-binding protein PstB 3
1	Prodigal:2.6	CDS	1590805	1591452	.	+	0	ID=BAAGOFCN_01501;Name=phoU;dbxref=COG:COG0704;gene=phoU;inference=ab initio prediction:Prodigal:2.6,similar to AA sequence:UniProtKB:Q83WB2;locus_tag=BAAGOFCN_01501;product=Phosphate-specific transport system accessory protein PhoU
1	Prodigal:2.6	CDS	1591546	1593357	.	-	0	ID=BAAGOFCN_01502;eC_number=3.4.24.-;Name=pepF1_1;gene=pepF1_1;inference=ab initio prediction:Prodigal:2.6,similar to AA sequence:UniProtKB:P54124;locus_tag=BAAGOFCN_01502;product=Oligoendopeptidase F%2C plasmid
1	Prodigal:2.6	CDS	1593605	1593943	.	+	0	ID=BAAGOFCN_01503;inference=ab initio prediction:Prodigal:2.6;locus_tag=BAAGOFCN_01503;product=hypothetical protein
1	Prodigal:2.6	CDS	1594122	1595123	.	+	0	ID=BAAGOFCN_01504;Name=gsiC;dbxref=COG:COG0601;gene=gsiC;inference=ab initio prediction:Prodigal:2.6,similar to AA sequence:UniProtKB:P75798;locus_tag=BAAGOFCN_01504;product=Glutathione transport system permease protein GsiC
1	Prodigal:2.6	CDS	1595113	1595967	.	+	0	ID=BAAGOFCN_01505;Name=gsiD_2;dbxref=COG:COG1173;gene=gsiD_2;inference=ab initio prediction:Prodigal:2.6,similar to AA sequence:UniProtKB:P75799;locus_tag=BAAGOFCN_01505;product=Glutathione transport system permease protein GsiD
1	Prodigal:2.6	CDS	1595930	1596706	.	+	0	ID=BAAGOFCN_01506;Name=oppD_2;dbxref=COG:COG0444;gene=oppD_2;inference=ab initio prediction:Prodigal:2.6,similar to AA sequence:UniProtKB:P24136;locus_tag=BAAGOFCN_01506;product=Oligopeptide transport ATP-binding protein OppD
1	Prodigal:2.6	CDS	1596709	1597404	.	+	0	ID=BAAGOFCN_01507;Name=ddpF;dbxref=COG:COG1124;gene=ddpF;inference=ab initio prediction:Prodigal:2.6,similar to AA sequence:UniProtKB:P77622;locus_tag=BAAGOFCN_01507;product=putative D%2CD-dipeptide transport ATP-binding protein DdpF
1	Prodigal:2.6	CDS	1597534	1598544	.	-	0	ID=BAAGOFCN_01508;Name=yclQ_1;dbxref=COG:COG4607;gene=yclQ_1;inference=ab initio prediction:Prodigal:2.6,similar to AA sequence:UniProtKB:P94421;locus_tag=BAAGOFCN_01508;product=putative ABC transporter solute-binding protein YclQ
1	Prodigal:2.6	CDS	1598609	1599373	.	-	0	ID=BAAGOFCN_01509;eC_number=3.6.1.-;Name=cof;gene=cof;inference=ab initio prediction:Prodigal:2.6,protein motif:HAMAP:MF_01847;locus_tag=BAAGOFCN_01509;product=HMP-PP phosphatase
1	Prodigal:2.6	CDS	1600393	1601646	.	-	0	ID=BAAGOFCN_01510;eC_number=2.3.2.18;Name=femB;dbxref=COG:COG2348;gene=femB;inference=ab initio prediction:Prodigal:2.6,similar to AA sequence:UniProtKB:Q2FYR1;locus_tag=BAAGOFCN_01510;product=Aminoacyltransferase FemB
1	Prodigal:2.6	CDS	1601672	1602925	.	-	0	ID=BAAGOFCN_01511;eC_number=2.3.2.17;Name=femA_2;dbxref=COG:COG2348;gene=femA_2;inference=ab initio prediction:Prodigal:2.6,similar to AA sequence:UniProtKB:Q2FYR2;locus_tag=BAAGOFCN_01511;product=Aminoacyltransferase FemA
1	Prodigal:2.6	CDS	1603198	1603857	.	-	0	ID=BAAGOFCN_01512;eC_number=3.1.2.-;Name=hchA;dbxref=COG:COG0693;gene=hchA;inference=ab initio prediction:Prodigal:2.6,similar to AA sequence:UniProtKB:Q2G0M7;locus_tag=BAAGOFCN_01512;product=Protein/nucleic acid deglycase HchA
1	Prodigal:2.6	CDS	1604048	1604779	.	-	0	ID=BAAGOFCN_01513;eC_number=4.2.1.20;Name=trpA;dbxref=COG:COG0159;gene=trpA;inference=ab initio prediction:Prodigal:2.6,similar to AA sequence:UniProtKB:Q97P33;locus_tag=BAAGOFCN_01513;product=Tryptophan synthase alpha chain
1	Prodigal:2.6	CDS	1604772	1605980	.	-	0	ID=BAAGOFCN_01514;eC_number=4.2.1.20;Name=trpB;dbxref=COG:COG0133;gene=trpB;inference=ab initio prediction:Prodigal:2.6,similar to AA sequence:UniProtKB:Q81TL8;locus_tag=BAAGOFCN_01514;product=Tryptophan synthase beta chain
1	Prodigal:2.6	CDS	1605984	1606607	.	-	0	ID=BAAGOFCN_01515;eC_number=5.3.1.24;Name=trpF;dbxref=COG:COG0135;gene=trpF;inference=ab initio prediction:Prodigal:2.6,similar to AA sequence:UniProtKB:Q56320;locus_tag=BAAGOFCN_01515;product=N-(5'-phosphoribosyl)anthranilate isomerase
1	Prodigal:2.6	CDS	1606597	1607385	.	-	0	ID=BAAGOFCN_01516;eC_number=4.1.1.48;Name=trpC;gene=trpC;inference=ab initio prediction:Prodigal:2.6,similar to AA sequence:UniProtKB:Q2YRR4;locus_tag=BAAGOFCN_01516;product=Indole-3-glycerol phosphate synthase
1	Prodigal:2.6	CDS	1607389	1608384	.	-	0	ID=BAAGOFCN_01517;eC_number=2.4.2.18;Name=trpD2;dbxref=COG:COG0547;gene=trpD2;inference=ab initio prediction:Prodigal:2.6,similar to AA sequence:UniProtKB:Q8YXQ9;locus_tag=BAAGOFCN_01517;product=Anthranilate phosphoribosyltransferase 2
1	Prodigal:2.6	CDS	1608387	1608953	.	-	0	ID=BAAGOFCN_01518;eC_number=4.1.3.27;Name=trpG;dbxref=COG:COG0512;gene=trpG;inference=ab initio prediction:Prodigal:2.6,similar to AA sequence:UniProtKB:P26922;locus_tag=BAAGOFCN_01518;product=Anthranilate synthase component 2
1	Prodigal:2.6	CDS	1608950	1610356	.	-	0	ID=BAAGOFCN_01519;eC_number=4.1.3.27;Name=trpE;dbxref=COG:COG0147;gene=trpE;inference=ab initio prediction:Prodigal:2.6,similar to AA sequence:UniProtKB:P20580;locus_tag=BAAGOFCN_01519;product=Anthranilate synthase component 1
1	Prodigal:2.6	CDS	1611015	1612103	.	+	0	ID=BAAGOFCN_01520;eC_number=1.3.1.43;Name=tyrC;gene=tyrC;inference=ab initio prediction:Prodigal:2.6,similar to AA sequence:UniProtKB:Q04983;locus_tag=BAAGOFCN_01520;product=Cyclohexadienyl dehydrogenase
1	Prodigal:2.6	CDS	1612175	1613437	.	-	0	ID=BAAGOFCN_01521;Name=umuC;dbxref=COG:COG0389;gene=umuC;inference=ab initio prediction:Prodigal:2.6,similar to AA sequence:UniProtKB:P04152;locus_tag=BAAGOFCN_01521;product=Protein UmuC
1	Prodigal:2.6	CDS	1613581	1613766	.	+	0	ID=BAAGOFCN_01522;eC_number=5.3.2.-;inference=ab initio prediction:Prodigal:2.6,similar to AA sequence:UniProtKB:P99132;locus_tag=BAAGOFCN_01522;product=putative tautomerase.1
1	Prodigal:2.6	CDS	1614307	1615296	.	-	0	ID=BAAGOFCN_01523;Name=msrR;dbxref=COG:COG1316;gene=msrR;inference=ab initio prediction:Prodigal:2.6,similar to AA sequence:UniProtKB:Q7BHL7;locus_tag=BAAGOFCN_01523;product=Regulatory protein MsrR
1	Prodigal:2.6	CDS	1615432	1615947	.	+	0	ID=BAAGOFCN_01524;eC_number=1.8.4.11;Name=msrA1;dbxref=COG:COG0225;gene=msrA1;inference=ab initio prediction:Prodigal:2.6,similar to AA sequence:UniProtKB:P0A081;locus_tag=BAAGOFCN_01524;product=Peptide methionine sulfoxide reductase MsrA 1
1	Prodigal:2.6	CDS	1616141	1618663	.	-	0	ID=BAAGOFCN_01525;eC_number=2.3.2.3;Name=mprF;gene=mprF;inference=ab initio prediction:Prodigal:2.6,similar to AA sequence:UniProtKB:Q7A5R9;locus_tag=BAAGOFCN_01525;product=Phosphatidylglycerol lysyltransferase
1	Prodigal:2.6	CDS	1618917	1620134	.	-	0	ID=BAAGOFCN_01526;dbxref=COG:COG0628;inference=ab initio prediction:Prodigal:2.6,similar to AA sequence:UniProtKB:P9WFM5;locus_tag=BAAGOFCN_01526;product=Putative transport protein
1	Prodigal:2.6	CDS	1620280	1621281	.	-	0	ID=BAAGOFCN_01527;Name=glcT;dbxref=COG:COG3711;gene=glcT;inference=ab initio prediction:Prodigal:2.6,similar to AA sequence:UniProtKB:O33618;locus_tag=BAAGOFCN_01527;product=GlcA/glcB genes antiterminator
1	Prodigal:2.6	CDS	1621323	1622780	.	-	0	ID=BAAGOFCN_01528;Name=alsT;dbxref=COG:COG1115;gene=alsT;inference=ab initio prediction:Prodigal:2.6,similar to AA sequence:UniProtKB:Q45068;locus_tag=BAAGOFCN_01528;product=Amino-acid carrier protein AlsT
1	Prodigal:2.6	CDS	1622992	1625394	.	-	0	ID=BAAGOFCN_01529;eC_number=5.99.1.3;Name=parC;dbxref=COG:COG0188;gene=parC;inference=ab initio prediction:Prodigal:2.6,similar to AA sequence:UniProtKB:Q2FYS4;locus_tag=BAAGOFCN_01529;product=DNA topoisomerase 4 subunit A
1	Prodigal:2.6	CDS	1625391	1627391	.	-	0	ID=BAAGOFCN_01530;eC_number=5.99.1.3;Name=parE;gene=parE;inference=ab initio prediction:Prodigal:2.6,similar to AA sequence:UniProtKB:P66939;locus_tag=BAAGOFCN_01530;product=DNA topoisomerase 4 subunit B
1	Prodigal:2.6	CDS	1627595	1628203	.	+	0	ID=BAAGOFCN_01531;eC_number=2.3.1.-;Name=plsY;dbxref=COG:COG0344;gene=plsY;inference=ab initio prediction:Prodigal:2.6,similar to AA sequence:UniProtKB:Q45064;locus_tag=BAAGOFCN_01531;product=Glycerol-3-phosphate acyltransferase
1	Prodigal:2.6	CDS	1628447	1628743	.	+	0	ID=BAAGOFCN_01532;inference=ab initio prediction:Prodigal:2.6,similar to AA sequence:UniProtKB:Q7A5S4;locus_tag=BAAGOFCN_01532;product=putative protein
1	Prodigal:2.6	CDS	1628794	1629261	.	-	0	ID=BAAGOFCN_01533;eC_number=3.1.-.-;dbxref=COG:COG0824;inference=ab initio prediction:Prodigal:2.6,similar to AA sequence:UniProtKB:O67466;locus_tag=BAAGOFCN_01533;product=Putative esterase
1	Prodigal:2.6	CDS	1629384	1632089	.	-	0	ID=BAAGOFCN_01534;eC_number=4.2.1.3;Name=acnA;gene=acnA;inference=ab initio prediction:Prodigal:2.6,similar to AA sequence:UniProtKB:P99148;locus_tag=BAAGOFCN_01534;product=Aconitate hydratase A
1	Prodigal:2.6	CDS	1632510	1634150	.	-	0	ID=BAAGOFCN_01535;Name=opuD;dbxref=COG:COG1292;gene=opuD;inference=ab initio prediction:Prodigal:2.6,similar to AA sequence:UniProtKB:P54417;locus_tag=BAAGOFCN_01535;product=Glycine betaine transporter OpuD
1	Prodigal:2.6	CDS	1634362	1634712	.	+	0	ID=BAAGOFCN_01536;Name=mscL;gene=mscL;inference=ab initio prediction:Prodigal:2.6,similar to AA sequence:UniProtKB:P68805;locus_tag=BAAGOFCN_01536;product=Large-conductance mechanosensitive channel
1	Prodigal:2.6	CDS	1634830	1637859	.	-	0	ID=BAAGOFCN_01537;Name=sbcC;gene=sbcC;inference=ab initio prediction:Prodigal:2.6,similar to AA sequence:UniProtKB:A6QGP8;locus_tag=BAAGOFCN_01537;product=Nuclease SbcCD subunit C
1	Prodigal:2.6	CDS	1637863	1638987	.	-	0	ID=BAAGOFCN_01538;Name=sbcD;dbxref=COG:COG0420;gene=sbcD;inference=ab initio prediction:Prodigal:2.6,similar to AA sequence:UniProtKB:Q2FYT4;locus_tag=BAAGOFCN_01538;product=Nuclease SbcCD subunit D
1	Prodigal:2.6	CDS	1639095	1639562	.	-	0	ID=BAAGOFCN_01539;inference=ab initio prediction:Prodigal:2.6;locus_tag=BAAGOFCN_01539;product=hypothetical protein
1	Prodigal:2.6	CDS	1639794	1640021	.	-	0	ID=BAAGOFCN_01540;inference=ab initio prediction:Prodigal:2.6,similar to AA sequence:UniProtKB:P67291;locus_tag=BAAGOFCN_01540;note=UPF0154 protein SA1178;product=hypothetical protein
1	Prodigal:2.6	CDS	1640228	1642216	.	-	0	ID=BAAGOFCN_01541;eC_number=2.2.1.1;Name=tkt;gene=tkt;inference=ab initio prediction:Prodigal:2.6,similar to AA sequence:UniProtKB:P99161;locus_tag=BAAGOFCN_01541;product=Transketolase
1	Prodigal:2.6	CDS	1642448	1642684	.	-	0	ID=BAAGOFCN_01542;inference=ab initio prediction:Prodigal:2.6,similar to AA sequence:UniProtKB:P60076;locus_tag=BAAGOFCN_01542;note=UPF0291 protein SA1176;product=hypothetical protein
1	Prodigal:2.6	CDS	1642845	1643078	.	-	0	ID=BAAGOFCN_01543;inference=ab initio prediction:Prodigal:2.6;locus_tag=BAAGOFCN_01543;product=hypothetical protein
1	Prodigal:2.6	CDS	1643222	1643842	.	+	0	ID=BAAGOFCN_01544;eC_number=3.4.21.88;Name=lexA;dbxref=COG:COG1974;gene=lexA;inference=ab initio prediction:Prodigal:2.6,similar to AA sequence:UniProtKB:P31080;locus_tag=BAAGOFCN_01544;product=LexA repressor
1	Prodigal:2.6	CDS	1644040	1644141	.	-	0	ID=BAAGOFCN_01545;inference=ab initio prediction:Prodigal:2.6;locus_tag=BAAGOFCN_01545;product=hypothetical protein
1	Prodigal:2.6	CDS	1644196	1645221	.	-	0	ID=BAAGOFCN_01546;inference=ab initio prediction:Prodigal:2.6;locus_tag=BAAGOFCN_01546;product=hypothetical protein
1	Prodigal:2.6	CDS	1645235	1646212	.	-	0	ID=BAAGOFCN_01547;eC_number=1.7.1.7;Name=guaC;gene=guaC;inference=ab initio prediction:Prodigal:2.6,similar to AA sequence:UniProtKB:P60563;locus_tag=BAAGOFCN_01547;product=GMP reductase
1	Prodigal:2.6	CDS	1646366	1646635	.	-	0	ID=BAAGOFCN_01548;Name=rpsN2;dbxref=COG:COG0199;gene=rpsN2;inference=ab initio prediction:Prodigal:2.6,similar to AA sequence:UniProtKB:O31587;locus_tag=BAAGOFCN_01548;product=Alternate 30S ribosomal protein S14
1	Prodigal:2.6	CDS	1646801	1646950	.	-	0	ID=BAAGOFCN_01549;Name=rpmG1;dbxref=COG:COG0267;gene=rpmG1;inference=ab initio prediction:Prodigal:2.6,similar to AA sequence:UniProtKB:Q2FYU6;locus_tag=BAAGOFCN_01549;product=50S ribosomal protein L33 1
1	Prodigal:2.6	CDS	1647040	1648554	.	-	0	ID=BAAGOFCN_01550;eC_number=1.11.1.6;Name=katA;dbxref=COG:COG0753;gene=katA;inference=ab initio prediction:Prodigal:2.6,similar to AA sequence:UniProtKB:Q2FYU7;locus_tag=BAAGOFCN_01550;product=Catalase
1	Prodigal:2.6	CDS	1648785	1650233	.	+	0	ID=BAAGOFCN_01551;Name=lysP_2;dbxref=COG:COG0833;gene=lysP_2;inference=ab initio prediction:Prodigal:2.6,similar to AA sequence:UniProtKB:P25737;locus_tag=BAAGOFCN_01551;product=Lysine-specific permease
1	Prodigal:2.6	CDS	1650539	1650853	.	+	0	ID=BAAGOFCN_01552;inference=ab initio prediction:Prodigal:2.6;locus_tag=BAAGOFCN_01552;product=hypothetical protein
1	Prodigal:2.6	CDS	1651185	1651991	.	-	0	ID=BAAGOFCN_01553;eC_number=3.1.3.-;inference=ab initio prediction:Prodigal:2.6,similar to AA sequence:UniProtKB:Q5XD45;locus_tag=BAAGOFCN_01553;product=Putative phosphatase
1	Prodigal:2.6	CDS	1652054	1652974	.	-	0	ID=BAAGOFCN_01554;eC_number=2.7.1.39;Name=thrB_1;dbxref=COG:COG0083;gene=thrB_1;inference=ab initio prediction:Prodigal:2.6,similar to AA sequence:UniProtKB:Q8Y4A6;locus_tag=BAAGOFCN_01554;product=Homoserine kinase
1	Prodigal:2.6	CDS	1652976	1654040	.	-	0	ID=BAAGOFCN_01555;eC_number=4.2.3.1;Name=thrC;dbxref=COG:COG0498;gene=thrC;inference=ab initio prediction:Prodigal:2.6,similar to AA sequence:UniProtKB:A0R220;locus_tag=BAAGOFCN_01555;product=Threonine synthase
1	Prodigal:2.6	CDS	1654046	1655326	.	-	0	ID=BAAGOFCN_01556;eC_number=1.1.1.3;Name=hom;dbxref=COG:COG0460;gene=hom;inference=ab initio prediction:Prodigal:2.6,similar to AA sequence:UniProtKB:P19582;locus_tag=BAAGOFCN_01556;product=Homoserine dehydrogenase
1	Prodigal:2.6	CDS	1655515	1656891	.	+	0	ID=BAAGOFCN_01557;eC_number=2.7.2.4;Name=yclM;dbxref=COG:COG0527;gene=yclM;inference=ab initio prediction:Prodigal:2.6,similar to AA sequence:UniProtKB:P94417;locus_tag=BAAGOFCN_01557;product=Aspartokinase 3
1	Prodigal:2.6	CDS	1656969	1657568	.	-	0	ID=BAAGOFCN_01558;inference=ab initio prediction:Prodigal:2.6;locus_tag=BAAGOFCN_01558;product=hypothetical protein
1	Prodigal:2.6	CDS	1657895	1658767	.	+	0	ID=BAAGOFCN_01559;inference=ab initio prediction:Prodigal:2.6;locus_tag=BAAGOFCN_01559;product=hypothetical protein
1	Prodigal:2.6	CDS	1659153	1660226	.	+	0	ID=BAAGOFCN_01560;inference=ab initio prediction:Prodigal:2.6;locus_tag=BAAGOFCN_01560;product=hypothetical protein
1	Prodigal:2.6	CDS	1660431	1661273	.	-	0	ID=BAAGOFCN_01561;inference=ab initio prediction:Prodigal:2.6;locus_tag=BAAGOFCN_01561;product=hypothetical protein
1	Prodigal:2.6	CDS	1661258	1661572	.	-	0	ID=BAAGOFCN_01562;inference=ab initio prediction:Prodigal:2.6;locus_tag=BAAGOFCN_01562;product=hypothetical protein
1	Prodigal:2.6	CDS	1662338	1662874	.	-	0	ID=BAAGOFCN_01563;eC_number=3.1.31.1;Name=nucH;gene=nucH;inference=ab initio prediction:Prodigal:2.6,similar to AA sequence:UniProtKB:P43270;locus_tag=BAAGOFCN_01563;product=Thermonuclease
1	Prodigal:2.6	CDS	1663039	1663227	.	+	0	ID=BAAGOFCN_01564;inference=ab initio prediction:Prodigal:2.6;locus_tag=BAAGOFCN_01564;product=hypothetical protein
1	Prodigal:2.6	CDS	1663396	1663998	.	-	0	ID=BAAGOFCN_01565;Name=desR;dbxref=COG:COG2197;gene=desR;inference=ab initio prediction:Prodigal:2.6,similar to AA sequence:UniProtKB:O34723;locus_tag=BAAGOFCN_01565;product=Transcriptional regulatory protein DesR
1	Prodigal:2.6	CDS	1663995	1665089	.	-	0	ID=BAAGOFCN_01566;eC_number=2.7.13.3;Name=desK;dbxref=COG:COG4585;gene=desK;inference=ab initio prediction:Prodigal:2.6,similar to AA sequence:UniProtKB:O34757;locus_tag=BAAGOFCN_01566;product=Sensor histidine kinase DesK
1	Prodigal:2.6	CDS	1665089	1665820	.	-	0	ID=BAAGOFCN_01567;inference=ab initio prediction:Prodigal:2.6;locus_tag=BAAGOFCN_01567;product=hypothetical protein
1	Prodigal:2.6	CDS	1665817	1666692	.	-	0	ID=BAAGOFCN_01568;eC_number=3.6.3.25;Name=cysA_2;dbxref=COG:COG1118;gene=cysA_2;inference=ab initio prediction:Prodigal:2.6,similar to AA sequence:UniProtKB:P16676;locus_tag=BAAGOFCN_01568;product=Sulfate/thiosulfate import ATP-binding protein CysA
1	Prodigal:2.6	CDS	1666870	1668342	.	-	0	ID=BAAGOFCN_01569;eC_number=2.7.8.-;Name=cls_2;gene=cls_2;inference=ab initio prediction:Prodigal:2.6,similar to AA sequence:UniProtKB:P63801;locus_tag=BAAGOFCN_01569;product=Cardiolipin synthase
1	Prodigal:2.6	CDS	1668400	1668597	.	-	0	ID=BAAGOFCN_01570;inference=ab initio prediction:Prodigal:2.6;locus_tag=BAAGOFCN_01570;product=hypothetical protein
1	Prodigal:2.6	CDS	1668911	1669936	.	+	0	ID=BAAGOFCN_01571;eC_number=4.1.2.48;Name=ltaE;gene=ltaE;inference=ab initio prediction:Prodigal:2.6,similar to AA sequence:UniProtKB:O50584;locus_tag=BAAGOFCN_01571;product=Low specificity L-threonine aldolase
1	Prodigal:2.6	CDS	1670006	1670689	.	+	0	ID=BAAGOFCN_01572;inference=ab initio prediction:Prodigal:2.6;locus_tag=BAAGOFCN_01572;product=hypothetical protein
1	Prodigal:2.6	CDS	1670940	1671323	.	-	0	ID=BAAGOFCN_01573;inference=ab initio prediction:Prodigal:2.6;locus_tag=BAAGOFCN_01573;product=hypothetical protein
1	Prodigal:2.6	CDS	1671320	1671487	.	-	0	ID=BAAGOFCN_01574;inference=ab initio prediction:Prodigal:2.6;locus_tag=BAAGOFCN_01574;product=hypothetical protein
1	Prodigal:2.6	CDS	1671648	1671842	.	-	0	ID=BAAGOFCN_01575;inference=ab initio prediction:Prodigal:2.6;locus_tag=BAAGOFCN_01575;product=hypothetical protein
1	Prodigal:2.6	CDS	1671844	1672197	.	-	0	ID=BAAGOFCN_01576;inference=ab initio prediction:Prodigal:2.6;locus_tag=BAAGOFCN_01576;product=hypothetical protein
1	Prodigal:2.6	CDS	1672240	1672887	.	-	0	ID=BAAGOFCN_01577;inference=ab initio prediction:Prodigal:2.6;locus_tag=BAAGOFCN_01577;product=hypothetical protein
1	Prodigal:2.6	CDS	1673390	1673602	.	-	0	ID=BAAGOFCN_01578;inference=ab initio prediction:Prodigal:2.6;locus_tag=BAAGOFCN_01578;product=hypothetical protein
1	Prodigal:2.6	CDS	1673775	1673882	.	-	0	ID=BAAGOFCN_01579;inference=ab initio prediction:Prodigal:2.6;locus_tag=BAAGOFCN_01579;product=hypothetical protein
1	Prodigal:2.6	CDS	1673992	1674723	.	-	0	ID=BAAGOFCN_01580;inference=ab initio prediction:Prodigal:2.6;locus_tag=BAAGOFCN_01580;product=hypothetical protein
1	Prodigal:2.6	CDS	1674730	1675503	.	-	0	ID=BAAGOFCN_01581;inference=ab initio prediction:Prodigal:2.6;locus_tag=BAAGOFCN_01581;product=hypothetical protein
1	Prodigal:2.6	CDS	1675682	1676599	.	-	0	ID=BAAGOFCN_01582;inference=ab initio prediction:Prodigal:2.6;locus_tag=BAAGOFCN_01582;product=hypothetical protein
1	Prodigal:2.6	CDS	1676639	1677034	.	-	0	ID=BAAGOFCN_01583;inference=ab initio prediction:Prodigal:2.6;locus_tag=BAAGOFCN_01583;product=hypothetical protein
1	Prodigal:2.6	CDS	1677058	1678335	.	-	0	ID=BAAGOFCN_01584;inference=ab initio prediction:Prodigal:2.6;locus_tag=BAAGOFCN_01584;product=hypothetical protein
1	Prodigal:2.6	CDS	1678353	1679369	.	-	0	ID=BAAGOFCN_01585;inference=ab initio prediction:Prodigal:2.6;locus_tag=BAAGOFCN_01585;product=hypothetical protein
1	Prodigal:2.6	CDS	1679382	1679978	.	-	0	ID=BAAGOFCN_01586;inference=ab initio prediction:Prodigal:2.6;locus_tag=BAAGOFCN_01586;product=hypothetical protein
1	Prodigal:2.6	CDS	1679962	1680183	.	-	0	ID=BAAGOFCN_01587;inference=ab initio prediction:Prodigal:2.6;locus_tag=BAAGOFCN_01587;product=hypothetical protein
1	Prodigal:2.6	CDS	1680170	1681348	.	-	0	ID=BAAGOFCN_01588;inference=ab initio prediction:Prodigal:2.6;locus_tag=BAAGOFCN_01588;product=hypothetical protein
1	Prodigal:2.6	CDS	1681361	1682185	.	-	0	ID=BAAGOFCN_01589;inference=ab initio prediction:Prodigal:2.6;locus_tag=BAAGOFCN_01589;product=hypothetical protein
1	Prodigal:2.6	CDS	1682187	1686677	.	-	0	ID=BAAGOFCN_01590;Name=yqbO;dbxref=COG:COG3953;gene=yqbO;inference=ab initio prediction:Prodigal:2.6,similar to AA sequence:UniProtKB:P45931;locus_tag=BAAGOFCN_01590;product=putative protein YqbO
1	Prodigal:2.6	CDS	1686850	1687200	.	-	0	ID=BAAGOFCN_01591;inference=ab initio prediction:Prodigal:2.6;locus_tag=BAAGOFCN_01591;product=hypothetical protein
1	Prodigal:2.6	CDS	1687224	1687883	.	-	0	ID=BAAGOFCN_01592;inference=ab initio prediction:Prodigal:2.6;locus_tag=BAAGOFCN_01592;product=hypothetical protein
1	Prodigal:2.6	CDS	1687895	1688284	.	-	0	ID=BAAGOFCN_01593;inference=ab initio prediction:Prodigal:2.6;locus_tag=BAAGOFCN_01593;product=hypothetical protein
1	Prodigal:2.6	CDS	1688281	1688694	.	-	0	ID=BAAGOFCN_01594;inference=ab initio prediction:Prodigal:2.6;locus_tag=BAAGOFCN_01594;product=hypothetical protein
1	Prodigal:2.6	CDS	1688801	1689037	.	-	0	ID=BAAGOFCN_01595;inference=ab initio prediction:Prodigal:2.6;locus_tag=BAAGOFCN_01595;product=hypothetical protein
1	Prodigal:2.6	CDS	1689042	1689380	.	-	0	ID=BAAGOFCN_01596;inference=ab initio prediction:Prodigal:2.6;locus_tag=BAAGOFCN_01596;product=hypothetical protein
1	Prodigal:2.6	CDS	1689390	1689677	.	-	0	ID=BAAGOFCN_01597;inference=ab initio prediction:Prodigal:2.6;locus_tag=BAAGOFCN_01597;product=hypothetical protein
1	Prodigal:2.6	CDS	1689691	1690941	.	-	0	ID=BAAGOFCN_01598;inference=ab initio prediction:Prodigal:2.6;locus_tag=BAAGOFCN_01598;product=hypothetical protein
1	Prodigal:2.6	CDS	1690934	1691578	.	-	0	ID=BAAGOFCN_01599;inference=ab initio prediction:Prodigal:2.6;locus_tag=BAAGOFCN_01599;product=hypothetical protein
1	Prodigal:2.6	CDS	1691568	1692794	.	-	0	ID=BAAGOFCN_01600;inference=ab initio prediction:Prodigal:2.6;locus_tag=BAAGOFCN_01600;product=hypothetical protein
1	Prodigal:2.6	CDS	1692809	1694533	.	-	0	ID=BAAGOFCN_01601;inference=ab initio prediction:Prodigal:2.6;locus_tag=BAAGOFCN_01601;product=hypothetical protein
1	Prodigal:2.6	CDS	1694517	1694918	.	-	0	ID=BAAGOFCN_01602;inference=ab initio prediction:Prodigal:2.6;locus_tag=BAAGOFCN_01602;product=hypothetical protein
1	Prodigal:2.6	CDS	1695039	1695395	.	-	0	ID=BAAGOFCN_01603;inference=ab initio prediction:Prodigal:2.6;locus_tag=BAAGOFCN_01603;product=hypothetical protein
1	Prodigal:2.6	CDS	1695450	1696292	.	-	0	ID=BAAGOFCN_01604;inference=ab initio prediction:Prodigal:2.6;locus_tag=BAAGOFCN_01604;product=hypothetical protein
1	Prodigal:2.6	CDS	1696320	1696820	.	-	0	ID=BAAGOFCN_01605;inference=ab initio prediction:Prodigal:2.6;locus_tag=BAAGOFCN_01605;product=hypothetical protein
1	Prodigal:2.6	CDS	1696995	1697219	.	+	0	ID=BAAGOFCN_01606;inference=ab initio prediction:Prodigal:2.6;locus_tag=BAAGOFCN_01606;product=hypothetical protein
1	Prodigal:2.6	CDS	1697890	1698189	.	-	0	ID=BAAGOFCN_01607;inference=ab initio prediction:Prodigal:2.6;locus_tag=BAAGOFCN_01607;product=hypothetical protein
1	Prodigal:2.6	CDS	1698240	1698587	.	-	0	ID=BAAGOFCN_01608;inference=ab initio prediction:Prodigal:2.6;locus_tag=BAAGOFCN_01608;product=hypothetical protein
1	Prodigal:2.6	CDS	1698593	1699495	.	-	0	ID=BAAGOFCN_01609;inference=ab initio prediction:Prodigal:2.6;locus_tag=BAAGOFCN_01609;product=hypothetical protein
1	Prodigal:2.6	CDS	1699525	1699920	.	-	0	ID=BAAGOFCN_01610;Name=ssbA_2;dbxref=COG:COG0629;gene=ssbA_2;inference=ab initio prediction:Prodigal:2.6,similar to AA sequence:UniProtKB:P37455;locus_tag=BAAGOFCN_01610;product=Single-stranded DNA-binding protein A
1	Prodigal:2.6	CDS	1699934	1700200	.	-	0	ID=BAAGOFCN_01611;inference=ab initio prediction:Prodigal:2.6;locus_tag=BAAGOFCN_01611;product=hypothetical protein
1	Prodigal:2.6	CDS	1700263	1700454	.	-	0	ID=BAAGOFCN_01612;inference=ab initio prediction:Prodigal:2.6;locus_tag=BAAGOFCN_01612;product=hypothetical protein
1	Prodigal:2.6	CDS	1700469	1700678	.	-	0	ID=BAAGOFCN_01613;inference=ab initio prediction:Prodigal:2.6;locus_tag=BAAGOFCN_01613;product=hypothetical protein
1	Prodigal:2.6	CDS	1700744	1700947	.	+	0	ID=BAAGOFCN_01614;inference=ab initio prediction:Prodigal:2.6;locus_tag=BAAGOFCN_01614;product=hypothetical protein
1	Prodigal:2.6	CDS	1700936	1701100	.	-	0	ID=BAAGOFCN_01615;inference=ab initio prediction:Prodigal:2.6;locus_tag=BAAGOFCN_01615;product=hypothetical protein
1	Prodigal:2.6	CDS	1701100	1701255	.	-	0	ID=BAAGOFCN_01616;inference=ab initio prediction:Prodigal:2.6;locus_tag=BAAGOFCN_01616;product=hypothetical protein
1	Prodigal:2.6	CDS	1701277	1701555	.	-	0	ID=BAAGOFCN_01617;inference=ab initio prediction:Prodigal:2.6;locus_tag=BAAGOFCN_01617;product=hypothetical protein
1	Prodigal:2.6	CDS	1701583	1701819	.	-	0	ID=BAAGOFCN_01618;inference=ab initio prediction:Prodigal:2.6;locus_tag=BAAGOFCN_01618;product=hypothetical protein
1	Prodigal:2.6	CDS	1701984	1702334	.	+	0	ID=BAAGOFCN_01619;inference=ab initio prediction:Prodigal:2.6;locus_tag=BAAGOFCN_01619;product=hypothetical protein
1	Prodigal:2.6	CDS	1702504	1702875	.	+	0	ID=BAAGOFCN_01620;inference=ab initio prediction:Prodigal:2.6;locus_tag=BAAGOFCN_01620;product=hypothetical protein
1	Prodigal:2.6	CDS	1702918	1704042	.	+	0	ID=BAAGOFCN_01621;Name=xerC_4;dbxref=COG:COG4974;gene=xerC_4;inference=ab initio prediction:Prodigal:2.6,similar to AA sequence:UniProtKB:P39776;locus_tag=BAAGOFCN_01621;product=Tyrosine recombinase XerC
1	Prodigal:2.6	CDS	1704187	1705527	.	-	0	ID=BAAGOFCN_01622;eC_number=6.3.1.2;Name=glnA;gene=glnA;inference=ab initio prediction:Prodigal:2.6,similar to AA sequence:UniProtKB:P99095;locus_tag=BAAGOFCN_01622;product=Glutamine synthetase
1	Prodigal:2.6	CDS	1705546	1705911	.	-	0	ID=BAAGOFCN_01623;Name=glnR;dbxref=COG:COG0789;gene=glnR;inference=ab initio prediction:Prodigal:2.6,similar to AA sequence:UniProtKB:P37582;locus_tag=BAAGOFCN_01623;product=HTH-type transcriptional regulator GlnR
1	Prodigal:2.6	CDS	1706392	1707630	.	-	0	ID=BAAGOFCN_01624;inference=ab initio prediction:Prodigal:2.6;locus_tag=BAAGOFCN_01624;product=hypothetical protein
1	Prodigal:2.6	CDS	1707646	1708887	.	-	0	ID=BAAGOFCN_01625;Name=hflX;dbxref=COG:COG2262;gene=hflX;inference=ab initio prediction:Prodigal:2.6,similar to AA sequence:UniProtKB:P25519;locus_tag=BAAGOFCN_01625;product=GTPase HflX
1	Prodigal:2.6	CDS	1708997	1709473	.	+	0	ID=BAAGOFCN_01626;Name=bsaA_2;gene=bsaA_2;inference=ab initio prediction:Prodigal:2.6,similar to AA sequence:UniProtKB:P99097;locus_tag=BAAGOFCN_01626;product=Glutathione peroxidase BsaA
1	Prodigal:2.6	CDS	1709695	1709934	.	-	0	ID=BAAGOFCN_01627;Name=hfq;dbxref=COG:COG1923;gene=hfq;inference=ab initio prediction:Prodigal:2.6,similar to AA sequence:UniProtKB:O31796;locus_tag=BAAGOFCN_01627;product=RNA-binding protein Hfq
1	Prodigal:2.6	CDS	1709888	1710886	.	-	0	ID=BAAGOFCN_01628;eC_number=2.5.1.75;Name=miaA;dbxref=COG:COG0324;gene=miaA;inference=ab initio prediction:Prodigal:2.6,similar to AA sequence:UniProtKB:Q8CQL3;locus_tag=BAAGOFCN_01628;product=tRNA dimethylallyltransferase
1	Prodigal:2.6	CDS	1710898	1711824	.	-	0	ID=BAAGOFCN_01629;eC_number=3.1.1.23;dbxref=COG:COG2267;inference=ab initio prediction:Prodigal:2.6,similar to AA sequence:UniProtKB:A0QNZ7;locus_tag=BAAGOFCN_01629;product=Monoacylglycerol lipase
1	Prodigal:2.6	CDS	1712048	1713721	.	-	0	ID=BAAGOFCN_01630;eC_number=1.1.5.3;Name=glpD;gene=glpD;inference=ab initio prediction:Prodigal:2.6,similar to AA sequence:UniProtKB:Q7A5V7;locus_tag=BAAGOFCN_01630;product=Aerobic glycerol-3-phosphate dehydrogenase
1	Prodigal:2.6	CDS	1713898	1715397	.	-	0	ID=BAAGOFCN_01631;eC_number=2.7.1.30;Name=glpK;dbxref=COG:COG0554;gene=glpK;inference=ab initio prediction:Prodigal:2.6,similar to AA sequence:UniProtKB:Q5HGD2;locus_tag=BAAGOFCN_01631;product=Glycerol kinase
1	Prodigal:2.6	CDS	1715551	1716375	.	-	0	ID=BAAGOFCN_01632;Name=glpF;dbxref=COG:COG0580;gene=glpF;inference=ab initio prediction:Prodigal:2.6,similar to AA sequence:UniProtKB:P18156;locus_tag=BAAGOFCN_01632;product=Glycerol uptake facilitator protein
1	Prodigal:2.6	CDS	1716750	1717283	.	-	0	ID=BAAGOFCN_01633;Name=glpP;dbxref=COG:COG1954;gene=glpP;inference=ab initio prediction:Prodigal:2.6,similar to AA sequence:UniProtKB:P30300;locus_tag=BAAGOFCN_01633;product=Glycerol uptake operon antiterminator regulatory protein
1	Prodigal:2.6	CDS	1717297	1719234	.	-	0	ID=BAAGOFCN_01634;Name=mutL;gene=mutL;inference=ab initio prediction:Prodigal:2.6,similar to AA sequence:UniProtKB:P65492;locus_tag=BAAGOFCN_01634;product=DNA mismatch repair protein MutL
1	Prodigal:2.6	CDS	1719249	1721870	.	-	0	ID=BAAGOFCN_01635;Name=mutS_2;dbxref=COG:COG0249;gene=mutS_2;inference=ab initio prediction:Prodigal:2.6,similar to AA sequence:UniProtKB:P0A1Y0;locus_tag=BAAGOFCN_01635;product=DNA mismatch repair protein MutS
1	Prodigal:2.6	CDS	1722068	1722562	.	-	0	ID=BAAGOFCN_01636;inference=ab initio prediction:Prodigal:2.6;locus_tag=BAAGOFCN_01636;product=hypothetical protein
1	Prodigal:2.6	CDS	1722586	1722951	.	-	0	ID=BAAGOFCN_01637;Name=ymcA;dbxref=COG:COG4550;gene=ymcA;inference=ab initio prediction:Prodigal:2.6,similar to AA sequence:UniProtKB:O31779;locus_tag=BAAGOFCN_01637;product=putative protein YmcA
1	Prodigal:2.6	CDS	1722953	1724497	.	-	0	ID=BAAGOFCN_01638;eC_number=2.8.4.3;Name=miaB;gene=miaB;inference=ab initio prediction:Prodigal:2.6,similar to AA sequence:UniProtKB:Q7A5W3;locus_tag=BAAGOFCN_01638;product=tRNA-2-methylthio-N(6)-dimethylallyladenosine synthase
1	Prodigal:2.6	CDS	1724840	1725130	.	-	0	ID=BAAGOFCN_01639;inference=ab initio prediction:Prodigal:2.6;locus_tag=BAAGOFCN_01639;product=hypothetical protein
1	Prodigal:2.6	CDS	1725187	1725804	.	-	0	ID=BAAGOFCN_01640;inference=ab initio prediction:Prodigal:2.6,similar to AA sequence:UniProtKB:O31815;locus_tag=BAAGOFCN_01640;note=UPF0714 protein YndL;product=hypothetical protein
1	Prodigal:2.6	CDS	1726390	1727256	.	-	0	ID=BAAGOFCN_01641;eC_number=1.2.7.3;Name=korB;dbxref=COG:COG1013;gene=korB;inference=ab initio prediction:Prodigal:2.6,similar to AA sequence:UniProtKB:O53181;locus_tag=BAAGOFCN_01641;product=2-oxoglutarate oxidoreductase subunit KorB
1	Prodigal:2.6	CDS	1727257	1729017	.	-	0	ID=BAAGOFCN_01642;eC_number=1.2.7.3;Name=korA;dbxref=COG:COG0674;gene=korA;inference=ab initio prediction:Prodigal:2.6,similar to AA sequence:UniProtKB:O53182;locus_tag=BAAGOFCN_01642;product=2-oxoglutarate oxidoreductase subunit KorA
1	Prodigal:2.6	CDS	1729130	1729924	.	-	0	ID=BAAGOFCN_01643;eC_number=3.1.4.16;Name=ymdB;dbxref=COG:COG1692;gene=ymdB;inference=ab initio prediction:Prodigal:2.6,similar to AA sequence:UniProtKB:O31775;locus_tag=BAAGOFCN_01643;product=2'%2C3'-cyclic-nucleotide 2'-phosphodiesterase
1	Prodigal:2.6	CDS	1730088	1730303	.	+	0	ID=BAAGOFCN_01644;inference=ab initio prediction:Prodigal:2.6;locus_tag=BAAGOFCN_01644;product=hypothetical protein
1	Prodigal:2.6	CDS	1730392	1731951	.	-	0	ID=BAAGOFCN_01645;eC_number=3.1.-.-;Name=rny;dbxref=COG:COG1418;gene=rny;inference=ab initio prediction:Prodigal:2.6,similar to AA sequence:UniProtKB:Q2FZ08;locus_tag=BAAGOFCN_01645;product=Ribonuclease Y
1	Prodigal:2.6	CDS	1732177	1733226	.	-	0	ID=BAAGOFCN_01646;Name=recA;gene=recA;inference=ab initio prediction:Prodigal:2.6,similar to AA sequence:UniProtKB:P68844;locus_tag=BAAGOFCN_01646;product=Protein RecA
1	Prodigal:2.6	CDS	1733397	1734542	.	-	0	ID=BAAGOFCN_01647;Name=cinA;dbxref=COG:COG1058;gene=cinA;inference=ab initio prediction:Prodigal:2.6,similar to AA sequence:UniProtKB:P54184;locus_tag=BAAGOFCN_01647;product=Putative competence-damage inducible protein
1	Prodigal:2.6	CDS	1734990	1735571	.	-	0	ID=BAAGOFCN_01648;eC_number=2.7.8.5;Name=pgsA;gene=pgsA;inference=ab initio prediction:Prodigal:2.6,similar to AA sequence:UniProtKB:P63756;locus_tag=BAAGOFCN_01648;product=CDP-diacylglycerol--glycerol-3-phosphate 3-phosphatidyltransferase
1	Prodigal:2.6	CDS	1735600	1735992	.	-	0	ID=BAAGOFCN_01649;Name=rodZ;dbxref=COG:COG1426;gene=rodZ;inference=ab initio prediction:Prodigal:2.6,similar to AA sequence:UniProtKB:P27434;locus_tag=BAAGOFCN_01649;product=Cytoskeleton protein RodZ
1	Prodigal:2.6	CDS	1736011	1736838	.	-	0	ID=BAAGOFCN_01650;inference=ab initio prediction:Prodigal:2.6;locus_tag=BAAGOFCN_01650;product=hypothetical protein
1	Prodigal:2.6	CDS	1736991	1737695	.	-	0	ID=BAAGOFCN_01651;eC_number=1.1.1.100;Name=fabG_1;gene=fabG_1;inference=ab initio prediction:Prodigal:2.6,similar to AA sequence:UniProtKB:P0AEK2;locus_tag=BAAGOFCN_01651;product=3-oxoacyl-[acyl-carrier-protein] reductase FabG
1	Prodigal:2.6	CDS	1737692	1738981	.	-	0	ID=BAAGOFCN_01652;eC_number=3.4.24.-;Name=albF;dbxref=COG:COG0612;gene=albF;inference=ab initio prediction:Prodigal:2.6,similar to AA sequence:UniProtKB:P71006;locus_tag=BAAGOFCN_01652;product=Putative zinc protease AlbF
1	Prodigal:2.6	CDS	1738981	1740252	.	-	0	ID=BAAGOFCN_01653;eC_number=3.4.24.-;dbxref=COG:COG0612;inference=ab initio prediction:Prodigal:2.6,similar to AA sequence:UniProtKB:P9WHT5;locus_tag=BAAGOFCN_01653;product=putative zinc protease
1	Prodigal:2.6	CDS	1740283	1740996	.	-	0	ID=BAAGOFCN_01654;inference=ab initio prediction:Prodigal:2.6;locus_tag=BAAGOFCN_01654;product=hypothetical protein
1	Prodigal:2.6	CDS	1740999	1743392	.	-	0	ID=BAAGOFCN_01655;Name=ftsK;gene=ftsK;inference=ab initio prediction:Prodigal:2.6,similar to AA sequence:UniProtKB:P64165;locus_tag=BAAGOFCN_01655;product=DNA translocase FtsK
1	Prodigal:2.6	CDS	1743658	1745364	.	-	0	ID=BAAGOFCN_01656;eC_number=3.1.-.-;Name=rnj2;gene=rnj2;inference=ab initio prediction:Prodigal:2.6,similar to AA sequence:UniProtKB:Q6GHG0;locus_tag=BAAGOFCN_01656;product=Ribonuclease J 2
1	Prodigal:2.6	CDS	1745699	1747804	.	-	0	ID=BAAGOFCN_01657;eC_number=2.7.7.8;Name=pnp;dbxref=COG:COG1185;gene=pnp;inference=ab initio prediction:Prodigal:2.6,similar to AA sequence:UniProtKB:Q2FZ20;locus_tag=BAAGOFCN_01657;product=Polyribonucleotide nucleotidyltransferase
1	Prodigal:2.6	CDS	1747951	1748793	.	-	0	ID=BAAGOFCN_01658;inference=ab initio prediction:Prodigal:2.6;locus_tag=BAAGOFCN_01658;product=hypothetical protein
1	Prodigal:2.6	CDS	1748778	1749092	.	-	0	ID=BAAGOFCN_01659;inference=ab initio prediction:Prodigal:2.6;locus_tag=BAAGOFCN_01659;product=hypothetical protein
1	Prodigal:2.6	CDS	1749211	1749480	.	-	0	ID=BAAGOFCN_01660;Name=rpsO;dbxref=COG:COG0184;gene=rpsO;inference=ab initio prediction:Prodigal:2.6,similar to AA sequence:UniProtKB:Q2G2Q1;locus_tag=BAAGOFCN_01660;product=30S ribosomal protein S15
1	Prodigal:2.6	CDS	1749600	1750571	.	-	0	ID=BAAGOFCN_01661;Name=ribF;dbxref=COG:COG0196;gene=ribF;inference=ab initio prediction:Prodigal:2.6,similar to AA sequence:UniProtKB:P0AG40;locus_tag=BAAGOFCN_01661;product=Riboflavin biosynthesis protein RibF
1	Prodigal:2.6	CDS	1750587	1751504	.	-	0	ID=BAAGOFCN_01662;eC_number=5.4.99.25;Name=truB;gene=truB;inference=ab initio prediction:Prodigal:2.6,similar to AA sequence:UniProtKB:P65855;locus_tag=BAAGOFCN_01662;product=tRNA pseudouridine synthase B
1	Prodigal:2.6	CDS	1751642	1751992	.	-	0	ID=BAAGOFCN_01663;Name=rbfA;gene=rbfA;inference=ab initio prediction:Prodigal:2.6,similar to AA sequence:UniProtKB:P65967;locus_tag=BAAGOFCN_01663;product=Ribosome-binding factor A
1	Prodigal:2.6	CDS	1752295	1754457	.	-	0	ID=BAAGOFCN_01664;Name=infB;gene=infB;inference=ab initio prediction:Prodigal:2.6,similar to AA sequence:UniProtKB:P65134;locus_tag=BAAGOFCN_01664;product=Translation initiation factor IF-2
1	Prodigal:2.6	CDS	1754462	1754779	.	-	0	ID=BAAGOFCN_01665;Name=rplGA;dbxref=COG:COG1358;gene=rplGA;inference=ab initio prediction:Prodigal:2.6,similar to AA sequence:UniProtKB:P32729;locus_tag=BAAGOFCN_01665;product=putative ribosomal protein YlxQ
1	Prodigal:2.6	CDS	1754779	1755063	.	-	0	ID=BAAGOFCN_01666;inference=ab initio prediction:Prodigal:2.6;locus_tag=BAAGOFCN_01666;product=hypothetical protein
1	Prodigal:2.6	CDS	1755081	1756304	.	-	0	ID=BAAGOFCN_01667;Name=nusA;dbxref=COG:COG0195;gene=nusA;inference=ab initio prediction:Prodigal:2.6,similar to AA sequence:UniProtKB:P32727;locus_tag=BAAGOFCN_01667;product=Transcription termination/antitermination protein NusA
1	Prodigal:2.6	CDS	1756325	1756792	.	-	0	ID=BAAGOFCN_01668;Name=rimP;dbxref=COG:COG0779;gene=rimP;inference=ab initio prediction:Prodigal:2.6,similar to AA sequence:UniProtKB:Q97S61;locus_tag=BAAGOFCN_01668;product=Ribosome maturation factor RimP
1	Prodigal:2.6	CDS	1756971	1761287	.	-	0	ID=BAAGOFCN_01669;eC_number=2.7.7.7;Name=polC;gene=polC;inference=ab initio prediction:Prodigal:2.6,similar to AA sequence:UniProtKB:P63982;locus_tag=BAAGOFCN_01669;product=DNA polymerase III PolC-type
1	Prodigal:2.6	CDS	1761531	1763234	.	-	0	ID=BAAGOFCN_01670;eC_number=6.1.1.15;Name=proS;gene=proS;inference=ab initio prediction:Prodigal:2.6,similar to AA sequence:UniProtKB:Q7A5Y3;locus_tag=BAAGOFCN_01670;product=Proline--tRNA ligase
1	Prodigal:2.6	CDS	1763253	1764539	.	-	0	ID=BAAGOFCN_01671;eC_number=3.4.24.-;inference=ab initio prediction:Prodigal:2.6,similar to AA sequence:UniProtKB:P63333;locus_tag=BAAGOFCN_01671;product=Putative zinc metalloprotease
1	Prodigal:2.6	CDS	1764773	1765555	.	-	0	ID=BAAGOFCN_01672;eC_number=2.7.7.41;Name=cdsA;dbxref=COG:COG0575;gene=cdsA;inference=ab initio prediction:Prodigal:2.6,similar to AA sequence:UniProtKB:P0ABG1;locus_tag=BAAGOFCN_01672;product=Phosphatidate cytidylyltransferase
1	Prodigal:2.6	CDS	1765559	1766329	.	-	0	ID=BAAGOFCN_01673;eC_number=2.5.1.-;Name=uppS;gene=uppS;inference=ab initio prediction:Prodigal:2.6,similar to AA sequence:UniProtKB:P60477;locus_tag=BAAGOFCN_01673;product=Isoprenyl transferase
1	Prodigal:2.6	CDS	1766550	1767104	.	-	0	ID=BAAGOFCN_01674;Name=frr;gene=frr;inference=ab initio prediction:Prodigal:2.6,similar to AA sequence:UniProtKB:P99130;locus_tag=BAAGOFCN_01674;product=Ribosome-recycling factor
1	Prodigal:2.6	CDS	1767121	1767843	.	-	0	ID=BAAGOFCN_01675;eC_number=2.7.4.22;Name=pyrH;dbxref=COG:COG0528;gene=pyrH;inference=ab initio prediction:Prodigal:2.6,similar to AA sequence:UniProtKB:Q2FZ22;locus_tag=BAAGOFCN_01675;product=Uridylate kinase
1	Prodigal:2.6	CDS	1767984	1768862	.	-	0	ID=BAAGOFCN_01676;Name=tsf;gene=tsf;inference=ab initio prediction:Prodigal:2.6,similar to AA sequence:UniProtKB:P99171;locus_tag=BAAGOFCN_01676;product=Elongation factor Ts
1	Prodigal:2.6	CDS	1769014	1769802	.	-	0	ID=BAAGOFCN_01677;Name=rpsB;dbxref=COG:COG0052;gene=rpsB;inference=ab initio prediction:Prodigal:2.6,similar to AA sequence:UniProtKB:Q2FZ25;locus_tag=BAAGOFCN_01677;product=30S ribosomal protein S2
1	Prodigal:2.6	CDS	1770165	1770935	.	-	0	ID=BAAGOFCN_01678;Name=codY;dbxref=COG:COG4465;gene=codY;inference=ab initio prediction:Prodigal:2.6,similar to AA sequence:UniProtKB:Q2FZ27;locus_tag=BAAGOFCN_01678;product=GTP-sensing transcriptional pleiotropic repressor CodY
1	Prodigal:2.6	CDS	1770959	1772362	.	-	0	ID=BAAGOFCN_01679;Name=hslU;gene=hslU;inference=ab initio prediction:Prodigal:2.6,similar to AA sequence:UniProtKB:P63797;locus_tag=BAAGOFCN_01679;product=ATP-dependent protease ATPase subunit HslU
1	Prodigal:2.6	CDS	1772431	1772973	.	-	0	ID=BAAGOFCN_01680;eC_number=3.4.25.2;Name=hslV;gene=hslV;inference=ab initio prediction:Prodigal:2.6,similar to AA sequence:UniProtKB:P65797;locus_tag=BAAGOFCN_01680;product=ATP-dependent protease subunit HslV
1	Prodigal:2.6	CDS	1772977	1773867	.	-	0	ID=BAAGOFCN_01681;Name=xerC_5;dbxref=COG:COG4974;gene=xerC_5;inference=ab initio prediction:Prodigal:2.6,similar to AA sequence:UniProtKB:P39776;locus_tag=BAAGOFCN_01681;product=Tyrosine recombinase XerC
1	Prodigal:2.6	CDS	1774092	1775399	.	-	0	ID=BAAGOFCN_01682;eC_number=2.1.1.74;Name=trmFO;gene=trmFO;inference=ab initio prediction:Prodigal:2.6,similar to AA sequence:UniProtKB:P64235;locus_tag=BAAGOFCN_01682;product=Methylenetetrahydrofolate--tRNA-(uracil-5-)-methyltransferase TrmFO
1	Prodigal:2.6	CDS	1775424	1777493	.	-	0	ID=BAAGOFCN_01683;eC_number=5.99.1.2;Name=topA;gene=topA;inference=ab initio prediction:Prodigal:2.6,similar to AA sequence:UniProtKB:Q7A5Y5;locus_tag=BAAGOFCN_01683;product=DNA topoisomerase 1
1	Prodigal:2.6	CDS	1777676	1778548	.	-	0	ID=BAAGOFCN_01684;Name=dprA;dbxref=COG:COG0758;gene=dprA;inference=ab initio prediction:Prodigal:2.6,similar to AA sequence:UniProtKB:Q8DPI7;locus_tag=BAAGOFCN_01684;product=DNA processing protein DprA
1	Prodigal:2.6	CDS	1779353	1780261	.	-	0	ID=BAAGOFCN_01685;eC_number=6.2.1.5;Name=sucD;gene=sucD;inference=ab initio prediction:Prodigal:2.6,similar to AA sequence:UniProtKB:P99070;locus_tag=BAAGOFCN_01685;product=Succinate--CoA ligase [ADP-forming] subunit alpha
1	Prodigal:2.6	CDS	1780283	1781449	.	-	0	ID=BAAGOFCN_01686;eC_number=6.2.1.5;Name=sucC;gene=sucC;inference=ab initio prediction:Prodigal:2.6,similar to AA sequence:UniProtKB:P99071;locus_tag=BAAGOFCN_01686;product=Succinate--CoA ligase [ADP-forming] subunit beta
1	Prodigal:2.6	CDS	1781557	1782327	.	-	0	ID=BAAGOFCN_01687;eC_number=3.1.26.4;Name=rnhB;dbxref=COG:COG0164;gene=rnhB;inference=ab initio prediction:Prodigal:2.6,similar to AA sequence:UniProtKB:O31744;locus_tag=BAAGOFCN_01687;product=Ribonuclease HII
1	Prodigal:2.6	CDS	1782332	1783195	.	-	0	ID=BAAGOFCN_01688;Name=rbgA;dbxref=COG:COG1161;gene=rbgA;inference=ab initio prediction:Prodigal:2.6,similar to AA sequence:UniProtKB:O31743;locus_tag=BAAGOFCN_01688;product=Ribosome biogenesis GTPase A
1	Prodigal:2.6	CDS	1783524	1786124	.	+	0	ID=BAAGOFCN_01689;inference=ab initio prediction:Prodigal:2.6;locus_tag=BAAGOFCN_01689;product=hypothetical protein
1	Prodigal:2.6	CDS	1786117	1788720	.	+	0	ID=BAAGOFCN_01690;inference=ab initio prediction:Prodigal:2.6;locus_tag=BAAGOFCN_01690;product=hypothetical protein
1	Prodigal:2.6	CDS	1789250	1789600	.	-	0	ID=BAAGOFCN_01691;Name=rplS;dbxref=COG:COG0335;gene=rplS;inference=ab initio prediction:Prodigal:2.6,similar to AA sequence:UniProtKB:Q2FZ42;locus_tag=BAAGOFCN_01691;product=50S ribosomal protein L19
1	Prodigal:2.6	CDS	1789706	1790443	.	-	0	ID=BAAGOFCN_01692;eC_number=2.1.1.228;Name=trmD;gene=trmD;inference=ab initio prediction:Prodigal:2.6,similar to AA sequence:UniProtKB:Q6GHJ5;locus_tag=BAAGOFCN_01692;product=tRNA (guanine-N(1)-)-methyltransferase
1	Prodigal:2.6	CDS	1790443	1790946	.	-	0	ID=BAAGOFCN_01693;Name=rimM;gene=rimM;inference=ab initio prediction:Prodigal:2.6,similar to AA sequence:UniProtKB:P66656;locus_tag=BAAGOFCN_01693;product=Ribosome maturation factor RimM
1	Prodigal:2.6	CDS	1791073	1791348	.	-	0	ID=BAAGOFCN_01694;Name=rpsP;dbxref=COG:COG0228;gene=rpsP;inference=ab initio prediction:Prodigal:2.6,similar to AA sequence:UniProtKB:Q2FZ45;locus_tag=BAAGOFCN_01694;product=30S ribosomal protein S16
1	Prodigal:2.6	CDS	1791594	1792961	.	-	0	ID=BAAGOFCN_01695;Name=ffh;dbxref=COG:COG0541;gene=ffh;inference=ab initio prediction:Prodigal:2.6,similar to AA sequence:UniProtKB:P37105;locus_tag=BAAGOFCN_01695;product=Signal recognition particle protein
1	Prodigal:2.6	CDS	1792992	1793324	.	-	0	ID=BAAGOFCN_01696;inference=ab initio prediction:Prodigal:2.6,similar to AA sequence:UniProtKB:P67248;locus_tag=BAAGOFCN_01696;note=UPF0122 protein SAV1236;product=hypothetical protein
1	Prodigal:2.6	CDS	1793326	1794552	.	-	0	ID=BAAGOFCN_01697;Name=ftsY;dbxref=COG:COG0552;gene=ftsY;inference=ab initio prediction:Prodigal:2.6,similar to AA sequence:UniProtKB:P51835;locus_tag=BAAGOFCN_01697;product=Signal recognition particle receptor FtsY
1	Prodigal:2.6	CDS	1794549	1798118	.	-	0	ID=BAAGOFCN_01698;Name=smc_2;dbxref=COG:COG1196;gene=smc_2;inference=ab initio prediction:Prodigal:2.6,similar to AA sequence:UniProtKB:P51834;locus_tag=BAAGOFCN_01698;product=Chromosome partition protein Smc
1	Prodigal:2.6	CDS	1798245	1798982	.	-	0	ID=BAAGOFCN_01699;eC_number=3.1.26.3;Name=rnc;gene=rnc;inference=ab initio prediction:Prodigal:2.6,similar to AA sequence:UniProtKB:P66668;locus_tag=BAAGOFCN_01699;product=Ribonuclease 3
1	Prodigal:2.6	CDS	1799097	1799330	.	-	0	ID=BAAGOFCN_01700;Name=acpP;dbxref=COG:COG0236;gene=acpP;inference=ab initio prediction:Prodigal:2.6,similar to AA sequence:UniProtKB:Q2FZ51;locus_tag=BAAGOFCN_01700;product=Acyl carrier protein
1	Prodigal:2.6	CDS	1799558	1800292	.	-	0	ID=BAAGOFCN_01701;eC_number=1.1.1.100;Name=fabG_2;gene=fabG_2;inference=ab initio prediction:Prodigal:2.6,similar to AA sequence:UniProtKB:P0A0H9;locus_tag=BAAGOFCN_01701;product=3-oxoacyl-[acyl-carrier-protein] reductase FabG
1	Prodigal:2.6	CDS	1800285	1801211	.	-	0	ID=BAAGOFCN_01702;eC_number=2.3.1.39;Name=fabD;dbxref=COG:COG0331;gene=fabD;inference=ab initio prediction:Prodigal:2.6,similar to AA sequence:UniProtKB:Q99UN8;locus_tag=BAAGOFCN_01702;product=Malonyl CoA-acyl carrier protein transacylase
1	Prodigal:2.6	CDS	1801213	1802190	.	-	0	ID=BAAGOFCN_01703;eC_number=2.3.1.-;Name=plsX;gene=plsX;inference=ab initio prediction:Prodigal:2.6,similar to AA sequence:UniProtKB:P65739;locus_tag=BAAGOFCN_01703;product=Phosphate acyltransferase
1	Prodigal:2.6	CDS	1802192	1802752	.	-	0	ID=BAAGOFCN_01704;Name=fapR;dbxref=COG:COG2050;gene=fapR;inference=ab initio prediction:Prodigal:2.6,similar to AA sequence:UniProtKB:O34835;locus_tag=BAAGOFCN_01704;product=Transcription factor FapR
1	Prodigal:2.6	CDS	1802911	1804959	.	-	0	ID=BAAGOFCN_01705;eC_number=3.6.4.12;Name=recG;gene=recG;inference=ab initio prediction:Prodigal:2.6,similar to AA sequence:UniProtKB:P64325;locus_tag=BAAGOFCN_01705;product=ATP-dependent DNA helicase RecG
1	Prodigal:2.6	CDS	1805163	1806821	.	-	0	ID=BAAGOFCN_01706;inference=ab initio prediction:Prodigal:2.6,similar to AA sequence:UniProtKB:Q7A5Z4;locus_tag=BAAGOFCN_01706;product=putative protein
1	Prodigal:2.6	CDS	1806836	1807210	.	-	0	ID=BAAGOFCN_01707;inference=ab initio prediction:Prodigal:2.6,similar to AA sequence:UniProtKB:Q5XA14;locus_tag=BAAGOFCN_01707;product=putative protein
1	Prodigal:2.6	CDS	1807568	1807756	.	+	0	ID=BAAGOFCN_01708;Name=rpmB;dbxref=COG:COG0227;gene=rpmB;inference=ab initio prediction:Prodigal:2.6,similar to AA sequence:UniProtKB:Q2FZ60;locus_tag=BAAGOFCN_01708;product=50S ribosomal protein L28
1	Prodigal:2.6	CDS	1807839	1808474	.	-	0	ID=BAAGOFCN_01709;eC_number=2.7.6.2;Name=thiN;dbxref=COG:COG1564;gene=thiN;inference=ab initio prediction:Prodigal:2.6,similar to AA sequence:UniProtKB:O34664;locus_tag=BAAGOFCN_01709;product=Thiamine pyrophosphokinase
1	Prodigal:2.6	CDS	1808479	1809123	.	-	0	ID=BAAGOFCN_01710;eC_number=5.1.3.1;Name=rpe;gene=rpe;inference=ab initio prediction:Prodigal:2.6,similar to AA sequence:UniProtKB:P74061;locus_tag=BAAGOFCN_01710;product=Ribulose-phosphate 3-epimerase
1	Prodigal:2.6	CDS	1809124	1809999	.	-	0	ID=BAAGOFCN_01711;eC_number=3.6.1.-;Name=rsgA;gene=rsgA;inference=ab initio prediction:Prodigal:2.6,similar to AA sequence:UniProtKB:P67682;locus_tag=BAAGOFCN_01711;product=Small ribosomal subunit biogenesis GTPase RsgA
1	Prodigal:2.6	CDS	1810308	1812311	.	-	0	ID=BAAGOFCN_01712;eC_number=2.7.11.1;Name=prkC;gene=prkC;inference=ab initio prediction:Prodigal:2.6,similar to AA sequence:UniProtKB:A6QGC0;locus_tag=BAAGOFCN_01712;product=Serine/threonine-protein kinase PrkC
1	Prodigal:2.6	CDS	1812308	1813051	.	-	0	ID=BAAGOFCN_01713;eC_number=3.1.3.16;Name=stp;dbxref=COG:COG0631;gene=stp;inference=ab initio prediction:Prodigal:2.6,similar to AA sequence:UniProtKB:Q8Y678;locus_tag=BAAGOFCN_01713;product=Serine/threonine phosphatase stp
1	Prodigal:2.6	CDS	1813058	1814152	.	-	0	ID=BAAGOFCN_01714;eC_number=2.1.1.192;Name=rlmN;gene=rlmN;inference=ab initio prediction:Prodigal:2.6,similar to AA sequence:UniProtKB:A6QGB8;locus_tag=BAAGOFCN_01714;product=putative dual-specificity RNA methyltransferase RlmN
1	Prodigal:2.6	CDS	1814155	1815462	.	-	0	ID=BAAGOFCN_01715;eC_number=2.1.1.176;Name=rsmB;dbxref=COG:COG0144;gene=rsmB;inference=ab initio prediction:Prodigal:2.6,similar to AA sequence:UniProtKB:P36929;locus_tag=BAAGOFCN_01715;product=Ribosomal RNA small subunit methyltransferase B
1	Prodigal:2.6	CDS	1815459	1816391	.	-	0	ID=BAAGOFCN_01716;eC_number=2.1.2.9;Name=fmt;gene=fmt;inference=ab initio prediction:Prodigal:2.6,similar to AA sequence:UniProtKB:P99127;locus_tag=BAAGOFCN_01716;product=Methionyl-tRNA formyltransferase
1	Prodigal:2.6	CDS	1816384	1816872	.	-	0	ID=BAAGOFCN_01717;eC_number=3.5.1.88;Name=def1;dbxref=COG:COG0242;gene=def1;inference=ab initio prediction:Prodigal:2.6,similar to AA sequence:UniProtKB:Q819U0;locus_tag=BAAGOFCN_01717;product=Peptide deformylase 1
1	Prodigal:2.6	CDS	1817094	1817297	.	+	0	ID=BAAGOFCN_01718;inference=ab initio prediction:Prodigal:2.6;locus_tag=BAAGOFCN_01718;product=hypothetical protein
1	Prodigal:2.6	CDS	1817405	1819813	.	-	0	ID=BAAGOFCN_01719;eC_number=3.6.4.-;Name=priA;dbxref=COG:COG1198;gene=priA;inference=ab initio prediction:Prodigal:2.6,similar to AA sequence:UniProtKB:P17888;locus_tag=BAAGOFCN_01719;product=Primosomal protein N'
1	Prodigal:2.6	CDS	1819813	1821012	.	-	0	ID=BAAGOFCN_01720;Name=coaBC;dbxref=COG:COG0452;gene=coaBC;inference=ab initio prediction:Prodigal:2.6,similar to AA sequence:UniProtKB:P0ABQ0;locus_tag=BAAGOFCN_01720;product=Coenzyme A biosynthesis bifunctional protein CoaBC
1	Prodigal:2.6	CDS	1821550	1821762	.	-	0	ID=BAAGOFCN_01721;eC_number=2.7.7.6;Name=rpoZ;gene=rpoZ;inference=ab initio prediction:Prodigal:2.6,similar to AA sequence:UniProtKB:P66726;locus_tag=BAAGOFCN_01721;product=DNA-directed RNA polymerase subunit omega
1	Prodigal:2.6	CDS	1821762	1822385	.	-	0	ID=BAAGOFCN_01722;eC_number=2.7.4.8;Name=gmk;gene=gmk;inference=ab initio prediction:Prodigal:2.6,similar to AA sequence:UniProtKB:P99176;locus_tag=BAAGOFCN_01722;product=Guanylate kinase
1	Prodigal:2.6	CDS	1822655	1824352	.	+	0	ID=BAAGOFCN_01723;Name=yloA;dbxref=COG:COG1293;gene=yloA;inference=ab initio prediction:Prodigal:2.6,similar to AA sequence:UniProtKB:O34693;locus_tag=BAAGOFCN_01723;product=putative protein YloA
1	Prodigal:2.6	CDS	1824414	1824821	.	-	0	ID=BAAGOFCN_01724;inference=ab initio prediction:Prodigal:2.6;locus_tag=BAAGOFCN_01724;product=hypothetical protein
1	Prodigal:2.6	CDS	1825359	1825565	.	-	0	ID=BAAGOFCN_01725;inference=ab initio prediction:Prodigal:2.6;locus_tag=BAAGOFCN_01725;product=hypothetical protein
1	Prodigal:2.6	CDS	1825591	1826202	.	-	0	ID=BAAGOFCN_01726;eC_number=2.4.2.10;Name=pyrE;gene=pyrE;inference=ab initio prediction:Prodigal:2.6,similar to AA sequence:UniProtKB:P99144;locus_tag=BAAGOFCN_01726;product=Orotate phosphoribosyltransferase
1	Prodigal:2.6	CDS	1826203	1826895	.	-	0	ID=BAAGOFCN_01727;eC_number=4.1.1.23;Name=pyrF;gene=pyrF;inference=ab initio prediction:Prodigal:2.6,similar to AA sequence:UniProtKB:P99145;locus_tag=BAAGOFCN_01727;product=Orotidine 5'-phosphate decarboxylase
1	Prodigal:2.6	CDS	1826930	1830103	.	-	0	ID=BAAGOFCN_01728;eC_number=6.3.5.5;Name=carB;gene=carB;inference=ab initio prediction:Prodigal:2.6,similar to AA sequence:UniProtKB:P63740;locus_tag=BAAGOFCN_01728;product=Carbamoyl-phosphate synthase large chain
1	Prodigal:2.6	CDS	1830096	1831196	.	-	0	ID=BAAGOFCN_01729;eC_number=6.3.5.5;Name=carA;gene=carA;inference=ab initio prediction:Prodigal:2.6,similar to AA sequence:UniProtKB:P99147;locus_tag=BAAGOFCN_01729;product=Carbamoyl-phosphate synthase small chain
1	Prodigal:2.6	CDS	1831197	1832474	.	-	0	ID=BAAGOFCN_01730;eC_number=3.5.2.3;Name=pyrC;dbxref=COG:COG0044;gene=pyrC;inference=ab initio prediction:Prodigal:2.6,similar to AA sequence:UniProtKB:Q5HGN1;locus_tag=BAAGOFCN_01730;product=Dihydroorotase
1	Prodigal:2.6	CDS	1832492	1833373	.	-	0	ID=BAAGOFCN_01731;eC_number=2.1.3.2;Name=pyrB;gene=pyrB;inference=ab initio prediction:Prodigal:2.6,similar to AA sequence:UniProtKB:P65618;locus_tag=BAAGOFCN_01731;product=Aspartate carbamoyltransferase
1	Prodigal:2.6	CDS	1833399	1834706	.	-	0	ID=BAAGOFCN_01732;Name=pyrP;gene=pyrP;inference=ab initio prediction:Prodigal:2.6,similar to AA sequence:UniProtKB:P39766;locus_tag=BAAGOFCN_01732;product=Uracil permease
1	Prodigal:2.6	CDS	1834939	1835466	.	-	0	ID=BAAGOFCN_01733;Name=pyrR;gene=pyrR;inference=ab initio prediction:Prodigal:2.6,similar to AA sequence:UniProtKB:P65944;locus_tag=BAAGOFCN_01733;product=Bifunctional protein PyrR
1	Prodigal:2.6	CDS	1835769	1836686	.	-	0	ID=BAAGOFCN_01734;eC_number=5.4.99.23;Name=rluD_2;dbxref=COG:COG0564;gene=rluD_2;inference=ab initio prediction:Prodigal:2.6,similar to AA sequence:UniProtKB:P33643;locus_tag=BAAGOFCN_01734;product=Ribosomal large subunit pseudouridine synthase D
1	Prodigal:2.6	CDS	1836689	1837222	.	-	0	ID=BAAGOFCN_01735;eC_number=3.4.23.36;Name=lspA;dbxref=COG:COG0597;gene=lspA;inference=ab initio prediction:Prodigal:2.6,similar to AA sequence:UniProtKB:P00804;locus_tag=BAAGOFCN_01735;product=Lipoprotein signal peptidase
1	Prodigal:2.6	CDS	1837263	1837733	.	-	0	ID=BAAGOFCN_01736;Name=ssaA2_2;dbxref=COG:COG3942;gene=ssaA2_2;inference=ab initio prediction:Prodigal:2.6,similar to AA sequence:UniProtKB:Q2G2J2;locus_tag=BAAGOFCN_01736;product=Staphylococcal secretory antigen ssaA2
1	Prodigal:2.6	CDS	1837738	1838535	.	-	0	ID=BAAGOFCN_01737;eC_number=1.13.11.2;Name=catE_2;dbxref=COG:COG2514;gene=catE_2;inference=ab initio prediction:Prodigal:2.6,similar to AA sequence:UniProtKB:P54721;locus_tag=BAAGOFCN_01737;product=Catechol-2%2C3-dioxygenase
1	Prodigal:2.6	CDS	1839297	1842047	.	-	0	ID=BAAGOFCN_01738;eC_number=6.1.1.5;Name=ileS;gene=ileS;inference=ab initio prediction:Prodigal:2.6,similar to AA sequence:UniProtKB:P67509;locus_tag=BAAGOFCN_01738;product=Isoleucine--tRNA ligase
1	Prodigal:2.6	CDS	1842362	1843018	.	-	0	ID=BAAGOFCN_01739;Name=divIVA;dbxref=COG:COG3599;gene=divIVA;inference=ab initio prediction:Prodigal:2.6,similar to AA sequence:UniProtKB:P71021;locus_tag=BAAGOFCN_01739;product=Septum site-determining protein DivIVA
1	Prodigal:2.6	CDS	1843041	1843703	.	-	0	ID=BAAGOFCN_01740;inference=ab initio prediction:Prodigal:2.6;locus_tag=BAAGOFCN_01740;product=hypothetical protein
1	Prodigal:2.6	CDS	1843958	1844248	.	-	0	ID=BAAGOFCN_01741;inference=ab initio prediction:Prodigal:2.6;locus_tag=BAAGOFCN_01741;product=hypothetical protein
1	Prodigal:2.6	CDS	1844260	1844853	.	-	0	ID=BAAGOFCN_01742;Name=sepF;gene=sepF;inference=ab initio prediction:Prodigal:2.6,similar to AA sequence:UniProtKB:Q7A615;locus_tag=BAAGOFCN_01742;product=Cell division protein SepF
1	Prodigal:2.6	CDS	1844867	1845535	.	-	0	ID=BAAGOFCN_01743;dbxref=COG:COG0325;inference=ab initio prediction:Prodigal:2.6,similar to AA sequence:UniProtKB:P44506;locus_tag=BAAGOFCN_01743;product=Pyridoxal phosphate homeostasis protein
1	Prodigal:2.6	CDS	1845561	1846352	.	-	0	ID=BAAGOFCN_01744;eC_number=1.10.3.-;dbxref=COG:COG1496;inference=ab initio prediction:Prodigal:2.6,similar to AA sequence:UniProtKB:Q89ZI8;locus_tag=BAAGOFCN_01744;product=Polyphenol oxidase
1	Prodigal:2.6	CDS	1846772	1847956	.	-	0	ID=BAAGOFCN_01745;Name=ftsZ;dbxref=COG:COG0206;gene=ftsZ;inference=ab initio prediction:Prodigal:2.6,similar to AA sequence:UniProtKB:Q5HQ06;locus_tag=BAAGOFCN_01745;product=Cell division protein FtsZ
1	Prodigal:2.6	CDS	1847989	1849383	.	-	0	ID=BAAGOFCN_01746;Name=ftsA;gene=ftsA;inference=ab initio prediction:Prodigal:2.6,similar to AA sequence:UniProtKB:Q6GHQ0;locus_tag=BAAGOFCN_01746;product=Cell division protein FtsA
1	Prodigal:2.6	CDS	1849489	1850886	.	-	0	ID=BAAGOFCN_01747;Name=divIB;dbxref=COG:COG1589;gene=divIB;inference=ab initio prediction:Prodigal:2.6,similar to AA sequence:UniProtKB:Q5L0X5;locus_tag=BAAGOFCN_01747;product=Cell division protein DivIB
1	Prodigal:2.6	CDS	1850896	1852245	.	-	0	ID=BAAGOFCN_01748;eC_number=6.3.2.9;Name=murD;gene=murD;inference=ab initio prediction:Prodigal:2.6,similar to AA sequence:UniProtKB:P0A090;locus_tag=BAAGOFCN_01748;product=UDP-N-acetylmuramoylalanine--D-glutamate ligase
1	Prodigal:2.6	CDS	1852247	1853212	.	-	0	ID=BAAGOFCN_01749;eC_number=2.7.8.13;Name=mraY;dbxref=COG:COG0472;gene=mraY;inference=ab initio prediction:Prodigal:2.6,similar to AA sequence:UniProtKB:Q2FZ93;locus_tag=BAAGOFCN_01749;product=Phospho-N-acetylmuramoyl-pentapeptide-transferase
1	Prodigal:2.6	CDS	1853401	1855728	.	-	0	ID=BAAGOFCN_01750;Name=pbpB;dbxref=COG:COG0768;gene=pbpB;inference=ab initio prediction:Prodigal:2.6,similar to AA sequence:UniProtKB:Q07868;locus_tag=BAAGOFCN_01750;product=Penicillin-binding protein 2B
1	Prodigal:2.6	CDS	1855709	1856110	.	-	0	ID=BAAGOFCN_01751;Name=ftsL;gene=ftsL;inference=ab initio prediction:Prodigal:2.6,protein motif:HAMAP:MF_00910;locus_tag=BAAGOFCN_01751;product=Cell division protein FtsL
1	Prodigal:2.6	CDS	1856123	1857058	.	-	0	ID=BAAGOFCN_01752;eC_number=2.1.1.199;Name=rsmH_2;gene=rsmH_2;inference=ab initio prediction:Prodigal:2.6,similar to AA sequence:UniProtKB:P60392;locus_tag=BAAGOFCN_01752;product=Ribosomal RNA small subunit methyltransferase H
1	Prodigal:2.6	CDS	1857073	1857504	.	-	0	ID=BAAGOFCN_01753;Name=mraZ;gene=mraZ;inference=ab initio prediction:Prodigal:2.6,similar to AA sequence:UniProtKB:P65439;locus_tag=BAAGOFCN_01753;product=Transcriptional regulator MraZ
1	Prodigal:2.6	CDS	1857647	1859260	.	-	0	ID=BAAGOFCN_01754;eC_number=6.-.-.-;Name=bshC;dbxref=COG:COG4365;gene=bshC;inference=ab initio prediction:Prodigal:2.6,similar to AA sequence:UniProtKB:P55342;locus_tag=BAAGOFCN_01754;product=Putative cysteine ligase BshC
1	Prodigal:2.6	CDS	1859444	1859884	.	+	0	ID=BAAGOFCN_01755;eC_number=2.3.1.-;inference=ab initio prediction:Prodigal:2.6,similar to AA sequence:UniProtKB:Q99UT4;locus_tag=BAAGOFCN_01755;product=putative N-acetyltransferase
1	Prodigal:2.6	CDS	1859993	1860679	.	-	0	ID=BAAGOFCN_01756;eC_number=3.-.-.-;Name=yfnB;dbxref=COG:COG1011;gene=yfnB;inference=ab initio prediction:Prodigal:2.6,similar to AA sequence:UniProtKB:O06480;locus_tag=BAAGOFCN_01756;product=Putative HAD-hydrolase YfnB
1	Prodigal:2.6	CDS	1860787	1860921	.	-	0	ID=BAAGOFCN_01757;inference=ab initio prediction:Prodigal:2.6,similar to AA sequence:UniProtKB:P11699;locus_tag=BAAGOFCN_01757;product=Antibacterial protein 3
1	Prodigal:2.6	CDS	1860973	1861107	.	-	0	ID=BAAGOFCN_01758;inference=ab initio prediction:Prodigal:2.6,similar to AA sequence:UniProtKB:P11698;locus_tag=BAAGOFCN_01758;product=Antibacterial protein 2
1	Prodigal:2.6	CDS	1861163	1861294	.	-	0	ID=BAAGOFCN_01759;inference=ab initio prediction:Prodigal:2.6;locus_tag=BAAGOFCN_01759;product=hypothetical protein
1	Aragorn:1.2	tRNA	1861645	1861719	.	+	.	ID=BAAGOFCN_01760;inference=COORDINATES:profile:Aragorn:1.2;locus_tag=BAAGOFCN_01760;product=tRNA-Arg(tct)
1	Prodigal:2.6	CDS	1861830	1862144	.	+	0	ID=BAAGOFCN_01761;inference=ab initio prediction:Prodigal:2.6;locus_tag=BAAGOFCN_01761;product=hypothetical protein
1	Prodigal:2.6	CDS	1862129	1862971	.	+	0	ID=BAAGOFCN_01762;inference=ab initio prediction:Prodigal:2.6;locus_tag=BAAGOFCN_01762;product=hypothetical protein
1	Prodigal:2.6	CDS	1863233	1863742	.	-	0	ID=BAAGOFCN_01763;eC_number=3.1.4.-;inference=ab initio prediction:Prodigal:2.6,similar to AA sequence:UniProtKB:P75349;locus_tag=BAAGOFCN_01763;product=Putative metallophosphoesterase MG207 
1	Prodigal:2.6	CDS	1863735	1864322	.	-	0	ID=BAAGOFCN_01764;eC_number=3.6.1.66;inference=ab initio prediction:Prodigal:2.6,similar to AA sequence:UniProtKB:P99094;locus_tag=BAAGOFCN_01764;product=dITP/XTP pyrophosphatase
1	Prodigal:2.6	CDS	1864337	1865140	.	-	0	ID=BAAGOFCN_01765;eC_number=5.1.1.3;Name=murI;gene=murI;inference=ab initio prediction:Prodigal:2.6,similar to AA sequence:UniProtKB:Q6GHT5;locus_tag=BAAGOFCN_01765;product=Glutamate racemase
1	Prodigal:2.6	CDS	1865303	1866145	.	-	0	ID=BAAGOFCN_01766;eC_number=1.3.5.1;Name=frdB;dbxref=COG:COG0479;gene=frdB;inference=ab initio prediction:Prodigal:2.6,similar to AA sequence:UniProtKB:P17596;locus_tag=BAAGOFCN_01766;product=Fumarate reductase iron-sulfur subunit
1	Prodigal:2.6	CDS	1866145	1867911	.	-	0	ID=BAAGOFCN_01767;eC_number=1.3.5.4;Name=frdA;gene=frdA;inference=ab initio prediction:Prodigal:2.6,similar to AA sequence:UniProtKB:V3TQ67;locus_tag=BAAGOFCN_01767;product=Fumarate reductase flavoprotein subunit
1	Prodigal:2.6	CDS	1868064	1868678	.	-	0	ID=BAAGOFCN_01768;Name=sdhC;dbxref=COG:COG2009;gene=sdhC;inference=ab initio prediction:Prodigal:2.6,similar to AA sequence:UniProtKB:P08064;locus_tag=BAAGOFCN_01768;product=Succinate dehydrogenase cytochrome b558 subunit
1	Prodigal:2.6	CDS	1869045	1870829	.	-	0	ID=BAAGOFCN_01769;Name=uvrC;dbxref=COG:COG0322;gene=uvrC;inference=ab initio prediction:Prodigal:2.6,similar to AA sequence:UniProtKB:Q5KWH6;locus_tag=BAAGOFCN_01769;product=UvrABC system protein C
1	Prodigal:2.6	CDS	1870927	1871241	.	-	0	ID=BAAGOFCN_01770;Name=trxA_1;dbxref=COG:COG0526;gene=trxA_1;inference=ab initio prediction:Prodigal:2.6,similar to AA sequence:UniProtKB:Q2FZD2;locus_tag=BAAGOFCN_01770;product=Thioredoxin
1	Prodigal:2.6	CDS	1871500	1873848	.	-	0	ID=BAAGOFCN_01771;eC_number=3.1.-.-;Name=mutS2;gene=mutS2;inference=ab initio prediction:Prodigal:2.6,similar to AA sequence:UniProtKB:P65496;locus_tag=BAAGOFCN_01771;product=Endonuclease MutS2
1	Prodigal:2.6	CDS	1873858	1875567	.	-	0	ID=BAAGOFCN_01772;Name=polX;dbxref=COG:COG1387;gene=polX;inference=ab initio prediction:Prodigal:2.6,similar to AA sequence:UniProtKB:P94544;locus_tag=BAAGOFCN_01772;product=DNA polymerase/3'-5' exonuclease PolX
1	Prodigal:2.6	CDS	1875642	1876163	.	-	0	ID=BAAGOFCN_01773;inference=ab initio prediction:Prodigal:2.6;locus_tag=BAAGOFCN_01773;product=hypothetical protein
1	Prodigal:2.6	CDS	1876164	1876430	.	-	0	ID=BAAGOFCN_01774;Name=zapA;dbxref=COG:COG3027;gene=zapA;inference=ab initio prediction:Prodigal:2.6,similar to AA sequence:UniProtKB:P94542;locus_tag=BAAGOFCN_01774;product=Cell division protein ZapA
1	Prodigal:2.6	CDS	1876691	1877617	.	+	0	ID=BAAGOFCN_01775;eC_number=3.1.26.4;Name=rnhC;dbxref=COG:COG1039;gene=rnhC;inference=ab initio prediction:Prodigal:2.6,similar to AA sequence:UniProtKB:P94541;locus_tag=BAAGOFCN_01775;product=Ribonuclease HIII
1	Prodigal:2.6	CDS	1877669	1880071	.	-	0	ID=BAAGOFCN_01776;eC_number=6.1.1.20;Name=pheT_2;dbxref=COG:COG0072;gene=pheT_2;inference=ab initio prediction:Prodigal:2.6,similar to AA sequence:UniProtKB:Q4L5E4;locus_tag=BAAGOFCN_01776;product=Phenylalanine--tRNA ligase beta subunit
1	Prodigal:2.6	CDS	1880071	1881129	.	-	0	ID=BAAGOFCN_01777;eC_number=6.1.1.20;Name=pheS;dbxref=COG:COG0016;gene=pheS;inference=ab initio prediction:Prodigal:2.6,similar to AA sequence:UniProtKB:Q4L5E3;locus_tag=BAAGOFCN_01777;product=Phenylalanine--tRNA ligase alpha subunit
1	Prodigal:2.6	CDS	1881497	1882237	.	-	0	ID=BAAGOFCN_01778;eC_number=2.1.1.-;inference=ab initio prediction:Prodigal:2.6,similar to AA sequence:UniProtKB:Q7A794;locus_tag=BAAGOFCN_01778;product=Putative TrmH family tRNA/rRNA methyltransferase
1	Prodigal:2.6	CDS	1882576	1885023	.	+	0	ID=BAAGOFCN_01779;Name=pls_3;gene=pls_3;inference=ab initio prediction:Prodigal:2.6,similar to AA sequence:UniProtKB:P80544;locus_tag=BAAGOFCN_01779;product=Surface protein
1	Prodigal:2.6	CDS	1885503	1885676	.	-	0	ID=BAAGOFCN_01780;Name=rpmF;gene=rpmF;inference=ab initio prediction:Prodigal:2.6,similar to AA sequence:UniProtKB:P66210;locus_tag=BAAGOFCN_01780;product=50S ribosomal protein L32
1	Prodigal:2.6	CDS	1885754	1886308	.	-	0	ID=BAAGOFCN_01781;inference=ab initio prediction:Prodigal:2.6;locus_tag=BAAGOFCN_01781;product=hypothetical protein
1	Prodigal:2.6	CDS	1886435	1887568	.	+	0	ID=BAAGOFCN_01782;inference=ab initio prediction:Prodigal:2.6,similar to AA sequence:UniProtKB:Q97P99;locus_tag=BAAGOFCN_01782;note=UPF0348 protein SP_1742;product=hypothetical protein
1	Prodigal:2.6	CDS	1887972	1888457	.	-	0	ID=BAAGOFCN_01783;eC_number=2.7.7.3;Name=coaD;gene=coaD;inference=ab initio prediction:Prodigal:2.6,similar to AA sequence:UniProtKB:P63819;locus_tag=BAAGOFCN_01783;product=Phosphopantetheine adenylyltransferase
1	Prodigal:2.6	CDS	1888459	1889001	.	-	0	ID=BAAGOFCN_01784;eC_number=2.1.1.171;Name=rsmD;dbxref=COG:COG0742;gene=rsmD;inference=ab initio prediction:Prodigal:2.6,similar to AA sequence:UniProtKB:P44869;locus_tag=BAAGOFCN_01784;product=Ribosomal RNA small subunit methyltransferase D
1	Prodigal:2.6	CDS	1889068	1889457	.	+	0	ID=BAAGOFCN_01785;inference=ab initio prediction:Prodigal:2.6;locus_tag=BAAGOFCN_01785;product=hypothetical protein
1	Prodigal:2.6	CDS	1889467	1889718	.	-	0	ID=BAAGOFCN_01786;inference=ab initio prediction:Prodigal:2.6;locus_tag=BAAGOFCN_01786;product=hypothetical protein
1	Prodigal:2.6	CDS	1889939	1890865	.	+	0	ID=BAAGOFCN_01787;eC_number=3.1.4.46;Name=glpQ_2;dbxref=COG:COG0584;gene=glpQ_2;inference=ab initio prediction:Prodigal:2.6,similar to AA sequence:UniProtKB:P37965;locus_tag=BAAGOFCN_01787;product=Glycerophosphodiester phosphodiesterase
1	Prodigal:2.6	CDS	1891380	1891814	.	-	0	ID=BAAGOFCN_01788;inference=ab initio prediction:Prodigal:2.6;locus_tag=BAAGOFCN_01788;product=hypothetical protein
1	Prodigal:2.6	CDS	1891835	1892887	.	-	0	ID=BAAGOFCN_01789;inference=ab initio prediction:Prodigal:2.6;locus_tag=BAAGOFCN_01789;product=hypothetical protein
1	Prodigal:2.6	CDS	1893329	1893790	.	-	0	ID=BAAGOFCN_01790;inference=ab initio prediction:Prodigal:2.6;locus_tag=BAAGOFCN_01790;product=hypothetical protein
1	Prodigal:2.6	CDS	1893816	1894727	.	-	0	ID=BAAGOFCN_01791;eC_number=2.5.1.-;Name=ctaB2;dbxref=COG:COG0109;gene=ctaB2;inference=ab initio prediction:Prodigal:2.6,similar to AA sequence:UniProtKB:P24009;locus_tag=BAAGOFCN_01791;product=Protoheme IX farnesyltransferase 2
1	Prodigal:2.6	CDS	1895014	1895937	.	+	0	ID=BAAGOFCN_01792;eC_number=1.3.-.-;Name=ctaA;gene=ctaA;inference=ab initio prediction:Prodigal:2.6,similar to AA sequence:UniProtKB:P94346;locus_tag=BAAGOFCN_01792;product=Heme A synthase
1	Prodigal:2.6	CDS	1896080	1899529	.	-	0	ID=BAAGOFCN_01793;eC_number=6.4.1.7;Name=cfiB_2;dbxref=COG:COG0439;gene=cfiB_2;inference=ab initio prediction:Prodigal:2.6,similar to AA sequence:UniProtKB:D3DJ42;locus_tag=BAAGOFCN_01793;product=2-oxoglutarate carboxylase small subunit
1	Prodigal:2.6	CDS	1899931	1901154	.	-	0	ID=BAAGOFCN_01794;eC_number=2.4.1.129;Name=ftsW;dbxref=COG:COG0772;gene=ftsW;inference=ab initio prediction:Prodigal:2.6,similar to AA sequence:UniProtKB:O07639;locus_tag=BAAGOFCN_01794;product=putative peptidoglycan glycosyltransferase FtsW
1	Prodigal:2.6	CDS	1901556	1901831	.	-	0	ID=BAAGOFCN_01795;inference=ab initio prediction:Prodigal:2.6,similar to AA sequence:UniProtKB:Q7A161;locus_tag=BAAGOFCN_01795;note=UPF0358 protein MW0995;product=hypothetical protein
1	Prodigal:2.6	CDS	1901976	1902458	.	+	0	ID=BAAGOFCN_01796;inference=ab initio prediction:Prodigal:2.6;locus_tag=BAAGOFCN_01796;product=hypothetical protein
1	Prodigal:2.6	CDS	1902460	1902615	.	+	0	ID=BAAGOFCN_01797;inference=ab initio prediction:Prodigal:2.6;locus_tag=BAAGOFCN_01797;product=hypothetical protein
1	Prodigal:2.6	CDS	1902639	1902791	.	-	0	ID=BAAGOFCN_01798;inference=ab initio prediction:Prodigal:2.6;locus_tag=BAAGOFCN_01798;product=hypothetical protein
1	Prodigal:2.6	CDS	1903085	1903303	.	-	0	ID=BAAGOFCN_01799;inference=ab initio prediction:Prodigal:2.6;locus_tag=BAAGOFCN_01799;product=hypothetical protein
1	Prodigal:2.6	CDS	1903684	1904757	.	-	0	ID=BAAGOFCN_01800;inference=ab initio prediction:Prodigal:2.6;locus_tag=BAAGOFCN_01800;product=hypothetical protein
1	Prodigal:2.6	CDS	1905151	1906998	.	-	0	ID=BAAGOFCN_01801;Name=typA;dbxref=COG:COG1217;gene=typA;inference=ab initio prediction:Prodigal:2.6,similar to AA sequence:UniProtKB:P32132;locus_tag=BAAGOFCN_01801;product=GTP-binding protein TypA/BipA
1	Prodigal:2.6	CDS	1907097	1907288	.	+	0	ID=BAAGOFCN_01802;inference=ab initio prediction:Prodigal:2.6;locus_tag=BAAGOFCN_01802;product=hypothetical protein
1	Prodigal:2.6	CDS	1907842	1908663	.	-	0	ID=BAAGOFCN_01803;eC_number=3.1.3.25;Name=suhB_2;dbxref=COG:COG0483;gene=suhB_2;inference=ab initio prediction:Prodigal:2.6,similar to AA sequence:UniProtKB:P0ADG4;locus_tag=BAAGOFCN_01803;product=Inositol-1-monophosphatase
1	Prodigal:2.6	CDS	1908840	1909451	.	+	0	ID=BAAGOFCN_01804;inference=ab initio prediction:Prodigal:2.6,similar to AA sequence:UniProtKB:Q99UZ6;locus_tag=BAAGOFCN_01804;note=UPF0637 protein SA0957;product=hypothetical protein
1	Prodigal:2.6	CDS	1909581	1910927	.	+	0	ID=BAAGOFCN_01805;Name=mntH_2;gene=mntH_2;inference=ab initio prediction:Prodigal:2.6,similar to AA sequence:UniProtKB:Q99UZ7;locus_tag=BAAGOFCN_01805;product=Divalent metal cation transporter MntH
1	Prodigal:2.6	CDS	1911141	1911677	.	-	0	ID=BAAGOFCN_01806;inference=ab initio prediction:Prodigal:2.6;locus_tag=BAAGOFCN_01806;product=hypothetical protein
1	Prodigal:2.6	CDS	1911982	1913133	.	-	0	ID=BAAGOFCN_01807;inference=ab initio prediction:Prodigal:2.6;locus_tag=BAAGOFCN_01807;product=hypothetical protein
1	Prodigal:2.6	CDS	1913202	1914275	.	-	0	ID=BAAGOFCN_01808;Name=potD;dbxref=COG:COG0687;gene=potD;inference=ab initio prediction:Prodigal:2.6,similar to AA sequence:UniProtKB:P0AFK9;locus_tag=BAAGOFCN_01808;product=Spermidine/putrescine-binding periplasmic protein
1	Prodigal:2.6	CDS	1914272	1915084	.	-	0	ID=BAAGOFCN_01809;Name=ydcV;gene=ydcV;inference=ab initio prediction:Prodigal:2.6,similar to AA sequence:UniProtKB:P0AFR9;locus_tag=BAAGOFCN_01809;product=Inner membrane ABC transporter permease protein YdcV
1	Prodigal:2.6	CDS	1915090	1915893	.	-	0	ID=BAAGOFCN_01810;Name=potB;dbxref=COG:COG1176;gene=potB;inference=ab initio prediction:Prodigal:2.6,similar to AA sequence:UniProtKB:P0AFK4;locus_tag=BAAGOFCN_01810;product=Spermidine/putrescine transport system permease protein PotB
1	Prodigal:2.6	CDS	1915886	1916980	.	-	0	ID=BAAGOFCN_01811;eC_number=3.6.3.31;Name=potA;gene=potA;inference=ab initio prediction:Prodigal:2.6,similar to AA sequence:UniProtKB:Q7A679;locus_tag=BAAGOFCN_01811;product=Spermidine/putrescine import ATP-binding protein PotA
1	Prodigal:2.6	CDS	1916992	1917531	.	-	0	ID=BAAGOFCN_01812;Name=puuR;gene=puuR;inference=ab initio prediction:Prodigal:2.6,similar to AA sequence:UniProtKB:P0A9U6;locus_tag=BAAGOFCN_01812;product=HTH-type transcriptional regulator PuuR
1	Prodigal:2.6	CDS	1917670	1917948	.	-	0	ID=BAAGOFCN_01813;inference=ab initio prediction:Prodigal:2.6,similar to AA sequence:UniProtKB:Q9K9K7;locus_tag=BAAGOFCN_01813;note=UPF0223 protein BH2638;product=hypothetical protein
1	Prodigal:2.6	CDS	1918250	1919656	.	-	0	ID=BAAGOFCN_01814;eC_number=1.8.1.4;Name=pdhD_2;gene=pdhD_2;inference=ab initio prediction:Prodigal:2.6,similar to AA sequence:UniProtKB:P99084;locus_tag=BAAGOFCN_01814;product=Dihydrolipoyl dehydrogenase
1	Prodigal:2.6	CDS	1919661	1920962	.	-	0	ID=BAAGOFCN_01815;eC_number=2.3.1.12;Name=pdhC_3;gene=pdhC_3;inference=ab initio prediction:Prodigal:2.6,similar to AA sequence:UniProtKB:P65636;locus_tag=BAAGOFCN_01815;product=Dihydrolipoyllysine-residue acetyltransferase component of pyruvate dehydrogenase complex
1	Prodigal:2.6	CDS	1921093	1922070	.	-	0	ID=BAAGOFCN_01816;eC_number=1.2.4.1;Name=pdhB;gene=pdhB;inference=ab initio prediction:Prodigal:2.6,similar to AA sequence:UniProtKB:P99063;locus_tag=BAAGOFCN_01816;product=Pyruvate dehydrogenase E1 component subunit beta
1	Prodigal:2.6	CDS	1922074	1923186	.	-	0	ID=BAAGOFCN_01817;eC_number=1.2.4.1;Name=pdhA;gene=pdhA;inference=ab initio prediction:Prodigal:2.6,similar to AA sequence:UniProtKB:Q820A6;locus_tag=BAAGOFCN_01817;product=Pyruvate dehydrogenase E1 component subunit alpha
1	Prodigal:2.6	CDS	1923357	1923983	.	-	0	ID=BAAGOFCN_01818;inference=ab initio prediction:Prodigal:2.6;locus_tag=BAAGOFCN_01818;product=hypothetical protein
1	Prodigal:2.6	CDS	1924166	1924717	.	+	0	ID=BAAGOFCN_01819;eC_number=3.5.1.88;Name=def;gene=def;inference=ab initio prediction:Prodigal:2.6,similar to AA sequence:UniProtKB:P99077;locus_tag=BAAGOFCN_01819;product=Peptide deformylase
1	Prodigal:2.6	CDS	1925149	1925367	.	+	0	ID=BAAGOFCN_01820;inference=ab initio prediction:Prodigal:2.6,similar to AA sequence:UniProtKB:Q5XA23;locus_tag=BAAGOFCN_01820;note=UPF0356 protein M6_Spy1605;product=hypothetical protein
1	Prodigal:2.6	CDS	1925367	1927049	.	+	0	ID=BAAGOFCN_01821;eC_number=3.1.-.-;Name=rnj1;dbxref=COG:COG0595;gene=rnj1;inference=ab initio prediction:Prodigal:2.6,similar to AA sequence:UniProtKB:Q2FZG9;locus_tag=BAAGOFCN_01821;product=Ribonuclease J 1
1	Prodigal:2.6	CDS	1928031	1928690	.	-	0	ID=BAAGOFCN_01822;Name=ktrA;dbxref=COG:COG0569;gene=ktrA;inference=ab initio prediction:Prodigal:2.6,similar to AA sequence:UniProtKB:O32080;locus_tag=BAAGOFCN_01822;product=Ktr system potassium uptake protein A
1	Prodigal:2.6	CDS	1928746	1929762	.	-	0	ID=BAAGOFCN_01823;Name=ythB;dbxref=COG:COG1294;gene=ythB;inference=ab initio prediction:Prodigal:2.6,similar to AA sequence:UniProtKB:O34505;locus_tag=BAAGOFCN_01823;product=Putative cytochrome bd menaquinol oxidase subunit II
[truncated: 2,798,868 more chars]
