# Supplementary material for: Rapid methicillin resistance diversification in Staphylococcus epidermidis colonizing human neonates
Source: Nat Commun. 2021 Oct 18;12:6062. doi: 10.1038/s41467-021-26392-8 (PMC8523572; doi:10.1038/s41467-021-26392-8)
Supplement: Supplementary file 3 — Source Data [file 41467_2021_26392_MOESM3_ESM.zip › ConS_Data/Fig4D/ConS_013_0119/ConS_002_0518.gff]

##gff-version 3
##sequence-region 1 1 2408321
##sequence-region 2 1 24519
##sequence-region 3 1 15473
##sequence-region 4 1 1638
##sequence-region 5 1 920
##sequence-region 6 1 891
##sequence-region 7 1 850
##sequence-region 8 1 744
##sequence-region 9 1 692
##sequence-region 10 1 653
##sequence-region 11 1 486
##sequence-region 12 1 473
##sequence-region 13 1 421
##sequence-region 14 1 293
##sequence-region 15 1 292
##sequence-region 16 1 292
##sequence-region 17 1 243
##sequence-region 18 1 214
##sequence-region 19 1 214
##sequence-region 20 1 164
##sequence-region 21 1 140
##sequence-region 22 1 103
1	Prodigal:2.6	CDS	1	1356	.	+	0	ID=CPIPMKDA_00001;Name=dnaA;gene=dnaA;inference=ab initio prediction:Prodigal:2.6,similar to AA sequence:UniProtKB:P68866;locus_tag=CPIPMKDA_00001;product=Chromosomal replication initiator protein DnaA
1	Prodigal:2.6	CDS	1665	2798	.	+	0	ID=CPIPMKDA_00002;Name=dnaN;gene=dnaN;inference=ab initio prediction:Prodigal:2.6,similar to AA sequence:UniProtKB:P99103;locus_tag=CPIPMKDA_00002;product=Beta sliding clamp
1	Prodigal:2.6	CDS	3231	3467	.	+	0	ID=CPIPMKDA_00003;inference=ab initio prediction:Prodigal:2.6;locus_tag=CPIPMKDA_00003;product=hypothetical protein
1	Prodigal:2.6	CDS	3464	4579	.	+	0	ID=CPIPMKDA_00004;Name=recF;dbxref=COG:COG1195;gene=recF;inference=ab initio prediction:Prodigal:2.6,similar to AA sequence:UniProtKB:P9WHI9;locus_tag=CPIPMKDA_00004;product=DNA replication and repair protein RecF
1	Prodigal:2.6	CDS	4590	6521	.	+	0	ID=CPIPMKDA_00005;eC_number=5.99.1.3;Name=gyrB;gene=gyrB;inference=ab initio prediction:Prodigal:2.6,similar to AA sequence:UniProtKB:Q6GKU0;locus_tag=CPIPMKDA_00005;product=DNA gyrase subunit B
1	Prodigal:2.6	CDS	6558	9239	.	+	0	ID=CPIPMKDA_00006;eC_number=5.99.1.3;Name=gyrA;gene=gyrA;inference=ab initio prediction:Prodigal:2.6,similar to AA sequence:UniProtKB:Q99XG5;locus_tag=CPIPMKDA_00006;product=DNA gyrase subunit A
1	Prodigal:2.6	CDS	9632	10465	.	-	0	ID=CPIPMKDA_00007;eC_number=4.2.1.136;Name=nnrD;dbxref=COG:COG0063;gene=nnrD;inference=ab initio prediction:Prodigal:2.6,similar to AA sequence:UniProtKB:Q833Y3;locus_tag=CPIPMKDA_00007;product=ADP-dependent (S)-NAD(P)H-hydrate dehydratase
1	Prodigal:2.6	CDS	11292	12578	.	+	0	ID=CPIPMKDA_00008;eC_number=6.1.1.11;Name=serS;gene=serS;inference=ab initio prediction:Prodigal:2.6,similar to AA sequence:UniProtKB:P99178;locus_tag=CPIPMKDA_00008;product=Serine--tRNA ligase
1	Prodigal:2.6	CDS	13109	14113	.	-	0	ID=CPIPMKDA_00009;eC_number=3.1.4.12;Name=smcL;gene=smcL;inference=ab initio prediction:Prodigal:2.6,similar to AA sequence:UniProtKB:Q9RLV9;locus_tag=CPIPMKDA_00009;product=Sphingomyelinase C
1	Prodigal:2.6	CDS	14476	15015	.	+	0	ID=CPIPMKDA_00010;Name=ygaZ;dbxref=COG:COG1296;gene=ygaZ;inference=ab initio prediction:Prodigal:2.6,similar to AA sequence:UniProtKB:P76630;locus_tag=CPIPMKDA_00010;product=Inner membrane protein YgaZ
1	Prodigal:2.6	CDS	15166	15495	.	+	0	ID=CPIPMKDA_00011;inference=ab initio prediction:Prodigal:2.6;locus_tag=CPIPMKDA_00011;product=hypothetical protein
1	Prodigal:2.6	CDS	15785	16753	.	+	0	ID=CPIPMKDA_00012;eC_number=2.3.1.31;Name=metXA;dbxref=COG:COG2021;gene=metXA;inference=ab initio prediction:Prodigal:2.6,similar to AA sequence:UniProtKB:K4ICC9;locus_tag=CPIPMKDA_00012;product=Homoserine O-acetyltransferase
1	Prodigal:2.6	CDS	17001	17927	.	+	0	ID=CPIPMKDA_00013;inference=ab initio prediction:Prodigal:2.6;locus_tag=CPIPMKDA_00013;product=hypothetical protein
1	Prodigal:2.6	CDS	17956	19923	.	+	0	ID=CPIPMKDA_00014;eC_number=3.1.4.-;Name=gdpP;dbxref=COG:COG3887;gene=gdpP;inference=ab initio prediction:Prodigal:2.6,similar to AA sequence:UniProtKB:P37484;locus_tag=CPIPMKDA_00014;product=Cyclic-di-AMP phosphodiesterase GdpP
1	Prodigal:2.6	CDS	19920	20366	.	+	0	ID=CPIPMKDA_00015;Name=rplI;gene=rplI;inference=ab initio prediction:Prodigal:2.6,similar to AA sequence:UniProtKB:P66318;locus_tag=CPIPMKDA_00015;product=50S ribosomal protein L9
1	Prodigal:2.6	CDS	20537	21937	.	+	0	ID=CPIPMKDA_00016;eC_number=3.6.4.12;Name=dnaC;dbxref=COG:COG0305;gene=dnaC;inference=ab initio prediction:Prodigal:2.6,similar to AA sequence:UniProtKB:P37469;locus_tag=CPIPMKDA_00016;product=Replicative DNA helicase
1	Prodigal:2.6	CDS	22216	23499	.	+	0	ID=CPIPMKDA_00017;eC_number=6.3.4.4;Name=purA;gene=purA;inference=ab initio prediction:Prodigal:2.6,similar to AA sequence:UniProtKB:P99099;locus_tag=CPIPMKDA_00017;product=Adenylosuccinate synthetase
1	Aragorn:1.2	tRNA	23923	23997	.	+	.	ID=CPIPMKDA_00018;inference=COORDINATES:profile:Aragorn:1.2;locus_tag=CPIPMKDA_00018;product=tRNA-Glu(ttc)
1	Aragorn:1.2	tRNA	24003	24075	.	+	.	ID=CPIPMKDA_00019;inference=COORDINATES:profile:Aragorn:1.2;locus_tag=CPIPMKDA_00019;product=tRNA-Asp(gtc)
1	Prodigal:2.6	CDS	24552	25253	.	+	0	ID=CPIPMKDA_00020;Name=walR;dbxref=COG:COG0745;gene=walR;inference=ab initio prediction:Prodigal:2.6,similar to AA sequence:UniProtKB:Q2G2U6;locus_tag=CPIPMKDA_00020;product=Transcriptional regulatory protein WalR
1	Prodigal:2.6	CDS	25266	27098	.	+	0	ID=CPIPMKDA_00021;eC_number=2.7.13.3;Name=walK;gene=walK;inference=ab initio prediction:Prodigal:2.6,similar to AA sequence:UniProtKB:Q5HK19;locus_tag=CPIPMKDA_00021;product=Sensor protein kinase WalK
1	Prodigal:2.6	CDS	27142	28428	.	+	0	ID=CPIPMKDA_00022;inference=ab initio prediction:Prodigal:2.6;locus_tag=CPIPMKDA_00022;product=hypothetical protein
1	Prodigal:2.6	CDS	28429	29220	.	+	0	ID=CPIPMKDA_00023;Name=yycI;dbxref=COG:COG4853;gene=yycI;inference=ab initio prediction:Prodigal:2.6,similar to AA sequence:UniProtKB:Q45612;locus_tag=CPIPMKDA_00023;product=Two-component system WalR/WalK regulatory protein YycI
1	Prodigal:2.6	CDS	29840	30640	.	+	0	ID=CPIPMKDA_00024;eC_number=3.-.-.-;Name=yycJ;dbxref=COG:COG1235;gene=yycJ;inference=ab initio prediction:Prodigal:2.6,similar to AA sequence:UniProtKB:C0SP91;locus_tag=CPIPMKDA_00024;product=Putative metallo-hydrolase YycJ
1	Prodigal:2.6	CDS	31682	32161	.	+	0	ID=CPIPMKDA_00025;eC_number=2.1.1.177;Name=rlmH;dbxref=COG:COG1576;gene=rlmH;inference=ab initio prediction:Prodigal:2.6,similar to AA sequence:UniProtKB:P0C1V0;locus_tag=CPIPMKDA_00025;product=Ribosomal RNA large subunit methyltransferase H
1	Prodigal:2.6	CDS	32407	32712	.	+	0	ID=CPIPMKDA_00026;inference=ab initio prediction:Prodigal:2.6;locus_tag=CPIPMKDA_00026;product=hypothetical protein
1	Prodigal:2.6	CDS	32911	33774	.	+	0	ID=CPIPMKDA_00027;inference=ab initio prediction:Prodigal:2.6;locus_tag=CPIPMKDA_00027;product=hypothetical protein
1	Prodigal:2.6	CDS	33858	35357	.	+	0	ID=CPIPMKDA_00028;inference=ab initio prediction:Prodigal:2.6;locus_tag=CPIPMKDA_00028;product=hypothetical protein
1	Prodigal:2.6	CDS	35584	36684	.	+	0	ID=CPIPMKDA_00029;inference=ab initio prediction:Prodigal:2.6;locus_tag=CPIPMKDA_00029;product=hypothetical protein
1	Prodigal:2.6	CDS	36677	37048	.	+	0	ID=CPIPMKDA_00030;inference=ab initio prediction:Prodigal:2.6;locus_tag=CPIPMKDA_00030;product=hypothetical protein
1	Prodigal:2.6	CDS	37045	38688	.	+	0	ID=CPIPMKDA_00031;inference=ab initio prediction:Prodigal:2.6;locus_tag=CPIPMKDA_00031;product=hypothetical protein
1	Prodigal:2.6	CDS	38642	38758	.	+	0	ID=CPIPMKDA_00032;inference=ab initio prediction:Prodigal:2.6;locus_tag=CPIPMKDA_00032;product=hypothetical protein
1	Prodigal:2.6	CDS	38914	40593	.	+	0	ID=CPIPMKDA_00033;Name=hin_1;dbxref=COG:COG1961;gene=hin_1;inference=ab initio prediction:Prodigal:2.6,similar to AA sequence:UniProtKB:P03013;locus_tag=CPIPMKDA_00033;product=DNA-invertase hin
1	Prodigal:2.6	CDS	40682	41020	.	+	0	ID=CPIPMKDA_00034;inference=ab initio prediction:Prodigal:2.6;locus_tag=CPIPMKDA_00034;product=hypothetical protein
1	Prodigal:2.6	CDS	41023	41112	.	+	0	ID=CPIPMKDA_00035;inference=ab initio prediction:Prodigal:2.6;locus_tag=CPIPMKDA_00035;product=hypothetical protein
1	Prodigal:2.6	CDS	41114	41425	.	+	0	ID=CPIPMKDA_00036;inference=ab initio prediction:Prodigal:2.6;locus_tag=CPIPMKDA_00036;product=hypothetical protein
1	Prodigal:2.6	CDS	41440	41937	.	+	0	ID=CPIPMKDA_00037;inference=ab initio prediction:Prodigal:2.6;locus_tag=CPIPMKDA_00037;product=hypothetical protein
1	Prodigal:2.6	CDS	41951	42172	.	+	0	ID=CPIPMKDA_00038;inference=ab initio prediction:Prodigal:2.6;locus_tag=CPIPMKDA_00038;product=hypothetical protein
1	Prodigal:2.6	CDS	42246	45365	.	-	0	ID=CPIPMKDA_00039;eC_number=3.1.21.3;Name=hsdR_1;gene=hsdR_1;inference=ab initio prediction:Prodigal:2.6,similar to AA sequence:UniProtKB:Q7A801;locus_tag=CPIPMKDA_00039;product=Type-1 restriction enzyme R protein
1	Prodigal:2.6	CDS	45349	46581	.	-	0	ID=CPIPMKDA_00040;inference=ab initio prediction:Prodigal:2.6;locus_tag=CPIPMKDA_00040;product=hypothetical protein
1	Prodigal:2.6	CDS	46571	48085	.	-	0	ID=CPIPMKDA_00041;eC_number=2.1.1.72;Name=hsdM;dbxref=COG:COG0286;gene=hsdM;inference=ab initio prediction:Prodigal:2.6,similar to AA sequence:UniProtKB:P08957;locus_tag=CPIPMKDA_00041;product=Type I restriction enzyme EcoKI M protein
1	Prodigal:2.6	CDS	48527	50590	.	+	0	ID=CPIPMKDA_00042;eC_number=3.6.1.-;dbxref=COG:COG1106;inference=ab initio prediction:Prodigal:2.6,similar to AA sequence:UniProtKB:O25711;locus_tag=CPIPMKDA_00042;product=ATP/GTP phosphatase
1	Prodigal:2.6	CDS	50565	52346	.	+	0	ID=CPIPMKDA_00043;eC_number=3.6.4.12;Name=pcrA_1;gene=pcrA_1;inference=ab initio prediction:Prodigal:2.6,similar to AA sequence:UniProtKB:P64319;locus_tag=CPIPMKDA_00043;product=ATP-dependent DNA helicase PcrA
1	Prodigal:2.6	CDS	52798	52941	.	+	0	ID=CPIPMKDA_00044;eC_number=3.1.21.3;Name=hsdR_2;gene=hsdR_2;inference=ab initio prediction:Prodigal:2.6,similar to AA sequence:UniProtKB:Q7A801;locus_tag=CPIPMKDA_00044;product=Type-1 restriction enzyme R protein
1	Prodigal:2.6	CDS	52934	54136	.	+	0	ID=CPIPMKDA_00045;inference=ab initio prediction:Prodigal:2.6;locus_tag=CPIPMKDA_00045;product=hypothetical protein
1	Prodigal:2.6	CDS	54140	54391	.	-	0	ID=CPIPMKDA_00046;inference=ab initio prediction:Prodigal:2.6;locus_tag=CPIPMKDA_00046;product=hypothetical protein
1	Prodigal:2.6	CDS	54459	54956	.	-	0	ID=CPIPMKDA_00047;eC_number=2.3.1.57;Name=speG_1;gene=speG_1;inference=ab initio prediction:Prodigal:2.6,similar to AA sequence:UniProtKB:Q9KL03;locus_tag=CPIPMKDA_00047;product=Spermidine N(1)-acetyltransferase
1	Prodigal:2.6	CDS	55628	56038	.	-	0	ID=CPIPMKDA_00048;inference=ab initio prediction:Prodigal:2.6;locus_tag=CPIPMKDA_00048;product=hypothetical protein
1	Prodigal:2.6	CDS	56436	56939	.	-	0	ID=CPIPMKDA_00049;inference=ab initio prediction:Prodigal:2.6;locus_tag=CPIPMKDA_00049;product=hypothetical protein
1	Prodigal:2.6	CDS	56955	57266	.	-	0	ID=CPIPMKDA_00050;inference=ab initio prediction:Prodigal:2.6;locus_tag=CPIPMKDA_00050;product=hypothetical protein
1	Prodigal:2.6	CDS	57268	57360	.	-	0	ID=CPIPMKDA_00051;inference=ab initio prediction:Prodigal:2.6;locus_tag=CPIPMKDA_00051;product=hypothetical protein
1	Prodigal:2.6	CDS	57353	57703	.	-	0	ID=CPIPMKDA_00052;inference=ab initio prediction:Prodigal:2.6;locus_tag=CPIPMKDA_00052;product=hypothetical protein
1	Prodigal:2.6	CDS	58227	59855	.	-	0	ID=CPIPMKDA_00053;Name=hin_2;dbxref=COG:COG1961;gene=hin_2;inference=ab initio prediction:Prodigal:2.6,similar to AA sequence:UniProtKB:P03013;locus_tag=CPIPMKDA_00053;product=DNA-invertase hin
1	Prodigal:2.6	CDS	59877	61226	.	-	0	ID=CPIPMKDA_00054;Name=hin_3;dbxref=COG:COG1961;gene=hin_3;inference=ab initio prediction:Prodigal:2.6,similar to AA sequence:UniProtKB:P03013;locus_tag=CPIPMKDA_00054;product=DNA-invertase hin
1	Prodigal:2.6	CDS	61460	63247	.	-	0	ID=CPIPMKDA_00055;inference=ab initio prediction:Prodigal:2.6;locus_tag=CPIPMKDA_00055;product=hypothetical protein
1	Prodigal:2.6	CDS	63247	63543	.	-	0	ID=CPIPMKDA_00056;inference=ab initio prediction:Prodigal:2.6;locus_tag=CPIPMKDA_00056;product=hypothetical protein
1	Prodigal:2.6	CDS	63736	64782	.	-	0	ID=CPIPMKDA_00057;inference=ab initio prediction:Prodigal:2.6;locus_tag=CPIPMKDA_00057;product=hypothetical protein
1	Prodigal:2.6	CDS	65368	65826	.	-	0	ID=CPIPMKDA_00058;inference=ab initio prediction:Prodigal:2.6;locus_tag=CPIPMKDA_00058;product=hypothetical protein
1	Prodigal:2.6	CDS	65853	66152	.	-	0	ID=CPIPMKDA_00059;inference=ab initio prediction:Prodigal:2.6;locus_tag=CPIPMKDA_00059;product=hypothetical protein
1	Prodigal:2.6	CDS	66292	71208	.	-	0	ID=CPIPMKDA_00060;inference=ab initio prediction:Prodigal:2.6,similar to AA sequence:UniProtKB:P61598;locus_tag=CPIPMKDA_00060;product=Putative surface protein
1	Prodigal:2.6	CDS	71747	73075	.	-	0	ID=CPIPMKDA_00061;eC_number=3.1.2.6;Name=gloC;dbxref=COG:COG0491;gene=gloC;inference=ab initio prediction:Prodigal:2.6,similar to AA sequence:UniProtKB:P75849;locus_tag=CPIPMKDA_00061;product=Hydroxyacylglutathione hydrolase GloC
1	Prodigal:2.6	CDS	73094	74161	.	-	0	ID=CPIPMKDA_00062;Name=dsrE2;dbxref=COG:COG2210;gene=dsrE2;inference=ab initio prediction:Prodigal:2.6,similar to AA sequence:UniProtKB:D3RPC1;locus_tag=CPIPMKDA_00062;product=Sulfur carrier protein DsrE2
1	Prodigal:2.6	CDS	74300	74560	.	+	0	ID=CPIPMKDA_00063;Name=ricR_1;dbxref=COG:COG1937;gene=ricR_1;inference=ab initio prediction:Prodigal:2.6,similar to AA sequence:UniProtKB:O07434;locus_tag=CPIPMKDA_00063;product=Copper-sensing transcriptional repressor RicR
1	Prodigal:2.6	CDS	74557	75315	.	+	0	ID=CPIPMKDA_00064;inference=ab initio prediction:Prodigal:2.6;locus_tag=CPIPMKDA_00064;product=hypothetical protein
1	Prodigal:2.6	CDS	75376	75771	.	-	0	ID=CPIPMKDA_00065;eC_number=1.20.4.4;Name=arsC_1;gene=arsC_1;inference=ab initio prediction:Prodigal:2.6,similar to AA sequence:UniProtKB:P0A005;locus_tag=CPIPMKDA_00065;product=Arsenate reductase
1	Prodigal:2.6	CDS	75790	77088	.	-	0	ID=CPIPMKDA_00066;Name=arsB_1;dbxref=COG:COG1055;gene=arsB_1;inference=ab initio prediction:Prodigal:2.6,similar to AA sequence:UniProtKB:P0AB93;locus_tag=CPIPMKDA_00066;product=Arsenical pump membrane protein
1	Prodigal:2.6	CDS	77082	77396	.	-	0	ID=CPIPMKDA_00067;Name=sdpR;dbxref=COG:COG0640;gene=sdpR;inference=ab initio prediction:Prodigal:2.6,similar to AA sequence:UniProtKB:O32242;locus_tag=CPIPMKDA_00067;product=Transcriptional repressor SdpR
1	Prodigal:2.6	CDS	77546	79291	.	-	0	ID=CPIPMKDA_00068;eC_number=3.6.3.16;Name=arsA;gene=arsA;inference=ab initio prediction:Prodigal:2.6,similar to AA sequence:UniProtKB:P08690;locus_tag=CPIPMKDA_00068;product=Arsenical pump-driving ATPase
1	Prodigal:2.6	CDS	79257	79646	.	-	0	ID=CPIPMKDA_00069;Name=arsD;gene=arsD;inference=ab initio prediction:Prodigal:2.6,similar to AA sequence:UniProtKB:P46003;locus_tag=CPIPMKDA_00069;product=Arsenical resistance operon trans-acting repressor ArsD
1	Prodigal:2.6	CDS	80125	80445	.	+	0	ID=CPIPMKDA_00070;Name=arsR;dbxref=COG:COG0640;gene=arsR;inference=ab initio prediction:Prodigal:2.6,similar to AA sequence:UniProtKB:P45949;locus_tag=CPIPMKDA_00070;product=Arsenical resistance operon repressor
1	Prodigal:2.6	CDS	80533	81417	.	+	0	ID=CPIPMKDA_00071;dbxref=COG:COG0701;inference=ab initio prediction:Prodigal:2.6,similar to AA sequence:UniProtKB:Q8DUY3;locus_tag=CPIPMKDA_00071;product=Putative two-component membrane permease complex subunit SMU_747c
1	Prodigal:2.6	CDS	81431	81559	.	+	0	ID=CPIPMKDA_00072;inference=ab initio prediction:Prodigal:2.6;locus_tag=CPIPMKDA_00072;product=hypothetical protein
1	Prodigal:2.6	CDS	81913	82698	.	+	0	ID=CPIPMKDA_00073;inference=ab initio prediction:Prodigal:2.6,similar to AA sequence:UniProtKB:Q2FVD0;locus_tag=CPIPMKDA_00073;product=putative protein
1	Prodigal:2.6	CDS	82973	83941	.	+	0	ID=CPIPMKDA_00074;Name=mscS_1;dbxref=COG:COG0668;gene=mscS_1;inference=ab initio prediction:Prodigal:2.6,similar to AA sequence:UniProtKB:Q8R6L9;locus_tag=CPIPMKDA_00074;product=Small-conductance mechanosensitive channel
1	Prodigal:2.6	CDS	84305	85117	.	+	0	ID=CPIPMKDA_00075;eC_number=3.-.-.-;inference=ab initio prediction:Prodigal:2.6,similar to AA sequence:UniProtKB:Q7A484;locus_tag=CPIPMKDA_00075;product=putative hydrolase
1	Prodigal:2.6	CDS	85381	85959	.	-	0	ID=CPIPMKDA_00076;inference=ab initio prediction:Prodigal:2.6;locus_tag=CPIPMKDA_00076;product=hypothetical protein
1	Prodigal:2.6	CDS	86390	87292	.	+	0	ID=CPIPMKDA_00077;inference=ab initio prediction:Prodigal:2.6;locus_tag=CPIPMKDA_00077;product=hypothetical protein
1	Prodigal:2.6	CDS	87605	87790	.	+	0	ID=CPIPMKDA_00078;inference=ab initio prediction:Prodigal:2.6;locus_tag=CPIPMKDA_00078;product=hypothetical protein
1	Prodigal:2.6	CDS	88039	88443	.	-	0	ID=CPIPMKDA_00079;inference=ab initio prediction:Prodigal:2.6;locus_tag=CPIPMKDA_00079;product=hypothetical protein
1	Prodigal:2.6	CDS	88983	89342	.	-	0	ID=CPIPMKDA_00080;inference=ab initio prediction:Prodigal:2.6;locus_tag=CPIPMKDA_00080;product=hypothetical protein
1	Prodigal:2.6	CDS	89660	90640	.	-	0	ID=CPIPMKDA_00081;eC_number=1.3.1.-;Name=dus;gene=dus;inference=ab initio prediction:Prodigal:2.6,similar to AA sequence:UniProtKB:P67717;locus_tag=CPIPMKDA_00081;product=putative tRNA-dihydrouridine synthase
1	Prodigal:2.6	CDS	90839	92323	.	+	0	ID=CPIPMKDA_00082;eC_number=1.1.5.4;Name=mqo2_1;gene=mqo2_1;inference=ab initio prediction:Prodigal:2.6,similar to AA sequence:UniProtKB:P99115;locus_tag=CPIPMKDA_00082;product=putative malate:quinone oxidoreductase 2
1	Prodigal:2.6	CDS	93096	93863	.	+	0	ID=CPIPMKDA_00083;eC_number=1.1.1.6;Name=golD;gene=golD;inference=ab initio prediction:Prodigal:2.6,similar to AA sequence:UniProtKB:Q92EU6;locus_tag=CPIPMKDA_00083;product=NAD-dependent glycerol dehydrogenase
1	Prodigal:2.6	CDS	94487	95032	.	-	0	ID=CPIPMKDA_00084;inference=ab initio prediction:Prodigal:2.6;locus_tag=CPIPMKDA_00084;product=hypothetical protein
1	Prodigal:2.6	CDS	95262	95576	.	-	0	ID=CPIPMKDA_00085;inference=ab initio prediction:Prodigal:2.6;locus_tag=CPIPMKDA_00085;product=hypothetical protein
1	Prodigal:2.6	CDS	95693	96187	.	-	0	ID=CPIPMKDA_00086;inference=ab initio prediction:Prodigal:2.6;locus_tag=CPIPMKDA_00086;product=hypothetical protein
1	Prodigal:2.6	CDS	96407	97804	.	+	0	ID=CPIPMKDA_00087;Name=uhpT;dbxref=COG:COG2271;gene=uhpT;inference=ab initio prediction:Prodigal:2.6,similar to AA sequence:UniProtKB:P0AGC0;locus_tag=CPIPMKDA_00087;product=Hexose-6-phosphate:phosphate antiporter
1	Prodigal:2.6	CDS	97884	98639	.	-	0	ID=CPIPMKDA_00088;dbxref=COG:COG4753;inference=ab initio prediction:Prodigal:2.6,similar to AA sequence:UniProtKB:Q5HJF7;locus_tag=CPIPMKDA_00088;product=putative response regulatory protein
1	Prodigal:2.6	CDS	98651	99199	.	-	0	ID=CPIPMKDA_00089;eC_number=2.7.13.3;dbxref=COG:COG2972;inference=ab initio prediction:Prodigal:2.6,similar to AA sequence:UniProtKB:Q5HJF6;locus_tag=CPIPMKDA_00089;product=putative sensor-like histidine kinase
1	Prodigal:2.6	CDS	99244	100188	.	-	0	ID=CPIPMKDA_00090;eC_number=2.7.13.3;dbxref=COG:COG2972;inference=ab initio prediction:Prodigal:2.6,similar to AA sequence:UniProtKB:Q5HJF6;locus_tag=CPIPMKDA_00090;product=putative sensor-like histidine kinase
1	Prodigal:2.6	CDS	100185	101159	.	-	0	ID=CPIPMKDA_00091;dbxref=COG:COG1840;inference=ab initio prediction:Prodigal:2.6,similar to AA sequence:UniProtKB:P43951;locus_tag=CPIPMKDA_00091;product=putative protein
1	Prodigal:2.6	CDS	101352	101693	.	-	0	ID=CPIPMKDA_00092;inference=ab initio prediction:Prodigal:2.6;locus_tag=CPIPMKDA_00092;product=hypothetical protein
1	Prodigal:2.6	CDS	102257	103108	.	+	0	ID=CPIPMKDA_00093;eC_number=3.4.21.-;Name=splF;dbxref=COG:COG3591;gene=splF;inference=ab initio prediction:Prodigal:2.6,similar to AA sequence:UniProtKB:Q2FXC8;locus_tag=CPIPMKDA_00093;product=Serine protease SplF
1	Prodigal:2.6	CDS	103314	103466	.	+	0	ID=CPIPMKDA_00094;inference=ab initio prediction:Prodigal:2.6;locus_tag=CPIPMKDA_00094;product=hypothetical protein
1	Prodigal:2.6	CDS	103796	104476	.	+	0	ID=CPIPMKDA_00095;eC_number=6.3.3.3;Name=bioD1;dbxref=COG:COG0132;gene=bioD1;inference=ab initio prediction:Prodigal:2.6,similar to AA sequence:UniProtKB:P13000;locus_tag=CPIPMKDA_00095;product=ATP-dependent dethiobiotin synthetase BioD 1
1	Prodigal:2.6	CDS	104469	105824	.	+	0	ID=CPIPMKDA_00096;eC_number=2.6.1.105;Name=bioK;dbxref=COG:COG0161;gene=bioK;inference=ab initio prediction:Prodigal:2.6,similar to AA sequence:UniProtKB:P53555;locus_tag=CPIPMKDA_00096;product=L-Lysine--8-amino-7-oxononanoate transaminase
1	Prodigal:2.6	CDS	105835	106968	.	+	0	ID=CPIPMKDA_00097;eC_number=2.3.1.47;Name=bioF;gene=bioF;inference=ab initio prediction:Prodigal:2.6,similar to AA sequence:UniProtKB:P22806;locus_tag=CPIPMKDA_00097;product=8-amino-7-oxononanoate synthase
1	Prodigal:2.6	CDS	106961	107647	.	+	0	ID=CPIPMKDA_00098;eC_number=6.2.1.14;Name=bioW;dbxref=COG:COG1424;gene=bioW;inference=ab initio prediction:Prodigal:2.6,similar to AA sequence:UniProtKB:P53559;locus_tag=CPIPMKDA_00098;product=6-carboxyhexanoate--CoA ligase
1	Prodigal:2.6	CDS	107969	115444	.	+	0	ID=CPIPMKDA_00099;Name=sraP;gene=sraP;inference=ab initio prediction:Prodigal:2.6,similar to AA sequence:UniProtKB:Q2FUW1;locus_tag=CPIPMKDA_00099;product=Serine-rich adhesin for platelets
1	Prodigal:2.6	CDS	115614	115931	.	-	0	ID=CPIPMKDA_00100;inference=ab initio prediction:Prodigal:2.6;locus_tag=CPIPMKDA_00100;product=hypothetical protein
1	Prodigal:2.6	CDS	115949	117136	.	-	0	ID=CPIPMKDA_00101;eC_number=3.4.22.48;Name=sspP;gene=sspP;inference=ab initio prediction:Prodigal:2.6,similar to AA sequence:UniProtKB:P81297;locus_tag=CPIPMKDA_00101;product=Staphopain A
1	Prodigal:2.6	CDS	117673	119556	.	+	0	ID=CPIPMKDA_00102;eC_number=3.1.1.3;Name=lip2_1;gene=lip2_1;inference=ab initio prediction:Prodigal:2.6,similar to AA sequence:UniProtKB:Q7A7P2;locus_tag=CPIPMKDA_00102;product=Lipase 2
1	Prodigal:2.6	CDS	119742	120170	.	+	0	ID=CPIPMKDA_00103;inference=ab initio prediction:Prodigal:2.6,similar to AA sequence:UniProtKB:Q7A3L3;locus_tag=CPIPMKDA_00103;product=putative lipoprotein
1	Prodigal:2.6	CDS	120362	120556	.	+	0	ID=CPIPMKDA_00104;inference=ab initio prediction:Prodigal:2.6,similar to AA sequence:UniProtKB:Q2FVD0;locus_tag=CPIPMKDA_00104;product=putative protein
1	Prodigal:2.6	CDS	120701	121582	.	-	0	ID=CPIPMKDA_00105;eC_number=3.6.-.-;Name=yeiR;dbxref=COG:COG0523;gene=yeiR;inference=ab initio prediction:Prodigal:2.6,similar to AA sequence:UniProtKB:P33030;locus_tag=CPIPMKDA_00105;product=Zinc-binding GTPase YeiR
1	Prodigal:2.6	CDS	121552	122934	.	-	0	ID=CPIPMKDA_00106;inference=ab initio prediction:Prodigal:2.6;locus_tag=CPIPMKDA_00106;product=hypothetical protein
1	Prodigal:2.6	CDS	122928	124034	.	-	0	ID=CPIPMKDA_00107;eC_number=1.14.13.-;dbxref=COG:COG0492;inference=ab initio prediction:Prodigal:2.6,similar to AA sequence:UniProtKB:Q99R54;locus_tag=CPIPMKDA_00107;product=Baeyer-Villiger flavin-containing monooxygenase
1	Prodigal:2.6	CDS	124291	125286	.	+	0	ID=CPIPMKDA_00108;Name=znuA_1;dbxref=COG:COG0803;gene=znuA_1;inference=ab initio prediction:Prodigal:2.6,similar to AA sequence:UniProtKB:O34966;locus_tag=CPIPMKDA_00108;product=High-affinity zinc uptake system binding-protein ZnuA
1	Prodigal:2.6	CDS	125700	126605	.	+	0	ID=CPIPMKDA_00109;eC_number=2.7.1.180;Name=apbE;dbxref=COG:COG1477;gene=apbE;inference=ab initio prediction:Prodigal:2.6,similar to AA sequence:UniProtKB:O83774;locus_tag=CPIPMKDA_00109;product=FAD:protein FMN transferase
1	Prodigal:2.6	CDS	126688	129705	.	+	0	ID=CPIPMKDA_00110;eC_number=1.3.99.33;Name=urdA;dbxref=COG:COG1053;gene=urdA;inference=ab initio prediction:Prodigal:2.6,similar to AA sequence:UniProtKB:Q8CVD0;locus_tag=CPIPMKDA_00110;product=Urocanate reductase
1	Prodigal:2.6	CDS	129734	131110	.	+	0	ID=CPIPMKDA_00111;Name=norB_1;gene=norB_1;inference=ab initio prediction:Prodigal:2.6,similar to AA sequence:UniProtKB:Q8NWQ5;locus_tag=CPIPMKDA_00111;product=Quinolone resistance protein NorB
1	Prodigal:2.6	CDS	131279	132052	.	+	0	ID=CPIPMKDA_00112;eC_number=1.1.1.304;Name=budC;gene=budC;inference=ab initio prediction:Prodigal:2.6,similar to AA sequence:UniProtKB:Q48436;locus_tag=CPIPMKDA_00112;product=Diacetyl reductase [(S)-acetoin forming]
1	Prodigal:2.6	CDS	132180	132869	.	-	0	ID=CPIPMKDA_00113;eC_number=3.6.3.-;Name=glnQ_1;dbxref=COG:COG1126;gene=glnQ_1;inference=ab initio prediction:Prodigal:2.6,similar to AA sequence:UniProtKB:O34677;locus_tag=CPIPMKDA_00113;product=Glutamine transport ATP-binding protein GlnQ
1	Prodigal:2.6	CDS	132884	133330	.	-	0	ID=CPIPMKDA_00114;inference=ab initio prediction:Prodigal:2.6;locus_tag=CPIPMKDA_00114;product=hypothetical protein
1	Prodigal:2.6	CDS	133518	134357	.	+	0	ID=CPIPMKDA_00115;eC_number=5.1.1.7;Name=dapF;gene=dapF;inference=ab initio prediction:Prodigal:2.6,protein motif:HAMAP:MF_00197;locus_tag=CPIPMKDA_00115;product=Diaminopimelate epimerase
1	Prodigal:2.6	CDS	134354	135169	.	+	0	ID=CPIPMKDA_00116;inference=ab initio prediction:Prodigal:2.6;locus_tag=CPIPMKDA_00116;product=hypothetical protein
1	Prodigal:2.6	CDS	135162	136454	.	+	0	ID=CPIPMKDA_00117;inference=ab initio prediction:Prodigal:2.6;locus_tag=CPIPMKDA_00117;product=hypothetical protein
1	Prodigal:2.6	CDS	136505	138103	.	+	0	ID=CPIPMKDA_00118;Name=nikA;dbxref=COG:COG0747;gene=nikA;inference=ab initio prediction:Prodigal:2.6,similar to AA sequence:UniProtKB:P33590;locus_tag=CPIPMKDA_00118;product=Nickel-binding periplasmic protein
1	Prodigal:2.6	CDS	138116	139051	.	+	0	ID=CPIPMKDA_00119;Name=nikB;dbxref=COG:COG0601;gene=nikB;inference=ab initio prediction:Prodigal:2.6,similar to AA sequence:UniProtKB:P33591;locus_tag=CPIPMKDA_00119;product=Nickel transport system permease protein NikB
1	Prodigal:2.6	CDS	139048	139926	.	+	0	ID=CPIPMKDA_00120;Name=gsiD;dbxref=COG:COG1173;gene=gsiD;inference=ab initio prediction:Prodigal:2.6,similar to AA sequence:UniProtKB:P75799;locus_tag=CPIPMKDA_00120;product=Glutathione transport system permease protein GsiD
1	Prodigal:2.6	CDS	139913	140728	.	+	0	ID=CPIPMKDA_00121;Name=oppD_1;dbxref=COG:COG0444;gene=oppD_1;inference=ab initio prediction:Prodigal:2.6,similar to AA sequence:UniProtKB:P24136;locus_tag=CPIPMKDA_00121;product=Oligopeptide transport ATP-binding protein OppD
1	Prodigal:2.6	CDS	140721	141470	.	+	0	ID=CPIPMKDA_00122;Name=sapF;dbxref=COG:COG4167;gene=sapF;inference=ab initio prediction:Prodigal:2.6,similar to AA sequence:UniProtKB:P0AAH8;locus_tag=CPIPMKDA_00122;product=Putrescine export system ATP-binding protein SapF
1	Prodigal:2.6	CDS	141482	142672	.	+	0	ID=CPIPMKDA_00123;Name=yhhS_1;gene=yhhS_1;inference=ab initio prediction:Prodigal:2.6,similar to AA sequence:UniProtKB:P37621;locus_tag=CPIPMKDA_00123;product=putative MFS-type transporter YhhS
1	Prodigal:2.6	CDS	143413	145659	.	+	0	ID=CPIPMKDA_00124;eC_number=2.3.1.54;Name=pflB;dbxref=COG:COG1882;gene=pflB;inference=ab initio prediction:Prodigal:2.6,similar to AA sequence:UniProtKB:Q5HJF4;locus_tag=CPIPMKDA_00124;product=Formate acetyltransferase
1	Prodigal:2.6	CDS	145681	146436	.	+	0	ID=CPIPMKDA_00125;eC_number=1.97.1.4;Name=pflA;gene=pflA;inference=ab initio prediction:Prodigal:2.6,similar to AA sequence:UniProtKB:Q7A7X5;locus_tag=CPIPMKDA_00125;product=Pyruvate formate-lyase-activating enzyme
1	Prodigal:2.6	CDS	146575	147792	.	-	0	ID=CPIPMKDA_00126;eC_number=3.5.1.18;Name=dapE_1;gene=dapE_1;inference=ab initio prediction:Prodigal:2.6,similar to AA sequence:UniProtKB:Q99SN6;locus_tag=CPIPMKDA_00126;product=putative succinyl-diaminopimelate desuccinylase
1	Prodigal:2.6	CDS	148146	149504	.	+	0	ID=CPIPMKDA_00127;Name=brnQ_1;dbxref=COG:COG1114;gene=brnQ_1;inference=ab initio prediction:Prodigal:2.6,similar to AA sequence:UniProtKB:P0AD99;locus_tag=CPIPMKDA_00127;product=Branched-chain amino acid transport system 2 carrier protein
1	Prodigal:2.6	CDS	149970	150509	.	+	0	ID=CPIPMKDA_00128;Name=kstR2;gene=kstR2;inference=ab initio prediction:Prodigal:2.6,similar to AA sequence:UniProtKB:P9WMB9;locus_tag=CPIPMKDA_00128;product=HTH-type transcriptional repressor KstR2
1	Prodigal:2.6	CDS	150645	151541	.	+	0	ID=CPIPMKDA_00129;eC_number=2.3.1.247;Name=kce;dbxref=COG:COG3246;gene=kce;inference=ab initio prediction:Prodigal:2.6,similar to AA sequence:UniProtKB:Q8RHX2;locus_tag=CPIPMKDA_00129;product=3-keto-5-aminohexanoate cleavage enzyme
1	Prodigal:2.6	CDS	151541	152506	.	+	0	ID=CPIPMKDA_00130;eC_number=1.1.1.108;Name=lcdH_1;gene=lcdH_1;inference=ab initio prediction:Prodigal:2.6,similar to AA sequence:UniProtKB:D7URM0;locus_tag=CPIPMKDA_00130;product=L-carnitine dehydrogenase
1	Prodigal:2.6	CDS	152503	152991	.	+	0	ID=CPIPMKDA_00131;eC_number=1.1.1.108;Name=lcdH_2;gene=lcdH_2;inference=ab initio prediction:Prodigal:2.6,similar to AA sequence:UniProtKB:D7UNT2;locus_tag=CPIPMKDA_00131;product=L-carnitine dehydrogenase
1	Prodigal:2.6	CDS	153126	154313	.	+	0	ID=CPIPMKDA_00132;eC_number=3.6.3.32;Name=opuCA_1;gene=opuCA_1;inference=ab initio prediction:Prodigal:2.6,similar to AA sequence:UniProtKB:G2JZ44;locus_tag=CPIPMKDA_00132;product=Carnitine transport ATP-binding protein OpuCA
1	Prodigal:2.6	CDS	154310	154945	.	+	0	ID=CPIPMKDA_00133;Name=opuCB_1;gene=opuCB_1;inference=ab initio prediction:Prodigal:2.6,similar to AA sequence:UniProtKB:G2JZ43;locus_tag=CPIPMKDA_00133;product=Carnitine transport permease protein OpuCB
1	Prodigal:2.6	CDS	154964	155923	.	+	0	ID=CPIPMKDA_00134;Name=opuCC;gene=opuCC;inference=ab initio prediction:Prodigal:2.6,similar to AA sequence:UniProtKB:G2JZ42;locus_tag=CPIPMKDA_00134;product=Carnitine transport binding protein OpuCC
1	Prodigal:2.6	CDS	155926	156573	.	+	0	ID=CPIPMKDA_00135;Name=opuCD_1;gene=opuCD_1;inference=ab initio prediction:Prodigal:2.6,similar to AA sequence:UniProtKB:G2JZ41;locus_tag=CPIPMKDA_00135;product=Carnitine transport permease protein OpuCD
1	Prodigal:2.6	CDS	156614	157381	.	+	0	ID=CPIPMKDA_00136;eC_number=3.1.2.12;dbxref=COG:COG0627;inference=ab initio prediction:Prodigal:2.6,similar to AA sequence:UniProtKB:P44556;locus_tag=CPIPMKDA_00136;product=S-formylglutathione hydrolase
1	Prodigal:2.6	CDS	157651	159216	.	-	0	ID=CPIPMKDA_00137;inference=ab initio prediction:Prodigal:2.6;locus_tag=CPIPMKDA_00137;product=hypothetical protein
1	Prodigal:2.6	CDS	159381	160313	.	-	0	ID=CPIPMKDA_00138;eC_number=2.7.2.2;Name=arcC1;gene=arcC1;inference=ab initio prediction:Prodigal:2.6,similar to AA sequence:UniProtKB:Q7A627;locus_tag=CPIPMKDA_00138;product=Carbamate kinase 1
1	Prodigal:2.6	CDS	160336	161337	.	-	0	ID=CPIPMKDA_00139;eC_number=2.1.3.3;Name=argF;gene=argF;inference=ab initio prediction:Prodigal:2.6,similar to AA sequence:UniProtKB:P99073;locus_tag=CPIPMKDA_00139;product=Ornithine carbamoyltransferase
1	Prodigal:2.6	CDS	161822	162046	.	+	0	ID=CPIPMKDA_00140;inference=ab initio prediction:Prodigal:2.6;locus_tag=CPIPMKDA_00140;product=hypothetical protein
1	Prodigal:2.6	CDS	162150	162332	.	+	0	ID=CPIPMKDA_00141;eC_number=2.5.1.-;Name=fosB_1;gene=fosB_1;inference=ab initio prediction:Prodigal:2.6,similar to AA sequence:UniProtKB:Q739M9;locus_tag=CPIPMKDA_00141;product=Metallothiol transferase FosB
1	Prodigal:2.6	CDS	162287	162577	.	+	0	ID=CPIPMKDA_00142;eC_number=2.5.1.-;Name=fosB_2;gene=fosB_2;inference=ab initio prediction:Prodigal:2.6,similar to AA sequence:UniProtKB:P60864;locus_tag=CPIPMKDA_00142;product=Metallothiol transferase FosB
1	Prodigal:2.6	CDS	162685	163560	.	+	0	ID=CPIPMKDA_00143;Name=hel;dbxref=COG:COG2503;gene=hel;inference=ab initio prediction:Prodigal:2.6,similar to AA sequence:UniProtKB:P26093;locus_tag=CPIPMKDA_00143;product=Lipoprotein E
1	Prodigal:2.6	CDS	163850	164815	.	+	0	ID=CPIPMKDA_00144;eC_number=2.8.1.6;Name=bioB_1;gene=bioB_1;inference=ab initio prediction:Prodigal:2.6,similar to AA sequence:UniProtKB:Q7A3R9;locus_tag=CPIPMKDA_00144;product=Biotin synthase
1	Prodigal:2.6	CDS	165120	166223	.	+	0	ID=CPIPMKDA_00145;eC_number=1.1.1.6;Name=gldA;gene=gldA;inference=ab initio prediction:Prodigal:2.6,similar to AA sequence:UniProtKB:P32816;locus_tag=CPIPMKDA_00145;product=Glycerol dehydrogenase
1	Prodigal:2.6	CDS	166239	167201	.	+	0	ID=CPIPMKDA_00146;eC_number=2.7.1.121;Name=dhaK;dbxref=COG:COG2376;gene=dhaK;inference=ab initio prediction:Prodigal:2.6,similar to AA sequence:UniProtKB:Q9CIV8;locus_tag=CPIPMKDA_00146;product=PTS-dependent dihydroxyacetone kinase%2C dihydroxyacetone-binding subunit DhaK
1	Prodigal:2.6	CDS	167256	167831	.	+	0	ID=CPIPMKDA_00147;eC_number=2.7.1.121;Name=dhaL;dbxref=COG:COG2376;gene=dhaL;inference=ab initio prediction:Prodigal:2.6,similar to AA sequence:UniProtKB:Q9CIV7;locus_tag=CPIPMKDA_00147;product=PTS-dependent dihydroxyacetone kinase%2C ADP-binding subunit DhaL
1	Prodigal:2.6	CDS	167835	168209	.	+	0	ID=CPIPMKDA_00148;eC_number=2.7.1.121;Name=dhaM;dbxref=COG:COG3412;gene=dhaM;inference=ab initio prediction:Prodigal:2.6,similar to AA sequence:UniProtKB:Q9CIV6;locus_tag=CPIPMKDA_00148;product=PTS-dependent dihydroxyacetone kinase%2C phosphotransferase subunit DhaM
1	Prodigal:2.6	CDS	168289	169770	.	-	0	ID=CPIPMKDA_00149;Name=efpA;gene=efpA;inference=ab initio prediction:Prodigal:2.6,similar to AA sequence:UniProtKB:P9WJY5;locus_tag=CPIPMKDA_00149;product=putative MFS-type transporter EfpA
1	Prodigal:2.6	CDS	170069	170317	.	+	0	ID=CPIPMKDA_00150;inference=ab initio prediction:Prodigal:2.6;locus_tag=CPIPMKDA_00150;product=hypothetical protein
1	Prodigal:2.6	CDS	170878	172296	.	+	0	ID=CPIPMKDA_00151;Name=hsrA_1;gene=hsrA_1;inference=ab initio prediction:Prodigal:2.6,similar to AA sequence:UniProtKB:P31474;locus_tag=CPIPMKDA_00151;product=putative transport protein HsrA
1	Prodigal:2.6	CDS	172336	172542	.	+	0	ID=CPIPMKDA_00152;inference=ab initio prediction:Prodigal:2.6;locus_tag=CPIPMKDA_00152;product=hypothetical protein
1	Prodigal:2.6	CDS	172749	174059	.	+	0	ID=CPIPMKDA_00153;inference=ab initio prediction:Prodigal:2.6;locus_tag=CPIPMKDA_00153;product=hypothetical protein
1	Prodigal:2.6	CDS	174218	181420	.	+	0	ID=CPIPMKDA_00154;Name=tycC;gene=tycC;inference=ab initio prediction:Prodigal:2.6,similar to AA sequence:UniProtKB:O30409;locus_tag=CPIPMKDA_00154;product=Tyrocidine synthase 3
1	Prodigal:2.6	CDS	181430	182053	.	+	0	ID=CPIPMKDA_00155;eC_number=2.7.8.7;Name=sfp;dbxref=COG:COG2091;gene=sfp;inference=ab initio prediction:Prodigal:2.6,similar to AA sequence:UniProtKB:P39135;locus_tag=CPIPMKDA_00155;product=4'-phosphopantetheinyl transferase Sfp
1	Prodigal:2.6	CDS	182424	184610	.	+	0	ID=CPIPMKDA_00156;eC_number=3.1.1.3;Name=lip_1;dbxref=COG:COG1075;gene=lip_1;inference=ab initio prediction:Prodigal:2.6,similar to AA sequence:UniProtKB:P0C0R3;locus_tag=CPIPMKDA_00156;product=Lipase
1	Prodigal:2.6	CDS	184826	186229	.	+	0	ID=CPIPMKDA_00157;Name=csbC;gene=csbC;inference=ab initio prediction:Prodigal:2.6,similar to AA sequence:UniProtKB:P46333;locus_tag=CPIPMKDA_00157;product=putative metabolite transport protein CsbC
1	Prodigal:2.6	CDS	186384	188087	.	+	0	ID=CPIPMKDA_00158;inference=ab initio prediction:Prodigal:2.6;locus_tag=CPIPMKDA_00158;product=hypothetical protein
1	Prodigal:2.6	CDS	188182	188679	.	+	0	ID=CPIPMKDA_00159;inference=ab initio prediction:Prodigal:2.6;locus_tag=CPIPMKDA_00159;product=hypothetical protein
1	Prodigal:2.6	CDS	188760	189716	.	+	0	ID=CPIPMKDA_00160;Name=rarD;dbxref=COG:COG2962;gene=rarD;inference=ab initio prediction:Prodigal:2.6,similar to AA sequence:UniProtKB:P27844;locus_tag=CPIPMKDA_00160;product=Protein RarD
1	Prodigal:2.6	CDS	189824	190735	.	-	0	ID=CPIPMKDA_00161;dbxref=COG:COG0715;inference=ab initio prediction:Prodigal:2.6,similar to AA sequence:UniProtKB:P44658;locus_tag=CPIPMKDA_00161;product=Putative thiamine biosynthesis protein
1	Prodigal:2.6	CDS	191053	192471	.	-	0	ID=CPIPMKDA_00162;Name=yflS;dbxref=COG:COG0471;gene=yflS;inference=ab initio prediction:Prodigal:2.6,similar to AA sequence:UniProtKB:O34726;locus_tag=CPIPMKDA_00162;product=Putative malate transporter YflS
1	Prodigal:2.6	CDS	192796	194148	.	+	0	ID=CPIPMKDA_00163;eC_number=1.8.1.4;Name=lpd;dbxref=COG:COG1249;gene=lpd;inference=ab initio prediction:Prodigal:2.6,similar to AA sequence:UniProtKB:P85207;locus_tag=CPIPMKDA_00163;product=Dihydrolipoyl dehydrogenase
1	Prodigal:2.6	CDS	194190	195143	.	+	0	ID=CPIPMKDA_00164;eC_number=1.1.1.-;Name=acoA;dbxref=COG:COG1071;gene=acoA;inference=ab initio prediction:Prodigal:2.6,similar to AA sequence:UniProtKB:O31404;locus_tag=CPIPMKDA_00164;product=Acetoin:2%2C6-dichlorophenolindophenol oxidoreductase subunit alpha
1	Prodigal:2.6	CDS	195214	196254	.	+	0	ID=CPIPMKDA_00165;eC_number=1.1.1.-;Name=acoB;dbxref=COG:COG0022;gene=acoB;inference=ab initio prediction:Prodigal:2.6,similar to AA sequence:UniProtKB:P27746;locus_tag=CPIPMKDA_00165;product=Acetoin:2%2C6-dichlorophenolindophenol oxidoreductase subunit beta
1	Prodigal:2.6	CDS	196268	197545	.	+	0	ID=CPIPMKDA_00166;eC_number=2.3.1.12;Name=pdhC_1;gene=pdhC_1;inference=ab initio prediction:Prodigal:2.6,similar to AA sequence:UniProtKB:P65636;locus_tag=CPIPMKDA_00166;product=Dihydrolipoyllysine-residue acetyltransferase component of pyruvate dehydrogenase complex
1	Prodigal:2.6	CDS	197797	197952	.	+	0	ID=CPIPMKDA_00167;inference=ab initio prediction:Prodigal:2.6;locus_tag=CPIPMKDA_00167;product=hypothetical protein
1	Prodigal:2.6	CDS	198229	198741	.	+	0	ID=CPIPMKDA_00168;Name=isaB;gene=isaB;inference=ab initio prediction:Prodigal:2.6,similar to AA sequence:UniProtKB:Q2FUX3;locus_tag=CPIPMKDA_00168;product=Immunodominant staphylococcal antigen B
1	Prodigal:2.6	CDS	198906	200516	.	-	0	ID=CPIPMKDA_00169;Name=ectT;gene=ectT;inference=ab initio prediction:Prodigal:2.6,similar to AA sequence:UniProtKB:Q93AK1;locus_tag=CPIPMKDA_00169;product=Ectoine/hydroxyectoine transporter
1	Prodigal:2.6	CDS	200679	201239	.	+	0	ID=CPIPMKDA_00170;inference=ab initio prediction:Prodigal:2.6;locus_tag=CPIPMKDA_00170;product=hypothetical protein
1	Prodigal:2.6	CDS	201273	201911	.	-	0	ID=CPIPMKDA_00171;eC_number=3.4.19.3;Name=pcp;dbxref=COG:COG2039;gene=pcp;inference=ab initio prediction:Prodigal:2.6,similar to AA sequence:UniProtKB:Q5HCK7;locus_tag=CPIPMKDA_00171;product=Pyrrolidone-carboxylate peptidase
1	Prodigal:2.6	CDS	202105	203067	.	-	0	ID=CPIPMKDA_00172;inference=ab initio prediction:Prodigal:2.6,similar to AA sequence:UniProtKB:P67330;locus_tag=CPIPMKDA_00172;note=UPF0176 protein SP_0095;product=hypothetical protein
1	Prodigal:2.6	CDS	203350	204327	.	+	0	ID=CPIPMKDA_00173;eC_number=3.1.1.-;dbxref=COG:COG3386;inference=ab initio prediction:Prodigal:2.6,similar to AA sequence:UniProtKB:Q99QV3;locus_tag=CPIPMKDA_00173;product=Lactonase drp35
1	Prodigal:2.6	CDS	204587	205198	.	-	0	ID=CPIPMKDA_00174;inference=ab initio prediction:Prodigal:2.6,similar to AA sequence:UniProtKB:Q7A339;locus_tag=CPIPMKDA_00174;note=UPF0312 protein SA2479;product=hypothetical protein
1	Prodigal:2.6	CDS	206320	207816	.	-	0	ID=CPIPMKDA_00175;eC_number=1.1.5.4;Name=mqo2_2;gene=mqo2_2;inference=ab initio prediction:Prodigal:2.6,similar to AA sequence:UniProtKB:P99115;locus_tag=CPIPMKDA_00175;product=putative malate:quinone oxidoreductase 2
1	Prodigal:2.6	CDS	208168	208686	.	+	0	ID=CPIPMKDA_00176;inference=ab initio prediction:Prodigal:2.6;locus_tag=CPIPMKDA_00176;product=hypothetical protein
1	Prodigal:2.6	CDS	208830	209237	.	-	0	ID=CPIPMKDA_00177;Name=yjdF;gene=yjdF;inference=ab initio prediction:Prodigal:2.6,similar to AA sequence:UniProtKB:O31647;locus_tag=CPIPMKDA_00177;product=putative protein YjdF
1	Prodigal:2.6	CDS	209400	209810	.	-	0	ID=CPIPMKDA_00178;Name=lrpC;dbxref=COG:COG1522;gene=lrpC;inference=ab initio prediction:Prodigal:2.6,similar to AA sequence:UniProtKB:P96582;locus_tag=CPIPMKDA_00178;product=HTH-type transcriptional regulator LrpC
1	Prodigal:2.6	CDS	209913	210329	.	+	0	ID=CPIPMKDA_00179;inference=ab initio prediction:Prodigal:2.6;locus_tag=CPIPMKDA_00179;product=hypothetical protein
1	Prodigal:2.6	CDS	210566	211378	.	+	0	ID=CPIPMKDA_00180;Name=hisZ;gene=hisZ;inference=ab initio prediction:Prodigal:2.6,protein motif:HAMAP:MF_00125;locus_tag=CPIPMKDA_00180;product=ATP phosphoribosyltransferase regulatory subunit
1	Prodigal:2.6	CDS	211403	212017	.	+	0	ID=CPIPMKDA_00181;eC_number=2.4.2.17;Name=hisG;dbxref=COG:COG0040;gene=hisG;inference=ab initio prediction:Prodigal:2.6,similar to AA sequence:UniProtKB:O34520;locus_tag=CPIPMKDA_00181;product=ATP phosphoribosyltransferase
1	Prodigal:2.6	CDS	212010	213254	.	+	0	ID=CPIPMKDA_00182;eC_number=1.1.1.23;Name=hisD;dbxref=COG:COG0141;gene=hisD;inference=ab initio prediction:Prodigal:2.6,similar to AA sequence:UniProtKB:Q606Q2;locus_tag=CPIPMKDA_00182;product=Histidinol dehydrogenase
1	Prodigal:2.6	CDS	213370	213948	.	+	0	ID=CPIPMKDA_00183;eC_number=4.2.1.19;Name=hisB;gene=hisB;inference=ab initio prediction:Prodigal:2.6,similar to AA sequence:UniProtKB:P64373;locus_tag=CPIPMKDA_00183;product=Imidazoleglycerol-phosphate dehydratase
1	Prodigal:2.6	CDS	213945	214523	.	+	0	ID=CPIPMKDA_00184;eC_number=2.4.2.-;Name=hisH;dbxref=COG:COG0118;gene=hisH;inference=ab initio prediction:Prodigal:2.6,similar to AA sequence:UniProtKB:Q9KSX0;locus_tag=CPIPMKDA_00184;product=Imidazole glycerol phosphate synthase subunit HisH
1	Prodigal:2.6	CDS	214516	215220	.	+	0	ID=CPIPMKDA_00185;eC_number=5.3.1.16;Name=hisA;dbxref=COG:COG0106;gene=hisA;inference=ab initio prediction:Prodigal:2.6,similar to AA sequence:UniProtKB:A1R562;locus_tag=CPIPMKDA_00185;product=1-(5-phosphoribosyl)-5-[(5-phosphoribosylamino)methylideneamino] imidazole-4-carboxamide isomerase
1	Prodigal:2.6	CDS	215217	215975	.	+	0	ID=CPIPMKDA_00186;eC_number=4.1.3.-;Name=hisF;dbxref=COG:COG0107;gene=hisF;inference=ab initio prediction:Prodigal:2.6,similar to AA sequence:UniProtKB:P60664;locus_tag=CPIPMKDA_00186;product=Imidazole glycerol phosphate synthase subunit HisF
1	Prodigal:2.6	CDS	215972	216607	.	+	0	ID=CPIPMKDA_00187;eC_number=3.5.4.19;Name=hisI;dbxref=COG:COG0139;gene=hisI;inference=ab initio prediction:Prodigal:2.6,similar to AA sequence:UniProtKB:P9WMM7;locus_tag=CPIPMKDA_00187;product=Phosphoribosyl-AMP cyclohydrolase
1	Prodigal:2.6	CDS	216716	217501	.	-	0	ID=CPIPMKDA_00188;eC_number=2.3.1.5;Name=nat;dbxref=COG:COG2162;gene=nat;inference=ab initio prediction:Prodigal:2.6,similar to AA sequence:UniProtKB:P9WJI5;locus_tag=CPIPMKDA_00188;product=Arylamine N-acetyltransferase
1	Prodigal:2.6	CDS	217907	219973	.	+	0	ID=CPIPMKDA_00189;eC_number=3.1.1.3;Name=lip_2;dbxref=COG:COG1075;gene=lip_2;inference=ab initio prediction:Prodigal:2.6,similar to AA sequence:UniProtKB:P0C0R3;locus_tag=CPIPMKDA_00189;product=Lipase
1	Prodigal:2.6	CDS	220579	221652	.	+	0	ID=CPIPMKDA_00190;inference=ab initio prediction:Prodigal:2.6;locus_tag=CPIPMKDA_00190;product=hypothetical protein
1	Aragorn:1.2	tRNA	221804	221894	.	-	.	ID=CPIPMKDA_00191;inference=COORDINATES:profile:Aragorn:1.2;locus_tag=CPIPMKDA_00191;product=tRNA-Thr(cgt)
1	Prodigal:2.6	CDS	222485	223660	.	+	0	ID=CPIPMKDA_00192;Name=ydhP;dbxref=COG:COG2814;gene=ydhP;inference=ab initio prediction:Prodigal:2.6,similar to AA sequence:UniProtKB:P77389;locus_tag=CPIPMKDA_00192;product=Inner membrane transport protein YdhP
1	Prodigal:2.6	CDS	223760	225295	.	-	0	ID=CPIPMKDA_00193;eC_number=3.1.3.6;Name=cpdB_1;dbxref=COG:COG0737;gene=cpdB_1;inference=ab initio prediction:Prodigal:2.6,similar to AA sequence:UniProtKB:P08331;locus_tag=CPIPMKDA_00193;product=2'%2C3'-cyclic-nucleotide 2'-phosphodiesterase/3'-nucleotidase
1	Prodigal:2.6	CDS	225392	226942	.	-	0	ID=CPIPMKDA_00194;inference=ab initio prediction:Prodigal:2.6;locus_tag=CPIPMKDA_00194;product=hypothetical protein
1	Prodigal:2.6	CDS	227177	228133	.	+	0	ID=CPIPMKDA_00195;Name=ptxB;gene=ptxB;inference=ab initio prediction:Prodigal:2.6,similar to AA sequence:UniProtKB:O69052;locus_tag=CPIPMKDA_00195;product=putative phosphite transport system-binding protein PtxB
1	Prodigal:2.6	CDS	228247	229020	.	+	0	ID=CPIPMKDA_00196;eC_number=3.6.3.-;Name=glnQ_2;dbxref=COG:COG1126;gene=glnQ_2;inference=ab initio prediction:Prodigal:2.6,similar to AA sequence:UniProtKB:O34677;locus_tag=CPIPMKDA_00196;product=Glutamine transport ATP-binding protein GlnQ
1	Prodigal:2.6	CDS	229022	229822	.	+	0	ID=CPIPMKDA_00197;Name=phnE_1;dbxref=COG:COG3639;gene=phnE_1;inference=ab initio prediction:Prodigal:2.6,similar to AA sequence:UniProtKB:A0QQ68;locus_tag=CPIPMKDA_00197;product=Phosphate-import permease protein PhnE
1	Prodigal:2.6	CDS	229819	230634	.	+	0	ID=CPIPMKDA_00198;Name=phnE_2;dbxref=COG:COG3639;gene=phnE_2;inference=ab initio prediction:Prodigal:2.6,similar to AA sequence:UniProtKB:A0QQ68;locus_tag=CPIPMKDA_00198;product=Phosphate-import permease protein PhnE
1	Prodigal:2.6	CDS	230910	232211	.	+	0	ID=CPIPMKDA_00199;inference=ab initio prediction:Prodigal:2.6;locus_tag=CPIPMKDA_00199;product=hypothetical protein
1	Prodigal:2.6	CDS	232634	239542	.	+	0	ID=CPIPMKDA_00200;inference=ab initio prediction:Prodigal:2.6;locus_tag=CPIPMKDA_00200;product=hypothetical protein
1	Prodigal:2.6	CDS	239599	239742	.	+	0	ID=CPIPMKDA_00201;inference=ab initio prediction:Prodigal:2.6;locus_tag=CPIPMKDA_00201;product=hypothetical protein
1	Prodigal:2.6	CDS	239685	240884	.	+	0	ID=CPIPMKDA_00202;Name=secY_1;dbxref=COG:COG0201;gene=secY_1;inference=ab initio prediction:Prodigal:2.6,similar to AA sequence:UniProtKB:O66491;locus_tag=CPIPMKDA_00202;product=Protein translocase subunit SecY
1	Prodigal:2.6	CDS	240902	242458	.	+	0	ID=CPIPMKDA_00203;inference=ab initio prediction:Prodigal:2.6;locus_tag=CPIPMKDA_00203;product=hypothetical protein
1	Prodigal:2.6	CDS	242439	244007	.	+	0	ID=CPIPMKDA_00204;Name=asp2;gene=asp2;inference=ab initio prediction:Prodigal:2.6,similar to AA sequence:UniProtKB:Q9AET8;locus_tag=CPIPMKDA_00204;product=Accessory Sec system protein Asp2
1	Prodigal:2.6	CDS	243994	244566	.	+	0	ID=CPIPMKDA_00205;Name=asp3;gene=asp3;inference=ab initio prediction:Prodigal:2.6,similar to AA sequence:UniProtKB:Q9AET7;locus_tag=CPIPMKDA_00205;product=Accessory Sec system protein Asp3
1	Prodigal:2.6	CDS	244559	246949	.	+	0	ID=CPIPMKDA_00206;Name=secA1_1;dbxref=COG:COG0653;gene=secA1_1;inference=ab initio prediction:Prodigal:2.6,similar to AA sequence:UniProtKB:O06446;locus_tag=CPIPMKDA_00206;product=Protein translocase subunit SecA 1
1	Prodigal:2.6	CDS	246967	248475	.	+	0	ID=CPIPMKDA_00207;eC_number=2.4.1.-;Name=gtf1_1;dbxref=COG:COG0438;gene=gtf1_1;inference=ab initio prediction:Prodigal:2.6,similar to AA sequence:UniProtKB:Q9AET5;locus_tag=CPIPMKDA_00207;product=Glycosyltransferase Gtf1
1	Prodigal:2.6	CDS	248468	249808	.	+	0	ID=CPIPMKDA_00208;Name=gtf2;gene=gtf2;inference=ab initio prediction:Prodigal:2.6,similar to AA sequence:UniProtKB:Q79T00;locus_tag=CPIPMKDA_00208;product=Glycosyltransferase-stabilizing protein Gtf2
1	Prodigal:2.6	CDS	249914	250261	.	+	0	ID=CPIPMKDA_00209;inference=ab initio prediction:Prodigal:2.6;locus_tag=CPIPMKDA_00209;product=hypothetical protein
1	Prodigal:2.6	CDS	250431	250826	.	+	0	ID=CPIPMKDA_00210;Name=msrAB;gene=msrAB;inference=ab initio prediction:Prodigal:2.6,similar to AA sequence:UniProtKB:P86890;locus_tag=CPIPMKDA_00210;product=Peptide methionine sulfoxide reductase msrA/msrB
1	Prodigal:2.6	CDS	251058	251414	.	-	0	ID=CPIPMKDA_00211;inference=ab initio prediction:Prodigal:2.6;locus_tag=CPIPMKDA_00211;product=hypothetical protein
1	Prodigal:2.6	CDS	251755	252927	.	+	0	ID=CPIPMKDA_00212;Name=ynfM;gene=ynfM;inference=ab initio prediction:Prodigal:2.6,similar to AA sequence:UniProtKB:P43531;locus_tag=CPIPMKDA_00212;product=Inner membrane transport protein YnfM
1	Prodigal:2.6	CDS	253089	253262	.	+	0	ID=CPIPMKDA_00213;inference=ab initio prediction:Prodigal:2.6;locus_tag=CPIPMKDA_00213;product=hypothetical protein
1	Prodigal:2.6	CDS	253256	253381	.	+	0	ID=CPIPMKDA_00214;inference=ab initio prediction:Prodigal:2.6;locus_tag=CPIPMKDA_00214;product=hypothetical protein
1	Prodigal:2.6	CDS	253351	253776	.	+	0	ID=CPIPMKDA_00215;inference=ab initio prediction:Prodigal:2.6;locus_tag=CPIPMKDA_00215;product=hypothetical protein
1	Prodigal:2.6	CDS	254171	254326	.	+	0	ID=CPIPMKDA_00216;inference=ab initio prediction:Prodigal:2.6;locus_tag=CPIPMKDA_00216;product=hypothetical protein
1	Prodigal:2.6	CDS	254525	254701	.	-	0	ID=CPIPMKDA_00217;inference=ab initio prediction:Prodigal:2.6;locus_tag=CPIPMKDA_00217;product=hypothetical protein
1	Prodigal:2.6	CDS	255015	255443	.	-	0	ID=CPIPMKDA_00218;inference=ab initio prediction:Prodigal:2.6,similar to AA sequence:UniProtKB:Q7A6M9;locus_tag=CPIPMKDA_00218;product=Organic hydroperoxide resistance protein-like protein
1	Prodigal:2.6	CDS	255693	257723	.	+	0	ID=CPIPMKDA_00219;inference=ab initio prediction:Prodigal:2.6;locus_tag=CPIPMKDA_00219;product=hypothetical protein
1	Prodigal:2.6	CDS	258091	260058	.	-	0	ID=CPIPMKDA_00220;dbxref=COG:COG1705;inference=ab initio prediction:Prodigal:2.6,similar to AA sequence:UniProtKB:Q2G222;locus_tag=CPIPMKDA_00220;product=N-acetylmuramoyl-L-alanine amidase domain-containing protein
1	Prodigal:2.6	CDS	260346	263204	.	+	0	ID=CPIPMKDA_00221;Name=yueB;dbxref=COG:COG1511;gene=yueB;inference=ab initio prediction:Prodigal:2.6,similar to AA sequence:UniProtKB:O32101;locus_tag=CPIPMKDA_00221;product=ESX secretion system protein YueB
1	Prodigal:2.6	CDS	263515	264465	.	-	0	ID=CPIPMKDA_00222;eC_number=5.3.1.8;Name=manA;dbxref=COG:COG1482;gene=manA;inference=ab initio prediction:Prodigal:2.6,similar to AA sequence:UniProtKB:O31646;locus_tag=CPIPMKDA_00222;product=Mannose-6-phosphate isomerase ManA
1	Prodigal:2.6	CDS	264481	266421	.	-	0	ID=CPIPMKDA_00223;Name=manP;dbxref=COG:COG1299;gene=manP;inference=ab initio prediction:Prodigal:2.6,similar to AA sequence:UniProtKB:O31645;locus_tag=CPIPMKDA_00223;product=PTS system mannose-specific EIIBCA component
1	Prodigal:2.6	CDS	266506	268377	.	-	0	ID=CPIPMKDA_00224;Name=manR;dbxref=COG:COG1762;gene=manR;inference=ab initio prediction:Prodigal:2.6,similar to AA sequence:UniProtKB:O31644;locus_tag=CPIPMKDA_00224;product=Transcriptional regulator ManR
1	Prodigal:2.6	CDS	268695	268829	.	-	0	ID=CPIPMKDA_00225;inference=ab initio prediction:Prodigal:2.6,similar to AA sequence:UniProtKB:P85219;locus_tag=CPIPMKDA_00225;product=Hemolysin H1C
1	Prodigal:2.6	CDS	269126	269908	.	+	0	ID=CPIPMKDA_00226;eC_number=1.1.1.304;Name=butA;gene=butA;inference=ab initio prediction:Prodigal:2.6,similar to AA sequence:UniProtKB:P99120;locus_tag=CPIPMKDA_00226;product=Diacetyl reductase [(S)-acetoin forming]
1	Prodigal:2.6	CDS	270249	270365	.	-	0	ID=CPIPMKDA_00227;inference=ab initio prediction:Prodigal:2.6;locus_tag=CPIPMKDA_00227;product=hypothetical protein
1	Prodigal:2.6	CDS	270304	270429	.	-	0	ID=CPIPMKDA_00228;inference=ab initio prediction:Prodigal:2.6;locus_tag=CPIPMKDA_00228;product=hypothetical protein
1	Prodigal:2.6	CDS	270389	271303	.	-	0	ID=CPIPMKDA_00229;inference=ab initio prediction:Prodigal:2.6;locus_tag=CPIPMKDA_00229;product=hypothetical protein
1	Prodigal:2.6	CDS	271407	272321	.	-	0	ID=CPIPMKDA_00230;inference=ab initio prediction:Prodigal:2.6;locus_tag=CPIPMKDA_00230;product=hypothetical protein
1	Prodigal:2.6	CDS	272526	273026	.	-	0	ID=CPIPMKDA_00231;inference=ab initio prediction:Prodigal:2.6;locus_tag=CPIPMKDA_00231;product=hypothetical protein
1	Prodigal:2.6	CDS	273365	274609	.	+	0	ID=CPIPMKDA_00232;eC_number=3.5.1.18;Name=dapE_2;gene=dapE_2;inference=ab initio prediction:Prodigal:2.6,similar to AA sequence:UniProtKB:Q99SN6;locus_tag=CPIPMKDA_00232;product=putative succinyl-diaminopimelate desuccinylase
1	Prodigal:2.6	CDS	275042	276565	.	+	0	ID=CPIPMKDA_00233;eC_number=3.4.24.-;Name=sepA_1;dbxref=COG:COG3227;gene=sepA_1;inference=ab initio prediction:Prodigal:2.6,similar to AA sequence:UniProtKB:P0C0Q3;locus_tag=CPIPMKDA_00233;product=Extracellular elastase
1	Prodigal:2.6	CDS	276680	276832	.	+	0	ID=CPIPMKDA_00234;inference=ab initio prediction:Prodigal:2.6;locus_tag=CPIPMKDA_00234;product=hypothetical protein
1	Prodigal:2.6	CDS	277079	277540	.	+	0	ID=CPIPMKDA_00235;Name=argR_1;gene=argR_1;inference=ab initio prediction:Prodigal:2.6,similar to AA sequence:UniProtKB:P63580;locus_tag=CPIPMKDA_00235;product=Arginine repressor
1	Prodigal:2.6	CDS	277879	279114	.	+	0	ID=CPIPMKDA_00236;eC_number=3.5.3.6;Name=arcA;gene=arcA;inference=ab initio prediction:Prodigal:2.6,similar to AA sequence:UniProtKB:P63554;locus_tag=CPIPMKDA_00236;product=Arginine deiminase
1	Prodigal:2.6	CDS	279171	280226	.	+	0	ID=CPIPMKDA_00237;eC_number=2.1.3.3;Name=arcB_1;gene=arcB_1;inference=ab initio prediction:Prodigal:2.6,similar to AA sequence:UniProtKB:P65602;locus_tag=CPIPMKDA_00237;product=Ornithine carbamoyltransferase%2C catabolic
1	Prodigal:2.6	CDS	280491	281894	.	+	0	ID=CPIPMKDA_00238;Name=ydgI;dbxref=COG:COG0531;gene=ydgI;inference=ab initio prediction:Prodigal:2.6,similar to AA sequence:UniProtKB:P0AAE5;locus_tag=CPIPMKDA_00238;product=Putative arginine/ornithine antiporter
1	Prodigal:2.6	CDS	282113	282799	.	+	0	ID=CPIPMKDA_00239;Name=arcR;gene=arcR;inference=ab initio prediction:Prodigal:2.6,similar to AA sequence:UniProtKB:Q7A381;locus_tag=CPIPMKDA_00239;product=HTH-type transcriptional regulator ArcR
1	Prodigal:2.6	CDS	283091	283849	.	+	0	ID=CPIPMKDA_00240;eC_number=3.1.2.12;dbxref=COG:COG0627;inference=ab initio prediction:Prodigal:2.6,similar to AA sequence:UniProtKB:P44556;locus_tag=CPIPMKDA_00240;product=S-formylglutathione hydrolase
1	Prodigal:2.6	CDS	284103	285269	.	+	0	ID=CPIPMKDA_00241;Name=capA_1;gene=capA_1;inference=ab initio prediction:Prodigal:2.6,similar to AA sequence:UniProtKB:P19579;locus_tag=CPIPMKDA_00241;product=Capsule biosynthesis protein CapA
1	Prodigal:2.6	CDS	285616	287265	.	-	0	ID=CPIPMKDA_00242;eC_number=4.1.1.74;Name=ipdC;dbxref=COG:COG3961;gene=ipdC;inference=ab initio prediction:Prodigal:2.6,similar to AA sequence:UniProtKB:P23234;locus_tag=CPIPMKDA_00242;product=Indole-3-pyruvate decarboxylase
1	Prodigal:2.6	CDS	287437	287883	.	+	0	ID=CPIPMKDA_00243;Name=slyA_1;gene=slyA_1;inference=ab initio prediction:Prodigal:2.6,protein motif:HAMAP:MF_01819;locus_tag=CPIPMKDA_00243;product=Transcriptional regulator SlyA
1	Prodigal:2.6	CDS	288099	288581	.	+	0	ID=CPIPMKDA_00244;inference=ab initio prediction:Prodigal:2.6;locus_tag=CPIPMKDA_00244;product=hypothetical protein
1	Prodigal:2.6	CDS	288791	289129	.	+	0	ID=CPIPMKDA_00245;Name=essD;gene=essD;inference=ab initio prediction:Prodigal:2.6,similar to AA sequence:UniProtKB:A0A0H3KDT7;locus_tag=CPIPMKDA_00245;product=ESAT-6 secretion machinery protein EssD
1	Prodigal:2.6	CDS	289711	290001	.	-	0	ID=CPIPMKDA_00246;inference=ab initio prediction:Prodigal:2.6;locus_tag=CPIPMKDA_00246;product=hypothetical protein
1	Prodigal:2.6	CDS	290128	290259	.	-	0	ID=CPIPMKDA_00247;inference=ab initio prediction:Prodigal:2.6;locus_tag=CPIPMKDA_00247;product=hypothetical protein
1	Prodigal:2.6	CDS	290760	290927	.	-	0	ID=CPIPMKDA_00248;inference=ab initio prediction:Prodigal:2.6;locus_tag=CPIPMKDA_00248;product=hypothetical protein
1	Prodigal:2.6	CDS	291538	292875	.	+	0	ID=CPIPMKDA_00249;inference=ab initio prediction:Prodigal:2.6,similar to AA sequence:UniProtKB:O31815;locus_tag=CPIPMKDA_00249;note=UPF0714 protein YndL;product=hypothetical protein
1	Prodigal:2.6	CDS	293281	293382	.	+	0	ID=CPIPMKDA_00250;inference=ab initio prediction:Prodigal:2.6,similar to AA sequence:UniProtKB:P60876;locus_tag=CPIPMKDA_00250;product=putative protein.1
1	Prodigal:2.6	CDS	293580	293852	.	+	0	ID=CPIPMKDA_00251;inference=ab initio prediction:Prodigal:2.6;locus_tag=CPIPMKDA_00251;product=hypothetical protein
1	Prodigal:2.6	CDS	293903	295912	.	+	0	ID=CPIPMKDA_00252;eC_number=2.7.8.12;Name=tagF_1;dbxref=COG:COG1887;gene=tagF_1;inference=ab initio prediction:Prodigal:2.6,similar to AA sequence:UniProtKB:P13485;locus_tag=CPIPMKDA_00252;product=Teichoic acid poly(glycerol phosphate) polymerase
1	Prodigal:2.6	CDS	296103	297647	.	+	0	ID=CPIPMKDA_00253;inference=ab initio prediction:Prodigal:2.6;locus_tag=CPIPMKDA_00253;product=hypothetical protein
1	Prodigal:2.6	CDS	297770	299239	.	-	0	ID=CPIPMKDA_00254;eC_number=3.1.3.1;Name=phoB;dbxref=COG:COG1785;gene=phoB;inference=ab initio prediction:Prodigal:2.6,similar to AA sequence:UniProtKB:P19405;locus_tag=CPIPMKDA_00254;product=Alkaline phosphatase 3
1	Prodigal:2.6	CDS	299537	299716	.	+	0	ID=CPIPMKDA_00255;inference=ab initio prediction:Prodigal:2.6;locus_tag=CPIPMKDA_00255;product=hypothetical protein
1	Prodigal:2.6	CDS	299747	300412	.	+	0	ID=CPIPMKDA_00256;Name=graR_1;dbxref=COG:COG0745;gene=graR_1;inference=ab initio prediction:Prodigal:2.6,similar to AA sequence:UniProtKB:Q932F1;locus_tag=CPIPMKDA_00256;product=Response regulator protein GraR
1	Prodigal:2.6	CDS	300418	301314	.	+	0	ID=CPIPMKDA_00257;eC_number=2.7.13.3;Name=graS_1;dbxref=COG:COG0642;gene=graS_1;inference=ab initio prediction:Prodigal:2.6,similar to AA sequence:UniProtKB:Q2G0D9;locus_tag=CPIPMKDA_00257;product=Sensor histidine kinase GraS
1	Prodigal:2.6	CDS	301425	302174	.	+	0	ID=CPIPMKDA_00258;Name=yxdL;dbxref=COG:COG1136;gene=yxdL;inference=ab initio prediction:Prodigal:2.6,similar to AA sequence:UniProtKB:P42423;locus_tag=CPIPMKDA_00258;product=ABC transporter ATP-binding protein YxdL
1	Prodigal:2.6	CDS	302176	304188	.	+	0	ID=CPIPMKDA_00259;Name=bceB_1;dbxref=COG:COG0577;gene=bceB_1;inference=ab initio prediction:Prodigal:2.6,similar to AA sequence:UniProtKB:O34741;locus_tag=CPIPMKDA_00259;product=Bacitracin export permease protein BceB
1	Prodigal:2.6	CDS	304292	304882	.	+	0	ID=CPIPMKDA_00260;inference=ab initio prediction:Prodigal:2.6;locus_tag=CPIPMKDA_00260;product=hypothetical protein
1	Prodigal:2.6	CDS	305404	306996	.	+	0	ID=CPIPMKDA_00261;Name=yidK;dbxref=COG:COG4146;gene=yidK;inference=ab initio prediction:Prodigal:2.6,similar to AA sequence:UniProtKB:P31448;locus_tag=CPIPMKDA_00261;product=putative symporter YidK
1	Prodigal:2.6	CDS	307126	308310	.	+	0	ID=CPIPMKDA_00262;inference=ab initio prediction:Prodigal:2.6;locus_tag=CPIPMKDA_00262;product=hypothetical protein
1	Prodigal:2.6	CDS	308307	309416	.	+	0	ID=CPIPMKDA_00263;inference=ab initio prediction:Prodigal:2.6;locus_tag=CPIPMKDA_00263;product=hypothetical protein
1	Prodigal:2.6	CDS	309543	310886	.	+	0	ID=CPIPMKDA_00264;inference=ab initio prediction:Prodigal:2.6;locus_tag=CPIPMKDA_00264;product=hypothetical protein
1	Prodigal:2.6	CDS	310892	311641	.	+	0	ID=CPIPMKDA_00265;inference=ab initio prediction:Prodigal:2.6;locus_tag=CPIPMKDA_00265;product=hypothetical protein
1	Prodigal:2.6	CDS	311798	312301	.	+	0	ID=CPIPMKDA_00266;Name=ohrR;gene=ohrR;inference=ab initio prediction:Prodigal:2.6,similar to AA sequence:UniProtKB:O34777;locus_tag=CPIPMKDA_00266;product=Organic hydroperoxide resistance transcriptional regulator
1	Prodigal:2.6	CDS	312318	313661	.	+	0	ID=CPIPMKDA_00267;eC_number=1.8.1.4;Name=pdhD_1;gene=pdhD_1;inference=ab initio prediction:Prodigal:2.6,similar to AA sequence:UniProtKB:P11959;locus_tag=CPIPMKDA_00267;product=Dihydrolipoyl dehydrogenase
1	Prodigal:2.6	CDS	313674	314150	.	+	0	ID=CPIPMKDA_00268;Name=bsaA_1;gene=bsaA_1;inference=ab initio prediction:Prodigal:2.6,similar to AA sequence:UniProtKB:P99097;locus_tag=CPIPMKDA_00268;product=Glutathione peroxidase BsaA
1	Prodigal:2.6	CDS	314463	315194	.	+	0	ID=CPIPMKDA_00269;eC_number=1.8.4.8;Name=cysH;dbxref=COG:COG0175;gene=cysH;inference=ab initio prediction:Prodigal:2.6,similar to AA sequence:UniProtKB:P94498;locus_tag=CPIPMKDA_00269;product=Phosphoadenosine phosphosulfate reductase
1	Prodigal:2.6	CDS	315450	317336	.	+	0	ID=CPIPMKDA_00270;eC_number=1.8.1.2;Name=cysJ;dbxref=COG:COG0369;gene=cysJ;inference=ab initio prediction:Prodigal:2.6,similar to AA sequence:UniProtKB:O32214;locus_tag=CPIPMKDA_00270;product=Sulfite reductase [NADPH] flavoprotein alpha-component
1	Prodigal:2.6	CDS	317356	319074	.	+	0	ID=CPIPMKDA_00271;eC_number=1.8.1.2;Name=cysI;dbxref=COG:COG0155;gene=cysI;inference=ab initio prediction:Prodigal:2.6,similar to AA sequence:UniProtKB:O32213;locus_tag=CPIPMKDA_00271;product=Sulfite reductase [NADPH] hemoprotein beta-component
1	Prodigal:2.6	CDS	319096	319875	.	+	0	ID=CPIPMKDA_00272;eC_number=2.1.1.107;Name=sumT_1;dbxref=COG:COG0007;gene=sumT_1;inference=ab initio prediction:Prodigal:2.6,similar to AA sequence:UniProtKB:O34744;locus_tag=CPIPMKDA_00272;product=Uroporphyrinogen-III C-methyltransferase
1	Prodigal:2.6	CDS	319950	320561	.	+	0	ID=CPIPMKDA_00273;eC_number=1.3.1.76;Name=sirC;dbxref=COG:COG1648;gene=sirC;inference=ab initio prediction:Prodigal:2.6,similar to AA sequence:UniProtKB:P61818;locus_tag=CPIPMKDA_00273;product=Precorrin-2 dehydrogenase
1	Prodigal:2.6	CDS	320582	321481	.	+	0	ID=CPIPMKDA_00274;inference=ab initio prediction:Prodigal:2.6;locus_tag=CPIPMKDA_00274;product=hypothetical protein
1	Prodigal:2.6	CDS	321505	322683	.	+	0	ID=CPIPMKDA_00275;eC_number=2.7.7.4;Name=sat;dbxref=COG:COG2046;gene=sat;inference=ab initio prediction:Prodigal:2.6,similar to AA sequence:UniProtKB:O34764;locus_tag=CPIPMKDA_00275;product=Sulfate adenylyltransferase
1	Prodigal:2.6	CDS	322699	323298	.	+	0	ID=CPIPMKDA_00276;eC_number=2.7.1.25;Name=cysC;dbxref=COG:COG0529;gene=cysC;inference=ab initio prediction:Prodigal:2.6,similar to AA sequence:UniProtKB:O34577;locus_tag=CPIPMKDA_00276;product=putative adenylyl-sulfate kinase
1	Prodigal:2.6	CDS	323622	323927	.	+	0	ID=CPIPMKDA_00277;Name=zipA;gene=zipA;inference=ab initio prediction:Prodigal:2.6,protein motif:HAMAP:MF_00509;locus_tag=CPIPMKDA_00277;product=Cell division protein ZipA
1	Prodigal:2.6	CDS	324246	326096	.	+	0	ID=CPIPMKDA_00278;eC_number=1.1.98.6;Name=nrdD;dbxref=COG:COG1328;gene=nrdD;inference=ab initio prediction:Prodigal:2.6,similar to AA sequence:UniProtKB:P28903;locus_tag=CPIPMKDA_00278;product=Anaerobic ribonucleoside-triphosphate reductase
1	Prodigal:2.6	CDS	326093	326629	.	+	0	ID=CPIPMKDA_00279;eC_number=1.97.1.-;Name=nrdG;dbxref=COG:COG0602;gene=nrdG;inference=ab initio prediction:Prodigal:2.6,similar to AA sequence:UniProtKB:P0A9N8;locus_tag=CPIPMKDA_00279;product=Anaerobic ribonucleoside-triphosphate reductase-activating protein
1	Prodigal:2.6	CDS	326993	328291	.	+	0	ID=CPIPMKDA_00280;Name=dcuA;dbxref=COG:COG2704;gene=dcuA;inference=ab initio prediction:Prodigal:2.6,similar to AA sequence:UniProtKB:P0ABN5;locus_tag=CPIPMKDA_00280;product=Anaerobic C4-dicarboxylate transporter DcuA
1	Prodigal:2.6	CDS	328730	330334	.	+	0	ID=CPIPMKDA_00281;Name=betL;dbxref=COG:COG1292;gene=betL;inference=ab initio prediction:Prodigal:2.6,similar to AA sequence:UniProtKB:Q9X4A5;locus_tag=CPIPMKDA_00281;product=Glycine betaine transporter BetL
1	Prodigal:2.6	CDS	330381	330947	.	-	0	ID=CPIPMKDA_00282;Name=opcR;dbxref=COG:COG1510;gene=opcR;inference=ab initio prediction:Prodigal:2.6,similar to AA sequence:UniProtKB:O34709;locus_tag=CPIPMKDA_00282;product=HTH-type transcriptional repressor OpcR
1	Prodigal:2.6	CDS	331416	332906	.	+	0	ID=CPIPMKDA_00283;eC_number=1.2.1.8;Name=gbsA;dbxref=COG:COG1012;gene=gbsA;inference=ab initio prediction:Prodigal:2.6,similar to AA sequence:UniProtKB:P71016;locus_tag=CPIPMKDA_00283;product=Betaine aldehyde dehydrogenase
1	Prodigal:2.6	CDS	333066	334784	.	+	0	ID=CPIPMKDA_00284;eC_number=1.1.99.1;Name=betA;gene=betA;inference=ab initio prediction:Prodigal:2.6,similar to AA sequence:UniProtKB:P60337;locus_tag=CPIPMKDA_00284;product=Oxygen-dependent choline dehydrogenase
1	Prodigal:2.6	CDS	335106	336281	.	+	0	ID=CPIPMKDA_00285;eC_number=3.-.-.-;Name=yxeP_1;dbxref=COG:COG1473;gene=yxeP_1;inference=ab initio prediction:Prodigal:2.6,similar to AA sequence:UniProtKB:P54955;locus_tag=CPIPMKDA_00285;product=putative hydrolase YxeP
1	Prodigal:2.6	CDS	336728	336946	.	+	0	ID=CPIPMKDA_00286;inference=ab initio prediction:Prodigal:2.6;locus_tag=CPIPMKDA_00286;product=hypothetical protein
1	Prodigal:2.6	CDS	336974	337420	.	+	0	ID=CPIPMKDA_00287;eC_number=1.14.14.18;Name=hmoB;dbxref=COG:COG2329;gene=hmoB;inference=ab initio prediction:Prodigal:2.6,similar to AA sequence:UniProtKB:P38049;locus_tag=CPIPMKDA_00287;product=Heme-degrading monooxygenase HmoB
1	Prodigal:2.6	CDS	337757	339352	.	+	0	ID=CPIPMKDA_00288;eC_number=6.2.1.1;Name=acsA;dbxref=COG:COG0365;gene=acsA;inference=ab initio prediction:Prodigal:2.6,similar to AA sequence:UniProtKB:P39062;locus_tag=CPIPMKDA_00288;product=Acetyl-coenzyme A synthetase
1	Prodigal:2.6	CDS	339700	342327	.	+	0	ID=CPIPMKDA_00289;eC_number=2.7.9.1;Name=ppdK;dbxref=COG:COG0574;gene=ppdK;inference=ab initio prediction:Prodigal:2.6,similar to AA sequence:UniProtKB:P22983;locus_tag=CPIPMKDA_00289;product=Pyruvate%2C phosphate dikinase
1	Prodigal:2.6	CDS	342329	343147	.	+	0	ID=CPIPMKDA_00290;eC_number=2.7.11.32;Name=yqfL_1;dbxref=COG:COG1806;gene=yqfL_1;inference=ab initio prediction:Prodigal:2.6,similar to AA sequence:UniProtKB:P54470;locus_tag=CPIPMKDA_00290;product=Putative pyruvate%2C phosphate dikinase regulatory protein
1	Prodigal:2.6	CDS	343326	344855	.	+	0	ID=CPIPMKDA_00291;eC_number=1.1.5.4;Name=mqo2_3;gene=mqo2_3;inference=ab initio prediction:Prodigal:2.6,similar to AA sequence:UniProtKB:P99115;locus_tag=CPIPMKDA_00291;product=putative malate:quinone oxidoreductase 2
1	Prodigal:2.6	CDS	345250	346173	.	+	0	ID=CPIPMKDA_00292;inference=ab initio prediction:Prodigal:2.6;locus_tag=CPIPMKDA_00292;product=hypothetical protein
1	Prodigal:2.6	CDS	346306	347196	.	-	0	ID=CPIPMKDA_00293;eC_number=4.1.2.13;Name=fda;gene=fda;inference=ab initio prediction:Prodigal:2.6,similar to AA sequence:UniProtKB:P99117;locus_tag=CPIPMKDA_00293;product=Fructose-bisphosphate aldolase class 1
1	Prodigal:2.6	CDS	347501	348862	.	-	0	ID=CPIPMKDA_00294;eC_number=1.11.1.1;Name=npr;dbxref=COG:COG0446;gene=npr;inference=ab initio prediction:Prodigal:2.6,similar to AA sequence:UniProtKB:P37062;locus_tag=CPIPMKDA_00294;product=NADH peroxidase
1	Prodigal:2.6	CDS	349472	349660	.	+	0	ID=CPIPMKDA_00295;inference=ab initio prediction:Prodigal:2.6;locus_tag=CPIPMKDA_00295;product=hypothetical protein
1	Prodigal:2.6	CDS	349655	350245	.	-	0	ID=CPIPMKDA_00296;inference=ab initio prediction:Prodigal:2.6;locus_tag=CPIPMKDA_00296;product=hypothetical protein
1	Prodigal:2.6	CDS	350517	351446	.	+	0	ID=CPIPMKDA_00297;inference=ab initio prediction:Prodigal:2.6;locus_tag=CPIPMKDA_00297;product=hypothetical protein
1	Prodigal:2.6	CDS	351550	351981	.	-	0	ID=CPIPMKDA_00298;inference=ab initio prediction:Prodigal:2.6;locus_tag=CPIPMKDA_00298;product=hypothetical protein
1	Prodigal:2.6	CDS	352247	353584	.	+	0	ID=CPIPMKDA_00299;eC_number=5.1.1.21;dbxref=COG:COG0160;inference=ab initio prediction:Prodigal:2.6,similar to AA sequence:UniProtKB:M1GRN3;locus_tag=CPIPMKDA_00299;product=Isoleucine 2-epimerase
1	Prodigal:2.6	CDS	353712	355163	.	-	0	ID=CPIPMKDA_00300;Name=yhdG_1;dbxref=COG:COG0531;gene=yhdG_1;inference=ab initio prediction:Prodigal:2.6,similar to AA sequence:UniProtKB:O07576;locus_tag=CPIPMKDA_00300;product=putative amino acid permease YhdG
1	Prodigal:2.6	CDS	355707	356588	.	+	0	ID=CPIPMKDA_00301;Name=gltC_1;gene=gltC_1;inference=ab initio prediction:Prodigal:2.6,similar to AA sequence:UniProtKB:P20668;locus_tag=CPIPMKDA_00301;product=HTH-type transcriptional regulator GltC
1	Prodigal:2.6	CDS	357422	358372	.	+	0	ID=CPIPMKDA_00302;eC_number=1.1.1.27;Name=ldh2;dbxref=COG:COG0039;gene=ldh2;inference=ab initio prediction:Prodigal:2.6,similar to AA sequence:UniProtKB:Q5HCV0;locus_tag=CPIPMKDA_00302;product=L-lactate dehydrogenase 2
1	Prodigal:2.6	CDS	358435	360099	.	+	0	ID=CPIPMKDA_00303;eC_number=2.2.1.6;Name=alsS;dbxref=COG:COG0028;gene=alsS;inference=ab initio prediction:Prodigal:2.6,similar to AA sequence:UniProtKB:Q04789;locus_tag=CPIPMKDA_00303;product=Acetolactate synthase
1	Prodigal:2.6	CDS	360211	360915	.	+	0	ID=CPIPMKDA_00304;eC_number=4.1.1.5;Name=aldC;dbxref=COG:COG3527;gene=aldC;inference=ab initio prediction:Prodigal:2.6,similar to AA sequence:UniProtKB:Q8L208;locus_tag=CPIPMKDA_00304;product=Alpha-acetolactate decarboxylase
1	Prodigal:2.6	CDS	361314	362216	.	-	0	ID=CPIPMKDA_00305;eC_number=1.1.1.169;dbxref=COG:COG1893;inference=ab initio prediction:Prodigal:2.6,similar to AA sequence:UniProtKB:P9WIL1;locus_tag=CPIPMKDA_00305;product=Putative 2-dehydropantoate 2-reductase
1	Prodigal:2.6	CDS	362286	363077	.	+	0	ID=CPIPMKDA_00306;eC_number=2.1.2.11;Name=panB;gene=panB;inference=ab initio prediction:Prodigal:2.6,similar to AA sequence:UniProtKB:P65656;locus_tag=CPIPMKDA_00306;product=3-methyl-2-oxobutanoate hydroxymethyltransferase
1	Prodigal:2.6	CDS	363070	363930	.	+	0	ID=CPIPMKDA_00307;eC_number=6.3.2.1;Name=panC;gene=panC;inference=ab initio prediction:Prodigal:2.6,similar to AA sequence:UniProtKB:Q6GDK5;locus_tag=CPIPMKDA_00307;product=Pantothenate synthetase
1	Prodigal:2.6	CDS	363914	364309	.	+	0	ID=CPIPMKDA_00308;eC_number=4.1.1.11;Name=panD;dbxref=COG:COG0853;gene=panD;inference=ab initio prediction:Prodigal:2.6,similar to AA sequence:UniProtKB:Q2FV23;locus_tag=CPIPMKDA_00308;product=Aspartate 1-decarboxylase
1	Prodigal:2.6	CDS	364733	365743	.	+	0	ID=CPIPMKDA_00309;inference=ab initio prediction:Prodigal:2.6;locus_tag=CPIPMKDA_00309;product=hypothetical protein
1	Prodigal:2.6	CDS	365747	367078	.	+	0	ID=CPIPMKDA_00310;Name=tcaA_1;gene=tcaA_1;inference=ab initio prediction:Prodigal:2.6,similar to AA sequence:UniProtKB:A6U483;locus_tag=CPIPMKDA_00310;product=Membrane-associated protein TcaA
1	Prodigal:2.6	CDS	367355	368071	.	+	0	ID=CPIPMKDA_00311;eC_number=1.17.99.6;Name=queH;gene=queH;inference=ab initio prediction:Prodigal:2.6,similar to AA sequence:UniProtKB:A0A0H2VKG8;locus_tag=CPIPMKDA_00311;product=Epoxyqueuosine reductase QueH
1	Prodigal:2.6	CDS	368354	368509	.	+	0	ID=CPIPMKDA_00312;inference=ab initio prediction:Prodigal:2.6;locus_tag=CPIPMKDA_00312;product=hypothetical protein
1	Prodigal:2.6	CDS	368640	368909	.	-	0	ID=CPIPMKDA_00313;inference=ab initio prediction:Prodigal:2.6;locus_tag=CPIPMKDA_00313;product=hypothetical protein
1	Prodigal:2.6	CDS	369003	370067	.	-	0	ID=CPIPMKDA_00314;eC_number=1.3.5.2;Name=pyrD;dbxref=COG:COG0167;gene=pyrD;inference=ab initio prediction:Prodigal:2.6,similar to AA sequence:UniProtKB:P9WHL1;locus_tag=CPIPMKDA_00314;product=Dihydroorotate dehydrogenase (quinone)
1	Prodigal:2.6	CDS	370291	371148	.	+	0	ID=CPIPMKDA_00315;inference=ab initio prediction:Prodigal:2.6;locus_tag=CPIPMKDA_00315;product=hypothetical protein
1	Prodigal:2.6	CDS	371355	372734	.	+	0	ID=CPIPMKDA_00316;Name=cycA_1;dbxref=COG:COG1113;gene=cycA_1;inference=ab initio prediction:Prodigal:2.6,similar to AA sequence:UniProtKB:P0AAE0;locus_tag=CPIPMKDA_00316;product=D-serine/D-alanine/glycine transporter
1	Prodigal:2.6	CDS	373036	374094	.	+	0	ID=CPIPMKDA_00317;inference=ab initio prediction:Prodigal:2.6;locus_tag=CPIPMKDA_00317;product=hypothetical protein
1	Prodigal:2.6	CDS	374195	375619	.	+	0	ID=CPIPMKDA_00318;eC_number=2.7.4.-;Name=pap;dbxref=COG:COG2326;gene=pap;inference=ab initio prediction:Prodigal:2.6,similar to AA sequence:UniProtKB:Q83XD3;locus_tag=CPIPMKDA_00318;product=Polyphosphate:AMP phosphotransferase
1	Prodigal:2.6	CDS	375649	375753	.	+	0	ID=CPIPMKDA_00319;inference=ab initio prediction:Prodigal:2.6;locus_tag=CPIPMKDA_00319;product=hypothetical protein
1	Prodigal:2.6	CDS	376275	376982	.	+	0	ID=CPIPMKDA_00320;eC_number=3.2.-.-;Name=isaA;gene=isaA;inference=ab initio prediction:Prodigal:2.6,similar to AA sequence:UniProtKB:Q2FV52;locus_tag=CPIPMKDA_00320;product=putative transglycosylase IsaA
1	Prodigal:2.6	CDS	377487	379295	.	+	0	ID=CPIPMKDA_00321;eC_number=2.3.1.-;Name=oatA_1;gene=oatA_1;inference=ab initio prediction:Prodigal:2.6,similar to AA sequence:UniProtKB:Q7A3D6;locus_tag=CPIPMKDA_00321;product=O-acetyltransferase OatA
1	Prodigal:2.6	CDS	379894	380667	.	+	0	ID=CPIPMKDA_00322;Name=ssaA_1;dbxref=COG:COG3942;gene=ssaA_1;inference=ab initio prediction:Prodigal:2.6,similar to AA sequence:UniProtKB:Q2FV55;locus_tag=CPIPMKDA_00322;product=Staphylococcal secretory antigen SsaA
1	Prodigal:2.6	CDS	380732	380869	.	+	0	ID=CPIPMKDA_00323;inference=ab initio prediction:Prodigal:2.6;locus_tag=CPIPMKDA_00323;product=hypothetical protein
1	Prodigal:2.6	CDS	380994	382154	.	+	0	ID=CPIPMKDA_00324;eC_number=2.6.1.-;Name=bacF;dbxref=COG:COG0436;gene=bacF;inference=ab initio prediction:Prodigal:2.6,similar to AA sequence:UniProtKB:P39643;locus_tag=CPIPMKDA_00324;product=Transaminase BacF
1	Prodigal:2.6	CDS	382167	382877	.	+	0	ID=CPIPMKDA_00325;eC_number=1.1.1.28;Name=ldhD_1;gene=ldhD_1;inference=ab initio prediction:Prodigal:2.6,similar to AA sequence:UniProtKB:P99116;locus_tag=CPIPMKDA_00325;product=D-lactate dehydrogenase
1	Prodigal:2.6	CDS	382822	383166	.	+	0	ID=CPIPMKDA_00326;eC_number=1.1.1.28;Name=ldhD_2;dbxref=COG:COG1052;gene=ldhD_2;inference=ab initio prediction:Prodigal:2.6,similar to AA sequence:UniProtKB:P72357;locus_tag=CPIPMKDA_00326;product=D-lactate dehydrogenase
1	Prodigal:2.6	CDS	383220	383426	.	-	0	ID=CPIPMKDA_00327;Name=copZ_1;dbxref=COG:COG2608;gene=copZ_1;inference=ab initio prediction:Prodigal:2.6,similar to AA sequence:UniProtKB:Q2FV63;locus_tag=CPIPMKDA_00327;product=Copper chaperone CopZ
1	Prodigal:2.6	CDS	383558	385942	.	-	0	ID=CPIPMKDA_00328;eC_number=3.6.3.54;Name=copA_1;dbxref=COG:COG2217;gene=copA_1;inference=ab initio prediction:Prodigal:2.6,similar to AA sequence:UniProtKB:Q2FV64;locus_tag=CPIPMKDA_00328;product=Copper-exporting P-type ATPase
1	Prodigal:2.6	CDS	386179	386385	.	-	0	ID=CPIPMKDA_00329;inference=ab initio prediction:Prodigal:2.6;locus_tag=CPIPMKDA_00329;product=hypothetical protein
1	Prodigal:2.6	CDS	386588	387457	.	+	0	ID=CPIPMKDA_00330;eC_number=1.-.-.-;Name=ydaD;gene=ydaD;inference=ab initio prediction:Prodigal:2.6,similar to AA sequence:UniProtKB:P80873;locus_tag=CPIPMKDA_00330;product=General stress protein 39
1	Prodigal:2.6	CDS	387959	389503	.	+	0	ID=CPIPMKDA_00331;eC_number=1.2.1.88;Name=rocA;gene=rocA;inference=ab initio prediction:Prodigal:2.6,similar to AA sequence:UniProtKB:P99076;locus_tag=CPIPMKDA_00331;product=1-pyrroline-5-carboxylate dehydrogenase
1	Prodigal:2.6	CDS	389798	390025	.	+	0	ID=CPIPMKDA_00332;inference=ab initio prediction:Prodigal:2.6;locus_tag=CPIPMKDA_00332;product=hypothetical protein
1	Prodigal:2.6	CDS	390031	392025	.	+	0	ID=CPIPMKDA_00333;Name=feoB;dbxref=COG:COG0370;gene=feoB;inference=ab initio prediction:Prodigal:2.6,similar to AA sequence:UniProtKB:Q8GNS3;locus_tag=CPIPMKDA_00333;product=Fe(2+) transporter FeoB
1	Prodigal:2.6	CDS	392040	392222	.	+	0	ID=CPIPMKDA_00334;inference=ab initio prediction:Prodigal:2.6;locus_tag=CPIPMKDA_00334;product=hypothetical protein
1	Prodigal:2.6	CDS	392405	392869	.	+	0	ID=CPIPMKDA_00335;inference=ab initio prediction:Prodigal:2.6;locus_tag=CPIPMKDA_00335;product=hypothetical protein
1	Prodigal:2.6	CDS	393174	393692	.	+	0	ID=CPIPMKDA_00336;eC_number=2.1.1.63;Name=ogt;dbxref=COG:COG0350;gene=ogt;inference=ab initio prediction:Prodigal:2.6,similar to AA sequence:UniProtKB:P9WJW5;locus_tag=CPIPMKDA_00336;product=Methylated-DNA--protein-cysteine methyltransferase
1	Prodigal:2.6	CDS	393944	395110	.	-	0	ID=CPIPMKDA_00337;eC_number=2.3.3.10;Name=mvaS;dbxref=COG:COG3425;gene=mvaS;inference=ab initio prediction:Prodigal:2.6,similar to AA sequence:UniProtKB:Q9FD71;locus_tag=CPIPMKDA_00337;product=Hydroxymethylglutaryl-CoA synthase
1	Prodigal:2.6	CDS	395355	396632	.	+	0	ID=CPIPMKDA_00338;eC_number=1.1.1.88;Name=mvaA;gene=mvaA;inference=ab initio prediction:Prodigal:2.6,similar to AA sequence:UniProtKB:P13702;locus_tag=CPIPMKDA_00338;product=3-hydroxy-3-methylglutaryl-coenzyme A reductase
1	Prodigal:2.6	CDS	396709	397140	.	-	0	ID=CPIPMKDA_00339;Name=ssaA_2;dbxref=COG:COG3942;gene=ssaA_2;inference=ab initio prediction:Prodigal:2.6,similar to AA sequence:UniProtKB:Q2FV55;locus_tag=CPIPMKDA_00339;product=Staphylococcal secretory antigen SsaA
1	Prodigal:2.6	CDS	397398	397595	.	-	0	ID=CPIPMKDA_00340;inference=ab initio prediction:Prodigal:2.6;locus_tag=CPIPMKDA_00340;product=hypothetical protein
1	Prodigal:2.6	CDS	397801	398685	.	+	0	ID=CPIPMKDA_00341;Name=cynR;gene=cynR;inference=ab initio prediction:Prodigal:2.6,similar to AA sequence:UniProtKB:P27111;locus_tag=CPIPMKDA_00341;product=HTH-type transcriptional regulator CynR
1	Prodigal:2.6	CDS	398997	399389	.	+	0	ID=CPIPMKDA_00342;Name=cidA;dbxref=COG:COG1380;gene=cidA;inference=ab initio prediction:Prodigal:2.6,similar to AA sequence:UniProtKB:P60647;locus_tag=CPIPMKDA_00342;product=Holin-like protein CidA
1	Prodigal:2.6	CDS	399386	400075	.	+	0	ID=CPIPMKDA_00343;Name=cidB;dbxref=COG:COG1346;gene=cidB;inference=ab initio prediction:Prodigal:2.6,similar to AA sequence:UniProtKB:P60639;locus_tag=CPIPMKDA_00343;product=Holin-like protein CidB
1	Prodigal:2.6	CDS	400125	401864	.	+	0	ID=CPIPMKDA_00344;Name=ydaP;dbxref=COG:COG0028;gene=ydaP;inference=ab initio prediction:Prodigal:2.6,similar to AA sequence:UniProtKB:P96591;locus_tag=CPIPMKDA_00344;product=Putative thiamine pyrophosphate-containing protein YdaP
1	Prodigal:2.6	CDS	402108	404135	.	+	0	ID=CPIPMKDA_00345;eC_number=2.7.1.199;Name=ptsG;gene=ptsG;inference=ab initio prediction:Prodigal:2.6,similar to AA sequence:UniProtKB:Q7A807;locus_tag=CPIPMKDA_00345;product=PTS system glucose-specific EIICBA component
1	Prodigal:2.6	CDS	404155	404535	.	+	0	ID=CPIPMKDA_00346;inference=ab initio prediction:Prodigal:2.6;locus_tag=CPIPMKDA_00346;product=hypothetical protein
1	Prodigal:2.6	CDS	404597	405364	.	+	0	ID=CPIPMKDA_00347;inference=ab initio prediction:Prodigal:2.6;locus_tag=CPIPMKDA_00347;product=hypothetical protein
1	Prodigal:2.6	CDS	405429	406499	.	-	0	ID=CPIPMKDA_00348;eC_number=1.1.1.1;Name=adh_1;dbxref=COG:COG1063;gene=adh_1;inference=ab initio prediction:Prodigal:2.6,similar to AA sequence:UniProtKB:Q0KDL6;locus_tag=CPIPMKDA_00348;product=Alcohol dehydrogenase
1	Prodigal:2.6	CDS	406704	407030	.	+	0	ID=CPIPMKDA_00349;inference=ab initio prediction:Prodigal:2.6;locus_tag=CPIPMKDA_00349;product=hypothetical protein
1	Prodigal:2.6	CDS	407213	408061	.	+	0	ID=CPIPMKDA_00350;inference=ab initio prediction:Prodigal:2.6;locus_tag=CPIPMKDA_00350;product=hypothetical protein
1	Prodigal:2.6	CDS	408144	409124	.	+	0	ID=CPIPMKDA_00351;eC_number=3.1.1.-;Name=lipR;dbxref=COG:COG0657;gene=lipR;inference=ab initio prediction:Prodigal:2.6,similar to AA sequence:UniProtKB:P9WK85;locus_tag=CPIPMKDA_00351;product=Putative acetyl-hydrolase LipR
1	Prodigal:2.6	CDS	409196	409513	.	-	0	ID=CPIPMKDA_00352;inference=ab initio prediction:Prodigal:2.6;locus_tag=CPIPMKDA_00352;product=hypothetical protein
1	Prodigal:2.6	CDS	409964	411121	.	+	0	ID=CPIPMKDA_00353;Name=capB;gene=capB;inference=ab initio prediction:Prodigal:2.6,similar to AA sequence:UniProtKB:P19580;locus_tag=CPIPMKDA_00353;product=Capsule biosynthesis protein CapB
1	Prodigal:2.6	CDS	411123	411575	.	+	0	ID=CPIPMKDA_00354;Name=capC;gene=capC;inference=ab initio prediction:Prodigal:2.6,similar to AA sequence:UniProtKB:P19581;locus_tag=CPIPMKDA_00354;product=Capsule biosynthesis protein CapC
1	Prodigal:2.6	CDS	411599	412672	.	+	0	ID=CPIPMKDA_00355;Name=capA_2;gene=capA_2;inference=ab initio prediction:Prodigal:2.6,similar to AA sequence:UniProtKB:P19579;locus_tag=CPIPMKDA_00355;product=Capsule biosynthesis protein CapA
1	Prodigal:2.6	CDS	412647	412823	.	+	0	ID=CPIPMKDA_00356;inference=ab initio prediction:Prodigal:2.6;locus_tag=CPIPMKDA_00356;product=hypothetical protein
1	Prodigal:2.6	CDS	412826	414430	.	+	0	ID=CPIPMKDA_00357;eC_number=2.3.2.-;Name=capD_1;gene=capD_1;inference=ab initio prediction:Prodigal:2.6,similar to AA sequence:UniProtKB:Q51693;locus_tag=CPIPMKDA_00357;product=Capsule biosynthesis protein CapD proenzyme
1	Prodigal:2.6	CDS	414686	415567	.	+	0	ID=CPIPMKDA_00358;Name=glcU_1;dbxref=COG:COG4975;gene=glcU_1;inference=ab initio prediction:Prodigal:2.6,similar to AA sequence:UniProtKB:P40419;locus_tag=CPIPMKDA_00358;product=putative glucose uptake protein GlcU
1	Prodigal:2.6	CDS	415589	415993	.	+	0	ID=CPIPMKDA_00359;eC_number=5.4.99.62;Name=rbsD;dbxref=COG:COG1869;gene=rbsD;inference=ab initio prediction:Prodigal:2.6,similar to AA sequence:UniProtKB:Q2G1A5;locus_tag=CPIPMKDA_00359;product=D-ribose pyranase
1	Prodigal:2.6	CDS	416047	416970	.	+	0	ID=CPIPMKDA_00360;Name=rbsK/rbiA;gene=rbsK/rbiA;inference=ab initio prediction:Prodigal:2.6,similar to AA sequence:UniProtKB:P83534;locus_tag=CPIPMKDA_00360;product=Bifunctional ribokinase/ribose-5-phosphate isomerase A
1	Prodigal:2.6	CDS	417260	418750	.	+	0	ID=CPIPMKDA_00361;eC_number=2.7.1.17;Name=xylB_1;dbxref=COG:COG1070;gene=xylB_1;inference=ab initio prediction:Prodigal:2.6,similar to AA sequence:UniProtKB:P35850;locus_tag=CPIPMKDA_00361;product=Xylulose kinase
1	Prodigal:2.6	CDS	419024	419809	.	+	0	ID=CPIPMKDA_00362;inference=ab initio prediction:Prodigal:2.6;locus_tag=CPIPMKDA_00362;product=hypothetical protein
1	Prodigal:2.6	CDS	420462	421505	.	+	0	ID=CPIPMKDA_00363;inference=ab initio prediction:Prodigal:2.6;locus_tag=CPIPMKDA_00363;product=hypothetical protein
1	Prodigal:2.6	CDS	421505	422188	.	+	0	ID=CPIPMKDA_00364;eC_number=4.3.1.17;Name=sdhB;gene=sdhB;inference=ab initio prediction:Prodigal:2.6,similar to AA sequence:UniProtKB:P33074;locus_tag=CPIPMKDA_00364;product=L-serine dehydratase%2C beta chain
1	Prodigal:2.6	CDS	422201	423100	.	+	0	ID=CPIPMKDA_00365;eC_number=4.3.1.17;Name=sdhA;gene=sdhA;inference=ab initio prediction:Prodigal:2.6,similar to AA sequence:UniProtKB:P33073;locus_tag=CPIPMKDA_00365;product=L-serine dehydratase%2C alpha chain
1	Prodigal:2.6	CDS	423333	423488	.	-	0	ID=CPIPMKDA_00366;inference=ab initio prediction:Prodigal:2.6;locus_tag=CPIPMKDA_00366;product=hypothetical protein
1	Prodigal:2.6	CDS	424054	424548	.	-	0	ID=CPIPMKDA_00367;eC_number=2.3.1.-;Name=pitA_1;dbxref=COG:COG1247;gene=pitA_1;inference=ab initio prediction:Prodigal:2.6,similar to AA sequence:UniProtKB:Q9HUU7;locus_tag=CPIPMKDA_00367;product=L-methionine sulfoximine/L-methionine sulfone acetyltransferase
1	Prodigal:2.6	CDS	424724	425335	.	+	0	ID=CPIPMKDA_00368;inference=ab initio prediction:Prodigal:2.6;locus_tag=CPIPMKDA_00368;product=hypothetical protein
1	Prodigal:2.6	CDS	425680	426489	.	+	0	ID=CPIPMKDA_00369;eC_number=3.1.3.23;Name=ybiV;dbxref=COG:COG0561;gene=ybiV;inference=ab initio prediction:Prodigal:2.6,similar to AA sequence:UniProtKB:P75792;locus_tag=CPIPMKDA_00369;product=Sugar phosphatase YbiV
1	Prodigal:2.6	CDS	426676	427668	.	-	0	ID=CPIPMKDA_00370;eC_number=1.1.1.28;Name=ldhD_3;dbxref=COG:COG1052;gene=ldhD_3;inference=ab initio prediction:Prodigal:2.6,similar to AA sequence:UniProtKB:P72357;locus_tag=CPIPMKDA_00370;product=D-lactate dehydrogenase
1	Prodigal:2.6	CDS	427915	428577	.	+	0	ID=CPIPMKDA_00371;eC_number=1.-.-.-;inference=ab initio prediction:Prodigal:2.6,similar to AA sequence:UniProtKB:Q7A3H8;locus_tag=CPIPMKDA_00371;product=Putative NAD(P)H nitroreductase
1	Prodigal:2.6	CDS	428955	430448	.	+	0	ID=CPIPMKDA_00372;eC_number=1.2.1.3;Name=aldA_1;gene=aldA_1;inference=ab initio prediction:Prodigal:2.6,similar to AA sequence:UniProtKB:Q7A825;locus_tag=CPIPMKDA_00372;product=Putative aldehyde dehydrogenase AldA
1	Prodigal:2.6	CDS	431392	432189	.	-	0	ID=CPIPMKDA_00373;eC_number=1.13.11.2;Name=catE_1;dbxref=COG:COG2514;gene=catE_1;inference=ab initio prediction:Prodigal:2.6,similar to AA sequence:UniProtKB:P54721;locus_tag=CPIPMKDA_00373;product=Catechol-2%2C3-dioxygenase
1	Prodigal:2.6	CDS	432451	432732	.	-	0	ID=CPIPMKDA_00374;Name=yjdJ;dbxref=COG:COG2388;gene=yjdJ;inference=ab initio prediction:Prodigal:2.6,similar to AA sequence:UniProtKB:P39274;locus_tag=CPIPMKDA_00374;product=putative protein YjdJ
1	Prodigal:2.6	CDS	432935	433474	.	+	0	ID=CPIPMKDA_00375;Name=ssaB;dbxref=COG:COG0803;gene=ssaB;inference=ab initio prediction:Prodigal:2.6,similar to AA sequence:UniProtKB:P31304;locus_tag=CPIPMKDA_00375;product=Manganese ABC transporter substrate-binding lipoprotein
1	Prodigal:2.6	CDS	433517	433846	.	+	0	ID=CPIPMKDA_00376;Name=znuA_2;dbxref=COG:COG0803;gene=znuA_2;inference=ab initio prediction:Prodigal:2.6,similar to AA sequence:UniProtKB:O34966;locus_tag=CPIPMKDA_00376;product=High-affinity zinc uptake system binding-protein ZnuA
1	Prodigal:2.6	CDS	433917	435341	.	-	0	ID=CPIPMKDA_00377;eC_number=1.2.1.22;Name=aldA_2;dbxref=COG:COG1012;gene=aldA_2;inference=ab initio prediction:Prodigal:2.6,similar to AA sequence:UniProtKB:P25553;locus_tag=CPIPMKDA_00377;product=Lactaldehyde dehydrogenase
1	Prodigal:2.6	CDS	435590	436639	.	-	0	ID=CPIPMKDA_00378;inference=ab initio prediction:Prodigal:2.6;locus_tag=CPIPMKDA_00378;product=hypothetical protein
1	Prodigal:2.6	CDS	436987	438774	.	+	0	ID=CPIPMKDA_00379;Name=nhaP2;dbxref=COG:COG3263;gene=nhaP2;inference=ab initio prediction:Prodigal:2.6,similar to AA sequence:UniProtKB:Q87KV8;locus_tag=CPIPMKDA_00379;product=K(+)/H(+) antiporter NhaP2
1	Prodigal:2.6	CDS	438997	440961	.	-	0	ID=CPIPMKDA_00380;eC_number=3.1.3.11;Name=fbp;gene=fbp;inference=ab initio prediction:Prodigal:2.6,similar to AA sequence:UniProtKB:Q7A3I5;locus_tag=CPIPMKDA_00380;product=Fructose-1%2C6-bisphosphatase class 3
1	Prodigal:2.6	CDS	441135	441749	.	-	0	ID=CPIPMKDA_00381;dbxref=COG:COG0586;inference=ab initio prediction:Prodigal:2.6,similar to AA sequence:UniProtKB:P9WP09;locus_tag=CPIPMKDA_00381;product=putative membrane protein
1	Prodigal:2.6	CDS	441857	442855	.	-	0	ID=CPIPMKDA_00382;eC_number=2.7.7.80;Name=moeB_1;dbxref=COG:COG0476;gene=moeB_1;inference=ab initio prediction:Prodigal:2.6,similar to AA sequence:UniProtKB:P12282;locus_tag=CPIPMKDA_00382;product=Molybdopterin-synthase adenylyltransferase
1	Prodigal:2.6	CDS	442857	443624	.	-	0	ID=CPIPMKDA_00383;eC_number=2.8.1.10;Name=thiG;dbxref=COG:COG2022;gene=thiG;inference=ab initio prediction:Prodigal:2.6,similar to AA sequence:UniProtKB:O31618;locus_tag=CPIPMKDA_00383;product=Thiazole synthase
1	Prodigal:2.6	CDS	443626	443826	.	-	0	ID=CPIPMKDA_00384;Name=thiS;dbxref=COG:COG2104;gene=thiS;inference=ab initio prediction:Prodigal:2.6,similar to AA sequence:UniProtKB:O31617;locus_tag=CPIPMKDA_00384;product=Sulfur carrier protein ThiS
1	Prodigal:2.6	CDS	443810	444928	.	-	0	ID=CPIPMKDA_00385;eC_number=1.4.3.19;Name=thiO;dbxref=COG:COG0665;gene=thiO;inference=ab initio prediction:Prodigal:2.6,similar to AA sequence:UniProtKB:Q5L2C2;locus_tag=CPIPMKDA_00385;product=Glycine oxidase
1	Prodigal:2.6	CDS	444921	445520	.	-	0	ID=CPIPMKDA_00386;eC_number=2.5.1.3;Name=thiE_1;dbxref=COG:COG0352;gene=thiE_1;inference=ab initio prediction:Prodigal:2.6,similar to AA sequence:UniProtKB:P39594;locus_tag=CPIPMKDA_00386;product=Thiamine-phosphate synthase
1	Prodigal:2.6	CDS	446192	447466	.	+	0	ID=CPIPMKDA_00387;Name=garP;gene=garP;inference=ab initio prediction:Prodigal:2.6,similar to AA sequence:UniProtKB:P0AA80;locus_tag=CPIPMKDA_00387;product=putative galactarate transporter
1	Prodigal:2.6	CDS	447619	447909	.	+	0	ID=CPIPMKDA_00388;eC_number=1.-.-.-;Name=ycnE;dbxref=COG:COG1359;gene=ycnE;inference=ab initio prediction:Prodigal:2.6,similar to AA sequence:UniProtKB:P94425;locus_tag=CPIPMKDA_00388;product=Putative monooxygenase YcnE
1	Prodigal:2.6	CDS	448071	449987	.	+	0	ID=CPIPMKDA_00389;Name=yccS;dbxref=COG:COG1289;gene=yccS;inference=ab initio prediction:Prodigal:2.6,similar to AA sequence:UniProtKB:P75870;locus_tag=CPIPMKDA_00389;product=Inner membrane protein YccS
1	Prodigal:2.6	CDS	450065	450478	.	+	0	ID=CPIPMKDA_00390;inference=ab initio prediction:Prodigal:2.6;locus_tag=CPIPMKDA_00390;product=hypothetical protein
1	Prodigal:2.6	CDS	450746	451447	.	+	0	ID=CPIPMKDA_00391;eC_number=2.7.6.5;Name=ywaC;dbxref=COG:COG2357;gene=ywaC;inference=ab initio prediction:Prodigal:2.6,similar to AA sequence:UniProtKB:P39583;locus_tag=CPIPMKDA_00391;product=GTP pyrophosphokinase YwaC
1	Prodigal:2.6	CDS	451567	452484	.	-	0	ID=CPIPMKDA_00392;inference=ab initio prediction:Prodigal:2.6;locus_tag=CPIPMKDA_00392;product=hypothetical protein
1	Prodigal:2.6	CDS	452790	453665	.	+	0	ID=CPIPMKDA_00393;eC_number=3.1.1.2;inference=ab initio prediction:Prodigal:2.6,similar to AA sequence:UniProtKB:P22862;locus_tag=CPIPMKDA_00393;product=Arylesterase
1	Prodigal:2.6	CDS	453745	454467	.	+	0	ID=CPIPMKDA_00394;Name=merR1;gene=merR1;inference=ab initio prediction:Prodigal:2.6,similar to AA sequence:UniProtKB:P22853;locus_tag=CPIPMKDA_00394;product=Mercuric resistance operon regulatory protein
1	Prodigal:2.6	CDS	454625	455983	.	-	0	ID=CPIPMKDA_00395;Name=glpT;dbxref=COG:COG2271;gene=glpT;inference=ab initio prediction:Prodigal:2.6,similar to AA sequence:UniProtKB:P08194;locus_tag=CPIPMKDA_00395;product=Glycerol-3-phosphate transporter
1	Prodigal:2.6	CDS	456351	457031	.	+	0	ID=CPIPMKDA_00396;Name=rspR;dbxref=COG:COG1802;gene=rspR;inference=ab initio prediction:Prodigal:2.6,similar to AA sequence:UniProtKB:P0ACM2;locus_tag=CPIPMKDA_00396;product=HTH-type transcriptional repressor RspR
1	Prodigal:2.6	CDS	457055	458596	.	+	0	ID=CPIPMKDA_00397;eC_number=2.7.1.17;Name=xylB_2;dbxref=COG:COG1070;gene=xylB_2;inference=ab initio prediction:Prodigal:2.6,similar to AA sequence:UniProtKB:P35850;locus_tag=CPIPMKDA_00397;product=Xylulose kinase
1	Prodigal:2.6	CDS	458646	460004	.	+	0	ID=CPIPMKDA_00398;Name=gntT;dbxref=COG:COG2610;gene=gntT;inference=ab initio prediction:Prodigal:2.6,similar to AA sequence:UniProtKB:P39835;locus_tag=CPIPMKDA_00398;product=High-affinity gluconate transporter
1	Prodigal:2.6	CDS	460253	461119	.	+	0	ID=CPIPMKDA_00399;eC_number=2.7.7.9;Name=gtaB;dbxref=COG:COG1210;gene=gtaB;inference=ab initio prediction:Prodigal:2.6,similar to AA sequence:UniProtKB:Q2G1T6;locus_tag=CPIPMKDA_00399;product=UTP--glucose-1-phosphate uridylyltransferase
1	Prodigal:2.6	CDS	461222	461317	.	-	0	ID=CPIPMKDA_00400;inference=ab initio prediction:Prodigal:2.6;locus_tag=CPIPMKDA_00400;product=hypothetical protein
1	Prodigal:2.6	CDS	461334	462974	.	-	0	ID=CPIPMKDA_00401;eC_number=5.4.2.2;Name=pgcA;dbxref=COG:COG1109;gene=pgcA;inference=ab initio prediction:Prodigal:2.6,similar to AA sequence:UniProtKB:Q2FVC1;locus_tag=CPIPMKDA_00401;product=Phosphoglucomutase
1	Prodigal:2.6	CDS	463192	464682	.	+	0	ID=CPIPMKDA_00402;eC_number=2.4.1.52;Name=tagE_1;dbxref=COG:COG0438;gene=tagE_1;inference=ab initio prediction:Prodigal:2.6,similar to AA sequence:UniProtKB:P13484;locus_tag=CPIPMKDA_00402;product=Poly(glycerol-phosphate) alpha-glucosyltransferase
1	Prodigal:2.6	CDS	464964	465953	.	+	0	ID=CPIPMKDA_00403;eC_number=2.1.1.37;Name=haeIIIM;gene=haeIIIM;inference=ab initio prediction:Prodigal:2.6,similar to AA sequence:UniProtKB:P20589;locus_tag=CPIPMKDA_00403;product=Modification methylase HaeIII
1	Prodigal:2.6	CDS	465953	466957	.	+	0	ID=CPIPMKDA_00404;inference=ab initio prediction:Prodigal:2.6;locus_tag=CPIPMKDA_00404;product=hypothetical protein
1	Prodigal:2.6	CDS	467019	468179	.	+	0	ID=CPIPMKDA_00405;inference=ab initio prediction:Prodigal:2.6;locus_tag=CPIPMKDA_00405;product=hypothetical protein
1	Prodigal:2.6	CDS	468280	468471	.	+	0	ID=CPIPMKDA_00406;inference=ab initio prediction:Prodigal:2.6;locus_tag=CPIPMKDA_00406;product=hypothetical protein
1	Prodigal:2.6	CDS	468754	469050	.	-	0	ID=CPIPMKDA_00407;inference=ab initio prediction:Prodigal:2.6;locus_tag=CPIPMKDA_00407;product=hypothetical protein
1	Prodigal:2.6	CDS	469238	469930	.	+	0	ID=CPIPMKDA_00408;eC_number=1.-.-.-;inference=ab initio prediction:Prodigal:2.6,similar to AA sequence:UniProtKB:Q7A3L9;locus_tag=CPIPMKDA_00408;product=putative oxidoreductase
1	Prodigal:2.6	CDS	470019	471275	.	+	0	ID=CPIPMKDA_00409;eC_number=3.5.1.-;Name=ylmB;dbxref=COG:COG0624;gene=ylmB;inference=ab initio prediction:Prodigal:2.6,similar to AA sequence:UniProtKB:Q9K9G9;locus_tag=CPIPMKDA_00409;product=N-formyl-4-amino-5-aminomethyl-2-methylpyrimidine deformylase
1	Prodigal:2.6	CDS	471442	473646	.	-	0	ID=CPIPMKDA_00410;eC_number=2.7.4.1;Name=ppk;dbxref=COG:COG0855;gene=ppk;inference=ab initio prediction:Prodigal:2.6,similar to AA sequence:UniProtKB:P0DP44;locus_tag=CPIPMKDA_00410;product=Polyphosphate kinase
1	Prodigal:2.6	CDS	473670	475202	.	-	0	ID=CPIPMKDA_00411;eC_number=3.6.1.40;Name=gppA;dbxref=COG:COG0248;gene=gppA;inference=ab initio prediction:Prodigal:2.6,similar to AA sequence:UniProtKB:P25552;locus_tag=CPIPMKDA_00411;product=Guanosine-5'-triphosphate%2C3'-diphosphate pyrophosphatase
1	Prodigal:2.6	CDS	475515	476333	.	+	0	ID=CPIPMKDA_00412;eC_number=1.1.1.-;Name=lvr;gene=lvr;inference=ab initio prediction:Prodigal:2.6,similar to AA sequence:UniProtKB:Q9LBG2;locus_tag=CPIPMKDA_00412;product=Levodione reductase
1	Prodigal:2.6	CDS	476495	476683	.	-	0	ID=CPIPMKDA_00413;inference=ab initio prediction:Prodigal:2.6;locus_tag=CPIPMKDA_00413;product=hypothetical protein
1	Prodigal:2.6	CDS	476700	477776	.	-	0	ID=CPIPMKDA_00414;eC_number=3.4.11.-;Name=ysdC;dbxref=COG:COG1363;gene=ysdC;inference=ab initio prediction:Prodigal:2.6,similar to AA sequence:UniProtKB:P94521;locus_tag=CPIPMKDA_00414;product=Putative aminopeptidase YsdC
1	Prodigal:2.6	CDS	477960	478427	.	+	0	ID=CPIPMKDA_00415;Name=yehR;dbxref=COG:COG4808;gene=yehR;inference=ab initio prediction:Prodigal:2.6,similar to AA sequence:UniProtKB:P33354;locus_tag=CPIPMKDA_00415;product=putative lipoprotein YehR
1	Prodigal:2.6	CDS	478480	480057	.	-	0	ID=CPIPMKDA_00416;eC_number=1.4.1.13;Name=gltB_1;gene=gltB_1;inference=ab initio prediction:Prodigal:2.6,similar to AA sequence:UniProtKB:Q05755;locus_tag=CPIPMKDA_00416;product=Glutamate synthase [NADPH] large chain
1	Prodigal:2.6	CDS	480202	480984	.	+	0	ID=CPIPMKDA_00417;inference=ab initio prediction:Prodigal:2.6;locus_tag=CPIPMKDA_00417;product=hypothetical protein
1	Prodigal:2.6	CDS	481013	481783	.	+	0	ID=CPIPMKDA_00418;inference=ab initio prediction:Prodigal:2.6;locus_tag=CPIPMKDA_00418;product=hypothetical protein
1	Prodigal:2.6	CDS	482079	482741	.	+	0	ID=CPIPMKDA_00419;eC_number=3.6.3.-;Name=fetA;dbxref=COG:COG4619;gene=fetA;inference=ab initio prediction:Prodigal:2.6,similar to AA sequence:UniProtKB:P77279;locus_tag=CPIPMKDA_00419;product=putative iron export ATP-binding protein FetA
1	Prodigal:2.6	CDS	482734	483510	.	+	0	ID=CPIPMKDA_00420;Name=fetB;dbxref=COG:COG0390;gene=fetB;inference=ab initio prediction:Prodigal:2.6,similar to AA sequence:UniProtKB:P77307;locus_tag=CPIPMKDA_00420;product=putative iron export permease protein FetB
1	Prodigal:2.6	CDS	483649	484827	.	+	0	ID=CPIPMKDA_00421;Name=pbuE;dbxref=COG:COG2814;gene=pbuE;inference=ab initio prediction:Prodigal:2.6,similar to AA sequence:UniProtKB:Q797E3;locus_tag=CPIPMKDA_00421;product=Purine efflux pump PbuE
1	Prodigal:2.6	CDS	484910	486265	.	-	0	ID=CPIPMKDA_00422;eC_number=3.1.1.-;Name=pnbA;dbxref=COG:COG2272;gene=pnbA;inference=ab initio prediction:Prodigal:2.6,similar to AA sequence:UniProtKB:P37967;locus_tag=CPIPMKDA_00422;product=Para-nitrobenzyl esterase
1	Prodigal:2.6	CDS	486582	488261	.	-	0	ID=CPIPMKDA_00423;Name=yveA;dbxref=COG:COG0531;gene=yveA;inference=ab initio prediction:Prodigal:2.6,similar to AA sequence:UniProtKB:O07002;locus_tag=CPIPMKDA_00423;product=Aspartate-proton symporter
1	Prodigal:2.6	CDS	488861	489913	.	-	0	ID=CPIPMKDA_00424;eC_number=1.-.-.-;Name=ydjJ;dbxref=COG:COG1063;gene=ydjJ;inference=ab initio prediction:Prodigal:2.6,similar to AA sequence:UniProtKB:P77280;locus_tag=CPIPMKDA_00424;product=putative zinc-type alcohol dehydrogenase-like protein YdjJ
1	Prodigal:2.6	CDS	490403	491659	.	+	0	ID=CPIPMKDA_00425;eC_number=3.6.3.32;Name=opuCA_2;gene=opuCA_2;inference=ab initio prediction:Prodigal:2.6,similar to AA sequence:UniProtKB:G2JZ44;locus_tag=CPIPMKDA_00425;product=Carnitine transport ATP-binding protein OpuCA
1	Prodigal:2.6	CDS	491662	492297	.	+	0	ID=CPIPMKDA_00426;Name=opuCB_2;gene=opuCB_2;inference=ab initio prediction:Prodigal:2.6,similar to AA sequence:UniProtKB:G2JZ43;locus_tag=CPIPMKDA_00426;product=Carnitine transport permease protein OpuCB
1	Prodigal:2.6	CDS	492314	493258	.	+	0	ID=CPIPMKDA_00427;Name=opuBC;dbxref=COG:COG1732;gene=opuBC;inference=ab initio prediction:Prodigal:2.6,similar to AA sequence:UniProtKB:Q45462;locus_tag=CPIPMKDA_00427;product=Choline-binding protein
1	Prodigal:2.6	CDS	493258	493953	.	+	0	ID=CPIPMKDA_00428;Name=opuCD_2;dbxref=COG:COG1174;gene=opuCD_2;inference=ab initio prediction:Prodigal:2.6,similar to AA sequence:UniProtKB:O34742;locus_tag=CPIPMKDA_00428;product=Glycine betaine/carnitine/choline transport system permease protein OpuCD
1	Prodigal:2.6	CDS	494135	494836	.	-	0	ID=CPIPMKDA_00429;Name=lrgB;dbxref=COG:COG1346;gene=lrgB;inference=ab initio prediction:Prodigal:2.6,similar to AA sequence:UniProtKB:P60643;locus_tag=CPIPMKDA_00429;product=Antiholin-like protein LrgB
1	Prodigal:2.6	CDS	494840	495298	.	-	0	ID=CPIPMKDA_00430;Name=lrgA;dbxref=COG:COG1380;gene=lrgA;inference=ab initio prediction:Prodigal:2.6,similar to AA sequence:UniProtKB:P72358;locus_tag=CPIPMKDA_00430;product=Antiholin-like protein LrgA
1	Prodigal:2.6	CDS	495433	496191	.	-	0	ID=CPIPMKDA_00431;Name=lytR;dbxref=COG:COG3279;gene=lytR;inference=ab initio prediction:Prodigal:2.6,similar to AA sequence:UniProtKB:P60611;locus_tag=CPIPMKDA_00431;product=Sensory transduction protein LytR
1	Prodigal:2.6	CDS	496172	497947	.	-	0	ID=CPIPMKDA_00432;eC_number=2.7.13.3;Name=ypdA;dbxref=COG:COG3275;gene=ypdA;inference=ab initio prediction:Prodigal:2.6,similar to AA sequence:UniProtKB:P0AA93;locus_tag=CPIPMKDA_00432;product=Sensor histidine kinase YpdA
1	Prodigal:2.6	CDS	498371	499771	.	+	0	ID=CPIPMKDA_00433;Name=norB_2;dbxref=COG:COG0477;gene=norB_2;inference=ab initio prediction:Prodigal:2.6,similar to AA sequence:UniProtKB:Q2FYJ5;locus_tag=CPIPMKDA_00433;product=Quinolone resistance protein NorB
1	Prodigal:2.6	CDS	500195	501127	.	+	0	ID=CPIPMKDA_00434;eC_number=1.1.1.169;Name=panE;dbxref=COG:COG1893;gene=panE;inference=ab initio prediction:Prodigal:2.6,similar to AA sequence:UniProtKB:P0A9J4;locus_tag=CPIPMKDA_00434;product=2-dehydropantoate 2-reductase
1	Prodigal:2.6	CDS	501250	502086	.	-	0	ID=CPIPMKDA_00435;Name=yidC_1;gene=yidC_1;inference=ab initio prediction:Prodigal:2.6,similar to AA sequence:UniProtKB:P65629;locus_tag=CPIPMKDA_00435;product=Membrane protein insertase YidC
1	Prodigal:2.6	CDS	502247	503764	.	-	0	ID=CPIPMKDA_00436;Name=flp;gene=flp;inference=ab initio prediction:Prodigal:2.6,similar to AA sequence:UniProtKB:Q7A3Q5;locus_tag=CPIPMKDA_00436;product=Protein flp
1	Prodigal:2.6	CDS	504051	505880	.	+	0	ID=CPIPMKDA_00437;inference=ab initio prediction:Prodigal:2.6;locus_tag=CPIPMKDA_00437;product=hypothetical protein
1	Prodigal:2.6	CDS	506028	507404	.	-	0	ID=CPIPMKDA_00438;Name=cycA_2;dbxref=COG:COG1113;gene=cycA_2;inference=ab initio prediction:Prodigal:2.6,similar to AA sequence:UniProtKB:P0AAE0;locus_tag=CPIPMKDA_00438;product=D-serine/D-alanine/glycine transporter
1	Prodigal:2.6	CDS	507722	508531	.	+	0	ID=CPIPMKDA_00439;eC_number=3.1.4.53;Name=cpdA;gene=cpdA;inference=ab initio prediction:Prodigal:2.6,protein motif:HAMAP:MF_00905;locus_tag=CPIPMKDA_00439;product=3'%2C5'-cyclic adenosine monophosphate phosphodiesterase CpdA
1	Prodigal:2.6	CDS	508594	509202	.	-	0	ID=CPIPMKDA_00440;inference=ab initio prediction:Prodigal:2.6;locus_tag=CPIPMKDA_00440;product=hypothetical protein
1	Prodigal:2.6	CDS	509509	510708	.	-	0	ID=CPIPMKDA_00441;Name=bcr_1;gene=bcr_1;inference=ab initio prediction:Prodigal:2.6,similar to AA sequence:UniProtKB:P28246;locus_tag=CPIPMKDA_00441;product=Bicyclomycin resistance protein
1	Prodigal:2.6	CDS	510972	511673	.	-	0	ID=CPIPMKDA_00442;inference=ab initio prediction:Prodigal:2.6;locus_tag=CPIPMKDA_00442;product=hypothetical protein
1	Prodigal:2.6	CDS	511704	512855	.	-	0	ID=CPIPMKDA_00443;eC_number=2.7.1.165;Name=garK_1;dbxref=COG:COG1929;gene=garK_1;inference=ab initio prediction:Prodigal:2.6,similar to AA sequence:UniProtKB:P23524;locus_tag=CPIPMKDA_00443;product=Glycerate 2-kinase
1	Prodigal:2.6	CDS	513139	514611	.	+	0	ID=CPIPMKDA_00444;inference=ab initio prediction:Prodigal:2.6;locus_tag=CPIPMKDA_00444;product=hypothetical protein
1	Prodigal:2.6	CDS	514632	515018	.	+	0	ID=CPIPMKDA_00445;inference=ab initio prediction:Prodigal:2.6;locus_tag=CPIPMKDA_00445;product=hypothetical protein
1	Prodigal:2.6	CDS	515303	516190	.	+	0	ID=CPIPMKDA_00446;Name=fieF;dbxref=COG:COG0053;gene=fieF;inference=ab initio prediction:Prodigal:2.6,similar to AA sequence:UniProtKB:P69380;locus_tag=CPIPMKDA_00446;product=Ferrous-iron efflux pump FieF
1	Prodigal:2.6	CDS	516432	517118	.	+	0	ID=CPIPMKDA_00447;eC_number=5.4.2.11;Name=gpmA_1;gene=gpmA_1;inference=ab initio prediction:Prodigal:2.6,similar to AA sequence:UniProtKB:P99153;locus_tag=CPIPMKDA_00447;product=2%2C3-bisphosphoglycerate-dependent phosphoglycerate mutase
1	Prodigal:2.6	CDS	517623	518411	.	+	0	ID=CPIPMKDA_00448;Name=tcyA;dbxref=COG:COG0834;gene=tcyA;inference=ab initio prediction:Prodigal:2.6,similar to AA sequence:UniProtKB:P42199;locus_tag=CPIPMKDA_00448;product=L-cystine-binding protein TcyA
1	Prodigal:2.6	CDS	518392	519111	.	+	0	ID=CPIPMKDA_00449;Name=tcyB;dbxref=COG:COG0765;gene=tcyB;inference=ab initio prediction:Prodigal:2.6,similar to AA sequence:UniProtKB:P42200;locus_tag=CPIPMKDA_00449;product=L-cystine transport system permease protein TcyB
1	Prodigal:2.6	CDS	519108	519839	.	+	0	ID=CPIPMKDA_00450;eC_number=3.6.3.-;Name=tcyC;dbxref=COG:COG1126;gene=tcyC;inference=ab initio prediction:Prodigal:2.6,similar to AA sequence:UniProtKB:P39456;locus_tag=CPIPMKDA_00450;product=L-cystine import ATP-binding protein TcyC
1	Prodigal:2.6	CDS	519983	520129	.	-	0	ID=CPIPMKDA_00451;inference=ab initio prediction:Prodigal:2.6;locus_tag=CPIPMKDA_00451;product=hypothetical protein
1	Prodigal:2.6	CDS	520515	521762	.	-	0	ID=CPIPMKDA_00452;eC_number=2.3.2.17;Name=femA_1;gene=femA_1;inference=ab initio prediction:Prodigal:2.6,similar to AA sequence:UniProtKB:Q7A5R3;locus_tag=CPIPMKDA_00452;product=Aminoacyltransferase FemA
1	Prodigal:2.6	CDS	522123	522485	.	+	0	ID=CPIPMKDA_00453;inference=ab initio prediction:Prodigal:2.6;locus_tag=CPIPMKDA_00453;product=hypothetical protein
1	Prodigal:2.6	CDS	522509	523105	.	+	0	ID=CPIPMKDA_00454;Name=bdbD;dbxref=COG:COG1651;gene=bdbD;inference=ab initio prediction:Prodigal:2.6,similar to AA sequence:UniProtKB:O32218;locus_tag=CPIPMKDA_00454;product=Disulfide bond formation protein D
1	Prodigal:2.6	CDS	523387	523857	.	+	0	ID=CPIPMKDA_00455;inference=ab initio prediction:Prodigal:2.6;locus_tag=CPIPMKDA_00455;product=hypothetical protein
1	Prodigal:2.6	CDS	524092	524913	.	+	0	ID=CPIPMKDA_00456;Name=nirC;dbxref=COG:COG2116;gene=nirC;inference=ab initio prediction:Prodigal:2.6,similar to AA sequence:UniProtKB:P0AC26;locus_tag=CPIPMKDA_00456;product=Nitrite transporter NirC
1	Prodigal:2.6	CDS	525356	525892	.	+	0	ID=CPIPMKDA_00457;eC_number=2.3.1.-;Name=ytmI;gene=ytmI;inference=ab initio prediction:Prodigal:2.6,similar to AA sequence:UniProtKB:O34350;locus_tag=CPIPMKDA_00457;product=putative N-acetyltransferase YtmI
1	Prodigal:2.6	CDS	526192	526347	.	-	0	ID=CPIPMKDA_00458;inference=ab initio prediction:Prodigal:2.6;locus_tag=CPIPMKDA_00458;product=hypothetical protein
1	Prodigal:2.6	CDS	526628	528103	.	-	0	ID=CPIPMKDA_00459;Name=gsiB;dbxref=COG:COG0747;gene=gsiB;inference=ab initio prediction:Prodigal:2.6,similar to AA sequence:UniProtKB:P75797;locus_tag=CPIPMKDA_00459;product=Glutathione-binding protein GsiB
1	Prodigal:2.6	CDS	528256	528363	.	+	0	ID=CPIPMKDA_00460;inference=ab initio prediction:Prodigal:2.6;locus_tag=CPIPMKDA_00460;product=hypothetical protein
1	Prodigal:2.6	CDS	528353	529072	.	+	0	ID=CPIPMKDA_00461;eC_number=4.99.1.4;Name=sirB;dbxref=COG:COG2138;gene=sirB;inference=ab initio prediction:Prodigal:2.6,similar to AA sequence:UniProtKB:O34632;locus_tag=CPIPMKDA_00461;product=Sirohydrochlorin ferrochelatase
1	Prodigal:2.6	CDS	529510	531915	.	+	0	ID=CPIPMKDA_00462;eC_number=1.7.1.4;Name=nasD;dbxref=COG:COG1251;gene=nasD;inference=ab initio prediction:Prodigal:2.6,similar to AA sequence:UniProtKB:P42435;locus_tag=CPIPMKDA_00462;product=Nitrite reductase [NAD(P)H]
1	Prodigal:2.6	CDS	531918	532232	.	+	0	ID=CPIPMKDA_00463;eC_number=1.7.1.4;Name=nasE;dbxref=COG:COG2146;gene=nasE;inference=ab initio prediction:Prodigal:2.6,similar to AA sequence:UniProtKB:P42436;locus_tag=CPIPMKDA_00463;product=Assimilatory nitrite reductase [NAD(P)H] small subunit
1	Prodigal:2.6	CDS	532223	533158	.	+	0	ID=CPIPMKDA_00464;eC_number=2.1.1.107;Name=sumT_2;dbxref=COG:COG0007;gene=sumT_2;inference=ab initio prediction:Prodigal:2.6,similar to AA sequence:UniProtKB:O34744;locus_tag=CPIPMKDA_00464;product=Uroporphyrinogen-III C-methyltransferase
1	Prodigal:2.6	CDS	533337	537020	.	+	0	ID=CPIPMKDA_00465;eC_number=1.7.99.4;Name=narG;dbxref=COG:COG5013;gene=narG;inference=ab initio prediction:Prodigal:2.6,similar to AA sequence:UniProtKB:P09152;locus_tag=CPIPMKDA_00465;product=Respiratory nitrate reductase 1 alpha chain
1	Prodigal:2.6	CDS	537010	538563	.	+	0	ID=CPIPMKDA_00466;eC_number=1.7.99.4;Name=narH;dbxref=COG:COG1140;gene=narH;inference=ab initio prediction:Prodigal:2.6,similar to AA sequence:UniProtKB:P11349;locus_tag=CPIPMKDA_00466;product=Respiratory nitrate reductase 1 beta chain
1	Prodigal:2.6	CDS	538529	539131	.	+	0	ID=CPIPMKDA_00467;Name=narW;dbxref=COG:COG2180;gene=narW;inference=ab initio prediction:Prodigal:2.6,similar to AA sequence:UniProtKB:P19317;locus_tag=CPIPMKDA_00467;product=putative nitrate reductase molybdenum cofactor assembly chaperone NarW
1	Prodigal:2.6	CDS	539124	539801	.	+	0	ID=CPIPMKDA_00468;eC_number=1.7.99.4;Name=narX;gene=narX;inference=ab initio prediction:Prodigal:2.6,similar to AA sequence:UniProtKB:P9WJQ0;locus_tag=CPIPMKDA_00468;product=Nitrate reductase-like protein NarX
1	Prodigal:2.6	CDS	539821	540273	.	+	0	ID=CPIPMKDA_00469;inference=ab initio prediction:Prodigal:2.6;locus_tag=CPIPMKDA_00469;product=hypothetical protein
1	Prodigal:2.6	CDS	540283	541317	.	+	0	ID=CPIPMKDA_00470;eC_number=2.7.13.3;Name=nreB;gene=nreB;inference=ab initio prediction:Prodigal:2.6,similar to AA sequence:UniProtKB:Q7WZY5;locus_tag=CPIPMKDA_00470;product=Oxygen sensor histidine kinase NreB
1	Prodigal:2.6	CDS	541346	542002	.	+	0	ID=CPIPMKDA_00471;Name=nreC;dbxref=COG:COG2197;gene=nreC;inference=ab initio prediction:Prodigal:2.6,similar to AA sequence:UniProtKB:Q7WZY4;locus_tag=CPIPMKDA_00471;product=Oxygen regulatory protein NreC
1	Prodigal:2.6	CDS	542259	543422	.	+	0	ID=CPIPMKDA_00472;Name=narT;dbxref=COG:COG2223;gene=narT;inference=ab initio prediction:Prodigal:2.6,similar to AA sequence:UniProtKB:O33854;locus_tag=CPIPMKDA_00472;product=putative nitrate transporter NarT
1	Prodigal:2.6	CDS	544128	544574	.	-	0	ID=CPIPMKDA_00473;Name=sarZ;gene=sarZ;inference=ab initio prediction:Prodigal:2.6,similar to AA sequence:UniProtKB:Q2FVN3;locus_tag=CPIPMKDA_00473;product=HTH-type transcriptional regulator SarZ
1	Prodigal:2.6	CDS	544738	545367	.	+	0	ID=CPIPMKDA_00474;eC_number=1.-.-.-;Name=yodC;dbxref=COG:COG0778;gene=yodC;inference=ab initio prediction:Prodigal:2.6,similar to AA sequence:UniProtKB:P81102;locus_tag=CPIPMKDA_00474;product=Putative NAD(P)H nitroreductase YodC
1	Prodigal:2.6	CDS	545491	545856	.	+	0	ID=CPIPMKDA_00475;inference=ab initio prediction:Prodigal:2.6;locus_tag=CPIPMKDA_00475;product=hypothetical protein
1	Prodigal:2.6	CDS	546021	547301	.	+	0	ID=CPIPMKDA_00476;Name=gltT;gene=gltT;inference=ab initio prediction:Prodigal:2.6,similar to AA sequence:UniProtKB:P24943;locus_tag=CPIPMKDA_00476;product=Proton/sodium-glutamate symport protein
1	Prodigal:2.6	CDS	547584	547934	.	-	0	ID=CPIPMKDA_00477;inference=ab initio prediction:Prodigal:2.6;locus_tag=CPIPMKDA_00477;product=hypothetical protein
1	Prodigal:2.6	CDS	548125	548589	.	-	0	ID=CPIPMKDA_00478;Name=ydaG;dbxref=COG:COG3871;gene=ydaG;inference=ab initio prediction:Prodigal:2.6,similar to AA sequence:UniProtKB:P80238;locus_tag=CPIPMKDA_00478;product=General stress protein 26
1	Prodigal:2.6	CDS	548620	550725	.	-	0	ID=CPIPMKDA_00479;Name=melR;gene=melR;inference=ab initio prediction:Prodigal:2.6,similar to AA sequence:UniProtKB:P0ACH8;locus_tag=CPIPMKDA_00479;product=Melibiose operon regulatory protein
1	Prodigal:2.6	CDS	551888	552265	.	-	0	ID=CPIPMKDA_00480;inference=ab initio prediction:Prodigal:2.6;locus_tag=CPIPMKDA_00480;product=hypothetical protein
1	Prodigal:2.6	CDS	552419	553864	.	+	0	ID=CPIPMKDA_00481;Name=treP;dbxref=COG:COG1263;gene=treP;inference=ab initio prediction:Prodigal:2.6,similar to AA sequence:UniProtKB:P39794;locus_tag=CPIPMKDA_00481;product=PTS system trehalose-specific EIIBC component
1	Prodigal:2.6	CDS	553954	554901	.	-	0	ID=CPIPMKDA_00482;inference=ab initio prediction:Prodigal:2.6;locus_tag=CPIPMKDA_00482;product=hypothetical protein
1	Prodigal:2.6	CDS	555496	555912	.	+	0	ID=CPIPMKDA_00483;Name=yobA;dbxref=COG:COG2372;gene=yobA;inference=ab initio prediction:Prodigal:2.6,similar to AA sequence:UniProtKB:P0AA57;locus_tag=CPIPMKDA_00483;product=Protein YobA
1	Prodigal:2.6	CDS	556092	556283	.	+	0	ID=CPIPMKDA_00484;inference=ab initio prediction:Prodigal:2.6;locus_tag=CPIPMKDA_00484;product=hypothetical protein
1	Prodigal:2.6	CDS	556286	556741	.	+	0	ID=CPIPMKDA_00485;inference=ab initio prediction:Prodigal:2.6;locus_tag=CPIPMKDA_00485;product=hypothetical protein
1	Prodigal:2.6	CDS	556767	557036	.	+	0	ID=CPIPMKDA_00486;Name=ycnI_1;dbxref=COG:COG4549;gene=ycnI_1;inference=ab initio prediction:Prodigal:2.6,similar to AA sequence:UniProtKB:P94431;locus_tag=CPIPMKDA_00486;product=putative protein YcnI
1	Prodigal:2.6	CDS	557096	557359	.	+	0	ID=CPIPMKDA_00487;Name=ycnI_2;dbxref=COG:COG4549;gene=ycnI_2;inference=ab initio prediction:Prodigal:2.6,similar to AA sequence:UniProtKB:P94431;locus_tag=CPIPMKDA_00487;product=putative protein YcnI
1	Prodigal:2.6	CDS	557573	557989	.	+	0	ID=CPIPMKDA_00488;inference=ab initio prediction:Prodigal:2.6;locus_tag=CPIPMKDA_00488;product=hypothetical protein
1	Prodigal:2.6	CDS	558058	558459	.	+	0	ID=CPIPMKDA_00489;inference=ab initio prediction:Prodigal:2.6;locus_tag=CPIPMKDA_00489;product=hypothetical protein
1	Prodigal:2.6	CDS	558523	559515	.	-	0	ID=CPIPMKDA_00490;eC_number=1.6.5.-;Name=yhfP;dbxref=COG:COG0604;gene=yhfP;inference=ab initio prediction:Prodigal:2.6,similar to AA sequence:UniProtKB:O07615;locus_tag=CPIPMKDA_00490;product=Putative quinone oxidoreductase YhfP
1	Prodigal:2.6	CDS	559756	560295	.	+	0	ID=CPIPMKDA_00491;eC_number=2.3.1.57;Name=paiA;dbxref=COG:COG0454;gene=paiA;inference=ab initio prediction:Prodigal:2.6,similar to AA sequence:UniProtKB:P21340;locus_tag=CPIPMKDA_00491;product=Spermidine/spermine N(1)-acetyltransferase
1	Prodigal:2.6	CDS	560567	562732	.	+	0	ID=CPIPMKDA_00492;eC_number=2.7.8.12;Name=tagF_2;dbxref=COG:COG1887;gene=tagF_2;inference=ab initio prediction:Prodigal:2.6,similar to AA sequence:UniProtKB:Q5HLM5;locus_tag=CPIPMKDA_00492;product=Teichoic acid poly(glycerol phosphate) polymerase
1	Prodigal:2.6	CDS	562861	563508	.	+	0	ID=CPIPMKDA_00493;inference=ab initio prediction:Prodigal:2.6,similar to AA sequence:UniProtKB:Q7A3W5;locus_tag=CPIPMKDA_00493;product=putative lipoprotein
1	Prodigal:2.6	CDS	563640	565319	.	-	0	ID=CPIPMKDA_00494;eC_number=2.7.8.12;Name=tagF_3;dbxref=COG:COG1887;gene=tagF_3;inference=ab initio prediction:Prodigal:2.6,similar to AA sequence:UniProtKB:Q5HLM5;locus_tag=CPIPMKDA_00494;product=Teichoic acid poly(glycerol phosphate) polymerase
1	Prodigal:2.6	CDS	565669	567270	.	+	0	ID=CPIPMKDA_00495;Name=lctP;dbxref=COG:COG1620;gene=lctP;inference=ab initio prediction:Prodigal:2.6,similar to AA sequence:UniProtKB:P55910;locus_tag=CPIPMKDA_00495;product=L-lactate permease
1	Prodigal:2.6	CDS	567475	568620	.	-	0	ID=CPIPMKDA_00496;eC_number=2.4.1.-;Name=gtf1_2;gene=gtf1_2;inference=ab initio prediction:Prodigal:2.6,similar to AA sequence:UniProtKB:A1C3L9;locus_tag=CPIPMKDA_00496;product=Glycosyltransferase Gtf1
1	Prodigal:2.6	CDS	568952	570430	.	+	0	ID=CPIPMKDA_00497;eC_number=1.1.5.4;Name=mqo1;gene=mqo1;inference=ab initio prediction:Prodigal:2.6,similar to AA sequence:UniProtKB:P65422;locus_tag=CPIPMKDA_00497;product=putative malate:quinone oxidoreductase 1
1	Prodigal:2.6	CDS	570574	571929	.	-	0	ID=CPIPMKDA_00498;eC_number=2.7.13.3;Name=hssS;gene=hssS;inference=ab initio prediction:Prodigal:2.6,similar to AA sequence:UniProtKB:A6QJK4;locus_tag=CPIPMKDA_00498;product=Heme sensor protein HssS
1	Prodigal:2.6	CDS	571922	572596	.	-	0	ID=CPIPMKDA_00499;Name=hssR;gene=hssR;inference=ab initio prediction:Prodigal:2.6,similar to AA sequence:UniProtKB:A6QJK3;locus_tag=CPIPMKDA_00499;product=Heme response regulator HssR
1	Prodigal:2.6	CDS	572728	573780	.	+	0	ID=CPIPMKDA_00500;dbxref=COG:COG0577;inference=ab initio prediction:Prodigal:2.6,similar to AA sequence:UniProtKB:P9WG17;locus_tag=CPIPMKDA_00500;product=putative ABC transporter permease
1	Prodigal:2.6	CDS	573780	574448	.	+	0	ID=CPIPMKDA_00501;eC_number=3.6.3.-;Name=hrtA;dbxref=COG:COG1136;gene=hrtA;inference=ab initio prediction:Prodigal:2.6,similar to AA sequence:UniProtKB:Q99RR8;locus_tag=CPIPMKDA_00501;product=Putative hemin import ATP-binding protein HrtA
1	Prodigal:2.6	CDS	574269	574712	.	-	0	ID=CPIPMKDA_00502;inference=ab initio prediction:Prodigal:2.6;locus_tag=CPIPMKDA_00502;product=hypothetical protein
1	Prodigal:2.6	CDS	574729	575685	.	-	0	ID=CPIPMKDA_00503;inference=ab initio prediction:Prodigal:2.6;locus_tag=CPIPMKDA_00503;product=hypothetical protein
1	Prodigal:2.6	CDS	575873	576328	.	+	0	ID=CPIPMKDA_00504;Name=tcaR;gene=tcaR;inference=ab initio prediction:Prodigal:2.6,similar to AA sequence:UniProtKB:A6QJJ8;locus_tag=CPIPMKDA_00504;product=HTH-type transcriptional regulator TcaR
1	Prodigal:2.6	CDS	576590	577996	.	+	0	ID=CPIPMKDA_00505;Name=tcaA_2;gene=tcaA_2;inference=ab initio prediction:Prodigal:2.6,similar to AA sequence:UniProtKB:A6U483;locus_tag=CPIPMKDA_00505;product=Membrane-associated protein TcaA
1	Prodigal:2.6	CDS	578054	579265	.	+	0	ID=CPIPMKDA_00506;Name=bcr_2;gene=bcr_2;inference=ab initio prediction:Prodigal:2.6,similar to AA sequence:UniProtKB:P28246;locus_tag=CPIPMKDA_00506;product=Bicyclomycin resistance protein
1	Prodigal:2.6	CDS	579302	579853	.	-	0	ID=CPIPMKDA_00507;inference=ab initio prediction:Prodigal:2.6;locus_tag=CPIPMKDA_00507;product=hypothetical protein
1	Prodigal:2.6	CDS	579994	580641	.	+	0	ID=CPIPMKDA_00508;Name=emrK;dbxref=COG:COG1566;gene=emrK;inference=ab initio prediction:Prodigal:2.6,similar to AA sequence:UniProtKB:P52599;locus_tag=CPIPMKDA_00508;product=putative multidrug resistance protein EmrK
1	Prodigal:2.6	CDS	580654	582630	.	+	0	ID=CPIPMKDA_00509;Name=emrB_1;gene=emrB_1;inference=ab initio prediction:Prodigal:2.6,similar to AA sequence:UniProtKB:P0AEJ0;locus_tag=CPIPMKDA_00509;product=Multidrug export protein EmrB
1	Prodigal:2.6	CDS	582811	583443	.	-	0	ID=CPIPMKDA_00510;inference=ab initio prediction:Prodigal:2.6;locus_tag=CPIPMKDA_00510;product=hypothetical protein
1	Prodigal:2.6	CDS	583661	584560	.	+	0	ID=CPIPMKDA_00511;eC_number=3.1.1.3;Name=lipY;gene=lipY;inference=ab initio prediction:Prodigal:2.6,similar to AA sequence:UniProtKB:I6Y2J4;locus_tag=CPIPMKDA_00511;product=Triacylglycerol lipase
1	Prodigal:2.6	CDS	584696	585085	.	-	0	ID=CPIPMKDA_00512;inference=ab initio prediction:Prodigal:2.6;locus_tag=CPIPMKDA_00512;product=hypothetical protein
1	Prodigal:2.6	CDS	585088	585564	.	-	0	ID=CPIPMKDA_00513;eC_number=1.1.1.108;Name=lcdH_3;gene=lcdH_3;inference=ab initio prediction:Prodigal:2.6,similar to AA sequence:UniProtKB:D7UNT2;locus_tag=CPIPMKDA_00513;product=L-carnitine dehydrogenase
1	Prodigal:2.6	CDS	585671	586618	.	+	0	ID=CPIPMKDA_00514;Name=corA;dbxref=COG:COG0598;gene=corA;inference=ab initio prediction:Prodigal:2.6,similar to AA sequence:UniProtKB:Q9WZ31;locus_tag=CPIPMKDA_00514;product=Cobalt/magnesium transport protein CorA
1	Prodigal:2.6	CDS	586658	587707	.	+	0	ID=CPIPMKDA_00515;eC_number=5.3.3.2;Name=fni;gene=fni;inference=ab initio prediction:Prodigal:2.6,similar to AA sequence:UniProtKB:P99172;locus_tag=CPIPMKDA_00515;product=Isopentenyl-diphosphate delta-isomerase
1	Prodigal:2.6	CDS	587862	589070	.	-	0	ID=CPIPMKDA_00516;Name=gltS;dbxref=COG:COG0786;gene=gltS;inference=ab initio prediction:Prodigal:2.6,similar to AA sequence:UniProtKB:P0AER8;locus_tag=CPIPMKDA_00516;product=Sodium/glutamate symporter
1	Prodigal:2.6	CDS	589387	589707	.	+	0	ID=CPIPMKDA_00517;inference=ab initio prediction:Prodigal:2.6;locus_tag=CPIPMKDA_00517;product=hypothetical protein
1	Prodigal:2.6	CDS	589704	590264	.	+	0	ID=CPIPMKDA_00518;inference=ab initio prediction:Prodigal:2.6;locus_tag=CPIPMKDA_00518;product=hypothetical protein
1	Prodigal:2.6	CDS	590261	591064	.	+	0	ID=CPIPMKDA_00519;inference=ab initio prediction:Prodigal:2.6;locus_tag=CPIPMKDA_00519;product=hypothetical protein
1	Prodigal:2.6	CDS	591219	591827	.	-	0	ID=CPIPMKDA_00520;eC_number=3.2.2.-;inference=ab initio prediction:Prodigal:2.6,protein motif:HAMAP:MF_00527;locus_tag=CPIPMKDA_00520;product=Putative 3-methyladenine DNA glycosylase
1	Prodigal:2.6	CDS	592033	592125	.	+	0	ID=CPIPMKDA_00521;inference=ab initio prediction:Prodigal:2.6;locus_tag=CPIPMKDA_00521;product=hypothetical protein
1	Prodigal:2.6	CDS	592132	592605	.	+	0	ID=CPIPMKDA_00522;inference=ab initio prediction:Prodigal:2.6;locus_tag=CPIPMKDA_00522;product=hypothetical protein
1	Prodigal:2.6	CDS	593019	593192	.	+	0	ID=CPIPMKDA_00523;inference=ab initio prediction:Prodigal:2.6;locus_tag=CPIPMKDA_00523;product=hypothetical protein
1	Prodigal:2.6	CDS	593178	594788	.	-	0	ID=CPIPMKDA_00524;eC_number=2.7.1.16;Name=araB;dbxref=COG:COG1069;gene=araB;inference=ab initio prediction:Prodigal:2.6,similar to AA sequence:UniProtKB:Q9KBQ3;locus_tag=CPIPMKDA_00524;product=Ribulokinase
1	Prodigal:2.6	CDS	595376	596386	.	+	0	ID=CPIPMKDA_00525;eC_number=5.1.3.3;Name=mro;dbxref=COG:COG2017;gene=mro;inference=ab initio prediction:Prodigal:2.6,similar to AA sequence:UniProtKB:P05149;locus_tag=CPIPMKDA_00525;product=Aldose 1-epimerase
1	Prodigal:2.6	CDS	596459	597139	.	-	0	ID=CPIPMKDA_00526;Name=yiiM;dbxref=COG:COG2258;gene=yiiM;inference=ab initio prediction:Prodigal:2.6,similar to AA sequence:UniProtKB:P32157;locus_tag=CPIPMKDA_00526;product=Protein YiiM
1	Prodigal:2.6	CDS	597305	597997	.	+	0	ID=CPIPMKDA_00527;eC_number=5.3.1.6;Name=rpiA;dbxref=COG:COG0120;gene=rpiA;inference=ab initio prediction:Prodigal:2.6,similar to AA sequence:UniProtKB:Q8DTT9;locus_tag=CPIPMKDA_00527;product=Ribose-5-phosphate isomerase A
1	Prodigal:2.6	CDS	598236	598421	.	-	0	ID=CPIPMKDA_00528;inference=ab initio prediction:Prodigal:2.6;locus_tag=CPIPMKDA_00528;product=hypothetical protein
1	Prodigal:2.6	CDS	598983	600131	.	-	0	ID=CPIPMKDA_00529;Name=lyrA;gene=lyrA;inference=ab initio prediction:Prodigal:2.6,similar to AA sequence:UniProtKB:Q2FVT1;locus_tag=CPIPMKDA_00529;product=Lysostaphin resistance protein A
1	Prodigal:2.6	CDS	600379	601314	.	+	0	ID=CPIPMKDA_00530;eC_number=3.5.3.8;Name=hutG;gene=hutG;inference=ab initio prediction:Prodigal:2.6,similar to AA sequence:UniProtKB:P99158;locus_tag=CPIPMKDA_00530;product=Formimidoylglutamase
1	Prodigal:2.6	CDS	601784	602902	.	+	0	ID=CPIPMKDA_00531;eC_number=3.-.-.-;Name=yxeP_2;dbxref=COG:COG1473;gene=yxeP_2;inference=ab initio prediction:Prodigal:2.6,similar to AA sequence:UniProtKB:P54955;locus_tag=CPIPMKDA_00531;product=putative hydrolase YxeP
1	Prodigal:2.6	CDS	602999	603880	.	+	0	ID=CPIPMKDA_00532;eC_number=1.-.-.-;Name=yghA;gene=yghA;inference=ab initio prediction:Prodigal:2.6,similar to AA sequence:UniProtKB:P0AG84;locus_tag=CPIPMKDA_00532;product=putative oxidoreductase YghA
1	Prodigal:2.6	CDS	604167	604778	.	+	0	ID=CPIPMKDA_00533;inference=ab initio prediction:Prodigal:2.6;locus_tag=CPIPMKDA_00533;product=hypothetical protein
1	Prodigal:2.6	CDS	604822	605409	.	+	0	ID=CPIPMKDA_00534;inference=ab initio prediction:Prodigal:2.6;locus_tag=CPIPMKDA_00534;product=hypothetical protein
1	Prodigal:2.6	CDS	605715	607016	.	+	0	ID=CPIPMKDA_00535;Name=mleN_1;dbxref=COG:COG1757;gene=mleN_1;inference=ab initio prediction:Prodigal:2.6,similar to AA sequence:UniProtKB:P54571;locus_tag=CPIPMKDA_00535;product=Malate-2H(+)/Na(+)-lactate antiporter
1	Prodigal:2.6	CDS	607313	607825	.	+	0	ID=CPIPMKDA_00536;inference=ab initio prediction:Prodigal:2.6;locus_tag=CPIPMKDA_00536;product=hypothetical protein
1	Prodigal:2.6	CDS	608103	608258	.	+	0	ID=CPIPMKDA_00537;inference=ab initio prediction:Prodigal:2.6;locus_tag=CPIPMKDA_00537;product=hypothetical protein
1	Prodigal:2.6	CDS	608482	609243	.	-	0	ID=CPIPMKDA_00538;Name=glvR;dbxref=COG:COG1737;gene=glvR;inference=ab initio prediction:Prodigal:2.6,similar to AA sequence:UniProtKB:P54717;locus_tag=CPIPMKDA_00538;product=HTH-type transcriptional regulator GlvR
1	Prodigal:2.6	CDS	609441	611030	.	+	0	ID=CPIPMKDA_00539;Name=malP;dbxref=COG:COG1263;gene=malP;inference=ab initio prediction:Prodigal:2.6,similar to AA sequence:UniProtKB:P54715;locus_tag=CPIPMKDA_00539;product=PTS system maltose-specific EIICB component
1	Prodigal:2.6	CDS	611135	611665	.	-	0	ID=CPIPMKDA_00540;inference=ab initio prediction:Prodigal:2.6;locus_tag=CPIPMKDA_00540;product=hypothetical protein
1	Prodigal:2.6	CDS	611966	612601	.	+	0	ID=CPIPMKDA_00541;eC_number=3.1.3.-;dbxref=COG:COG0637;inference=ab initio prediction:Prodigal:2.6,similar to AA sequence:UniProtKB:Q9X0Y1;locus_tag=CPIPMKDA_00541;product=Phosphorylated carbohydrates phosphatase
1	Prodigal:2.6	CDS	612619	612807	.	+	0	ID=CPIPMKDA_00542;inference=ab initio prediction:Prodigal:2.6;locus_tag=CPIPMKDA_00542;product=hypothetical protein
1	Prodigal:2.6	CDS	613123	613308	.	-	0	ID=CPIPMKDA_00543;inference=ab initio prediction:Prodigal:2.6;locus_tag=CPIPMKDA_00543;product=hypothetical protein
1	Prodigal:2.6	CDS	613305	613661	.	-	0	ID=CPIPMKDA_00544;inference=ab initio prediction:Prodigal:2.6;locus_tag=CPIPMKDA_00544;product=hypothetical protein
1	Prodigal:2.6	CDS	614060	615436	.	+	0	ID=CPIPMKDA_00545;Name=yifK;dbxref=COG:COG1113;gene=yifK;inference=ab initio prediction:Prodigal:2.6,similar to AA sequence:UniProtKB:P27837;locus_tag=CPIPMKDA_00545;product=putative transport protein YifK
1	Prodigal:2.6	CDS	615559	616326	.	-	0	ID=CPIPMKDA_00546;Name=ybbH;dbxref=COG:COG1737;gene=ybbH;inference=ab initio prediction:Prodigal:2.6,similar to AA sequence:UniProtKB:Q45581;locus_tag=CPIPMKDA_00546;product=putative HTH-type transcriptional regulator YbbH
1	Prodigal:2.6	CDS	616445	617869	.	-	0	ID=CPIPMKDA_00547;inference=ab initio prediction:Prodigal:2.6,similar to AA sequence:UniProtKB:Q7A804;locus_tag=CPIPMKDA_00547;product=PTS system EIIBC component
1	Prodigal:2.6	CDS	617882	618769	.	-	0	ID=CPIPMKDA_00548;eC_number=4.2.1.126;Name=murQ;dbxref=COG:COG2103;gene=murQ;inference=ab initio prediction:Prodigal:2.6,similar to AA sequence:UniProtKB:Q45582;locus_tag=CPIPMKDA_00548;product=N-acetylmuramic acid 6-phosphate etherase
1	Prodigal:2.6	CDS	618766	619848	.	-	0	ID=CPIPMKDA_00549;inference=ab initio prediction:Prodigal:2.6;locus_tag=CPIPMKDA_00549;product=hypothetical protein
1	Prodigal:2.6	CDS	619998	620333	.	-	0	ID=CPIPMKDA_00550;inference=ab initio prediction:Prodigal:2.6;locus_tag=CPIPMKDA_00550;product=hypothetical protein
1	Prodigal:2.6	CDS	620385	621131	.	+	0	ID=CPIPMKDA_00551;inference=ab initio prediction:Prodigal:2.6;locus_tag=CPIPMKDA_00551;product=hypothetical protein
1	Prodigal:2.6	CDS	621310	621999	.	-	0	ID=CPIPMKDA_00552;inference=ab initio prediction:Prodigal:2.6;locus_tag=CPIPMKDA_00552;product=hypothetical protein
1	Prodigal:2.6	CDS	622427	623242	.	+	0	ID=CPIPMKDA_00553;eC_number=3.1.3.25;Name=suhB_1;dbxref=COG:COG0483;gene=suhB_1;inference=ab initio prediction:Prodigal:2.6,similar to AA sequence:UniProtKB:P0ADG4;locus_tag=CPIPMKDA_00553;product=Inositol-1-monophosphatase
1	Prodigal:2.6	CDS	623431	624381	.	+	0	ID=CPIPMKDA_00554;eC_number=2.7.8.-;Name=tagU;dbxref=COG:COG1316;gene=tagU;inference=ab initio prediction:Prodigal:2.6,similar to AA sequence:UniProtKB:Q02115;locus_tag=CPIPMKDA_00554;product=Polyisoprenyl-teichoic acid--peptidoglycan teichoic acid transferase TagU
1	Prodigal:2.6	CDS	625015	625290	.	+	0	ID=CPIPMKDA_00555;inference=ab initio prediction:Prodigal:2.6;locus_tag=CPIPMKDA_00555;product=hypothetical protein
1	Prodigal:2.6	CDS	625312	626088	.	+	0	ID=CPIPMKDA_00556;Name=atl_1;dbxref=COG:COG4193;gene=atl_1;inference=ab initio prediction:Prodigal:2.6,similar to AA sequence:UniProtKB:O33635;locus_tag=CPIPMKDA_00556;product=Bifunctional autolysin
1	Prodigal:2.6	CDS	626192	626329	.	-	0	ID=CPIPMKDA_00557;inference=ab initio prediction:Prodigal:2.6;locus_tag=CPIPMKDA_00557;product=hypothetical protein
1	Prodigal:2.6	CDS	626471	627595	.	+	0	ID=CPIPMKDA_00558;eC_number=1.14.13.222;Name=auaG;gene=auaG;inference=ab initio prediction:Prodigal:2.6,similar to AA sequence:UniProtKB:H1ZZA4;locus_tag=CPIPMKDA_00558;product=Aurachin C monooxygenase/isomerase
1	Prodigal:2.6	CDS	627736	628689	.	-	0	ID=CPIPMKDA_00559;eC_number=1.1.1.-;inference=ab initio prediction:Prodigal:2.6,similar to AA sequence:UniProtKB:Q7A417;locus_tag=CPIPMKDA_00559;product=Putative 2-hydroxyacid dehydrogenase
1	Prodigal:2.6	CDS	628767	629084	.	-	0	ID=CPIPMKDA_00560;Name=ykkD;dbxref=COG:COG2076;gene=ykkD;inference=ab initio prediction:Prodigal:2.6,similar to AA sequence:UniProtKB:P49857;locus_tag=CPIPMKDA_00560;product=Multidrug resistance protein YkkD
1	Prodigal:2.6	CDS	629090	629416	.	-	0	ID=CPIPMKDA_00561;Name=ykkC;dbxref=COG:COG2076;gene=ykkC;inference=ab initio prediction:Prodigal:2.6,similar to AA sequence:UniProtKB:P49856;locus_tag=CPIPMKDA_00561;product=Multidrug resistance protein YkkC
1	Prodigal:2.6	CDS	629569	630042	.	-	0	ID=CPIPMKDA_00562;Name=ssaA2_1;dbxref=COG:COG3942;gene=ssaA2_1;inference=ab initio prediction:Prodigal:2.6,similar to AA sequence:UniProtKB:Q2G2J2;locus_tag=CPIPMKDA_00562;product=Staphylococcal secretory antigen ssaA2
1	Prodigal:2.6	CDS	630364	630876	.	-	0	ID=CPIPMKDA_00563;inference=ab initio prediction:Prodigal:2.6;locus_tag=CPIPMKDA_00563;product=hypothetical protein
1	Prodigal:2.6	CDS	631240	632310	.	+	0	ID=CPIPMKDA_00564;eC_number=1.5.1.28;Name=odh;gene=odh;inference=ab initio prediction:Prodigal:2.6,similar to AA sequence:UniProtKB:Q44297;locus_tag=CPIPMKDA_00564;product=Opine dehydrogenase
1	Prodigal:2.6	CDS	632375	633772	.	+	0	ID=CPIPMKDA_00565;Name=mleN_2;dbxref=COG:COG1757;gene=mleN_2;inference=ab initio prediction:Prodigal:2.6,similar to AA sequence:UniProtKB:P54571;locus_tag=CPIPMKDA_00565;product=Malate-2H(+)/Na(+)-lactate antiporter
1	Prodigal:2.6	CDS	634221	634994	.	-	0	ID=CPIPMKDA_00566;Name=ssaA_3;dbxref=COG:COG3942;gene=ssaA_3;inference=ab initio prediction:Prodigal:2.6,similar to AA sequence:UniProtKB:Q2FV55;locus_tag=CPIPMKDA_00566;product=Staphylococcal secretory antigen SsaA
1	Prodigal:2.6	CDS	635566	637539	.	+	0	ID=CPIPMKDA_00567;Name=soxS;gene=soxS;inference=ab initio prediction:Prodigal:2.6,similar to AA sequence:UniProtKB:P0A9E2;locus_tag=CPIPMKDA_00567;product=Regulatory protein SoxS
1	Prodigal:2.6	CDS	637578	638306	.	+	0	ID=CPIPMKDA_00568;Name=sarU;gene=sarU;inference=ab initio prediction:Prodigal:2.6,similar to AA sequence:UniProtKB:Q2G1T7;locus_tag=CPIPMKDA_00568;product=HTH-type transcriptional regulator SarU
1	Prodigal:2.6	CDS	638342	638665	.	+	0	ID=CPIPMKDA_00569;inference=ab initio prediction:Prodigal:2.6;locus_tag=CPIPMKDA_00569;product=hypothetical protein
1	Prodigal:2.6	CDS	639070	639414	.	+	0	ID=CPIPMKDA_00570;Name=sarR;gene=sarR;inference=ab initio prediction:Prodigal:2.6,similar to AA sequence:UniProtKB:Q9F0R1;locus_tag=CPIPMKDA_00570;product=HTH-type transcriptional regulator SarR
1	Prodigal:2.6	CDS	639519	640355	.	-	0	ID=CPIPMKDA_00571;Name=ureD1;dbxref=COG:COG0829;gene=ureD1;inference=ab initio prediction:Prodigal:2.6,similar to AA sequence:UniProtKB:Q79VJ0;locus_tag=CPIPMKDA_00571;product=Urease accessory protein UreD
1	Prodigal:2.6	CDS	640355	640969	.	-	0	ID=CPIPMKDA_00572;Name=ureG;gene=ureG;inference=ab initio prediction:Prodigal:2.6,similar to AA sequence:UniProtKB:Q7A427;locus_tag=CPIPMKDA_00572;product=Urease accessory protein UreG
1	Prodigal:2.6	CDS	640982	641671	.	-	0	ID=CPIPMKDA_00573;Name=ureF;dbxref=COG:COG0830;gene=ureF;inference=ab initio prediction:Prodigal:2.6,similar to AA sequence:UniProtKB:Q79VJ2;locus_tag=CPIPMKDA_00573;product=Urease accessory protein UreF
1	Prodigal:2.6	CDS	641664	642116	.	-	0	ID=CPIPMKDA_00574;Name=ureE;gene=ureE;inference=ab initio prediction:Prodigal:2.6,similar to AA sequence:UniProtKB:Q7A429;locus_tag=CPIPMKDA_00574;product=Urease accessory protein UreE
1	Prodigal:2.6	CDS	642130	643833	.	-	0	ID=CPIPMKDA_00575;eC_number=3.5.1.5;Name=ureC;gene=ureC;inference=ab initio prediction:Prodigal:2.6,similar to AA sequence:UniProtKB:P67404;locus_tag=CPIPMKDA_00575;product=Urease subunit alpha
1	Prodigal:2.6	CDS	643848	644249	.	-	0	ID=CPIPMKDA_00576;eC_number=3.5.1.5;Name=ureB;dbxref=COG:COG0832;gene=ureB;inference=ab initio prediction:Prodigal:2.6,similar to AA sequence:UniProtKB:Q4A0J4;locus_tag=CPIPMKDA_00576;product=Urease subunit beta
1	Prodigal:2.6	CDS	644263	644583	.	-	0	ID=CPIPMKDA_00577;eC_number=3.5.1.5;Name=ureA;dbxref=COG:COG0831;gene=ureA;inference=ab initio prediction:Prodigal:2.6,similar to AA sequence:UniProtKB:Q4A0J3;locus_tag=CPIPMKDA_00577;product=Urease subunit gamma
1	Prodigal:2.6	CDS	644833	645735	.	+	0	ID=CPIPMKDA_00578;dbxref=COG:COG4413;inference=ab initio prediction:Prodigal:2.6,similar to AA sequence:UniProtKB:Q72CX3;locus_tag=CPIPMKDA_00578;product=Urea transporter
1	Prodigal:2.6	CDS	646168	647310	.	+	0	ID=CPIPMKDA_00579;eC_number=1.3.99.-;Name=ydbM;gene=ydbM;inference=ab initio prediction:Prodigal:2.6,similar to AA sequence:UniProtKB:P96608;locus_tag=CPIPMKDA_00579;product=Putative acyl-CoA dehydrogenase YdbM
1	Prodigal:2.6	CDS	647629	648570	.	+	0	ID=CPIPMKDA_00580;eC_number=3.2.2.8;Name=rihB;dbxref=COG:COG1957;gene=rihB;inference=ab initio prediction:Prodigal:2.6,similar to AA sequence:UniProtKB:P33022;locus_tag=CPIPMKDA_00580;product=Pyrimidine-specific ribonucleoside hydrolase RihB
1	Prodigal:2.6	CDS	648680	649228	.	+	0	ID=CPIPMKDA_00581;Name=bioY;dbxref=COG:COG1268;gene=bioY;inference=ab initio prediction:Prodigal:2.6,similar to AA sequence:UniProtKB:Q2KBP7;locus_tag=CPIPMKDA_00581;product=Biotin transporter BioY
1	Prodigal:2.6	CDS	649265	650020	.	+	0	ID=CPIPMKDA_00582;inference=ab initio prediction:Prodigal:2.6;locus_tag=CPIPMKDA_00582;product=hypothetical protein
1	Prodigal:2.6	CDS	650141	650344	.	-	0	ID=CPIPMKDA_00583;Name=fdhD_1;gene=fdhD_1;inference=ab initio prediction:Prodigal:2.6,protein motif:HAMAP:MF_00187;locus_tag=CPIPMKDA_00583;product=Protein FdhD
1	Prodigal:2.6	CDS	650533	650922	.	-	0	ID=CPIPMKDA_00584;Name=fdhD_2;gene=fdhD_2;inference=ab initio prediction:Prodigal:2.6,protein motif:HAMAP:MF_00187;locus_tag=CPIPMKDA_00584;product=Protein FdhD
1	Prodigal:2.6	CDS	651141	651926	.	+	0	ID=CPIPMKDA_00585;Name=modA;dbxref=COG:COG0725;gene=modA;inference=ab initio prediction:Prodigal:2.6,similar to AA sequence:UniProtKB:P45323;locus_tag=CPIPMKDA_00585;product=Molybdate-binding protein ModA
1	Prodigal:2.6	CDS	651940	652611	.	+	0	ID=CPIPMKDA_00586;Name=modB;dbxref=COG:COG4149;gene=modB;inference=ab initio prediction:Prodigal:2.6,similar to AA sequence:UniProtKB:P0AF01;locus_tag=CPIPMKDA_00586;product=Molybdenum transport system permease protein ModB
1	Prodigal:2.6	CDS	652612	653232	.	+	0	ID=CPIPMKDA_00587;eC_number=3.6.3.25;Name=cysA;dbxref=COG:COG1118;gene=cysA;inference=ab initio prediction:Prodigal:2.6,similar to AA sequence:UniProtKB:P16676;locus_tag=CPIPMKDA_00587;product=Sulfate/thiosulfate import ATP-binding protein CysA
1	Prodigal:2.6	CDS	653308	654309	.	+	0	ID=CPIPMKDA_00588;eC_number=2.7.7.80;Name=moeB_2;dbxref=COG:COG0476;gene=moeB_2;inference=ab initio prediction:Prodigal:2.6,similar to AA sequence:UniProtKB:P12282;locus_tag=CPIPMKDA_00588;product=Molybdopterin-synthase adenylyltransferase
1	Prodigal:2.6	CDS	654330	654860	.	+	0	ID=CPIPMKDA_00589;Name=moaB;gene=moaB;inference=ab initio prediction:Prodigal:2.6,similar to AA sequence:UniProtKB:P99137;locus_tag=CPIPMKDA_00589;product=Molybdenum cofactor biosynthesis protein B
1	Prodigal:2.6	CDS	654921	655409	.	-	0	ID=CPIPMKDA_00590;eC_number=4.6.1.17;Name=moaC;dbxref=COG:COG0315;gene=moaC;inference=ab initio prediction:Prodigal:2.6,similar to AA sequence:UniProtKB:Q2FVX9;locus_tag=CPIPMKDA_00590;product=Cyclic pyranopterin monophosphate synthase
1	Prodigal:2.6	CDS	655471	656730	.	+	0	ID=CPIPMKDA_00591;eC_number=2.10.1.1;Name=moeA;gene=moeA;inference=ab initio prediction:Prodigal:2.6,similar to AA sequence:UniProtKB:P99139;locus_tag=CPIPMKDA_00591;product=Molybdopterin molybdenumtransferase
1	Prodigal:2.6	CDS	656727	657203	.	+	0	ID=CPIPMKDA_00592;Name=mobB;dbxref=COG:COG1763;gene=mobB;inference=ab initio prediction:Prodigal:2.6,similar to AA sequence:UniProtKB:P44902;locus_tag=CPIPMKDA_00592;product=Molybdopterin-guanine dinucleotide biosynthesis adapter protein
1	Prodigal:2.6	CDS	657204	657656	.	+	0	ID=CPIPMKDA_00593;eC_number=2.8.1.12;Name=moaE;gene=moaE;inference=ab initio prediction:Prodigal:2.6,similar to AA sequence:UniProtKB:P65401;locus_tag=CPIPMKDA_00593;product=Molybdopterin synthase catalytic subunit
1	Prodigal:2.6	CDS	657653	657886	.	+	0	ID=CPIPMKDA_00594;Name=moaD;gene=moaD;inference=ab initio prediction:Prodigal:2.6,similar to AA sequence:UniProtKB:Q7A441;locus_tag=CPIPMKDA_00594;product=Molybdopterin synthase sulfur carrier subunit
1	Prodigal:2.6	CDS	657892	658497	.	+	0	ID=CPIPMKDA_00595;eC_number=2.7.7.77;Name=mobA;gene=mobA;inference=ab initio prediction:Prodigal:2.6,similar to AA sequence:UniProtKB:P65405;locus_tag=CPIPMKDA_00595;product=putative molybdenum cofactor guanylyltransferase
1	Prodigal:2.6	CDS	658510	659532	.	+	0	ID=CPIPMKDA_00596;eC_number=4.1.99.22;Name=moaA;dbxref=COG:COG2896;gene=moaA;inference=ab initio prediction:Prodigal:2.6,similar to AA sequence:UniProtKB:P69848;locus_tag=CPIPMKDA_00596;product=GTP 3'%2C8-cyclase
1	Prodigal:2.6	CDS	659934	660284	.	+	0	ID=CPIPMKDA_00597;Name=sarV;gene=sarV;inference=ab initio prediction:Prodigal:2.6,similar to AA sequence:UniProtKB:Q2FVY9;locus_tag=CPIPMKDA_00597;product=HTH-type transcriptional regulator SarV
1	Prodigal:2.6	CDS	661150	662343	.	-	0	ID=CPIPMKDA_00598;Name=yhhS_2;gene=yhhS_2;inference=ab initio prediction:Prodigal:2.6,similar to AA sequence:UniProtKB:P37621;locus_tag=CPIPMKDA_00598;product=putative MFS-type transporter YhhS
1	Prodigal:2.6	CDS	662343	662783	.	-	0	ID=CPIPMKDA_00599;inference=ab initio prediction:Prodigal:2.6,similar to AA sequence:UniProtKB:Q6GEG9;locus_tag=CPIPMKDA_00599;product=putative HTH-type transcriptional regulator
1	Prodigal:2.6	CDS	662928	663707	.	+	0	ID=CPIPMKDA_00600;inference=ab initio prediction:Prodigal:2.6;locus_tag=CPIPMKDA_00600;product=hypothetical protein
1	Prodigal:2.6	CDS	664107	665357	.	+	0	ID=CPIPMKDA_00601;eC_number=2.3.2.16;Name=femX;dbxref=COG:COG2348;gene=femX;inference=ab initio prediction:Prodigal:2.6,similar to AA sequence:UniProtKB:Q2FVZ4;locus_tag=CPIPMKDA_00601;product=Lipid II:glycine glycyltransferase
1	Prodigal:2.6	CDS	665434	668589	.	+	0	ID=CPIPMKDA_00602;Name=swrC;dbxref=COG:COG0841;gene=swrC;inference=ab initio prediction:Prodigal:2.6,similar to AA sequence:UniProtKB:O31501;locus_tag=CPIPMKDA_00602;product=Swarming motility protein SwrC
1	Prodigal:2.6	CDS	668640	668957	.	-	0	ID=CPIPMKDA_00603;inference=ab initio prediction:Prodigal:2.6;locus_tag=CPIPMKDA_00603;product=hypothetical protein
1	Prodigal:2.6	CDS	669249	669419	.	-	0	ID=CPIPMKDA_00604;inference=ab initio prediction:Prodigal:2.6;locus_tag=CPIPMKDA_00604;product=hypothetical protein
1	Prodigal:2.6	CDS	669561	670469	.	+	0	ID=CPIPMKDA_00605;inference=ab initio prediction:Prodigal:2.6;locus_tag=CPIPMKDA_00605;product=hypothetical protein
1	Prodigal:2.6	CDS	670664	671455	.	-	0	ID=CPIPMKDA_00606;eC_number=1.1.1.47;Name=gdh;dbxref=COG:COG1028;gene=gdh;inference=ab initio prediction:Prodigal:2.6,similar to AA sequence:UniProtKB:P12310;locus_tag=CPIPMKDA_00606;product=Glucose 1-dehydrogenase
1	Prodigal:2.6	CDS	671483	672346	.	-	0	ID=CPIPMKDA_00607;Name=glcU_2;dbxref=COG:COG4975;gene=glcU_2;inference=ab initio prediction:Prodigal:2.6,similar to AA sequence:UniProtKB:P40419;locus_tag=CPIPMKDA_00607;product=putative glucose uptake protein GlcU
1	Prodigal:2.6	CDS	672637	674772	.	+	0	ID=CPIPMKDA_00608;eC_number=5.99.1.2;Name=topB;dbxref=COG:COG0550;gene=topB;inference=ab initio prediction:Prodigal:2.6,similar to AA sequence:UniProtKB:P14294;locus_tag=CPIPMKDA_00608;product=DNA topoisomerase 3
1	Prodigal:2.6	CDS	674885	676219	.	+	0	ID=CPIPMKDA_00609;Name=pbuG;dbxref=COG:COG2252;gene=pbuG;inference=ab initio prediction:Prodigal:2.6,similar to AA sequence:UniProtKB:O34987;locus_tag=CPIPMKDA_00609;product=Guanine/hypoxanthine permease PbuG
1	Prodigal:2.6	CDS	676276	676674	.	-	0	ID=CPIPMKDA_00610;inference=ab initio prediction:Prodigal:2.6;locus_tag=CPIPMKDA_00610;product=hypothetical protein
1	Prodigal:2.6	CDS	677030	677338	.	+	0	ID=CPIPMKDA_00611;Name=rpsJ;gene=rpsJ;inference=ab initio prediction:Prodigal:2.6,similar to AA sequence:UniProtKB:Q2YYP5;locus_tag=CPIPMKDA_00611;product=30S ribosomal protein S10
1	Prodigal:2.6	CDS	677366	678028	.	+	0	ID=CPIPMKDA_00612;Name=rplC;dbxref=COG:COG0087;gene=rplC;inference=ab initio prediction:Prodigal:2.6,similar to AA sequence:UniProtKB:Q2FW06;locus_tag=CPIPMKDA_00612;product=50S ribosomal protein L3
1	Prodigal:2.6	CDS	678057	678680	.	+	0	ID=CPIPMKDA_00613;Name=rplD;dbxref=COG:COG0088;gene=rplD;inference=ab initio prediction:Prodigal:2.6,similar to AA sequence:UniProtKB:Q2FW07;locus_tag=CPIPMKDA_00613;product=50S ribosomal protein L4
1	Prodigal:2.6	CDS	678680	678955	.	+	0	ID=CPIPMKDA_00614;Name=rplW;dbxref=COG:COG0089;gene=rplW;inference=ab initio prediction:Prodigal:2.6,similar to AA sequence:UniProtKB:Q2FW08;locus_tag=CPIPMKDA_00614;product=50S ribosomal protein L23
1	Prodigal:2.6	CDS	678984	679817	.	+	0	ID=CPIPMKDA_00615;Name=rplB;dbxref=COG:COG0090;gene=rplB;inference=ab initio prediction:Prodigal:2.6,similar to AA sequence:UniProtKB:P60430;locus_tag=CPIPMKDA_00615;product=50S ribosomal protein L2
1	Prodigal:2.6	CDS	679884	680162	.	+	0	ID=CPIPMKDA_00616;Name=rpsS;dbxref=COG:COG0185;gene=rpsS;inference=ab initio prediction:Prodigal:2.6,similar to AA sequence:UniProtKB:Q2FW10;locus_tag=CPIPMKDA_00616;product=30S ribosomal protein S19
1	Prodigal:2.6	CDS	680190	680543	.	+	0	ID=CPIPMKDA_00617;Name=rplV;dbxref=COG:COG0091;gene=rplV;inference=ab initio prediction:Prodigal:2.6,similar to AA sequence:UniProtKB:Q2FW11;locus_tag=CPIPMKDA_00617;product=50S ribosomal protein L22
1	Prodigal:2.6	CDS	680567	681220	.	+	0	ID=CPIPMKDA_00618;Name=rpsC;dbxref=COG:COG0092;gene=rpsC;inference=ab initio prediction:Prodigal:2.6,similar to AA sequence:UniProtKB:Q2FW12;locus_tag=CPIPMKDA_00618;product=30S ribosomal protein S3
1	Prodigal:2.6	CDS	681223	681657	.	+	0	ID=CPIPMKDA_00619;Name=rplP;dbxref=COG:COG0197;gene=rplP;inference=ab initio prediction:Prodigal:2.6,similar to AA sequence:UniProtKB:Q2FW13;locus_tag=CPIPMKDA_00619;product=50S ribosomal protein L16
1	Prodigal:2.6	CDS	681647	681856	.	+	0	ID=CPIPMKDA_00620;Name=rpmC;dbxref=COG:COG0255;gene=rpmC;inference=ab initio prediction:Prodigal:2.6,similar to AA sequence:UniProtKB:Q2FW14;locus_tag=CPIPMKDA_00620;product=50S ribosomal protein L29
1	Prodigal:2.6	CDS	681881	682144	.	+	0	ID=CPIPMKDA_00621;Name=rpsQ;dbxref=COG:COG0186;gene=rpsQ;inference=ab initio prediction:Prodigal:2.6,similar to AA sequence:UniProtKB:Q2FW15;locus_tag=CPIPMKDA_00621;product=30S ribosomal protein S17
1	Prodigal:2.6	CDS	682175	682543	.	+	0	ID=CPIPMKDA_00622;Name=rplN;dbxref=COG:COG0093;gene=rplN;inference=ab initio prediction:Prodigal:2.6,similar to AA sequence:UniProtKB:Q2FW16;locus_tag=CPIPMKDA_00622;product=50S ribosomal protein L14
1	Prodigal:2.6	CDS	682585	682902	.	+	0	ID=CPIPMKDA_00623;Name=rplX;dbxref=COG:COG0198;gene=rplX;inference=ab initio prediction:Prodigal:2.6,similar to AA sequence:UniProtKB:Q2FW17;locus_tag=CPIPMKDA_00623;product=50S ribosomal protein L24
1	Prodigal:2.6	CDS	682928	683467	.	+	0	ID=CPIPMKDA_00624;Name=rplE;dbxref=COG:COG0094;gene=rplE;inference=ab initio prediction:Prodigal:2.6,similar to AA sequence:UniProtKB:Q2FW18;locus_tag=CPIPMKDA_00624;product=50S ribosomal protein L5
1	Prodigal:2.6	CDS	683505	683675	.	+	0	ID=CPIPMKDA_00625;Name=rpsZ;dbxref=COG:COG0199;gene=rpsZ;inference=ab initio prediction:Prodigal:2.6,similar to AA sequence:UniProtKB:Q2FW19;locus_tag=CPIPMKDA_00625;product=30S ribosomal protein S14 type Z
1	Prodigal:2.6	CDS	683706	684104	.	+	0	ID=CPIPMKDA_00626;Name=rpsH;dbxref=COG:COG0096;gene=rpsH;inference=ab initio prediction:Prodigal:2.6,similar to AA sequence:UniProtKB:Q2FW20;locus_tag=CPIPMKDA_00626;product=30S ribosomal protein S8
1	Prodigal:2.6	CDS	684129	684665	.	+	0	ID=CPIPMKDA_00627;Name=rplF;dbxref=COG:COG0097;gene=rplF;inference=ab initio prediction:Prodigal:2.6,similar to AA sequence:UniProtKB:Q2FW21;locus_tag=CPIPMKDA_00627;product=50S ribosomal protein L6
1	Prodigal:2.6	CDS	684697	685059	.	+	0	ID=CPIPMKDA_00628;Name=rplR;dbxref=COG:COG0256;gene=rplR;inference=ab initio prediction:Prodigal:2.6,similar to AA sequence:UniProtKB:Q2FW22;locus_tag=CPIPMKDA_00628;product=50S ribosomal protein L18
1	Prodigal:2.6	CDS	685079	685579	.	+	0	ID=CPIPMKDA_00629;Name=rpsE;dbxref=COG:COG0098;gene=rpsE;inference=ab initio prediction:Prodigal:2.6,similar to AA sequence:UniProtKB:Q2FW23;locus_tag=CPIPMKDA_00629;product=30S ribosomal protein S5
1	Prodigal:2.6	CDS	685596	685778	.	+	0	ID=CPIPMKDA_00630;Name=rpmD;dbxref=COG:COG1841;gene=rpmD;inference=ab initio prediction:Prodigal:2.6,similar to AA sequence:UniProtKB:P0A0G2;locus_tag=CPIPMKDA_00630;product=50S ribosomal protein L30
1	Prodigal:2.6	CDS	685795	686235	.	+	0	ID=CPIPMKDA_00631;Name=rplO;dbxref=COG:COG0200;gene=rplO;inference=ab initio prediction:Prodigal:2.6,similar to AA sequence:UniProtKB:P0A0F8;locus_tag=CPIPMKDA_00631;product=50S ribosomal protein L15
1	Prodigal:2.6	CDS	686235	687527	.	+	0	ID=CPIPMKDA_00632;Name=secY_2;gene=secY_2;inference=ab initio prediction:Prodigal:2.6,similar to AA sequence:UniProtKB:Q7A468;locus_tag=CPIPMKDA_00632;product=Protein translocase subunit SecY
1	Prodigal:2.6	CDS	687545	688192	.	+	0	ID=CPIPMKDA_00633;eC_number=2.7.4.3;Name=adk;gene=adk;inference=ab initio prediction:Prodigal:2.6,similar to AA sequence:UniProtKB:P99062;locus_tag=CPIPMKDA_00633;product=Adenylate kinase
1	Prodigal:2.6	CDS	688380	688598	.	+	0	ID=CPIPMKDA_00634;Name=infA;dbxref=COG:COG0361;gene=infA;inference=ab initio prediction:Prodigal:2.6,similar to AA sequence:UniProtKB:Q2FW28;locus_tag=CPIPMKDA_00634;product=Translation initiation factor IF-1
1	Prodigal:2.6	CDS	688630	688743	.	+	0	ID=CPIPMKDA_00635;Name=rpmJ;dbxref=COG:COG0257;gene=rpmJ;inference=ab initio prediction:Prodigal:2.6,similar to AA sequence:UniProtKB:Q2FW29;locus_tag=CPIPMKDA_00635;product=50S ribosomal protein L36
1	Prodigal:2.6	CDS	688766	689131	.	+	0	ID=CPIPMKDA_00636;Name=rpsM;dbxref=COG:COG0099;gene=rpsM;inference=ab initio prediction:Prodigal:2.6,similar to AA sequence:UniProtKB:Q2FW30;locus_tag=CPIPMKDA_00636;product=30S ribosomal protein S13
1	Prodigal:2.6	CDS	689154	689543	.	+	0	ID=CPIPMKDA_00637;Name=rpsK;dbxref=COG:COG0100;gene=rpsK;inference=ab initio prediction:Prodigal:2.6,similar to AA sequence:UniProtKB:Q2FW31;locus_tag=CPIPMKDA_00637;product=30S ribosomal protein S11
1	Prodigal:2.6	CDS	689620	690564	.	+	0	ID=CPIPMKDA_00638;eC_number=2.7.7.6;Name=rpoA;gene=rpoA;inference=ab initio prediction:Prodigal:2.6,similar to AA sequence:UniProtKB:P66706;locus_tag=CPIPMKDA_00638;product=DNA-directed RNA polymerase subunit alpha
1	Prodigal:2.6	CDS	690581	690949	.	+	0	ID=CPIPMKDA_00639;Name=rplQ;dbxref=COG:COG0203;gene=rplQ;inference=ab initio prediction:Prodigal:2.6,similar to AA sequence:UniProtKB:Q2FW33;locus_tag=CPIPMKDA_00639;product=50S ribosomal protein L17
1	Prodigal:2.6	CDS	691244	692089	.	+	0	ID=CPIPMKDA_00640;eC_number=3.6.3.-;Name=ecfA1;dbxref=COG:COG1122;gene=ecfA1;inference=ab initio prediction:Prodigal:2.6,similar to AA sequence:UniProtKB:Q1GBJ0;locus_tag=CPIPMKDA_00640;product=Energy-coupling factor transporter ATP-binding protein EcfA1
1	Prodigal:2.6	CDS	692086	692946	.	+	0	ID=CPIPMKDA_00641;eC_number=3.6.3.-;Name=ecfA2;gene=ecfA2;inference=ab initio prediction:Prodigal:2.6,similar to AA sequence:UniProtKB:Q7A471;locus_tag=CPIPMKDA_00641;product=Energy-coupling factor transporter ATP-binding protein EcfA2
1	Prodigal:2.6	CDS	692936	693742	.	+	0	ID=CPIPMKDA_00642;Name=ecfT;dbxref=COG:COG0619;gene=ecfT;inference=ab initio prediction:Prodigal:2.6,similar to AA sequence:UniProtKB:P70972;locus_tag=CPIPMKDA_00642;product=Energy-coupling factor transporter transmembrane protein EcfT
1	Prodigal:2.6	CDS	693746	694549	.	+	0	ID=CPIPMKDA_00643;eC_number=5.4.99.12;Name=truA;dbxref=COG:COG0101;gene=truA;inference=ab initio prediction:Prodigal:2.6,similar to AA sequence:UniProtKB:Q72DL8;locus_tag=CPIPMKDA_00643;product=tRNA pseudouridine synthase A
1	Prodigal:2.6	CDS	694810	695247	.	+	0	ID=CPIPMKDA_00644;Name=rplM;dbxref=COG:COG0102;gene=rplM;inference=ab initio prediction:Prodigal:2.6,similar to AA sequence:UniProtKB:Q2FW38;locus_tag=CPIPMKDA_00644;product=50S ribosomal protein L13
1	Prodigal:2.6	CDS	695267	695659	.	+	0	ID=CPIPMKDA_00645;Name=rpsI;gene=rpsI;inference=ab initio prediction:Prodigal:2.6,similar to AA sequence:UniProtKB:P66646;locus_tag=CPIPMKDA_00645;product=30S ribosomal protein S9
1	Prodigal:2.6	CDS	695922	696662	.	-	0	ID=CPIPMKDA_00646;eC_number=3.5.1.-;Name=cobB;dbxref=COG:COG0846;gene=cobB;inference=ab initio prediction:Prodigal:2.6,similar to AA sequence:UniProtKB:P66815;locus_tag=CPIPMKDA_00646;product=NAD-dependent protein deacetylase
1	Prodigal:2.6	CDS	696962	697717	.	+	0	ID=CPIPMKDA_00647;Name=lacR;gene=lacR;inference=ab initio prediction:Prodigal:2.6,similar to AA sequence:UniProtKB:P67744;locus_tag=CPIPMKDA_00647;product=Lactose phosphotransferase system repressor
1	Prodigal:2.6	CDS	698088	698516	.	+	0	ID=CPIPMKDA_00648;eC_number=5.3.1.26;Name=lacA;gene=lacA;inference=ab initio prediction:Prodigal:2.6,similar to AA sequence:UniProtKB:P23494;locus_tag=CPIPMKDA_00648;product=Galactose-6-phosphate isomerase subunit LacA
1	Prodigal:2.6	CDS	698531	699046	.	+	0	ID=CPIPMKDA_00649;eC_number=5.3.1.26;Name=lacB;gene=lacB;inference=ab initio prediction:Prodigal:2.6,similar to AA sequence:UniProtKB:P65647;locus_tag=CPIPMKDA_00649;product=Galactose-6-phosphate isomerase subunit LacB
1	Prodigal:2.6	CDS	699059	699991	.	+	0	ID=CPIPMKDA_00650;eC_number=2.7.1.144;Name=lacC_1;dbxref=COG:COG1105;gene=lacC_1;inference=ab initio prediction:Prodigal:2.6,similar to AA sequence:UniProtKB:P0A0B9;locus_tag=CPIPMKDA_00650;product=Tagatose-6-phosphate kinase
1	Prodigal:2.6	CDS	699995	700972	.	+	0	ID=CPIPMKDA_00651;eC_number=4.1.2.40;Name=lacD;dbxref=COG:COG3684;gene=lacD;inference=ab initio prediction:Prodigal:2.6,similar to AA sequence:UniProtKB:P0A011;locus_tag=CPIPMKDA_00651;product=Tagatose 1%2C6-diphosphate aldolase
1	Prodigal:2.6	CDS	700992	701306	.	+	0	ID=CPIPMKDA_00652;Name=lacF;dbxref=COG:COG1447;gene=lacF;inference=ab initio prediction:Prodigal:2.6,similar to AA sequence:UniProtKB:P0A0D6;locus_tag=CPIPMKDA_00652;product=PTS system lactose-specific EIIA component
1	Prodigal:2.6	CDS	701312	703060	.	+	0	ID=CPIPMKDA_00653;Name=lacE;dbxref=COG:COG1455;gene=lacE;inference=ab initio prediction:Prodigal:2.6,similar to AA sequence:UniProtKB:P11162;locus_tag=CPIPMKDA_00653;product=PTS system lactose-specific EIICB component
1	Prodigal:2.6	CDS	703076	704488	.	+	0	ID=CPIPMKDA_00654;eC_number=3.2.1.85;Name=lacG;gene=lacG;inference=ab initio prediction:Prodigal:2.6,similar to AA sequence:UniProtKB:P67768;locus_tag=CPIPMKDA_00654;product=6-phospho-beta-galactosidase
1	Prodigal:2.6	CDS	704759	705625	.	+	0	ID=CPIPMKDA_00655;inference=ab initio prediction:Prodigal:2.6;locus_tag=CPIPMKDA_00655;product=hypothetical protein
1	Prodigal:2.6	CDS	705702	706727	.	-	0	ID=CPIPMKDA_00656;eC_number=1.14.13.107;Name=limB;gene=limB;inference=ab initio prediction:Prodigal:2.6,similar to AA sequence:UniProtKB:Q9EUT9;locus_tag=CPIPMKDA_00656;product=Limonene 1%2C2-monooxygenase
1	Prodigal:2.6	CDS	706860	707864	.	+	0	ID=CPIPMKDA_00657;eC_number=1.-.-.-;Name=yfmJ;dbxref=COG:COG2130;gene=yfmJ;inference=ab initio prediction:Prodigal:2.6,similar to AA sequence:UniProtKB:O34812;locus_tag=CPIPMKDA_00657;product=Putative NADP-dependent oxidoreductase YfmJ
1	Prodigal:2.6	CDS	707963	708973	.	+	0	ID=CPIPMKDA_00658;inference=ab initio prediction:Prodigal:2.6,similar to AA sequence:UniProtKB:P99173;locus_tag=CPIPMKDA_00658;product=Zinc-type alcohol dehydrogenase-like protein
1	Prodigal:2.6	CDS	709725	710306	.	+	0	ID=CPIPMKDA_00659;inference=ab initio prediction:Prodigal:2.6;locus_tag=CPIPMKDA_00659;product=hypothetical protein
1	Prodigal:2.6	CDS	710319	710558	.	+	0	ID=CPIPMKDA_00660;inference=ab initio prediction:Prodigal:2.6;locus_tag=CPIPMKDA_00660;product=hypothetical protein
1	Prodigal:2.6	CDS	710632	711132	.	+	0	ID=CPIPMKDA_00661;inference=ab initio prediction:Prodigal:2.6,similar to AA sequence:UniProtKB:P99157;locus_tag=CPIPMKDA_00661;product=Alkaline shock protein 23
1	Prodigal:2.6	CDS	711193	713154	.	-	0	ID=CPIPMKDA_00662;eC_number=6.3.2.39;Name=iucC_1;dbxref=COG:COG4264;gene=iucC_1;inference=ab initio prediction:Prodigal:2.6,similar to AA sequence:UniProtKB:Q47318;locus_tag=CPIPMKDA_00662;product=Aerobactin synthase
1	Prodigal:2.6	CDS	713212	714438	.	+	0	ID=CPIPMKDA_00663;inference=ab initio prediction:Prodigal:2.6;locus_tag=CPIPMKDA_00663;product=hypothetical protein
1	Prodigal:2.6	CDS	714428	716185	.	+	0	ID=CPIPMKDA_00664;eC_number=6.3.2.39;Name=iucC_2;dbxref=COG:COG4264;gene=iucC_2;inference=ab initio prediction:Prodigal:2.6,similar to AA sequence:UniProtKB:Q47318;locus_tag=CPIPMKDA_00664;product=Aerobactin synthase
1	Prodigal:2.6	CDS	716189	717250	.	+	0	ID=CPIPMKDA_00665;eC_number=5.1.1.12;Name=orr;dbxref=COG:COG3457;gene=orr;inference=ab initio prediction:Prodigal:2.6,similar to AA sequence:UniProtKB:C1FW08;locus_tag=CPIPMKDA_00665;product=Ornithine racemase
1	Prodigal:2.6	CDS	717452	718447	.	+	0	ID=CPIPMKDA_00666;Name=yfmC;dbxref=COG:COG4594;gene=yfmC;inference=ab initio prediction:Prodigal:2.6,similar to AA sequence:UniProtKB:O34348;locus_tag=CPIPMKDA_00666;product=Fe(3+)-citrate-binding protein YfmC
1	Prodigal:2.6	CDS	718459	719490	.	+	0	ID=CPIPMKDA_00667;Name=yfiZ;dbxref=COG:COG0609;gene=yfiZ;inference=ab initio prediction:Prodigal:2.6,similar to AA sequence:UniProtKB:O31568;locus_tag=CPIPMKDA_00667;product=putative siderophore transport system permease protein YfiZ
1	Prodigal:2.6	CDS	719577	720452	.	+	0	ID=CPIPMKDA_00668;Name=fecD;dbxref=COG:COG0609;gene=fecD;inference=ab initio prediction:Prodigal:2.6,similar to AA sequence:UniProtKB:P15029;locus_tag=CPIPMKDA_00668;product=Fe(3+) dicitrate transport system permease protein FecD
1	Prodigal:2.6	CDS	720749	722122	.	+	0	ID=CPIPMKDA_00669;inference=ab initio prediction:Prodigal:2.6;locus_tag=CPIPMKDA_00669;product=hypothetical protein
1	Prodigal:2.6	CDS	722301	722615	.	-	0	ID=CPIPMKDA_00670;eC_number=1.14.99.48;Name=isdI;dbxref=COG:COG2329;gene=isdI;inference=ab initio prediction:Prodigal:2.6,similar to AA sequence:UniProtKB:Q2G1J2;locus_tag=CPIPMKDA_00670;product=Heme oxygenase (staphylobilin-producing) 2
1	Prodigal:2.6	CDS	722768	723028	.	-	0	ID=CPIPMKDA_00671;inference=ab initio prediction:Prodigal:2.6,similar to AA sequence:UniProtKB:Q99S93;locus_tag=CPIPMKDA_00671;note=UPF0457 protein SA1975.1;product=hypothetical protein
1	Prodigal:2.6	CDS	723172	723714	.	+	0	ID=CPIPMKDA_00672;Name=ydjM;dbxref=COG:COG1988;gene=ydjM;inference=ab initio prediction:Prodigal:2.6,similar to AA sequence:UniProtKB:P64481;locus_tag=CPIPMKDA_00672;product=Inner membrane protein YdjM
1	Prodigal:2.6	CDS	723769	724956	.	+	0	ID=CPIPMKDA_00673;eC_number=2.7.7.-;inference=ab initio prediction:Prodigal:2.6,similar to AA sequence:UniProtKB:Q7A4A4;locus_tag=CPIPMKDA_00673;product=putative uridylyltransferase
1	Prodigal:2.6	CDS	724975	725658	.	+	0	ID=CPIPMKDA_00674;inference=ab initio prediction:Prodigal:2.6,similar to AA sequence:UniProtKB:P67153;locus_tag=CPIPMKDA_00674;note=UPF0073 inner membrane protein YqfA;product=hypothetical protein
1	Prodigal:2.6	CDS	725897	727234	.	+	0	ID=CPIPMKDA_00675;Name=sdrM;gene=sdrM;inference=ab initio prediction:Prodigal:2.6,similar to AA sequence:UniProtKB:Q99S97;locus_tag=CPIPMKDA_00675;product=Multidrug efflux pump SdrM
1	Prodigal:2.6	CDS	727425	727892	.	+	0	ID=CPIPMKDA_00676;Name=sepA_2;gene=sepA_2;inference=ab initio prediction:Prodigal:2.6,similar to AA sequence:UniProtKB:Q99S98;locus_tag=CPIPMKDA_00676;product=Multidrug resistance efflux pump SepA
1	Prodigal:2.6	CDS	728162	729601	.	+	0	ID=CPIPMKDA_00677;Name=emrB_2;gene=emrB_2;inference=ab initio prediction:Prodigal:2.6,similar to AA sequence:UniProtKB:P0AEJ0;locus_tag=CPIPMKDA_00677;product=Multidrug export protein EmrB
1	Prodigal:2.6	CDS	729750	730817	.	+	0	ID=CPIPMKDA_00678;Name=salA;dbxref=COG:COG0489;gene=salA;inference=ab initio prediction:Prodigal:2.6,similar to AA sequence:UniProtKB:P50863;locus_tag=CPIPMKDA_00678;product=Iron-sulfur cluster carrier protein
1	Aragorn:1.2	tRNA	736204	736279	.	+	.	ID=CPIPMKDA_00679;inference=COORDINATES:profile:Aragorn:1.2;locus_tag=CPIPMKDA_00679;product=tRNA-Val(tac)
1	Aragorn:1.2	tRNA	736286	736361	.	+	.	ID=CPIPMKDA_00680;inference=COORDINATES:profile:Aragorn:1.2;locus_tag=CPIPMKDA_00680;product=tRNA-Thr(tgt)
1	Aragorn:1.2	tRNA	736366	736449	.	+	.	ID=CPIPMKDA_00681;inference=COORDINATES:profile:Aragorn:1.2;locus_tag=CPIPMKDA_00681;product=tRNA-Tyr(gta)
1	Aragorn:1.2	tRNA	736454	736528	.	+	.	ID=CPIPMKDA_00682;inference=COORDINATES:profile:Aragorn:1.2;locus_tag=CPIPMKDA_00682;product=tRNA-Gln(ttg)
1	Aragorn:1.2	tRNA	736532	736605	.	+	.	ID=CPIPMKDA_00683;inference=COORDINATES:profile:Aragorn:1.2;locus_tag=CPIPMKDA_00683;product=tRNA-Lys(ttt)
1	Prodigal:2.6	CDS	736699	737580	.	+	0	ID=CPIPMKDA_00684;eC_number=2.7.7.85;Name=cdaA;dbxref=COG:COG1624;gene=cdaA;inference=ab initio prediction:Prodigal:2.6,similar to AA sequence:UniProtKB:Q45589;locus_tag=CPIPMKDA_00684;product=Cyclic di-AMP synthase CdaA
1	Prodigal:2.6	CDS	737581	738516	.	+	0	ID=CPIPMKDA_00685;Name=cdaR;dbxref=COG:COG4856;gene=cdaR;inference=ab initio prediction:Prodigal:2.6,similar to AA sequence:UniProtKB:O34659;locus_tag=CPIPMKDA_00685;product=CdaA regulatory protein CdaR
1	Prodigal:2.6	CDS	738541	739896	.	+	0	ID=CPIPMKDA_00686;eC_number=5.4.2.10;Name=glmM;gene=glmM;inference=ab initio prediction:Prodigal:2.6,similar to AA sequence:UniProtKB:P99087;locus_tag=CPIPMKDA_00686;product=Phosphoglucosamine mutase
1	Prodigal:2.6	CDS	740331	740486	.	+	0	ID=CPIPMKDA_00687;inference=ab initio prediction:Prodigal:2.6;locus_tag=CPIPMKDA_00687;product=hypothetical protein
1	Prodigal:2.6	CDS	740527	742332	.	+	0	ID=CPIPMKDA_00688;eC_number=2.6.1.16;Name=glmS;gene=glmS;inference=ab initio prediction:Prodigal:2.6,similar to AA sequence:UniProtKB:P64228;locus_tag=CPIPMKDA_00688;product=Glutamine--fructose-6-phosphate aminotransferase [isomerizing]
1	Prodigal:2.6	CDS	742827	743684	.	+	0	ID=CPIPMKDA_00689;eC_number=3.1.3.104;Name=ywtE_1;dbxref=COG:COG0561;gene=ywtE_1;inference=ab initio prediction:Prodigal:2.6,similar to AA sequence:UniProtKB:P96741;locus_tag=CPIPMKDA_00689;product=5-amino-6-(5-phospho-D-ribitylamino)uracil phosphatase YwtE
1	Prodigal:2.6	CDS	743989	745140	.	-	0	ID=CPIPMKDA_00690;inference=ab initio prediction:Prodigal:2.6;locus_tag=CPIPMKDA_00690;product=hypothetical protein
1	Prodigal:2.6	CDS	745228	746004	.	+	0	ID=CPIPMKDA_00691;eC_number=3.6.1.41;Name=apaH;gene=apaH;inference=ab initio prediction:Prodigal:2.6,protein motif:HAMAP:MF_00199;locus_tag=CPIPMKDA_00691;product=Bis(5'-nucleosyl)-tetraphosphatase%2C symmetrical
1	Prodigal:2.6	CDS	746265	747218	.	-	0	ID=CPIPMKDA_00692;Name=czcD_1;dbxref=COG:COG1230;gene=czcD_1;inference=ab initio prediction:Prodigal:2.6,similar to AA sequence:UniProtKB:O07084;locus_tag=CPIPMKDA_00692;product=Cadmium%2C cobalt and zinc/H(+)-K(+) antiporter
1	Prodigal:2.6	CDS	747205	747567	.	-	0	ID=CPIPMKDA_00693;Name=czrA;dbxref=COG:COG0640;gene=czrA;inference=ab initio prediction:Prodigal:2.6,similar to AA sequence:UniProtKB:O31844;locus_tag=CPIPMKDA_00693;product=HTH-type transcriptional repressor CzrA
1	Prodigal:2.6	CDS	747691	748347	.	+	0	ID=CPIPMKDA_00694;eC_number=4.-.-.-;Name=yhfK;dbxref=COG:COG0702;gene=yhfK;inference=ab initio prediction:Prodigal:2.6,similar to AA sequence:UniProtKB:O07609;locus_tag=CPIPMKDA_00694;product=putative sugar epimerase YhfK
1	Prodigal:2.6	CDS	748545	748694	.	+	0	ID=CPIPMKDA_00695;inference=ab initio prediction:Prodigal:2.6;locus_tag=CPIPMKDA_00695;product=hypothetical protein
1	Prodigal:2.6	CDS	748989	749927	.	+	0	ID=CPIPMKDA_00696;eC_number=5.3.1.8;Name=gmuF;dbxref=COG:COG1482;gene=gmuF;inference=ab initio prediction:Prodigal:2.6,similar to AA sequence:UniProtKB:O05511;locus_tag=CPIPMKDA_00696;product=putative mannose-6-phosphate isomerase GmuF
1	Prodigal:2.6	CDS	749952	750209	.	+	0	ID=CPIPMKDA_00697;inference=ab initio prediction:Prodigal:2.6;locus_tag=CPIPMKDA_00697;product=hypothetical protein
1	Prodigal:2.6	CDS	750442	751818	.	+	0	ID=CPIPMKDA_00698;inference=ab initio prediction:Prodigal:2.6;locus_tag=CPIPMKDA_00698;product=hypothetical protein
1	Prodigal:2.6	CDS	751999	752409	.	+	0	ID=CPIPMKDA_00699;inference=ab initio prediction:Prodigal:2.6;locus_tag=CPIPMKDA_00699;product=hypothetical protein
1	Prodigal:2.6	CDS	752597	753043	.	+	0	ID=CPIPMKDA_00700;eC_number=1.16.-.-;Name=dps1;dbxref=COG:COG0783;gene=dps1;inference=ab initio prediction:Prodigal:2.6,similar to AA sequence:UniProtKB:Q8RPQ1;locus_tag=CPIPMKDA_00700;product=DNA protection during starvation protein 1
1	Prodigal:2.6	CDS	753167	753877	.	-	0	ID=CPIPMKDA_00701;eC_number=2.4.2.1;Name=deoD;dbxref=COG:COG0813;gene=deoD;inference=ab initio prediction:Prodigal:2.6,similar to AA sequence:UniProtKB:O34925;locus_tag=CPIPMKDA_00701;product=Purine nucleoside phosphorylase DeoD-type
1	Prodigal:2.6	CDS	754081	754746	.	+	0	ID=CPIPMKDA_00702;eC_number=4.1.2.4;Name=deoC2;gene=deoC2;inference=ab initio prediction:Prodigal:2.6,similar to AA sequence:UniProtKB:P99174;locus_tag=CPIPMKDA_00702;product=Deoxyribose-phosphate aldolase 2
1	Prodigal:2.6	CDS	754779	756080	.	+	0	ID=CPIPMKDA_00703;eC_number=2.4.2.2;Name=pdp;gene=pdp;inference=ab initio prediction:Prodigal:2.6,similar to AA sequence:UniProtKB:Q7A4D0;locus_tag=CPIPMKDA_00703;product=Pyrimidine-nucleoside phosphorylase
1	Prodigal:2.6	CDS	756090	757283	.	+	0	ID=CPIPMKDA_00704;eC_number=5.4.2.7;Name=deoB;gene=deoB;inference=ab initio prediction:Prodigal:2.6,similar to AA sequence:UniProtKB:P99100;locus_tag=CPIPMKDA_00704;product=Phosphopentomutase
1	Prodigal:2.6	CDS	757280	757630	.	+	0	ID=CPIPMKDA_00705;inference=ab initio prediction:Prodigal:2.6;locus_tag=CPIPMKDA_00705;product=hypothetical protein
1	Prodigal:2.6	CDS	757781	758251	.	-	0	ID=CPIPMKDA_00706;eC_number=4.4.1.21;Name=luxS;gene=luxS;inference=ab initio prediction:Prodigal:2.6,similar to AA sequence:UniProtKB:P65330;locus_tag=CPIPMKDA_00706;product=S-ribosylhomocysteine lyase
1	Prodigal:2.6	CDS	758479	759663	.	+	0	ID=CPIPMKDA_00707;eC_number=3.5.1.-;Name=abgB;dbxref=COG:COG1473;gene=abgB;inference=ab initio prediction:Prodigal:2.6,similar to AA sequence:UniProtKB:P76052;locus_tag=CPIPMKDA_00707;product=p-aminobenzoyl-glutamate hydrolase subunit B
1	Prodigal:2.6	CDS	759663	760853	.	+	0	ID=CPIPMKDA_00708;inference=ab initio prediction:Prodigal:2.6;locus_tag=CPIPMKDA_00708;product=hypothetical protein
1	Prodigal:2.6	CDS	761027	761692	.	+	0	ID=CPIPMKDA_00709;inference=ab initio prediction:Prodigal:2.6;locus_tag=CPIPMKDA_00709;product=hypothetical protein
1	Prodigal:2.6	CDS	761914	762711	.	-	0	ID=CPIPMKDA_00710;eC_number=2.7.1.33;Name=coaW;dbxref=COG:COG5146;gene=coaW;inference=ab initio prediction:Prodigal:2.6,similar to AA sequence:UniProtKB:Q2FWC7;locus_tag=CPIPMKDA_00710;product=Type II pantothenate kinase
1	Prodigal:2.6	CDS	763014	763874	.	+	0	ID=CPIPMKDA_00711;eC_number=2.3.1.57;Name=bltD;dbxref=COG:COG0454;gene=bltD;inference=ab initio prediction:Prodigal:2.6,similar to AA sequence:UniProtKB:P39909;locus_tag=CPIPMKDA_00711;product=Spermine/spermidine acetyltransferase
1	Prodigal:2.6	CDS	763985	764521	.	+	0	ID=CPIPMKDA_00712;Name=rpoE;gene=rpoE;inference=ab initio prediction:Prodigal:2.6,similar to AA sequence:UniProtKB:P66715;locus_tag=CPIPMKDA_00712;product=putative DNA-directed RNA polymerase subunit delta
1	Prodigal:2.6	CDS	764858	766465	.	+	0	ID=CPIPMKDA_00713;eC_number=6.3.4.2;Name=pyrG;gene=pyrG;inference=ab initio prediction:Prodigal:2.6,similar to AA sequence:UniProtKB:P99072;locus_tag=CPIPMKDA_00713;product=CTP synthase
1	Prodigal:2.6	CDS	766692	767213	.	-	0	ID=CPIPMKDA_00714;inference=ab initio prediction:Prodigal:2.6;locus_tag=CPIPMKDA_00714;product=hypothetical protein
1	Prodigal:2.6	CDS	767432	768292	.	+	0	ID=CPIPMKDA_00715;eC_number=4.1.2.13;Name=fba;gene=fba;inference=ab initio prediction:Prodigal:2.6,similar to AA sequence:UniProtKB:P99075;locus_tag=CPIPMKDA_00715;product=Fructose-bisphosphate aldolase
1	Prodigal:2.6	CDS	768653	769912	.	+	0	ID=CPIPMKDA_00716;eC_number=2.5.1.7;Name=murA2;gene=murA2;inference=ab initio prediction:Prodigal:2.6,similar to AA sequence:UniProtKB:P65457;locus_tag=CPIPMKDA_00716;product=UDP-N-acetylglucosamine 1-carboxyvinyltransferase 2
1	Prodigal:2.6	CDS	770304	771767	.	+	0	ID=CPIPMKDA_00717;eC_number=1.2.1.3;dbxref=COG:COG1012;inference=ab initio prediction:Prodigal:2.6,similar to AA sequence:UniProtKB:Q99SD6;locus_tag=CPIPMKDA_00717;product=Putative aldehyde dehydrogenase
1	Prodigal:2.6	CDS	772071	773387	.	+	0	ID=CPIPMKDA_00718;eC_number=3.6.4.-;Name=rho;dbxref=COG:COG1158;gene=rho;inference=ab initio prediction:Prodigal:2.6,similar to AA sequence:UniProtKB:P0AG30;locus_tag=CPIPMKDA_00718;product=Transcription termination factor Rho
1	Prodigal:2.6	CDS	773504	773761	.	+	0	ID=CPIPMKDA_00719;Name=rpmE2;dbxref=COG:COG0254;gene=rpmE2;inference=ab initio prediction:Prodigal:2.6,similar to AA sequence:UniProtKB:Q2FWD8;locus_tag=CPIPMKDA_00719;product=50S ribosomal protein L31 type B
1	Prodigal:2.6	CDS	774048	774647	.	+	0	ID=CPIPMKDA_00720;eC_number=2.7.1.21;Name=tdk;gene=tdk;inference=ab initio prediction:Prodigal:2.6,similar to AA sequence:UniProtKB:P65231;locus_tag=CPIPMKDA_00720;product=Thymidine kinase
1	Prodigal:2.6	CDS	774647	775723	.	+	0	ID=CPIPMKDA_00721;Name=prfA;dbxref=COG:COG0216;gene=prfA;inference=ab initio prediction:Prodigal:2.6,similar to AA sequence:UniProtKB:Q8DU64;locus_tag=CPIPMKDA_00721;product=Peptide chain release factor 1
1	Prodigal:2.6	CDS	775710	776546	.	+	0	ID=CPIPMKDA_00722;eC_number=2.1.1.297;Name=prmC;dbxref=COG:COG2890;gene=prmC;inference=ab initio prediction:Prodigal:2.6,similar to AA sequence:UniProtKB:P0ACC1;locus_tag=CPIPMKDA_00722;product=Release factor glutamine methyltransferase
1	Prodigal:2.6	CDS	776709	777752	.	+	0	ID=CPIPMKDA_00723;eC_number=2.7.7.87;Name=ywlC;dbxref=COG:COG0009;gene=ywlC;inference=ab initio prediction:Prodigal:2.6,similar to AA sequence:UniProtKB:P39153;locus_tag=CPIPMKDA_00723;product=Threonylcarbamoyl-AMP synthase
1	Prodigal:2.6	CDS	777749	778168	.	+	0	ID=CPIPMKDA_00724;eC_number=3.1.3.48;Name=ptpB;dbxref=COG:COG0394;gene=ptpB;inference=ab initio prediction:Prodigal:2.6,similar to AA sequence:UniProtKB:P0C5D3;locus_tag=CPIPMKDA_00724;product=Low molecular weight protein-tyrosine-phosphatase PtpB
1	Prodigal:2.6	CDS	778278	778802	.	+	0	ID=CPIPMKDA_00725;inference=ab initio prediction:Prodigal:2.6,similar to AA sequence:UniProtKB:P39157;locus_tag=CPIPMKDA_00725;note=UPF0340 protein YwlG;product=hypothetical protein
1	Prodigal:2.6	CDS	778827	780065	.	+	0	ID=CPIPMKDA_00726;eC_number=2.1.2.1;Name=glyA;dbxref=COG:COG0112;gene=glyA;inference=ab initio prediction:Prodigal:2.6,similar to AA sequence:UniProtKB:Q5HE87;locus_tag=CPIPMKDA_00726;product=Serine hydroxymethyltransferase
1	Prodigal:2.6	CDS	780094	780723	.	+	0	ID=CPIPMKDA_00727;eC_number=2.4.2.9;Name=upp;gene=upp;inference=ab initio prediction:Prodigal:2.6,similar to AA sequence:UniProtKB:P67396;locus_tag=CPIPMKDA_00727;product=Uracil phosphoribosyltransferase
1	Prodigal:2.6	CDS	780748	781893	.	+	0	ID=CPIPMKDA_00728;eC_number=5.1.3.14;Name=mnaA;dbxref=COG:COG0381;gene=mnaA;inference=ab initio prediction:Prodigal:2.6,similar to AA sequence:UniProtKB:P39131;locus_tag=CPIPMKDA_00728;product=UDP-N-acetylglucosamine 2-epimerase
1	Prodigal:2.6	CDS	781947	782396	.	+	0	ID=CPIPMKDA_00729;inference=ab initio prediction:Prodigal:2.6;locus_tag=CPIPMKDA_00729;product=hypothetical protein
1	Prodigal:2.6	CDS	782422	783150	.	+	0	ID=CPIPMKDA_00730;Name=atpB;gene=atpB;inference=ab initio prediction:Prodigal:2.6,similar to AA sequence:UniProtKB:P09218;locus_tag=CPIPMKDA_00730;product=ATP synthase subunit a
1	Prodigal:2.6	CDS	783193	783405	.	+	0	ID=CPIPMKDA_00731;Name=atpE;gene=atpE;inference=ab initio prediction:Prodigal:2.6,similar to AA sequence:UniProtKB:P00845;locus_tag=CPIPMKDA_00731;product=ATP synthase subunit c
1	Prodigal:2.6	CDS	783503	784018	.	+	0	ID=CPIPMKDA_00732;Name=atpF;gene=atpF;inference=ab initio prediction:Prodigal:2.6,similar to AA sequence:UniProtKB:Q7A4E7;locus_tag=CPIPMKDA_00732;product=ATP synthase subunit b
1	Prodigal:2.6	CDS	784018	784557	.	+	0	ID=CPIPMKDA_00733;Name=atpH;gene=atpH;inference=ab initio prediction:Prodigal:2.6,similar to AA sequence:UniProtKB:P99109;locus_tag=CPIPMKDA_00733;product=ATP synthase subunit delta
1	Prodigal:2.6	CDS	784580	786091	.	+	0	ID=CPIPMKDA_00734;eC_number=3.6.3.14;Name=atpA;gene=atpA;inference=ab initio prediction:Prodigal:2.6,similar to AA sequence:UniProtKB:P99111;locus_tag=CPIPMKDA_00734;product=ATP synthase subunit alpha
1	Prodigal:2.6	CDS	786176	787042	.	+	0	ID=CPIPMKDA_00735;Name=atpG;gene=atpG;inference=ab initio prediction:Prodigal:2.6,similar to AA sequence:UniProtKB:Q7A4E8;locus_tag=CPIPMKDA_00735;product=ATP synthase gamma chain
1	Prodigal:2.6	CDS	787064	788476	.	+	0	ID=CPIPMKDA_00736;eC_number=3.6.3.14;Name=atpD;gene=atpD;inference=ab initio prediction:Prodigal:2.6,similar to AA sequence:UniProtKB:P99112;locus_tag=CPIPMKDA_00736;product=ATP synthase subunit beta
1	Prodigal:2.6	CDS	788496	788900	.	+	0	ID=CPIPMKDA_00737;Name=atpC;gene=atpC;inference=ab initio prediction:Prodigal:2.6,similar to AA sequence:UniProtKB:P63665;locus_tag=CPIPMKDA_00737;product=ATP synthase epsilon chain
1	Prodigal:2.6	CDS	789049	789282	.	+	0	ID=CPIPMKDA_00738;inference=ab initio prediction:Prodigal:2.6;locus_tag=CPIPMKDA_00738;product=hypothetical protein
1	Prodigal:2.6	CDS	789392	790657	.	+	0	ID=CPIPMKDA_00739;eC_number=2.5.1.7;Name=murA1;gene=murA1;inference=ab initio prediction:Prodigal:2.6,similar to AA sequence:UniProtKB:P84058;locus_tag=CPIPMKDA_00739;product=UDP-N-acetylglucosamine 1-carboxyvinyltransferase 1
1	Prodigal:2.6	CDS	790691	791128	.	+	0	ID=CPIPMKDA_00740;eC_number=4.2.1.59;Name=fabZ;dbxref=COG:COG0764;gene=fabZ;inference=ab initio prediction:Prodigal:2.6,similar to AA sequence:UniProtKB:Q9HXY7;locus_tag=CPIPMKDA_00740;product=3-hydroxyacyl-[acyl-carrier-protein] dehydratase FabZ
1	Prodigal:2.6	CDS	791446	791886	.	-	0	ID=CPIPMKDA_00741;inference=ab initio prediction:Prodigal:2.6;locus_tag=CPIPMKDA_00741;product=hypothetical protein
1	Prodigal:2.6	CDS	792077	792472	.	+	0	ID=CPIPMKDA_00742;Name=ssbA_1;dbxref=COG:COG0629;gene=ssbA_1;inference=ab initio prediction:Prodigal:2.6,similar to AA sequence:UniProtKB:P37455;locus_tag=CPIPMKDA_00742;product=Single-stranded DNA-binding protein A
1	Prodigal:2.6	CDS	792860	793519	.	+	0	ID=CPIPMKDA_00743;eC_number=3.2.-.-;Name=sceD;gene=sceD;inference=ab initio prediction:Prodigal:2.6,similar to AA sequence:UniProtKB:Q99SG2;locus_tag=CPIPMKDA_00743;product=putative transglycosylase SceD
1	Prodigal:2.6	CDS	793804	794493	.	+	0	ID=CPIPMKDA_00744;eC_number=3.5.99.2;Name=tenA;dbxref=COG:COG0819;gene=tenA;inference=ab initio prediction:Prodigal:2.6,similar to AA sequence:UniProtKB:Q8CNK1;locus_tag=CPIPMKDA_00744;product=Aminopyrimidine aminohydrolase
1	Prodigal:2.6	CDS	794456	795307	.	+	0	ID=CPIPMKDA_00745;eC_number=2.7.1.49;Name=thiD;gene=thiD;inference=ab initio prediction:Prodigal:2.6,similar to AA sequence:UniProtKB:P99124;locus_tag=CPIPMKDA_00745;product=Hydroxymethylpyrimidine/phosphomethylpyrimidine kinase
1	Prodigal:2.6	CDS	795297	796088	.	+	0	ID=CPIPMKDA_00746;eC_number=2.7.1.50;Name=thiM;gene=thiM;inference=ab initio prediction:Prodigal:2.6,similar to AA sequence:UniProtKB:P66923;locus_tag=CPIPMKDA_00746;product=Hydroxyethylthiazole kinase
1	Prodigal:2.6	CDS	796085	796732	.	+	0	ID=CPIPMKDA_00747;eC_number=2.5.1.3;Name=thiE_2;gene=thiE_2;inference=ab initio prediction:Prodigal:2.6,similar to AA sequence:UniProtKB:P66919;locus_tag=CPIPMKDA_00747;product=Thiamine-phosphate synthase
1	Prodigal:2.6	CDS	796776	797693	.	+	0	ID=CPIPMKDA_00748;Name=yidC_2;gene=yidC_2;inference=ab initio prediction:Prodigal:2.6,similar to AA sequence:UniProtKB:P65629;locus_tag=CPIPMKDA_00748;product=Membrane protein insertase YidC
1	Prodigal:2.6	CDS	797799	798452	.	-	0	ID=CPIPMKDA_00749;Name=yedJ;dbxref=COG:COG1418;gene=yedJ;inference=ab initio prediction:Prodigal:2.6,similar to AA sequence:UniProtKB:P46144;locus_tag=CPIPMKDA_00749;product=putative protein YedJ
1	Prodigal:2.6	CDS	798634	800118	.	-	0	ID=CPIPMKDA_00750;eC_number=2.7.8.-;Name=cls_1;gene=cls_1;inference=ab initio prediction:Prodigal:2.6,similar to AA sequence:UniProtKB:P63801;locus_tag=CPIPMKDA_00750;product=Cardiolipin synthase
1	Prodigal:2.6	CDS	800292	800585	.	+	0	ID=CPIPMKDA_00751;Name=ricR_2;dbxref=COG:COG1937;gene=ricR_2;inference=ab initio prediction:Prodigal:2.6,similar to AA sequence:UniProtKB:O07434;locus_tag=CPIPMKDA_00751;product=Copper-sensing transcriptional repressor RicR
1	Prodigal:2.6	CDS	800592	800801	.	+	0	ID=CPIPMKDA_00752;inference=ab initio prediction:Prodigal:2.6;locus_tag=CPIPMKDA_00752;product=hypothetical protein
1	Prodigal:2.6	CDS	800944	801081	.	+	0	ID=CPIPMKDA_00753;inference=ab initio prediction:Prodigal:2.6;locus_tag=CPIPMKDA_00753;product=hypothetical protein
1	Prodigal:2.6	CDS	801181	802392	.	-	0	ID=CPIPMKDA_00754;eC_number=2.4.1.129;Name=rodA;dbxref=COG:COG0772;gene=rodA;inference=ab initio prediction:Prodigal:2.6,similar to AA sequence:UniProtKB:P39604;locus_tag=CPIPMKDA_00754;product=Peptidoglycan glycosyltransferase RodA
1	Prodigal:2.6	CDS	802783	803856	.	+	0	ID=CPIPMKDA_00755;eC_number=6.3.2.4;Name=ddl;dbxref=COG:COG1181;gene=ddl;inference=ab initio prediction:Prodigal:2.6,similar to AA sequence:UniProtKB:Q5HEB7;locus_tag=CPIPMKDA_00755;product=D-alanine--D-alanine ligase
1	Prodigal:2.6	CDS	803868	805223	.	+	0	ID=CPIPMKDA_00756;eC_number=6.3.2.10;Name=murF_1;dbxref=COG:COG0770;gene=murF_1;inference=ab initio prediction:Prodigal:2.6,similar to AA sequence:UniProtKB:P11880;locus_tag=CPIPMKDA_00756;product=UDP-N-acetylmuramoyl-tripeptide--D-alanyl-D-alanine ligase
1	Prodigal:2.6	CDS	805522	807051	.	+	0	ID=CPIPMKDA_00757;eC_number=3.6.4.13;Name=cshA;dbxref=COG:COG0513;gene=cshA;inference=ab initio prediction:Prodigal:2.6,similar to AA sequence:UniProtKB:Q2FWH5;locus_tag=CPIPMKDA_00757;product=DEAD-box ATP-dependent RNA helicase CshA
1	Prodigal:2.6	CDS	807300	807779	.	+	0	ID=CPIPMKDA_00758;inference=ab initio prediction:Prodigal:2.6;locus_tag=CPIPMKDA_00758;product=hypothetical protein
1	Prodigal:2.6	CDS	807766	809277	.	+	0	ID=CPIPMKDA_00759;inference=ab initio prediction:Prodigal:2.6;locus_tag=CPIPMKDA_00759;product=hypothetical protein
1	Prodigal:2.6	CDS	809264	809773	.	+	0	ID=CPIPMKDA_00760;inference=ab initio prediction:Prodigal:2.6;locus_tag=CPIPMKDA_00760;product=hypothetical protein
1	Prodigal:2.6	CDS	809821	810174	.	+	0	ID=CPIPMKDA_00761;eC_number=2.7.8.7;Name=acpS;dbxref=COG:COG0736;gene=acpS;inference=ab initio prediction:Prodigal:2.6,similar to AA sequence:UniProtKB:Q5HED0;locus_tag=CPIPMKDA_00761;product=Holo-[acyl-carrier-protein] synthase
1	Prodigal:2.6	CDS	810240	811388	.	+	0	ID=CPIPMKDA_00762;eC_number=5.1.1.1;Name=alr1_1;dbxref=COG:COG0787;gene=alr1_1;inference=ab initio prediction:Prodigal:2.6,similar to AA sequence:UniProtKB:P63479;locus_tag=CPIPMKDA_00762;product=Alanine racemase 1
1	Prodigal:2.6	CDS	811475	811645	.	+	0	ID=CPIPMKDA_00763;Name=mazE;gene=mazE;inference=ab initio prediction:Prodigal:2.6,similar to AA sequence:UniProtKB:P0C7B4;locus_tag=CPIPMKDA_00763;product=Antitoxin MazE
1	Prodigal:2.6	CDS	811642	812004	.	+	0	ID=CPIPMKDA_00764;eC_number=3.1.-.-;Name=mazF;dbxref=COG:COG2337;gene=mazF;inference=ab initio prediction:Prodigal:2.6,similar to AA sequence:UniProtKB:Q2FWI8;locus_tag=CPIPMKDA_00764;product=Endoribonuclease MazF
1	Prodigal:2.6	CDS	812350	813351	.	+	0	ID=CPIPMKDA_00765;eC_number=3.1.3.3;Name=rsbU;dbxref=COG:COG2208;gene=rsbU;inference=ab initio prediction:Prodigal:2.6,similar to AA sequence:UniProtKB:P40399;locus_tag=CPIPMKDA_00765;product=Phosphoserine phosphatase RsbU
1	Prodigal:2.6	CDS	813451	813777	.	+	0	ID=CPIPMKDA_00766;Name=rsbV;gene=rsbV;inference=ab initio prediction:Prodigal:2.6,similar to AA sequence:UniProtKB:P66838;locus_tag=CPIPMKDA_00766;product=Anti-sigma-B factor antagonist
1	Prodigal:2.6	CDS	813779	814258	.	+	0	ID=CPIPMKDA_00767;eC_number=2.7.11.1;Name=rsbW;gene=rsbW;inference=ab initio prediction:Prodigal:2.6,similar to AA sequence:UniProtKB:P0A0H7;locus_tag=CPIPMKDA_00767;product=Serine-protein kinase RsbW
1	Prodigal:2.6	CDS	814233	815003	.	+	0	ID=CPIPMKDA_00768;Name=sigB;dbxref=COG:COG1191;gene=sigB;inference=ab initio prediction:Prodigal:2.6,similar to AA sequence:UniProtKB:P06574;locus_tag=CPIPMKDA_00768;product=RNA polymerase sigma-B factor
1	Prodigal:2.6	CDS	815291	817441	.	+	0	ID=CPIPMKDA_00769;Name=yhgF;dbxref=COG:COG2183;gene=yhgF;inference=ab initio prediction:Prodigal:2.6,similar to AA sequence:UniProtKB:P46837;locus_tag=CPIPMKDA_00769;product=Protein YhgF
1	Prodigal:2.6	CDS	817434	817889	.	+	0	ID=CPIPMKDA_00770;inference=ab initio prediction:Prodigal:2.6,protein motif:HAMAP:MF_00745;locus_tag=CPIPMKDA_00770;product=Protein SprT-like protein
1	Aragorn:1.2	tRNA	818647	818733	.	+	.	ID=CPIPMKDA_00771;inference=COORDINATES:profile:Aragorn:1.2;locus_tag=CPIPMKDA_00771;product=tRNA-Leu(gag)
1	Aragorn:1.2	tRNA	818756	818829	.	+	.	ID=CPIPMKDA_00772;inference=COORDINATES:profile:Aragorn:1.2;locus_tag=CPIPMKDA_00772;product=tRNA-Gly(tcc)
1	Prodigal:2.6	CDS	823997	824107	.	+	0	ID=CPIPMKDA_00773;inference=ab initio prediction:Prodigal:2.6;locus_tag=CPIPMKDA_00773;product=hypothetical protein
1	Prodigal:2.6	CDS	824205	825479	.	-	0	ID=CPIPMKDA_00774;eC_number=4.3.1.19;Name=ilvA;dbxref=COG:COG1171;gene=ilvA;inference=ab initio prediction:Prodigal:2.6,similar to AA sequence:UniProtKB:P9WG95;locus_tag=CPIPMKDA_00774;product=L-threonine dehydratase biosynthetic IlvA
1	Prodigal:2.6	CDS	825488	826057	.	-	0	ID=CPIPMKDA_00775;eC_number=4.2.1.33;Name=leuD;dbxref=COG:COG0066;gene=leuD;inference=ab initio prediction:Prodigal:2.6,similar to AA sequence:UniProtKB:Q8DTG5;locus_tag=CPIPMKDA_00775;product=3-isopropylmalate dehydratase small subunit
1	Prodigal:2.6	CDS	826058	827428	.	-	0	ID=CPIPMKDA_00776;eC_number=4.2.1.33;Name=leuC;dbxref=COG:COG0065;gene=leuC;inference=ab initio prediction:Prodigal:2.6,similar to AA sequence:UniProtKB:P80858;locus_tag=CPIPMKDA_00776;product=3-isopropylmalate dehydratase large subunit
1	Prodigal:2.6	CDS	827444	828487	.	-	0	ID=CPIPMKDA_00777;eC_number=1.1.1.85;Name=leuB;dbxref=COG:COG0473;gene=leuB;inference=ab initio prediction:Prodigal:2.6,similar to AA sequence:UniProtKB:P12010;locus_tag=CPIPMKDA_00777;product=3-isopropylmalate dehydrogenase
1	Prodigal:2.6	CDS	828484	830019	.	-	0	ID=CPIPMKDA_00778;eC_number=2.3.3.13;Name=leuA;gene=leuA;inference=ab initio prediction:Prodigal:2.6,similar to AA sequence:UniProtKB:Q71Y35;locus_tag=CPIPMKDA_00778;product=2-isopropylmalate synthase
1	Prodigal:2.6	CDS	830042	831046	.	-	0	ID=CPIPMKDA_00779;eC_number=1.1.1.86;Name=ilvC;dbxref=COG:COG0059;gene=ilvC;inference=ab initio prediction:Prodigal:2.6,similar to AA sequence:UniProtKB:Q2FWK4;locus_tag=CPIPMKDA_00779;product=Ketol-acid reductoisomerase (NADP(+))
1	Prodigal:2.6	CDS	831163	831396	.	-	0	ID=CPIPMKDA_00780;inference=ab initio prediction:Prodigal:2.6;locus_tag=CPIPMKDA_00780;product=hypothetical protein
1	Prodigal:2.6	CDS	831396	833138	.	-	0	ID=CPIPMKDA_00781;eC_number=2.2.1.6;Name=ilvB;dbxref=COG:COG0028;gene=ilvB;inference=ab initio prediction:Prodigal:2.6,similar to AA sequence:UniProtKB:P37251;locus_tag=CPIPMKDA_00781;product=Acetolactate synthase large subunit
1	Prodigal:2.6	CDS	833155	835005	.	-	0	ID=CPIPMKDA_00782;eC_number=4.2.1.9;Name=ilvD;dbxref=COG:COG0129;gene=ilvD;inference=ab initio prediction:Prodigal:2.6,similar to AA sequence:UniProtKB:P51785;locus_tag=CPIPMKDA_00782;product=Dihydroxy-acid dehydratase
1	Prodigal:2.6	CDS	835322	835783	.	+	0	ID=CPIPMKDA_00783;Name=tsaE;dbxref=COG:COG0802;gene=tsaE;inference=ab initio prediction:Prodigal:2.6,similar to AA sequence:UniProtKB:O05515;locus_tag=CPIPMKDA_00783;product=tRNA threonylcarbamoyladenosine biosynthesis protein TsaE
1	Prodigal:2.6	CDS	835764	836426	.	+	0	ID=CPIPMKDA_00784;Name=tsaB;dbxref=COG:COG1214;gene=tsaB;inference=ab initio prediction:Prodigal:2.6,similar to AA sequence:UniProtKB:O05516;locus_tag=CPIPMKDA_00784;product=tRNA threonylcarbamoyladenosine biosynthesis protein TsaB
1	Prodigal:2.6	CDS	836399	836860	.	+	0	ID=CPIPMKDA_00785;eC_number=2.3.1.255;Name=rimI;dbxref=COG:COG0456;gene=rimI;inference=ab initio prediction:Prodigal:2.6,similar to AA sequence:UniProtKB:I6YG32;locus_tag=CPIPMKDA_00785;product=N-alpha-acetyltransferase RimI
1	Prodigal:2.6	CDS	836857	837879	.	+	0	ID=CPIPMKDA_00786;eC_number=2.3.1.234;Name=tsaD;gene=tsaD;inference=ab initio prediction:Prodigal:2.6,similar to AA sequence:UniProtKB:Q7A4H8;locus_tag=CPIPMKDA_00786;product=tRNA N6-adenosine threonylcarbamoyltransferase
1	Prodigal:2.6	CDS	837962	839578	.	-	0	ID=CPIPMKDA_00787;Name=mutS_1;dbxref=COG:COG0249;gene=mutS_1;inference=ab initio prediction:Prodigal:2.6,similar to AA sequence:UniProtKB:Q56215;locus_tag=CPIPMKDA_00787;product=DNA mismatch repair protein MutS
1	Prodigal:2.6	CDS	839920	841854	.	-	0	ID=CPIPMKDA_00788;Name=yheS;dbxref=COG:COG0488;gene=yheS;inference=ab initio prediction:Prodigal:2.6,similar to AA sequence:UniProtKB:P63389;locus_tag=CPIPMKDA_00788;product=putative ABC transporter ATP-binding protein YheS
1	Prodigal:2.6	CDS	842202	842837	.	+	0	ID=CPIPMKDA_00789;Name=rex;dbxref=COG:COG2344;gene=rex;inference=ab initio prediction:Prodigal:2.6,similar to AA sequence:UniProtKB:O05521;locus_tag=CPIPMKDA_00789;product=Redox-sensing transcriptional repressor Rex
1	Prodigal:2.6	CDS	842983	843264	.	+	0	ID=CPIPMKDA_00790;inference=ab initio prediction:Prodigal:2.6;locus_tag=CPIPMKDA_00790;product=hypothetical protein
1	Prodigal:2.6	CDS	843350	844402	.	+	0	ID=CPIPMKDA_00791;inference=ab initio prediction:Prodigal:2.6,similar to AA sequence:UniProtKB:P33015;locus_tag=CPIPMKDA_00791;note=UPF0394 inner membrane protein YeeE;product=hypothetical protein
1	Prodigal:2.6	CDS	844454	844678	.	+	0	ID=CPIPMKDA_00792;Name=yeeD;dbxref=COG:COG0425;gene=yeeD;inference=ab initio prediction:Prodigal:2.6,similar to AA sequence:UniProtKB:P33014;locus_tag=CPIPMKDA_00792;product=Putative sulfur carrier protein YeeD
1	Prodigal:2.6	CDS	845071	846348	.	+	0	ID=CPIPMKDA_00793;Name=nrgA;gene=nrgA;inference=ab initio prediction:Prodigal:2.6,similar to AA sequence:UniProtKB:Q07429;locus_tag=CPIPMKDA_00793;product=Ammonium transporter
1	Prodigal:2.6	CDS	846483	847436	.	+	0	ID=CPIPMKDA_00794;Name=treR;dbxref=COG:COG1609;gene=treR;inference=ab initio prediction:Prodigal:2.6,similar to AA sequence:UniProtKB:P36673;locus_tag=CPIPMKDA_00794;product=HTH-type transcriptional regulator TreR
1	Prodigal:2.6	CDS	847696	849168	.	+	0	ID=CPIPMKDA_00795;eC_number=3.2.1.26;Name=scrB;dbxref=COG:COG1621;gene=scrB;inference=ab initio prediction:Prodigal:2.6,similar to AA sequence:UniProtKB:P13394;locus_tag=CPIPMKDA_00795;product=Sucrose-6-phosphate hydrolase
1	Prodigal:2.6	CDS	849175	850134	.	+	0	ID=CPIPMKDA_00796;eC_number=2.7.1.4;Name=scrK;dbxref=COG:COG0524;gene=scrK;inference=ab initio prediction:Prodigal:2.6,similar to AA sequence:UniProtKB:P26420;locus_tag=CPIPMKDA_00796;product=Fructokinase
1	Prodigal:2.6	CDS	850202	850918	.	-	0	ID=CPIPMKDA_00797;Name=agrA;dbxref=COG:COG3279;gene=agrA;inference=ab initio prediction:Prodigal:2.6,similar to AA sequence:UniProtKB:Q5HEG2;locus_tag=CPIPMKDA_00797;product=Accessory gene regulator A
1	Prodigal:2.6	CDS	850935	852224	.	-	0	ID=CPIPMKDA_00798;inference=ab initio prediction:Prodigal:2.6;locus_tag=CPIPMKDA_00798;product=hypothetical protein
1	Prodigal:2.6	CDS	852251	852391	.	-	0	ID=CPIPMKDA_00799;inference=ab initio prediction:Prodigal:2.6;locus_tag=CPIPMKDA_00799;product=hypothetical protein
1	Prodigal:2.6	CDS	852375	852986	.	-	0	ID=CPIPMKDA_00800;eC_number=3.4.-.-;Name=agrB;dbxref=COG:COG4512;gene=agrB;inference=ab initio prediction:Prodigal:2.6,similar to AA sequence:UniProtKB:P0C1P7;locus_tag=CPIPMKDA_00800;product=Accessory gene regulator protein B
1	Prodigal:2.6	CDS	853735	854529	.	-	0	ID=CPIPMKDA_00801;eC_number=3.5.1.3;Name=yafV;gene=yafV;inference=ab initio prediction:Prodigal:2.6,similar to AA sequence:UniProtKB:P0DP65;locus_tag=CPIPMKDA_00801;product=Omega-amidase YafV
1	Prodigal:2.6	CDS	854872	856218	.	+	0	ID=CPIPMKDA_00802;inference=ab initio prediction:Prodigal:2.6;locus_tag=CPIPMKDA_00802;product=hypothetical protein
1	Prodigal:2.6	CDS	856278	857018	.	-	0	ID=CPIPMKDA_00803;inference=ab initio prediction:Prodigal:2.6;locus_tag=CPIPMKDA_00803;product=hypothetical protein
1	Prodigal:2.6	CDS	857193	857477	.	+	0	ID=CPIPMKDA_00804;Name=groS;gene=groS;inference=ab initio prediction:Prodigal:2.6,similar to AA sequence:UniProtKB:P99104;locus_tag=CPIPMKDA_00804;product=10 kDa chaperonin
1	Prodigal:2.6	CDS	857533	859152	.	+	0	ID=CPIPMKDA_00805;Name=groL;gene=groL;inference=ab initio prediction:Prodigal:2.6,similar to AA sequence:UniProtKB:P99083;locus_tag=CPIPMKDA_00805;product=60 kDa chaperonin
1	Prodigal:2.6	CDS	859221	860396	.	-	0	ID=CPIPMKDA_00806;Name=Int-Tn;gene=Int-Tn;inference=ab initio prediction:Prodigal:2.6,similar to AA sequence:UniProtKB:P22886;locus_tag=CPIPMKDA_00806;product=Transposase from transposon Tn916
1	Prodigal:2.6	CDS	860414	861160	.	-	0	ID=CPIPMKDA_00807;inference=ab initio prediction:Prodigal:2.6;locus_tag=CPIPMKDA_00807;product=hypothetical protein
1	Prodigal:2.6	CDS	861332	861550	.	+	0	ID=CPIPMKDA_00808;inference=ab initio prediction:Prodigal:2.6;locus_tag=CPIPMKDA_00808;product=hypothetical protein
1	Prodigal:2.6	CDS	861554	861874	.	+	0	ID=CPIPMKDA_00809;inference=ab initio prediction:Prodigal:2.6;locus_tag=CPIPMKDA_00809;product=hypothetical protein
1	Prodigal:2.6	CDS	861867	862010	.	+	0	ID=CPIPMKDA_00810;inference=ab initio prediction:Prodigal:2.6;locus_tag=CPIPMKDA_00810;product=hypothetical protein
1	Prodigal:2.6	CDS	862014	862241	.	+	0	ID=CPIPMKDA_00811;inference=ab initio prediction:Prodigal:2.6;locus_tag=CPIPMKDA_00811;product=hypothetical protein
1	Prodigal:2.6	CDS	862225	862536	.	+	0	ID=CPIPMKDA_00812;inference=ab initio prediction:Prodigal:2.6;locus_tag=CPIPMKDA_00812;product=hypothetical protein
1	Prodigal:2.6	CDS	862625	863497	.	+	0	ID=CPIPMKDA_00813;inference=ab initio prediction:Prodigal:2.6;locus_tag=CPIPMKDA_00813;product=hypothetical protein
1	Prodigal:2.6	CDS	863512	865221	.	+	0	ID=CPIPMKDA_00814;inference=ab initio prediction:Prodigal:2.6;locus_tag=CPIPMKDA_00814;product=hypothetical protein
1	Prodigal:2.6	CDS	865548	865913	.	+	0	ID=CPIPMKDA_00815;inference=ab initio prediction:Prodigal:2.6;locus_tag=CPIPMKDA_00815;product=hypothetical protein
1	Prodigal:2.6	CDS	865927	866568	.	+	0	ID=CPIPMKDA_00816;inference=ab initio prediction:Prodigal:2.6;locus_tag=CPIPMKDA_00816;product=hypothetical protein
1	Prodigal:2.6	CDS	866904	867242	.	+	0	ID=CPIPMKDA_00817;inference=ab initio prediction:Prodigal:2.6;locus_tag=CPIPMKDA_00817;product=hypothetical protein
1	Prodigal:2.6	CDS	867269	867979	.	+	0	ID=CPIPMKDA_00818;inference=ab initio prediction:Prodigal:2.6;locus_tag=CPIPMKDA_00818;product=hypothetical protein
1	Prodigal:2.6	CDS	868040	868498	.	+	0	ID=CPIPMKDA_00819;inference=ab initio prediction:Prodigal:2.6;locus_tag=CPIPMKDA_00819;product=hypothetical protein
1	Prodigal:2.6	CDS	868501	868842	.	+	0	ID=CPIPMKDA_00820;inference=ab initio prediction:Prodigal:2.6;locus_tag=CPIPMKDA_00820;product=hypothetical protein
1	Prodigal:2.6	CDS	868847	869347	.	+	0	ID=CPIPMKDA_00821;inference=ab initio prediction:Prodigal:2.6;locus_tag=CPIPMKDA_00821;product=hypothetical protein
1	Prodigal:2.6	CDS	870107	870604	.	+	0	ID=CPIPMKDA_00822;inference=ab initio prediction:Prodigal:2.6;locus_tag=CPIPMKDA_00822;product=hypothetical protein
1	Prodigal:2.6	CDS	870591	871157	.	+	0	ID=CPIPMKDA_00823;inference=ab initio prediction:Prodigal:2.6;locus_tag=CPIPMKDA_00823;product=hypothetical protein
1	Prodigal:2.6	CDS	871255	872211	.	+	0	ID=CPIPMKDA_00824;inference=ab initio prediction:Prodigal:2.6;locus_tag=CPIPMKDA_00824;product=hypothetical protein
1	Prodigal:2.6	CDS	872365	872574	.	+	0	ID=CPIPMKDA_00825;inference=ab initio prediction:Prodigal:2.6;locus_tag=CPIPMKDA_00825;product=hypothetical protein
1	Prodigal:2.6	CDS	872843	873679	.	+	0	ID=CPIPMKDA_00826;inference=ab initio prediction:Prodigal:2.6;locus_tag=CPIPMKDA_00826;product=hypothetical protein
1	Prodigal:2.6	CDS	874240	875271	.	+	0	ID=CPIPMKDA_00827;inference=ab initio prediction:Prodigal:2.6;locus_tag=CPIPMKDA_00827;product=hypothetical protein
1	Prodigal:2.6	CDS	875702	876991	.	-	0	ID=CPIPMKDA_00828;eC_number=2.6.1.57;Name=tyrB;dbxref=COG:COG1448;gene=tyrB;inference=ab initio prediction:Prodigal:2.6,similar to AA sequence:UniProtKB:P04693;locus_tag=CPIPMKDA_00828;product=Aromatic-amino-acid aminotransferase
1	Prodigal:2.6	CDS	877465	877635	.	+	0	ID=CPIPMKDA_00829;inference=ab initio prediction:Prodigal:2.6;locus_tag=CPIPMKDA_00829;product=hypothetical protein
1	Prodigal:2.6	CDS	877952	878329	.	+	0	ID=CPIPMKDA_00830;Name=ytrA;dbxref=COG:COG1725;gene=ytrA;inference=ab initio prediction:Prodigal:2.6,similar to AA sequence:UniProtKB:O34712;locus_tag=CPIPMKDA_00830;product=HTH-type transcriptional repressor YtrA
1	Prodigal:2.6	CDS	878329	879243	.	+	0	ID=CPIPMKDA_00831;Name=ytrB_1;dbxref=COG:COG1131;gene=ytrB_1;inference=ab initio prediction:Prodigal:2.6,similar to AA sequence:UniProtKB:O34641;locus_tag=CPIPMKDA_00831;product=ABC transporter ATP-binding protein YtrB
1	Prodigal:2.6	CDS	879224	879883	.	+	0	ID=CPIPMKDA_00832;inference=ab initio prediction:Prodigal:2.6;locus_tag=CPIPMKDA_00832;product=hypothetical protein
1	Prodigal:2.6	CDS	879904	880776	.	+	0	ID=CPIPMKDA_00833;eC_number=3.6.3.-;Name=yxlF;dbxref=COG:COG1131;gene=yxlF;inference=ab initio prediction:Prodigal:2.6,similar to AA sequence:UniProtKB:P94374;locus_tag=CPIPMKDA_00833;product=putative ABC transporter ATP-binding protein YxlF
1	Prodigal:2.6	CDS	880776	881507	.	+	0	ID=CPIPMKDA_00834;inference=ab initio prediction:Prodigal:2.6;locus_tag=CPIPMKDA_00834;product=hypothetical protein
1	Prodigal:2.6	CDS	881638	881967	.	-	0	ID=CPIPMKDA_00835;inference=ab initio prediction:Prodigal:2.6;locus_tag=CPIPMKDA_00835;product=hypothetical protein
1	Prodigal:2.6	CDS	882238	882783	.	+	0	ID=CPIPMKDA_00836;inference=ab initio prediction:Prodigal:2.6;locus_tag=CPIPMKDA_00836;product=hypothetical protein
1	Prodigal:2.6	CDS	882836	883393	.	+	0	ID=CPIPMKDA_00837;inference=ab initio prediction:Prodigal:2.6;locus_tag=CPIPMKDA_00837;product=hypothetical protein
1	Prodigal:2.6	CDS	883390	884226	.	+	0	ID=CPIPMKDA_00838;inference=ab initio prediction:Prodigal:2.6;locus_tag=CPIPMKDA_00838;product=hypothetical protein
1	Prodigal:2.6	CDS	884280	885320	.	-	0	ID=CPIPMKDA_00839;inference=ab initio prediction:Prodigal:2.6;locus_tag=CPIPMKDA_00839;product=hypothetical protein
1	Prodigal:2.6	CDS	885702	885872	.	+	0	ID=CPIPMKDA_00840;inference=ab initio prediction:Prodigal:2.6;locus_tag=CPIPMKDA_00840;product=hypothetical protein
1	Prodigal:2.6	CDS	886086	886484	.	-	0	ID=CPIPMKDA_00841;inference=ab initio prediction:Prodigal:2.6;locus_tag=CPIPMKDA_00841;product=hypothetical protein
1	Prodigal:2.6	CDS	886720	887748	.	+	0	ID=CPIPMKDA_00842;inference=ab initio prediction:Prodigal:2.6,similar to AA sequence:UniProtKB:Q7A4P4;locus_tag=CPIPMKDA_00842;product=putative protein
1	Prodigal:2.6	CDS	887860	889239	.	-	0	ID=CPIPMKDA_00843;eC_number=1.2.1.3;Name=alkH;gene=alkH;inference=ab initio prediction:Prodigal:2.6,similar to AA sequence:UniProtKB:P12693;locus_tag=CPIPMKDA_00843;product=Aldehyde dehydrogenase
1	Prodigal:2.6	CDS	889539	890468	.	-	0	ID=CPIPMKDA_00844;eC_number=3.6.1.1;Name=ppaC;dbxref=COG:COG1227;gene=ppaC;inference=ab initio prediction:Prodigal:2.6,similar to AA sequence:UniProtKB:P65752;locus_tag=CPIPMKDA_00844;product=putative manganese-dependent inorganic pyrophosphatase
1	Prodigal:2.6	CDS	890523	891077	.	-	0	ID=CPIPMKDA_00845;eC_number=3.5.1.19;Name=pncA;dbxref=COG:COG1335;gene=pncA;inference=ab initio prediction:Prodigal:2.6,similar to AA sequence:UniProtKB:I6XD65;locus_tag=CPIPMKDA_00845;product=Nicotinamidase/pyrazinamidase
1	Prodigal:2.6	CDS	891269	892366	.	+	0	ID=CPIPMKDA_00846;Name=pfbA;dbxref=COG:COG5434;gene=pfbA;inference=ab initio prediction:Prodigal:2.6,similar to AA sequence:UniProtKB:Q8CYC9;locus_tag=CPIPMKDA_00846;product=Plasmin and fibronectin-binding protein A
1	Prodigal:2.6	CDS	892817	893620	.	-	0	ID=CPIPMKDA_00847;Name=pheA;dbxref=COG:COG0077;gene=pheA;inference=ab initio prediction:Prodigal:2.6,similar to AA sequence:UniProtKB:P0A9J8;locus_tag=CPIPMKDA_00847;product=P-protein
1	Prodigal:2.6	CDS	893639	894706	.	-	0	ID=CPIPMKDA_00848;eC_number=1.14.14.47;Name=nos;gene=nos;inference=ab initio prediction:Prodigal:2.6,similar to AA sequence:UniProtKB:P0A093;locus_tag=CPIPMKDA_00848;product=Nitric oxide synthase oxygenase
1	Prodigal:2.6	CDS	894898	896367	.	+	0	ID=CPIPMKDA_00849;eC_number=6.3.4.21;Name=pncB2;gene=pncB2;inference=ab initio prediction:Prodigal:2.6,similar to AA sequence:UniProtKB:P9WJI6;locus_tag=CPIPMKDA_00849;product=Nicotinate phosphoribosyltransferase pncB2
1	Prodigal:2.6	CDS	896360	897187	.	+	0	ID=CPIPMKDA_00850;eC_number=6.3.1.5;Name=nadE;gene=nadE;inference=ab initio prediction:Prodigal:2.6,similar to AA sequence:UniProtKB:P99150;locus_tag=CPIPMKDA_00850;product=NH(3)-dependent NAD(+) synthetase
1	Prodigal:2.6	CDS	897261	897887	.	+	0	ID=CPIPMKDA_00851;inference=ab initio prediction:Prodigal:2.6,similar to AA sequence:UniProtKB:P61544;locus_tag=CPIPMKDA_00851;note=UPF0316 protein SA1727;product=hypothetical protein
1	Prodigal:2.6	CDS	897871	898050	.	+	0	ID=CPIPMKDA_00852;inference=ab initio prediction:Prodigal:2.6;locus_tag=CPIPMKDA_00852;product=hypothetical protein
1	Prodigal:2.6	CDS	898462	899757	.	+	0	ID=CPIPMKDA_00853;eC_number=4.3.2.2;Name=purB;gene=purB;inference=ab initio prediction:Prodigal:2.6,similar to AA sequence:UniProtKB:Q7A4Q3;locus_tag=CPIPMKDA_00853;product=Adenylosuccinate lyase
1	Prodigal:2.6	CDS	899882	900184	.	+	0	ID=CPIPMKDA_00854;inference=ab initio prediction:Prodigal:2.6;locus_tag=CPIPMKDA_00854;product=hypothetical protein
1	Prodigal:2.6	CDS	900508	901200	.	+	0	ID=CPIPMKDA_00855;eC_number=2.5.1.-;Name=pcrB;dbxref=COG:COG1646;gene=pcrB;inference=ab initio prediction:Prodigal:2.6,similar to AA sequence:UniProtKB:Q53726;locus_tag=CPIPMKDA_00855;product=Heptaprenylglyceryl phosphate synthase
1	Prodigal:2.6	CDS	901197	903386	.	+	0	ID=CPIPMKDA_00856;eC_number=3.6.4.12;Name=pcrA_2;gene=pcrA_2;inference=ab initio prediction:Prodigal:2.6,similar to AA sequence:UniProtKB:P64319;locus_tag=CPIPMKDA_00856;product=ATP-dependent DNA helicase PcrA
1	Prodigal:2.6	CDS	903390	905387	.	+	0	ID=CPIPMKDA_00857;eC_number=6.5.1.2;Name=ligA;dbxref=COG:COG0272;gene=ligA;inference=ab initio prediction:Prodigal:2.6,similar to AA sequence:UniProtKB:Q9AIU7;locus_tag=CPIPMKDA_00857;product=DNA ligase
1	Prodigal:2.6	CDS	905407	906615	.	+	0	ID=CPIPMKDA_00858;inference=ab initio prediction:Prodigal:2.6;locus_tag=CPIPMKDA_00858;product=hypothetical protein
1	Prodigal:2.6	CDS	906943	908478	.	-	0	ID=CPIPMKDA_00859;Name=putP;dbxref=COG:COG0591;gene=putP;inference=ab initio prediction:Prodigal:2.6,similar to AA sequence:UniProtKB:Q2FWY7;locus_tag=CPIPMKDA_00859;product=Sodium/proline symporter
1	Prodigal:2.6	CDS	908856	909158	.	+	0	ID=CPIPMKDA_00860;eC_number=6.3.5.-;Name=gatC;dbxref=COG:COG0721;gene=gatC;inference=ab initio prediction:Prodigal:2.6,similar to AA sequence:UniProtKB:P68807;locus_tag=CPIPMKDA_00860;product=Aspartyl/glutamyl-tRNA(Asn/Gln) amidotransferase subunit C
1	Prodigal:2.6	CDS	909160	910617	.	+	0	ID=CPIPMKDA_00861;eC_number=6.3.5.7;Name=gatA;dbxref=COG:COG0154;gene=gatA;inference=ab initio prediction:Prodigal:2.6,similar to AA sequence:UniProtKB:P63488;locus_tag=CPIPMKDA_00861;product=Glutamyl-tRNA(Gln) amidotransferase subunit A
1	Prodigal:2.6	CDS	910630	912057	.	+	0	ID=CPIPMKDA_00862;eC_number=6.3.5.-;Name=gatB;dbxref=COG:COG0064;gene=gatB;inference=ab initio prediction:Prodigal:2.6,similar to AA sequence:UniProtKB:P64201;locus_tag=CPIPMKDA_00862;product=Aspartyl/glutamyl-tRNA(Asn/Gln) amidotransferase subunit B
1	Prodigal:2.6	CDS	912282	913232	.	+	0	ID=CPIPMKDA_00863;eC_number=2.7.1.107;Name=dagK;gene=dagK;inference=ab initio prediction:Prodigal:2.6,similar to AA sequence:UniProtKB:Q6GFF9;locus_tag=CPIPMKDA_00863;product=Diacylglycerol kinase
1	Prodigal:2.6	CDS	913264	914682	.	+	0	ID=CPIPMKDA_00864;eC_number=2.1.1.189;Name=rlmCD;dbxref=COG:COG2265;gene=rlmCD;inference=ab initio prediction:Prodigal:2.6,similar to AA sequence:UniProtKB:O31503;locus_tag=CPIPMKDA_00864;product=23S rRNA (uracil-C(5))-methyltransferase RlmCD
1	Prodigal:2.6	CDS	914826	915368	.	+	0	ID=CPIPMKDA_00865;inference=ab initio prediction:Prodigal:2.6;locus_tag=CPIPMKDA_00865;product=hypothetical protein
1	Prodigal:2.6	CDS	915678	916748	.	+	0	ID=CPIPMKDA_00866;eC_number=2.7.7.7;Name=dinB;dbxref=COG:COG0389;gene=dinB;inference=ab initio prediction:Prodigal:2.6,similar to AA sequence:UniProtKB:Q47155;locus_tag=CPIPMKDA_00866;product=DNA polymerase IV
1	Prodigal:2.6	CDS	916779	917333	.	-	0	ID=CPIPMKDA_00867;eC_number=3.1.-.-;dbxref=COG:COG0322;inference=ab initio prediction:Prodigal:2.6,similar to AA sequence:UniProtKB:P9WLJ1;locus_tag=CPIPMKDA_00867;product=Putative bifunctional exonuclease/endonuclease protein
1	Prodigal:2.6	CDS	917522	918022	.	-	0	ID=CPIPMKDA_00868;eC_number=1.16.3.2;Name=ftnA;dbxref=COG:COG1528;gene=ftnA;inference=ab initio prediction:Prodigal:2.6,similar to AA sequence:UniProtKB:Q2FWZ8;locus_tag=CPIPMKDA_00868;product=Bacterial non-heme ferritin
1	Prodigal:2.6	CDS	918244	919557	.	+	0	ID=CPIPMKDA_00869;eC_number=6.3.2.10;Name=murF_2;gene=murF_2;inference=ab initio prediction:Prodigal:2.6,protein motif:HAMAP:MF_02019;locus_tag=CPIPMKDA_00869;product=UDP-N-acetylmuramoyl-tripeptide--D-alanyl-D-alanine ligase
1	Prodigal:2.6	CDS	919559	920284	.	+	0	ID=CPIPMKDA_00870;Name=cobQ;gene=cobQ;inference=ab initio prediction:Prodigal:2.6,protein motif:HAMAP:MF_00028;locus_tag=CPIPMKDA_00870;product=Cobyric acid synthase
1	Prodigal:2.6	CDS	920725	921261	.	+	0	ID=CPIPMKDA_00871;inference=ab initio prediction:Prodigal:2.6;locus_tag=CPIPMKDA_00871;product=hypothetical protein
1	Prodigal:2.6	CDS	921412	922398	.	-	0	ID=CPIPMKDA_00872;inference=ab initio prediction:Prodigal:2.6;locus_tag=CPIPMKDA_00872;product=hypothetical protein
1	Prodigal:2.6	CDS	922572	923327	.	+	0	ID=CPIPMKDA_00873;eC_number=3.4.11.18;Name=map;dbxref=COG:COG0024;gene=map;inference=ab initio prediction:Prodigal:2.6,similar to AA sequence:UniProtKB:P0A078;locus_tag=CPIPMKDA_00873;product=Methionine aminopeptidase
1	Prodigal:2.6	CDS	923485	923871	.	+	0	ID=CPIPMKDA_00874;inference=ab initio prediction:Prodigal:2.6;locus_tag=CPIPMKDA_00874;product=hypothetical protein
1	Prodigal:2.6	CDS	923886	924587	.	+	0	ID=CPIPMKDA_00875;Name=liaF;dbxref=COG:COG4758;gene=liaF;inference=ab initio prediction:Prodigal:2.6,similar to AA sequence:UniProtKB:O32199;locus_tag=CPIPMKDA_00875;product=Protein LiaF
1	Prodigal:2.6	CDS	924584	925630	.	+	0	ID=CPIPMKDA_00876;eC_number=2.7.13.3;Name=vraS;gene=vraS;inference=ab initio prediction:Prodigal:2.6,similar to AA sequence:UniProtKB:Q99SZ7;locus_tag=CPIPMKDA_00876;product=Sensor protein VraS
1	Prodigal:2.6	CDS	925620	926249	.	+	0	ID=CPIPMKDA_00877;Name=vraR_1;dbxref=COG:COG2197;gene=vraR_1;inference=ab initio prediction:Prodigal:2.6,similar to AA sequence:UniProtKB:Q7A2Q1;locus_tag=CPIPMKDA_00877;product=Response regulator protein VraR
1	Prodigal:2.6	CDS	926306	927484	.	-	0	ID=CPIPMKDA_00878;inference=ab initio prediction:Prodigal:2.6,similar to AA sequence:UniProtKB:P0A8K8;locus_tag=CPIPMKDA_00878;note=UPF0761 membrane protein YihY;product=hypothetical protein
1	Prodigal:2.6	CDS	927891	928175	.	-	0	ID=CPIPMKDA_00879;inference=ab initio prediction:Prodigal:2.6;locus_tag=CPIPMKDA_00879;product=hypothetical protein
1	Prodigal:2.6	CDS	928183	928647	.	-	0	ID=CPIPMKDA_00880;eC_number=3.1.3.48;Name=ptpA;gene=ptpA;inference=ab initio prediction:Prodigal:2.6,similar to AA sequence:UniProtKB:Q7A4S1;locus_tag=CPIPMKDA_00880;product=Low molecular weight protein-tyrosine-phosphatase PtpA
1	Prodigal:2.6	CDS	928788	929003	.	+	0	ID=CPIPMKDA_00881;inference=ab initio prediction:Prodigal:2.6,similar to AA sequence:UniProtKB:Q7A4S2;locus_tag=CPIPMKDA_00881;note=UPF0435 protein SA1696;product=hypothetical protein
1	Prodigal:2.6	CDS	929005	930246	.	+	0	ID=CPIPMKDA_00882;eC_number=3.4.11.-;Name=pepS;dbxref=COG:COG2309;gene=pepS;inference=ab initio prediction:Prodigal:2.6,similar to AA sequence:UniProtKB:Q9X4A7;locus_tag=CPIPMKDA_00882;product=Aminopeptidase PepS
1	Prodigal:2.6	CDS	930326	930856	.	+	0	ID=CPIPMKDA_00883;eC_number=3.1.2.-;dbxref=COG:COG1607;inference=ab initio prediction:Prodigal:2.6,similar to AA sequence:UniProtKB:P44886;locus_tag=CPIPMKDA_00883;product=putative acyl-CoA thioester hydrolase
1	Prodigal:2.6	CDS	930993	932135	.	-	0	ID=CPIPMKDA_00884;eC_number=4.3.99.3;Name=queE_1;gene=queE_1;inference=ab initio prediction:Prodigal:2.6,protein motif:HAMAP:MF_00917;locus_tag=CPIPMKDA_00884;product=7-carboxy-7-deazaguanine synthase
1	Prodigal:2.6	CDS	932294	932455	.	+	0	ID=CPIPMKDA_00885;inference=ab initio prediction:Prodigal:2.6;locus_tag=CPIPMKDA_00885;product=hypothetical protein
1	Prodigal:2.6	CDS	932755	933273	.	+	0	ID=CPIPMKDA_00886;dbxref=COG:COG0693;inference=ab initio prediction:Prodigal:2.6,similar to AA sequence:UniProtKB:P0A0K0;locus_tag=CPIPMKDA_00886;product=putative protein
1	Prodigal:2.6	CDS	933594	934403	.	+	0	ID=CPIPMKDA_00887;eC_number=2.4.1.129;Name=mgt;dbxref=COG:COG0744;gene=mgt;inference=ab initio prediction:Prodigal:2.6,similar to AA sequence:UniProtKB:Q93Q23;locus_tag=CPIPMKDA_00887;product=Monofunctional glycosyltransferase
1	Prodigal:2.6	CDS	934681	935484	.	+	0	ID=CPIPMKDA_00888;Name=recX;gene=recX;inference=ab initio prediction:Prodigal:2.6,similar to AA sequence:UniProtKB:P66003;locus_tag=CPIPMKDA_00888;product=Regulatory protein RecX
1	Prodigal:2.6	CDS	935477	935791	.	+	0	ID=CPIPMKDA_00889;Name=yfhH;gene=yfhH;inference=ab initio prediction:Prodigal:2.6,similar to AA sequence:UniProtKB:O31576;locus_tag=CPIPMKDA_00889;product=putative protein YfhH
1	Prodigal:2.6	CDS	935807	937324	.	+	0	ID=CPIPMKDA_00890;eC_number=3.6.3.40;Name=tagH_1;gene=tagH_1;inference=ab initio prediction:Prodigal:2.6,similar to AA sequence:UniProtKB:Q7A713;locus_tag=CPIPMKDA_00890;product=Teichoic acids export ATP-binding protein TagH
1	Prodigal:2.6	CDS	937333	938163	.	+	0	ID=CPIPMKDA_00891;inference=ab initio prediction:Prodigal:2.6;locus_tag=CPIPMKDA_00891;product=hypothetical protein
1	Prodigal:2.6	CDS	938349	939323	.	-	0	ID=CPIPMKDA_00892;Name=yfhP;dbxref=COG:COG1988;gene=yfhP;inference=ab initio prediction:Prodigal:2.6,similar to AA sequence:UniProtKB:O31583;locus_tag=CPIPMKDA_00892;product=putative protein YfhP
1	Prodigal:2.6	CDS	939504	940547	.	+	0	ID=CPIPMKDA_00893;eC_number=3.2.2.-;Name=mutY;gene=mutY;inference=ab initio prediction:Prodigal:2.6,similar to AA sequence:UniProtKB:P83847;locus_tag=CPIPMKDA_00893;product=Adenine DNA glycosylase
1	Prodigal:2.6	CDS	940654	941196	.	+	0	ID=CPIPMKDA_00894;inference=ab initio prediction:Prodigal:2.6,similar to AA sequence:UniProtKB:Q97NV6;locus_tag=CPIPMKDA_00894;note=UPF0374 protein SP_1903;product=hypothetical protein
1	Prodigal:2.6	CDS	941438	943174	.	+	0	ID=CPIPMKDA_00895;eC_number=3.6.3.-;inference=ab initio prediction:Prodigal:2.6,similar to AA sequence:UniProtKB:Q7A4T3;locus_tag=CPIPMKDA_00895;product=Putative multidrug export ATP-binding/permease protein
1	Prodigal:2.6	CDS	943334	944428	.	-	0	ID=CPIPMKDA_00896;inference=ab initio prediction:Prodigal:2.6;locus_tag=CPIPMKDA_00896;product=hypothetical protein
1	Prodigal:2.6	CDS	944735	946024	.	-	0	ID=CPIPMKDA_00897;eC_number=5.4.3.8;Name=hemL2;gene=hemL2;inference=ab initio prediction:Prodigal:2.6,similar to AA sequence:UniProtKB:Q7A4T5;locus_tag=CPIPMKDA_00897;product=Glutamate-1-semialdehyde 2%2C1-aminomutase 2
1	Prodigal:2.6	CDS	946105	946563	.	+	0	ID=CPIPMKDA_00898;eC_number=1.11.1.15;Name=bcp;dbxref=COG:COG1225;gene=bcp;inference=ab initio prediction:Prodigal:2.6,similar to AA sequence:UniProtKB:Q83CY8;locus_tag=CPIPMKDA_00898;product=Putative peroxiredoxin bcp
1	Prodigal:2.6	CDS	946566	947516	.	+	0	ID=CPIPMKDA_00899;eC_number=1.1.1.310;Name=slcC;dbxref=COG:COG0111;gene=slcC;inference=ab initio prediction:Prodigal:2.6,similar to AA sequence:UniProtKB:Q1QWN6;locus_tag=CPIPMKDA_00899;product=(S)-sulfolactate dehydrogenase
1	Prodigal:2.6	CDS	947612	948064	.	+	0	ID=CPIPMKDA_00900;Name=perR;dbxref=COG:COG0735;gene=perR;inference=ab initio prediction:Prodigal:2.6,similar to AA sequence:UniProtKB:Q2G282;locus_tag=CPIPMKDA_00900;product=Peroxide-responsive repressor PerR
1	Aragorn:1.2	tRNA	950357	950433	.	+	.	ID=CPIPMKDA_00901;inference=COORDINATES:profile:Aragorn:1.2;locus_tag=CPIPMKDA_00901;product=tRNA-Ile(gat)
1	Aragorn:1.2	tRNA	950454	950529	.	+	.	ID=CPIPMKDA_00902;inference=COORDINATES:profile:Aragorn:1.2;locus_tag=CPIPMKDA_00902;product=tRNA-Ala(tgc)
1	Aragorn:1.2	tRNA	953827	953902	.	+	.	ID=CPIPMKDA_00903;inference=COORDINATES:profile:Aragorn:1.2;locus_tag=CPIPMKDA_00903;product=tRNA-Val(tac)
1	Aragorn:1.2	tRNA	953909	953984	.	+	.	ID=CPIPMKDA_00904;inference=COORDINATES:profile:Aragorn:1.2;locus_tag=CPIPMKDA_00904;product=tRNA-Thr(tgt)
1	Aragorn:1.2	tRNA	953991	954066	.	+	.	ID=CPIPMKDA_00905;inference=COORDINATES:profile:Aragorn:1.2;locus_tag=CPIPMKDA_00905;product=tRNA-Lys(ttt)
1	Aragorn:1.2	tRNA	954075	954157	.	+	.	ID=CPIPMKDA_00906;inference=COORDINATES:profile:Aragorn:1.2;locus_tag=CPIPMKDA_00906;product=tRNA-Leu(tag)
1	Aragorn:1.2	tRNA	954161	954235	.	+	.	ID=CPIPMKDA_00907;inference=COORDINATES:profile:Aragorn:1.2;locus_tag=CPIPMKDA_00907;product=tRNA-Gly(gcc)
1	Aragorn:1.2	tRNA	954247	954335	.	+	.	ID=CPIPMKDA_00908;inference=COORDINATES:profile:Aragorn:1.2;locus_tag=CPIPMKDA_00908;product=tRNA-Leu(taa)
1	Aragorn:1.2	tRNA	954348	954422	.	+	.	ID=CPIPMKDA_00909;inference=COORDINATES:profile:Aragorn:1.2;locus_tag=CPIPMKDA_00909;product=tRNA-Arg(acg)
1	Aragorn:1.2	tRNA	954431	954504	.	+	.	ID=CPIPMKDA_00910;inference=COORDINATES:profile:Aragorn:1.2;locus_tag=CPIPMKDA_00910;product=tRNA-Pro(tgg)
1	Aragorn:1.2	tRNA	954521	954596	.	+	.	ID=CPIPMKDA_00911;inference=COORDINATES:profile:Aragorn:1.2;locus_tag=CPIPMKDA_00911;product=tRNA-Ala(tgc)
1	Aragorn:1.2	tRNA	954621	954695	.	+	.	ID=CPIPMKDA_00912;inference=COORDINATES:profile:Aragorn:1.2;locus_tag=CPIPMKDA_00912;product=tRNA-Met(cat)
1	Aragorn:1.2	tRNA	954722	954795	.	+	.	ID=CPIPMKDA_00913;inference=COORDINATES:profile:Aragorn:1.2;locus_tag=CPIPMKDA_00913;product=tRNA-Met(cat)
1	Aragorn:1.2	tRNA	954804	954895	.	+	.	ID=CPIPMKDA_00914;inference=COORDINATES:profile:Aragorn:1.2;locus_tag=CPIPMKDA_00914;product=tRNA-Ser(tga)
1	Aragorn:1.2	tRNA	954902	954977	.	+	.	ID=CPIPMKDA_00915;inference=COORDINATES:profile:Aragorn:1.2;locus_tag=CPIPMKDA_00915;product=tRNA-Asp(gtc)
1	Aragorn:1.2	tRNA	955015	955107	.	+	.	ID=CPIPMKDA_00916;inference=COORDINATES:profile:Aragorn:1.2;locus_tag=CPIPMKDA_00916;product=tRNA-Ser(tga)
1	Aragorn:1.2	tRNA	955119	955192	.	+	.	ID=CPIPMKDA_00917;inference=COORDINATES:profile:Aragorn:1.2;locus_tag=CPIPMKDA_00917;product=tRNA-Met(cat)
1	Aragorn:1.2	tRNA	955296	955370	.	+	.	ID=CPIPMKDA_00918;inference=COORDINATES:profile:Aragorn:1.2;locus_tag=CPIPMKDA_00918;product=tRNA-Phe(gaa)
1	Aragorn:1.2	tRNA	955378	955453	.	+	.	ID=CPIPMKDA_00919;inference=COORDINATES:profile:Aragorn:1.2;locus_tag=CPIPMKDA_00919;product=tRNA-Thr(tgt)
1	Aragorn:1.2	tRNA	955458	955541	.	+	.	ID=CPIPMKDA_00920;inference=COORDINATES:profile:Aragorn:1.2;locus_tag=CPIPMKDA_00920;product=tRNA-Tyr(gta)
1	Aragorn:1.2	tRNA	955550	955623	.	+	.	ID=CPIPMKDA_00921;inference=COORDINATES:profile:Aragorn:1.2;locus_tag=CPIPMKDA_00921;product=tRNA-Trp(cca)
1	Aragorn:1.2	tRNA	955626	955699	.	+	.	ID=CPIPMKDA_00922;inference=COORDINATES:profile:Aragorn:1.2;locus_tag=CPIPMKDA_00922;product=tRNA-His(gtg)
1	Aragorn:1.2	tRNA	955710	955781	.	+	.	ID=CPIPMKDA_00923;inference=COORDINATES:profile:Aragorn:1.2;locus_tag=CPIPMKDA_00923;product=tRNA-Gln(ttg)
1	Aragorn:1.2	tRNA	955787	955860	.	+	.	ID=CPIPMKDA_00924;inference=COORDINATES:profile:Aragorn:1.2;locus_tag=CPIPMKDA_00924;product=tRNA-Cys(gca)
1	Aragorn:1.2	tRNA	955870	955944	.	+	.	ID=CPIPMKDA_00925;inference=COORDINATES:profile:Aragorn:1.2;locus_tag=CPIPMKDA_00925;product=tRNA-Gly(tcc)
1	Aragorn:1.2	tRNA	955959	956033	.	+	.	ID=CPIPMKDA_00926;inference=COORDINATES:profile:Aragorn:1.2;locus_tag=CPIPMKDA_00926;product=tRNA-Gly(tcc)
1	Aragorn:1.2	tRNA	956160	956243	.	+	.	ID=CPIPMKDA_00927;inference=COORDINATES:profile:Aragorn:1.2;locus_tag=CPIPMKDA_00927;product=tRNA-Leu(caa)
1	Prodigal:2.6	CDS	956561	957409	.	+	0	ID=CPIPMKDA_00928;eC_number=3.4.21.19;Name=gseA;dbxref=COG:COG3591;gene=gseA;inference=ab initio prediction:Prodigal:2.6,similar to AA sequence:UniProtKB:P0C0Q1;locus_tag=CPIPMKDA_00928;product=Glutamyl endopeptidase
1	Prodigal:2.6	CDS	957635	958693	.	+	0	ID=CPIPMKDA_00929;inference=ab initio prediction:Prodigal:2.6;locus_tag=CPIPMKDA_00929;product=hypothetical protein
1	Prodigal:2.6	CDS	958932	960389	.	+	0	ID=CPIPMKDA_00930;Name=artQ;dbxref=COG:COG0765;gene=artQ;inference=ab initio prediction:Prodigal:2.6,similar to AA sequence:UniProtKB:P54536;locus_tag=CPIPMKDA_00930;product=Arginine transport system permease protein ArtQ
1	Prodigal:2.6	CDS	960376	961104	.	+	0	ID=CPIPMKDA_00931;Name=artM;dbxref=COG:COG1126;gene=artM;inference=ab initio prediction:Prodigal:2.6,similar to AA sequence:UniProtKB:P54537;locus_tag=CPIPMKDA_00931;product=Arginine transport ATP-binding protein ArtM
1	Prodigal:2.6	CDS	961601	961756	.	+	0	ID=CPIPMKDA_00932;inference=ab initio prediction:Prodigal:2.6;locus_tag=CPIPMKDA_00932;product=hypothetical protein
1	Prodigal:2.6	CDS	961966	963096	.	+	0	ID=CPIPMKDA_00933;eC_number=1.17.99.6;Name=queG;dbxref=COG:COG1600;gene=queG;inference=ab initio prediction:Prodigal:2.6,similar to AA sequence:UniProtKB:P97030;locus_tag=CPIPMKDA_00933;product=Epoxyqueuosine reductase
1	Prodigal:2.6	CDS	963093	963563	.	+	0	ID=CPIPMKDA_00934;eC_number=2.1.1.207;Name=trmL;dbxref=COG:COG0219;gene=trmL;inference=ab initio prediction:Prodigal:2.6,similar to AA sequence:UniProtKB:Q74Y93;locus_tag=CPIPMKDA_00934;product=tRNA (cytidine(34)-2'-O)-methyltransferase
1	Prodigal:2.6	CDS	963721	964320	.	+	0	ID=CPIPMKDA_00935;eC_number=3.5.99.6;Name=nagB_1;gene=nagB_1;inference=ab initio prediction:Prodigal:2.6,protein motif:HAMAP:MF_01241;locus_tag=CPIPMKDA_00935;product=Glucosamine-6-phosphate deaminase
1	Prodigal:2.6	CDS	964341	964523	.	+	0	ID=CPIPMKDA_00936;inference=ab initio prediction:Prodigal:2.6;locus_tag=CPIPMKDA_00936;product=hypothetical protein
1	Prodigal:2.6	CDS	964679	965083	.	+	0	ID=CPIPMKDA_00937;inference=ab initio prediction:Prodigal:2.6;locus_tag=CPIPMKDA_00937;product=hypothetical protein
1	Prodigal:2.6	CDS	965268	966653	.	+	0	ID=CPIPMKDA_00938;eC_number=4.2.1.2;Name=fumC;gene=fumC;inference=ab initio prediction:Prodigal:2.6,similar to AA sequence:UniProtKB:P64173;locus_tag=CPIPMKDA_00938;product=Fumarate hydratase class II
1	Prodigal:2.6	CDS	967014	967838	.	-	0	ID=CPIPMKDA_00939;eC_number=5.4.99.23;Name=rluD_1;dbxref=COG:COG0564;gene=rluD_1;inference=ab initio prediction:Prodigal:2.6,similar to AA sequence:UniProtKB:P33643;locus_tag=CPIPMKDA_00939;product=Ribosomal large subunit pseudouridine synthase D
1	Prodigal:2.6	CDS	967997	969130	.	+	0	ID=CPIPMKDA_00940;eC_number=2.7.13.3;Name=liaS;dbxref=COG:COG4585;gene=liaS;inference=ab initio prediction:Prodigal:2.6,similar to AA sequence:UniProtKB:O32198;locus_tag=CPIPMKDA_00940;product=Sensor histidine kinase LiaS
1	Prodigal:2.6	CDS	969123	969746	.	+	0	ID=CPIPMKDA_00941;Name=vraR_2;dbxref=COG:COG2197;gene=vraR_2;inference=ab initio prediction:Prodigal:2.6,similar to AA sequence:UniProtKB:Q7A2Q1;locus_tag=CPIPMKDA_00941;product=Response regulator protein VraR
1	Prodigal:2.6	CDS	970017	970481	.	+	0	ID=CPIPMKDA_00942;inference=ab initio prediction:Prodigal:2.6;locus_tag=CPIPMKDA_00942;product=hypothetical protein
1	Prodigal:2.6	CDS	970660	971793	.	+	0	ID=CPIPMKDA_00943;inference=ab initio prediction:Prodigal:2.6,similar to AA sequence:UniProtKB:Q7A4V2;locus_tag=CPIPMKDA_00943;note=UPF0754 membrane protein SA1664;product=hypothetical protein
1	Prodigal:2.6	CDS	971866	972210	.	+	0	ID=CPIPMKDA_00944;inference=ab initio prediction:Prodigal:2.6,similar to AA sequence:UniProtKB:Q7A4V3;locus_tag=CPIPMKDA_00944;note=UPF0342 protein SA1663;product=hypothetical protein
1	Prodigal:2.6	CDS	972481	973677	.	+	0	ID=CPIPMKDA_00945;Name=yhaO;dbxref=COG:COG0420;gene=yhaO;inference=ab initio prediction:Prodigal:2.6,similar to AA sequence:UniProtKB:O07522;locus_tag=CPIPMKDA_00945;product=putative metallophosphoesterase YhaO
1	Prodigal:2.6	CDS	973667	976606	.	+	0	ID=CPIPMKDA_00946;Name=yhaN;dbxref=COG:COG4717;gene=yhaN;inference=ab initio prediction:Prodigal:2.6,similar to AA sequence:UniProtKB:O08455;locus_tag=CPIPMKDA_00946;product=putative protein YhaN
1	Prodigal:2.6	CDS	976603	977544	.	+	0	ID=CPIPMKDA_00947;eC_number=3.1.-.-;Name=yhaM;dbxref=COG:COG3481;gene=yhaM;inference=ab initio prediction:Prodigal:2.6,similar to AA sequence:UniProtKB:O07521;locus_tag=CPIPMKDA_00947;product=3'-5' exoribonuclease YhaM
1	Prodigal:2.6	CDS	977970	978947	.	-	0	ID=CPIPMKDA_00948;eC_number=5.2.1.8;Name=prsA;dbxref=COG:COG0760;gene=prsA;inference=ab initio prediction:Prodigal:2.6,similar to AA sequence:UniProtKB:P60747;locus_tag=CPIPMKDA_00948;product=Foldase protein PrsA
1	Prodigal:2.6	CDS	979149	979709	.	-	0	ID=CPIPMKDA_00949;inference=ab initio prediction:Prodigal:2.6;locus_tag=CPIPMKDA_00949;product=hypothetical protein
1	Prodigal:2.6	CDS	979875	980246	.	-	0	ID=CPIPMKDA_00950;inference=ab initio prediction:Prodigal:2.6;locus_tag=CPIPMKDA_00950;product=hypothetical protein
1	Prodigal:2.6	CDS	980323	980748	.	-	0	ID=CPIPMKDA_00951;Name=hit;dbxref=COG:COG0537;gene=hit;inference=ab initio prediction:Prodigal:2.6,similar to AA sequence:UniProtKB:O07513;locus_tag=CPIPMKDA_00951;product=Protein hit
1	Prodigal:2.6	CDS	980878	981618	.	+	0	ID=CPIPMKDA_00952;Name=ecsA;dbxref=COG:COG1131;gene=ecsA;inference=ab initio prediction:Prodigal:2.6,similar to AA sequence:UniProtKB:P55339;locus_tag=CPIPMKDA_00952;product=ABC-type transporter ATP-binding protein EcsA
1	Prodigal:2.6	CDS	981587	982834	.	+	0	ID=CPIPMKDA_00953;inference=ab initio prediction:Prodigal:2.6;locus_tag=CPIPMKDA_00953;product=hypothetical protein
1	Prodigal:2.6	CDS	982893	983510	.	+	0	ID=CPIPMKDA_00954;inference=ab initio prediction:Prodigal:2.6;locus_tag=CPIPMKDA_00954;product=hypothetical protein
1	Prodigal:2.6	CDS	984073	984576	.	-	0	ID=CPIPMKDA_00955;Name=traP;dbxref=COG:COG2329;gene=traP;inference=ab initio prediction:Prodigal:2.6,similar to AA sequence:UniProtKB:Q8GQQ1;locus_tag=CPIPMKDA_00955;product=Signal transduction protein TRAP
1	Prodigal:2.6	CDS	984851	985930	.	+	0	ID=CPIPMKDA_00956;eC_number=4.1.1.37;Name=hemE;gene=hemE;inference=ab initio prediction:Prodigal:2.6,similar to AA sequence:UniProtKB:P67420;locus_tag=CPIPMKDA_00956;product=Uroporphyrinogen decarboxylase
1	Prodigal:2.6	CDS	986006	986929	.	+	0	ID=CPIPMKDA_00957;eC_number=4.99.1.1;Name=hemH;gene=hemH;inference=ab initio prediction:Prodigal:2.6,similar to AA sequence:UniProtKB:P64125;locus_tag=CPIPMKDA_00957;product=Ferrochelatase
1	Prodigal:2.6	CDS	987022	988470	.	+	0	ID=CPIPMKDA_00958;eC_number=1.3.3.4;Name=hemY;dbxref=COG:COG1232;gene=hemY;inference=ab initio prediction:Prodigal:2.6,similar to AA sequence:UniProtKB:P32397;locus_tag=CPIPMKDA_00958;product=Protoporphyrinogen oxidase
1	Prodigal:2.6	CDS	988606	989160	.	+	0	ID=CPIPMKDA_00959;eC_number=3.-.-.-;Name=ydeN;dbxref=COG:COG3545;gene=ydeN;inference=ab initio prediction:Prodigal:2.6,similar to AA sequence:UniProtKB:P96671;locus_tag=CPIPMKDA_00959;product=Putative hydrolase YdeN
1	Aragorn:1.2	tRNA	989475	989548	.	+	.	ID=CPIPMKDA_00960;inference=COORDINATES:profile:Aragorn:1.2;locus_tag=CPIPMKDA_00960;product=tRNA-Met(cat)
1	Aragorn:1.2	tRNA	989563	989638	.	+	.	ID=CPIPMKDA_00961;inference=COORDINATES:profile:Aragorn:1.2;locus_tag=CPIPMKDA_00961;product=tRNA-Asp(gtc)
1	Aragorn:1.2	tRNA	989648	989722	.	+	.	ID=CPIPMKDA_00962;inference=COORDINATES:profile:Aragorn:1.2;locus_tag=CPIPMKDA_00962;product=tRNA-Phe(gaa)
1	Aragorn:1.2	tRNA	989735	989810	.	+	.	ID=CPIPMKDA_00963;inference=COORDINATES:profile:Aragorn:1.2;locus_tag=CPIPMKDA_00963;product=tRNA-His(gtg)
1	Aragorn:1.2	tRNA	989828	989901	.	+	.	ID=CPIPMKDA_00964;inference=COORDINATES:profile:Aragorn:1.2;locus_tag=CPIPMKDA_00964;product=tRNA-Gly(tcc)
1	Aragorn:1.2	tRNA	989911	989985	.	+	.	ID=CPIPMKDA_00965;inference=COORDINATES:profile:Aragorn:1.2;locus_tag=CPIPMKDA_00965;product=tRNA-Asn(gtt)
1	Aragorn:1.2	tRNA	989986	990059	.	+	.	ID=CPIPMKDA_00966;inference=COORDINATES:profile:Aragorn:1.2;locus_tag=CPIPMKDA_00966;product=tRNA-Glu(ttc)
1	Aragorn:1.2	tRNA	990111	990201	.	+	.	ID=CPIPMKDA_00967;inference=COORDINATES:profile:Aragorn:1.2;locus_tag=CPIPMKDA_00967;product=tRNA-Ser(gga)
1	Prodigal:2.6	CDS	990802	991374	.	-	0	ID=CPIPMKDA_00968;inference=ab initio prediction:Prodigal:2.6;locus_tag=CPIPMKDA_00968;product=hypothetical protein
1	Prodigal:2.6	CDS	991472	991693	.	-	0	ID=CPIPMKDA_00969;inference=ab initio prediction:Prodigal:2.6;locus_tag=CPIPMKDA_00969;product=hypothetical protein
1	Prodigal:2.6	CDS	991662	991913	.	-	0	ID=CPIPMKDA_00970;inference=ab initio prediction:Prodigal:2.6;locus_tag=CPIPMKDA_00970;product=hypothetical protein
1	Prodigal:2.6	CDS	992571	993995	.	+	0	ID=CPIPMKDA_00971;eC_number=6.2.1.26;Name=menE;gene=menE;inference=ab initio prediction:Prodigal:2.6,similar to AA sequence:UniProtKB:P63526;locus_tag=CPIPMKDA_00971;product=2-succinylbenzoate--CoA ligase
1	Prodigal:2.6	CDS	993985	994986	.	+	0	ID=CPIPMKDA_00972;eC_number=4.2.1.113;Name=menC;dbxref=COG:COG4948;gene=menC;inference=ab initio prediction:Prodigal:2.6,similar to AA sequence:UniProtKB:O34514;locus_tag=CPIPMKDA_00972;product=o-succinylbenzoate synthase
1	Prodigal:2.6	CDS	994983	995234	.	-	0	ID=CPIPMKDA_00973;dbxref=COG:COG0759;inference=ab initio prediction:Prodigal:2.6,similar to AA sequence:UniProtKB:Q97NX8;locus_tag=CPIPMKDA_00973;product=Putative membrane protein insertion efficiency factor
1	Prodigal:2.6	CDS	995293	995769	.	+	0	ID=CPIPMKDA_00974;eC_number=3.6.1.55;Name=ytkD;dbxref=COG:COG0494;gene=ytkD;inference=ab initio prediction:Prodigal:2.6,similar to AA sequence:UniProtKB:O35013;locus_tag=CPIPMKDA_00974;product=Putative 8-oxo-dGTP diphosphatase YtkD
1	Prodigal:2.6	CDS	995780	996541	.	+	0	ID=CPIPMKDA_00975;inference=ab initio prediction:Prodigal:2.6;locus_tag=CPIPMKDA_00975;product=hypothetical protein
1	Prodigal:2.6	CDS	996772	998481	.	-	0	ID=CPIPMKDA_00976;eC_number=4.1.1.49;Name=pckA;gene=pckA;inference=ab initio prediction:Prodigal:2.6,similar to AA sequence:UniProtKB:P99128;locus_tag=CPIPMKDA_00976;product=Phosphoenolpyruvate carboxykinase (ATP)
1	Prodigal:2.6	CDS	998734	999933	.	+	0	ID=CPIPMKDA_00977;eC_number=2.5.1.6;Name=metK;gene=metK;inference=ab initio prediction:Prodigal:2.6,similar to AA sequence:UniProtKB:P66767;locus_tag=CPIPMKDA_00977;product=S-adenosylmethionine synthase
1	Prodigal:2.6	CDS	1000036	1000944	.	+	0	ID=CPIPMKDA_00978;inference=ab initio prediction:Prodigal:2.6;locus_tag=CPIPMKDA_00978;product=hypothetical protein
1	Prodigal:2.6	CDS	1001124	1001960	.	+	0	ID=CPIPMKDA_00979;eC_number=1.1.1.-;Name=yvgN;dbxref=COG:COG0656;gene=yvgN;inference=ab initio prediction:Prodigal:2.6,similar to AA sequence:UniProtKB:O32210;locus_tag=CPIPMKDA_00979;product=Glyoxal reductase
1	Prodigal:2.6	CDS	1002245	1002400	.	+	0	ID=CPIPMKDA_00980;inference=ab initio prediction:Prodigal:2.6;locus_tag=CPIPMKDA_00980;product=hypothetical protein
1	Prodigal:2.6	CDS	1002630	1003703	.	-	0	ID=CPIPMKDA_00981;inference=ab initio prediction:Prodigal:2.6;locus_tag=CPIPMKDA_00981;product=hypothetical protein
1	Prodigal:2.6	CDS	1004287	1004640	.	-	0	ID=CPIPMKDA_00982;Name=crcB_1;dbxref=COG:COG0239;gene=crcB_1;inference=ab initio prediction:Prodigal:2.6,similar to AA sequence:UniProtKB:Q7VYU0;locus_tag=CPIPMKDA_00982;product=Putative fluoride ion transporter CrcB
1	Prodigal:2.6	CDS	1004637	1005002	.	-	0	ID=CPIPMKDA_00983;Name=crcB_2;dbxref=COG:COG0239;gene=crcB_2;inference=ab initio prediction:Prodigal:2.6,similar to AA sequence:UniProtKB:Q7VYU0;locus_tag=CPIPMKDA_00983;product=Putative fluoride ion transporter CrcB
1	Prodigal:2.6	CDS	1005041	1005349	.	-	0	ID=CPIPMKDA_00984;inference=ab initio prediction:Prodigal:2.6;locus_tag=CPIPMKDA_00984;product=hypothetical protein
1	Prodigal:2.6	CDS	1005626	1006339	.	+	0	ID=CPIPMKDA_00985;eC_number=2.2.1.2;Name=tal;dbxref=COG:COG0176;gene=tal;inference=ab initio prediction:Prodigal:2.6,similar to AA sequence:UniProtKB:Q9WYD1;locus_tag=CPIPMKDA_00985;product=Transaldolase
1	Prodigal:2.6	CDS	1006479	1006922	.	+	0	ID=CPIPMKDA_00986;inference=ab initio prediction:Prodigal:2.6;locus_tag=CPIPMKDA_00986;product=hypothetical protein
1	Prodigal:2.6	CDS	1006909	1007352	.	-	0	ID=CPIPMKDA_00987;inference=ab initio prediction:Prodigal:2.6;locus_tag=CPIPMKDA_00987;product=hypothetical protein
1	Prodigal:2.6	CDS	1007358	1007837	.	-	0	ID=CPIPMKDA_00988;Name=sigS;dbxref=COG:COG1595;gene=sigS;inference=ab initio prediction:Prodigal:2.6,similar to AA sequence:UniProtKB:Q2FXF2;locus_tag=CPIPMKDA_00988;product=RNA polymerase sigma factor SigS
1	Prodigal:2.6	CDS	1008045	1008260	.	+	0	ID=CPIPMKDA_00989;inference=ab initio prediction:Prodigal:2.6;locus_tag=CPIPMKDA_00989;product=hypothetical protein
1	Prodigal:2.6	CDS	1008638	1009489	.	+	0	ID=CPIPMKDA_00990;Name=atl_2;dbxref=COG:COG4193;gene=atl_2;inference=ab initio prediction:Prodigal:2.6,similar to AA sequence:UniProtKB:P0C5Z8;locus_tag=CPIPMKDA_00990;product=Bifunctional autolysin
1	Prodigal:2.6	CDS	1009837	1011321	.	+	0	ID=CPIPMKDA_00991;inference=ab initio prediction:Prodigal:2.6;locus_tag=CPIPMKDA_00991;product=hypothetical protein
1	Prodigal:2.6	CDS	1011770	1012801	.	+	0	ID=CPIPMKDA_00992;Name=ribD;dbxref=COG:COG0117;gene=ribD;inference=ab initio prediction:Prodigal:2.6,similar to AA sequence:UniProtKB:P17618;locus_tag=CPIPMKDA_00992;product=Riboflavin biosynthesis protein RibD
1	Prodigal:2.6	CDS	1012808	1013440	.	+	0	ID=CPIPMKDA_00993;eC_number=2.5.1.9;Name=ribE;dbxref=COG:COG0307;gene=ribE;inference=ab initio prediction:Prodigal:2.6,similar to AA sequence:UniProtKB:P16440;locus_tag=CPIPMKDA_00993;product=Riboflavin synthase
1	Prodigal:2.6	CDS	1013453	1014634	.	+	0	ID=CPIPMKDA_00994;Name=ribBA;dbxref=COG:COG0108;gene=ribBA;inference=ab initio prediction:Prodigal:2.6,similar to AA sequence:UniProtKB:A5U2B7;locus_tag=CPIPMKDA_00994;product=Riboflavin biosynthesis protein RibBA
1	Prodigal:2.6	CDS	1014647	1015108	.	+	0	ID=CPIPMKDA_00995;eC_number=2.5.1.78;Name=ribH;gene=ribH;inference=ab initio prediction:Prodigal:2.6,similar to AA sequence:UniProtKB:P99141;locus_tag=CPIPMKDA_00995;product=6%2C7-dimethyl-8-ribityllumazine synthase
1	Prodigal:2.6	CDS	1015156	1016157	.	-	0	ID=CPIPMKDA_00996;eC_number=1.5.5.2;Name=putB;dbxref=COG:COG0506;gene=putB;inference=ab initio prediction:Prodigal:2.6,similar to AA sequence:UniProtKB:P94390;locus_tag=CPIPMKDA_00996;product=Proline dehydrogenase 2
1	Prodigal:2.6	CDS	1016401	1017228	.	+	0	ID=CPIPMKDA_00997;eC_number=3.1.1.-;Name=ytpA;dbxref=COG:COG2267;gene=ytpA;inference=ab initio prediction:Prodigal:2.6,similar to AA sequence:UniProtKB:O34705;locus_tag=CPIPMKDA_00997;product=Phospholipase YtpA
1	Prodigal:2.6	CDS	1017709	1018119	.	+	0	ID=CPIPMKDA_00998;Name=rot;gene=rot;inference=ab initio prediction:Prodigal:2.6,similar to AA sequence:UniProtKB:Q7A514;locus_tag=CPIPMKDA_00998;product=HTH-type transcriptional regulator rot
1	Prodigal:2.6	CDS	1018356	1018919	.	-	0	ID=CPIPMKDA_00999;eC_number=2.1.1.199;Name=rsmH_1;gene=rsmH_1;inference=ab initio prediction:Prodigal:2.6,protein motif:HAMAP:MF_01007;locus_tag=CPIPMKDA_00999;product=Ribosomal RNA small subunit methyltransferase H
1	Prodigal:2.6	CDS	1018916	1019869	.	-	0	ID=CPIPMKDA_01000;eC_number=2.8.1.6;Name=bioB_2;gene=bioB_2;inference=ab initio prediction:Prodigal:2.6,protein motif:HAMAP:MF_01694;locus_tag=CPIPMKDA_01000;product=Biotin synthase
1	Prodigal:2.6	CDS	1019976	1021190	.	+	0	ID=CPIPMKDA_01001;Name=mdtH;gene=mdtH;inference=ab initio prediction:Prodigal:2.6,similar to AA sequence:UniProtKB:P69367;locus_tag=CPIPMKDA_01001;product=Multidrug resistance protein MdtH
1	Prodigal:2.6	CDS	1021452	1023896	.	+	0	ID=CPIPMKDA_01002;eC_number=6.1.1.4;Name=leuS;gene=leuS;inference=ab initio prediction:Prodigal:2.6,similar to AA sequence:UniProtKB:P67513;locus_tag=CPIPMKDA_01002;product=Leucine--tRNA ligase
1	Prodigal:2.6	CDS	1023922	1024233	.	+	0	ID=CPIPMKDA_01003;eC_number=2.8.1.-;dbxref=COG:COG0607;inference=ab initio prediction:Prodigal:2.6,similar to AA sequence:UniProtKB:D3RPB9;locus_tag=CPIPMKDA_01003;product=Sulfurtransferase
1	Prodigal:2.6	CDS	1024638	1035716	.	+	0	ID=CPIPMKDA_01004;Name=ebh_1;gene=ebh_1;inference=ab initio prediction:Prodigal:2.6,similar to AA sequence:UniProtKB:Q8NWQ6;locus_tag=CPIPMKDA_01004;product=Extracellular matrix-binding protein ebh
1	Prodigal:2.6	CDS	1036088	1037350	.	-	0	ID=CPIPMKDA_01005;dbxref=COG:COG2081;inference=ab initio prediction:Prodigal:2.6,similar to AA sequence:UniProtKB:P44941;locus_tag=CPIPMKDA_01005;product=putative protein
1	Prodigal:2.6	CDS	1037623	1039284	.	+	0	ID=CPIPMKDA_01006;Name=murJ_1;dbxref=COG:COG2244;gene=murJ_1;inference=ab initio prediction:Prodigal:2.6,similar to AA sequence:UniProtKB:O34674;locus_tag=CPIPMKDA_01006;product=Lipid II flippase MurJ
1	Prodigal:2.6	CDS	1039281	1039973	.	+	0	ID=CPIPMKDA_01007;eC_number=5.4.99.19;Name=rsuA;dbxref=COG:COG1187;gene=rsuA;inference=ab initio prediction:Prodigal:2.6,similar to AA sequence:UniProtKB:P45124;locus_tag=CPIPMKDA_01007;product=Ribosomal small subunit pseudouridine synthase A
1	Prodigal:2.6	CDS	1039991	1040419	.	+	0	ID=CPIPMKDA_01008;inference=ab initio prediction:Prodigal:2.6;locus_tag=CPIPMKDA_01008;product=hypothetical protein
1	Prodigal:2.6	CDS	1040727	1042136	.	+	0	ID=CPIPMKDA_01009;eC_number=3.4.13.-;dbxref=COG:COG0624;inference=ab initio prediction:Prodigal:2.6,similar to AA sequence:UniProtKB:Q5HF23;locus_tag=CPIPMKDA_01009;product=Putative dipeptidase
1	Prodigal:2.6	CDS	1042140	1042988	.	+	0	ID=CPIPMKDA_01010;eC_number=2.6.1.21;Name=dat;gene=dat;inference=ab initio prediction:Prodigal:2.6,similar to AA sequence:UniProtKB:P99090;locus_tag=CPIPMKDA_01010;product=D-alanine aminotransferase
1	Prodigal:2.6	CDS	1043372	1044166	.	+	0	ID=CPIPMKDA_01011;inference=ab initio prediction:Prodigal:2.6;locus_tag=CPIPMKDA_01011;product=hypothetical protein
1	Prodigal:2.6	CDS	1044177	1044827	.	+	0	ID=CPIPMKDA_01012;eC_number=2.1.1.33;Name=trmB;dbxref=COG:COG0220;gene=trmB;inference=ab initio prediction:Prodigal:2.6,similar to AA sequence:UniProtKB:P67506;locus_tag=CPIPMKDA_01012;product=tRNA (guanine-N(7)-)-methyltransferase
1	Prodigal:2.6	CDS	1044990	1045331	.	-	0	ID=CPIPMKDA_01013;inference=ab initio prediction:Prodigal:2.6;locus_tag=CPIPMKDA_01013;product=hypothetical protein
1	Prodigal:2.6	CDS	1045389	1046474	.	+	0	ID=CPIPMKDA_01014;eC_number=3.4.11.7;Name=pepA_1;dbxref=COG:COG1363;gene=pepA_1;inference=ab initio prediction:Prodigal:2.6,similar to AA sequence:UniProtKB:Q48677;locus_tag=CPIPMKDA_01014;product=Glutamyl aminopeptidase
1	Prodigal:2.6	CDS	1046480	1046791	.	+	0	ID=CPIPMKDA_01015;Name=ytpP;gene=ytpP;inference=ab initio prediction:Prodigal:2.6,similar to AA sequence:UniProtKB:O34357;locus_tag=CPIPMKDA_01015;product=Thioredoxin-like protein YtpP
1	Prodigal:2.6	CDS	1046929	1047783	.	+	0	ID=CPIPMKDA_01016;inference=ab initio prediction:Prodigal:2.6,similar to AA sequence:UniProtKB:Q7A528;locus_tag=CPIPMKDA_01016;note=UPF0354 protein SA1564;product=hypothetical protein
1	Prodigal:2.6	CDS	1047806	1048402	.	+	0	ID=CPIPMKDA_01017;eC_number=6.1.1.20;Name=pheT_1;dbxref=COG:COG0072;gene=pheT_1;inference=ab initio prediction:Prodigal:2.6,similar to AA sequence:UniProtKB:Q4L5E4;locus_tag=CPIPMKDA_01017;product=Phenylalanine--tRNA ligase beta subunit
1	Prodigal:2.6	CDS	1048423	1051932	.	+	0	ID=CPIPMKDA_01018;Name=sftA;gene=sftA;inference=ab initio prediction:Prodigal:2.6,similar to AA sequence:UniProtKB:C0SP86;locus_tag=CPIPMKDA_01018;product=DNA translocase SftA
1	Prodigal:2.6	CDS	1051953	1053266	.	+	0	ID=CPIPMKDA_01019;eC_number=6.3.2.8;Name=murC;gene=murC;inference=ab initio prediction:Prodigal:2.6,similar to AA sequence:UniProtKB:P65475;locus_tag=CPIPMKDA_01019;product=UDP-N-acetylmuramate--L-alanine ligase
1	Prodigal:2.6	CDS	1053341	1053832	.	+	0	ID=CPIPMKDA_01020;inference=ab initio prediction:Prodigal:2.6,similar to AA sequence:UniProtKB:Q7A531;locus_tag=CPIPMKDA_01020;note=UPF0478 protein SA1560;product=hypothetical protein
1	Prodigal:2.6	CDS	1053853	1055133	.	+	0	ID=CPIPMKDA_01021;inference=ab initio prediction:Prodigal:2.6;locus_tag=CPIPMKDA_01021;product=hypothetical protein
1	Prodigal:2.6	CDS	1055568	1056659	.	+	0	ID=CPIPMKDA_01022;Name=aroA_1;dbxref=COG:COG1605;gene=aroA_1;inference=ab initio prediction:Prodigal:2.6,similar to AA sequence:UniProtKB:P39912;locus_tag=CPIPMKDA_01022;product=Protein AroA(G)
1	Prodigal:2.6	CDS	1056915	1057904	.	+	0	ID=CPIPMKDA_01023;Name=ccpA;gene=ccpA;inference=ab initio prediction:Prodigal:2.6,similar to AA sequence:UniProtKB:P99175;locus_tag=CPIPMKDA_01023;product=Catabolite control protein A
1	Prodigal:2.6	CDS	1058324	1059991	.	+	0	ID=CPIPMKDA_01024;eC_number=6.3.4.3;Name=fhs;gene=fhs;inference=ab initio prediction:Prodigal:2.6,similar to AA sequence:UniProtKB:Q7A535;locus_tag=CPIPMKDA_01024;product=Formate--tetrahydrofolate ligase
1	Prodigal:2.6	CDS	1060081	1060986	.	-	0	ID=CPIPMKDA_01025;Name=mrcA;dbxref=COG:COG5009;gene=mrcA;inference=ab initio prediction:Prodigal:2.6,similar to AA sequence:UniProtKB:Q07806;locus_tag=CPIPMKDA_01025;product=Penicillin-binding protein 1A
1	Prodigal:2.6	CDS	1061390	1062655	.	+	0	ID=CPIPMKDA_01026;eC_number=6.1.1.1;Name=tyrS;gene=tyrS;inference=ab initio prediction:Prodigal:2.6,similar to AA sequence:UniProtKB:A6QHR2;locus_tag=CPIPMKDA_01026;product=Tyrosine--tRNA ligase
1	Prodigal:2.6	CDS	1062846	1064084	.	-	0	ID=CPIPMKDA_01027;eC_number=3.4.21.107;Name=htrA;dbxref=COG:COG0265;gene=htrA;inference=ab initio prediction:Prodigal:2.6,similar to AA sequence:UniProtKB:O34358;locus_tag=CPIPMKDA_01027;product=Serine protease Do-like HtrA
1	Prodigal:2.6	CDS	1064364	1064987	.	+	0	ID=CPIPMKDA_01028;eC_number=2.3.1.-;Name=plsC;dbxref=COG:COG0204;gene=plsC;inference=ab initio prediction:Prodigal:2.6,similar to AA sequence:UniProtKB:O07584;locus_tag=CPIPMKDA_01028;product=1-acyl-sn-glycerol-3-phosphate acyltransferase
1	Prodigal:2.6	CDS	1065197	1066669	.	+	0	ID=CPIPMKDA_01029;Name=nagE;dbxref=COG:COG1263;gene=nagE;inference=ab initio prediction:Prodigal:2.6,similar to AA sequence:UniProtKB:P09323;locus_tag=CPIPMKDA_01029;product=PTS system N-acetylglucosamine-specific EIICBA component
1	Prodigal:2.6	CDS	1066765	1067889	.	+	0	ID=CPIPMKDA_01030;eC_number=3.1.3.18;Name=gph_1;gene=gph_1;inference=ab initio prediction:Prodigal:2.6,protein motif:HAMAP:MF_00495;locus_tag=CPIPMKDA_01030;product=Phosphoglycolate phosphatase
1	Prodigal:2.6	CDS	1067969	1069564	.	-	0	ID=CPIPMKDA_01031;eC_number=1.1.1.95;Name=serA;dbxref=COG:COG0111;gene=serA;inference=ab initio prediction:Prodigal:2.6,similar to AA sequence:UniProtKB:P9WNX3;locus_tag=CPIPMKDA_01031;product=D-3-phosphoglycerate dehydrogenase
1	Prodigal:2.6	CDS	1069554	1070717	.	-	0	ID=CPIPMKDA_01032;eC_number=1.12.-.-;inference=ab initio prediction:Prodigal:2.6,similar to AA sequence:UniProtKB:P16421;locus_tag=CPIPMKDA_01032;product=Soluble hydrogenase 42 kDa subunit
1	Prodigal:2.6	CDS	1070844	1071284	.	-	0	ID=CPIPMKDA_01033;inference=ab initio prediction:Prodigal:2.6;locus_tag=CPIPMKDA_01033;product=hypothetical protein
1	Prodigal:2.6	CDS	1071362	1072108	.	+	0	ID=CPIPMKDA_01034;eC_number=3.1.4.46;Name=glpQ_1;dbxref=COG:COG0584;gene=glpQ_1;inference=ab initio prediction:Prodigal:2.6,similar to AA sequence:UniProtKB:P37965;locus_tag=CPIPMKDA_01034;product=Glycerophosphodiester phosphodiesterase
1	Prodigal:2.6	CDS	1072378	1072980	.	-	0	ID=CPIPMKDA_01035;Name=rpsD;dbxref=COG:COG0522;gene=rpsD;inference=ab initio prediction:Prodigal:2.6,similar to AA sequence:UniProtKB:Q2FXK6;locus_tag=CPIPMKDA_01035;product=30S ribosomal protein S4
1	Prodigal:2.6	CDS	1073201	1073671	.	-	0	ID=CPIPMKDA_01036;eC_number=1.8.4.14;Name=msrC;dbxref=COG:COG1956;gene=msrC;inference=ab initio prediction:Prodigal:2.6,similar to AA sequence:UniProtKB:P76270;locus_tag=CPIPMKDA_01036;product=Free methionine-R-sulfoxide reductase
1	Prodigal:2.6	CDS	1073806	1075500	.	+	0	ID=CPIPMKDA_01037;Name=ezrA;gene=ezrA;inference=ab initio prediction:Prodigal:2.6,similar to AA sequence:UniProtKB:A7X3E7;locus_tag=CPIPMKDA_01037;product=Septation ring formation regulator EzrA
1	Prodigal:2.6	CDS	1075830	1076969	.	+	0	ID=CPIPMKDA_01038;eC_number=2.8.1.7;Name=nifS;dbxref=COG:COG1104;gene=nifS;inference=ab initio prediction:Prodigal:2.6,similar to AA sequence:UniProtKB:P05341;locus_tag=CPIPMKDA_01038;product=Cysteine desulfurase NifS
1	Prodigal:2.6	CDS	1076969	1078192	.	+	0	ID=CPIPMKDA_01039;eC_number=2.8.1.4;Name=thiI;dbxref=COG:COG0301;gene=thiI;inference=ab initio prediction:Prodigal:2.6,similar to AA sequence:UniProtKB:Q81KU0;locus_tag=CPIPMKDA_01039;product=putative tRNA sulfurtransferase
1	Prodigal:2.6	CDS	1078232	1078996	.	+	0	ID=CPIPMKDA_01040;Name=yfcA;dbxref=COG:COG0730;gene=yfcA;inference=ab initio prediction:Prodigal:2.6,similar to AA sequence:UniProtKB:P0AD30;locus_tag=CPIPMKDA_01040;product=putative membrane transporter protein YfcA
1	Prodigal:2.6	CDS	1079238	1079732	.	+	0	ID=CPIPMKDA_01041;eC_number=1.11.1.15;Name=tpx;gene=tpx;inference=ab initio prediction:Prodigal:2.6,similar to AA sequence:UniProtKB:P99146;locus_tag=CPIPMKDA_01041;product=Thiol peroxidase
1	Prodigal:2.6	CDS	1079861	1080808	.	+	0	ID=CPIPMKDA_01042;inference=ab initio prediction:Prodigal:2.6;locus_tag=CPIPMKDA_01042;product=hypothetical protein
1	Prodigal:2.6	CDS	1080897	1082150	.	+	0	ID=CPIPMKDA_01043;eC_number=2.7.2.1;Name=ackA;gene=ackA;inference=ab initio prediction:Prodigal:2.6,similar to AA sequence:UniProtKB:Q99TF2;locus_tag=CPIPMKDA_01043;product=Acetate kinase
1	Prodigal:2.6	CDS	1082346	1082492	.	-	0	ID=CPIPMKDA_01044;inference=ab initio prediction:Prodigal:2.6;locus_tag=CPIPMKDA_01044;product=hypothetical protein
1	Prodigal:2.6	CDS	1082787	1083290	.	-	0	ID=CPIPMKDA_01045;inference=ab initio prediction:Prodigal:2.6,similar to AA sequence:UniProtKB:Q7A551;locus_tag=CPIPMKDA_01045;product=Putative universal stress protein
1	Prodigal:2.6	CDS	1083435	1084550	.	+	0	ID=CPIPMKDA_01046;eC_number=1.4.1.1;Name=ald2;gene=ald2;inference=ab initio prediction:Prodigal:2.6,similar to AA sequence:UniProtKB:Q99TF4;locus_tag=CPIPMKDA_01046;product=Alanine dehydrogenase 2
1	Prodigal:2.6	CDS	1084614	1085669	.	-	0	ID=CPIPMKDA_01047;eC_number=3.4.-.-;inference=ab initio prediction:Prodigal:2.6,similar to AA sequence:UniProtKB:Q7A552;locus_tag=CPIPMKDA_01047;product=putative peptidase
1	Prodigal:2.6	CDS	1085841	1086530	.	+	0	ID=CPIPMKDA_01048;inference=ab initio prediction:Prodigal:2.6,similar to AA sequence:UniProtKB:P99149;locus_tag=CPIPMKDA_01048;note=UPF0173 metal-dependent hydrolase SA1529;product=hypothetical protein
1	Prodigal:2.6	CDS	1086831	1087244	.	-	0	ID=CPIPMKDA_01049;inference=ab initio prediction:Prodigal:2.6;locus_tag=CPIPMKDA_01049;product=hypothetical protein
1	Prodigal:2.6	CDS	1087442	1088740	.	+	0	ID=CPIPMKDA_01050;eC_number=3.6.1.1;inference=ab initio prediction:Prodigal:2.6,similar to AA sequence:UniProtKB:Q8XIQ9;locus_tag=CPIPMKDA_01050;product=Cobalt-dependent inorganic pyrophosphatase
1	Prodigal:2.6	CDS	1088774	1089712	.	+	0	ID=CPIPMKDA_01051;eC_number=3.1.-.-;Name=nrnA;dbxref=COG:COG0618;gene=nrnA;inference=ab initio prediction:Prodigal:2.6,similar to AA sequence:UniProtKB:O34600;locus_tag=CPIPMKDA_01051;product=Bifunctional oligoribonuclease and PAP phosphatase NrnA
1	Prodigal:2.6	CDS	1089736	1092933	.	+	0	ID=CPIPMKDA_01052;eC_number=2.7.7.7;Name=dnaE;dbxref=COG:COG0587;gene=dnaE;inference=ab initio prediction:Prodigal:2.6,similar to AA sequence:UniProtKB:P10443;locus_tag=CPIPMKDA_01052;product=DNA polymerase III subunit alpha
1	Prodigal:2.6	CDS	1093237	1094466	.	+	0	ID=CPIPMKDA_01053;eC_number=1.1.1.38;inference=ab initio prediction:Prodigal:2.6,similar to AA sequence:UniProtKB:P16468;locus_tag=CPIPMKDA_01053;product=NAD-dependent malic enzyme
1	Prodigal:2.6	CDS	1094565	1095422	.	+	0	ID=CPIPMKDA_01054;eC_number=6.4.1.2;Name=accD;dbxref=COG:COG0777;gene=accD;inference=ab initio prediction:Prodigal:2.6,similar to AA sequence:UniProtKB:Q2FXM6;locus_tag=CPIPMKDA_01054;product=Acetyl-coenzyme A carboxylase carboxyl transferase subunit beta
1	Prodigal:2.6	CDS	1095422	1096366	.	+	0	ID=CPIPMKDA_01055;eC_number=6.4.1.2;Name=accA;gene=accA;inference=ab initio prediction:Prodigal:2.6,similar to AA sequence:UniProtKB:Q7A558;locus_tag=CPIPMKDA_01055;product=Acetyl-coenzyme A carboxylase carboxyl transferase subunit alpha
1	Prodigal:2.6	CDS	1096544	1097512	.	+	0	ID=CPIPMKDA_01056;eC_number=2.7.1.11;Name=pfkA;dbxref=COG:COG0205;gene=pfkA;inference=ab initio prediction:Prodigal:2.6,similar to AA sequence:UniProtKB:Q2FXM8;locus_tag=CPIPMKDA_01056;product=ATP-dependent 6-phosphofructokinase
1	Prodigal:2.6	CDS	1097536	1099293	.	+	0	ID=CPIPMKDA_01057;eC_number=2.7.1.40;Name=pyk;gene=pyk;inference=ab initio prediction:Prodigal:2.6,similar to AA sequence:UniProtKB:Q7A559;locus_tag=CPIPMKDA_01057;product=Pyruvate kinase
1	Prodigal:2.6	CDS	1099736	1101094	.	-	0	ID=CPIPMKDA_01058;Name=cycA_3;dbxref=COG:COG1113;gene=cycA_3;inference=ab initio prediction:Prodigal:2.6,similar to AA sequence:UniProtKB:P0AAE0;locus_tag=CPIPMKDA_01058;product=D-serine/D-alanine/glycine transporter
1	Prodigal:2.6	CDS	1101442	1102563	.	+	0	ID=CPIPMKDA_01059;eC_number=2.3.3.16;Name=citZ;dbxref=COG:COG0372;gene=citZ;inference=ab initio prediction:Prodigal:2.6,similar to AA sequence:UniProtKB:P39120;locus_tag=CPIPMKDA_01059;product=Citrate synthase 2
1	Prodigal:2.6	CDS	1102606	1103874	.	+	0	ID=CPIPMKDA_01060;eC_number=1.1.1.42;Name=icd;gene=icd;inference=ab initio prediction:Prodigal:2.6,similar to AA sequence:UniProtKB:P99167;locus_tag=CPIPMKDA_01060;product=Isocitrate dehydrogenase [NADP]
1	Prodigal:2.6	CDS	1104190	1104900	.	+	0	ID=CPIPMKDA_01061;Name=phoP;dbxref=COG:COG0745;gene=phoP;inference=ab initio prediction:Prodigal:2.6,similar to AA sequence:UniProtKB:P13792;locus_tag=CPIPMKDA_01061;product=Alkaline phosphatase synthesis transcriptional regulatory protein PhoP
1	Prodigal:2.6	CDS	1104900	1106597	.	+	0	ID=CPIPMKDA_01062;eC_number=2.7.13.3;Name=phoR;dbxref=COG:COG0642;gene=phoR;inference=ab initio prediction:Prodigal:2.6,similar to AA sequence:UniProtKB:P23545;locus_tag=CPIPMKDA_01062;product=Alkaline phosphatase synthesis sensor protein PhoR
1	Prodigal:2.6	CDS	1106811	1109522	.	+	0	ID=CPIPMKDA_01063;eC_number=2.7.7.7;Name=polA;gene=polA;inference=ab initio prediction:Prodigal:2.6,similar to AA sequence:UniProtKB:Q04957;locus_tag=CPIPMKDA_01063;product=DNA polymerase I
1	Prodigal:2.6	CDS	1109538	1110410	.	+	0	ID=CPIPMKDA_01064;eC_number=3.2.2.23;Name=mutM;dbxref=COG:COG0266;gene=mutM;inference=ab initio prediction:Prodigal:2.6,similar to AA sequence:UniProtKB:O50606;locus_tag=CPIPMKDA_01064;product=Formamidopyrimidine-DNA glycosylase
1	Prodigal:2.6	CDS	1110426	1111037	.	+	0	ID=CPIPMKDA_01065;eC_number=2.7.1.24;Name=coaE;gene=coaE;inference=ab initio prediction:Prodigal:2.6,similar to AA sequence:UniProtKB:P63831;locus_tag=CPIPMKDA_01065;product=Dephospho-CoA kinase
1	Prodigal:2.6	CDS	1111392	1111508	.	+	0	ID=CPIPMKDA_01066;inference=ab initio prediction:Prodigal:2.6;locus_tag=CPIPMKDA_01066;product=hypothetical protein
1	Prodigal:2.6	CDS	1111881	1112906	.	+	0	ID=CPIPMKDA_01067;eC_number=1.2.1.12;Name=gapA2;gene=gapA2;inference=ab initio prediction:Prodigal:2.6,similar to AA sequence:UniProtKB:P99067;locus_tag=CPIPMKDA_01067;product=Glyceraldehyde-3-phosphate dehydrogenase 2
1	Prodigal:2.6	CDS	1113426	1113896	.	+	0	ID=CPIPMKDA_01068;Name=nrdR;dbxref=COG:COG1327;gene=nrdR;inference=ab initio prediction:Prodigal:2.6,similar to AA sequence:UniProtKB:P67318;locus_tag=CPIPMKDA_01068;product=Transcriptional repressor NrdR
1	Prodigal:2.6	CDS	1113897	1115267	.	+	0	ID=CPIPMKDA_01069;Name=dnaB;dbxref=COG:COG3611;gene=dnaB;inference=ab initio prediction:Prodigal:2.6,similar to AA sequence:UniProtKB:P07908;locus_tag=CPIPMKDA_01069;product=Replication initiation and membrane attachment protein
1	Prodigal:2.6	CDS	1115267	1116187	.	+	0	ID=CPIPMKDA_01070;Name=dnaI;dbxref=COG:COG1484;gene=dnaI;inference=ab initio prediction:Prodigal:2.6,similar to AA sequence:UniProtKB:P06567;locus_tag=CPIPMKDA_01070;product=Primosomal protein DnaI
1	Prodigal:2.6	CDS	1116540	1118477	.	+	0	ID=CPIPMKDA_01071;eC_number=6.1.1.3;Name=thrS;gene=thrS;inference=ab initio prediction:Prodigal:2.6,similar to AA sequence:UniProtKB:Q8NW68;locus_tag=CPIPMKDA_01071;product=Threonine--tRNA ligase
1	Prodigal:2.6	CDS	1118906	1120408	.	+	0	ID=CPIPMKDA_01072;Name=lysP_1;dbxref=COG:COG0833;gene=lysP_1;inference=ab initio prediction:Prodigal:2.6,similar to AA sequence:UniProtKB:P25737;locus_tag=CPIPMKDA_01072;product=Lysine-specific permease
1	Prodigal:2.6	CDS	1120616	1121143	.	+	0	ID=CPIPMKDA_01073;Name=infC;gene=infC;inference=ab initio prediction:Prodigal:2.6,similar to AA sequence:UniProtKB:P65140;locus_tag=CPIPMKDA_01073;product=Translation initiation factor IF-3
1	Prodigal:2.6	CDS	1121171	1121371	.	+	0	ID=CPIPMKDA_01074;Name=rpmI;dbxref=COG:COG0291;gene=rpmI;inference=ab initio prediction:Prodigal:2.6,similar to AA sequence:UniProtKB:Q2FXQ0;locus_tag=CPIPMKDA_01074;product=50S ribosomal protein L35
1	Prodigal:2.6	CDS	1121423	1121779	.	+	0	ID=CPIPMKDA_01075;Name=rplT;dbxref=COG:COG0292;gene=rplT;inference=ab initio prediction:Prodigal:2.6,similar to AA sequence:UniProtKB:Q2FXQ1;locus_tag=CPIPMKDA_01075;product=50S ribosomal protein L20
1	Prodigal:2.6	CDS	1122197	1122808	.	+	0	ID=CPIPMKDA_01076;inference=ab initio prediction:Prodigal:2.6;locus_tag=CPIPMKDA_01076;product=hypothetical protein
1	Prodigal:2.6	CDS	1122825	1123748	.	+	0	ID=CPIPMKDA_01077;inference=ab initio prediction:Prodigal:2.6;locus_tag=CPIPMKDA_01077;product=hypothetical protein
1	Prodigal:2.6	CDS	1123909	1125210	.	+	0	ID=CPIPMKDA_01078;eC_number=5.2.1.8;Name=tig;gene=tig;inference=ab initio prediction:Prodigal:2.6,similar to AA sequence:UniProtKB:P99080;locus_tag=CPIPMKDA_01078;product=Trigger factor
1	Prodigal:2.6	CDS	1125497	1126759	.	+	0	ID=CPIPMKDA_01079;Name=clpX;gene=clpX;inference=ab initio prediction:Prodigal:2.6,similar to AA sequence:UniProtKB:P63790;locus_tag=CPIPMKDA_01079;product=ATP-dependent Clp protease ATP-binding subunit ClpX
1	Prodigal:2.6	CDS	1126871	1127458	.	+	0	ID=CPIPMKDA_01080;Name=engB;gene=engB;inference=ab initio prediction:Prodigal:2.6,similar to AA sequence:UniProtKB:P64071;locus_tag=CPIPMKDA_01080;product=putative GTP-binding protein EngB
1	Prodigal:2.6	CDS	1127628	1128974	.	+	0	ID=CPIPMKDA_01081;eC_number=1.2.1.70;Name=hemA;dbxref=COG:COG0373;gene=hemA;inference=ab initio prediction:Prodigal:2.6,similar to AA sequence:UniProtKB:P16618;locus_tag=CPIPMKDA_01081;product=Glutamyl-tRNA reductase
1	Prodigal:2.6	CDS	1128996	1129808	.	+	0	ID=CPIPMKDA_01082;inference=ab initio prediction:Prodigal:2.6;locus_tag=CPIPMKDA_01082;product=hypothetical protein
1	Prodigal:2.6	CDS	1129862	1130788	.	+	0	ID=CPIPMKDA_01083;eC_number=2.5.1.61;Name=hemC;gene=hemC;inference=ab initio prediction:Prodigal:2.6,similar to AA sequence:UniProtKB:P64341;locus_tag=CPIPMKDA_01083;product=Porphobilinogen deaminase
1	Prodigal:2.6	CDS	1130822	1131502	.	+	0	ID=CPIPMKDA_01084;inference=ab initio prediction:Prodigal:2.6;locus_tag=CPIPMKDA_01084;product=hypothetical protein
1	Prodigal:2.6	CDS	1131492	1132466	.	+	0	ID=CPIPMKDA_01085;eC_number=4.2.1.24;Name=hemB;gene=hemB;inference=ab initio prediction:Prodigal:2.6,similar to AA sequence:UniProtKB:P64334;locus_tag=CPIPMKDA_01085;product=Delta-aminolevulinic acid dehydratase
1	Prodigal:2.6	CDS	1132487	1133773	.	+	0	ID=CPIPMKDA_01086;eC_number=5.4.3.8;Name=hemL1;gene=hemL1;inference=ab initio prediction:Prodigal:2.6,similar to AA sequence:UniProtKB:P99096;locus_tag=CPIPMKDA_01086;product=Glutamate-1-semialdehyde 2%2C1-aminomutase 1
1	Prodigal:2.6	CDS	1134180	1135253	.	+	0	ID=CPIPMKDA_01087;inference=ab initio prediction:Prodigal:2.6;locus_tag=CPIPMKDA_01087;product=hypothetical protein
1	Prodigal:2.6	CDS	1135863	1136762	.	+	0	ID=CPIPMKDA_01088;inference=ab initio prediction:Prodigal:2.6;locus_tag=CPIPMKDA_01088;product=hypothetical protein
1	Prodigal:2.6	CDS	1136929	1137528	.	-	0	ID=CPIPMKDA_01089;eC_number=3.2.2.20;Name=tag;dbxref=COG:COG2818;gene=tag;inference=ab initio prediction:Prodigal:2.6,similar to AA sequence:UniProtKB:P05100;locus_tag=CPIPMKDA_01089;product=DNA-3-methyladenine glycosylase 1
1	Prodigal:2.6	CDS	1137832	1140462	.	+	0	ID=CPIPMKDA_01090;eC_number=6.1.1.9;Name=valS;gene=valS;inference=ab initio prediction:Prodigal:2.6,similar to AA sequence:UniProtKB:Q99TJ8;locus_tag=CPIPMKDA_01090;product=Valine--tRNA ligase
1	Prodigal:2.6	CDS	1140473	1141738	.	+	0	ID=CPIPMKDA_01091;eC_number=6.3.2.17;Name=fpgS;gene=fpgS;inference=ab initio prediction:Prodigal:2.6,similar to AA sequence:UniProtKB:P15925;locus_tag=CPIPMKDA_01091;product=Folylpolyglutamate synthase
1	Prodigal:2.6	CDS	1141922	1142632	.	+	0	ID=CPIPMKDA_01092;Name=comC;gene=comC;inference=ab initio prediction:Prodigal:2.6,similar to AA sequence:UniProtKB:P15378;locus_tag=CPIPMKDA_01092;product=Type 4 prepilin-like proteins leader peptide-processing enzyme
1	Prodigal:2.6	CDS	1142644	1143309	.	+	0	ID=CPIPMKDA_01093;inference=ab initio prediction:Prodigal:2.6,similar to AA sequence:UniProtKB:Q02170;locus_tag=CPIPMKDA_01093;note=UPF0758 protein YsxA;product=hypothetical protein
1	Prodigal:2.6	CDS	1143373	1143552	.	-	0	ID=CPIPMKDA_01094;inference=ab initio prediction:Prodigal:2.6;locus_tag=CPIPMKDA_01094;product=hypothetical protein
1	Prodigal:2.6	CDS	1143717	1144202	.	+	0	ID=CPIPMKDA_01095;inference=ab initio prediction:Prodigal:2.6;locus_tag=CPIPMKDA_01095;product=hypothetical protein
1	Prodigal:2.6	CDS	1144286	1144426	.	+	0	ID=CPIPMKDA_01096;inference=ab initio prediction:Prodigal:2.6;locus_tag=CPIPMKDA_01096;product=hypothetical protein
1	Prodigal:2.6	CDS	1144833	1145672	.	+	0	ID=CPIPMKDA_01097;Name=mreC;dbxref=COG:COG1792;gene=mreC;inference=ab initio prediction:Prodigal:2.6,similar to AA sequence:UniProtKB:Q8Y6Y4;locus_tag=CPIPMKDA_01097;product=Cell shape-determining protein MreC
1	Prodigal:2.6	CDS	1145672	1146193	.	+	0	ID=CPIPMKDA_01098;Name=mreD;dbxref=COG:COG2891;gene=mreD;inference=ab initio prediction:Prodigal:2.6,similar to AA sequence:UniProtKB:Q01467;locus_tag=CPIPMKDA_01098;product=Rod shape-determining protein MreD
1	Prodigal:2.6	CDS	1146315	1146623	.	+	0	ID=CPIPMKDA_01099;Name=rplU;dbxref=COG:COG0261;gene=rplU;inference=ab initio prediction:Prodigal:2.6,similar to AA sequence:UniProtKB:Q2FXS8;locus_tag=CPIPMKDA_01099;product=50S ribosomal protein L21
1	Prodigal:2.6	CDS	1146628	1146948	.	+	0	ID=CPIPMKDA_01100;inference=ab initio prediction:Prodigal:2.6;locus_tag=CPIPMKDA_01100;product=hypothetical protein
1	Prodigal:2.6	CDS	1146960	1147244	.	+	0	ID=CPIPMKDA_01101;Name=rpmA;dbxref=COG:COG0211;gene=rpmA;inference=ab initio prediction:Prodigal:2.6,similar to AA sequence:UniProtKB:Q2FXT0;locus_tag=CPIPMKDA_01101;product=50S ribosomal protein L27
1	Prodigal:2.6	CDS	1147390	1148682	.	+	0	ID=CPIPMKDA_01102;eC_number=3.6.5.-;Name=obg;gene=obg;inference=ab initio prediction:Prodigal:2.6,similar to AA sequence:UniProtKB:Q7A584;locus_tag=CPIPMKDA_01102;product=GTPase Obg
1	Prodigal:2.6	CDS	1148685	1149149	.	+	0	ID=CPIPMKDA_01103;inference=ab initio prediction:Prodigal:2.6;locus_tag=CPIPMKDA_01103;product=hypothetical protein
1	Prodigal:2.6	CDS	1149162	1149764	.	+	0	ID=CPIPMKDA_01104;eC_number=3.6.4.12;Name=ruvA;dbxref=COG:COG0632;gene=ruvA;inference=ab initio prediction:Prodigal:2.6,similar to AA sequence:UniProtKB:P0A809;locus_tag=CPIPMKDA_01104;product=Holliday junction ATP-dependent DNA helicase RuvA
1	Prodigal:2.6	CDS	1149778	1150782	.	+	0	ID=CPIPMKDA_01105;eC_number=3.6.4.12;Name=ruvB;gene=ruvB;inference=ab initio prediction:Prodigal:2.6,similar to AA sequence:UniProtKB:P66758;locus_tag=CPIPMKDA_01105;product=Holliday junction ATP-dependent DNA helicase RuvB
1	Prodigal:2.6	CDS	1150745	1151809	.	+	0	ID=CPIPMKDA_01106;eC_number=2.4.99.17;Name=queA;gene=queA;inference=ab initio prediction:Prodigal:2.6,similar to AA sequence:UniProtKB:P65951;locus_tag=CPIPMKDA_01106;product=S-adenosylmethionine:tRNA ribosyltransferase-isomerase
1	Prodigal:2.6	CDS	1151830	1152969	.	+	0	ID=CPIPMKDA_01107;eC_number=2.4.2.29;Name=tgt;gene=tgt;inference=ab initio prediction:Prodigal:2.6,similar to AA sequence:UniProtKB:P66905;locus_tag=CPIPMKDA_01107;product=Queuine tRNA-ribosyltransferase
1	Prodigal:2.6	CDS	1152985	1153245	.	+	0	ID=CPIPMKDA_01108;Name=yajC;dbxref=COG:COG1862;gene=yajC;inference=ab initio prediction:Prodigal:2.6,similar to AA sequence:UniProtKB:P0ADZ7;locus_tag=CPIPMKDA_01108;product=Sec translocon accessory complex subunit YajC
1	Prodigal:2.6	CDS	1153584	1155875	.	+	0	ID=CPIPMKDA_01109;Name=secDF;dbxref=COG:COG0341;gene=secDF;inference=ab initio prediction:Prodigal:2.6,similar to AA sequence:UniProtKB:O32047;locus_tag=CPIPMKDA_01109;product=Protein translocase subunit SecDF
1	Prodigal:2.6	CDS	1156620	1158893	.	+	0	ID=CPIPMKDA_01110;eC_number=3.1.-.-;Name=recJ;dbxref=COG:COG0608;gene=recJ;inference=ab initio prediction:Prodigal:2.6,similar to AA sequence:UniProtKB:P21893;locus_tag=CPIPMKDA_01110;product=Single-stranded-DNA-specific exonuclease RecJ
1	Prodigal:2.6	CDS	1158912	1159430	.	+	0	ID=CPIPMKDA_01111;eC_number=2.4.2.7;Name=apt;gene=apt;inference=ab initio prediction:Prodigal:2.6,similar to AA sequence:UniProtKB:P68779;locus_tag=CPIPMKDA_01111;product=Adenine phosphoribosyltransferase
1	Prodigal:2.6	CDS	1159949	1162138	.	+	0	ID=CPIPMKDA_01112;eC_number=2.7.6.5;Name=relA;gene=relA;inference=ab initio prediction:Prodigal:2.6,similar to AA sequence:UniProtKB:Q99TL8;locus_tag=CPIPMKDA_01112;product=GTP pyrophosphokinase
1	Prodigal:2.6	CDS	1162152	1162604	.	+	0	ID=CPIPMKDA_01113;eC_number=3.1.1.96;Name=dtd;gene=dtd;inference=ab initio prediction:Prodigal:2.6,similar to AA sequence:UniProtKB:P0A026;locus_tag=CPIPMKDA_01113;product=D-aminoacyl-tRNA deacylase
1	Prodigal:2.6	CDS	1162601	1163476	.	+	0	ID=CPIPMKDA_01114;eC_number=3.5.1.28;Name=lytC;dbxref=COG:COG0860;gene=lytC;inference=ab initio prediction:Prodigal:2.6,similar to AA sequence:UniProtKB:Q02114;locus_tag=CPIPMKDA_01114;product=N-acetylmuramoyl-L-alanine amidase LytC
1	Prodigal:2.6	CDS	1163848	1165122	.	+	0	ID=CPIPMKDA_01115;eC_number=6.1.1.21;Name=hisS;gene=hisS;inference=ab initio prediction:Prodigal:2.6,similar to AA sequence:UniProtKB:P60910;locus_tag=CPIPMKDA_01115;product=Histidine--tRNA ligase
1	Prodigal:2.6	CDS	1165125	1166891	.	+	0	ID=CPIPMKDA_01116;eC_number=6.1.1.12;Name=aspS;gene=aspS;inference=ab initio prediction:Prodigal:2.6,similar to AA sequence:UniProtKB:P67015;locus_tag=CPIPMKDA_01116;product=Aspartate--tRNA ligase
1	Prodigal:2.6	CDS	1167447	1168223	.	+	0	ID=CPIPMKDA_01117;eC_number=6.1.-.-;Name=tcdA;dbxref=COG:COG1179;gene=tcdA;inference=ab initio prediction:Prodigal:2.6,similar to AA sequence:UniProtKB:Q46927;locus_tag=CPIPMKDA_01117;product=tRNA threonylcarbamoyladenosine dehydratase
1	Prodigal:2.6	CDS	1168417	1169688	.	-	0	ID=CPIPMKDA_01118;dbxref=COG:COG2256;inference=ab initio prediction:Prodigal:2.6,similar to AA sequence:UniProtKB:P9WQN1;locus_tag=CPIPMKDA_01118;product=putative AAA domain-containing protein
1	Prodigal:2.6	CDS	1169774	1170196	.	+	0	ID=CPIPMKDA_01119;Name=cymR;gene=cymR;inference=ab initio prediction:Prodigal:2.6,similar to AA sequence:UniProtKB:O34527;locus_tag=CPIPMKDA_01119;product=HTH-type transcriptional regulator CymR
1	Prodigal:2.6	CDS	1170382	1170525	.	+	0	ID=CPIPMKDA_01120;inference=ab initio prediction:Prodigal:2.6;locus_tag=CPIPMKDA_01120;product=hypothetical protein
1	Prodigal:2.6	CDS	1170725	1171720	.	-	0	ID=CPIPMKDA_01121;eC_number=1.14.14.3;Name=luxB;gene=luxB;inference=ab initio prediction:Prodigal:2.6,similar to AA sequence:UniProtKB:P29239;locus_tag=CPIPMKDA_01121;product=Alkanal monooxygenase beta chain
1	Prodigal:2.6	CDS	1171963	1173105	.	+	0	ID=CPIPMKDA_01122;eC_number=2.8.1.7;Name=iscS;gene=iscS;inference=ab initio prediction:Prodigal:2.6,similar to AA sequence:UniProtKB:O54055;locus_tag=CPIPMKDA_01122;product=Cysteine desulfurase IscS
1	Prodigal:2.6	CDS	1173105	1174223	.	+	0	ID=CPIPMKDA_01123;eC_number=2.8.1.13;Name=mnmA;gene=mnmA;inference=ab initio prediction:Prodigal:2.6,similar to AA sequence:UniProtKB:Q99TM8;locus_tag=CPIPMKDA_01123;product=tRNA-specific 2-thiouridylase MnmA
1	Prodigal:2.6	CDS	1174386	1175054	.	+	0	ID=CPIPMKDA_01124;Name=yrrB;gene=yrrB;inference=ab initio prediction:Prodigal:2.6,similar to AA sequence:UniProtKB:O34452;locus_tag=CPIPMKDA_01124;product=TPR repeat-containing protein YrrB
1	Prodigal:2.6	CDS	1175056	1177488	.	+	0	ID=CPIPMKDA_01125;eC_number=3.6.4.12;Name=recD2;dbxref=COG:COG0507;gene=recD2;inference=ab initio prediction:Prodigal:2.6,similar to AA sequence:UniProtKB:Q9RT63;locus_tag=CPIPMKDA_01125;product=ATP-dependent RecD-like DNA helicase
1	Prodigal:2.6	CDS	1177817	1180447	.	+	0	ID=CPIPMKDA_01126;eC_number=6.1.1.7;Name=alaS;gene=alaS;inference=ab initio prediction:Prodigal:2.6,similar to AA sequence:UniProtKB:P67011;locus_tag=CPIPMKDA_01126;product=Alanine--tRNA ligase
1	Prodigal:2.6	CDS	1180511	1180771	.	+	0	ID=CPIPMKDA_01127;inference=ab initio prediction:Prodigal:2.6,similar to AA sequence:UniProtKB:P60359;locus_tag=CPIPMKDA_01127;note=UPF0297 protein SA1445;product=hypothetical protein
1	Prodigal:2.6	CDS	1180773	1181201	.	+	0	ID=CPIPMKDA_01128;eC_number=3.1.-.-;Name=yrrK;dbxref=COG:COG0816;gene=yrrK;inference=ab initio prediction:Prodigal:2.6,similar to AA sequence:UniProtKB:O34634;locus_tag=CPIPMKDA_01128;product=Putative pre-16S rRNA nuclease
1	Prodigal:2.6	CDS	1181216	1181524	.	+	0	ID=CPIPMKDA_01129;inference=ab initio prediction:Prodigal:2.6,similar to AA sequence:UniProtKB:Q7A598;locus_tag=CPIPMKDA_01129;note=UPF0473 protein SA1443;product=hypothetical protein
1	Prodigal:2.6	CDS	1181953	1182588	.	+	0	ID=CPIPMKDA_01130;eC_number=2.1.1.-;dbxref=COG:COG4122;inference=ab initio prediction:Prodigal:2.6,similar to AA sequence:UniProtKB:A0R2D5;locus_tag=CPIPMKDA_01130;product=Putative O-methyltransferase/MSMEI_4947
1	Prodigal:2.6	CDS	1182591	1183514	.	+	0	ID=CPIPMKDA_01131;eC_number=3.4.-.-;Name=ydcP_1;dbxref=COG:COG0826;gene=ydcP_1;inference=ab initio prediction:Prodigal:2.6,similar to AA sequence:UniProtKB:P76104;locus_tag=CPIPMKDA_01131;product=putative protease YdcP
1	Prodigal:2.6	CDS	1183532	1184800	.	+	0	ID=CPIPMKDA_01132;eC_number=3.4.-.-;Name=ydcP_2;dbxref=COG:COG0826;gene=ydcP_2;inference=ab initio prediction:Prodigal:2.6,similar to AA sequence:UniProtKB:P76104;locus_tag=CPIPMKDA_01132;product=putative protease YdcP
1	Prodigal:2.6	CDS	1184800	1185423	.	+	0	ID=CPIPMKDA_01133;eC_number=2.7.1.48;Name=udk;gene=udk;inference=ab initio prediction:Prodigal:2.6,similar to AA sequence:UniProtKB:P67411;locus_tag=CPIPMKDA_01133;product=Uridine kinase
1	Prodigal:2.6	CDS	1185454	1185930	.	+	0	ID=CPIPMKDA_01134;Name=greA;gene=greA;inference=ab initio prediction:Prodigal:2.6,similar to AA sequence:UniProtKB:P99156;locus_tag=CPIPMKDA_01134;product=Transcription elongation factor GreA
1	Prodigal:2.6	CDS	1186228	1186710	.	+	0	ID=CPIPMKDA_01135;inference=ab initio prediction:Prodigal:2.6;locus_tag=CPIPMKDA_01135;product=hypothetical protein
1	Prodigal:2.6	CDS	1187230	1187961	.	+	0	ID=CPIPMKDA_01136;Name=kipI_1;dbxref=COG:COG2049;gene=kipI_1;inference=ab initio prediction:Prodigal:2.6,similar to AA sequence:UniProtKB:P60495;locus_tag=CPIPMKDA_01136;product=Kinase A inhibitor
1	Prodigal:2.6	CDS	1187951	1188955	.	+	0	ID=CPIPMKDA_01137;Name=kipA_1;dbxref=COG:COG1984;gene=kipA_1;inference=ab initio prediction:Prodigal:2.6,similar to AA sequence:UniProtKB:Q7WY77;locus_tag=CPIPMKDA_01137;product=KipI antagonist
1	Prodigal:2.6	CDS	1188956	1189396	.	+	0	ID=CPIPMKDA_01138;Name=accB_1;dbxref=COG:COG0511;gene=accB_1;inference=ab initio prediction:Prodigal:2.6,similar to AA sequence:UniProtKB:Q06881;locus_tag=CPIPMKDA_01138;product=Biotin carboxyl carrier protein of acetyl-CoA carboxylase
1	Prodigal:2.6	CDS	1189407	1190768	.	+	0	ID=CPIPMKDA_01139;eC_number=6.3.4.14;Name=accC;dbxref=COG:COG0439;gene=accC;inference=ab initio prediction:Prodigal:2.6,similar to AA sequence:UniProtKB:P37798;locus_tag=CPIPMKDA_01139;product=Biotin carboxylase
1	Prodigal:2.6	CDS	1190765	1191523	.	+	0	ID=CPIPMKDA_01140;inference=ab initio prediction:Prodigal:2.6,similar to AA sequence:UniProtKB:Q53WG6;locus_tag=CPIPMKDA_01140;note=UPF0271 protein TTHB195;product=hypothetical protein
1	Prodigal:2.6	CDS	1191535	1192779	.	+	0	ID=CPIPMKDA_01141;inference=ab initio prediction:Prodigal:2.6;locus_tag=CPIPMKDA_01141;product=hypothetical protein
1	Prodigal:2.6	CDS	1192978	1193664	.	+	0	ID=CPIPMKDA_01142;eC_number=3.2.2.9;Name=mtnN;dbxref=COG:COG0775;gene=mtnN;inference=ab initio prediction:Prodigal:2.6,similar to AA sequence:UniProtKB:Q99TQ0;locus_tag=CPIPMKDA_01142;product=5'-methylthioadenosine/S-adenosylhomocysteine nucleosidase
1	Prodigal:2.6	CDS	1193684	1194211	.	+	0	ID=CPIPMKDA_01143;inference=ab initio prediction:Prodigal:2.6;locus_tag=CPIPMKDA_01143;product=hypothetical protein
1	Prodigal:2.6	CDS	1194212	1195312	.	+	0	ID=CPIPMKDA_01144;Name=yqeH;dbxref=COG:COG1161;gene=yqeH;inference=ab initio prediction:Prodigal:2.6,similar to AA sequence:UniProtKB:P54453;locus_tag=CPIPMKDA_01144;product=putative protein YqeH
1	Prodigal:2.6	CDS	1195328	1196137	.	+	0	ID=CPIPMKDA_01145;eC_number=1.1.1.25;Name=aroE;dbxref=COG:COG0169;gene=aroE;inference=ab initio prediction:Prodigal:2.6,similar to AA sequence:UniProtKB:Q5HNV1;locus_tag=CPIPMKDA_01145;product=Shikimate dehydrogenase (NADP(+))
1	Prodigal:2.6	CDS	1196137	1196430	.	+	0	ID=CPIPMKDA_01146;dbxref=COG:COG1534;inference=ab initio prediction:Prodigal:2.6,similar to AA sequence:UniProtKB:P71376;locus_tag=CPIPMKDA_01146;product=RNA-binding protein
1	Prodigal:2.6	CDS	1196427	1197002	.	+	0	ID=CPIPMKDA_01147;eC_number=2.7.7.18;Name=nadD;dbxref=COG:COG1057;gene=nadD;inference=ab initio prediction:Prodigal:2.6,similar to AA sequence:UniProtKB:Q5HFG7;locus_tag=CPIPMKDA_01147;product=putative nicotinate-nucleotide adenylyltransferase
1	Prodigal:2.6	CDS	1196989	1197573	.	+	0	ID=CPIPMKDA_01148;inference=ab initio prediction:Prodigal:2.6;locus_tag=CPIPMKDA_01148;product=hypothetical protein
1	Prodigal:2.6	CDS	1197574	1197927	.	+	0	ID=CPIPMKDA_01149;Name=rsfS;dbxref=COG:COG0799;gene=rsfS;inference=ab initio prediction:Prodigal:2.6,similar to AA sequence:UniProtKB:Q9KD89;locus_tag=CPIPMKDA_01149;product=Ribosomal silencing factor RsfS
1	Prodigal:2.6	CDS	1197930	1198649	.	+	0	ID=CPIPMKDA_01150;eC_number=2.1.1.235;Name=tylM1;gene=tylM1;inference=ab initio prediction:Prodigal:2.6,similar to AA sequence:UniProtKB:P95748;locus_tag=CPIPMKDA_01150;product=dTDP-3-amino-3%2C6-dideoxy-alpha-D-glucopyranose N%2CN-dimethyltransferase
1	Prodigal:2.6	CDS	1198708	1199382	.	+	0	ID=CPIPMKDA_01151;Name=comEA;dbxref=COG:COG1555;gene=comEA;inference=ab initio prediction:Prodigal:2.6,similar to AA sequence:UniProtKB:P39694;locus_tag=CPIPMKDA_01151;product=ComE operon protein 1
1	Prodigal:2.6	CDS	1199462	1199923	.	+	0	ID=CPIPMKDA_01152;eC_number=3.5.4.33;Name=tadA_1;dbxref=COG:COG0590;gene=tadA_1;inference=ab initio prediction:Prodigal:2.6,similar to AA sequence:UniProtKB:P68398;locus_tag=CPIPMKDA_01152;product=tRNA-specific adenosine deaminase
1	Prodigal:2.6	CDS	1199927	1202143	.	+	0	ID=CPIPMKDA_01153;Name=comEC;dbxref=COG:COG0658;gene=comEC;inference=ab initio prediction:Prodigal:2.6,similar to AA sequence:UniProtKB:P39695;locus_tag=CPIPMKDA_01153;product=ComE operon protein 3
1	Prodigal:2.6	CDS	1202188	1203162	.	+	0	ID=CPIPMKDA_01154;Name=yqeN;dbxref=COG:COG1466;gene=yqeN;inference=ab initio prediction:Prodigal:2.6,similar to AA sequence:UniProtKB:P54459;locus_tag=CPIPMKDA_01154;product=putative protein YqeN
1	Prodigal:2.6	CDS	1203280	1203531	.	-	0	ID=CPIPMKDA_01155;Name=rpsT;dbxref=COG:COG0268;gene=rpsT;inference=ab initio prediction:Prodigal:2.6,similar to AA sequence:UniProtKB:Q2FXY6;locus_tag=CPIPMKDA_01155;product=30S ribosomal protein S20
1	Prodigal:2.6	CDS	1203728	1205647	.	+	0	ID=CPIPMKDA_01156;eC_number=3.6.5.-;Name=lepA;gene=lepA;inference=ab initio prediction:Prodigal:2.6,similar to AA sequence:UniProtKB:P65272;locus_tag=CPIPMKDA_01156;product=Elongation factor 4
1	Prodigal:2.6	CDS	1205766	1206890	.	+	0	ID=CPIPMKDA_01157;eC_number=1.3.99.-;Name=hemN;dbxref=COG:COG0635;gene=hemN;inference=ab initio prediction:Prodigal:2.6,similar to AA sequence:UniProtKB:P54304;locus_tag=CPIPMKDA_01157;product=Oxygen-independent coproporphyrinogen-III oxidase-like protein YqeR
1	Prodigal:2.6	CDS	1206990	1207967	.	+	0	ID=CPIPMKDA_01158;Name=hrcA;dbxref=COG:COG1420;gene=hrcA;inference=ab initio prediction:Prodigal:2.6,similar to AA sequence:UniProtKB:P68792;locus_tag=CPIPMKDA_01158;product=Heat-inducible transcription repressor HrcA
1	Prodigal:2.6	CDS	1207996	1208628	.	+	0	ID=CPIPMKDA_01159;Name=grpE;gene=grpE;inference=ab initio prediction:Prodigal:2.6,similar to AA sequence:UniProtKB:P99086;locus_tag=CPIPMKDA_01159;product=Protein GrpE
1	Prodigal:2.6	CDS	1208684	1210513	.	+	0	ID=CPIPMKDA_01160;Name=dnaK;gene=dnaK;inference=ab initio prediction:Prodigal:2.6,similar to AA sequence:UniProtKB:P99110;locus_tag=CPIPMKDA_01160;product=Chaperone protein DnaK
1	Prodigal:2.6	CDS	1210658	1211779	.	+	0	ID=CPIPMKDA_01161;Name=dnaJ;gene=dnaJ;inference=ab initio prediction:Prodigal:2.6,similar to AA sequence:UniProtKB:P63971;locus_tag=CPIPMKDA_01161;product=Chaperone protein DnaJ
1	Prodigal:2.6	CDS	1211783	1212721	.	+	0	ID=CPIPMKDA_01162;eC_number=2.1.1.-;Name=prmA;dbxref=COG:COG2264;gene=prmA;inference=ab initio prediction:Prodigal:2.6,similar to AA sequence:UniProtKB:P0A0P5;locus_tag=CPIPMKDA_01162;product=Ribosomal protein L11 methyltransferase
1	Prodigal:2.6	CDS	1212738	1213475	.	+	0	ID=CPIPMKDA_01163;eC_number=2.1.1.193;Name=rsmE;dbxref=COG:COG1385;gene=rsmE;inference=ab initio prediction:Prodigal:2.6,similar to AA sequence:UniProtKB:P54461;locus_tag=CPIPMKDA_01163;product=Ribosomal RNA small subunit methyltransferase E
1	Prodigal:2.6	CDS	1213481	1214827	.	+	0	ID=CPIPMKDA_01164;eC_number=2.8.4.5;Name=mtaB;dbxref=COG:COG0621;gene=mtaB;inference=ab initio prediction:Prodigal:2.6,similar to AA sequence:UniProtKB:P54462;locus_tag=CPIPMKDA_01164;product=Threonylcarbamoyladenosine tRNA methylthiotransferase MtaB
1	Prodigal:2.6	CDS	1214953	1215129	.	+	0	ID=CPIPMKDA_01165;Name=rpsU;dbxref=COG:COG0828;gene=rpsU;inference=ab initio prediction:Prodigal:2.6,similar to AA sequence:UniProtKB:Q2FXZ7;locus_tag=CPIPMKDA_01165;product=30S ribosomal protein S21
1	Prodigal:2.6	CDS	1215974	1216684	.	+	0	ID=CPIPMKDA_01166;inference=ab initio prediction:Prodigal:2.6;locus_tag=CPIPMKDA_01166;product=hypothetical protein
1	Prodigal:2.6	CDS	1216699	1217688	.	+	0	ID=CPIPMKDA_01167;inference=ab initio prediction:Prodigal:2.6,similar to AA sequence:UniProtKB:Q7A5C5;locus_tag=CPIPMKDA_01167;note=UPF0365 protein SA1402;product=hypothetical protein
1	Prodigal:2.6	CDS	1217704	1218387	.	+	0	ID=CPIPMKDA_01168;inference=ab initio prediction:Prodigal:2.6;locus_tag=CPIPMKDA_01168;product=hypothetical protein
1	Prodigal:2.6	CDS	1218673	1219620	.	+	0	ID=CPIPMKDA_01169;dbxref=COG:COG1702;inference=ab initio prediction:Prodigal:2.6,similar to AA sequence:UniProtKB:P9WIA3;locus_tag=CPIPMKDA_01169;product=PhoH-like protein
1	Prodigal:2.6	CDS	1219621	1220088	.	+	0	ID=CPIPMKDA_01170;eC_number=3.1.-.-;Name=ybeY;dbxref=COG:COG0319;gene=ybeY;inference=ab initio prediction:Prodigal:2.6,similar to AA sequence:UniProtKB:A0R0T0;locus_tag=CPIPMKDA_01170;product=Endoribonuclease YbeY
1	Prodigal:2.6	CDS	1220090	1220446	.	+	0	ID=CPIPMKDA_01171;eC_number=2.7.1.66;Name=dgkA;dbxref=COG:COG0818;gene=dgkA;inference=ab initio prediction:Prodigal:2.6,similar to AA sequence:UniProtKB:Q05888;locus_tag=CPIPMKDA_01171;product=Undecaprenol kinase
1	Prodigal:2.6	CDS	1220446	1220850	.	+	0	ID=CPIPMKDA_01172;eC_number=3.5.4.5;Name=cdd;dbxref=COG:COG0295;gene=cdd;inference=ab initio prediction:Prodigal:2.6,similar to AA sequence:UniProtKB:P19079;locus_tag=CPIPMKDA_01172;product=Cytidine deaminase
1	Prodigal:2.6	CDS	1220850	1221749	.	+	0	ID=CPIPMKDA_01173;Name=era;gene=era;inference=ab initio prediction:Prodigal:2.6,similar to AA sequence:UniProtKB:P64085;locus_tag=CPIPMKDA_01173;product=GTPase Era
1	Prodigal:2.6	CDS	1221775	1222536	.	+	0	ID=CPIPMKDA_01174;Name=recO;dbxref=COG:COG1381;gene=recO;inference=ab initio prediction:Prodigal:2.6,similar to AA sequence:UniProtKB:P42095;locus_tag=CPIPMKDA_01174;product=DNA repair protein RecO
1	Prodigal:2.6	CDS	1222666	1224057	.	-	0	ID=CPIPMKDA_01175;eC_number=6.1.1.14;Name=glyQS;gene=glyQS;inference=ab initio prediction:Prodigal:2.6,similar to AA sequence:UniProtKB:P99129;locus_tag=CPIPMKDA_01175;product=Glycine--tRNA ligase
1	Prodigal:2.6	CDS	1224525	1225016	.	+	0	ID=CPIPMKDA_01176;Name=ccpN;dbxref=COG:COG0517;gene=ccpN;inference=ab initio prediction:Prodigal:2.6,similar to AA sequence:UniProtKB:O34994;locus_tag=CPIPMKDA_01176;product=Transcriptional repressor CcpN
1	Prodigal:2.6	CDS	1225028	1225846	.	+	0	ID=CPIPMKDA_01177;eC_number=2.7.11.32;Name=yqfL_2;dbxref=COG:COG1806;gene=yqfL_2;inference=ab initio prediction:Prodigal:2.6,similar to AA sequence:UniProtKB:P54470;locus_tag=CPIPMKDA_01177;product=Putative pyruvate%2C phosphate dikinase regulatory protein
1	Prodigal:2.6	CDS	1226020	1227816	.	+	0	ID=CPIPMKDA_01178;eC_number=2.7.7.-;Name=dnaG;dbxref=COG:COG0358;gene=dnaG;inference=ab initio prediction:Prodigal:2.6,similar to AA sequence:UniProtKB:P63964;locus_tag=CPIPMKDA_01178;product=DNA primase
1	Prodigal:2.6	CDS	1228087	1229193	.	+	0	ID=CPIPMKDA_01179;Name=sigA;dbxref=COG:COG0568;gene=sigA;inference=ab initio prediction:Prodigal:2.6,similar to AA sequence:UniProtKB:P0A0J0;locus_tag=CPIPMKDA_01179;product=RNA polymerase sigma factor SigA
1	Prodigal:2.6	CDS	1229348	1230037	.	+	0	ID=CPIPMKDA_01180;eC_number=2.1.1.217;Name=trmK;dbxref=COG:COG2384;gene=trmK;inference=ab initio prediction:Prodigal:2.6,similar to AA sequence:UniProtKB:P54471;locus_tag=CPIPMKDA_01180;product=tRNA (adenine(22)-N(1))-methyltransferase
1	Prodigal:2.6	CDS	1230027	1231127	.	+	0	ID=CPIPMKDA_01181;dbxref=COG:COG0327;inference=ab initio prediction:Prodigal:2.6,similar to AA sequence:UniProtKB:P67272;locus_tag=CPIPMKDA_01181;product=GTP cyclohydrolase 1 type 2 
1	Prodigal:2.6	CDS	1231162	1232508	.	+	0	ID=CPIPMKDA_01182;eC_number=3.6.4.13;Name=cshB;dbxref=COG:COG0513;gene=cshB;inference=ab initio prediction:Prodigal:2.6,similar to AA sequence:UniProtKB:Q818H2;locus_tag=CPIPMKDA_01182;product=DEAD-box ATP-dependent RNA helicase CshB
1	Prodigal:2.6	CDS	1232518	1233408	.	+	0	ID=CPIPMKDA_01183;eC_number=3.1.21.2;Name=nfo;gene=nfo;inference=ab initio prediction:Prodigal:2.6,similar to AA sequence:UniProtKB:P63538;locus_tag=CPIPMKDA_01183;product=putative endonuclease 4
1	Prodigal:2.6	CDS	1233626	1234408	.	+	0	ID=CPIPMKDA_01184;eC_number=3.6.3.-;Name=znuC_1;dbxref=COG:COG1121;gene=znuC_1;inference=ab initio prediction:Prodigal:2.6,similar to AA sequence:UniProtKB:O34946;locus_tag=CPIPMKDA_01184;product=High-affinity zinc uptake system ATP-binding protein ZnuC
1	Prodigal:2.6	CDS	1234442	1235290	.	+	0	ID=CPIPMKDA_01185;Name=znuB;dbxref=COG:COG1108;gene=znuB;inference=ab initio prediction:Prodigal:2.6,similar to AA sequence:UniProtKB:O34610;locus_tag=CPIPMKDA_01185;product=High-affinity zinc uptake system membrane protein ZnuB
1	Prodigal:2.6	CDS	1235293	1235712	.	+	0	ID=CPIPMKDA_01186;Name=zur;dbxref=COG:COG0735;gene=zur;inference=ab initio prediction:Prodigal:2.6,similar to AA sequence:UniProtKB:P54479;locus_tag=CPIPMKDA_01186;product=Zinc-specific metallo-regulatory protein
1	Prodigal:2.6	CDS	1236125	1236724	.	+	0	ID=CPIPMKDA_01187;eC_number=1.15.1.1;Name=sodA;dbxref=COG:COG0605;gene=sodA;inference=ab initio prediction:Prodigal:2.6,similar to AA sequence:UniProtKB:P0C0Q6;locus_tag=CPIPMKDA_01187;product=Superoxide dismutase [Mn/Fe]
1	Prodigal:2.6	CDS	1237125	1239212	.	+	0	ID=CPIPMKDA_01188;Name=pbpH;dbxref=COG:COG0768;gene=pbpH;inference=ab initio prediction:Prodigal:2.6,similar to AA sequence:UniProtKB:Q796K8;locus_tag=CPIPMKDA_01188;product=Penicillin-binding protein H
1	Prodigal:2.6	CDS	1239317	1239466	.	+	0	ID=CPIPMKDA_01189;Name=rpmG2;dbxref=COG:COG0267;gene=rpmG2;inference=ab initio prediction:Prodigal:2.6,similar to AA sequence:UniProtKB:Q2FY22;locus_tag=CPIPMKDA_01189;product=50S ribosomal protein L33 2
1	Prodigal:2.6	CDS	1239649	1240200	.	+	0	ID=CPIPMKDA_01190;Name=yqgN;dbxref=COG:COG0212;gene=yqgN;inference=ab initio prediction:Prodigal:2.6,similar to AA sequence:UniProtKB:P54491;locus_tag=CPIPMKDA_01190;product=putative protein YqgN
1	Prodigal:2.6	CDS	1240201	1241661	.	+	0	ID=CPIPMKDA_01191;eC_number=3.4.21.105;Name=gluP;dbxref=COG:COG0705;gene=gluP;inference=ab initio prediction:Prodigal:2.6,similar to AA sequence:UniProtKB:P54493;locus_tag=CPIPMKDA_01191;product=Rhomboid protease GluP
1	Prodigal:2.6	CDS	1241645	1241845	.	+	0	ID=CPIPMKDA_01192;Name=yqgQ;dbxref=COG:COG4483;gene=yqgQ;inference=ab initio prediction:Prodigal:2.6,similar to AA sequence:UniProtKB:P54494;locus_tag=CPIPMKDA_01192;product=putative protein YqgQ
1	Prodigal:2.6	CDS	1241845	1242831	.	+	0	ID=CPIPMKDA_01193;eC_number=2.7.1.2;Name=glcK;dbxref=COG:COG1940;gene=glcK;inference=ab initio prediction:Prodigal:2.6,similar to AA sequence:UniProtKB:P54495;locus_tag=CPIPMKDA_01193;product=Glucokinase
1	Prodigal:2.6	CDS	1242831	1243157	.	+	0	ID=CPIPMKDA_01194;inference=ab initio prediction:Prodigal:2.6;locus_tag=CPIPMKDA_01194;product=hypothetical protein
1	Prodigal:2.6	CDS	1243157	1243780	.	+	0	ID=CPIPMKDA_01195;eC_number=3.-.-.-;inference=ab initio prediction:Prodigal:2.6,similar to AA sequence:UniProtKB:Q5XD24;locus_tag=CPIPMKDA_01195;product=putative metallo-hydrolase
1	Prodigal:2.6	CDS	1243837	1244811	.	+	0	ID=CPIPMKDA_01196;Name=comGA;dbxref=COG:COG2804;gene=comGA;inference=ab initio prediction:Prodigal:2.6,similar to AA sequence:UniProtKB:P25953;locus_tag=CPIPMKDA_01196;product=ComG operon protein 1
1	Prodigal:2.6	CDS	1244783	1245850	.	+	0	ID=CPIPMKDA_01197;inference=ab initio prediction:Prodigal:2.6;locus_tag=CPIPMKDA_01197;product=hypothetical protein
1	Prodigal:2.6	CDS	1245868	1246185	.	+	0	ID=CPIPMKDA_01198;Name=comGC;dbxref=COG:COG4537;gene=comGC;inference=ab initio prediction:Prodigal:2.6,similar to AA sequence:UniProtKB:P25955;locus_tag=CPIPMKDA_01198;product=ComG operon protein 3
1	Prodigal:2.6	CDS	1246163	1246612	.	+	0	ID=CPIPMKDA_01199;inference=ab initio prediction:Prodigal:2.6;locus_tag=CPIPMKDA_01199;product=hypothetical protein
1	Prodigal:2.6	CDS	1246599	1246892	.	+	0	ID=CPIPMKDA_01200;inference=ab initio prediction:Prodigal:2.6;locus_tag=CPIPMKDA_01200;product=hypothetical protein
1	Prodigal:2.6	CDS	1246846	1247307	.	+	0	ID=CPIPMKDA_01201;inference=ab initio prediction:Prodigal:2.6;locus_tag=CPIPMKDA_01201;product=hypothetical protein
1	Prodigal:2.6	CDS	1247279	1247470	.	+	0	ID=CPIPMKDA_01202;inference=ab initio prediction:Prodigal:2.6;locus_tag=CPIPMKDA_01202;product=hypothetical protein
1	Prodigal:2.6	CDS	1247487	1247984	.	+	0	ID=CPIPMKDA_01203;eC_number=2.7.1.71;Name=aroK;dbxref=COG:COG0703;gene=aroK;inference=ab initio prediction:Prodigal:2.6,similar to AA sequence:UniProtKB:O67925;locus_tag=CPIPMKDA_01203;product=Shikimate kinase
1	Prodigal:2.6	CDS	1248202	1249293	.	+	0	ID=CPIPMKDA_01204;eC_number=2.1.2.10;Name=gcvT;gene=gcvT;inference=ab initio prediction:Prodigal:2.6,similar to AA sequence:UniProtKB:P64225;locus_tag=CPIPMKDA_01204;product=Aminomethyltransferase
1	Prodigal:2.6	CDS	1249313	1250659	.	+	0	ID=CPIPMKDA_01205;eC_number=1.4.4.2;Name=gcvPA;gene=gcvPA;inference=ab initio prediction:Prodigal:2.6,similar to AA sequence:UniProtKB:P64218;locus_tag=CPIPMKDA_01205;product=putative glycine dehydrogenase (decarboxylating) subunit 1
1	Prodigal:2.6	CDS	1250652	1252160	.	+	0	ID=CPIPMKDA_01206;eC_number=1.4.4.2;Name=gcvPB;gene=gcvPB;inference=ab initio prediction:Prodigal:2.6,similar to AA sequence:UniProtKB:P99168;locus_tag=CPIPMKDA_01206;product=putative glycine dehydrogenase (decarboxylating) subunit 2
1	Prodigal:2.6	CDS	1252631	1252900	.	+	0	ID=CPIPMKDA_01207;inference=ab initio prediction:Prodigal:2.6;locus_tag=CPIPMKDA_01207;product=hypothetical protein
1	Prodigal:2.6	CDS	1253052	1253438	.	-	0	ID=CPIPMKDA_01208;Name=yibN;dbxref=COG:COG0607;gene=yibN;inference=ab initio prediction:Prodigal:2.6,similar to AA sequence:UniProtKB:P0AG27;locus_tag=CPIPMKDA_01208;product=putative protein YibN
1	Prodigal:2.6	CDS	1253598	1254428	.	+	0	ID=CPIPMKDA_01209;eC_number=2.3.1.181;Name=lipM;dbxref=COG:COG0095;gene=lipM;inference=ab initio prediction:Prodigal:2.6,similar to AA sequence:UniProtKB:P54511;locus_tag=CPIPMKDA_01209;product=Octanoyltransferase LipM
1	Prodigal:2.6	CDS	1254469	1254687	.	-	0	ID=CPIPMKDA_01210;inference=ab initio prediction:Prodigal:2.6;locus_tag=CPIPMKDA_01210;product=hypothetical protein
1	Prodigal:2.6	CDS	1254701	1255279	.	-	0	ID=CPIPMKDA_01211;inference=ab initio prediction:Prodigal:2.6;locus_tag=CPIPMKDA_01211;product=hypothetical protein
1	Prodigal:2.6	CDS	1255382	1256443	.	+	0	ID=CPIPMKDA_01212;eC_number=3.4.11.-;Name=ypdF;dbxref=COG:COG0006;gene=ypdF;inference=ab initio prediction:Prodigal:2.6,similar to AA sequence:UniProtKB:P76524;locus_tag=CPIPMKDA_01212;product=Aminopeptidase YpdF
1	Prodigal:2.6	CDS	1256470	1257027	.	+	0	ID=CPIPMKDA_01213;Name=efp;gene=efp;inference=ab initio prediction:Prodigal:2.6,similar to AA sequence:UniProtKB:P99066;locus_tag=CPIPMKDA_01213;product=Elongation factor P
1	Prodigal:2.6	CDS	1257177	1258202	.	+	0	ID=CPIPMKDA_01214;eC_number=1.2.1.38;Name=argC;gene=argC;inference=ab initio prediction:Prodigal:2.6,similar to AA sequence:UniProtKB:Q07906;locus_tag=CPIPMKDA_01214;product=N-acetyl-gamma-glutamyl-phosphate reductase
1	Prodigal:2.6	CDS	1258221	1259414	.	+	0	ID=CPIPMKDA_01215;Name=argJ;dbxref=COG:COG1364;gene=argJ;inference=ab initio prediction:Prodigal:2.6,similar to AA sequence:UniProtKB:Q9K8V3;locus_tag=CPIPMKDA_01215;product=Arginine biosynthesis bifunctional protein ArgJ
1	Prodigal:2.6	CDS	1259424	1260161	.	+	0	ID=CPIPMKDA_01216;eC_number=2.7.2.8;Name=argB;dbxref=COG:COG0548;gene=argB;inference=ab initio prediction:Prodigal:2.6,similar to AA sequence:UniProtKB:Q8DV44;locus_tag=CPIPMKDA_01216;product=Acetylglutamate kinase
1	Prodigal:2.6	CDS	1260161	1261291	.	+	0	ID=CPIPMKDA_01217;eC_number=2.6.1.11;Name=argD;dbxref=COG:COG4992;gene=argD;inference=ab initio prediction:Prodigal:2.6,similar to AA sequence:UniProtKB:O66442;locus_tag=CPIPMKDA_01217;product=Acetylornithine aminotransferase
1	Prodigal:2.6	CDS	1261549	1262016	.	+	0	ID=CPIPMKDA_01218;Name=accB_2;dbxref=COG:COG0511;gene=accB_2;inference=ab initio prediction:Prodigal:2.6,similar to AA sequence:UniProtKB:P49786;locus_tag=CPIPMKDA_01218;product=Biotin carboxyl carrier protein of acetyl-CoA carboxylase
1	Prodigal:2.6	CDS	1262016	1263374	.	+	0	ID=CPIPMKDA_01219;eC_number=6.4.1.7;Name=cfiB_1;dbxref=COG:COG0439;gene=cfiB_1;inference=ab initio prediction:Prodigal:2.6,similar to AA sequence:UniProtKB:D3DJ42;locus_tag=CPIPMKDA_01219;product=2-oxoglutarate carboxylase small subunit
1	Prodigal:2.6	CDS	1263386	1263748	.	+	0	ID=CPIPMKDA_01220;inference=ab initio prediction:Prodigal:2.6,similar to AA sequence:UniProtKB:Q5XA93;locus_tag=CPIPMKDA_01220;product=putative protein
1	Prodigal:2.6	CDS	1263824	1264213	.	+	0	ID=CPIPMKDA_01221;Name=nusB;gene=nusB;inference=ab initio prediction:Prodigal:2.6,similar to AA sequence:UniProtKB:P65578;locus_tag=CPIPMKDA_01221;product=Transcription antitermination protein NusB
1	Prodigal:2.6	CDS	1264228	1265565	.	+	0	ID=CPIPMKDA_01222;eC_number=3.1.11.6;Name=xseA;dbxref=COG:COG1570;gene=xseA;inference=ab initio prediction:Prodigal:2.6,similar to AA sequence:UniProtKB:P04994;locus_tag=CPIPMKDA_01222;product=Exodeoxyribonuclease 7 large subunit
1	Prodigal:2.6	CDS	1265558	1265788	.	+	0	ID=CPIPMKDA_01223;eC_number=3.1.11.6;Name=xseB;dbxref=COG:COG1722;gene=xseB;inference=ab initio prediction:Prodigal:2.6,similar to AA sequence:UniProtKB:Q7VV85;locus_tag=CPIPMKDA_01223;product=Exodeoxyribonuclease 7 small subunit
1	Prodigal:2.6	CDS	1265754	1266647	.	+	0	ID=CPIPMKDA_01224;eC_number=2.5.1.10;inference=ab initio prediction:Prodigal:2.6,similar to AA sequence:UniProtKB:Q08291;locus_tag=CPIPMKDA_01224;product=Farnesyl diphosphate synthase
1	Prodigal:2.6	CDS	1266962	1267414	.	+	0	ID=CPIPMKDA_01225;Name=argR_2;gene=argR_2;inference=ab initio prediction:Prodigal:2.6,similar to AA sequence:UniProtKB:P63580;locus_tag=CPIPMKDA_01225;product=Arginine repressor
1	Prodigal:2.6	CDS	1267430	1269106	.	+	0	ID=CPIPMKDA_01226;Name=recN;dbxref=COG:COG0497;gene=recN;inference=ab initio prediction:Prodigal:2.6,similar to AA sequence:UniProtKB:P05824;locus_tag=CPIPMKDA_01226;product=DNA repair protein RecN
1	Prodigal:2.6	CDS	1269366	1270787	.	+	0	ID=CPIPMKDA_01227;eC_number=1.8.1.4;dbxref=COG:COG1249;inference=ab initio prediction:Prodigal:2.6,similar to AA sequence:UniProtKB:P18925;locus_tag=CPIPMKDA_01227;product=Dihydrolipoyl dehydrogenase
1	Prodigal:2.6	CDS	1270802	1271800	.	+	0	ID=CPIPMKDA_01228;eC_number=1.2.4.4;Name=bfmBAA;dbxref=COG:COG1071;gene=bfmBAA;inference=ab initio prediction:Prodigal:2.6,similar to AA sequence:UniProtKB:P37940;locus_tag=CPIPMKDA_01228;product=2-oxoisovalerate dehydrogenase subunit alpha
1	Prodigal:2.6	CDS	1271793	1272776	.	+	0	ID=CPIPMKDA_01229;eC_number=1.2.4.4;Name=bfmBAB;dbxref=COG:COG0022;gene=bfmBAB;inference=ab initio prediction:Prodigal:2.6,similar to AA sequence:UniProtKB:P37941;locus_tag=CPIPMKDA_01229;product=2-oxoisovalerate dehydrogenase subunit beta
1	Prodigal:2.6	CDS	1272801	1274108	.	+	0	ID=CPIPMKDA_01230;eC_number=2.3.1.12;Name=pdhC_2;dbxref=COG:COG0508;gene=pdhC_2;inference=ab initio prediction:Prodigal:2.6,similar to AA sequence:UniProtKB:P21883;locus_tag=CPIPMKDA_01230;product=Dihydrolipoyllysine-residue acetyltransferase component of pyruvate dehydrogenase complex
1	Prodigal:2.6	CDS	1274313	1274750	.	+	0	ID=CPIPMKDA_01231;inference=ab initio prediction:Prodigal:2.6,similar to AA sequence:UniProtKB:Q7A5G0;locus_tag=CPIPMKDA_01231;note=UPF0403 protein SA1345;product=hypothetical protein
1	Prodigal:2.6	CDS	1274763	1275740	.	+	0	ID=CPIPMKDA_01232;inference=ab initio prediction:Prodigal:2.6;locus_tag=CPIPMKDA_01232;product=hypothetical protein
1	Prodigal:2.6	CDS	1276118	1277242	.	+	0	ID=CPIPMKDA_01233;eC_number=3.4.11.4;Name=pepT_1;dbxref=COG:COG2195;gene=pepT_1;inference=ab initio prediction:Prodigal:2.6,similar to AA sequence:UniProtKB:P29745;locus_tag=CPIPMKDA_01233;product=Peptidase T
1	Prodigal:2.6	CDS	1277322	1278728	.	+	0	ID=CPIPMKDA_01234;eC_number=1.1.1.44;Name=gnd;gene=gnd;inference=ab initio prediction:Prodigal:2.6,similar to AA sequence:UniProtKB:P63334;locus_tag=CPIPMKDA_01234;product=6-phosphogluconate dehydrogenase%2C decarboxylating
1	Prodigal:2.6	CDS	1278898	1280553	.	+	0	ID=CPIPMKDA_01235;eC_number=3.2.1.10;Name=malL;dbxref=COG:COG0366;gene=malL;inference=ab initio prediction:Prodigal:2.6,similar to AA sequence:UniProtKB:P29094;locus_tag=CPIPMKDA_01235;product=Oligo-1%2C6-glucosidase
1	Prodigal:2.6	CDS	1280816	1281697	.	-	0	ID=CPIPMKDA_01236;Name=marA;gene=marA;inference=ab initio prediction:Prodigal:2.6,similar to AA sequence:UniProtKB:P0ACH5;locus_tag=CPIPMKDA_01236;product=Multiple antibiotic resistance protein MarA
1	Prodigal:2.6	CDS	1281898	1283382	.	-	0	ID=CPIPMKDA_01237;eC_number=1.1.1.49;Name=zwf_1;dbxref=COG:COG0364;gene=zwf_1;inference=ab initio prediction:Prodigal:2.6,similar to AA sequence:UniProtKB:P54547;locus_tag=CPIPMKDA_01237;product=Glucose-6-phosphate 1-dehydrogenase
1	Prodigal:2.6	CDS	1283806	1284726	.	+	0	ID=CPIPMKDA_01238;eC_number=3.1.26.11;Name=rnz;dbxref=COG:COG1234;gene=rnz;inference=ab initio prediction:Prodigal:2.6,similar to AA sequence:UniProtKB:P54548;locus_tag=CPIPMKDA_01238;product=Ribonuclease Z
1	Prodigal:2.6	CDS	1284776	1285591	.	-	0	ID=CPIPMKDA_01239;eC_number=1.5.1.2;Name=proC;gene=proC;inference=ab initio prediction:Prodigal:2.6,similar to AA sequence:UniProtKB:Q7A5G8;locus_tag=CPIPMKDA_01239;product=Pyrroline-5-carboxylate reductase
1	Prodigal:2.6	CDS	1285752	1286510	.	+	0	ID=CPIPMKDA_01240;eC_number=1.-.-.-;inference=ab initio prediction:Prodigal:2.6,similar to AA sequence:UniProtKB:Q7A3L9;locus_tag=CPIPMKDA_01240;product=putative oxidoreductase
1	Prodigal:2.6	CDS	1286733	1287641	.	-	0	ID=CPIPMKDA_01241;eC_number=1.1.1.-;Name=yhdN;dbxref=COG:COG0667;gene=yhdN;inference=ab initio prediction:Prodigal:2.6,similar to AA sequence:UniProtKB:P80874;locus_tag=CPIPMKDA_01241;product=Aldo-keto reductase YhdN
1	Prodigal:2.6	CDS	1287724	1288266	.	+	0	ID=CPIPMKDA_01242;eC_number=3.6.1.13;Name=nudF;dbxref=COG:COG0494;gene=nudF;inference=ab initio prediction:Prodigal:2.6,similar to AA sequence:UniProtKB:P54570;locus_tag=CPIPMKDA_01242;product=ADP-ribose pyrophosphatase
1	Prodigal:2.6	CDS	1288371	1288820	.	+	0	ID=CPIPMKDA_01243;Name=fur;dbxref=COG:COG0735;gene=fur;inference=ab initio prediction:Prodigal:2.6,similar to AA sequence:UniProtKB:P54574;locus_tag=CPIPMKDA_01243;product=Ferric uptake regulation protein
1	Prodigal:2.6	CDS	1288863	1289750	.	+	0	ID=CPIPMKDA_01244;Name=xerD_1;gene=xerD_1;inference=ab initio prediction:Prodigal:2.6,similar to AA sequence:UniProtKB:P0A0P0;locus_tag=CPIPMKDA_01244;product=Tyrosine recombinase XerD
1	Prodigal:2.6	CDS	1289803	1290312	.	-	0	ID=CPIPMKDA_01245;inference=ab initio prediction:Prodigal:2.6;locus_tag=CPIPMKDA_01245;product=hypothetical protein
1	Prodigal:2.6	CDS	1290356	1291156	.	+	0	ID=CPIPMKDA_01246;Name=scpA;dbxref=COG:COG1354;gene=scpA;inference=ab initio prediction:Prodigal:2.6,similar to AA sequence:UniProtKB:P35154;locus_tag=CPIPMKDA_01246;product=Segregation and condensation protein A
1	Prodigal:2.6	CDS	1291149	1291691	.	+	0	ID=CPIPMKDA_01247;Name=scpB;dbxref=COG:COG1386;gene=scpB;inference=ab initio prediction:Prodigal:2.6,similar to AA sequence:UniProtKB:P35155;locus_tag=CPIPMKDA_01247;product=Segregation and condensation protein B
1	Prodigal:2.6	CDS	1291684	1292421	.	+	0	ID=CPIPMKDA_01248;eC_number=5.4.99.22;Name=rluB;dbxref=COG:COG1187;gene=rluB;inference=ab initio prediction:Prodigal:2.6,similar to AA sequence:UniProtKB:P35159;locus_tag=CPIPMKDA_01248;product=Ribosomal large subunit pseudouridine synthase B
1	Prodigal:2.6	CDS	1292555	1293280	.	+	0	ID=CPIPMKDA_01249;Name=srrA;dbxref=COG:COG0745;gene=srrA;inference=ab initio prediction:Prodigal:2.6,similar to AA sequence:UniProtKB:Q5HFT0;locus_tag=CPIPMKDA_01249;product=Transcriptional regulatory protein SrrA
1	Prodigal:2.6	CDS	1293264	1295030	.	+	0	ID=CPIPMKDA_01250;eC_number=2.7.13.3;Name=srrB;gene=srrB;inference=ab initio prediction:Prodigal:2.6,similar to AA sequence:UniProtKB:Q9L523;locus_tag=CPIPMKDA_01250;product=Sensor protein SrrB
1	Prodigal:2.6	CDS	1295622	1296161	.	+	0	ID=CPIPMKDA_01251;Name=ribU;gene=ribU;inference=ab initio prediction:Prodigal:2.6,similar to AA sequence:UniProtKB:E5QVT2;locus_tag=CPIPMKDA_01251;product=Riboflavin transporter RibU
1	Prodigal:2.6	CDS	1296566	1296814	.	-	0	ID=CPIPMKDA_01252;inference=ab initio prediction:Prodigal:2.6,similar to AA sequence:UniProtKB:P10245;locus_tag=CPIPMKDA_01252;product=Ferredoxin
1	Prodigal:2.6	CDS	1296947	1297885	.	+	0	ID=CPIPMKDA_01253;inference=ab initio prediction:Prodigal:2.6;locus_tag=CPIPMKDA_01253;product=hypothetical protein
1	Prodigal:2.6	CDS	1297872	1299251	.	+	0	ID=CPIPMKDA_01254;eC_number=3.6.4.12;Name=recQ_1;dbxref=COG:COG0514;gene=recQ_1;inference=ab initio prediction:Prodigal:2.6,similar to AA sequence:UniProtKB:P15043;locus_tag=CPIPMKDA_01254;product=ATP-dependent DNA helicase RecQ
1	Prodigal:2.6	CDS	1299372	1300790	.	+	0	ID=CPIPMKDA_01255;Name=ebpS;gene=ebpS;inference=ab initio prediction:Prodigal:2.6,similar to AA sequence:UniProtKB:Q7A5I6;locus_tag=CPIPMKDA_01255;product=Elastin-binding protein EbpS
1	Prodigal:2.6	CDS	1300923	1301909	.	+	0	ID=CPIPMKDA_01256;eC_number=4.3.1.9;dbxref=COG:COG0492;inference=ab initio prediction:Prodigal:2.6,similar to AA sequence:UniProtKB:Q93HX6;locus_tag=CPIPMKDA_01256;product=Glucosaminate ammonia-lyase
1	Prodigal:2.6	CDS	1302121	1303089	.	-	0	ID=CPIPMKDA_01257;eC_number=3.5.1.1;Name=ansB;gene=ansB;inference=ab initio prediction:Prodigal:2.6,similar to AA sequence:UniProtKB:P06608;locus_tag=CPIPMKDA_01257;product=L-asparaginase
1	Prodigal:2.6	CDS	1303168	1303815	.	+	0	ID=CPIPMKDA_01258;eC_number=2.7.4.25;Name=cmk;gene=cmk;inference=ab initio prediction:Prodigal:2.6,similar to AA sequence:UniProtKB:P63807;locus_tag=CPIPMKDA_01258;product=Cytidylate kinase
1	Prodigal:2.6	CDS	1304299	1305477	.	+	0	ID=CPIPMKDA_01259;Name=rpsA;gene=rpsA;inference=ab initio prediction:Prodigal:2.6,similar to AA sequence:UniProtKB:Q7A5J0;locus_tag=CPIPMKDA_01259;product=30S ribosomal protein S1
1	Prodigal:2.6	CDS	1305693	1307003	.	+	0	ID=CPIPMKDA_01260;Name=der;gene=der;inference=ab initio prediction:Prodigal:2.6,similar to AA sequence:UniProtKB:P64060;locus_tag=CPIPMKDA_01260;product=GTPase Der
1	Prodigal:2.6	CDS	1307024	1308022	.	+	0	ID=CPIPMKDA_01261;eC_number=1.1.1.94;Name=gpsA;gene=gpsA;inference=ab initio prediction:Prodigal:2.6,similar to AA sequence:UniProtKB:P64191;locus_tag=CPIPMKDA_01261;product=Glycerol-3-phosphate dehydrogenase [NAD(P)+]
1	Prodigal:2.6	CDS	1308193	1308465	.	+	0	ID=CPIPMKDA_01262;Name=hup;dbxref=COG:COG0776;gene=hup;inference=ab initio prediction:Prodigal:2.6,similar to AA sequence:UniProtKB:Q99U17;locus_tag=CPIPMKDA_01262;product=DNA-binding protein HU
1	Prodigal:2.6	CDS	1308935	1309513	.	+	0	ID=CPIPMKDA_01263;inference=ab initio prediction:Prodigal:2.6;locus_tag=CPIPMKDA_01263;product=hypothetical protein
1	Prodigal:2.6	CDS	1309506	1310231	.	+	0	ID=CPIPMKDA_01264;eC_number=2.1.1.163;Name=menG;gene=menG;inference=ab initio prediction:Prodigal:2.6,similar to AA sequence:UniProtKB:P67062;locus_tag=CPIPMKDA_01264;product=Demethylmenaquinone methyltransferase
1	Prodigal:2.6	CDS	1310233	1311192	.	+	0	ID=CPIPMKDA_01265;eC_number=2.5.1.30;Name=hepT;dbxref=COG:COG0142;gene=hepT;inference=ab initio prediction:Prodigal:2.6,similar to AA sequence:UniProtKB:P31114;locus_tag=CPIPMKDA_01265;product=Heptaprenyl diphosphate synthase component 2
1	Prodigal:2.6	CDS	1311311	1311781	.	+	0	ID=CPIPMKDA_01266;eC_number=2.7.4.6;Name=ndk;dbxref=COG:COG0105;gene=ndk;inference=ab initio prediction:Prodigal:2.6,similar to AA sequence:UniProtKB:Q5HFV4;locus_tag=CPIPMKDA_01266;product=Nucleoside diphosphate kinase
1	Prodigal:2.6	CDS	1312190	1313428	.	+	0	ID=CPIPMKDA_01267;eC_number=4.2.3.5;Name=aroC;dbxref=COG:COG0082;gene=aroC;inference=ab initio prediction:Prodigal:2.6,similar to AA sequence:UniProtKB:Q59803;locus_tag=CPIPMKDA_01267;product=Chorismate synthase
1	Prodigal:2.6	CDS	1313456	1314520	.	+	0	ID=CPIPMKDA_01268;eC_number=4.2.3.4;Name=aroB;gene=aroB;inference=ab initio prediction:Prodigal:2.6,similar to AA sequence:UniProtKB:Q6GGU4;locus_tag=CPIPMKDA_01268;product=3-dehydroquinate synthase
1	Prodigal:2.6	CDS	1314530	1315831	.	+	0	ID=CPIPMKDA_01269;eC_number=2.5.1.19;Name=aroA_2;gene=aroA_2;inference=ab initio prediction:Prodigal:2.6,similar to AA sequence:UniProtKB:P63585;locus_tag=CPIPMKDA_01269;product=3-phosphoshikimate 1-carboxyvinyltransferase
1	Prodigal:2.6	CDS	1315835	1317079	.	+	0	ID=CPIPMKDA_01270;Name=lapB;gene=lapB;inference=ab initio prediction:Prodigal:2.6,protein motif:HAMAP:MF_00994;locus_tag=CPIPMKDA_01270;product=Lipopolysaccharide assembly protein B
1	Prodigal:2.6	CDS	1317093	1317656	.	+	0	ID=CPIPMKDA_01271;inference=ab initio prediction:Prodigal:2.6;locus_tag=CPIPMKDA_01271;product=hypothetical protein
1	Prodigal:2.6	CDS	1317668	1318261	.	+	0	ID=CPIPMKDA_01272;inference=ab initio prediction:Prodigal:2.6;locus_tag=CPIPMKDA_01272;product=hypothetical protein
1	Prodigal:2.6	CDS	1318306	1319001	.	+	0	ID=CPIPMKDA_01273;inference=ab initio prediction:Prodigal:2.6;locus_tag=CPIPMKDA_01273;product=hypothetical protein
1	Prodigal:2.6	CDS	1319182	1319499	.	+	0	ID=CPIPMKDA_01274;Name=ypjD;dbxref=COG:COG1694;gene=ypjD;inference=ab initio prediction:Prodigal:2.6,similar to AA sequence:UniProtKB:P42979;locus_tag=CPIPMKDA_01274;product=putative protein YpjD
1	Prodigal:2.6	CDS	1319521	1320663	.	+	0	ID=CPIPMKDA_01275;eC_number=2.4.1.-;Name=bshA;dbxref=COG:COG0438;gene=bshA;inference=ab initio prediction:Prodigal:2.6,similar to AA sequence:UniProtKB:Q81ST7;locus_tag=CPIPMKDA_01275;product=N-acetyl-alpha-D-glucosaminyl L-malate synthase
1	Prodigal:2.6	CDS	1320653	1321855	.	+	0	ID=CPIPMKDA_01276;eC_number=2.7.7.72;Name=cca;gene=cca;inference=ab initio prediction:Prodigal:2.6,similar to AA sequence:UniProtKB:Q7SIB1;locus_tag=CPIPMKDA_01276;product=CCA-adding enzyme
1	Prodigal:2.6	CDS	1321842	1322813	.	+	0	ID=CPIPMKDA_01277;eC_number=6.3.4.15;Name=birA;dbxref=COG:COG0340;gene=birA;inference=ab initio prediction:Prodigal:2.6,similar to AA sequence:UniProtKB:P0CI75;locus_tag=CPIPMKDA_01277;product=Bifunctional ligase/repressor BirA
1	Prodigal:2.6	CDS	1322838	1325546	.	+	0	ID=CPIPMKDA_01278;eC_number=3.6.4.12;Name=dinG;dbxref=COG:COG0847;gene=dinG;inference=ab initio prediction:Prodigal:2.6,similar to AA sequence:UniProtKB:Q2FYH5;locus_tag=CPIPMKDA_01278;product=putative ATP-dependent helicase DinG 
1	Prodigal:2.6	CDS	1325667	1326959	.	+	0	ID=CPIPMKDA_01279;eC_number=6.1.1.22;Name=asnS;gene=asnS;inference=ab initio prediction:Prodigal:2.6,similar to AA sequence:UniProtKB:P67572;locus_tag=CPIPMKDA_01279;product=Asparagine--tRNA ligase
1	Prodigal:2.6	CDS	1327052	1327738	.	+	0	ID=CPIPMKDA_01280;Name=dnaD;dbxref=COG:COG3935;gene=dnaD;inference=ab initio prediction:Prodigal:2.6,similar to AA sequence:UniProtKB:P39787;locus_tag=CPIPMKDA_01280;product=DNA replication protein DnaD
1	Prodigal:2.6	CDS	1327728	1328387	.	+	0	ID=CPIPMKDA_01281;eC_number=4.2.99.18;Name=nth;dbxref=COG:COG0177;gene=nth;inference=ab initio prediction:Prodigal:2.6,similar to AA sequence:UniProtKB:P0AB83;locus_tag=CPIPMKDA_01281;product=Endonuclease III
1	Prodigal:2.6	CDS	1328392	1328724	.	+	0	ID=CPIPMKDA_01282;inference=ab initio prediction:Prodigal:2.6;locus_tag=CPIPMKDA_01282;product=hypothetical protein
1	Prodigal:2.6	CDS	1328914	1331148	.	-	0	ID=CPIPMKDA_01283;Name=ponA;dbxref=COG:COG0744;gene=ponA;inference=ab initio prediction:Prodigal:2.6,similar to AA sequence:UniProtKB:P39793;locus_tag=CPIPMKDA_01283;product=Penicillin-binding protein 1A/1B
1	Prodigal:2.6	CDS	1331145	1331774	.	-	0	ID=CPIPMKDA_01284;eC_number=3.1.22.-;Name=recU;gene=recU;inference=ab initio prediction:Prodigal:2.6,similar to AA sequence:UniProtKB:P68817;locus_tag=CPIPMKDA_01284;product=Holliday junction resolvase RecU
1	Prodigal:2.6	CDS	1332115	1332447	.	+	0	ID=CPIPMKDA_01285;inference=ab initio prediction:Prodigal:2.6;locus_tag=CPIPMKDA_01285;product=hypothetical protein
1	Prodigal:2.6	CDS	1332459	1333025	.	+	0	ID=CPIPMKDA_01286;inference=ab initio prediction:Prodigal:2.6,similar to AA sequence:UniProtKB:P50838;locus_tag=CPIPMKDA_01286;note=UPF0398 protein YpsA;product=hypothetical protein
1	Prodigal:2.6	CDS	1332967	1333377	.	+	0	ID=CPIPMKDA_01287;Name=gpsB;gene=gpsB;inference=ab initio prediction:Prodigal:2.6,similar to AA sequence:UniProtKB:Q7A5L1;locus_tag=CPIPMKDA_01287;product=Cell cycle protein GpsB
1	Prodigal:2.6	CDS	1334019	1335155	.	+	0	ID=CPIPMKDA_01288;eC_number=2.1.1.173;Name=rlmL;dbxref=COG:COG0116;gene=rlmL;inference=ab initio prediction:Prodigal:2.6,similar to AA sequence:UniProtKB:Q9K0V4;locus_tag=CPIPMKDA_01288;product=Ribosomal RNA large subunit methyltransferase L
1	Prodigal:2.6	CDS	1335287	1335961	.	+	0	ID=CPIPMKDA_01289;inference=ab initio prediction:Prodigal:2.6;locus_tag=CPIPMKDA_01289;product=hypothetical protein
1	Prodigal:2.6	CDS	1336339	1339776	.	+	0	ID=CPIPMKDA_01290;eC_number=3.6.5.5;dbxref=COG:COG0699;inference=ab initio prediction:Prodigal:2.6,similar to AA sequence:UniProtKB:B2IZD3;locus_tag=CPIPMKDA_01290;product=Bacterial dynamin-like protein
1	Prodigal:2.6	CDS	1339795	1340673	.	+	0	ID=CPIPMKDA_01291;eC_number=3.1.11.-;Name=ypcP;dbxref=COG:COG0258;gene=ypcP;inference=ab initio prediction:Prodigal:2.6,similar to AA sequence:UniProtKB:P54161;locus_tag=CPIPMKDA_01291;product=5'-3' exonuclease
1	Prodigal:2.6	CDS	1340915	1371463	.	+	0	ID=CPIPMKDA_01292;Name=ebh_2;gene=ebh_2;inference=ab initio prediction:Prodigal:2.6,similar to AA sequence:UniProtKB:Q8NWQ6;locus_tag=CPIPMKDA_01292;product=Extracellular matrix-binding protein ebh
1	Prodigal:2.6	CDS	1371638	1372030	.	-	0	ID=CPIPMKDA_01293;Name=rnhA;dbxref=COG:COG0328;gene=rnhA;inference=ab initio prediction:Prodigal:2.6,similar to AA sequence:UniProtKB:P54162;locus_tag=CPIPMKDA_01293;product=14.7 kDa ribonuclease H-like protein
1	Prodigal:2.6	CDS	1372355	1373059	.	-	0	ID=CPIPMKDA_01294;Name=yhhQ;dbxref=COG:COG1738;gene=yhhQ;inference=ab initio prediction:Prodigal:2.6,similar to AA sequence:UniProtKB:P37619;locus_tag=CPIPMKDA_01294;product=Queuosine precursor transporter
1	Prodigal:2.6	CDS	1373310	1373504	.	+	0	ID=CPIPMKDA_01295;inference=ab initio prediction:Prodigal:2.6;locus_tag=CPIPMKDA_01295;product=hypothetical protein
1	Prodigal:2.6	CDS	1373516	1373776	.	+	0	ID=CPIPMKDA_01296;inference=ab initio prediction:Prodigal:2.6;locus_tag=CPIPMKDA_01296;product=hypothetical protein
1	Prodigal:2.6	CDS	1373825	1374265	.	+	0	ID=CPIPMKDA_01297;inference=ab initio prediction:Prodigal:2.6,similar to AA sequence:UniProtKB:Q7A5M6;locus_tag=CPIPMKDA_01297;note=UPF0403 protein SA1261;product=hypothetical protein
1	Prodigal:2.6	CDS	1374477	1375526	.	+	0	ID=CPIPMKDA_01298;dbxref=COG:COG0577;inference=ab initio prediction:Prodigal:2.6,similar to AA sequence:UniProtKB:P9WG17;locus_tag=CPIPMKDA_01298;product=putative ABC transporter permease
1	Prodigal:2.6	CDS	1375542	1376204	.	+	0	ID=CPIPMKDA_01299;Name=ytrE;dbxref=COG:COG1136;gene=ytrE;inference=ab initio prediction:Prodigal:2.6,similar to AA sequence:UniProtKB:O34392;locus_tag=CPIPMKDA_01299;product=ABC transporter ATP-binding protein YtrE
1	Prodigal:2.6	CDS	1376518	1377474	.	+	0	ID=CPIPMKDA_01300;eC_number=2.1.1.45;Name=thyA;dbxref=COG:COG0207;gene=thyA;inference=ab initio prediction:Prodigal:2.6,similar to AA sequence:UniProtKB:P67046;locus_tag=CPIPMKDA_01300;product=Thymidylate synthase
1	Prodigal:2.6	CDS	1377516	1378001	.	+	0	ID=CPIPMKDA_01301;eC_number=1.5.1.3;Name=folA;dbxref=COG:COG0262;gene=folA;inference=ab initio prediction:Prodigal:2.6,similar to AA sequence:UniProtKB:P0C0P0;locus_tag=CPIPMKDA_01301;product=Dihydrofolate reductase
1	Prodigal:2.6	CDS	1378011	1378859	.	+	0	ID=CPIPMKDA_01302;inference=ab initio prediction:Prodigal:2.6,similar to AA sequence:UniProtKB:Q8NWR0;locus_tag=CPIPMKDA_01302;product=DegV domain-containing protein
1	Prodigal:2.6	CDS	1378962	1379486	.	+	0	ID=CPIPMKDA_01303;eC_number=1.8.4.11;Name=msrA2;dbxref=COG:COG0225;gene=msrA2;inference=ab initio prediction:Prodigal:2.6,similar to AA sequence:UniProtKB:P0A086;locus_tag=CPIPMKDA_01303;product=Peptide methionine sulfoxide reductase MsrA 2
1	Prodigal:2.6	CDS	1379483	1379911	.	+	0	ID=CPIPMKDA_01304;eC_number=1.8.4.12;Name=msrB;gene=msrB;inference=ab initio prediction:Prodigal:2.6,similar to AA sequence:UniProtKB:P99065;locus_tag=CPIPMKDA_01304;product=Peptide methionine sulfoxide reductase MsrB
1	Prodigal:2.6	CDS	1379924	1380424	.	+	0	ID=CPIPMKDA_01305;Name=crr;gene=crr;inference=ab initio prediction:Prodigal:2.6,similar to AA sequence:UniProtKB:P60857;locus_tag=CPIPMKDA_01305;product=PTS system glucose-specific EIIA component
1	Prodigal:2.6	CDS	1380424	1380648	.	+	0	ID=CPIPMKDA_01306;inference=ab initio prediction:Prodigal:2.6,similar to AA sequence:UniProtKB:Q7A0W3;locus_tag=CPIPMKDA_01306;note=UPF0346 protein MW1311;product=hypothetical protein
1	Prodigal:2.6	CDS	1380993	1382468	.	+	0	ID=CPIPMKDA_01307;eC_number=3.4.21.-;inference=ab initio prediction:Prodigal:2.6,similar to AA sequence:UniProtKB:Q7A5M9;locus_tag=CPIPMKDA_01307;product=putative CtpA-like serine protease
1	Prodigal:2.6	CDS	1382804	1383307	.	+	0	ID=CPIPMKDA_01308;inference=ab initio prediction:Prodigal:2.6;locus_tag=CPIPMKDA_01308;product=hypothetical protein
1	Prodigal:2.6	CDS	1383325	1384398	.	+	0	ID=CPIPMKDA_01309;eC_number=2.4.1.227;Name=murG;gene=murG;inference=ab initio prediction:Prodigal:2.6,similar to AA sequence:UniProtKB:P65482;locus_tag=CPIPMKDA_01309;product=UDP-N-acetylglucosamine--N-acetylmuramyl-(pentapeptide) pyrophosphoryl-undecaprenol N-acetylglucosamine transferase
1	Prodigal:2.6	CDS	1384411	1385025	.	+	0	ID=CPIPMKDA_01310;eC_number=3.1.3.27;Name=pgpB_1;dbxref=COG:COG0671;gene=pgpB_1;inference=ab initio prediction:Prodigal:2.6,similar to AA sequence:UniProtKB:O34349;locus_tag=CPIPMKDA_01310;product=Phosphatidylglycerophosphatase B
1	Prodigal:2.6	CDS	1385537	1386610	.	+	0	ID=CPIPMKDA_01311;inference=ab initio prediction:Prodigal:2.6;locus_tag=CPIPMKDA_01311;product=hypothetical protein
1	Prodigal:2.6	CDS	1387266	1387925	.	+	0	ID=CPIPMKDA_01312;Name=arlR;dbxref=COG:COG0745;gene=arlR;inference=ab initio prediction:Prodigal:2.6,similar to AA sequence:UniProtKB:Q9KJN4;locus_tag=CPIPMKDA_01312;product=Response regulator ArlR
1	Prodigal:2.6	CDS	1387922	1389292	.	+	0	ID=CPIPMKDA_01313;eC_number=2.7.13.3;Name=arlS;dbxref=COG:COG0642;gene=arlS;inference=ab initio prediction:Prodigal:2.6,similar to AA sequence:UniProtKB:Q9KJN3;locus_tag=CPIPMKDA_01313;product=Signal transduction histidine-protein kinase ArlS
1	Prodigal:2.6	CDS	1389707	1392511	.	+	0	ID=CPIPMKDA_01314;eC_number=1.2.4.2;Name=odhA;gene=odhA;inference=ab initio prediction:Prodigal:2.6,similar to AA sequence:UniProtKB:Q99U74;locus_tag=CPIPMKDA_01314;product=2-oxoglutarate dehydrogenase E1 component
1	Prodigal:2.6	CDS	1392529	1393791	.	+	0	ID=CPIPMKDA_01315;eC_number=2.3.1.61;Name=odhB;gene=odhB;inference=ab initio prediction:Prodigal:2.6,similar to AA sequence:UniProtKB:Q7A5N4;locus_tag=CPIPMKDA_01315;product=Dihydrolipoyllysine-residue succinyltransferase component of 2-oxoglutarate dehydrogenase complex
1	Prodigal:2.6	CDS	1393955	1394128	.	-	0	ID=CPIPMKDA_01316;inference=ab initio prediction:Prodigal:2.6;locus_tag=CPIPMKDA_01316;product=hypothetical protein
1	Prodigal:2.6	CDS	1394329	1395138	.	+	0	ID=CPIPMKDA_01317;eC_number=1.13.11.-;Name=mhqA;dbxref=COG:COG0346;gene=mhqA;inference=ab initio prediction:Prodigal:2.6,similar to AA sequence:UniProtKB:O34689;locus_tag=CPIPMKDA_01317;product=Putative ring-cleaving dioxygenase MhqA
1	Prodigal:2.6	CDS	1395163	1395366	.	+	0	ID=CPIPMKDA_01318;inference=ab initio prediction:Prodigal:2.6;locus_tag=CPIPMKDA_01318;product=hypothetical protein
1	Prodigal:2.6	CDS	1395544	1396335	.	+	0	ID=CPIPMKDA_01319;Name=nirQ;dbxref=COG:COG0714;gene=nirQ;inference=ab initio prediction:Prodigal:2.6,similar to AA sequence:UniProtKB:Q02441;locus_tag=CPIPMKDA_01319;product=Denitrification regulatory protein NirQ
1	Prodigal:2.6	CDS	1396348	1398237	.	+	0	ID=CPIPMKDA_01320;eC_number=6.6.1.2;Name=cobT;gene=cobT;inference=ab initio prediction:Prodigal:2.6,similar to AA sequence:UniProtKB:P29934;locus_tag=CPIPMKDA_01320;product=Aerobic cobaltochelatase subunit CobT
1	Prodigal:2.6	CDS	1398424	1399767	.	+	0	ID=CPIPMKDA_01321;Name=brnQ_2;dbxref=COG:COG1114;gene=brnQ_2;inference=ab initio prediction:Prodigal:2.6,similar to AA sequence:UniProtKB:P0AD99;locus_tag=CPIPMKDA_01321;product=Branched-chain amino acid transport system 2 carrier protein
1	Prodigal:2.6	CDS	1399843	1400973	.	-	0	ID=CPIPMKDA_01322;inference=ab initio prediction:Prodigal:2.6,similar to AA sequence:UniProtKB:P60108;locus_tag=CPIPMKDA_01322;product=TelA-like protein
1	Prodigal:2.6	CDS	1400996	1401622	.	-	0	ID=CPIPMKDA_01323;inference=ab initio prediction:Prodigal:2.6;locus_tag=CPIPMKDA_01323;product=hypothetical protein
1	Prodigal:2.6	CDS	1401662	1401931	.	-	0	ID=CPIPMKDA_01324;eC_number=3.6.1.7;Name=acyP;dbxref=COG:COG1254;gene=acyP;inference=ab initio prediction:Prodigal:2.6,similar to AA sequence:UniProtKB:O35031;locus_tag=CPIPMKDA_01324;product=Acylphosphatase
1	Prodigal:2.6	CDS	1402090	1402398	.	+	0	ID=CPIPMKDA_01325;inference=ab initio prediction:Prodigal:2.6;locus_tag=CPIPMKDA_01325;product=hypothetical protein
1	Prodigal:2.6	CDS	1402579	1402779	.	+	0	ID=CPIPMKDA_01326;Name=cspA_1;dbxref=COG:COG1278;gene=cspA_1;inference=ab initio prediction:Prodigal:2.6,similar to AA sequence:UniProtKB:Q2FYN2;locus_tag=CPIPMKDA_01326;product=Cold shock protein CspA
1	Prodigal:2.6	CDS	1403138	1403719	.	+	0	ID=CPIPMKDA_01327;inference=ab initio prediction:Prodigal:2.6;locus_tag=CPIPMKDA_01327;product=hypothetical protein
1	Prodigal:2.6	CDS	1403725	1404135	.	+	0	ID=CPIPMKDA_01328;inference=ab initio prediction:Prodigal:2.6;locus_tag=CPIPMKDA_01328;product=hypothetical protein
1	Prodigal:2.6	CDS	1404122	1404985	.	+	0	ID=CPIPMKDA_01329;eC_number=3.6.3.-;Name=thiQ;dbxref=COG:COG3840;gene=thiQ;inference=ab initio prediction:Prodigal:2.6,similar to AA sequence:UniProtKB:P44986;locus_tag=CPIPMKDA_01329;product=Thiamine import ATP-binding protein ThiQ
1	Prodigal:2.6	CDS	1404994	1405743	.	+	0	ID=CPIPMKDA_01330;inference=ab initio prediction:Prodigal:2.6;locus_tag=CPIPMKDA_01330;product=hypothetical protein
1	Prodigal:2.6	CDS	1405875	1407140	.	-	0	ID=CPIPMKDA_01331;eC_number=4.1.1.20;Name=lysA;dbxref=COG:COG0019;gene=lysA;inference=ab initio prediction:Prodigal:2.6,similar to AA sequence:UniProtKB:P9WIU7;locus_tag=CPIPMKDA_01331;product=Diaminopimelate decarboxylase
1	Prodigal:2.6	CDS	1407141	1408214	.	-	0	ID=CPIPMKDA_01332;eC_number=5.1.1.1;Name=alr1_2;dbxref=COG:COG0787;gene=alr1_2;inference=ab initio prediction:Prodigal:2.6,similar to AA sequence:UniProtKB:Q5HED1;locus_tag=CPIPMKDA_01332;product=Alanine racemase 1
1	Prodigal:2.6	CDS	1408220	1409371	.	-	0	ID=CPIPMKDA_01333;eC_number=3.-.-.-;Name=yxeP_3;dbxref=COG:COG1473;gene=yxeP_3;inference=ab initio prediction:Prodigal:2.6,similar to AA sequence:UniProtKB:P54955;locus_tag=CPIPMKDA_01333;product=putative hydrolase YxeP
1	Prodigal:2.6	CDS	1409529	1410251	.	-	0	ID=CPIPMKDA_01334;eC_number=2.3.1.89;Name=dapH;dbxref=COG:COG2171;gene=dapH;inference=ab initio prediction:Prodigal:2.6,similar to AA sequence:UniProtKB:Q7A2S0;locus_tag=CPIPMKDA_01334;product=2%2C3%2C4%2C5-tetrahydropyridine-2%2C6-dicarboxylate N-acetyltransferase
1	Prodigal:2.6	CDS	1410273	1410995	.	-	0	ID=CPIPMKDA_01335;eC_number=1.17.1.8;Name=dapB;dbxref=COG:COG0289;gene=dapB;inference=ab initio prediction:Prodigal:2.6,similar to AA sequence:UniProtKB:Q5HG24;locus_tag=CPIPMKDA_01335;product=4-hydroxy-tetrahydrodipicolinate reductase
1	Prodigal:2.6	CDS	1410995	1411879	.	-	0	ID=CPIPMKDA_01336;eC_number=4.3.3.7;Name=dapA;gene=dapA;inference=ab initio prediction:Prodigal:2.6,similar to AA sequence:UniProtKB:Q6GH13;locus_tag=CPIPMKDA_01336;product=4-hydroxy-tetrahydrodipicolinate synthase
1	Prodigal:2.6	CDS	1411881	1412870	.	-	0	ID=CPIPMKDA_01337;eC_number=1.2.1.11;Name=asd;dbxref=COG:COG0136;gene=asd;inference=ab initio prediction:Prodigal:2.6,similar to AA sequence:UniProtKB:Q04797;locus_tag=CPIPMKDA_01337;product=Aspartate-semialdehyde dehydrogenase
1	Prodigal:2.6	CDS	1412941	1414173	.	-	0	ID=CPIPMKDA_01338;eC_number=2.7.2.4;Name=lysC;dbxref=COG:COG0527;gene=lysC;inference=ab initio prediction:Prodigal:2.6,similar to AA sequence:UniProtKB:P08495;locus_tag=CPIPMKDA_01338;product=Aspartokinase 2
1	Prodigal:2.6	CDS	1414750	1416357	.	-	0	ID=CPIPMKDA_01339;Name=ybiT_1;dbxref=COG:COG0488;gene=ybiT_1;inference=ab initio prediction:Prodigal:2.6,similar to AA sequence:UniProtKB:P0A9U3;locus_tag=CPIPMKDA_01339;product=putative ABC transporter ATP-binding protein YbiT
1	Prodigal:2.6	CDS	1416572	1417468	.	+	0	ID=CPIPMKDA_01340;Name=cvfB;gene=cvfB;inference=ab initio prediction:Prodigal:2.6,similar to AA sequence:UniProtKB:Q7A5Q1;locus_tag=CPIPMKDA_01340;product=Conserved virulence factor B
1	Prodigal:2.6	CDS	1418072	1419049	.	+	0	ID=CPIPMKDA_01341;Name=pstS;gene=pstS;inference=ab initio prediction:Prodigal:2.6,similar to AA sequence:UniProtKB:Q7A5Q2;locus_tag=CPIPMKDA_01341;product=Phosphate-binding protein PstS
1	Prodigal:2.6	CDS	1419257	1420183	.	+	0	ID=CPIPMKDA_01342;Name=pstC1;dbxref=COG:COG0573;gene=pstC1;inference=ab initio prediction:Prodigal:2.6,similar to AA sequence:UniProtKB:P9WG07;locus_tag=CPIPMKDA_01342;product=Phosphate transport system permease protein PstC 1
1	Prodigal:2.6	CDS	1420185	1421090	.	+	0	ID=CPIPMKDA_01343;Name=pstA;dbxref=COG:COG0581;gene=pstA;inference=ab initio prediction:Prodigal:2.6,similar to AA sequence:UniProtKB:P07654;locus_tag=CPIPMKDA_01343;product=Phosphate transport system permease protein PstA
1	Prodigal:2.6	CDS	1421183	1422058	.	+	0	ID=CPIPMKDA_01344;eC_number=3.6.3.27;Name=pstB3;dbxref=COG:COG1117;gene=pstB3;inference=ab initio prediction:Prodigal:2.6,similar to AA sequence:UniProtKB:P0A2V9;locus_tag=CPIPMKDA_01344;product=Phosphate import ATP-binding protein PstB 3
1	Prodigal:2.6	CDS	1422065	1422712	.	+	0	ID=CPIPMKDA_01345;Name=phoU;dbxref=COG:COG0704;gene=phoU;inference=ab initio prediction:Prodigal:2.6,similar to AA sequence:UniProtKB:Q83WB2;locus_tag=CPIPMKDA_01345;product=Phosphate-specific transport system accessory protein PhoU
1	Prodigal:2.6	CDS	1422806	1424617	.	-	0	ID=CPIPMKDA_01346;eC_number=3.4.24.-;Name=pepF1_1;gene=pepF1_1;inference=ab initio prediction:Prodigal:2.6,similar to AA sequence:UniProtKB:P54124;locus_tag=CPIPMKDA_01346;product=Oligoendopeptidase F%2C plasmid
1	Prodigal:2.6	CDS	1424865	1425203	.	+	0	ID=CPIPMKDA_01347;inference=ab initio prediction:Prodigal:2.6;locus_tag=CPIPMKDA_01347;product=hypothetical protein
1	Prodigal:2.6	CDS	1425382	1426383	.	+	0	ID=CPIPMKDA_01348;Name=gsiC;dbxref=COG:COG0601;gene=gsiC;inference=ab initio prediction:Prodigal:2.6,similar to AA sequence:UniProtKB:P75798;locus_tag=CPIPMKDA_01348;product=Glutathione transport system permease protein GsiC
1	Prodigal:2.6	CDS	1426373	1427227	.	+	0	ID=CPIPMKDA_01349;Name=ddpC;dbxref=COG:COG1173;gene=ddpC;inference=ab initio prediction:Prodigal:2.6,similar to AA sequence:UniProtKB:P77463;locus_tag=CPIPMKDA_01349;product=putative D%2CD-dipeptide transport system permease protein DdpC
1	Prodigal:2.6	CDS	1427190	1427966	.	+	0	ID=CPIPMKDA_01350;Name=oppD_2;dbxref=COG:COG0444;gene=oppD_2;inference=ab initio prediction:Prodigal:2.6,similar to AA sequence:UniProtKB:P24136;locus_tag=CPIPMKDA_01350;product=Oligopeptide transport ATP-binding protein OppD
1	Prodigal:2.6	CDS	1427969	1428667	.	+	0	ID=CPIPMKDA_01351;Name=ddpF;dbxref=COG:COG1124;gene=ddpF;inference=ab initio prediction:Prodigal:2.6,similar to AA sequence:UniProtKB:P77622;locus_tag=CPIPMKDA_01351;product=putative D%2CD-dipeptide transport ATP-binding protein DdpF
1	Prodigal:2.6	CDS	1428801	1429811	.	-	0	ID=CPIPMKDA_01352;Name=yclQ_1;dbxref=COG:COG4607;gene=yclQ_1;inference=ab initio prediction:Prodigal:2.6,similar to AA sequence:UniProtKB:P94421;locus_tag=CPIPMKDA_01352;product=putative ABC transporter solute-binding protein YclQ
1	Prodigal:2.6	CDS	1429876	1430640	.	-	0	ID=CPIPMKDA_01353;eC_number=3.6.1.-;Name=cof;gene=cof;inference=ab initio prediction:Prodigal:2.6,protein motif:HAMAP:MF_01847;locus_tag=CPIPMKDA_01353;product=HMP-PP phosphatase
1	Prodigal:2.6	CDS	1431660	1432913	.	-	0	ID=CPIPMKDA_01354;eC_number=2.3.2.18;Name=femB;dbxref=COG:COG2348;gene=femB;inference=ab initio prediction:Prodigal:2.6,similar to AA sequence:UniProtKB:Q2FYR1;locus_tag=CPIPMKDA_01354;product=Aminoacyltransferase FemB
1	Prodigal:2.6	CDS	1432939	1434192	.	-	0	ID=CPIPMKDA_01355;eC_number=2.3.2.17;Name=femA_2;dbxref=COG:COG2348;gene=femA_2;inference=ab initio prediction:Prodigal:2.6,similar to AA sequence:UniProtKB:Q2FYR2;locus_tag=CPIPMKDA_01355;product=Aminoacyltransferase FemA
1	Prodigal:2.6	CDS	1434167	1434289	.	-	0	ID=CPIPMKDA_01356;inference=ab initio prediction:Prodigal:2.6;locus_tag=CPIPMKDA_01356;product=hypothetical protein
1	Prodigal:2.6	CDS	1434465	1435124	.	-	0	ID=CPIPMKDA_01357;eC_number=3.1.2.-;Name=hchA;dbxref=COG:COG0693;gene=hchA;inference=ab initio prediction:Prodigal:2.6,similar to AA sequence:UniProtKB:Q2G0M7;locus_tag=CPIPMKDA_01357;product=Protein/nucleic acid deglycase HchA
1	Prodigal:2.6	CDS	1435315	1436046	.	-	0	ID=CPIPMKDA_01358;eC_number=4.2.1.20;Name=trpA;dbxref=COG:COG0159;gene=trpA;inference=ab initio prediction:Prodigal:2.6,similar to AA sequence:UniProtKB:Q97P33;locus_tag=CPIPMKDA_01358;product=Tryptophan synthase alpha chain
1	Prodigal:2.6	CDS	1436039	1437247	.	-	0	ID=CPIPMKDA_01359;eC_number=4.2.1.20;Name=trpB;dbxref=COG:COG0133;gene=trpB;inference=ab initio prediction:Prodigal:2.6,similar to AA sequence:UniProtKB:Q81TL8;locus_tag=CPIPMKDA_01359;product=Tryptophan synthase beta chain
1	Prodigal:2.6	CDS	1437424	1437873	.	-	0	ID=CPIPMKDA_01360;eC_number=5.3.1.24;Name=trpF;dbxref=COG:COG0135;gene=trpF;inference=ab initio prediction:Prodigal:2.6,similar to AA sequence:UniProtKB:Q56320;locus_tag=CPIPMKDA_01360;product=N-(5'-phosphoribosyl)anthranilate isomerase
1	Prodigal:2.6	CDS	1437863	1438651	.	-	0	ID=CPIPMKDA_01361;eC_number=4.1.1.48;Name=trpC;gene=trpC;inference=ab initio prediction:Prodigal:2.6,similar to AA sequence:UniProtKB:Q2YRR4;locus_tag=CPIPMKDA_01361;product=Indole-3-glycerol phosphate synthase
1	Prodigal:2.6	CDS	1438655	1439650	.	-	0	ID=CPIPMKDA_01362;eC_number=2.4.2.18;Name=trpD2;dbxref=COG:COG0547;gene=trpD2;inference=ab initio prediction:Prodigal:2.6,similar to AA sequence:UniProtKB:Q8YXQ9;locus_tag=CPIPMKDA_01362;product=Anthranilate phosphoribosyltransferase 2
1	Prodigal:2.6	CDS	1439653	1440219	.	-	0	ID=CPIPMKDA_01363;eC_number=4.1.3.27;Name=trpG;dbxref=COG:COG0512;gene=trpG;inference=ab initio prediction:Prodigal:2.6,similar to AA sequence:UniProtKB:P26922;locus_tag=CPIPMKDA_01363;product=Anthranilate synthase component 2
1	Prodigal:2.6	CDS	1440216	1441622	.	-	0	ID=CPIPMKDA_01364;eC_number=4.1.3.27;Name=trpE;dbxref=COG:COG0147;gene=trpE;inference=ab initio prediction:Prodigal:2.6,similar to AA sequence:UniProtKB:P20580;locus_tag=CPIPMKDA_01364;product=Anthranilate synthase component 1
1	Prodigal:2.6	CDS	1442281	1443369	.	+	0	ID=CPIPMKDA_01365;eC_number=1.3.1.43;Name=tyrC;gene=tyrC;inference=ab initio prediction:Prodigal:2.6,similar to AA sequence:UniProtKB:Q04983;locus_tag=CPIPMKDA_01365;product=Cyclohexadienyl dehydrogenase
1	Prodigal:2.6	CDS	1443441	1444703	.	-	0	ID=CPIPMKDA_01366;Name=umuC;dbxref=COG:COG0389;gene=umuC;inference=ab initio prediction:Prodigal:2.6,similar to AA sequence:UniProtKB:P04152;locus_tag=CPIPMKDA_01366;product=Protein UmuC
1	Prodigal:2.6	CDS	1444847	1445032	.	+	0	ID=CPIPMKDA_01367;eC_number=5.3.2.-;inference=ab initio prediction:Prodigal:2.6,similar to AA sequence:UniProtKB:P99132;locus_tag=CPIPMKDA_01367;product=putative tautomerase.1
1	Prodigal:2.6	CDS	1445577	1446566	.	-	0	ID=CPIPMKDA_01368;Name=msrR;dbxref=COG:COG1316;gene=msrR;inference=ab initio prediction:Prodigal:2.6,similar to AA sequence:UniProtKB:Q7BHL7;locus_tag=CPIPMKDA_01368;product=Regulatory protein MsrR
1	Prodigal:2.6	CDS	1446702	1447217	.	+	0	ID=CPIPMKDA_01369;eC_number=1.8.4.11;Name=msrA1;dbxref=COG:COG0225;gene=msrA1;inference=ab initio prediction:Prodigal:2.6,similar to AA sequence:UniProtKB:P0A081;locus_tag=CPIPMKDA_01369;product=Peptide methionine sulfoxide reductase MsrA 1
1	Prodigal:2.6	CDS	1447411	1449933	.	-	0	ID=CPIPMKDA_01370;eC_number=2.3.2.3;Name=mprF;gene=mprF;inference=ab initio prediction:Prodigal:2.6,similar to AA sequence:UniProtKB:Q7A5R9;locus_tag=CPIPMKDA_01370;product=Phosphatidylglycerol lysyltransferase
1	Prodigal:2.6	CDS	1450187	1451404	.	-	0	ID=CPIPMKDA_01371;dbxref=COG:COG0628;inference=ab initio prediction:Prodigal:2.6,similar to AA sequence:UniProtKB:P9WFM5;locus_tag=CPIPMKDA_01371;product=Putative transport protein
1	Prodigal:2.6	CDS	1451550	1452551	.	-	0	ID=CPIPMKDA_01372;Name=glcT;dbxref=COG:COG3711;gene=glcT;inference=ab initio prediction:Prodigal:2.6,similar to AA sequence:UniProtKB:O33618;locus_tag=CPIPMKDA_01372;product=GlcA/glcB genes antiterminator
1	Prodigal:2.6	CDS	1452593	1454050	.	-	0	ID=CPIPMKDA_01373;Name=alsT;dbxref=COG:COG1115;gene=alsT;inference=ab initio prediction:Prodigal:2.6,similar to AA sequence:UniProtKB:Q45068;locus_tag=CPIPMKDA_01373;product=Amino-acid carrier protein AlsT
1	Prodigal:2.6	CDS	1454262	1456664	.	-	0	ID=CPIPMKDA_01374;eC_number=5.99.1.3;Name=parC;dbxref=COG:COG0188;gene=parC;inference=ab initio prediction:Prodigal:2.6,similar to AA sequence:UniProtKB:Q2FYS4;locus_tag=CPIPMKDA_01374;product=DNA topoisomerase 4 subunit A
1	Prodigal:2.6	CDS	1456661	1458655	.	-	0	ID=CPIPMKDA_01375;eC_number=5.99.1.3;Name=parE;gene=parE;inference=ab initio prediction:Prodigal:2.6,similar to AA sequence:UniProtKB:P66939;locus_tag=CPIPMKDA_01375;product=DNA topoisomerase 4 subunit B
1	Prodigal:2.6	CDS	1458865	1459473	.	+	0	ID=CPIPMKDA_01376;eC_number=2.3.1.-;Name=plsY;dbxref=COG:COG0344;gene=plsY;inference=ab initio prediction:Prodigal:2.6,similar to AA sequence:UniProtKB:Q45064;locus_tag=CPIPMKDA_01376;product=Glycerol-3-phosphate acyltransferase
1	Prodigal:2.6	CDS	1459717	1460013	.	+	0	ID=CPIPMKDA_01377;inference=ab initio prediction:Prodigal:2.6,similar to AA sequence:UniProtKB:Q7A5S4;locus_tag=CPIPMKDA_01377;product=putative protein
1	Prodigal:2.6	CDS	1460064	1460531	.	-	0	ID=CPIPMKDA_01378;eC_number=3.1.-.-;dbxref=COG:COG0824;inference=ab initio prediction:Prodigal:2.6,similar to AA sequence:UniProtKB:O67466;locus_tag=CPIPMKDA_01378;product=Putative esterase
1	Prodigal:2.6	CDS	1460654	1463359	.	-	0	ID=CPIPMKDA_01379;eC_number=4.2.1.3;Name=acnA;gene=acnA;inference=ab initio prediction:Prodigal:2.6,similar to AA sequence:UniProtKB:P99148;locus_tag=CPIPMKDA_01379;product=Aconitate hydratase A
1	Prodigal:2.6	CDS	1463780	1465420	.	-	0	ID=CPIPMKDA_01380;Name=opuD;dbxref=COG:COG1292;gene=opuD;inference=ab initio prediction:Prodigal:2.6,similar to AA sequence:UniProtKB:P54417;locus_tag=CPIPMKDA_01380;product=Glycine betaine transporter OpuD
1	Prodigal:2.6	CDS	1465587	1465982	.	+	0	ID=CPIPMKDA_01381;Name=mscL;gene=mscL;inference=ab initio prediction:Prodigal:2.6,similar to AA sequence:UniProtKB:P68805;locus_tag=CPIPMKDA_01381;product=Large-conductance mechanosensitive channel
1	Prodigal:2.6	CDS	1466100	1469129	.	-	0	ID=CPIPMKDA_01382;Name=sbcC;gene=sbcC;inference=ab initio prediction:Prodigal:2.6,similar to AA sequence:UniProtKB:A6QGP8;locus_tag=CPIPMKDA_01382;product=Nuclease SbcCD subunit C
1	Prodigal:2.6	CDS	1469133	1470257	.	-	0	ID=CPIPMKDA_01383;Name=sbcD;dbxref=COG:COG0420;gene=sbcD;inference=ab initio prediction:Prodigal:2.6,similar to AA sequence:UniProtKB:Q2FYT4;locus_tag=CPIPMKDA_01383;product=Nuclease SbcCD subunit D
1	Prodigal:2.6	CDS	1470365	1470853	.	-	0	ID=CPIPMKDA_01384;inference=ab initio prediction:Prodigal:2.6;locus_tag=CPIPMKDA_01384;product=hypothetical protein
1	Prodigal:2.6	CDS	1471064	1471291	.	-	0	ID=CPIPMKDA_01385;inference=ab initio prediction:Prodigal:2.6,similar to AA sequence:UniProtKB:P67291;locus_tag=CPIPMKDA_01385;note=UPF0154 protein SA1178;product=hypothetical protein
1	Prodigal:2.6	CDS	1471498	1473486	.	-	0	ID=CPIPMKDA_01386;eC_number=2.2.1.1;Name=tkt;gene=tkt;inference=ab initio prediction:Prodigal:2.6,similar to AA sequence:UniProtKB:P99161;locus_tag=CPIPMKDA_01386;product=Transketolase
1	Prodigal:2.6	CDS	1473718	1473954	.	-	0	ID=CPIPMKDA_01387;inference=ab initio prediction:Prodigal:2.6,similar to AA sequence:UniProtKB:P60076;locus_tag=CPIPMKDA_01387;note=UPF0291 protein SA1176;product=hypothetical protein
1	Prodigal:2.6	CDS	1474115	1474348	.	-	0	ID=CPIPMKDA_01388;inference=ab initio prediction:Prodigal:2.6;locus_tag=CPIPMKDA_01388;product=hypothetical protein
1	Prodigal:2.6	CDS	1474492	1475112	.	+	0	ID=CPIPMKDA_01389;eC_number=3.4.21.88;Name=lexA;dbxref=COG:COG1974;gene=lexA;inference=ab initio prediction:Prodigal:2.6,similar to AA sequence:UniProtKB:P31080;locus_tag=CPIPMKDA_01389;product=LexA repressor
1	Prodigal:2.6	CDS	1475310	1475411	.	-	0	ID=CPIPMKDA_01390;inference=ab initio prediction:Prodigal:2.6;locus_tag=CPIPMKDA_01390;product=hypothetical protein
1	Prodigal:2.6	CDS	1475466	1476407	.	-	0	ID=CPIPMKDA_01391;inference=ab initio prediction:Prodigal:2.6;locus_tag=CPIPMKDA_01391;product=hypothetical protein
1	Prodigal:2.6	CDS	1476505	1477482	.	-	0	ID=CPIPMKDA_01392;eC_number=1.7.1.7;Name=guaC;gene=guaC;inference=ab initio prediction:Prodigal:2.6,similar to AA sequence:UniProtKB:P60563;locus_tag=CPIPMKDA_01392;product=GMP reductase
1	Prodigal:2.6	CDS	1477636	1477905	.	-	0	ID=CPIPMKDA_01393;Name=rpsN2;dbxref=COG:COG0199;gene=rpsN2;inference=ab initio prediction:Prodigal:2.6,similar to AA sequence:UniProtKB:O31587;locus_tag=CPIPMKDA_01393;product=Alternate 30S ribosomal protein S14
1	Prodigal:2.6	CDS	1478071	1478220	.	-	0	ID=CPIPMKDA_01394;Name=rpmG1;dbxref=COG:COG0267;gene=rpmG1;inference=ab initio prediction:Prodigal:2.6,similar to AA sequence:UniProtKB:Q2FYU6;locus_tag=CPIPMKDA_01394;product=50S ribosomal protein L33 1
1	Prodigal:2.6	CDS	1478310	1479824	.	-	0	ID=CPIPMKDA_01395;eC_number=1.11.1.6;Name=katA;dbxref=COG:COG0753;gene=katA;inference=ab initio prediction:Prodigal:2.6,similar to AA sequence:UniProtKB:Q2FYU7;locus_tag=CPIPMKDA_01395;product=Catalase
1	Prodigal:2.6	CDS	1480055	1481503	.	+	0	ID=CPIPMKDA_01396;Name=lysP_2;dbxref=COG:COG0833;gene=lysP_2;inference=ab initio prediction:Prodigal:2.6,similar to AA sequence:UniProtKB:P25737;locus_tag=CPIPMKDA_01396;product=Lysine-specific permease
1	Prodigal:2.6	CDS	1481809	1482123	.	+	0	ID=CPIPMKDA_01397;inference=ab initio prediction:Prodigal:2.6;locus_tag=CPIPMKDA_01397;product=hypothetical protein
1	Prodigal:2.6	CDS	1482430	1483236	.	-	0	ID=CPIPMKDA_01398;eC_number=3.1.3.-;inference=ab initio prediction:Prodigal:2.6,similar to AA sequence:UniProtKB:Q5XD45;locus_tag=CPIPMKDA_01398;product=Putative phosphatase
1	Prodigal:2.6	CDS	1483299	1484219	.	-	0	ID=CPIPMKDA_01399;eC_number=2.7.1.39;Name=thrB_1;dbxref=COG:COG0083;gene=thrB_1;inference=ab initio prediction:Prodigal:2.6,similar to AA sequence:UniProtKB:Q8Y4A6;locus_tag=CPIPMKDA_01399;product=Homoserine kinase
1	Prodigal:2.6	CDS	1484221	1485285	.	-	0	ID=CPIPMKDA_01400;eC_number=4.2.3.1;Name=thrC;dbxref=COG:COG0498;gene=thrC;inference=ab initio prediction:Prodigal:2.6,similar to AA sequence:UniProtKB:A0R220;locus_tag=CPIPMKDA_01400;product=Threonine synthase
1	Prodigal:2.6	CDS	1485291	1486571	.	-	0	ID=CPIPMKDA_01401;eC_number=1.1.1.3;Name=hom;dbxref=COG:COG0460;gene=hom;inference=ab initio prediction:Prodigal:2.6,similar to AA sequence:UniProtKB:P19582;locus_tag=CPIPMKDA_01401;product=Homoserine dehydrogenase
1	Prodigal:2.6	CDS	1486760	1488136	.	+	0	ID=CPIPMKDA_01402;eC_number=2.7.2.4;Name=yclM;dbxref=COG:COG0527;gene=yclM;inference=ab initio prediction:Prodigal:2.6,similar to AA sequence:UniProtKB:P94417;locus_tag=CPIPMKDA_01402;product=Aspartokinase 3
1	Prodigal:2.6	CDS	1488214	1488813	.	-	0	ID=CPIPMKDA_01403;inference=ab initio prediction:Prodigal:2.6;locus_tag=CPIPMKDA_01403;product=hypothetical protein
1	Prodigal:2.6	CDS	1489140	1490012	.	+	0	ID=CPIPMKDA_01404;inference=ab initio prediction:Prodigal:2.6;locus_tag=CPIPMKDA_01404;product=hypothetical protein
1	Prodigal:2.6	CDS	1490398	1491471	.	+	0	ID=CPIPMKDA_01405;inference=ab initio prediction:Prodigal:2.6;locus_tag=CPIPMKDA_01405;product=hypothetical protein
1	Prodigal:2.6	CDS	1492307	1492828	.	-	0	ID=CPIPMKDA_01406;eC_number=3.1.31.1;Name=nucH;gene=nucH;inference=ab initio prediction:Prodigal:2.6,similar to AA sequence:UniProtKB:P43270;locus_tag=CPIPMKDA_01406;product=Thermonuclease
1	Prodigal:2.6	CDS	1492987	1493196	.	+	0	ID=CPIPMKDA_01407;inference=ab initio prediction:Prodigal:2.6;locus_tag=CPIPMKDA_01407;product=hypothetical protein
1	Prodigal:2.6	CDS	1493365	1493967	.	-	0	ID=CPIPMKDA_01408;Name=desR;dbxref=COG:COG2197;gene=desR;inference=ab initio prediction:Prodigal:2.6,similar to AA sequence:UniProtKB:O34723;locus_tag=CPIPMKDA_01408;product=Transcriptional regulatory protein DesR
1	Prodigal:2.6	CDS	1493964	1495058	.	-	0	ID=CPIPMKDA_01409;eC_number=2.7.13.3;Name=desK;dbxref=COG:COG4585;gene=desK;inference=ab initio prediction:Prodigal:2.6,similar to AA sequence:UniProtKB:O34757;locus_tag=CPIPMKDA_01409;product=Sensor histidine kinase DesK
1	Prodigal:2.6	CDS	1495058	1495789	.	-	0	ID=CPIPMKDA_01410;inference=ab initio prediction:Prodigal:2.6;locus_tag=CPIPMKDA_01410;product=hypothetical protein
1	Prodigal:2.6	CDS	1495792	1496454	.	-	0	ID=CPIPMKDA_01411;eC_number=3.6.3.-;Name=drrA;gene=drrA;inference=ab initio prediction:Prodigal:2.6,similar to AA sequence:UniProtKB:P32010;locus_tag=CPIPMKDA_01411;product=Daunorubicin/doxorubicin resistance ATP-binding protein DrrA
1	Prodigal:2.6	CDS	1496840	1498312	.	-	0	ID=CPIPMKDA_01412;eC_number=2.7.8.-;Name=cls_2;gene=cls_2;inference=ab initio prediction:Prodigal:2.6,similar to AA sequence:UniProtKB:P63801;locus_tag=CPIPMKDA_01412;product=Cardiolipin synthase
1	Prodigal:2.6	CDS	1498370	1498567	.	-	0	ID=CPIPMKDA_01413;inference=ab initio prediction:Prodigal:2.6;locus_tag=CPIPMKDA_01413;product=hypothetical protein
1	Prodigal:2.6	CDS	1498881	1499906	.	+	0	ID=CPIPMKDA_01414;eC_number=4.1.2.48;Name=ltaE;gene=ltaE;inference=ab initio prediction:Prodigal:2.6,similar to AA sequence:UniProtKB:O50584;locus_tag=CPIPMKDA_01414;product=Low specificity L-threonine aldolase
1	Prodigal:2.6	CDS	1499976	1500659	.	+	0	ID=CPIPMKDA_01415;inference=ab initio prediction:Prodigal:2.6;locus_tag=CPIPMKDA_01415;product=hypothetical protein
1	Prodigal:2.6	CDS	1500910	1501098	.	-	0	ID=CPIPMKDA_01416;inference=ab initio prediction:Prodigal:2.6;locus_tag=CPIPMKDA_01416;product=hypothetical protein
1	Prodigal:2.6	CDS	1501105	1501482	.	-	0	ID=CPIPMKDA_01417;inference=ab initio prediction:Prodigal:2.6;locus_tag=CPIPMKDA_01417;product=hypothetical protein
1	Prodigal:2.6	CDS	1501659	1501850	.	-	0	ID=CPIPMKDA_01418;inference=ab initio prediction:Prodigal:2.6;locus_tag=CPIPMKDA_01418;product=hypothetical protein
1	Prodigal:2.6	CDS	1501856	1503202	.	-	0	ID=CPIPMKDA_01419;inference=ab initio prediction:Prodigal:2.6;locus_tag=CPIPMKDA_01419;product=hypothetical protein
1	Prodigal:2.6	CDS	1503267	1503506	.	-	0	ID=CPIPMKDA_01420;inference=ab initio prediction:Prodigal:2.6;locus_tag=CPIPMKDA_01420;product=hypothetical protein
1	Prodigal:2.6	CDS	1503647	1503892	.	+	0	ID=CPIPMKDA_01421;Name=xerC_1;dbxref=COG:COG0582;gene=xerC_1;inference=ab initio prediction:Prodigal:2.6,similar to AA sequence:UniProtKB:P9WF35;locus_tag=CPIPMKDA_01421;product=Tyrosine recombinase XerC
1	Prodigal:2.6	CDS	1504086	1505426	.	-	0	ID=CPIPMKDA_01422;eC_number=6.3.1.2;Name=glnA;gene=glnA;inference=ab initio prediction:Prodigal:2.6,similar to AA sequence:UniProtKB:P99095;locus_tag=CPIPMKDA_01422;product=Glutamine synthetase
1	Prodigal:2.6	CDS	1505445	1505810	.	-	0	ID=CPIPMKDA_01423;Name=glnR;dbxref=COG:COG0789;gene=glnR;inference=ab initio prediction:Prodigal:2.6,similar to AA sequence:UniProtKB:P37582;locus_tag=CPIPMKDA_01423;product=HTH-type transcriptional regulator GlnR
1	Prodigal:2.6	CDS	1506292	1507530	.	-	0	ID=CPIPMKDA_01424;inference=ab initio prediction:Prodigal:2.6;locus_tag=CPIPMKDA_01424;product=hypothetical protein
1	Prodigal:2.6	CDS	1507546	1508787	.	-	0	ID=CPIPMKDA_01425;Name=hflX;dbxref=COG:COG2262;gene=hflX;inference=ab initio prediction:Prodigal:2.6,similar to AA sequence:UniProtKB:P25519;locus_tag=CPIPMKDA_01425;product=GTPase HflX
1	Prodigal:2.6	CDS	1508897	1509373	.	+	0	ID=CPIPMKDA_01426;Name=bsaA_2;gene=bsaA_2;inference=ab initio prediction:Prodigal:2.6,similar to AA sequence:UniProtKB:P99097;locus_tag=CPIPMKDA_01426;product=Glutathione peroxidase BsaA
1	Prodigal:2.6	CDS	1509595	1509834	.	-	0	ID=CPIPMKDA_01427;Name=hfq;dbxref=COG:COG1923;gene=hfq;inference=ab initio prediction:Prodigal:2.6,similar to AA sequence:UniProtKB:O31796;locus_tag=CPIPMKDA_01427;product=RNA-binding protein Hfq
1	Prodigal:2.6	CDS	1509788	1510786	.	-	0	ID=CPIPMKDA_01428;eC_number=2.5.1.75;Name=miaA;dbxref=COG:COG0324;gene=miaA;inference=ab initio prediction:Prodigal:2.6,similar to AA sequence:UniProtKB:Q8CQL3;locus_tag=CPIPMKDA_01428;product=tRNA dimethylallyltransferase
1	Prodigal:2.6	CDS	1510798	1511724	.	-	0	ID=CPIPMKDA_01429;eC_number=3.1.1.23;dbxref=COG:COG2267;inference=ab initio prediction:Prodigal:2.6,similar to AA sequence:UniProtKB:A0QNZ7;locus_tag=CPIPMKDA_01429;product=Monoacylglycerol lipase
1	Prodigal:2.6	CDS	1511948	1513621	.	-	0	ID=CPIPMKDA_01430;eC_number=1.1.5.3;Name=glpD;gene=glpD;inference=ab initio prediction:Prodigal:2.6,similar to AA sequence:UniProtKB:Q7A5V7;locus_tag=CPIPMKDA_01430;product=Aerobic glycerol-3-phosphate dehydrogenase
1	Prodigal:2.6	CDS	1513798	1515297	.	-	0	ID=CPIPMKDA_01431;eC_number=2.7.1.30;Name=glpK;dbxref=COG:COG0554;gene=glpK;inference=ab initio prediction:Prodigal:2.6,similar to AA sequence:UniProtKB:Q5HGD2;locus_tag=CPIPMKDA_01431;product=Glycerol kinase
1	Prodigal:2.6	CDS	1515451	1516275	.	-	0	ID=CPIPMKDA_01432;Name=glpF;dbxref=COG:COG0580;gene=glpF;inference=ab initio prediction:Prodigal:2.6,similar to AA sequence:UniProtKB:P18156;locus_tag=CPIPMKDA_01432;product=Glycerol uptake facilitator protein
1	Prodigal:2.6	CDS	1516650	1517183	.	-	0	ID=CPIPMKDA_01433;Name=glpP;dbxref=COG:COG1954;gene=glpP;inference=ab initio prediction:Prodigal:2.6,similar to AA sequence:UniProtKB:P30300;locus_tag=CPIPMKDA_01433;product=Glycerol uptake operon antiterminator regulatory protein
1	Prodigal:2.6	CDS	1517197	1519134	.	-	0	ID=CPIPMKDA_01434;Name=mutL;gene=mutL;inference=ab initio prediction:Prodigal:2.6,similar to AA sequence:UniProtKB:P65492;locus_tag=CPIPMKDA_01434;product=DNA mismatch repair protein MutL
1	Prodigal:2.6	CDS	1519149	1521770	.	-	0	ID=CPIPMKDA_01435;Name=mutS_2;dbxref=COG:COG0249;gene=mutS_2;inference=ab initio prediction:Prodigal:2.6,similar to AA sequence:UniProtKB:P0A1Y0;locus_tag=CPIPMKDA_01435;product=DNA mismatch repair protein MutS
1	Prodigal:2.6	CDS	1521968	1522462	.	-	0	ID=CPIPMKDA_01436;inference=ab initio prediction:Prodigal:2.6;locus_tag=CPIPMKDA_01436;product=hypothetical protein
1	Prodigal:2.6	CDS	1522486	1522851	.	-	0	ID=CPIPMKDA_01437;Name=ymcA;dbxref=COG:COG4550;gene=ymcA;inference=ab initio prediction:Prodigal:2.6,similar to AA sequence:UniProtKB:O31779;locus_tag=CPIPMKDA_01437;product=putative protein YmcA
1	Prodigal:2.6	CDS	1522853	1524397	.	-	0	ID=CPIPMKDA_01438;eC_number=2.8.4.3;Name=miaB;gene=miaB;inference=ab initio prediction:Prodigal:2.6,similar to AA sequence:UniProtKB:Q7A5W3;locus_tag=CPIPMKDA_01438;product=tRNA-2-methylthio-N(6)-dimethylallyladenosine synthase
1	Prodigal:2.6	CDS	1524740	1525030	.	-	0	ID=CPIPMKDA_01439;inference=ab initio prediction:Prodigal:2.6;locus_tag=CPIPMKDA_01439;product=hypothetical protein
1	Prodigal:2.6	CDS	1525087	1525704	.	-	0	ID=CPIPMKDA_01440;inference=ab initio prediction:Prodigal:2.6,similar to AA sequence:UniProtKB:O31815;locus_tag=CPIPMKDA_01440;note=UPF0714 protein YndL;product=hypothetical protein
1	Prodigal:2.6	CDS	1526290	1527156	.	-	0	ID=CPIPMKDA_01441;eC_number=1.2.7.3;Name=korB;dbxref=COG:COG1013;gene=korB;inference=ab initio prediction:Prodigal:2.6,similar to AA sequence:UniProtKB:O53181;locus_tag=CPIPMKDA_01441;product=2-oxoglutarate oxidoreductase subunit KorB
1	Prodigal:2.6	CDS	1527157	1528917	.	-	0	ID=CPIPMKDA_01442;eC_number=1.2.7.3;Name=korA;dbxref=COG:COG0674;gene=korA;inference=ab initio prediction:Prodigal:2.6,similar to AA sequence:UniProtKB:O53182;locus_tag=CPIPMKDA_01442;product=2-oxoglutarate oxidoreductase subunit KorA
1	Prodigal:2.6	CDS	1529030	1529824	.	-	0	ID=CPIPMKDA_01443;eC_number=3.1.4.16;Name=ymdB;dbxref=COG:COG1692;gene=ymdB;inference=ab initio prediction:Prodigal:2.6,similar to AA sequence:UniProtKB:O31775;locus_tag=CPIPMKDA_01443;product=2'%2C3'-cyclic-nucleotide 2'-phosphodiesterase
1	Prodigal:2.6	CDS	1529988	1530203	.	+	0	ID=CPIPMKDA_01444;inference=ab initio prediction:Prodigal:2.6;locus_tag=CPIPMKDA_01444;product=hypothetical protein
1	Prodigal:2.6	CDS	1530293	1531852	.	-	0	ID=CPIPMKDA_01445;eC_number=3.1.-.-;Name=rny;dbxref=COG:COG1418;gene=rny;inference=ab initio prediction:Prodigal:2.6,similar to AA sequence:UniProtKB:Q2FZ08;locus_tag=CPIPMKDA_01445;product=Ribonuclease Y
1	Prodigal:2.6	CDS	1532078	1533127	.	-	0	ID=CPIPMKDA_01446;Name=recA;gene=recA;inference=ab initio prediction:Prodigal:2.6,similar to AA sequence:UniProtKB:P68844;locus_tag=CPIPMKDA_01446;product=Protein RecA
1	Prodigal:2.6	CDS	1533298	1534443	.	-	0	ID=CPIPMKDA_01447;Name=cinA;dbxref=COG:COG1058;gene=cinA;inference=ab initio prediction:Prodigal:2.6,similar to AA sequence:UniProtKB:P54184;locus_tag=CPIPMKDA_01447;product=Putative competence-damage inducible protein
1	Prodigal:2.6	CDS	1534896	1535477	.	-	0	ID=CPIPMKDA_01448;eC_number=2.7.8.5;Name=pgsA;gene=pgsA;inference=ab initio prediction:Prodigal:2.6,similar to AA sequence:UniProtKB:P63756;locus_tag=CPIPMKDA_01448;product=CDP-diacylglycerol--glycerol-3-phosphate 3-phosphatidyltransferase
1	Prodigal:2.6	CDS	1535506	1535898	.	-	0	ID=CPIPMKDA_01449;Name=rodZ;dbxref=COG:COG1426;gene=rodZ;inference=ab initio prediction:Prodigal:2.6,similar to AA sequence:UniProtKB:P27434;locus_tag=CPIPMKDA_01449;product=Cytoskeleton protein RodZ
1	Prodigal:2.6	CDS	1535917	1536744	.	-	0	ID=CPIPMKDA_01450;inference=ab initio prediction:Prodigal:2.6;locus_tag=CPIPMKDA_01450;product=hypothetical protein
1	Prodigal:2.6	CDS	1536897	1537601	.	-	0	ID=CPIPMKDA_01451;eC_number=1.1.1.100;Name=fabG_1;gene=fabG_1;inference=ab initio prediction:Prodigal:2.6,similar to AA sequence:UniProtKB:P0AEK2;locus_tag=CPIPMKDA_01451;product=3-oxoacyl-[acyl-carrier-protein] reductase FabG
1	Prodigal:2.6	CDS	1537598	1538887	.	-	0	ID=CPIPMKDA_01452;eC_number=3.4.24.-;Name=albF;dbxref=COG:COG0612;gene=albF;inference=ab initio prediction:Prodigal:2.6,similar to AA sequence:UniProtKB:P71006;locus_tag=CPIPMKDA_01452;product=Putative zinc protease AlbF
1	Prodigal:2.6	CDS	1538887	1540158	.	-	0	ID=CPIPMKDA_01453;eC_number=3.4.24.-;dbxref=COG:COG0612;inference=ab initio prediction:Prodigal:2.6,similar to AA sequence:UniProtKB:P9WHT5;locus_tag=CPIPMKDA_01453;product=putative zinc protease
1	Prodigal:2.6	CDS	1540189	1540902	.	-	0	ID=CPIPMKDA_01454;inference=ab initio prediction:Prodigal:2.6;locus_tag=CPIPMKDA_01454;product=hypothetical protein
1	Prodigal:2.6	CDS	1540905	1543298	.	-	0	ID=CPIPMKDA_01455;Name=ftsK;gene=ftsK;inference=ab initio prediction:Prodigal:2.6,similar to AA sequence:UniProtKB:P64165;locus_tag=CPIPMKDA_01455;product=DNA translocase FtsK
1	Prodigal:2.6	CDS	1543564	1545270	.	-	0	ID=CPIPMKDA_01456;eC_number=3.1.-.-;Name=rnj2;gene=rnj2;inference=ab initio prediction:Prodigal:2.6,similar to AA sequence:UniProtKB:Q6GHG0;locus_tag=CPIPMKDA_01456;product=Ribonuclease J 2
1	Prodigal:2.6	CDS	1545605	1547710	.	-	0	ID=CPIPMKDA_01457;eC_number=2.7.7.8;Name=pnp;dbxref=COG:COG1185;gene=pnp;inference=ab initio prediction:Prodigal:2.6,similar to AA sequence:UniProtKB:Q2FZ20;locus_tag=CPIPMKDA_01457;product=Polyribonucleotide nucleotidyltransferase
1	Prodigal:2.6	CDS	1547842	1548111	.	-	0	ID=CPIPMKDA_01458;Name=rpsO;dbxref=COG:COG0184;gene=rpsO;inference=ab initio prediction:Prodigal:2.6,similar to AA sequence:UniProtKB:Q2G2Q1;locus_tag=CPIPMKDA_01458;product=30S ribosomal protein S15
1	Prodigal:2.6	CDS	1548231	1549202	.	-	0	ID=CPIPMKDA_01459;Name=ribF;dbxref=COG:COG0196;gene=ribF;inference=ab initio prediction:Prodigal:2.6,similar to AA sequence:UniProtKB:P0AG40;locus_tag=CPIPMKDA_01459;product=Riboflavin biosynthesis protein RibF
1	Prodigal:2.6	CDS	1549218	1550135	.	-	0	ID=CPIPMKDA_01460;eC_number=5.4.99.25;Name=truB;gene=truB;inference=ab initio prediction:Prodigal:2.6,similar to AA sequence:UniProtKB:P65855;locus_tag=CPIPMKDA_01460;product=tRNA pseudouridine synthase B
1	Prodigal:2.6	CDS	1550273	1550623	.	-	0	ID=CPIPMKDA_01461;Name=rbfA;gene=rbfA;inference=ab initio prediction:Prodigal:2.6,similar to AA sequence:UniProtKB:P65967;locus_tag=CPIPMKDA_01461;product=Ribosome-binding factor A
1	Prodigal:2.6	CDS	1550926	1553088	.	-	0	ID=CPIPMKDA_01462;Name=infB;gene=infB;inference=ab initio prediction:Prodigal:2.6,similar to AA sequence:UniProtKB:P65134;locus_tag=CPIPMKDA_01462;product=Translation initiation factor IF-2
1	Prodigal:2.6	CDS	1553093	1553410	.	-	0	ID=CPIPMKDA_01463;Name=rplGA;dbxref=COG:COG1358;gene=rplGA;inference=ab initio prediction:Prodigal:2.6,similar to AA sequence:UniProtKB:P32729;locus_tag=CPIPMKDA_01463;product=putative ribosomal protein YlxQ
1	Prodigal:2.6	CDS	1553410	1553694	.	-	0	ID=CPIPMKDA_01464;inference=ab initio prediction:Prodigal:2.6;locus_tag=CPIPMKDA_01464;product=hypothetical protein
1	Prodigal:2.6	CDS	1553712	1554935	.	-	0	ID=CPIPMKDA_01465;Name=nusA;dbxref=COG:COG0195;gene=nusA;inference=ab initio prediction:Prodigal:2.6,similar to AA sequence:UniProtKB:P32727;locus_tag=CPIPMKDA_01465;product=Transcription termination/antitermination protein NusA
1	Prodigal:2.6	CDS	1554956	1555423	.	-	0	ID=CPIPMKDA_01466;Name=rimP;dbxref=COG:COG0779;gene=rimP;inference=ab initio prediction:Prodigal:2.6,similar to AA sequence:UniProtKB:Q97S61;locus_tag=CPIPMKDA_01466;product=Ribosome maturation factor RimP
1	Prodigal:2.6	CDS	1555602	1559912	.	-	0	ID=CPIPMKDA_01467;eC_number=2.7.7.7;Name=polC;gene=polC;inference=ab initio prediction:Prodigal:2.6,similar to AA sequence:UniProtKB:P63982;locus_tag=CPIPMKDA_01467;product=DNA polymerase III PolC-type
1	Prodigal:2.6	CDS	1560162	1561865	.	-	0	ID=CPIPMKDA_01468;eC_number=6.1.1.15;Name=proS;gene=proS;inference=ab initio prediction:Prodigal:2.6,similar to AA sequence:UniProtKB:Q7A5Y3;locus_tag=CPIPMKDA_01468;product=Proline--tRNA ligase
1	Prodigal:2.6	CDS	1561884	1563170	.	-	0	ID=CPIPMKDA_01469;eC_number=3.4.24.-;inference=ab initio prediction:Prodigal:2.6,similar to AA sequence:UniProtKB:P63333;locus_tag=CPIPMKDA_01469;product=Putative zinc metalloprotease
1	Prodigal:2.6	CDS	1563404	1564186	.	-	0	ID=CPIPMKDA_01470;eC_number=2.7.7.41;Name=cdsA;dbxref=COG:COG0575;gene=cdsA;inference=ab initio prediction:Prodigal:2.6,similar to AA sequence:UniProtKB:P0ABG1;locus_tag=CPIPMKDA_01470;product=Phosphatidate cytidylyltransferase
1	Prodigal:2.6	CDS	1564190	1564960	.	-	0	ID=CPIPMKDA_01471;eC_number=2.5.1.-;Name=uppS;gene=uppS;inference=ab initio prediction:Prodigal:2.6,similar to AA sequence:UniProtKB:P60477;locus_tag=CPIPMKDA_01471;product=Isoprenyl transferase
1	Prodigal:2.6	CDS	1565181	1565735	.	-	0	ID=CPIPMKDA_01472;Name=frr;gene=frr;inference=ab initio prediction:Prodigal:2.6,similar to AA sequence:UniProtKB:P99130;locus_tag=CPIPMKDA_01472;product=Ribosome-recycling factor
1	Prodigal:2.6	CDS	1565752	1566474	.	-	0	ID=CPIPMKDA_01473;eC_number=2.7.4.22;Name=pyrH;dbxref=COG:COG0528;gene=pyrH;inference=ab initio prediction:Prodigal:2.6,similar to AA sequence:UniProtKB:Q2FZ22;locus_tag=CPIPMKDA_01473;product=Uridylate kinase
1	Prodigal:2.6	CDS	1566615	1567493	.	-	0	ID=CPIPMKDA_01474;Name=tsf;gene=tsf;inference=ab initio prediction:Prodigal:2.6,similar to AA sequence:UniProtKB:P99171;locus_tag=CPIPMKDA_01474;product=Elongation factor Ts
1	Prodigal:2.6	CDS	1567645	1568433	.	-	0	ID=CPIPMKDA_01475;Name=rpsB;dbxref=COG:COG0052;gene=rpsB;inference=ab initio prediction:Prodigal:2.6,similar to AA sequence:UniProtKB:Q2FZ25;locus_tag=CPIPMKDA_01475;product=30S ribosomal protein S2
1	Prodigal:2.6	CDS	1568796	1569566	.	-	0	ID=CPIPMKDA_01476;Name=codY;dbxref=COG:COG4465;gene=codY;inference=ab initio prediction:Prodigal:2.6,similar to AA sequence:UniProtKB:Q2FZ27;locus_tag=CPIPMKDA_01476;product=GTP-sensing transcriptional pleiotropic repressor CodY
1	Prodigal:2.6	CDS	1569590	1570993	.	-	0	ID=CPIPMKDA_01477;Name=hslU;gene=hslU;inference=ab initio prediction:Prodigal:2.6,similar to AA sequence:UniProtKB:P63797;locus_tag=CPIPMKDA_01477;product=ATP-dependent protease ATPase subunit HslU
1	Prodigal:2.6	CDS	1571062	1571604	.	-	0	ID=CPIPMKDA_01478;eC_number=3.4.25.2;Name=hslV;gene=hslV;inference=ab initio prediction:Prodigal:2.6,similar to AA sequence:UniProtKB:P65797;locus_tag=CPIPMKDA_01478;product=ATP-dependent protease subunit HslV
1	Prodigal:2.6	CDS	1571608	1572498	.	-	0	ID=CPIPMKDA_01479;Name=xerC_2;dbxref=COG:COG4974;gene=xerC_2;inference=ab initio prediction:Prodigal:2.6,similar to AA sequence:UniProtKB:P39776;locus_tag=CPIPMKDA_01479;product=Tyrosine recombinase XerC
1	Prodigal:2.6	CDS	1572723	1574030	.	-	0	ID=CPIPMKDA_01480;eC_number=2.1.1.74;Name=trmFO;gene=trmFO;inference=ab initio prediction:Prodigal:2.6,similar to AA sequence:UniProtKB:P64235;locus_tag=CPIPMKDA_01480;product=Methylenetetrahydrofolate--tRNA-(uracil-5-)-methyltransferase TrmFO
1	Prodigal:2.6	CDS	1574055	1576124	.	-	0	ID=CPIPMKDA_01481;eC_number=5.99.1.2;Name=topA;gene=topA;inference=ab initio prediction:Prodigal:2.6,similar to AA sequence:UniProtKB:Q7A5Y5;locus_tag=CPIPMKDA_01481;product=DNA topoisomerase 1
1	Prodigal:2.6	CDS	1576307	1577164	.	-	0	ID=CPIPMKDA_01482;Name=dprA;dbxref=COG:COG0758;gene=dprA;inference=ab initio prediction:Prodigal:2.6,similar to AA sequence:UniProtKB:Q8DPI7;locus_tag=CPIPMKDA_01482;product=DNA processing protein DprA
1	Prodigal:2.6	CDS	1577985	1578893	.	-	0	ID=CPIPMKDA_01483;eC_number=6.2.1.5;Name=sucD;gene=sucD;inference=ab initio prediction:Prodigal:2.6,similar to AA sequence:UniProtKB:P99070;locus_tag=CPIPMKDA_01483;product=Succinate--CoA ligase [ADP-forming] subunit alpha
1	Prodigal:2.6	CDS	1578915	1580081	.	-	0	ID=CPIPMKDA_01484;eC_number=6.2.1.5;Name=sucC;gene=sucC;inference=ab initio prediction:Prodigal:2.6,similar to AA sequence:UniProtKB:P99071;locus_tag=CPIPMKDA_01484;product=Succinate--CoA ligase [ADP-forming] subunit beta
1	Prodigal:2.6	CDS	1580189	1580959	.	-	0	ID=CPIPMKDA_01485;eC_number=3.1.26.4;Name=rnhB;dbxref=COG:COG0164;gene=rnhB;inference=ab initio prediction:Prodigal:2.6,similar to AA sequence:UniProtKB:O31744;locus_tag=CPIPMKDA_01485;product=Ribonuclease HII
1	Prodigal:2.6	CDS	1580964	1581827	.	-	0	ID=CPIPMKDA_01486;Name=rbgA;dbxref=COG:COG1161;gene=rbgA;inference=ab initio prediction:Prodigal:2.6,similar to AA sequence:UniProtKB:O31743;locus_tag=CPIPMKDA_01486;product=Ribosome biogenesis GTPase A
1	Prodigal:2.6	CDS	1581848	1582012	.	-	0	ID=CPIPMKDA_01487;inference=ab initio prediction:Prodigal:2.6;locus_tag=CPIPMKDA_01487;product=hypothetical protein
1	Prodigal:2.6	CDS	1582156	1584756	.	+	0	ID=CPIPMKDA_01488;inference=ab initio prediction:Prodigal:2.6;locus_tag=CPIPMKDA_01488;product=hypothetical protein
1	Prodigal:2.6	CDS	1584749	1587352	.	+	0	ID=CPIPMKDA_01489;inference=ab initio prediction:Prodigal:2.6;locus_tag=CPIPMKDA_01489;product=hypothetical protein
1	Prodigal:2.6	CDS	1587883	1588233	.	-	0	ID=CPIPMKDA_01490;Name=rplS;dbxref=COG:COG0335;gene=rplS;inference=ab initio prediction:Prodigal:2.6,similar to AA sequence:UniProtKB:Q2FZ42;locus_tag=CPIPMKDA_01490;product=50S ribosomal protein L19
1	Prodigal:2.6	CDS	1588339	1589076	.	-	0	ID=CPIPMKDA_01491;eC_number=2.1.1.228;Name=trmD;gene=trmD;inference=ab initio prediction:Prodigal:2.6,similar to AA sequence:UniProtKB:Q6GHJ5;locus_tag=CPIPMKDA_01491;product=tRNA (guanine-N(1)-)-methyltransferase
1	Prodigal:2.6	CDS	1589076	1589579	.	-	0	ID=CPIPMKDA_01492;Name=rimM;gene=rimM;inference=ab initio prediction:Prodigal:2.6,similar to AA sequence:UniProtKB:P66656;locus_tag=CPIPMKDA_01492;product=Ribosome maturation factor RimM
1	Prodigal:2.6	CDS	1589706	1589981	.	-	0	ID=CPIPMKDA_01493;Name=rpsP;dbxref=COG:COG0228;gene=rpsP;inference=ab initio prediction:Prodigal:2.6,similar to AA sequence:UniProtKB:Q2FZ45;locus_tag=CPIPMKDA_01493;product=30S ribosomal protein S16
1	Prodigal:2.6	CDS	1590413	1591780	.	-	0	ID=CPIPMKDA_01494;Name=ffh;dbxref=COG:COG0541;gene=ffh;inference=ab initio prediction:Prodigal:2.6,similar to AA sequence:UniProtKB:P37105;locus_tag=CPIPMKDA_01494;product=Signal recognition particle protein
1	Prodigal:2.6	CDS	1591811	1592143	.	-	0	ID=CPIPMKDA_01495;inference=ab initio prediction:Prodigal:2.6,similar to AA sequence:UniProtKB:P67248;locus_tag=CPIPMKDA_01495;note=UPF0122 protein SAV1236;product=hypothetical protein
1	Prodigal:2.6	CDS	1592145	1593371	.	-	0	ID=CPIPMKDA_01496;Name=ftsY;dbxref=COG:COG0552;gene=ftsY;inference=ab initio prediction:Prodigal:2.6,similar to AA sequence:UniProtKB:P51835;locus_tag=CPIPMKDA_01496;product=Signal recognition particle receptor FtsY
1	Prodigal:2.6	CDS	1593368	1596937	.	-	0	ID=CPIPMKDA_01497;Name=smc;dbxref=COG:COG1196;gene=smc;inference=ab initio prediction:Prodigal:2.6,similar to AA sequence:UniProtKB:P51834;locus_tag=CPIPMKDA_01497;product=Chromosome partition protein Smc
1	Prodigal:2.6	CDS	1597064	1597801	.	-	0	ID=CPIPMKDA_01498;eC_number=3.1.26.3;Name=rnc;gene=rnc;inference=ab initio prediction:Prodigal:2.6,similar to AA sequence:UniProtKB:P66668;locus_tag=CPIPMKDA_01498;product=Ribonuclease 3
1	Prodigal:2.6	CDS	1597916	1598149	.	-	0	ID=CPIPMKDA_01499;Name=acpP;dbxref=COG:COG0236;gene=acpP;inference=ab initio prediction:Prodigal:2.6,similar to AA sequence:UniProtKB:Q2FZ51;locus_tag=CPIPMKDA_01499;product=Acyl carrier protein
1	Prodigal:2.6	CDS	1598313	1599047	.	-	0	ID=CPIPMKDA_01500;eC_number=1.1.1.100;Name=fabG_2;gene=fabG_2;inference=ab initio prediction:Prodigal:2.6,similar to AA sequence:UniProtKB:P0A0H9;locus_tag=CPIPMKDA_01500;product=3-oxoacyl-[acyl-carrier-protein] reductase FabG
1	Prodigal:2.6	CDS	1599040	1599966	.	-	0	ID=CPIPMKDA_01501;eC_number=2.3.1.39;Name=fabD;dbxref=COG:COG0331;gene=fabD;inference=ab initio prediction:Prodigal:2.6,similar to AA sequence:UniProtKB:Q99UN8;locus_tag=CPIPMKDA_01501;product=Malonyl CoA-acyl carrier protein transacylase
1	Prodigal:2.6	CDS	1599968	1600945	.	-	0	ID=CPIPMKDA_01502;eC_number=2.3.1.-;Name=plsX;gene=plsX;inference=ab initio prediction:Prodigal:2.6,similar to AA sequence:UniProtKB:P65739;locus_tag=CPIPMKDA_01502;product=Phosphate acyltransferase
1	Prodigal:2.6	CDS	1600947	1601558	.	-	0	ID=CPIPMKDA_01503;Name=fapR;dbxref=COG:COG2050;gene=fapR;inference=ab initio prediction:Prodigal:2.6,similar to AA sequence:UniProtKB:O34835;locus_tag=CPIPMKDA_01503;product=Transcription factor FapR
1	Prodigal:2.6	CDS	1601666	1603714	.	-	0	ID=CPIPMKDA_01504;eC_number=3.6.4.12;Name=recG;gene=recG;inference=ab initio prediction:Prodigal:2.6,similar to AA sequence:UniProtKB:P64325;locus_tag=CPIPMKDA_01504;product=ATP-dependent DNA helicase RecG
1	Prodigal:2.6	CDS	1603918	1605576	.	-	0	ID=CPIPMKDA_01505;inference=ab initio prediction:Prodigal:2.6,similar to AA sequence:UniProtKB:Q7A5Z4;locus_tag=CPIPMKDA_01505;product=putative protein
1	Prodigal:2.6	CDS	1605591	1605965	.	-	0	ID=CPIPMKDA_01506;inference=ab initio prediction:Prodigal:2.6,similar to AA sequence:UniProtKB:Q5XA14;locus_tag=CPIPMKDA_01506;product=putative protein
1	Prodigal:2.6	CDS	1606323	1606511	.	+	0	ID=CPIPMKDA_01507;Name=rpmB;dbxref=COG:COG0227;gene=rpmB;inference=ab initio prediction:Prodigal:2.6,similar to AA sequence:UniProtKB:Q2FZ60;locus_tag=CPIPMKDA_01507;product=50S ribosomal protein L28
1	Prodigal:2.6	CDS	1606594	1607229	.	-	0	ID=CPIPMKDA_01508;eC_number=2.7.6.2;Name=thiN;dbxref=COG:COG1564;gene=thiN;inference=ab initio prediction:Prodigal:2.6,similar to AA sequence:UniProtKB:O34664;locus_tag=CPIPMKDA_01508;product=Thiamine pyrophosphokinase
1	Prodigal:2.6	CDS	1607234	1607878	.	-	0	ID=CPIPMKDA_01509;eC_number=5.1.3.1;Name=rpe;gene=rpe;inference=ab initio prediction:Prodigal:2.6,similar to AA sequence:UniProtKB:P74061;locus_tag=CPIPMKDA_01509;product=Ribulose-phosphate 3-epimerase
1	Prodigal:2.6	CDS	1607879	1608769	.	-	0	ID=CPIPMKDA_01510;eC_number=3.6.1.-;Name=rsgA;gene=rsgA;inference=ab initio prediction:Prodigal:2.6,similar to AA sequence:UniProtKB:P67682;locus_tag=CPIPMKDA_01510;product=Small ribosomal subunit biogenesis GTPase RsgA
1	Prodigal:2.6	CDS	1609062	1611065	.	-	0	ID=CPIPMKDA_01511;eC_number=2.7.11.1;Name=prkC;gene=prkC;inference=ab initio prediction:Prodigal:2.6,similar to AA sequence:UniProtKB:A6QGC0;locus_tag=CPIPMKDA_01511;product=Serine/threonine-protein kinase PrkC
1	Prodigal:2.6	CDS	1611062	1611805	.	-	0	ID=CPIPMKDA_01512;eC_number=3.1.3.16;Name=stp;dbxref=COG:COG0631;gene=stp;inference=ab initio prediction:Prodigal:2.6,similar to AA sequence:UniProtKB:Q8Y678;locus_tag=CPIPMKDA_01512;product=Serine/threonine phosphatase stp
1	Prodigal:2.6	CDS	1611812	1612906	.	-	0	ID=CPIPMKDA_01513;eC_number=2.1.1.192;Name=rlmN;gene=rlmN;inference=ab initio prediction:Prodigal:2.6,similar to AA sequence:UniProtKB:A6QGB8;locus_tag=CPIPMKDA_01513;product=putative dual-specificity RNA methyltransferase RlmN
1	Prodigal:2.6	CDS	1612909	1614216	.	-	0	ID=CPIPMKDA_01514;eC_number=2.1.1.176;Name=rsmB;dbxref=COG:COG0144;gene=rsmB;inference=ab initio prediction:Prodigal:2.6,similar to AA sequence:UniProtKB:P36929;locus_tag=CPIPMKDA_01514;product=Ribosomal RNA small subunit methyltransferase B
1	Prodigal:2.6	CDS	1614213	1615145	.	-	0	ID=CPIPMKDA_01515;eC_number=2.1.2.9;Name=fmt;gene=fmt;inference=ab initio prediction:Prodigal:2.6,similar to AA sequence:UniProtKB:P99127;locus_tag=CPIPMKDA_01515;product=Methionyl-tRNA formyltransferase
1	Prodigal:2.6	CDS	1615138	1615626	.	-	0	ID=CPIPMKDA_01516;eC_number=3.5.1.88;Name=def1;dbxref=COG:COG0242;gene=def1;inference=ab initio prediction:Prodigal:2.6,similar to AA sequence:UniProtKB:Q819U0;locus_tag=CPIPMKDA_01516;product=Peptide deformylase 1
1	Prodigal:2.6	CDS	1615848	1616051	.	+	0	ID=CPIPMKDA_01517;inference=ab initio prediction:Prodigal:2.6;locus_tag=CPIPMKDA_01517;product=hypothetical protein
1	Prodigal:2.6	CDS	1616159	1618567	.	-	0	ID=CPIPMKDA_01518;eC_number=3.6.4.-;Name=priA;dbxref=COG:COG1198;gene=priA;inference=ab initio prediction:Prodigal:2.6,similar to AA sequence:UniProtKB:P17888;locus_tag=CPIPMKDA_01518;product=Primosomal protein N'
1	Prodigal:2.6	CDS	1618567	1619766	.	-	0	ID=CPIPMKDA_01519;Name=coaBC;dbxref=COG:COG0452;gene=coaBC;inference=ab initio prediction:Prodigal:2.6,similar to AA sequence:UniProtKB:P0ABQ0;locus_tag=CPIPMKDA_01519;product=Coenzyme A biosynthesis bifunctional protein CoaBC
1	Prodigal:2.6	CDS	1620304	1620516	.	-	0	ID=CPIPMKDA_01520;eC_number=2.7.7.6;Name=rpoZ;gene=rpoZ;inference=ab initio prediction:Prodigal:2.6,similar to AA sequence:UniProtKB:P66726;locus_tag=CPIPMKDA_01520;product=DNA-directed RNA polymerase subunit omega
1	Prodigal:2.6	CDS	1620516	1621139	.	-	0	ID=CPIPMKDA_01521;eC_number=2.7.4.8;Name=gmk;gene=gmk;inference=ab initio prediction:Prodigal:2.6,similar to AA sequence:UniProtKB:P99176;locus_tag=CPIPMKDA_01521;product=Guanylate kinase
1	Prodigal:2.6	CDS	1621409	1623106	.	+	0	ID=CPIPMKDA_01522;Name=yloA;dbxref=COG:COG1293;gene=yloA;inference=ab initio prediction:Prodigal:2.6,similar to AA sequence:UniProtKB:O34693;locus_tag=CPIPMKDA_01522;product=putative protein YloA
1	Prodigal:2.6	CDS	1623168	1623575	.	-	0	ID=CPIPMKDA_01523;inference=ab initio prediction:Prodigal:2.6;locus_tag=CPIPMKDA_01523;product=hypothetical protein
1	Prodigal:2.6	CDS	1624112	1624318	.	-	0	ID=CPIPMKDA_01524;inference=ab initio prediction:Prodigal:2.6;locus_tag=CPIPMKDA_01524;product=hypothetical protein
1	Prodigal:2.6	CDS	1624344	1624955	.	-	0	ID=CPIPMKDA_01525;eC_number=2.4.2.10;Name=pyrE;gene=pyrE;inference=ab initio prediction:Prodigal:2.6,similar to AA sequence:UniProtKB:P99144;locus_tag=CPIPMKDA_01525;product=Orotate phosphoribosyltransferase
1	Prodigal:2.6	CDS	1624956	1625654	.	-	0	ID=CPIPMKDA_01526;eC_number=4.1.1.23;Name=pyrF;gene=pyrF;inference=ab initio prediction:Prodigal:2.6,similar to AA sequence:UniProtKB:P99145;locus_tag=CPIPMKDA_01526;product=Orotidine 5'-phosphate decarboxylase
1	Prodigal:2.6	CDS	1625683	1628856	.	-	0	ID=CPIPMKDA_01527;eC_number=6.3.5.5;Name=carB;gene=carB;inference=ab initio prediction:Prodigal:2.6,similar to AA sequence:UniProtKB:P63740;locus_tag=CPIPMKDA_01527;product=Carbamoyl-phosphate synthase large chain
1	Prodigal:2.6	CDS	1628849	1629949	.	-	0	ID=CPIPMKDA_01528;eC_number=6.3.5.5;Name=carA;gene=carA;inference=ab initio prediction:Prodigal:2.6,similar to AA sequence:UniProtKB:P99147;locus_tag=CPIPMKDA_01528;product=Carbamoyl-phosphate synthase small chain
1	Prodigal:2.6	CDS	1629950	1631227	.	-	0	ID=CPIPMKDA_01529;eC_number=3.5.2.3;Name=pyrC;dbxref=COG:COG0044;gene=pyrC;inference=ab initio prediction:Prodigal:2.6,similar to AA sequence:UniProtKB:Q5HGN1;locus_tag=CPIPMKDA_01529;product=Dihydroorotase
1	Prodigal:2.6	CDS	1631245	1632126	.	-	0	ID=CPIPMKDA_01530;eC_number=2.1.3.2;Name=pyrB;gene=pyrB;inference=ab initio prediction:Prodigal:2.6,similar to AA sequence:UniProtKB:P65618;locus_tag=CPIPMKDA_01530;product=Aspartate carbamoyltransferase
1	Prodigal:2.6	CDS	1632152	1633444	.	-	0	ID=CPIPMKDA_01531;Name=pyrP;gene=pyrP;inference=ab initio prediction:Prodigal:2.6,similar to AA sequence:UniProtKB:P39766;locus_tag=CPIPMKDA_01531;product=Uracil permease
1	Prodigal:2.6	CDS	1633692	1634219	.	-	0	ID=CPIPMKDA_01532;Name=pyrR;gene=pyrR;inference=ab initio prediction:Prodigal:2.6,similar to AA sequence:UniProtKB:P65944;locus_tag=CPIPMKDA_01532;product=Bifunctional protein PyrR
1	Prodigal:2.6	CDS	1634522	1635439	.	-	0	ID=CPIPMKDA_01533;eC_number=5.4.99.23;Name=rluD_2;dbxref=COG:COG0564;gene=rluD_2;inference=ab initio prediction:Prodigal:2.6,similar to AA sequence:UniProtKB:P33643;locus_tag=CPIPMKDA_01533;product=Ribosomal large subunit pseudouridine synthase D
1	Prodigal:2.6	CDS	1635442	1635975	.	-	0	ID=CPIPMKDA_01534;eC_number=3.4.23.36;Name=lspA;dbxref=COG:COG0597;gene=lspA;inference=ab initio prediction:Prodigal:2.6,similar to AA sequence:UniProtKB:P00804;locus_tag=CPIPMKDA_01534;product=Lipoprotein signal peptidase
1	Prodigal:2.6	CDS	1636016	1636486	.	-	0	ID=CPIPMKDA_01535;Name=ssaA2_2;dbxref=COG:COG3942;gene=ssaA2_2;inference=ab initio prediction:Prodigal:2.6,similar to AA sequence:UniProtKB:Q2G2J2;locus_tag=CPIPMKDA_01535;product=Staphylococcal secretory antigen ssaA2
1	Prodigal:2.6	CDS	1636491	1637288	.	-	0	ID=CPIPMKDA_01536;eC_number=1.13.11.2;Name=catE_2;dbxref=COG:COG2514;gene=catE_2;inference=ab initio prediction:Prodigal:2.6,similar to AA sequence:UniProtKB:P54721;locus_tag=CPIPMKDA_01536;product=Catechol-2%2C3-dioxygenase
1	Prodigal:2.6	CDS	1638045	1640795	.	-	0	ID=CPIPMKDA_01537;eC_number=6.1.1.5;Name=ileS;gene=ileS;inference=ab initio prediction:Prodigal:2.6,similar to AA sequence:UniProtKB:P67509;locus_tag=CPIPMKDA_01537;product=Isoleucine--tRNA ligase
1	Prodigal:2.6	CDS	1641110	1641766	.	-	0	ID=CPIPMKDA_01538;Name=divIVA;dbxref=COG:COG3599;gene=divIVA;inference=ab initio prediction:Prodigal:2.6,similar to AA sequence:UniProtKB:P71021;locus_tag=CPIPMKDA_01538;product=Septum site-determining protein DivIVA
1	Prodigal:2.6	CDS	1641789	1642451	.	-	0	ID=CPIPMKDA_01539;inference=ab initio prediction:Prodigal:2.6;locus_tag=CPIPMKDA_01539;product=hypothetical protein
1	Prodigal:2.6	CDS	1642706	1642996	.	-	0	ID=CPIPMKDA_01540;inference=ab initio prediction:Prodigal:2.6;locus_tag=CPIPMKDA_01540;product=hypothetical protein
1	Prodigal:2.6	CDS	1643008	1643601	.	-	0	ID=CPIPMKDA_01541;Name=sepF;gene=sepF;inference=ab initio prediction:Prodigal:2.6,similar to AA sequence:UniProtKB:Q7A615;locus_tag=CPIPMKDA_01541;product=Cell division protein SepF
1	Prodigal:2.6	CDS	1643615	1644283	.	-	0	ID=CPIPMKDA_01542;dbxref=COG:COG0325;inference=ab initio prediction:Prodigal:2.6,similar to AA sequence:UniProtKB:P44506;locus_tag=CPIPMKDA_01542;product=Pyridoxal phosphate homeostasis protein
1	Prodigal:2.6	CDS	1644309	1645100	.	-	0	ID=CPIPMKDA_01543;eC_number=1.10.3.-;dbxref=COG:COG1496;inference=ab initio prediction:Prodigal:2.6,similar to AA sequence:UniProtKB:Q89ZI8;locus_tag=CPIPMKDA_01543;product=Polyphenol oxidase
1	Prodigal:2.6	CDS	1645520	1646704	.	-	0	ID=CPIPMKDA_01544;Name=ftsZ;dbxref=COG:COG0206;gene=ftsZ;inference=ab initio prediction:Prodigal:2.6,similar to AA sequence:UniProtKB:Q5HQ06;locus_tag=CPIPMKDA_01544;product=Cell division protein FtsZ
1	Prodigal:2.6	CDS	1646737	1648131	.	-	0	ID=CPIPMKDA_01545;Name=ftsA;dbxref=COG:COG0849;gene=ftsA;inference=ab initio prediction:Prodigal:2.6,similar to AA sequence:UniProtKB:O07325;locus_tag=CPIPMKDA_01545;product=Cell division protein FtsA
1	Prodigal:2.6	CDS	1648237	1649634	.	-	0	ID=CPIPMKDA_01546;Name=divIB;dbxref=COG:COG1589;gene=divIB;inference=ab initio prediction:Prodigal:2.6,similar to AA sequence:UniProtKB:Q5L0X5;locus_tag=CPIPMKDA_01546;product=Cell division protein DivIB
1	Prodigal:2.6	CDS	1649644	1650993	.	-	0	ID=CPIPMKDA_01547;eC_number=6.3.2.9;Name=murD;gene=murD;inference=ab initio prediction:Prodigal:2.6,similar to AA sequence:UniProtKB:P0A090;locus_tag=CPIPMKDA_01547;product=UDP-N-acetylmuramoylalanine--D-glutamate ligase
1	Prodigal:2.6	CDS	1650995	1651960	.	-	0	ID=CPIPMKDA_01548;eC_number=2.7.8.13;Name=mraY;dbxref=COG:COG0472;gene=mraY;inference=ab initio prediction:Prodigal:2.6,similar to AA sequence:UniProtKB:Q2FZ93;locus_tag=CPIPMKDA_01548;product=Phospho-N-acetylmuramoyl-pentapeptide-transferase
1	Prodigal:2.6	CDS	1652149	1654476	.	-	0	ID=CPIPMKDA_01549;Name=pbpB;dbxref=COG:COG0768;gene=pbpB;inference=ab initio prediction:Prodigal:2.6,similar to AA sequence:UniProtKB:Q07868;locus_tag=CPIPMKDA_01549;product=Penicillin-binding protein 2B
1	Prodigal:2.6	CDS	1654457	1654858	.	-	0	ID=CPIPMKDA_01550;Name=ftsL;gene=ftsL;inference=ab initio prediction:Prodigal:2.6,protein motif:HAMAP:MF_00910;locus_tag=CPIPMKDA_01550;product=Cell division protein FtsL
1	Prodigal:2.6	CDS	1654871	1655806	.	-	0	ID=CPIPMKDA_01551;eC_number=2.1.1.199;Name=rsmH_2;gene=rsmH_2;inference=ab initio prediction:Prodigal:2.6,similar to AA sequence:UniProtKB:P60392;locus_tag=CPIPMKDA_01551;product=Ribosomal RNA small subunit methyltransferase H
1	Prodigal:2.6	CDS	1655821	1656252	.	-	0	ID=CPIPMKDA_01552;Name=mraZ;gene=mraZ;inference=ab initio prediction:Prodigal:2.6,similar to AA sequence:UniProtKB:P65439;locus_tag=CPIPMKDA_01552;product=Transcriptional regulator MraZ
1	Prodigal:2.6	CDS	1656396	1658009	.	-	0	ID=CPIPMKDA_01553;eC_number=6.-.-.-;Name=bshC;dbxref=COG:COG4365;gene=bshC;inference=ab initio prediction:Prodigal:2.6,similar to AA sequence:UniProtKB:P55342;locus_tag=CPIPMKDA_01553;product=Putative cysteine ligase BshC
1	Prodigal:2.6	CDS	1658193	1658633	.	+	0	ID=CPIPMKDA_01554;eC_number=2.3.1.-;inference=ab initio prediction:Prodigal:2.6,similar to AA sequence:UniProtKB:Q99UT4;locus_tag=CPIPMKDA_01554;product=putative N-acetyltransferase
1	Prodigal:2.6	CDS	1658742	1659428	.	-	0	ID=CPIPMKDA_01555;eC_number=3.-.-.-;Name=yfnB;dbxref=COG:COG1011;gene=yfnB;inference=ab initio prediction:Prodigal:2.6,similar to AA sequence:UniProtKB:O06480;locus_tag=CPIPMKDA_01555;product=Putative HAD-hydrolase YfnB
1	Prodigal:2.6	CDS	1659536	1659670	.	-	0	ID=CPIPMKDA_01556;inference=ab initio prediction:Prodigal:2.6,similar to AA sequence:UniProtKB:P11699;locus_tag=CPIPMKDA_01556;product=Antibacterial protein 3
1	Prodigal:2.6	CDS	1659726	1659860	.	-	0	ID=CPIPMKDA_01557;inference=ab initio prediction:Prodigal:2.6,similar to AA sequence:UniProtKB:P11699;locus_tag=CPIPMKDA_01557;product=Antibacterial protein 3
1	Prodigal:2.6	CDS	1659912	1660046	.	-	0	ID=CPIPMKDA_01558;inference=ab initio prediction:Prodigal:2.6,similar to AA sequence:UniProtKB:P11698;locus_tag=CPIPMKDA_01558;product=Antibacterial protein 2
1	Prodigal:2.6	CDS	1660102	1660233	.	-	0	ID=CPIPMKDA_01559;inference=ab initio prediction:Prodigal:2.6;locus_tag=CPIPMKDA_01559;product=hypothetical protein
1	Aragorn:1.2	tRNA	1660584	1660658	.	+	.	ID=CPIPMKDA_01560;inference=COORDINATES:profile:Aragorn:1.2;locus_tag=CPIPMKDA_01560;product=tRNA-Arg(tct)
1	Prodigal:2.6	CDS	1661004	1661531	.	-	0	ID=CPIPMKDA_01561;inference=ab initio prediction:Prodigal:2.6;locus_tag=CPIPMKDA_01561;product=hypothetical protein
1	Prodigal:2.6	CDS	1662229	1662738	.	-	0	ID=CPIPMKDA_01562;eC_number=3.1.4.-;inference=ab initio prediction:Prodigal:2.6,similar to AA sequence:UniProtKB:P75349;locus_tag=CPIPMKDA_01562;product=Putative metallophosphoesterase MG207 
1	Prodigal:2.6	CDS	1662731	1663318	.	-	0	ID=CPIPMKDA_01563;eC_number=3.6.1.66;inference=ab initio prediction:Prodigal:2.6,similar to AA sequence:UniProtKB:P99094;locus_tag=CPIPMKDA_01563;product=dITP/XTP pyrophosphatase
1	Prodigal:2.6	CDS	1663333	1664136	.	-	0	ID=CPIPMKDA_01564;eC_number=5.1.1.3;Name=murI;gene=murI;inference=ab initio prediction:Prodigal:2.6,similar to AA sequence:UniProtKB:Q6GHT5;locus_tag=CPIPMKDA_01564;product=Glutamate racemase
1	Prodigal:2.6	CDS	1664299	1665141	.	-	0	ID=CPIPMKDA_01565;eC_number=1.3.5.1;Name=frdB;dbxref=COG:COG0479;gene=frdB;inference=ab initio prediction:Prodigal:2.6,similar to AA sequence:UniProtKB:P17596;locus_tag=CPIPMKDA_01565;product=Fumarate reductase iron-sulfur subunit
1	Prodigal:2.6	CDS	1665141	1666907	.	-	0	ID=CPIPMKDA_01566;eC_number=1.3.5.4;Name=frdA;gene=frdA;inference=ab initio prediction:Prodigal:2.6,similar to AA sequence:UniProtKB:V3TQ67;locus_tag=CPIPMKDA_01566;product=Fumarate reductase flavoprotein subunit
1	Prodigal:2.6	CDS	1667060	1667674	.	-	0	ID=CPIPMKDA_01567;Name=sdhC;dbxref=COG:COG2009;gene=sdhC;inference=ab initio prediction:Prodigal:2.6,similar to AA sequence:UniProtKB:P08064;locus_tag=CPIPMKDA_01567;product=Succinate dehydrogenase cytochrome b558 subunit
1	Prodigal:2.6	CDS	1668041	1669825	.	-	0	ID=CPIPMKDA_01568;Name=uvrC;dbxref=COG:COG0322;gene=uvrC;inference=ab initio prediction:Prodigal:2.6,similar to AA sequence:UniProtKB:Q5KWH6;locus_tag=CPIPMKDA_01568;product=UvrABC system protein C
1	Prodigal:2.6	CDS	1669923	1670237	.	-	0	ID=CPIPMKDA_01569;Name=trxA_1;dbxref=COG:COG0526;gene=trxA_1;inference=ab initio prediction:Prodigal:2.6,similar to AA sequence:UniProtKB:Q2FZD2;locus_tag=CPIPMKDA_01569;product=Thioredoxin
1	Prodigal:2.6	CDS	1670496	1672844	.	-	0	ID=CPIPMKDA_01570;eC_number=3.1.-.-;Name=mutS2;gene=mutS2;inference=ab initio prediction:Prodigal:2.6,similar to AA sequence:UniProtKB:P65496;locus_tag=CPIPMKDA_01570;product=Endonuclease MutS2
1	Prodigal:2.6	CDS	1672854	1674563	.	-	0	ID=CPIPMKDA_01571;Name=polX;dbxref=COG:COG1387;gene=polX;inference=ab initio prediction:Prodigal:2.6,similar to AA sequence:UniProtKB:P94544;locus_tag=CPIPMKDA_01571;product=DNA polymerase/3'-5' exonuclease PolX
1	Prodigal:2.6	CDS	1674638	1675159	.	-	0	ID=CPIPMKDA_01572;inference=ab initio prediction:Prodigal:2.6;locus_tag=CPIPMKDA_01572;product=hypothetical protein
1	Prodigal:2.6	CDS	1675160	1675426	.	-	0	ID=CPIPMKDA_01573;Name=zapA;dbxref=COG:COG3027;gene=zapA;inference=ab initio prediction:Prodigal:2.6,similar to AA sequence:UniProtKB:P94542;locus_tag=CPIPMKDA_01573;product=Cell division protein ZapA
1	Prodigal:2.6	CDS	1675680	1676606	.	+	0	ID=CPIPMKDA_01574;eC_number=3.1.26.4;Name=rnhC;dbxref=COG:COG1039;gene=rnhC;inference=ab initio prediction:Prodigal:2.6,similar to AA sequence:UniProtKB:P94541;locus_tag=CPIPMKDA_01574;product=Ribonuclease HIII
1	Prodigal:2.6	CDS	1676658	1679060	.	-	0	ID=CPIPMKDA_01575;eC_number=6.1.1.20;Name=pheT_2;dbxref=COG:COG0072;gene=pheT_2;inference=ab initio prediction:Prodigal:2.6,similar to AA sequence:UniProtKB:Q4L5E4;locus_tag=CPIPMKDA_01575;product=Phenylalanine--tRNA ligase beta subunit
1	Prodigal:2.6	CDS	1679060	1680118	.	-	0	ID=CPIPMKDA_01576;eC_number=6.1.1.20;Name=pheS;dbxref=COG:COG0016;gene=pheS;inference=ab initio prediction:Prodigal:2.6,similar to AA sequence:UniProtKB:Q4L5E3;locus_tag=CPIPMKDA_01576;product=Phenylalanine--tRNA ligase alpha subunit
1	Prodigal:2.6	CDS	1680486	1681226	.	-	0	ID=CPIPMKDA_01577;eC_number=2.1.1.-;inference=ab initio prediction:Prodigal:2.6,similar to AA sequence:UniProtKB:Q7A794;locus_tag=CPIPMKDA_01577;product=Putative TrmH family tRNA/rRNA methyltransferase
1	Prodigal:2.6	CDS	1681233	1681436	.	+	0	ID=CPIPMKDA_01578;inference=ab initio prediction:Prodigal:2.6;locus_tag=CPIPMKDA_01578;product=hypothetical protein
1	Prodigal:2.6	CDS	1681565	1684012	.	+	0	ID=CPIPMKDA_01579;Name=pls;gene=pls;inference=ab initio prediction:Prodigal:2.6,similar to AA sequence:UniProtKB:P80544;locus_tag=CPIPMKDA_01579;product=Surface protein
1	Prodigal:2.6	CDS	1684492	1684665	.	-	0	ID=CPIPMKDA_01580;Name=rpmF;gene=rpmF;inference=ab initio prediction:Prodigal:2.6,similar to AA sequence:UniProtKB:P66210;locus_tag=CPIPMKDA_01580;product=50S ribosomal protein L32
1	Prodigal:2.6	CDS	1684743	1685297	.	-	0	ID=CPIPMKDA_01581;inference=ab initio prediction:Prodigal:2.6;locus_tag=CPIPMKDA_01581;product=hypothetical protein
1	Prodigal:2.6	CDS	1685424	1686557	.	+	0	ID=CPIPMKDA_01582;inference=ab initio prediction:Prodigal:2.6,similar to AA sequence:UniProtKB:Q97P99;locus_tag=CPIPMKDA_01582;note=UPF0348 protein SP_1742;product=hypothetical protein
1	Prodigal:2.6	CDS	1686961	1687446	.	-	0	ID=CPIPMKDA_01583;eC_number=2.7.7.3;Name=coaD;gene=coaD;inference=ab initio prediction:Prodigal:2.6,similar to AA sequence:UniProtKB:P63819;locus_tag=CPIPMKDA_01583;product=Phosphopantetheine adenylyltransferase
1	Prodigal:2.6	CDS	1687448	1688011	.	-	0	ID=CPIPMKDA_01584;eC_number=2.1.1.171;Name=rsmD;dbxref=COG:COG0742;gene=rsmD;inference=ab initio prediction:Prodigal:2.6,similar to AA sequence:UniProtKB:P44869;locus_tag=CPIPMKDA_01584;product=Ribosomal RNA small subunit methyltransferase D
1	Prodigal:2.6	CDS	1688057	1688446	.	+	0	ID=CPIPMKDA_01585;inference=ab initio prediction:Prodigal:2.6;locus_tag=CPIPMKDA_01585;product=hypothetical protein
1	Prodigal:2.6	CDS	1688456	1688707	.	-	0	ID=CPIPMKDA_01586;inference=ab initio prediction:Prodigal:2.6;locus_tag=CPIPMKDA_01586;product=hypothetical protein
1	Prodigal:2.6	CDS	1688928	1689854	.	+	0	ID=CPIPMKDA_01587;eC_number=3.1.4.46;Name=glpQ_2;dbxref=COG:COG0584;gene=glpQ_2;inference=ab initio prediction:Prodigal:2.6,similar to AA sequence:UniProtKB:P37965;locus_tag=CPIPMKDA_01587;product=Glycerophosphodiester phosphodiesterase
1	Prodigal:2.6	CDS	1690369	1690803	.	-	0	ID=CPIPMKDA_01588;inference=ab initio prediction:Prodigal:2.6;locus_tag=CPIPMKDA_01588;product=hypothetical protein
1	Prodigal:2.6	CDS	1690824	1691876	.	-	0	ID=CPIPMKDA_01589;inference=ab initio prediction:Prodigal:2.6;locus_tag=CPIPMKDA_01589;product=hypothetical protein
1	Prodigal:2.6	CDS	1692318	1692779	.	-	0	ID=CPIPMKDA_01590;inference=ab initio prediction:Prodigal:2.6;locus_tag=CPIPMKDA_01590;product=hypothetical protein
1	Prodigal:2.6	CDS	1692805	1693716	.	-	0	ID=CPIPMKDA_01591;eC_number=2.5.1.-;Name=ctaB2;dbxref=COG:COG0109;gene=ctaB2;inference=ab initio prediction:Prodigal:2.6,similar to AA sequence:UniProtKB:P24009;locus_tag=CPIPMKDA_01591;product=Protoheme IX farnesyltransferase 2
1	Prodigal:2.6	CDS	1693999	1694925	.	+	0	ID=CPIPMKDA_01592;eC_number=1.3.-.-;Name=ctaA;gene=ctaA;inference=ab initio prediction:Prodigal:2.6,similar to AA sequence:UniProtKB:P94346;locus_tag=CPIPMKDA_01592;product=Heme A synthase
1	Prodigal:2.6	CDS	1695068	1698529	.	-	0	ID=CPIPMKDA_01593;eC_number=6.4.1.7;Name=cfiB_2;dbxref=COG:COG0439;gene=cfiB_2;inference=ab initio prediction:Prodigal:2.6,similar to AA sequence:UniProtKB:D3DJ42;locus_tag=CPIPMKDA_01593;product=2-oxoglutarate carboxylase small subunit
1	Prodigal:2.6	CDS	1698919	1700142	.	-	0	ID=CPIPMKDA_01594;eC_number=2.4.1.129;Name=ftsW;dbxref=COG:COG0772;gene=ftsW;inference=ab initio prediction:Prodigal:2.6,similar to AA sequence:UniProtKB:O07639;locus_tag=CPIPMKDA_01594;product=putative peptidoglycan glycosyltransferase FtsW
1	Prodigal:2.6	CDS	1700544	1700819	.	-	0	ID=CPIPMKDA_01595;inference=ab initio prediction:Prodigal:2.6,similar to AA sequence:UniProtKB:Q7A161;locus_tag=CPIPMKDA_01595;note=UPF0358 protein MW0995;product=hypothetical protein
1	Prodigal:2.6	CDS	1700964	1701446	.	+	0	ID=CPIPMKDA_01596;inference=ab initio prediction:Prodigal:2.6;locus_tag=CPIPMKDA_01596;product=hypothetical protein
1	Prodigal:2.6	CDS	1701448	1701603	.	+	0	ID=CPIPMKDA_01597;inference=ab initio prediction:Prodigal:2.6;locus_tag=CPIPMKDA_01597;product=hypothetical protein
1	Prodigal:2.6	CDS	1701627	1701878	.	-	0	ID=CPIPMKDA_01598;inference=ab initio prediction:Prodigal:2.6;locus_tag=CPIPMKDA_01598;product=hypothetical protein
1	Prodigal:2.6	CDS	1702073	1702291	.	-	0	ID=CPIPMKDA_01599;inference=ab initio prediction:Prodigal:2.6;locus_tag=CPIPMKDA_01599;product=hypothetical protein
1	Prodigal:2.6	CDS	1702672	1703745	.	-	0	ID=CPIPMKDA_01600;inference=ab initio prediction:Prodigal:2.6;locus_tag=CPIPMKDA_01600;product=hypothetical protein
1	Prodigal:2.6	CDS	1704139	1705986	.	-	0	ID=CPIPMKDA_01601;Name=typA;dbxref=COG:COG1217;gene=typA;inference=ab initio prediction:Prodigal:2.6,similar to AA sequence:UniProtKB:P32132;locus_tag=CPIPMKDA_01601;product=GTP-binding protein TypA/BipA
1	Prodigal:2.6	CDS	1706085	1706276	.	+	0	ID=CPIPMKDA_01602;inference=ab initio prediction:Prodigal:2.6;locus_tag=CPIPMKDA_01602;product=hypothetical protein
1	Prodigal:2.6	CDS	1706830	1707651	.	-	0	ID=CPIPMKDA_01603;eC_number=3.1.3.25;Name=suhB_2;dbxref=COG:COG0483;gene=suhB_2;inference=ab initio prediction:Prodigal:2.6,similar to AA sequence:UniProtKB:P0ADG4;locus_tag=CPIPMKDA_01603;product=Inositol-1-monophosphatase
1	Prodigal:2.6	CDS	1707828	1708439	.	+	0	ID=CPIPMKDA_01604;inference=ab initio prediction:Prodigal:2.6,similar to AA sequence:UniProtKB:Q99UZ6;locus_tag=CPIPMKDA_01604;note=UPF0637 protein SA0957;product=hypothetical protein
1	Prodigal:2.6	CDS	1708554	1709915	.	+	0	ID=CPIPMKDA_01605;Name=mntH;gene=mntH;inference=ab initio prediction:Prodigal:2.6,similar to AA sequence:UniProtKB:Q99UZ7;locus_tag=CPIPMKDA_01605;product=Divalent metal cation transporter MntH
1	Prodigal:2.6	CDS	1710129	1710665	.	-	0	ID=CPIPMKDA_01606;inference=ab initio prediction:Prodigal:2.6;locus_tag=CPIPMKDA_01606;product=hypothetical protein
1	Prodigal:2.6	CDS	1710970	1712121	.	-	0	ID=CPIPMKDA_01607;inference=ab initio prediction:Prodigal:2.6;locus_tag=CPIPMKDA_01607;product=hypothetical protein
1	Prodigal:2.6	CDS	1712190	1713263	.	-	0	ID=CPIPMKDA_01608;Name=potD;dbxref=COG:COG0687;gene=potD;inference=ab initio prediction:Prodigal:2.6,similar to AA sequence:UniProtKB:P0AFK9;locus_tag=CPIPMKDA_01608;product=Spermidine/putrescine-binding periplasmic protein
1	Prodigal:2.6	CDS	1713260	1714003	.	-	0	ID=CPIPMKDA_01609;Name=ydcV;gene=ydcV;inference=ab initio prediction:Prodigal:2.6,similar to AA sequence:UniProtKB:P0AFR9;locus_tag=CPIPMKDA_01609;product=Inner membrane ABC transporter permease protein YdcV
1	Prodigal:2.6	CDS	1714078	1714881	.	-	0	ID=CPIPMKDA_01610;Name=potB;dbxref=COG:COG1176;gene=potB;inference=ab initio prediction:Prodigal:2.6,similar to AA sequence:UniProtKB:P0AFK4;locus_tag=CPIPMKDA_01610;product=Spermidine/putrescine transport system permease protein PotB
1	Prodigal:2.6	CDS	1714874	1715968	.	-	0	ID=CPIPMKDA_01611;eC_number=3.6.3.31;Name=potA;gene=potA;inference=ab initio prediction:Prodigal:2.6,similar to AA sequence:UniProtKB:Q7A679;locus_tag=CPIPMKDA_01611;product=Spermidine/putrescine import ATP-binding protein PotA
1	Prodigal:2.6	CDS	1715980	1716519	.	-	0	ID=CPIPMKDA_01612;Name=puuR;gene=puuR;inference=ab initio prediction:Prodigal:2.6,similar to AA sequence:UniProtKB:P0A9U6;locus_tag=CPIPMKDA_01612;product=HTH-type transcriptional regulator PuuR
1	Prodigal:2.6	CDS	1716658	1716936	.	-	0	ID=CPIPMKDA_01613;inference=ab initio prediction:Prodigal:2.6,similar to AA sequence:UniProtKB:Q9K9K7;locus_tag=CPIPMKDA_01613;note=UPF0223 protein BH2638;product=hypothetical protein
1	Prodigal:2.6	CDS	1717238	1718644	.	-	0	ID=CPIPMKDA_01614;eC_number=1.8.1.4;Name=pdhD_2;gene=pdhD_2;inference=ab initio prediction:Prodigal:2.6,similar to AA sequence:UniProtKB:P99084;locus_tag=CPIPMKDA_01614;product=Dihydrolipoyl dehydrogenase
1	Prodigal:2.6	CDS	1718649	1719950	.	-	0	ID=CPIPMKDA_01615;eC_number=2.3.1.12;Name=pdhC_3;gene=pdhC_3;inference=ab initio prediction:Prodigal:2.6,similar to AA sequence:UniProtKB:P65636;locus_tag=CPIPMKDA_01615;product=Dihydrolipoyllysine-residue acetyltransferase component of pyruvate dehydrogenase complex
1	Prodigal:2.6	CDS	1720081	1721058	.	-	0	ID=CPIPMKDA_01616;eC_number=1.2.4.1;Name=pdhB;gene=pdhB;inference=ab initio prediction:Prodigal:2.6,similar to AA sequence:UniProtKB:P99063;locus_tag=CPIPMKDA_01616;product=Pyruvate dehydrogenase E1 component subunit beta
1	Prodigal:2.6	CDS	1721062	1722174	.	-	0	ID=CPIPMKDA_01617;eC_number=1.2.4.1;Name=pdhA;gene=pdhA;inference=ab initio prediction:Prodigal:2.6,similar to AA sequence:UniProtKB:Q820A6;locus_tag=CPIPMKDA_01617;product=Pyruvate dehydrogenase E1 component subunit alpha
1	Prodigal:2.6	CDS	1722345	1722971	.	-	0	ID=CPIPMKDA_01618;inference=ab initio prediction:Prodigal:2.6;locus_tag=CPIPMKDA_01618;product=hypothetical protein
1	Prodigal:2.6	CDS	1723154	1723705	.	+	0	ID=CPIPMKDA_01619;eC_number=3.5.1.88;Name=def;gene=def;inference=ab initio prediction:Prodigal:2.6,similar to AA sequence:UniProtKB:P99077;locus_tag=CPIPMKDA_01619;product=Peptide deformylase
1	Prodigal:2.6	CDS	1724137	1724355	.	+	0	ID=CPIPMKDA_01620;inference=ab initio prediction:Prodigal:2.6,similar to AA sequence:UniProtKB:Q5XA23;locus_tag=CPIPMKDA_01620;note=UPF0356 protein M6_Spy1605;product=hypothetical protein
1	Prodigal:2.6	CDS	1724355	1726037	.	+	0	ID=CPIPMKDA_01621;eC_number=3.1.-.-;Name=rnj1;dbxref=COG:COG0595;gene=rnj1;inference=ab initio prediction:Prodigal:2.6,similar to AA sequence:UniProtKB:Q2FZG9;locus_tag=CPIPMKDA_01621;product=Ribonuclease J 1
1	Prodigal:2.6	CDS	1727019	1727678	.	-	0	ID=CPIPMKDA_01622;Name=ktrA;dbxref=COG:COG0569;gene=ktrA;inference=ab initio prediction:Prodigal:2.6,similar to AA sequence:UniProtKB:O32080;locus_tag=CPIPMKDA_01622;product=Ktr system potassium uptake protein A
1	Prodigal:2.6	CDS	1727734	1728750	.	-	0	ID=CPIPMKDA_01623;Name=ythB;dbxref=COG:COG1294;gene=ythB;inference=ab initio prediction:Prodigal:2.6,similar to AA sequence:UniProtKB:O34505;locus_tag=CPIPMKDA_01623;product=Putative cytochrome bd menaquinol oxidase subunit II
1	Prodigal:2.6	CDS	1728747	1730102	.	-	0	ID=CPIPMKDA_01624;eC_number=1.10.3.-;Name=ythA;dbxref=COG:COG1271;gene=ythA;inference=ab initio prediction:Prodigal:2.6,similar to AA sequence:UniProtKB:C0SP90;locus_tag=CPIPMKDA_01624;product=Putative cytochrome bd menaquinol oxidase subunit I
1	Prodigal:2.6	CDS	1730303	1730539	.	+	0	ID=CPIPMKDA_01625;inference=ab initio prediction:Prodigal:2.6;locus_tag=CPIPMKDA_01625;product=hypothetical protein
1	Prodigal:2.6	CDS	1730814	1732532	.	-	0	ID=CPIPMKDA_01626;eC_number=2.7.3.9;Name=ptsI;dbxref=COG:COG1080;gene=ptsI;inference=ab initio prediction:Prodigal:2.6,similar to AA sequence:UniProtKB:P51183;locus_tag=CPIPMKDA_01626;product=Phosphoenolpyruvate-protein phosphotransferase
1	Prodigal:2.6	CDS	1732535	1732801	.	-	0	ID=CPIPMKDA_01627;Name=ptsH;gene=ptsH;inference=ab initio prediction:Prodigal:2.6,similar to AA sequence:UniProtKB:Q9EYQ9;locus_tag=CPIPMKDA_01627;product=Phosphocarrier protein HPr
1	Prodigal:2.6	CDS	1732957	1733496	.	-	0	ID=CPIPMKDA_01628;inference=ab initio prediction:Prodigal:2.6;locus_tag=CPIPMKDA_01628;product=hypothetical protein
1	Prodigal:2.6	CDS	1733556	1734728	.	-	0	ID=CPIPMKDA_01629;eC_number=2.1.1.191;Name=rlmI;dbxref=COG:COG1092;gene=rlmI;inference=ab initio prediction:Prodigal:2.6,similar to AA sequence:UniProtKB:P75876;locus_tag=CPIPMKDA_01629;product=Ribosomal RNA large subunit methyltransferase I
1	Prodigal:2.6	CDS	1735034	1736326	.	-	0	ID=CPIPMKDA_01630;inference=ab initio prediction:Prodigal:2.6;locus_tag=CPIPMKDA_01630;product=hypothetical protein
1	Prodigal:2.6	CDS	1736478	1736612	.	+	0	ID=CPIPMKDA_01631;inference=ab initio prediction:Prodigal:2.6;locus_tag=CPIPMKDA_01631;product=hypothetical protein
1	Prodigal:2.6	CDS	1737024	1738799	.	-	0	ID=CPIPMKDA_01632;eC_number=4.2.1.53;dbxref=COG:COG4716;inference=ab initio prediction:Prodigal:2.6,similar to AA sequence:UniProtKB:B9E972;locus_tag=CPIPMKDA_01632;product=Oleate hydratase
1	Prodigal:2.6	CDS	1739322	1739897	.	+	0	ID=CPIPMKDA_01633;Name=ykoE;dbxref=COG:COG4721;gene=ykoE;inference=ab initio prediction:Prodigal:2.6,similar to AA sequence:UniProtKB:O34738;locus_tag=CPIPMKDA_01633;product=Putative HMP/thiamine permease protein YkoE
1	Prodigal:2.6	CDS	1739911	1741314	.	+	0	ID=CPIPMKDA_01634;eC_number=3.6.3.-;Name=ykoD;dbxref=COG:COG1122;gene=ykoD;inference=ab initio prediction:Prodigal:2.6,similar to AA sequence:UniProtKB:O34362;locus_tag=CPIPMKDA_01634;product=Putative HMP/thiamine import ATP-binding protein YkoD
1	Prodigal:2.6	CDS	1741307	1742113	.	+	0	ID=CPIPMKDA_01635;Name=ykoC;gene=ykoC;inference=ab initio prediction:Prodigal:2.6,similar to AA sequence:UniProtKB:O34572;locus_tag=CPIPMKDA_01635;product=Putative HMP/thiamine permease protein YkoC
1	Prodigal:2.6	CDS	1742246	1743487	.	-	0	ID=CPIPMKDA_01636;eC_number=6.3.4.13;Name=purD;gene=purD;inference=ab initio prediction:Prodigal:2.6,similar to AA sequence:UniProtKB:P65896;locus_tag=CPIPMKDA_01636;product=Phosphoribosylamine--glycine ligase
1	Prodigal:2.6	CDS	1743513	1744991	.	-	0	ID=CPIPMKDA_01637;Name=purH;gene=purH;inference=ab initio prediction:Prodigal:2.6,similar to AA sequence:UniProtKB:P67544;locus_tag=CPIPMKDA_01637;product=Bifunctional purine biosynthesis protein PurH
1	Prodigal:2.6	CDS	1745008	1745574	.	-	0	ID=CPIPMKDA_01638;eC_number=2.1.2.2;Name=purN;gene=purN;inference=ab initio prediction:Prodigal:2.6,similar to AA sequence:UniProtKB:P99162;locus_tag=CPIPMKDA_01638;product=Phosphoribosylglycinamide formyltransferase
1	Prodigal:2.6	CDS	1745574	1746605	.	-	0	ID=CPIPMKDA_01639;eC_number=6.3.3.1;Name=purM;gene=purM;inference=ab initio prediction:Prodigal:2.6,similar to AA sequence:UniProtKB:P99163;locus_tag=CPIPMKDA_01639;product=Phosphoribosylformylglycinamidine cyclo-ligase
1	Prodigal:2.6	CDS	1746598	1748082	.	-	0	ID=CPIPMKDA_01640;eC_number=2.4.2.14;Name=purF;gene=purF;inference=ab initio prediction:Prodigal:2.6,similar to AA sequence:UniProtKB:P99164;locus_tag=CPIPMKDA_01640;product=Amidophosphoribosyltransferase
1	Prodigal:2.6	CDS	1748061	1750250	.	-	0	ID=CPIPMKDA_01641;eC_number=6.3.5.3;Name=purL;gene=purL;inference=ab initio prediction:Prodigal:2.6,similar to AA sequence:UniProtKB:P65901;locus_tag=CPIPMKDA_01641;product=Phosphoribosylformylglycinamidine synthase subunit PurL
1	Prodigal:2.6	CDS	1750243	1750914	.	-	0	ID=CPIPMKDA_01642;eC_number=6.3.5.3;Name=purQ;gene=purQ;inference=ab initio prediction:Prodigal:2.6,similar to AA sequence:UniProtKB:P99166;locus_tag=CPIPMKDA_01642;product=Phosphoribosylformylglycinamidine synthase subunit PurQ
1	Prodigal:2.6	CDS	1750916	1751176	.	-	0	ID=CPIPMKDA_01643;eC_number=6.3.5.3;Name=purS;dbxref=COG:COG1828;gene=purS;inference=ab initio prediction:Prodigal:2.6,similar to AA sequence:UniProtKB:P12049;locus_tag=CPIPMKDA_01643;product=Phosphoribosylformylglycinamidine synthase subunit PurS
1	Prodigal:2.6	CDS	1751176	1751880	.	-	0	ID=CPIPMKDA_01644;eC_number=6.3.2.6;Name=purC;gene=purC;inference=ab initio prediction:Prodigal:2.6,similar to AA sequence:UniProtKB:P99064;locus_tag=CPIPMKDA_01644;product=Phosphoribosylaminoimidazole-succinocarboxamide synthase
1	Prodigal:2.6	CDS	1751881	1753008	.	-	0	ID=CPIPMKDA_01645;eC_number=6.3.4.18;Name=purK;gene=purK;inference=ab initio prediction:Prodigal:2.6,similar to AA sequence:UniProtKB:Q7A695;locus_tag=CPIPMKDA_01645;product=N5-carboxyaminoimidazole ribonucleotide synthase
1	Prodigal:2.6	CDS	1752995	1753477	.	-	0	ID=CPIPMKDA_01646;eC_number=5.4.99.18;Name=purE;dbxref=COG:COG0041;gene=purE;inference=ab initio prediction:Prodigal:2.6,similar to AA sequence:UniProtKB:Q9WYS7;locus_tag=CPIPMKDA_01646;product=N5-carboxyaminoimidazole ribonucleotide mutase
1	Prodigal:2.6	CDS	1753682	1754542	.	+	0	ID=CPIPMKDA_01647;Name=folD;gene=folD;inference=ab initio prediction:Prodigal:2.6,similar to AA sequence:UniProtKB:Q7A697;locus_tag=CPIPMKDA_01647;product=Bifunctional protein FolD protein
1	Prodigal:2.6	CDS	1754915	1755232	.	+	0	ID=CPIPMKDA_01648;inference=ab initio prediction:Prodigal:2.6,similar to AA sequence:UniProtKB:P56957;locus_tag=CPIPMKDA_01648;product=Pesticidal crystal protein Cry22Aa
1	Prodigal:2.6	CDS	1755770	1756894	.	+	0	ID=CPIPMKDA_01649;eC_number=1.10.3.-;Name=qoxA;gene=qoxA;inference=ab initio prediction:Prodigal:2.6,similar to AA sequence:UniProtKB:Q7A698;locus_tag=CPIPMKDA_01649;product=putative quinol oxidase subunit 2
1	Prodigal:2.6	CDS	1756894	1758882	.	+	0	ID=CPIPMKDA_01650;eC_number=1.10.3.-;Name=qoxB;gene=qoxB;inference=ab initio prediction:Prodigal:2.6,similar to AA sequence:UniProtKB:Q7A699;locus_tag=CPIPMKDA_01650;product=putative quinol oxidase subunit 1
1	Prodigal:2.6	CDS	1758872	1759477	.	+	0	ID=CPIPMKDA_01651;eC_number=1.10.3.-;Name=qoxC;gene=qoxC;inference=ab initio prediction:Prodigal:2.6,similar to AA sequence:UniProtKB:E0TW65;locus_tag=CPIPMKDA_01651;product=Quinol oxidase subunit 3
1	Prodigal:2.6	CDS	1759474	1759764	.	+	0	ID=CPIPMKDA_01652;eC_number=1.10.3.-;Name=qoxD;gene=qoxD;inference=ab initio prediction:Prodigal:2.6,similar to AA sequence:UniProtKB:E0TW64;locus_tag=CPIPMKDA_01652;product=Quinol oxidase subunit 4
1	Prodigal:2.6	CDS	1759930	1760859	.	+	0	ID=CPIPMKDA_01653;eC_number=3.2.-.-;Name=rihC;dbxref=COG:COG1957;gene=rihC;inference=ab initio prediction:Prodigal:2.6,similar to AA sequence:UniProtKB:P22564;locus_tag=CPIPMKDA_01653;product=Non-specific ribonucleoside hydrolase RihC
1	Prodigal:2.6	CDS	1761016	1762218	.	-	0	ID=CPIPMKDA_01654;Name=fmtA;gene=fmtA;inference=ab initio prediction:Prodigal:2.6,similar to AA sequence:UniProtKB:Q7A6A2;locus_tag=CPIPMKDA_01654;product=Protein FmtA
1	Prodigal:2.6	CDS	1763025	1764263	.	+	0	ID=CPIPMKDA_01655;eC_number=2.7.8.-;Name=tagT;dbxref=COG:COG1316;gene=tagT;inference=ab initio prediction:Prodigal:2.6,similar to AA sequence:UniProtKB:Q7WY78;locus_tag=CPIPMKDA_01655;product=Polyisoprenyl-teichoic acid--peptidoglycan teichoic acid transferase TagT
1	Prodigal:2.6	CDS	1764311	1764781	.	+	0	ID=CPIPMKDA_01656;inference=ab initio prediction:Prodigal:2.6;locus_tag=CPIPMKDA_01656;product=hypothetical protein
1	Prodigal:2.6	CDS	1765129	1765260	.	+	0	ID=CPIPMKDA_01657;inference=ab initio prediction:Prodigal:2.6;locus_tag=CPIPMKDA_01657;product=hypothetical protein
1	Prodigal:2.6	CDS	1765355	1765777	.	+	0	ID=CPIPMKDA_01658;eC_number=2.3.1.-;inference=ab initio prediction:Prodigal:2.6,similar to AA sequence:UniProtKB:Q5HH30;locus_tag=CPIPMKDA_01658;product=Acetyltransferase
1	Prodigal:2.6	CDS	1766018	1770025	.	+	0	ID=CPIPMKDA_01659;Name=atl_3;dbxref=COG:COG4193;gene=atl_3;inference=ab initio prediction:Prodigal:2.6,similar to AA sequence:UniProtKB:O33635;locus_tag=CPIPMKDA_01659;product=Bifunctional autolysin
1	Prodigal:2.6	CDS	1770265	1770684	.	-	0	ID=CPIPMKDA_01660;Name=slyA_2;gene=slyA_2;inference=ab initio prediction:Prodigal:2.6,similar to AA sequence:UniProtKB:P69989;locus_tag=CPIPMKDA_01660;product=Transcriptional regulator SlyA
1	Prodigal:2.6	CDS	1770838	1771845	.	+	0	ID=CPIPMKDA_01661;inference=ab initio prediction:Prodigal:2.6;locus_tag=CPIPMKDA_01661;product=hypothetical protein
1	Prodigal:2.6	CDS	1771988	1773172	.	+	0	ID=CPIPMKDA_01662;eC_number=2.6.1.-;Name=patA_1;dbxref=COG:COG0436;gene=patA_1;inference=ab initio prediction:Prodigal:2.6,similar to AA sequence:UniProtKB:P16524;locus_tag=CPIPMKDA_01662;product=Putative N-acetyl-LL-diaminopimelate aminotransferase
1	Prodigal:2.6	CDS	1773517	1774335	.	-	0	ID=CPIPMKDA_01663;eC_number=4.1.3.36;Name=menB;dbxref=COG:COG0447;gene=menB;inference=ab initio prediction:Prodigal:2.6,similar to AA sequence:UniProtKB:Q5HH38;locus_tag=CPIPMKDA_01663;product=1%2C4-dihydroxy-2-naphthoyl-CoA synthase
1	Prodigal:2.6	CDS	1774328	1775131	.	-	0	ID=CPIPMKDA_01664;eC_number=4.2.99.20;Name=menH;dbxref=COG:COG0596;gene=menH;inference=ab initio prediction:Prodigal:2.6,similar to AA sequence:UniProtKB:P37355;locus_tag=CPIPMKDA_01664;product=2-succinyl-6-hydroxy-2%2C4-cyclohexadiene-1-carboxylate synthase
1	Prodigal:2.6	CDS	1775118	1776791	.	-	0	ID=CPIPMKDA_01665;eC_number=2.2.1.9;Name=menD;gene=menD;inference=ab initio prediction:Prodigal:2.6,similar to AA sequence:UniProtKB:Q71YZ2;locus_tag=CPIPMKDA_01665;product=2-succinyl-5-enolpyruvyl-6-hydroxy-3-cyclohexene-1-carboxylate synthase
1	Prodigal:2.6	CDS	1776778	1778139	.	-	0	ID=CPIPMKDA_01666;eC_number=5.4.4.2;Name=pchA;dbxref=COG:COG1169;gene=pchA;inference=ab initio prediction:Prodigal:2.6,similar to AA sequence:UniProtKB:Q51508;locus_tag=CPIPMKDA_01666;product=Salicylate biosynthesis isochorismate synthase
1	Prodigal:2.6	CDS	1778318	1779256	.	+	0	ID=CPIPMKDA_01667;eC_number=2.5.1.74;Name=menA;dbxref=COG:COG1575;gene=menA;inference=ab initio prediction:Prodigal:2.6,similar to AA sequence:UniProtKB:P9WIP3;locus_tag=CPIPMKDA_01667;product=1%2C4-dihydroxy-2-naphthoate octaprenyltransferase
1	Prodigal:2.6	CDS	1779608	1780165	.	-	0	ID=CPIPMKDA_01668;inference=ab initio prediction:Prodigal:2.6;locus_tag=CPIPMKDA_01668;product=hypothetical protein
1	Prodigal:2.6	CDS	1780396	1780611	.	+	0	ID=CPIPMKDA_01669;inference=ab initio prediction:Prodigal:2.6;locus_tag=CPIPMKDA_01669;product=hypothetical protein
1	Prodigal:2.6	CDS	1781153	1781683	.	+	0	ID=CPIPMKDA_01670;inference=ab initio prediction:Prodigal:2.6;locus_tag=CPIPMKDA_01670;product=hypothetical protein
1	Prodigal:2.6	CDS	1781886	1782116	.	+	0	ID=CPIPMKDA_01671;inference=ab initio prediction:Prodigal:2.6;locus_tag=CPIPMKDA_01671;product=hypothetical protein
1	Prodigal:2.6	CDS	1782497	1782751	.	-	0	ID=CPIPMKDA_01672;inference=ab initio prediction:Prodigal:2.6;locus_tag=CPIPMKDA_01672;product=hypothetical protein
1	Prodigal:2.6	CDS	1782960	1783055	.	-	0	ID=CPIPMKDA_01673;inference=ab initio prediction:Prodigal:2.6;locus_tag=CPIPMKDA_01673;product=hypothetical protein
1	Prodigal:2.6	CDS	1783081	1783440	.	+	0	ID=CPIPMKDA_01674;inference=ab initio prediction:Prodigal:2.6;locus_tag=CPIPMKDA_01674;product=hypothetical protein
1	Prodigal:2.6	CDS	1783423	1783557	.	-	0	ID=CPIPMKDA_01675;inference=ab initio prediction:Prodigal:2.6;locus_tag=CPIPMKDA_01675;product=hypothetical protein
1	Prodigal:2.6	CDS	1783787	1784551	.	-	0	ID=CPIPMKDA_01676;inference=ab initio prediction:Prodigal:2.6;locus_tag=CPIPMKDA_01676;product=hypothetical protein
1	Prodigal:2.6	CDS	1784601	1784807	.	+	0	ID=CPIPMKDA_01677;inference=ab initio prediction:Prodigal:2.6;locus_tag=CPIPMKDA_01677;product=hypothetical protein
1	Prodigal:2.6	CDS	1784796	1784960	.	-	0	ID=CPIPMKDA_01678;inference=ab initio prediction:Prodigal:2.6;locus_tag=CPIPMKDA_01678;product=hypothetical protein
1	Prodigal:2.6	CDS	1784957	1785211	.	-	0	ID=CPIPMKDA_01679;inference=ab initio prediction:Prodigal:2.6;locus_tag=CPIPMKDA_01679;product=hypothetical protein
1	Prodigal:2.6	CDS	1785405	1785734	.	+	0	ID=CPIPMKDA_01680;inference=ab initio prediction:Prodigal:2.6;locus_tag=CPIPMKDA_01680;product=hypothetical protein
1	Prodigal:2.6	CDS	1785746	1786207	.	+	0	ID=CPIPMKDA_01681;inference=ab initio prediction:Prodigal:2.6;locus_tag=CPIPMKDA_01681;product=hypothetical protein
1	Prodigal:2.6	CDS	1786223	1786741	.	+	0	ID=CPIPMKDA_01682;inference=ab initio prediction:Prodigal:2.6;locus_tag=CPIPMKDA_01682;product=hypothetical protein
1	Prodigal:2.6	CDS	1786743	1787186	.	+	0	ID=CPIPMKDA_01683;inference=ab initio prediction:Prodigal:2.6;locus_tag=CPIPMKDA_01683;product=hypothetical protein
1	Prodigal:2.6	CDS	1787259	1787453	.	+	0	ID=CPIPMKDA_01684;inference=ab initio prediction:Prodigal:2.6;locus_tag=CPIPMKDA_01684;product=hypothetical protein
1	Prodigal:2.6	CDS	1787522	1788037	.	+	0	ID=CPIPMKDA_01685;inference=ab initio prediction:Prodigal:2.6;locus_tag=CPIPMKDA_01685;product=hypothetical protein
1	Prodigal:2.6	CDS	1788039	1788374	.	+	0	ID=CPIPMKDA_01686;inference=ab initio prediction:Prodigal:2.6;locus_tag=CPIPMKDA_01686;product=hypothetical protein
1	Prodigal:2.6	CDS	1788430	1789026	.	+	0	ID=CPIPMKDA_01687;inference=ab initio prediction:Prodigal:2.6;locus_tag=CPIPMKDA_01687;product=hypothetical protein
1	Prodigal:2.6	CDS	1789150	1789494	.	+	0	ID=CPIPMKDA_01688;Name=xerD_2;gene=xerD_2;inference=ab initio prediction:Prodigal:2.6,protein motif:HAMAP:MF_01807;locus_tag=CPIPMKDA_01688;product=Tyrosine recombinase XerD
1	Aragorn:1.2	tRNA	1789651	1789741	.	-	.	ID=CPIPMKDA_01689;inference=COORDINATES:profile:Aragorn:1.2;locus_tag=CPIPMKDA_01689;product=tRNA-Ser(gct)
1	Aragorn:1.2	tRNA	1789744	1789818	.	-	.	ID=CPIPMKDA_01690;inference=COORDINATES:profile:Aragorn:1.2;locus_tag=CPIPMKDA_01690;product=tRNA-Asn(gtt)
1	Prodigal:2.6	CDS	1790000	1790575	.	-	0	ID=CPIPMKDA_01691;Name=comK;dbxref=COG:COG4903;gene=comK;inference=ab initio prediction:Prodigal:2.6,similar to AA sequence:UniProtKB:P40396;locus_tag=CPIPMKDA_01691;product=Competence transcription factor
1	Prodigal:2.6	CDS	1790790	1791008	.	+	0	ID=CPIPMKDA_01692;inference=ab initio prediction:Prodigal:2.6;locus_tag=CPIPMKDA_01692;product=hypothetical protein
1	Prodigal:2.6	CDS	1791086	1792072	.	-	0	ID=CPIPMKDA_01693;eC_number=6.3.1.20;inference=ab initio prediction:Prodigal:2.6,similar to AA sequence:UniProtKB:A0A0H3JR16;locus_tag=CPIPMKDA_01693;product=Lipoate--protein ligase 1
1	Prodigal:2.6	CDS	1792277	1792462	.	+	0	ID=CPIPMKDA_01694;inference=ab initio prediction:Prodigal:2.6;locus_tag=CPIPMKDA_01694;product=hypothetical protein
1	Prodigal:2.6	CDS	1792468	1793070	.	+	0	ID=CPIPMKDA_01695;inference=ab initio prediction:Prodigal:2.6;locus_tag=CPIPMKDA_01695;product=hypothetical protein
1	Prodigal:2.6	CDS	1793173	1794678	.	-	0	ID=CPIPMKDA_01696;eC_number=3.1.3.6;Name=cpdB_2;dbxref=COG:COG0737;gene=cpdB_2;inference=ab initio prediction:Prodigal:2.6,similar to AA sequence:UniProtKB:P08331;locus_tag=CPIPMKDA_01696;product=2'%2C3'-cyclic-nucleotide 2'-phosphodiesterase/3'-nucleotidase
1	Prodigal:2.6	CDS	1794817	1796175	.	-	0	ID=CPIPMKDA_01697;Name=ktrB_1;dbxref=COG:COG0168;gene=ktrB_1;inference=ab initio prediction:Prodigal:2.6,similar to AA sequence:UniProtKB:O32081;locus_tag=CPIPMKDA_01697;product=Ktr system potassium uptake protein B
1	Prodigal:2.6	CDS	1796193	1797950	.	-	0	ID=CPIPMKDA_01698;eC_number=3.4.21.-;inference=ab initio prediction:Prodigal:2.6,similar to AA sequence:UniProtKB:Q7A6C9;locus_tag=CPIPMKDA_01698;product=Serine protease HtrA-like protein
1	Prodigal:2.6	CDS	1798161	1798967	.	-	0	ID=CPIPMKDA_01699;inference=ab initio prediction:Prodigal:2.6,similar to AA sequence:UniProtKB:P0AEC0;locus_tag=CPIPMKDA_01699;note=UPF0053 inner membrane protein YoaE;product=hypothetical protein
1	Prodigal:2.6	CDS	1799276	1800838	.	-	0	ID=CPIPMKDA_01700;Name=prfC;gene=prfC;inference=ab initio prediction:Prodigal:2.6,similar to AA sequence:UniProtKB:Q99V72;locus_tag=CPIPMKDA_01700;product=Peptide chain release factor 3
1	Prodigal:2.6	CDS	1800842	1801057	.	-	0	ID=CPIPMKDA_01701;inference=ab initio prediction:Prodigal:2.6;locus_tag=CPIPMKDA_01701;product=hypothetical protein
1	Prodigal:2.6	CDS	1801077	1802561	.	-	0	ID=CPIPMKDA_01702;eC_number=6.3.2.7;Name=murE;gene=murE;inference=ab initio prediction:Prodigal:2.6,similar to AA sequence:UniProtKB:P65480;locus_tag=CPIPMKDA_01702;product=UDP-N-acetylmuramoyl-L-alanyl-D-glutamate--L-lysine ligase
1	Prodigal:2.6	CDS	1803083	1804258	.	+	0	ID=CPIPMKDA_01703;eC_number=2.4.1.315;Name=ugtP;dbxref=COG:COG0707;gene=ugtP;inference=ab initio prediction:Prodigal:2.6,similar to AA sequence:UniProtKB:Q2FZP7;locus_tag=CPIPMKDA_01703;product=Processive diacylglycerol beta-glucosyltransferase
1	Prodigal:2.6	CDS	1804236	1805429	.	+	0	ID=CPIPMKDA_01704;Name=ltaA;gene=ltaA;inference=ab initio prediction:Prodigal:2.6,similar to AA sequence:UniProtKB:Q2FZP8;locus_tag=CPIPMKDA_01704;product=putative glycolipid permease LtaA
1	Prodigal:2.6	CDS	1805694	1806203	.	-	0	ID=CPIPMKDA_01705;eC_number=3.1.-.-;inference=ab initio prediction:Prodigal:2.6,similar to AA sequence:UniProtKB:Q7A6D4;locus_tag=CPIPMKDA_01705;product=Putative phosphoesterase
1	Prodigal:2.6	CDS	1806357	1807112	.	-	0	ID=CPIPMKDA_01706;Name=ybbA;dbxref=COG:COG2819;gene=ybbA;inference=ab initio prediction:Prodigal:2.6,similar to AA sequence:UniProtKB:P55192;locus_tag=CPIPMKDA_01706;product=putative protein YbbA
1	Prodigal:2.6	CDS	1807304	1808422	.	+	0	ID=CPIPMKDA_01707;dbxref=COG:COG0628;inference=ab initio prediction:Prodigal:2.6,similar to AA sequence:UniProtKB:P9WFM5;locus_tag=CPIPMKDA_01707;product=Putative transport protein
1	Prodigal:2.6	CDS	1808821	1809591	.	-	0	ID=CPIPMKDA_01708;eC_number=1.3.1.39;Name=fabI;gene=fabI;inference=ab initio prediction:Prodigal:2.6,similar to AA sequence:UniProtKB:Q6GI75;locus_tag=CPIPMKDA_01708;product=Enoyl-[acyl-carrier-protein] reductase [NADPH] FabI
1	Prodigal:2.6	CDS	1809813	1810184	.	-	0	ID=CPIPMKDA_01709;inference=ab initio prediction:Prodigal:2.6;locus_tag=CPIPMKDA_01709;product=hypothetical protein
1	Prodigal:2.6	CDS	1811803	1814061	.	-	0	ID=CPIPMKDA_01710;Name=uvrA_1;dbxref=COG:COG0178;gene=uvrA_1;inference=ab initio prediction:Prodigal:2.6,similar to AA sequence:UniProtKB:Q9WYV0;locus_tag=CPIPMKDA_01710;product=UvrABC system protein A
1	Prodigal:2.6	CDS	1814180	1814557	.	-	0	ID=CPIPMKDA_01711;eC_number=1.1.1.49;Name=zwf_2;dbxref=COG:COG0364;gene=zwf_2;inference=ab initio prediction:Prodigal:2.6,similar to AA sequence:UniProtKB:P54547;locus_tag=CPIPMKDA_01711;product=Glucose-6-phosphate 1-dehydrogenase
1	Prodigal:2.6	CDS	1814566	1814811	.	-	0	ID=CPIPMKDA_01712;eC_number=1.1.1.49;Name=zwf_3;dbxref=COG:COG0364;gene=zwf_3;inference=ab initio prediction:Prodigal:2.6,similar to AA sequence:UniProtKB:P54547;locus_tag=CPIPMKDA_01712;product=Glucose-6-phosphate 1-dehydrogenase
1	Prodigal:2.6	CDS	1815043	1815201	.	-	0	ID=CPIPMKDA_01713;eC_number=1.1.1.49;Name=zwf_4;dbxref=COG:COG0364;gene=zwf_4;inference=ab initio prediction:Prodigal:2.6,similar to AA sequence:UniProtKB:P54547;locus_tag=CPIPMKDA_01713;product=Glucose-6-phosphate 1-dehydrogenase
1	Prodigal:2.6	CDS	1815234	1815539	.	-	0	ID=CPIPMKDA_01714;eC_number=1.1.1.363;Name=zwf_5;gene=zwf_5;inference=ab initio prediction:Prodigal:2.6,similar to AA sequence:UniProtKB:P11411;locus_tag=CPIPMKDA_01714;product=Glucose-6-phosphate 1-dehydrogenase
1	Prodigal:2.6	CDS	1815640	1815843	.	+	0	ID=CPIPMKDA_01715;inference=ab initio prediction:Prodigal:2.6;locus_tag=CPIPMKDA_01715;product=hypothetical protein
1	Prodigal:2.6	CDS	1816116	1816379	.	-	0	ID=CPIPMKDA_01716;inference=ab initio prediction:Prodigal:2.6;locus_tag=CPIPMKDA_01716;product=hypothetical protein
1	Prodigal:2.6	CDS	1816440	1817063	.	-	0	ID=CPIPMKDA_01717;inference=ab initio prediction:Prodigal:2.6;locus_tag=CPIPMKDA_01717;product=hypothetical protein
1	Prodigal:2.6	CDS	1817775	1819619	.	-	0	ID=CPIPMKDA_01718;Name=napA;gene=napA;inference=ab initio prediction:Prodigal:2.6,similar to AA sequence:UniProtKB:P26235;locus_tag=CPIPMKDA_01718;product=Na(+)/H(+) antiporter
1	Prodigal:2.6	CDS	1819629	1821014	.	-	0	ID=CPIPMKDA_01719;Name=mgtE;dbxref=COG:COG2239;gene=mgtE;inference=ab initio prediction:Prodigal:2.6,similar to AA sequence:UniProtKB:Q830V1;locus_tag=CPIPMKDA_01719;product=Magnesium transporter MgtE
1	Prodigal:2.6	CDS	1821039	1821893	.	-	0	ID=CPIPMKDA_01720;eC_number=5.4.99.23;Name=rluD_3;dbxref=COG:COG0564;gene=rluD_3;inference=ab initio prediction:Prodigal:2.6,similar to AA sequence:UniProtKB:P33643;locus_tag=CPIPMKDA_01720;product=Ribosomal large subunit pseudouridine synthase D
1	Prodigal:2.6	CDS	1821890	1822699	.	-	0	ID=CPIPMKDA_01721;eC_number=2.7.1.23;Name=nadK;gene=nadK;inference=ab initio prediction:Prodigal:2.6,similar to AA sequence:UniProtKB:P65777;locus_tag=CPIPMKDA_01721;product=NAD kinase
1	Prodigal:2.6	CDS	1822713	1823348	.	-	0	ID=CPIPMKDA_01722;eC_number=2.7.6.5;Name=yjbM;dbxref=COG:COG2357;gene=yjbM;inference=ab initio prediction:Prodigal:2.6,similar to AA sequence:UniProtKB:O31611;locus_tag=CPIPMKDA_01722;product=GTP pyrophosphokinase YjbM
1	Prodigal:2.6	CDS	1823365	1823712	.	-	0	ID=CPIPMKDA_01723;inference=ab initio prediction:Prodigal:2.6;locus_tag=CPIPMKDA_01723;product=hypothetical protein
1	Prodigal:2.6	CDS	1823996	1824586	.	+	0	ID=CPIPMKDA_01724;eC_number=3.6.1.-;Name=yjbK;dbxref=COG:COG4116;gene=yjbK;inference=ab initio prediction:Prodigal:2.6,similar to AA sequence:UniProtKB:O31609;locus_tag=CPIPMKDA_01724;product=Putative triphosphatase YjbK
1	Prodigal:2.6	CDS	1824650	1825033	.	+	0	ID=CPIPMKDA_01725;Name=yjbI;dbxref=COG:COG2346;gene=yjbI;inference=ab initio prediction:Prodigal:2.6,similar to AA sequence:UniProtKB:O31607;locus_tag=CPIPMKDA_01725;product=Group 2 truncated hemoglobin YjbI
1	Prodigal:2.6	CDS	1825056	1825853	.	+	0	ID=CPIPMKDA_01726;inference=ab initio prediction:Prodigal:2.6,similar to AA sequence:UniProtKB:Q99V89;locus_tag=CPIPMKDA_01726;note=UPF0413 protein SA0860;product=hypothetical protein
1	Prodigal:2.6	CDS	1826317	1828125	.	-	0	ID=CPIPMKDA_01727;eC_number=3.4.24.-;Name=pepF1_2;gene=pepF1_2;inference=ab initio prediction:Prodigal:2.6,similar to AA sequence:UniProtKB:P54124;locus_tag=CPIPMKDA_01727;product=Oligoendopeptidase F%2C plasmid
1	Prodigal:2.6	CDS	1828176	1829156	.	-	0	ID=CPIPMKDA_01728;Name=coiA;dbxref=COG:COG4469;gene=coiA;inference=ab initio prediction:Prodigal:2.6,similar to AA sequence:UniProtKB:O31604;locus_tag=CPIPMKDA_01728;product=Competence protein CoiA
1	Prodigal:2.6	CDS	1829252	1829974	.	-	0	ID=CPIPMKDA_01729;Name=mecA;dbxref=COG:COG4862;gene=mecA;inference=ab initio prediction:Prodigal:2.6,similar to AA sequence:UniProtKB:P37958;locus_tag=CPIPMKDA_01729;product=Adapter protein MecA 1
1	Prodigal:2.6	CDS	1830523	1831596	.	+	0	ID=CPIPMKDA_01730;inference=ab initio prediction:Prodigal:2.6;locus_tag=CPIPMKDA_01730;product=hypothetical protein
1	Prodigal:2.6	CDS	1831889	1832284	.	-	0	ID=CPIPMKDA_01731;Name=spxA;gene=spxA;inference=ab initio prediction:Prodigal:2.6,similar to AA sequence:UniProtKB:P60379;locus_tag=CPIPMKDA_01731;product=Regulatory protein Spx
1	Prodigal:2.6	CDS	1832575	1833564	.	+	0	ID=CPIPMKDA_01732;eC_number=6.1.1.2;Name=trpS;gene=trpS;inference=ab initio prediction:Prodigal:2.6,similar to AA sequence:UniProtKB:P67593;locus_tag=CPIPMKDA_01732;product=Tryptophan--tRNA ligase
1	Prodigal:2.6	CDS	1833622	1835265	.	-	0	ID=CPIPMKDA_01733;Name=dppE;dbxref=COG:COG4166;gene=dppE;inference=ab initio prediction:Prodigal:2.6,similar to AA sequence:UniProtKB:P26906;locus_tag=CPIPMKDA_01733;product=Dipeptide-binding protein DppE
1	Prodigal:2.6	CDS	1835289	1836230	.	-	0	ID=CPIPMKDA_01734;Name=oppF;dbxref=COG:COG4608;gene=oppF;inference=ab initio prediction:Prodigal:2.6,similar to AA sequence:UniProtKB:P24137;locus_tag=CPIPMKDA_01734;product=Oligopeptide transport ATP-binding protein OppF
1	Prodigal:2.6	CDS	1836223	1837302	.	-	0	ID=CPIPMKDA_01735;Name=oppD_3;dbxref=COG:COG0444;gene=oppD_3;inference=ab initio prediction:Prodigal:2.6,similar to AA sequence:UniProtKB:P24136;locus_tag=CPIPMKDA_01735;product=Oligopeptide transport ATP-binding protein OppD
1	Prodigal:2.6	CDS	1837317	1838387	.	-	0	ID=CPIPMKDA_01736;Name=oppC;dbxref=COG:COG1173;gene=oppC;inference=ab initio prediction:Prodigal:2.6,similar to AA sequence:UniProtKB:P24139;locus_tag=CPIPMKDA_01736;product=Oligopeptide transport system permease protein OppC
1	Prodigal:2.6	CDS	1838387	1839313	.	-	0	ID=CPIPMKDA_01737;Name=oppB;dbxref=COG:COG0601;gene=oppB;inference=ab initio prediction:Prodigal:2.6,similar to AA sequence:UniProtKB:P24138;locus_tag=CPIPMKDA_01737;product=Oligopeptide transport system permease protein OppB
1	Prodigal:2.6	CDS	1839554	1839925	.	+	0	ID=CPIPMKDA_01738;inference=ab initio prediction:Prodigal:2.6;locus_tag=CPIPMKDA_01738;product=hypothetical protein
1	Prodigal:2.6	CDS	1839996	1841240	.	-	0	ID=CPIPMKDA_01739;eC_number=2.3.1.179;Name=fabF;dbxref=COG:COG0304;gene=fabF;inference=ab initio prediction:Prodigal:2.6,similar to AA sequence:UniProtKB:Q5HHA1;locus_tag=CPIPMKDA_01739;product=3-oxoacyl-[acyl-carrier-protein] synthase 2
1	Prodigal:2.6	CDS	1841252	1842193	.	-	0	ID=CPIPMKDA_01740;eC_number=2.3.1.180;Name=fabH;gene=fabH;inference=ab initio prediction:Prodigal:2.6,similar to AA sequence:UniProtKB:P99159;locus_tag=CPIPMKDA_01740;product=3-oxoacyl-[acyl-carrier-protein] synthase 3
1	Prodigal:2.6	CDS	1842475	1842669	.	+	0	ID=CPIPMKDA_01741;inference=ab initio prediction:Prodigal:2.6;locus_tag=CPIPMKDA_01741;product=hypothetical protein
1	Prodigal:2.6	CDS	1842848	1845442	.	-	0	ID=CPIPMKDA_01742;Name=clpB;gene=clpB;inference=ab initio prediction:Prodigal:2.6,similar to AA sequence:UniProtKB:Q7A6G6;locus_tag=CPIPMKDA_01742;product=Chaperone protein ClpB
1	Prodigal:2.6	CDS	1845666	1847489	.	-	0	ID=CPIPMKDA_01743;eC_number=2.3.1.-;Name=oatA_2;gene=oatA_2;inference=ab initio prediction:Prodigal:2.6,similar to AA sequence:UniProtKB:Q7A3D6;locus_tag=CPIPMKDA_01743;product=O-acetyltransferase OatA
1	Prodigal:2.6	CDS	1847884	1848192	.	-	0	ID=CPIPMKDA_01744;Name=sufT;gene=sufT;inference=ab initio prediction:Prodigal:2.6,similar to AA sequence:UniProtKB:A0A0H2XI17;locus_tag=CPIPMKDA_01744;product=Fe-S protein maturation auxiliary factor SufT
1	Prodigal:2.6	CDS	1848305	1849126	.	+	0	ID=CPIPMKDA_01745;eC_number=3.1.3.104;Name=yitU;dbxref=COG:COG0561;gene=yitU;inference=ab initio prediction:Prodigal:2.6,similar to AA sequence:UniProtKB:P70947;locus_tag=CPIPMKDA_01745;product=5-amino-6-(5-phospho-D-ribitylamino)uracil phosphatase YitU
1	Prodigal:2.6	CDS	1849204	1850520	.	+	0	ID=CPIPMKDA_01746;eC_number=1.8.1.14;Name=cdr;gene=cdr;inference=ab initio prediction:Prodigal:2.6,similar to AA sequence:UniProtKB:Q2FIA5;locus_tag=CPIPMKDA_01746;product=Coenzyme A disulfide reductase
1	Prodigal:2.6	CDS	1850731	1850886	.	-	0	ID=CPIPMKDA_01747;inference=ab initio prediction:Prodigal:2.6;locus_tag=CPIPMKDA_01747;product=hypothetical protein
1	Prodigal:2.6	CDS	1851266	1852339	.	-	0	ID=CPIPMKDA_01748;inference=ab initio prediction:Prodigal:2.6;locus_tag=CPIPMKDA_01748;product=hypothetical protein
1	Prodigal:2.6	CDS	1852787	1853188	.	-	0	ID=CPIPMKDA_01749;inference=ab initio prediction:Prodigal:2.6;locus_tag=CPIPMKDA_01749;product=hypothetical protein
1	Prodigal:2.6	CDS	1853546	1854451	.	-	0	ID=CPIPMKDA_01750;inference=ab initio prediction:Prodigal:2.6,similar to AA sequence:UniProtKB:Q7A6H3;locus_tag=CPIPMKDA_01750;product=putative protein
1	Prodigal:2.6	CDS	1854650	1858324	.	-	0	ID=CPIPMKDA_01751;eC_number=3.1.-.-;Name=addA;gene=addA;inference=ab initio prediction:Prodigal:2.6,similar to AA sequence:UniProtKB:Q7A6H4;locus_tag=CPIPMKDA_01751;product=ATP-dependent helicase/nuclease subunit A
1	Prodigal:2.6	CDS	1858293	1861772	.	-	0	ID=CPIPMKDA_01752;eC_number=3.1.-.-;Name=addB;dbxref=COG:COG3857;gene=addB;inference=ab initio prediction:Prodigal:2.6,similar to AA sequence:UniProtKB:P23477;locus_tag=CPIPMKDA_01752;product=ATP-dependent helicase/deoxyribonuclease subunit B
1	Prodigal:2.6	CDS	1861893	1862468	.	-	0	ID=CPIPMKDA_01753;eC_number=3.4.21.89;Name=spsB_1;dbxref=COG:COG0681;gene=spsB_1;inference=ab initio prediction:Prodigal:2.6,similar to AA sequence:UniProtKB:Q5HHB9;locus_tag=CPIPMKDA_01753;product=Signal peptidase IB
1	Prodigal:2.6	CDS	1862487	1863008	.	-	0	ID=CPIPMKDA_01754;eC_number=3.4.21.89;Name=spsB_2;gene=spsB_2;inference=ab initio prediction:Prodigal:2.6,similar to AA sequence:UniProtKB:P0A068;locus_tag=CPIPMKDA_01754;product=Signal peptidase IB
1	Prodigal:2.6	CDS	1863012	1863587	.	-	0	ID=CPIPMKDA_01755;inference=ab initio prediction:Prodigal:2.6;locus_tag=CPIPMKDA_01755;product=hypothetical protein
1	Prodigal:2.6	CDS	1863905	1865236	.	-	0	ID=CPIPMKDA_01756;eC_number=5.3.1.9;Name=pgi;dbxref=COG:COG0166;gene=pgi;inference=ab initio prediction:Prodigal:2.6,similar to AA sequence:UniProtKB:Q5HHC2;locus_tag=CPIPMKDA_01756;product=Glucose-6-phosphate isomerase
1	Prodigal:2.6	CDS	1865582	1866787	.	+	0	ID=CPIPMKDA_01757;eC_number=6.3.4.5;Name=argG;gene=argG;inference=ab initio prediction:Prodigal:2.6,similar to AA sequence:UniProtKB:P77973;locus_tag=CPIPMKDA_01757;product=Argininosuccinate synthase
1	Prodigal:2.6	CDS	1866777	1867214	.	+	0	ID=CPIPMKDA_01758;eC_number=4.3.2.1;Name=argH_1;dbxref=COG:COG0165;gene=argH_1;inference=ab initio prediction:Prodigal:2.6,similar to AA sequence:UniProtKB:Q72D36;locus_tag=CPIPMKDA_01758;product=Argininosuccinate lyase
1	Prodigal:2.6	CDS	1867230	1868168	.	+	0	ID=CPIPMKDA_01759;eC_number=4.3.2.1;Name=argH_2;dbxref=COG:COG0165;gene=argH_2;inference=ab initio prediction:Prodigal:2.6,similar to AA sequence:UniProtKB:Q9LAE5;locus_tag=CPIPMKDA_01759;product=Argininosuccinate lyase
1	Prodigal:2.6	CDS	1868319	1869368	.	+	0	ID=CPIPMKDA_01760;eC_number=3.1.4.46;Name=glpQ_3;dbxref=COG:COG0584;gene=glpQ_3;inference=ab initio prediction:Prodigal:2.6,similar to AA sequence:UniProtKB:P37965;locus_tag=CPIPMKDA_01760;product=Glycerophosphodiester phosphodiesterase
1	Prodigal:2.6	CDS	1869560	1870804	.	-	0	ID=CPIPMKDA_01761;eC_number=1.4.1.2;Name=gluD;gene=gluD;inference=ab initio prediction:Prodigal:2.6,similar to AA sequence:UniProtKB:Q7A6H8;locus_tag=CPIPMKDA_01761;product=NAD-specific glutamate dehydrogenase
1	Prodigal:2.6	CDS	1870913	1872103	.	-	0	ID=CPIPMKDA_01762;eC_number=2.6.1.13;Name=rocD2;gene=rocD2;inference=ab initio prediction:Prodigal:2.6,similar to AA sequence:UniProtKB:P60298;locus_tag=CPIPMKDA_01762;product=Ornithine aminotransferase 2
1	Prodigal:2.6	CDS	1872731	1873804	.	+	0	ID=CPIPMKDA_01763;inference=ab initio prediction:Prodigal:2.6;locus_tag=CPIPMKDA_01763;product=hypothetical protein
1	Prodigal:2.6	CDS	1873960	1874244	.	-	0	ID=CPIPMKDA_01764;inference=ab initio prediction:Prodigal:2.6;locus_tag=CPIPMKDA_01764;product=hypothetical protein
1	Prodigal:2.6	CDS	1874300	1874572	.	-	0	ID=CPIPMKDA_01765;inference=ab initio prediction:Prodigal:2.6;locus_tag=CPIPMKDA_01765;product=hypothetical protein
1	Prodigal:2.6	CDS	1874869	1875996	.	-	0	ID=CPIPMKDA_01766;eC_number=1.-.-.-;inference=ab initio prediction:Prodigal:2.6,similar to AA sequence:UniProtKB:P0DN73;locus_tag=CPIPMKDA_01766;product=putative oxidoreductase
1	Prodigal:2.6	CDS	1876317	1876655	.	-	0	ID=CPIPMKDA_01767;Name=yugI_1;dbxref=COG:COG1098;gene=yugI_1;inference=ab initio prediction:Prodigal:2.6,similar to AA sequence:UniProtKB:P80870;locus_tag=CPIPMKDA_01767;product=General stress protein 13
1	Prodigal:2.6	CDS	1876994	1877587	.	-	0	ID=CPIPMKDA_01768;eC_number=5.2.1.8;inference=ab initio prediction:Prodigal:2.6,similar to AA sequence:UniProtKB:Q7A6I1;locus_tag=CPIPMKDA_01768;product=Putative peptidyl-prolyl cis-trans isomerase
1	Prodigal:2.6	CDS	1877653	1878033	.	+	0	ID=CPIPMKDA_01769;Name=kapB;gene=kapB;inference=ab initio prediction:Prodigal:2.6,similar to AA sequence:UniProtKB:Q08429;locus_tag=CPIPMKDA_01769;product=Kinase-associated lipoprotein B
1	Prodigal:2.6	CDS	1878227	1880632	.	+	0	ID=CPIPMKDA_01770;Name=mnhA1;gene=mnhA1;inference=ab initio prediction:Prodigal:2.6,similar to AA sequence:UniProtKB:P60675;locus_tag=CPIPMKDA_01770;product=Na(+)/H(+) antiporter subunit A1
1	Prodigal:2.6	CDS	1880625	1881053	.	+	0	ID=CPIPMKDA_01771;Name=mnhB1;dbxref=COG:COG2111;gene=mnhB1;inference=ab initio prediction:Prodigal:2.6,similar to AA sequence:UniProtKB:P60678;locus_tag=CPIPMKDA_01771;product=Na(+)/H(+) antiporter subunit B1
1	Prodigal:2.6	CDS	1881140	1881400	.	+	0	ID=CPIPMKDA_01772;Name=mnhC1_1;dbxref=COG:COG1006;gene=mnhC1_1;inference=ab initio prediction:Prodigal:2.6,similar to AA sequence:UniProtKB:P60682;locus_tag=CPIPMKDA_01772;product=Na(+)/H(+) antiporter subunit C1
1	Prodigal:2.6	CDS	1881387	1882883	.	+	0	ID=CPIPMKDA_01773;Name=mnhD1;dbxref=COG:COG0651;gene=mnhD1;inference=ab initio prediction:Prodigal:2.6,similar to AA sequence:UniProtKB:P60686;locus_tag=CPIPMKDA_01773;product=Na(+)/H(+) antiporter subunit D1
1	Prodigal:2.6	CDS	1882885	1883364	.	+	0	ID=CPIPMKDA_01774;Name=mnhE1;gene=mnhE1;inference=ab initio prediction:Prodigal:2.6,similar to AA sequence:UniProtKB:P60689;locus_tag=CPIPMKDA_01774;product=Na(+)/H(+) antiporter subunit E1
1	Prodigal:2.6	CDS	1883364	1883657	.	+	0	ID=CPIPMKDA_01775;Name=mnhF1;dbxref=COG:COG2212;gene=mnhF1;inference=ab initio prediction:Prodigal:2.6,similar to AA sequence:UniProtKB:P60694;locus_tag=CPIPMKDA_01775;product=Na(+)/H(+) antiporter subunit F1
1	Prodigal:2.6	CDS	1883635	1883991	.	+	0	ID=CPIPMKDA_01776;Name=mnhG1;dbxref=COG:COG1320;gene=mnhG1;inference=ab initio prediction:Prodigal:2.6,similar to AA sequence:UniProtKB:P60698;locus_tag=CPIPMKDA_01776;product=Na(+)/H(+) antiporter subunit G1
1	Prodigal:2.6	CDS	1884296	1885450	.	+	0	ID=CPIPMKDA_01777;inference=ab initio prediction:Prodigal:2.6;locus_tag=CPIPMKDA_01777;product=hypothetical protein
1	Prodigal:2.6	CDS	1885509	1885883	.	-	0	ID=CPIPMKDA_01778;eC_number=3.1.2.-;dbxref=COG:COG2050;inference=ab initio prediction:Prodigal:2.6,similar to AA sequence:UniProtKB:Q9I3A4;locus_tag=CPIPMKDA_01778;product=Putative esterase
1	Prodigal:2.6	CDS	1885906	1887222	.	-	0	ID=CPIPMKDA_01779;inference=ab initio prediction:Prodigal:2.6;locus_tag=CPIPMKDA_01779;product=hypothetical protein
1	Prodigal:2.6	CDS	1887408	1888889	.	-	0	ID=CPIPMKDA_01780;eC_number=3.4.11.1;Name=pepA_2;dbxref=COG:COG0260;gene=pepA_2;inference=ab initio prediction:Prodigal:2.6,similar to AA sequence:UniProtKB:O86436;locus_tag=CPIPMKDA_01780;product=Cytosol aminopeptidase
1	Prodigal:2.6	CDS	1889209	1890483	.	-	0	ID=CPIPMKDA_01781;eC_number=1.6.99.-;inference=ab initio prediction:Prodigal:2.6,similar to AA sequence:UniProtKB:Q7A6J4;locus_tag=CPIPMKDA_01781;product=NADH dehydrogenase-like protein
1	Prodigal:2.6	CDS	1890687	1891046	.	-	0	ID=CPIPMKDA_01782;dbxref=COG:COG0316;inference=ab initio prediction:Prodigal:2.6,similar to AA sequence:UniProtKB:O67709;locus_tag=CPIPMKDA_01782;product=Protein
1	Prodigal:2.6	CDS	1891076	1891321	.	-	0	ID=CPIPMKDA_01783;inference=ab initio prediction:Prodigal:2.6;locus_tag=CPIPMKDA_01783;product=hypothetical protein
1	Prodigal:2.6	CDS	1891603	1892667	.	+	0	ID=CPIPMKDA_01784;eC_number=1.6.99.-;Name=yjlD;dbxref=COG:COG1252;gene=yjlD;inference=ab initio prediction:Prodigal:2.6,similar to AA sequence:UniProtKB:P80861;locus_tag=CPIPMKDA_01784;product=NADH dehydrogenase-like protein YjlD
[truncated: 2,621,296 more chars]
