# Supplementary material for: Rapid methicillin resistance diversification in Staphylococcus epidermidis colonizing human neonates
Source: Nat Commun. 2021 Oct 18;12:6062. doi: 10.1038/s41467-021-26392-8 (PMC8523572; doi:10.1038/s41467-021-26392-8)
Supplement: Supplementary file 3 — Source Data [file 41467_2021_26392_MOESM3_ESM.zip › ConS_Data/Fig4D/ConS_013_0119/ConS_143_0119.gff]

##gff-version 3
##sequence-region 1 1 2262285
##sequence-region 2 1 125431
##sequence-region 3 1 17384
##sequence-region 4 1 15279
##sequence-region 5 1 2384
##sequence-region 6 1 1989
##sequence-region 7 1 1638
##sequence-region 8 1 850
##sequence-region 9 1 692
##sequence-region 10 1 671
##sequence-region 11 1 574
##sequence-region 12 1 574
##sequence-region 13 1 529
##sequence-region 14 1 523
##sequence-region 15 1 424
##sequence-region 16 1 421
##sequence-region 17 1 343
##sequence-region 18 1 210
##sequence-region 19 1 180
##sequence-region 20 1 163
##sequence-region 21 1 157
##sequence-region 22 1 140
##sequence-region 23 1 130
##sequence-region 24 1 121
##sequence-region 25 1 120
##sequence-region 26 1 108
##sequence-region 27 1 107
##sequence-region 28 1 104
##sequence-region 29 1 103
##sequence-region 30 1 101
1	Prodigal:2.6	CDS	113	1486	.	+	0	ID=MBDCBIIK_00001;inference=ab initio prediction:Prodigal:2.6;locus_tag=MBDCBIIK_00001;product=hypothetical protein
1	Prodigal:2.6	CDS	1543	1686	.	+	0	ID=MBDCBIIK_00002;inference=ab initio prediction:Prodigal:2.6;locus_tag=MBDCBIIK_00002;product=hypothetical protein
1	Prodigal:2.6	CDS	1629	2828	.	+	0	ID=MBDCBIIK_00003;Name=secY_1;dbxref=COG:COG0201;gene=secY_1;inference=ab initio prediction:Prodigal:2.6,similar to AA sequence:UniProtKB:O66491;locus_tag=MBDCBIIK_00003;product=Protein translocase subunit SecY
1	Prodigal:2.6	CDS	2846	4402	.	+	0	ID=MBDCBIIK_00004;inference=ab initio prediction:Prodigal:2.6;locus_tag=MBDCBIIK_00004;product=hypothetical protein
1	Prodigal:2.6	CDS	4383	5951	.	+	0	ID=MBDCBIIK_00005;Name=asp2;gene=asp2;inference=ab initio prediction:Prodigal:2.6,similar to AA sequence:UniProtKB:Q9AET8;locus_tag=MBDCBIIK_00005;product=Accessory Sec system protein Asp2
1	Prodigal:2.6	CDS	5938	6510	.	+	0	ID=MBDCBIIK_00006;Name=asp3;gene=asp3;inference=ab initio prediction:Prodigal:2.6,similar to AA sequence:UniProtKB:Q9AET7;locus_tag=MBDCBIIK_00006;product=Accessory Sec system protein Asp3
1	Prodigal:2.6	CDS	6503	8893	.	+	0	ID=MBDCBIIK_00007;Name=secA1_1;dbxref=COG:COG0653;gene=secA1_1;inference=ab initio prediction:Prodigal:2.6,similar to AA sequence:UniProtKB:O06446;locus_tag=MBDCBIIK_00007;product=Protein translocase subunit SecA 1
1	Prodigal:2.6	CDS	8911	10419	.	+	0	ID=MBDCBIIK_00008;eC_number=2.4.1.-;Name=gtf1_1;dbxref=COG:COG0438;gene=gtf1_1;inference=ab initio prediction:Prodigal:2.6,similar to AA sequence:UniProtKB:Q9AET5;locus_tag=MBDCBIIK_00008;product=Glycosyltransferase Gtf1
1	Prodigal:2.6	CDS	10412	11752	.	+	0	ID=MBDCBIIK_00009;Name=gtf2;gene=gtf2;inference=ab initio prediction:Prodigal:2.6,similar to AA sequence:UniProtKB:Q79T00;locus_tag=MBDCBIIK_00009;product=Glycosyltransferase-stabilizing protein Gtf2
1	Prodigal:2.6	CDS	11858	12205	.	+	0	ID=MBDCBIIK_00010;inference=ab initio prediction:Prodigal:2.6;locus_tag=MBDCBIIK_00010;product=hypothetical protein
1	Prodigal:2.6	CDS	12375	12770	.	+	0	ID=MBDCBIIK_00011;Name=msrAB;gene=msrAB;inference=ab initio prediction:Prodigal:2.6,similar to AA sequence:UniProtKB:P86890;locus_tag=MBDCBIIK_00011;product=Peptide methionine sulfoxide reductase msrA/msrB
1	Prodigal:2.6	CDS	13002	13358	.	-	0	ID=MBDCBIIK_00012;inference=ab initio prediction:Prodigal:2.6;locus_tag=MBDCBIIK_00012;product=hypothetical protein
1	Prodigal:2.6	CDS	13699	14871	.	+	0	ID=MBDCBIIK_00013;Name=ynfM;gene=ynfM;inference=ab initio prediction:Prodigal:2.6,similar to AA sequence:UniProtKB:P43531;locus_tag=MBDCBIIK_00013;product=Inner membrane transport protein YnfM
1	Prodigal:2.6	CDS	15033	15206	.	+	0	ID=MBDCBIIK_00014;inference=ab initio prediction:Prodigal:2.6;locus_tag=MBDCBIIK_00014;product=hypothetical protein
1	Prodigal:2.6	CDS	15200	15325	.	+	0	ID=MBDCBIIK_00015;inference=ab initio prediction:Prodigal:2.6;locus_tag=MBDCBIIK_00015;product=hypothetical protein
1	Prodigal:2.6	CDS	15295	15720	.	+	0	ID=MBDCBIIK_00016;inference=ab initio prediction:Prodigal:2.6;locus_tag=MBDCBIIK_00016;product=hypothetical protein
1	Prodigal:2.6	CDS	16115	16270	.	+	0	ID=MBDCBIIK_00017;inference=ab initio prediction:Prodigal:2.6;locus_tag=MBDCBIIK_00017;product=hypothetical protein
1	Prodigal:2.6	CDS	16469	16645	.	-	0	ID=MBDCBIIK_00018;inference=ab initio prediction:Prodigal:2.6;locus_tag=MBDCBIIK_00018;product=hypothetical protein
1	Prodigal:2.6	CDS	16959	17387	.	-	0	ID=MBDCBIIK_00019;inference=ab initio prediction:Prodigal:2.6,similar to AA sequence:UniProtKB:Q7A6M9;locus_tag=MBDCBIIK_00019;product=Organic hydroperoxide resistance protein-like protein
1	Prodigal:2.6	CDS	17637	19667	.	+	0	ID=MBDCBIIK_00020;inference=ab initio prediction:Prodigal:2.6;locus_tag=MBDCBIIK_00020;product=hypothetical protein
1	Prodigal:2.6	CDS	20035	22002	.	-	0	ID=MBDCBIIK_00021;dbxref=COG:COG1705;inference=ab initio prediction:Prodigal:2.6,similar to AA sequence:UniProtKB:Q2G222;locus_tag=MBDCBIIK_00021;product=N-acetylmuramoyl-L-alanine amidase domain-containing protein
1	Prodigal:2.6	CDS	22290	25148	.	+	0	ID=MBDCBIIK_00022;Name=yueB;dbxref=COG:COG1511;gene=yueB;inference=ab initio prediction:Prodigal:2.6,similar to AA sequence:UniProtKB:O32101;locus_tag=MBDCBIIK_00022;product=ESX secretion system protein YueB
1	Prodigal:2.6	CDS	25459	26409	.	-	0	ID=MBDCBIIK_00023;eC_number=5.3.1.8;Name=manA;dbxref=COG:COG1482;gene=manA;inference=ab initio prediction:Prodigal:2.6,similar to AA sequence:UniProtKB:O31646;locus_tag=MBDCBIIK_00023;product=Mannose-6-phosphate isomerase ManA
1	Prodigal:2.6	CDS	26425	28365	.	-	0	ID=MBDCBIIK_00024;Name=manP;dbxref=COG:COG1299;gene=manP;inference=ab initio prediction:Prodigal:2.6,similar to AA sequence:UniProtKB:O31645;locus_tag=MBDCBIIK_00024;product=PTS system mannose-specific EIIBCA component
1	Prodigal:2.6	CDS	28450	30321	.	-	0	ID=MBDCBIIK_00025;Name=manR;dbxref=COG:COG1762;gene=manR;inference=ab initio prediction:Prodigal:2.6,similar to AA sequence:UniProtKB:O31644;locus_tag=MBDCBIIK_00025;product=Transcriptional regulator ManR
1	Prodigal:2.6	CDS	30639	30773	.	-	0	ID=MBDCBIIK_00026;inference=ab initio prediction:Prodigal:2.6,similar to AA sequence:UniProtKB:P85219;locus_tag=MBDCBIIK_00026;product=Hemolysin H1C
1	Prodigal:2.6	CDS	31070	31852	.	+	0	ID=MBDCBIIK_00027;eC_number=1.1.1.304;Name=butA;gene=butA;inference=ab initio prediction:Prodigal:2.6,similar to AA sequence:UniProtKB:P99120;locus_tag=MBDCBIIK_00027;product=Diacetyl reductase [(S)-acetoin forming]
1	Prodigal:2.6	CDS	32193	32309	.	-	0	ID=MBDCBIIK_00028;inference=ab initio prediction:Prodigal:2.6;locus_tag=MBDCBIIK_00028;product=hypothetical protein
1	Prodigal:2.6	CDS	32248	32373	.	-	0	ID=MBDCBIIK_00029;inference=ab initio prediction:Prodigal:2.6;locus_tag=MBDCBIIK_00029;product=hypothetical protein
1	Prodigal:2.6	CDS	32333	33247	.	-	0	ID=MBDCBIIK_00030;inference=ab initio prediction:Prodigal:2.6;locus_tag=MBDCBIIK_00030;product=hypothetical protein
1	Prodigal:2.6	CDS	33351	34265	.	-	0	ID=MBDCBIIK_00031;inference=ab initio prediction:Prodigal:2.6;locus_tag=MBDCBIIK_00031;product=hypothetical protein
1	Prodigal:2.6	CDS	34470	34970	.	-	0	ID=MBDCBIIK_00032;inference=ab initio prediction:Prodigal:2.6;locus_tag=MBDCBIIK_00032;product=hypothetical protein
1	Prodigal:2.6	CDS	35309	36553	.	+	0	ID=MBDCBIIK_00033;eC_number=3.5.1.18;Name=dapE_1;gene=dapE_1;inference=ab initio prediction:Prodigal:2.6,similar to AA sequence:UniProtKB:Q99SN6;locus_tag=MBDCBIIK_00033;product=putative succinyl-diaminopimelate desuccinylase
1	Prodigal:2.6	CDS	36986	38509	.	+	0	ID=MBDCBIIK_00034;eC_number=3.4.24.-;Name=sepA_1;dbxref=COG:COG3227;gene=sepA_1;inference=ab initio prediction:Prodigal:2.6,similar to AA sequence:UniProtKB:P0C0Q3;locus_tag=MBDCBIIK_00034;product=Extracellular elastase
1	Prodigal:2.6	CDS	38624	38776	.	+	0	ID=MBDCBIIK_00035;inference=ab initio prediction:Prodigal:2.6;locus_tag=MBDCBIIK_00035;product=hypothetical protein
1	Prodigal:2.6	CDS	39023	39484	.	+	0	ID=MBDCBIIK_00036;Name=argR_1;gene=argR_1;inference=ab initio prediction:Prodigal:2.6,similar to AA sequence:UniProtKB:P63580;locus_tag=MBDCBIIK_00036;product=Arginine repressor
1	Prodigal:2.6	CDS	39823	41058	.	+	0	ID=MBDCBIIK_00037;eC_number=3.5.3.6;Name=arcA;gene=arcA;inference=ab initio prediction:Prodigal:2.6,similar to AA sequence:UniProtKB:P63554;locus_tag=MBDCBIIK_00037;product=Arginine deiminase
1	Prodigal:2.6	CDS	41115	42170	.	+	0	ID=MBDCBIIK_00038;eC_number=2.1.3.3;Name=arcB_1;gene=arcB_1;inference=ab initio prediction:Prodigal:2.6,similar to AA sequence:UniProtKB:P65602;locus_tag=MBDCBIIK_00038;product=Ornithine carbamoyltransferase%2C catabolic
1	Prodigal:2.6	CDS	42435	43838	.	+	0	ID=MBDCBIIK_00039;Name=ydgI;dbxref=COG:COG0531;gene=ydgI;inference=ab initio prediction:Prodigal:2.6,similar to AA sequence:UniProtKB:P0AAE5;locus_tag=MBDCBIIK_00039;product=Putative arginine/ornithine antiporter
1	Prodigal:2.6	CDS	44057	44743	.	+	0	ID=MBDCBIIK_00040;Name=arcR;gene=arcR;inference=ab initio prediction:Prodigal:2.6,similar to AA sequence:UniProtKB:Q7A381;locus_tag=MBDCBIIK_00040;product=HTH-type transcriptional regulator ArcR
1	Prodigal:2.6	CDS	45035	45793	.	+	0	ID=MBDCBIIK_00041;eC_number=3.1.2.12;dbxref=COG:COG0627;inference=ab initio prediction:Prodigal:2.6,similar to AA sequence:UniProtKB:P44556;locus_tag=MBDCBIIK_00041;product=S-formylglutathione hydrolase
1	Prodigal:2.6	CDS	46047	47213	.	+	0	ID=MBDCBIIK_00042;Name=capA_1;gene=capA_1;inference=ab initio prediction:Prodigal:2.6,similar to AA sequence:UniProtKB:P19579;locus_tag=MBDCBIIK_00042;product=Capsule biosynthesis protein CapA
1	Prodigal:2.6	CDS	47560	49209	.	-	0	ID=MBDCBIIK_00043;eC_number=4.1.1.74;Name=ipdC;dbxref=COG:COG3961;gene=ipdC;inference=ab initio prediction:Prodigal:2.6,similar to AA sequence:UniProtKB:P23234;locus_tag=MBDCBIIK_00043;product=Indole-3-pyruvate decarboxylase
1	Prodigal:2.6	CDS	49381	49827	.	+	0	ID=MBDCBIIK_00044;Name=slyA_1;gene=slyA_1;inference=ab initio prediction:Prodigal:2.6,protein motif:HAMAP:MF_01819;locus_tag=MBDCBIIK_00044;product=Transcriptional regulator SlyA
1	Prodigal:2.6	CDS	50043	50525	.	+	0	ID=MBDCBIIK_00045;inference=ab initio prediction:Prodigal:2.6;locus_tag=MBDCBIIK_00045;product=hypothetical protein
1	Prodigal:2.6	CDS	50735	51073	.	+	0	ID=MBDCBIIK_00046;Name=essD;gene=essD;inference=ab initio prediction:Prodigal:2.6,similar to AA sequence:UniProtKB:A0A0H3KDT7;locus_tag=MBDCBIIK_00046;product=ESAT-6 secretion machinery protein EssD
1	Prodigal:2.6	CDS	52042	52941	.	-	0	ID=MBDCBIIK_00047;inference=ab initio prediction:Prodigal:2.6;locus_tag=MBDCBIIK_00047;product=hypothetical protein
1	Prodigal:2.6	CDS	53040	54506	.	-	0	ID=MBDCBIIK_00048;Name=ybiT_1;dbxref=COG:COG0488;gene=ybiT_1;inference=ab initio prediction:Prodigal:2.6,similar to AA sequence:UniProtKB:P0A9U3;locus_tag=MBDCBIIK_00048;product=putative ABC transporter ATP-binding protein YbiT
1	Prodigal:2.6	CDS	54980	55654	.	+	0	ID=MBDCBIIK_00049;inference=ab initio prediction:Prodigal:2.6;locus_tag=MBDCBIIK_00049;product=hypothetical protein
1	Prodigal:2.6	CDS	55678	56475	.	+	0	ID=MBDCBIIK_00050;inference=ab initio prediction:Prodigal:2.6;locus_tag=MBDCBIIK_00050;product=hypothetical protein
1	Prodigal:2.6	CDS	56494	56979	.	+	0	ID=MBDCBIIK_00051;inference=ab initio prediction:Prodigal:2.6;locus_tag=MBDCBIIK_00051;product=hypothetical protein
1	Prodigal:2.6	CDS	57342	58283	.	+	0	ID=MBDCBIIK_00052;Name=czcD_1;dbxref=COG:COG1230;gene=czcD_1;inference=ab initio prediction:Prodigal:2.6,similar to AA sequence:UniProtKB:O07084;locus_tag=MBDCBIIK_00052;product=Cadmium%2C cobalt and zinc/H(+)-K(+) antiporter
1	Prodigal:2.6	CDS	58324	58629	.	-	0	ID=MBDCBIIK_00053;inference=ab initio prediction:Prodigal:2.6;locus_tag=MBDCBIIK_00053;product=hypothetical protein
1	Prodigal:2.6	CDS	58768	59049	.	+	0	ID=MBDCBIIK_00054;Name=csoR;dbxref=COG:COG1937;gene=csoR;inference=ab initio prediction:Prodigal:2.6,similar to AA sequence:UniProtKB:O32222;locus_tag=MBDCBIIK_00054;product=Copper-sensing transcriptional repressor CsoR
1	Prodigal:2.6	CDS	59064	61451	.	+	0	ID=MBDCBIIK_00055;eC_number=3.6.3.54;Name=copA_1;dbxref=COG:COG2217;gene=copA_1;inference=ab initio prediction:Prodigal:2.6,similar to AA sequence:UniProtKB:Q2FV64;locus_tag=MBDCBIIK_00055;product=Copper-exporting P-type ATPase
1	Prodigal:2.6	CDS	61485	61694	.	+	0	ID=MBDCBIIK_00056;Name=copZ_1;dbxref=COG:COG2608;gene=copZ_1;inference=ab initio prediction:Prodigal:2.6,similar to AA sequence:UniProtKB:Q2FV63;locus_tag=MBDCBIIK_00056;product=Copper chaperone CopZ
1	Prodigal:2.6	CDS	61758	62414	.	+	0	ID=MBDCBIIK_00057;inference=ab initio prediction:Prodigal:2.6;locus_tag=MBDCBIIK_00057;product=hypothetical protein
1	Prodigal:2.6	CDS	62607	63134	.	+	0	ID=MBDCBIIK_00058;eC_number=2.3.1.-;dbxref=COG:COG1670;inference=ab initio prediction:Prodigal:2.6,similar to AA sequence:UniProtKB:Q9I0Q8;locus_tag=MBDCBIIK_00058;product=Acetyltransferase
1	Prodigal:2.6	CDS	63232	65004	.	-	0	ID=MBDCBIIK_00059;inference=ab initio prediction:Prodigal:2.6;locus_tag=MBDCBIIK_00059;product=hypothetical protein
1	Prodigal:2.6	CDS	65419	65586	.	-	0	ID=MBDCBIIK_00060;inference=ab initio prediction:Prodigal:2.6;locus_tag=MBDCBIIK_00060;product=hypothetical protein
1	Prodigal:2.6	CDS	66197	67534	.	+	0	ID=MBDCBIIK_00061;inference=ab initio prediction:Prodigal:2.6,similar to AA sequence:UniProtKB:O31815;locus_tag=MBDCBIIK_00061;note=UPF0714 protein YndL;product=hypothetical protein
1	Prodigal:2.6	CDS	67940	68041	.	+	0	ID=MBDCBIIK_00062;inference=ab initio prediction:Prodigal:2.6,similar to AA sequence:UniProtKB:P60876;locus_tag=MBDCBIIK_00062;product=putative protein.1
1	Prodigal:2.6	CDS	68239	68511	.	+	0	ID=MBDCBIIK_00063;inference=ab initio prediction:Prodigal:2.6;locus_tag=MBDCBIIK_00063;product=hypothetical protein
1	Prodigal:2.6	CDS	68562	70571	.	+	0	ID=MBDCBIIK_00064;eC_number=2.7.8.12;Name=tagF_1;dbxref=COG:COG1887;gene=tagF_1;inference=ab initio prediction:Prodigal:2.6,similar to AA sequence:UniProtKB:P13485;locus_tag=MBDCBIIK_00064;product=Teichoic acid poly(glycerol phosphate) polymerase
1	Prodigal:2.6	CDS	70762	72306	.	+	0	ID=MBDCBIIK_00065;inference=ab initio prediction:Prodigal:2.6;locus_tag=MBDCBIIK_00065;product=hypothetical protein
1	Prodigal:2.6	CDS	72429	73898	.	-	0	ID=MBDCBIIK_00066;eC_number=3.1.3.1;Name=phoB;dbxref=COG:COG1785;gene=phoB;inference=ab initio prediction:Prodigal:2.6,similar to AA sequence:UniProtKB:P19405;locus_tag=MBDCBIIK_00066;product=Alkaline phosphatase 3
1	Prodigal:2.6	CDS	74196	74375	.	+	0	ID=MBDCBIIK_00067;inference=ab initio prediction:Prodigal:2.6;locus_tag=MBDCBIIK_00067;product=hypothetical protein
1	Prodigal:2.6	CDS	74406	75071	.	+	0	ID=MBDCBIIK_00068;Name=graR_1;dbxref=COG:COG0745;gene=graR_1;inference=ab initio prediction:Prodigal:2.6,similar to AA sequence:UniProtKB:Q932F1;locus_tag=MBDCBIIK_00068;product=Response regulator protein GraR
1	Prodigal:2.6	CDS	75077	75973	.	+	0	ID=MBDCBIIK_00069;eC_number=2.7.13.3;Name=graS_1;dbxref=COG:COG0642;gene=graS_1;inference=ab initio prediction:Prodigal:2.6,similar to AA sequence:UniProtKB:Q2G0D9;locus_tag=MBDCBIIK_00069;product=Sensor histidine kinase GraS
1	Prodigal:2.6	CDS	76084	76833	.	+	0	ID=MBDCBIIK_00070;Name=yxdL;dbxref=COG:COG1136;gene=yxdL;inference=ab initio prediction:Prodigal:2.6,similar to AA sequence:UniProtKB:P42423;locus_tag=MBDCBIIK_00070;product=ABC transporter ATP-binding protein YxdL
1	Prodigal:2.6	CDS	76835	78847	.	+	0	ID=MBDCBIIK_00071;Name=bceB_1;dbxref=COG:COG0577;gene=bceB_1;inference=ab initio prediction:Prodigal:2.6,similar to AA sequence:UniProtKB:O34741;locus_tag=MBDCBIIK_00071;product=Bacitracin export permease protein BceB
1	Prodigal:2.6	CDS	78951	79541	.	+	0	ID=MBDCBIIK_00072;inference=ab initio prediction:Prodigal:2.6;locus_tag=MBDCBIIK_00072;product=hypothetical protein
1	Prodigal:2.6	CDS	80063	81655	.	+	0	ID=MBDCBIIK_00073;Name=yidK;dbxref=COG:COG4146;gene=yidK;inference=ab initio prediction:Prodigal:2.6,similar to AA sequence:UniProtKB:P31448;locus_tag=MBDCBIIK_00073;product=putative symporter YidK
1	Prodigal:2.6	CDS	81785	82969	.	+	0	ID=MBDCBIIK_00074;inference=ab initio prediction:Prodigal:2.6;locus_tag=MBDCBIIK_00074;product=hypothetical protein
1	Prodigal:2.6	CDS	82966	84075	.	+	0	ID=MBDCBIIK_00075;inference=ab initio prediction:Prodigal:2.6;locus_tag=MBDCBIIK_00075;product=hypothetical protein
1	Prodigal:2.6	CDS	84202	85545	.	+	0	ID=MBDCBIIK_00076;inference=ab initio prediction:Prodigal:2.6;locus_tag=MBDCBIIK_00076;product=hypothetical protein
1	Prodigal:2.6	CDS	85551	86300	.	+	0	ID=MBDCBIIK_00077;inference=ab initio prediction:Prodigal:2.6;locus_tag=MBDCBIIK_00077;product=hypothetical protein
1	Prodigal:2.6	CDS	86457	86960	.	+	0	ID=MBDCBIIK_00078;Name=ohrR;gene=ohrR;inference=ab initio prediction:Prodigal:2.6,similar to AA sequence:UniProtKB:O34777;locus_tag=MBDCBIIK_00078;product=Organic hydroperoxide resistance transcriptional regulator
1	Prodigal:2.6	CDS	86977	88320	.	+	0	ID=MBDCBIIK_00079;eC_number=1.8.1.4;Name=pdhD_1;gene=pdhD_1;inference=ab initio prediction:Prodigal:2.6,similar to AA sequence:UniProtKB:P11959;locus_tag=MBDCBIIK_00079;product=Dihydrolipoyl dehydrogenase
1	Prodigal:2.6	CDS	88333	88809	.	+	0	ID=MBDCBIIK_00080;Name=bsaA_1;gene=bsaA_1;inference=ab initio prediction:Prodigal:2.6,similar to AA sequence:UniProtKB:P99097;locus_tag=MBDCBIIK_00080;product=Glutathione peroxidase BsaA
1	Prodigal:2.6	CDS	89122	89853	.	+	0	ID=MBDCBIIK_00081;eC_number=1.8.4.8;Name=cysH;dbxref=COG:COG0175;gene=cysH;inference=ab initio prediction:Prodigal:2.6,similar to AA sequence:UniProtKB:P94498;locus_tag=MBDCBIIK_00081;product=Phosphoadenosine phosphosulfate reductase
1	Prodigal:2.6	CDS	90109	91995	.	+	0	ID=MBDCBIIK_00082;eC_number=1.8.1.2;Name=cysJ;dbxref=COG:COG0369;gene=cysJ;inference=ab initio prediction:Prodigal:2.6,similar to AA sequence:UniProtKB:O32214;locus_tag=MBDCBIIK_00082;product=Sulfite reductase [NADPH] flavoprotein alpha-component
1	Prodigal:2.6	CDS	92015	93733	.	+	0	ID=MBDCBIIK_00083;eC_number=1.8.1.2;Name=cysI;dbxref=COG:COG0155;gene=cysI;inference=ab initio prediction:Prodigal:2.6,similar to AA sequence:UniProtKB:O32213;locus_tag=MBDCBIIK_00083;product=Sulfite reductase [NADPH] hemoprotein beta-component
1	Prodigal:2.6	CDS	93755	94534	.	+	0	ID=MBDCBIIK_00084;eC_number=2.1.1.107;Name=sumT_1;dbxref=COG:COG0007;gene=sumT_1;inference=ab initio prediction:Prodigal:2.6,similar to AA sequence:UniProtKB:O34744;locus_tag=MBDCBIIK_00084;product=Uroporphyrinogen-III C-methyltransferase
1	Prodigal:2.6	CDS	94609	95220	.	+	0	ID=MBDCBIIK_00085;eC_number=1.3.1.76;Name=sirC;dbxref=COG:COG1648;gene=sirC;inference=ab initio prediction:Prodigal:2.6,similar to AA sequence:UniProtKB:P61818;locus_tag=MBDCBIIK_00085;product=Precorrin-2 dehydrogenase
1	Prodigal:2.6	CDS	95241	96140	.	+	0	ID=MBDCBIIK_00086;inference=ab initio prediction:Prodigal:2.6;locus_tag=MBDCBIIK_00086;product=hypothetical protein
1	Prodigal:2.6	CDS	96164	97342	.	+	0	ID=MBDCBIIK_00087;eC_number=2.7.7.4;Name=sat;dbxref=COG:COG2046;gene=sat;inference=ab initio prediction:Prodigal:2.6,similar to AA sequence:UniProtKB:O34764;locus_tag=MBDCBIIK_00087;product=Sulfate adenylyltransferase
1	Prodigal:2.6	CDS	97358	97957	.	+	0	ID=MBDCBIIK_00088;eC_number=2.7.1.25;Name=cysC;dbxref=COG:COG0529;gene=cysC;inference=ab initio prediction:Prodigal:2.6,similar to AA sequence:UniProtKB:O34577;locus_tag=MBDCBIIK_00088;product=putative adenylyl-sulfate kinase
1	Prodigal:2.6	CDS	98281	98586	.	+	0	ID=MBDCBIIK_00089;Name=zipA;gene=zipA;inference=ab initio prediction:Prodigal:2.6,protein motif:HAMAP:MF_00509;locus_tag=MBDCBIIK_00089;product=Cell division protein ZipA
1	Prodigal:2.6	CDS	98905	100755	.	+	0	ID=MBDCBIIK_00090;eC_number=1.1.98.6;Name=nrdD;dbxref=COG:COG1328;gene=nrdD;inference=ab initio prediction:Prodigal:2.6,similar to AA sequence:UniProtKB:P28903;locus_tag=MBDCBIIK_00090;product=Anaerobic ribonucleoside-triphosphate reductase
1	Prodigal:2.6	CDS	100752	101288	.	+	0	ID=MBDCBIIK_00091;eC_number=1.97.1.-;Name=nrdG;dbxref=COG:COG0602;gene=nrdG;inference=ab initio prediction:Prodigal:2.6,similar to AA sequence:UniProtKB:P0A9N8;locus_tag=MBDCBIIK_00091;product=Anaerobic ribonucleoside-triphosphate reductase-activating protein
1	Prodigal:2.6	CDS	101652	102950	.	+	0	ID=MBDCBIIK_00092;Name=dcuA;dbxref=COG:COG2704;gene=dcuA;inference=ab initio prediction:Prodigal:2.6,similar to AA sequence:UniProtKB:P0ABN5;locus_tag=MBDCBIIK_00092;product=Anaerobic C4-dicarboxylate transporter DcuA
1	Prodigal:2.6	CDS	103389	104993	.	+	0	ID=MBDCBIIK_00093;Name=betL;dbxref=COG:COG1292;gene=betL;inference=ab initio prediction:Prodigal:2.6,similar to AA sequence:UniProtKB:Q9X4A5;locus_tag=MBDCBIIK_00093;product=Glycine betaine transporter BetL
1	Prodigal:2.6	CDS	105040	105606	.	-	0	ID=MBDCBIIK_00094;Name=opcR;dbxref=COG:COG1510;gene=opcR;inference=ab initio prediction:Prodigal:2.6,similar to AA sequence:UniProtKB:O34709;locus_tag=MBDCBIIK_00094;product=HTH-type transcriptional repressor OpcR
1	Prodigal:2.6	CDS	106075	107565	.	+	0	ID=MBDCBIIK_00095;eC_number=1.2.1.8;Name=gbsA;dbxref=COG:COG1012;gene=gbsA;inference=ab initio prediction:Prodigal:2.6,similar to AA sequence:UniProtKB:P71016;locus_tag=MBDCBIIK_00095;product=Betaine aldehyde dehydrogenase
1	Prodigal:2.6	CDS	107725	109443	.	+	0	ID=MBDCBIIK_00096;eC_number=1.1.99.1;Name=betA;gene=betA;inference=ab initio prediction:Prodigal:2.6,similar to AA sequence:UniProtKB:P60337;locus_tag=MBDCBIIK_00096;product=Oxygen-dependent choline dehydrogenase
1	Prodigal:2.6	CDS	109765	110940	.	+	0	ID=MBDCBIIK_00097;eC_number=3.-.-.-;Name=yxeP_1;dbxref=COG:COG1473;gene=yxeP_1;inference=ab initio prediction:Prodigal:2.6,similar to AA sequence:UniProtKB:P54955;locus_tag=MBDCBIIK_00097;product=putative hydrolase YxeP
1	Prodigal:2.6	CDS	111387	111605	.	+	0	ID=MBDCBIIK_00098;inference=ab initio prediction:Prodigal:2.6;locus_tag=MBDCBIIK_00098;product=hypothetical protein
1	Prodigal:2.6	CDS	111633	112079	.	+	0	ID=MBDCBIIK_00099;eC_number=1.14.14.18;Name=hmoB;dbxref=COG:COG2329;gene=hmoB;inference=ab initio prediction:Prodigal:2.6,similar to AA sequence:UniProtKB:P38049;locus_tag=MBDCBIIK_00099;product=Heme-degrading monooxygenase HmoB
1	Prodigal:2.6	CDS	112416	114011	.	+	0	ID=MBDCBIIK_00100;eC_number=6.2.1.1;Name=acsA;dbxref=COG:COG0365;gene=acsA;inference=ab initio prediction:Prodigal:2.6,similar to AA sequence:UniProtKB:P39062;locus_tag=MBDCBIIK_00100;product=Acetyl-coenzyme A synthetase
1	Prodigal:2.6	CDS	114359	116986	.	+	0	ID=MBDCBIIK_00101;eC_number=2.7.9.1;Name=ppdK;dbxref=COG:COG0574;gene=ppdK;inference=ab initio prediction:Prodigal:2.6,similar to AA sequence:UniProtKB:P22983;locus_tag=MBDCBIIK_00101;product=Pyruvate%2C phosphate dikinase
1	Prodigal:2.6	CDS	116988	117806	.	+	0	ID=MBDCBIIK_00102;eC_number=2.7.11.32;Name=yqfL_1;dbxref=COG:COG1806;gene=yqfL_1;inference=ab initio prediction:Prodigal:2.6,similar to AA sequence:UniProtKB:P54470;locus_tag=MBDCBIIK_00102;product=Putative pyruvate%2C phosphate dikinase regulatory protein
1	Prodigal:2.6	CDS	117985	119514	.	+	0	ID=MBDCBIIK_00103;eC_number=1.1.5.4;Name=mqo2_1;gene=mqo2_1;inference=ab initio prediction:Prodigal:2.6,similar to AA sequence:UniProtKB:P99115;locus_tag=MBDCBIIK_00103;product=putative malate:quinone oxidoreductase 2
1	Prodigal:2.6	CDS	119909	120832	.	+	0	ID=MBDCBIIK_00104;inference=ab initio prediction:Prodigal:2.6;locus_tag=MBDCBIIK_00104;product=hypothetical protein
1	Prodigal:2.6	CDS	120965	121855	.	-	0	ID=MBDCBIIK_00105;eC_number=4.1.2.13;Name=fda;gene=fda;inference=ab initio prediction:Prodigal:2.6,similar to AA sequence:UniProtKB:P99117;locus_tag=MBDCBIIK_00105;product=Fructose-bisphosphate aldolase class 1
1	Prodigal:2.6	CDS	122160	123521	.	-	0	ID=MBDCBIIK_00106;eC_number=1.11.1.1;Name=npr;dbxref=COG:COG0446;gene=npr;inference=ab initio prediction:Prodigal:2.6,similar to AA sequence:UniProtKB:P37062;locus_tag=MBDCBIIK_00106;product=NADH peroxidase
1	Prodigal:2.6	CDS	124131	124319	.	+	0	ID=MBDCBIIK_00107;inference=ab initio prediction:Prodigal:2.6;locus_tag=MBDCBIIK_00107;product=hypothetical protein
1	Prodigal:2.6	CDS	124314	124904	.	-	0	ID=MBDCBIIK_00108;inference=ab initio prediction:Prodigal:2.6;locus_tag=MBDCBIIK_00108;product=hypothetical protein
1	Prodigal:2.6	CDS	125176	126105	.	+	0	ID=MBDCBIIK_00109;inference=ab initio prediction:Prodigal:2.6;locus_tag=MBDCBIIK_00109;product=hypothetical protein
1	Prodigal:2.6	CDS	126209	126640	.	-	0	ID=MBDCBIIK_00110;inference=ab initio prediction:Prodigal:2.6;locus_tag=MBDCBIIK_00110;product=hypothetical protein
1	Prodigal:2.6	CDS	126906	128243	.	+	0	ID=MBDCBIIK_00111;eC_number=5.1.1.21;dbxref=COG:COG0160;inference=ab initio prediction:Prodigal:2.6,similar to AA sequence:UniProtKB:M1GRN3;locus_tag=MBDCBIIK_00111;product=Isoleucine 2-epimerase
1	Prodigal:2.6	CDS	128371	129822	.	-	0	ID=MBDCBIIK_00112;Name=yhdG_1;dbxref=COG:COG0531;gene=yhdG_1;inference=ab initio prediction:Prodigal:2.6,similar to AA sequence:UniProtKB:O07576;locus_tag=MBDCBIIK_00112;product=putative amino acid permease YhdG
1	Prodigal:2.6	CDS	130366	131247	.	+	0	ID=MBDCBIIK_00113;Name=gltC_1;gene=gltC_1;inference=ab initio prediction:Prodigal:2.6,similar to AA sequence:UniProtKB:P20668;locus_tag=MBDCBIIK_00113;product=HTH-type transcriptional regulator GltC
1	Prodigal:2.6	CDS	132081	133031	.	+	0	ID=MBDCBIIK_00114;eC_number=1.1.1.27;Name=ldh2;dbxref=COG:COG0039;gene=ldh2;inference=ab initio prediction:Prodigal:2.6,similar to AA sequence:UniProtKB:Q5HCV0;locus_tag=MBDCBIIK_00114;product=L-lactate dehydrogenase 2
1	Prodigal:2.6	CDS	133094	134758	.	+	0	ID=MBDCBIIK_00115;eC_number=2.2.1.6;Name=alsS;dbxref=COG:COG0028;gene=alsS;inference=ab initio prediction:Prodigal:2.6,similar to AA sequence:UniProtKB:Q04789;locus_tag=MBDCBIIK_00115;product=Acetolactate synthase
1	Prodigal:2.6	CDS	134870	135574	.	+	0	ID=MBDCBIIK_00116;eC_number=4.1.1.5;Name=aldC;dbxref=COG:COG3527;gene=aldC;inference=ab initio prediction:Prodigal:2.6,similar to AA sequence:UniProtKB:Q8L208;locus_tag=MBDCBIIK_00116;product=Alpha-acetolactate decarboxylase
1	Prodigal:2.6	CDS	135973	136875	.	-	0	ID=MBDCBIIK_00117;eC_number=1.1.1.169;dbxref=COG:COG1893;inference=ab initio prediction:Prodigal:2.6,similar to AA sequence:UniProtKB:P9WIL1;locus_tag=MBDCBIIK_00117;product=Putative 2-dehydropantoate 2-reductase
1	Prodigal:2.6	CDS	136945	137736	.	+	0	ID=MBDCBIIK_00118;eC_number=2.1.2.11;Name=panB;gene=panB;inference=ab initio prediction:Prodigal:2.6,similar to AA sequence:UniProtKB:P65656;locus_tag=MBDCBIIK_00118;product=3-methyl-2-oxobutanoate hydroxymethyltransferase
1	Prodigal:2.6	CDS	137729	138589	.	+	0	ID=MBDCBIIK_00119;eC_number=6.3.2.1;Name=panC;gene=panC;inference=ab initio prediction:Prodigal:2.6,similar to AA sequence:UniProtKB:Q6GDK5;locus_tag=MBDCBIIK_00119;product=Pantothenate synthetase
1	Prodigal:2.6	CDS	138573	138968	.	+	0	ID=MBDCBIIK_00120;eC_number=4.1.1.11;Name=panD;dbxref=COG:COG0853;gene=panD;inference=ab initio prediction:Prodigal:2.6,similar to AA sequence:UniProtKB:Q2FV23;locus_tag=MBDCBIIK_00120;product=Aspartate 1-decarboxylase
1	Prodigal:2.6	CDS	139392	140402	.	+	0	ID=MBDCBIIK_00121;inference=ab initio prediction:Prodigal:2.6;locus_tag=MBDCBIIK_00121;product=hypothetical protein
1	Prodigal:2.6	CDS	140406	141737	.	+	0	ID=MBDCBIIK_00122;Name=tcaA_1;gene=tcaA_1;inference=ab initio prediction:Prodigal:2.6,similar to AA sequence:UniProtKB:A6U483;locus_tag=MBDCBIIK_00122;product=Membrane-associated protein TcaA
1	Prodigal:2.6	CDS	142014	142730	.	+	0	ID=MBDCBIIK_00123;eC_number=1.17.99.6;Name=queH;gene=queH;inference=ab initio prediction:Prodigal:2.6,similar to AA sequence:UniProtKB:A0A0H2VKG8;locus_tag=MBDCBIIK_00123;product=Epoxyqueuosine reductase QueH
1	Prodigal:2.6	CDS	143013	143168	.	+	0	ID=MBDCBIIK_00124;inference=ab initio prediction:Prodigal:2.6;locus_tag=MBDCBIIK_00124;product=hypothetical protein
1	Prodigal:2.6	CDS	143299	143568	.	-	0	ID=MBDCBIIK_00125;inference=ab initio prediction:Prodigal:2.6;locus_tag=MBDCBIIK_00125;product=hypothetical protein
1	Prodigal:2.6	CDS	143662	144726	.	-	0	ID=MBDCBIIK_00126;eC_number=1.3.5.2;Name=pyrD;dbxref=COG:COG0167;gene=pyrD;inference=ab initio prediction:Prodigal:2.6,similar to AA sequence:UniProtKB:P9WHL1;locus_tag=MBDCBIIK_00126;product=Dihydroorotate dehydrogenase (quinone)
1	Prodigal:2.6	CDS	144950	145807	.	+	0	ID=MBDCBIIK_00127;inference=ab initio prediction:Prodigal:2.6;locus_tag=MBDCBIIK_00127;product=hypothetical protein
1	Prodigal:2.6	CDS	146014	147393	.	+	0	ID=MBDCBIIK_00128;Name=cycA_1;dbxref=COG:COG1113;gene=cycA_1;inference=ab initio prediction:Prodigal:2.6,similar to AA sequence:UniProtKB:P0AAE0;locus_tag=MBDCBIIK_00128;product=D-serine/D-alanine/glycine transporter
1	Prodigal:2.6	CDS	147695	148753	.	+	0	ID=MBDCBIIK_00129;inference=ab initio prediction:Prodigal:2.6;locus_tag=MBDCBIIK_00129;product=hypothetical protein
1	Prodigal:2.6	CDS	148854	150278	.	+	0	ID=MBDCBIIK_00130;eC_number=2.7.4.-;Name=pap;dbxref=COG:COG2326;gene=pap;inference=ab initio prediction:Prodigal:2.6,similar to AA sequence:UniProtKB:Q83XD3;locus_tag=MBDCBIIK_00130;product=Polyphosphate:AMP phosphotransferase
1	Prodigal:2.6	CDS	150308	150412	.	+	0	ID=MBDCBIIK_00131;inference=ab initio prediction:Prodigal:2.6;locus_tag=MBDCBIIK_00131;product=hypothetical protein
1	Prodigal:2.6	CDS	150934	151641	.	+	0	ID=MBDCBIIK_00132;eC_number=3.2.-.-;Name=isaA;gene=isaA;inference=ab initio prediction:Prodigal:2.6,similar to AA sequence:UniProtKB:Q2FV52;locus_tag=MBDCBIIK_00132;product=putative transglycosylase IsaA
1	Prodigal:2.6	CDS	152146	153954	.	+	0	ID=MBDCBIIK_00133;eC_number=2.3.1.-;Name=oatA_1;gene=oatA_1;inference=ab initio prediction:Prodigal:2.6,similar to AA sequence:UniProtKB:Q7A3D6;locus_tag=MBDCBIIK_00133;product=O-acetyltransferase OatA
1	Prodigal:2.6	CDS	154553	155326	.	+	0	ID=MBDCBIIK_00134;Name=ssaA_1;dbxref=COG:COG3942;gene=ssaA_1;inference=ab initio prediction:Prodigal:2.6,similar to AA sequence:UniProtKB:Q2FV55;locus_tag=MBDCBIIK_00134;product=Staphylococcal secretory antigen SsaA
1	Prodigal:2.6	CDS	155391	155528	.	+	0	ID=MBDCBIIK_00135;inference=ab initio prediction:Prodigal:2.6;locus_tag=MBDCBIIK_00135;product=hypothetical protein
1	Prodigal:2.6	CDS	155653	156813	.	+	0	ID=MBDCBIIK_00136;eC_number=2.6.1.-;Name=bacF;dbxref=COG:COG0436;gene=bacF;inference=ab initio prediction:Prodigal:2.6,similar to AA sequence:UniProtKB:P39643;locus_tag=MBDCBIIK_00136;product=Transaminase BacF
1	Prodigal:2.6	CDS	156826	157536	.	+	0	ID=MBDCBIIK_00137;eC_number=1.1.1.28;Name=ldhD_1;gene=ldhD_1;inference=ab initio prediction:Prodigal:2.6,similar to AA sequence:UniProtKB:P99116;locus_tag=MBDCBIIK_00137;product=D-lactate dehydrogenase
1	Prodigal:2.6	CDS	157481	157825	.	+	0	ID=MBDCBIIK_00138;eC_number=1.1.1.28;Name=ldhD_2;dbxref=COG:COG1052;gene=ldhD_2;inference=ab initio prediction:Prodigal:2.6,similar to AA sequence:UniProtKB:P72357;locus_tag=MBDCBIIK_00138;product=D-lactate dehydrogenase
1	Prodigal:2.6	CDS	157879	158085	.	-	0	ID=MBDCBIIK_00139;Name=copZ_2;dbxref=COG:COG2608;gene=copZ_2;inference=ab initio prediction:Prodigal:2.6,similar to AA sequence:UniProtKB:Q2FV63;locus_tag=MBDCBIIK_00139;product=Copper chaperone CopZ
1	Prodigal:2.6	CDS	158217	160601	.	-	0	ID=MBDCBIIK_00140;eC_number=3.6.3.54;Name=copA_2;dbxref=COG:COG2217;gene=copA_2;inference=ab initio prediction:Prodigal:2.6,similar to AA sequence:UniProtKB:Q2FV64;locus_tag=MBDCBIIK_00140;product=Copper-exporting P-type ATPase
1	Prodigal:2.6	CDS	160838	161044	.	-	0	ID=MBDCBIIK_00141;inference=ab initio prediction:Prodigal:2.6;locus_tag=MBDCBIIK_00141;product=hypothetical protein
1	Prodigal:2.6	CDS	161247	162116	.	+	0	ID=MBDCBIIK_00142;eC_number=1.-.-.-;Name=ydaD;gene=ydaD;inference=ab initio prediction:Prodigal:2.6,similar to AA sequence:UniProtKB:P80873;locus_tag=MBDCBIIK_00142;product=General stress protein 39
1	Prodigal:2.6	CDS	162618	164162	.	+	0	ID=MBDCBIIK_00143;eC_number=1.2.1.88;Name=rocA;gene=rocA;inference=ab initio prediction:Prodigal:2.6,similar to AA sequence:UniProtKB:P99076;locus_tag=MBDCBIIK_00143;product=1-pyrroline-5-carboxylate dehydrogenase
1	Prodigal:2.6	CDS	164457	164684	.	+	0	ID=MBDCBIIK_00144;inference=ab initio prediction:Prodigal:2.6;locus_tag=MBDCBIIK_00144;product=hypothetical protein
1	Prodigal:2.6	CDS	164690	166684	.	+	0	ID=MBDCBIIK_00145;Name=feoB;dbxref=COG:COG0370;gene=feoB;inference=ab initio prediction:Prodigal:2.6,similar to AA sequence:UniProtKB:Q8GNS3;locus_tag=MBDCBIIK_00145;product=Fe(2+) transporter FeoB
1	Prodigal:2.6	CDS	166699	166881	.	+	0	ID=MBDCBIIK_00146;inference=ab initio prediction:Prodigal:2.6;locus_tag=MBDCBIIK_00146;product=hypothetical protein
1	Prodigal:2.6	CDS	167064	167528	.	+	0	ID=MBDCBIIK_00147;inference=ab initio prediction:Prodigal:2.6;locus_tag=MBDCBIIK_00147;product=hypothetical protein
1	Prodigal:2.6	CDS	167833	168351	.	+	0	ID=MBDCBIIK_00148;eC_number=2.1.1.63;Name=ogt;dbxref=COG:COG0350;gene=ogt;inference=ab initio prediction:Prodigal:2.6,similar to AA sequence:UniProtKB:P9WJW5;locus_tag=MBDCBIIK_00148;product=Methylated-DNA--protein-cysteine methyltransferase
1	Prodigal:2.6	CDS	168603	169769	.	-	0	ID=MBDCBIIK_00149;eC_number=2.3.3.10;Name=mvaS;dbxref=COG:COG3425;gene=mvaS;inference=ab initio prediction:Prodigal:2.6,similar to AA sequence:UniProtKB:Q9FD71;locus_tag=MBDCBIIK_00149;product=Hydroxymethylglutaryl-CoA synthase
1	Prodigal:2.6	CDS	170014	171291	.	+	0	ID=MBDCBIIK_00150;eC_number=1.1.1.88;Name=mvaA;gene=mvaA;inference=ab initio prediction:Prodigal:2.6,similar to AA sequence:UniProtKB:P13702;locus_tag=MBDCBIIK_00150;product=3-hydroxy-3-methylglutaryl-coenzyme A reductase
1	Prodigal:2.6	CDS	171368	171799	.	-	0	ID=MBDCBIIK_00151;Name=ssaA_2;dbxref=COG:COG3942;gene=ssaA_2;inference=ab initio prediction:Prodigal:2.6,similar to AA sequence:UniProtKB:Q2FV55;locus_tag=MBDCBIIK_00151;product=Staphylococcal secretory antigen SsaA
1	Prodigal:2.6	CDS	172057	172254	.	-	0	ID=MBDCBIIK_00152;inference=ab initio prediction:Prodigal:2.6;locus_tag=MBDCBIIK_00152;product=hypothetical protein
1	Prodigal:2.6	CDS	172460	173344	.	+	0	ID=MBDCBIIK_00153;Name=cynR;gene=cynR;inference=ab initio prediction:Prodigal:2.6,similar to AA sequence:UniProtKB:P27111;locus_tag=MBDCBIIK_00153;product=HTH-type transcriptional regulator CynR
1	Prodigal:2.6	CDS	173656	174048	.	+	0	ID=MBDCBIIK_00154;Name=cidA;dbxref=COG:COG1380;gene=cidA;inference=ab initio prediction:Prodigal:2.6,similar to AA sequence:UniProtKB:P60647;locus_tag=MBDCBIIK_00154;product=Holin-like protein CidA
1	Prodigal:2.6	CDS	174045	174734	.	+	0	ID=MBDCBIIK_00155;Name=cidB;dbxref=COG:COG1346;gene=cidB;inference=ab initio prediction:Prodigal:2.6,similar to AA sequence:UniProtKB:P60639;locus_tag=MBDCBIIK_00155;product=Holin-like protein CidB
1	Prodigal:2.6	CDS	174784	176523	.	+	0	ID=MBDCBIIK_00156;Name=ydaP;dbxref=COG:COG0028;gene=ydaP;inference=ab initio prediction:Prodigal:2.6,similar to AA sequence:UniProtKB:P96591;locus_tag=MBDCBIIK_00156;product=Putative thiamine pyrophosphate-containing protein YdaP
1	Prodigal:2.6	CDS	176767	178794	.	+	0	ID=MBDCBIIK_00157;eC_number=2.7.1.199;Name=ptsG;gene=ptsG;inference=ab initio prediction:Prodigal:2.6,similar to AA sequence:UniProtKB:Q7A807;locus_tag=MBDCBIIK_00157;product=PTS system glucose-specific EIICBA component
1	Prodigal:2.6	CDS	178814	179194	.	+	0	ID=MBDCBIIK_00158;inference=ab initio prediction:Prodigal:2.6;locus_tag=MBDCBIIK_00158;product=hypothetical protein
1	Prodigal:2.6	CDS	179256	180023	.	+	0	ID=MBDCBIIK_00159;inference=ab initio prediction:Prodigal:2.6;locus_tag=MBDCBIIK_00159;product=hypothetical protein
1	Prodigal:2.6	CDS	180088	181158	.	-	0	ID=MBDCBIIK_00160;eC_number=1.1.1.1;Name=adh_1;dbxref=COG:COG1063;gene=adh_1;inference=ab initio prediction:Prodigal:2.6,similar to AA sequence:UniProtKB:Q0KDL6;locus_tag=MBDCBIIK_00160;product=Alcohol dehydrogenase
1	Prodigal:2.6	CDS	181363	181689	.	+	0	ID=MBDCBIIK_00161;inference=ab initio prediction:Prodigal:2.6;locus_tag=MBDCBIIK_00161;product=hypothetical protein
1	Prodigal:2.6	CDS	181872	182720	.	+	0	ID=MBDCBIIK_00162;inference=ab initio prediction:Prodigal:2.6;locus_tag=MBDCBIIK_00162;product=hypothetical protein
1	Prodigal:2.6	CDS	182803	183783	.	+	0	ID=MBDCBIIK_00163;eC_number=3.1.1.-;Name=lipR;dbxref=COG:COG0657;gene=lipR;inference=ab initio prediction:Prodigal:2.6,similar to AA sequence:UniProtKB:P9WK85;locus_tag=MBDCBIIK_00163;product=Putative acetyl-hydrolase LipR
1	Prodigal:2.6	CDS	183855	184172	.	-	0	ID=MBDCBIIK_00164;inference=ab initio prediction:Prodigal:2.6;locus_tag=MBDCBIIK_00164;product=hypothetical protein
1	Prodigal:2.6	CDS	184623	185780	.	+	0	ID=MBDCBIIK_00165;Name=capB;gene=capB;inference=ab initio prediction:Prodigal:2.6,similar to AA sequence:UniProtKB:P19580;locus_tag=MBDCBIIK_00165;product=Capsule biosynthesis protein CapB
1	Prodigal:2.6	CDS	185782	186234	.	+	0	ID=MBDCBIIK_00166;Name=capC;gene=capC;inference=ab initio prediction:Prodigal:2.6,similar to AA sequence:UniProtKB:P19581;locus_tag=MBDCBIIK_00166;product=Capsule biosynthesis protein CapC
1	Prodigal:2.6	CDS	186258	187331	.	+	0	ID=MBDCBIIK_00167;Name=capA_2;gene=capA_2;inference=ab initio prediction:Prodigal:2.6,similar to AA sequence:UniProtKB:P19579;locus_tag=MBDCBIIK_00167;product=Capsule biosynthesis protein CapA
1	Prodigal:2.6	CDS	187306	187482	.	+	0	ID=MBDCBIIK_00168;inference=ab initio prediction:Prodigal:2.6;locus_tag=MBDCBIIK_00168;product=hypothetical protein
1	Prodigal:2.6	CDS	187485	189089	.	+	0	ID=MBDCBIIK_00169;eC_number=2.3.2.-;Name=capD_1;gene=capD_1;inference=ab initio prediction:Prodigal:2.6,similar to AA sequence:UniProtKB:Q51693;locus_tag=MBDCBIIK_00169;product=Capsule biosynthesis protein CapD proenzyme
1	Prodigal:2.6	CDS	189345	190226	.	+	0	ID=MBDCBIIK_00170;Name=glcU_1;dbxref=COG:COG4975;gene=glcU_1;inference=ab initio prediction:Prodigal:2.6,similar to AA sequence:UniProtKB:P40419;locus_tag=MBDCBIIK_00170;product=putative glucose uptake protein GlcU
1	Prodigal:2.6	CDS	190248	190652	.	+	0	ID=MBDCBIIK_00171;eC_number=5.4.99.62;Name=rbsD;dbxref=COG:COG1869;gene=rbsD;inference=ab initio prediction:Prodigal:2.6,similar to AA sequence:UniProtKB:Q2G1A5;locus_tag=MBDCBIIK_00171;product=D-ribose pyranase
1	Prodigal:2.6	CDS	190706	191629	.	+	0	ID=MBDCBIIK_00172;Name=rbsK/rbiA;gene=rbsK/rbiA;inference=ab initio prediction:Prodigal:2.6,similar to AA sequence:UniProtKB:P83534;locus_tag=MBDCBIIK_00172;product=Bifunctional ribokinase/ribose-5-phosphate isomerase A
1	Prodigal:2.6	CDS	191919	193409	.	+	0	ID=MBDCBIIK_00173;eC_number=2.7.1.17;Name=xylB_1;dbxref=COG:COG1070;gene=xylB_1;inference=ab initio prediction:Prodigal:2.6,similar to AA sequence:UniProtKB:P35850;locus_tag=MBDCBIIK_00173;product=Xylulose kinase
1	Prodigal:2.6	CDS	193683	194468	.	+	0	ID=MBDCBIIK_00174;inference=ab initio prediction:Prodigal:2.6;locus_tag=MBDCBIIK_00174;product=hypothetical protein
1	Prodigal:2.6	CDS	195121	196164	.	+	0	ID=MBDCBIIK_00175;inference=ab initio prediction:Prodigal:2.6;locus_tag=MBDCBIIK_00175;product=hypothetical protein
1	Prodigal:2.6	CDS	196164	196847	.	+	0	ID=MBDCBIIK_00176;eC_number=4.3.1.17;Name=sdhB;gene=sdhB;inference=ab initio prediction:Prodigal:2.6,similar to AA sequence:UniProtKB:P33074;locus_tag=MBDCBIIK_00176;product=L-serine dehydratase%2C beta chain
1	Prodigal:2.6	CDS	196860	197759	.	+	0	ID=MBDCBIIK_00177;eC_number=4.3.1.17;Name=sdhA;gene=sdhA;inference=ab initio prediction:Prodigal:2.6,similar to AA sequence:UniProtKB:P33073;locus_tag=MBDCBIIK_00177;product=L-serine dehydratase%2C alpha chain
1	Prodigal:2.6	CDS	198118	199353	.	+	0	ID=MBDCBIIK_00178;inference=ab initio prediction:Prodigal:2.6;locus_tag=MBDCBIIK_00178;product=hypothetical protein
1	Prodigal:2.6	CDS	199583	199738	.	-	0	ID=MBDCBIIK_00179;inference=ab initio prediction:Prodigal:2.6;locus_tag=MBDCBIIK_00179;product=hypothetical protein
1	Prodigal:2.6	CDS	200304	200798	.	-	0	ID=MBDCBIIK_00180;eC_number=2.3.1.-;Name=pitA_1;dbxref=COG:COG1247;gene=pitA_1;inference=ab initio prediction:Prodigal:2.6,similar to AA sequence:UniProtKB:Q9HUU7;locus_tag=MBDCBIIK_00180;product=L-methionine sulfoximine/L-methionine sulfone acetyltransferase
1	Prodigal:2.6	CDS	200974	201585	.	+	0	ID=MBDCBIIK_00181;inference=ab initio prediction:Prodigal:2.6;locus_tag=MBDCBIIK_00181;product=hypothetical protein
1	Prodigal:2.6	CDS	201930	202739	.	+	0	ID=MBDCBIIK_00182;eC_number=3.1.3.23;Name=ybiV;dbxref=COG:COG0561;gene=ybiV;inference=ab initio prediction:Prodigal:2.6,similar to AA sequence:UniProtKB:P75792;locus_tag=MBDCBIIK_00182;product=Sugar phosphatase YbiV
1	Prodigal:2.6	CDS	202926	203918	.	-	0	ID=MBDCBIIK_00183;eC_number=1.1.1.28;Name=ldhD_3;dbxref=COG:COG1052;gene=ldhD_3;inference=ab initio prediction:Prodigal:2.6,similar to AA sequence:UniProtKB:P72357;locus_tag=MBDCBIIK_00183;product=D-lactate dehydrogenase
1	Prodigal:2.6	CDS	204165	204827	.	+	0	ID=MBDCBIIK_00184;eC_number=1.-.-.-;inference=ab initio prediction:Prodigal:2.6,similar to AA sequence:UniProtKB:Q7A3H8;locus_tag=MBDCBIIK_00184;product=Putative NAD(P)H nitroreductase
1	Prodigal:2.6	CDS	205205	206698	.	+	0	ID=MBDCBIIK_00185;eC_number=1.2.1.3;Name=aldA_1;gene=aldA_1;inference=ab initio prediction:Prodigal:2.6,similar to AA sequence:UniProtKB:Q7A825;locus_tag=MBDCBIIK_00185;product=Putative aldehyde dehydrogenase AldA
1	Prodigal:2.6	CDS	207642	208439	.	-	0	ID=MBDCBIIK_00186;eC_number=1.13.11.2;Name=catE_1;dbxref=COG:COG2514;gene=catE_1;inference=ab initio prediction:Prodigal:2.6,similar to AA sequence:UniProtKB:P54721;locus_tag=MBDCBIIK_00186;product=Catechol-2%2C3-dioxygenase
1	Prodigal:2.6	CDS	208701	208982	.	-	0	ID=MBDCBIIK_00187;Name=yjdJ;dbxref=COG:COG2388;gene=yjdJ;inference=ab initio prediction:Prodigal:2.6,similar to AA sequence:UniProtKB:P39274;locus_tag=MBDCBIIK_00187;product=putative protein YjdJ
1	Prodigal:2.6	CDS	209185	209724	.	+	0	ID=MBDCBIIK_00188;Name=ssaB;dbxref=COG:COG0803;gene=ssaB;inference=ab initio prediction:Prodigal:2.6,similar to AA sequence:UniProtKB:P31304;locus_tag=MBDCBIIK_00188;product=Manganese ABC transporter substrate-binding lipoprotein
1	Prodigal:2.6	CDS	209767	210096	.	+	0	ID=MBDCBIIK_00189;Name=znuA_1;dbxref=COG:COG0803;gene=znuA_1;inference=ab initio prediction:Prodigal:2.6,similar to AA sequence:UniProtKB:O34966;locus_tag=MBDCBIIK_00189;product=High-affinity zinc uptake system binding-protein ZnuA
1	Prodigal:2.6	CDS	210167	211591	.	-	0	ID=MBDCBIIK_00190;eC_number=1.2.1.22;Name=aldA_2;dbxref=COG:COG1012;gene=aldA_2;inference=ab initio prediction:Prodigal:2.6,similar to AA sequence:UniProtKB:P25553;locus_tag=MBDCBIIK_00190;product=Lactaldehyde dehydrogenase
1	Prodigal:2.6	CDS	211840	212889	.	-	0	ID=MBDCBIIK_00191;inference=ab initio prediction:Prodigal:2.6;locus_tag=MBDCBIIK_00191;product=hypothetical protein
1	Prodigal:2.6	CDS	213237	215024	.	+	0	ID=MBDCBIIK_00192;Name=nhaP2;dbxref=COG:COG3263;gene=nhaP2;inference=ab initio prediction:Prodigal:2.6,similar to AA sequence:UniProtKB:Q87KV8;locus_tag=MBDCBIIK_00192;product=K(+)/H(+) antiporter NhaP2
1	Prodigal:2.6	CDS	215247	217211	.	-	0	ID=MBDCBIIK_00193;eC_number=3.1.3.11;Name=fbp;gene=fbp;inference=ab initio prediction:Prodigal:2.6,similar to AA sequence:UniProtKB:Q7A3I5;locus_tag=MBDCBIIK_00193;product=Fructose-1%2C6-bisphosphatase class 3
1	Prodigal:2.6	CDS	217385	217999	.	-	0	ID=MBDCBIIK_00194;dbxref=COG:COG0586;inference=ab initio prediction:Prodigal:2.6,similar to AA sequence:UniProtKB:P9WP09;locus_tag=MBDCBIIK_00194;product=putative membrane protein
1	Prodigal:2.6	CDS	218107	219105	.	-	0	ID=MBDCBIIK_00195;eC_number=2.7.7.80;Name=moeB_1;dbxref=COG:COG0476;gene=moeB_1;inference=ab initio prediction:Prodigal:2.6,similar to AA sequence:UniProtKB:P12282;locus_tag=MBDCBIIK_00195;product=Molybdopterin-synthase adenylyltransferase
1	Prodigal:2.6	CDS	219107	219874	.	-	0	ID=MBDCBIIK_00196;eC_number=2.8.1.10;Name=thiG;dbxref=COG:COG2022;gene=thiG;inference=ab initio prediction:Prodigal:2.6,similar to AA sequence:UniProtKB:O31618;locus_tag=MBDCBIIK_00196;product=Thiazole synthase
1	Prodigal:2.6	CDS	219876	220076	.	-	0	ID=MBDCBIIK_00197;Name=thiS;dbxref=COG:COG2104;gene=thiS;inference=ab initio prediction:Prodigal:2.6,similar to AA sequence:UniProtKB:O31617;locus_tag=MBDCBIIK_00197;product=Sulfur carrier protein ThiS
1	Prodigal:2.6	CDS	220060	221178	.	-	0	ID=MBDCBIIK_00198;eC_number=1.4.3.19;Name=thiO;dbxref=COG:COG0665;gene=thiO;inference=ab initio prediction:Prodigal:2.6,similar to AA sequence:UniProtKB:Q5L2C2;locus_tag=MBDCBIIK_00198;product=Glycine oxidase
1	Prodigal:2.6	CDS	221171	221770	.	-	0	ID=MBDCBIIK_00199;eC_number=2.5.1.3;Name=thiE_1;dbxref=COG:COG0352;gene=thiE_1;inference=ab initio prediction:Prodigal:2.6,similar to AA sequence:UniProtKB:P39594;locus_tag=MBDCBIIK_00199;product=Thiamine-phosphate synthase
1	Prodigal:2.6	CDS	222442	223716	.	+	0	ID=MBDCBIIK_00200;Name=garP;gene=garP;inference=ab initio prediction:Prodigal:2.6,similar to AA sequence:UniProtKB:P0AA80;locus_tag=MBDCBIIK_00200;product=putative galactarate transporter
1	Prodigal:2.6	CDS	223869	224159	.	+	0	ID=MBDCBIIK_00201;eC_number=1.-.-.-;Name=ycnE;dbxref=COG:COG1359;gene=ycnE;inference=ab initio prediction:Prodigal:2.6,similar to AA sequence:UniProtKB:P94425;locus_tag=MBDCBIIK_00201;product=Putative monooxygenase YcnE
1	Prodigal:2.6	CDS	224321	226237	.	+	0	ID=MBDCBIIK_00202;Name=yccS;dbxref=COG:COG1289;gene=yccS;inference=ab initio prediction:Prodigal:2.6,similar to AA sequence:UniProtKB:P75870;locus_tag=MBDCBIIK_00202;product=Inner membrane protein YccS
1	Prodigal:2.6	CDS	226315	226728	.	+	0	ID=MBDCBIIK_00203;inference=ab initio prediction:Prodigal:2.6;locus_tag=MBDCBIIK_00203;product=hypothetical protein
1	Prodigal:2.6	CDS	226996	227697	.	+	0	ID=MBDCBIIK_00204;eC_number=2.7.6.5;Name=ywaC;dbxref=COG:COG2357;gene=ywaC;inference=ab initio prediction:Prodigal:2.6,similar to AA sequence:UniProtKB:P39583;locus_tag=MBDCBIIK_00204;product=GTP pyrophosphokinase YwaC
1	Prodigal:2.6	CDS	227817	228734	.	-	0	ID=MBDCBIIK_00205;inference=ab initio prediction:Prodigal:2.6;locus_tag=MBDCBIIK_00205;product=hypothetical protein
1	Prodigal:2.6	CDS	229040	229915	.	+	0	ID=MBDCBIIK_00206;eC_number=3.1.1.2;inference=ab initio prediction:Prodigal:2.6,similar to AA sequence:UniProtKB:P22862;locus_tag=MBDCBIIK_00206;product=Arylesterase
1	Prodigal:2.6	CDS	229995	230717	.	+	0	ID=MBDCBIIK_00207;Name=merR1;gene=merR1;inference=ab initio prediction:Prodigal:2.6,similar to AA sequence:UniProtKB:P22853;locus_tag=MBDCBIIK_00207;product=Mercuric resistance operon regulatory protein
1	Prodigal:2.6	CDS	230875	232233	.	-	0	ID=MBDCBIIK_00208;Name=glpT;dbxref=COG:COG2271;gene=glpT;inference=ab initio prediction:Prodigal:2.6,similar to AA sequence:UniProtKB:P08194;locus_tag=MBDCBIIK_00208;product=Glycerol-3-phosphate transporter
1	Prodigal:2.6	CDS	232601	233281	.	+	0	ID=MBDCBIIK_00209;Name=rspR;dbxref=COG:COG1802;gene=rspR;inference=ab initio prediction:Prodigal:2.6,similar to AA sequence:UniProtKB:P0ACM2;locus_tag=MBDCBIIK_00209;product=HTH-type transcriptional repressor RspR
1	Prodigal:2.6	CDS	233305	234846	.	+	0	ID=MBDCBIIK_00210;eC_number=2.7.1.17;Name=xylB_2;dbxref=COG:COG1070;gene=xylB_2;inference=ab initio prediction:Prodigal:2.6,similar to AA sequence:UniProtKB:P35850;locus_tag=MBDCBIIK_00210;product=Xylulose kinase
1	Prodigal:2.6	CDS	234896	236254	.	+	0	ID=MBDCBIIK_00211;Name=gntT;dbxref=COG:COG2610;gene=gntT;inference=ab initio prediction:Prodigal:2.6,similar to AA sequence:UniProtKB:P39835;locus_tag=MBDCBIIK_00211;product=High-affinity gluconate transporter
1	Prodigal:2.6	CDS	236503	237369	.	+	0	ID=MBDCBIIK_00212;eC_number=2.7.7.9;Name=gtaB;dbxref=COG:COG1210;gene=gtaB;inference=ab initio prediction:Prodigal:2.6,similar to AA sequence:UniProtKB:Q2G1T6;locus_tag=MBDCBIIK_00212;product=UTP--glucose-1-phosphate uridylyltransferase
1	Prodigal:2.6	CDS	237472	237567	.	-	0	ID=MBDCBIIK_00213;inference=ab initio prediction:Prodigal:2.6;locus_tag=MBDCBIIK_00213;product=hypothetical protein
1	Prodigal:2.6	CDS	237584	239224	.	-	0	ID=MBDCBIIK_00214;eC_number=5.4.2.2;Name=pgcA;dbxref=COG:COG1109;gene=pgcA;inference=ab initio prediction:Prodigal:2.6,similar to AA sequence:UniProtKB:Q2FVC1;locus_tag=MBDCBIIK_00214;product=Phosphoglucomutase
1	Prodigal:2.6	CDS	239442	240932	.	+	0	ID=MBDCBIIK_00215;eC_number=2.4.1.52;Name=tagE_1;dbxref=COG:COG0438;gene=tagE_1;inference=ab initio prediction:Prodigal:2.6,similar to AA sequence:UniProtKB:P13484;locus_tag=MBDCBIIK_00215;product=Poly(glycerol-phosphate) alpha-glucosyltransferase
1	Prodigal:2.6	CDS	241214	242203	.	+	0	ID=MBDCBIIK_00216;eC_number=2.1.1.37;Name=haeIIIM;gene=haeIIIM;inference=ab initio prediction:Prodigal:2.6,similar to AA sequence:UniProtKB:P20589;locus_tag=MBDCBIIK_00216;product=Modification methylase HaeIII
1	Prodigal:2.6	CDS	242203	243207	.	+	0	ID=MBDCBIIK_00217;inference=ab initio prediction:Prodigal:2.6;locus_tag=MBDCBIIK_00217;product=hypothetical protein
1	Prodigal:2.6	CDS	243269	244429	.	+	0	ID=MBDCBIIK_00218;inference=ab initio prediction:Prodigal:2.6;locus_tag=MBDCBIIK_00218;product=hypothetical protein
1	Prodigal:2.6	CDS	244530	244721	.	+	0	ID=MBDCBIIK_00219;inference=ab initio prediction:Prodigal:2.6;locus_tag=MBDCBIIK_00219;product=hypothetical protein
1	Prodigal:2.6	CDS	245004	245300	.	-	0	ID=MBDCBIIK_00220;inference=ab initio prediction:Prodigal:2.6;locus_tag=MBDCBIIK_00220;product=hypothetical protein
1	Prodigal:2.6	CDS	245488	246180	.	+	0	ID=MBDCBIIK_00221;eC_number=1.-.-.-;inference=ab initio prediction:Prodigal:2.6,similar to AA sequence:UniProtKB:Q7A3L9;locus_tag=MBDCBIIK_00221;product=putative oxidoreductase
1	Prodigal:2.6	CDS	246269	247525	.	+	0	ID=MBDCBIIK_00222;eC_number=3.5.1.-;Name=ylmB;dbxref=COG:COG0624;gene=ylmB;inference=ab initio prediction:Prodigal:2.6,similar to AA sequence:UniProtKB:Q9K9G9;locus_tag=MBDCBIIK_00222;product=N-formyl-4-amino-5-aminomethyl-2-methylpyrimidine deformylase
1	Prodigal:2.6	CDS	247692	249896	.	-	0	ID=MBDCBIIK_00223;eC_number=2.7.4.1;Name=ppk;dbxref=COG:COG0855;gene=ppk;inference=ab initio prediction:Prodigal:2.6,similar to AA sequence:UniProtKB:P0DP44;locus_tag=MBDCBIIK_00223;product=Polyphosphate kinase
1	Prodigal:2.6	CDS	249920	251452	.	-	0	ID=MBDCBIIK_00224;eC_number=3.6.1.40;Name=gppA;dbxref=COG:COG0248;gene=gppA;inference=ab initio prediction:Prodigal:2.6,similar to AA sequence:UniProtKB:P25552;locus_tag=MBDCBIIK_00224;product=Guanosine-5'-triphosphate%2C3'-diphosphate pyrophosphatase
1	Prodigal:2.6	CDS	251765	252583	.	+	0	ID=MBDCBIIK_00225;eC_number=1.1.1.-;Name=lvr;gene=lvr;inference=ab initio prediction:Prodigal:2.6,similar to AA sequence:UniProtKB:Q9LBG2;locus_tag=MBDCBIIK_00225;product=Levodione reductase
1	Prodigal:2.6	CDS	252745	252933	.	-	0	ID=MBDCBIIK_00226;inference=ab initio prediction:Prodigal:2.6;locus_tag=MBDCBIIK_00226;product=hypothetical protein
1	Prodigal:2.6	CDS	252950	254026	.	-	0	ID=MBDCBIIK_00227;eC_number=3.4.11.-;Name=ysdC;dbxref=COG:COG1363;gene=ysdC;inference=ab initio prediction:Prodigal:2.6,similar to AA sequence:UniProtKB:P94521;locus_tag=MBDCBIIK_00227;product=Putative aminopeptidase YsdC
1	Prodigal:2.6	CDS	254210	254677	.	+	0	ID=MBDCBIIK_00228;Name=yehR;dbxref=COG:COG4808;gene=yehR;inference=ab initio prediction:Prodigal:2.6,similar to AA sequence:UniProtKB:P33354;locus_tag=MBDCBIIK_00228;product=putative lipoprotein YehR
1	Prodigal:2.6	CDS	254730	256307	.	-	0	ID=MBDCBIIK_00229;eC_number=1.4.1.13;Name=gltB_1;gene=gltB_1;inference=ab initio prediction:Prodigal:2.6,similar to AA sequence:UniProtKB:Q05755;locus_tag=MBDCBIIK_00229;product=Glutamate synthase [NADPH] large chain
1	Prodigal:2.6	CDS	256452	257234	.	+	0	ID=MBDCBIIK_00230;inference=ab initio prediction:Prodigal:2.6;locus_tag=MBDCBIIK_00230;product=hypothetical protein
1	Prodigal:2.6	CDS	257263	258033	.	+	0	ID=MBDCBIIK_00231;inference=ab initio prediction:Prodigal:2.6;locus_tag=MBDCBIIK_00231;product=hypothetical protein
1	Prodigal:2.6	CDS	258329	258991	.	+	0	ID=MBDCBIIK_00232;eC_number=3.6.3.-;Name=fetA;dbxref=COG:COG4619;gene=fetA;inference=ab initio prediction:Prodigal:2.6,similar to AA sequence:UniProtKB:P77279;locus_tag=MBDCBIIK_00232;product=putative iron export ATP-binding protein FetA
1	Prodigal:2.6	CDS	258984	259760	.	+	0	ID=MBDCBIIK_00233;Name=fetB;dbxref=COG:COG0390;gene=fetB;inference=ab initio prediction:Prodigal:2.6,similar to AA sequence:UniProtKB:P77307;locus_tag=MBDCBIIK_00233;product=putative iron export permease protein FetB
1	Prodigal:2.6	CDS	259899	261077	.	+	0	ID=MBDCBIIK_00234;Name=pbuE;dbxref=COG:COG2814;gene=pbuE;inference=ab initio prediction:Prodigal:2.6,similar to AA sequence:UniProtKB:Q797E3;locus_tag=MBDCBIIK_00234;product=Purine efflux pump PbuE
1	Prodigal:2.6	CDS	261160	262515	.	-	0	ID=MBDCBIIK_00235;eC_number=3.1.1.-;Name=pnbA;dbxref=COG:COG2272;gene=pnbA;inference=ab initio prediction:Prodigal:2.6,similar to AA sequence:UniProtKB:P37967;locus_tag=MBDCBIIK_00235;product=Para-nitrobenzyl esterase
1	Prodigal:2.6	CDS	262832	264511	.	-	0	ID=MBDCBIIK_00236;Name=yveA;dbxref=COG:COG0531;gene=yveA;inference=ab initio prediction:Prodigal:2.6,similar to AA sequence:UniProtKB:O07002;locus_tag=MBDCBIIK_00236;product=Aspartate-proton symporter
1	Prodigal:2.6	CDS	265111	266163	.	-	0	ID=MBDCBIIK_00237;eC_number=1.-.-.-;Name=ydjJ;dbxref=COG:COG1063;gene=ydjJ;inference=ab initio prediction:Prodigal:2.6,similar to AA sequence:UniProtKB:P77280;locus_tag=MBDCBIIK_00237;product=putative zinc-type alcohol dehydrogenase-like protein YdjJ
1	Prodigal:2.6	CDS	266653	267909	.	+	0	ID=MBDCBIIK_00238;eC_number=3.6.3.32;Name=opuCA_1;gene=opuCA_1;inference=ab initio prediction:Prodigal:2.6,similar to AA sequence:UniProtKB:G2JZ44;locus_tag=MBDCBIIK_00238;product=Carnitine transport ATP-binding protein OpuCA
1	Prodigal:2.6	CDS	267912	268547	.	+	0	ID=MBDCBIIK_00239;Name=opuCB_1;gene=opuCB_1;inference=ab initio prediction:Prodigal:2.6,similar to AA sequence:UniProtKB:G2JZ43;locus_tag=MBDCBIIK_00239;product=Carnitine transport permease protein OpuCB
1	Prodigal:2.6	CDS	268564	269508	.	+	0	ID=MBDCBIIK_00240;Name=opuBC;dbxref=COG:COG1732;gene=opuBC;inference=ab initio prediction:Prodigal:2.6,similar to AA sequence:UniProtKB:Q45462;locus_tag=MBDCBIIK_00240;product=Choline-binding protein
1	Prodigal:2.6	CDS	269508	270203	.	+	0	ID=MBDCBIIK_00241;Name=opuCD_1;dbxref=COG:COG1174;gene=opuCD_1;inference=ab initio prediction:Prodigal:2.6,similar to AA sequence:UniProtKB:O34742;locus_tag=MBDCBIIK_00241;product=Glycine betaine/carnitine/choline transport system permease protein OpuCD
1	Prodigal:2.6	CDS	270385	271086	.	-	0	ID=MBDCBIIK_00242;Name=lrgB;dbxref=COG:COG1346;gene=lrgB;inference=ab initio prediction:Prodigal:2.6,similar to AA sequence:UniProtKB:P60643;locus_tag=MBDCBIIK_00242;product=Antiholin-like protein LrgB
1	Prodigal:2.6	CDS	271090	271548	.	-	0	ID=MBDCBIIK_00243;Name=lrgA;dbxref=COG:COG1380;gene=lrgA;inference=ab initio prediction:Prodigal:2.6,similar to AA sequence:UniProtKB:P72358;locus_tag=MBDCBIIK_00243;product=Antiholin-like protein LrgA
1	Prodigal:2.6	CDS	271683	272441	.	-	0	ID=MBDCBIIK_00244;Name=lytR;dbxref=COG:COG3279;gene=lytR;inference=ab initio prediction:Prodigal:2.6,similar to AA sequence:UniProtKB:P60611;locus_tag=MBDCBIIK_00244;product=Sensory transduction protein LytR
1	Prodigal:2.6	CDS	272422	274197	.	-	0	ID=MBDCBIIK_00245;eC_number=2.7.13.3;Name=ypdA;dbxref=COG:COG3275;gene=ypdA;inference=ab initio prediction:Prodigal:2.6,similar to AA sequence:UniProtKB:P0AA93;locus_tag=MBDCBIIK_00245;product=Sensor histidine kinase YpdA
1	Prodigal:2.6	CDS	274621	276021	.	+	0	ID=MBDCBIIK_00246;Name=norB_1;dbxref=COG:COG0477;gene=norB_1;inference=ab initio prediction:Prodigal:2.6,similar to AA sequence:UniProtKB:Q2FYJ5;locus_tag=MBDCBIIK_00246;product=Quinolone resistance protein NorB
1	Prodigal:2.6	CDS	276445	277377	.	+	0	ID=MBDCBIIK_00247;eC_number=1.1.1.169;Name=panE;dbxref=COG:COG1893;gene=panE;inference=ab initio prediction:Prodigal:2.6,similar to AA sequence:UniProtKB:P0A9J4;locus_tag=MBDCBIIK_00247;product=2-dehydropantoate 2-reductase
1	Prodigal:2.6	CDS	277500	278336	.	-	0	ID=MBDCBIIK_00248;Name=yidC_1;gene=yidC_1;inference=ab initio prediction:Prodigal:2.6,similar to AA sequence:UniProtKB:P65629;locus_tag=MBDCBIIK_00248;product=Membrane protein insertase YidC
1	Prodigal:2.6	CDS	278497	280014	.	-	0	ID=MBDCBIIK_00249;Name=flp;gene=flp;inference=ab initio prediction:Prodigal:2.6,similar to AA sequence:UniProtKB:Q7A3Q5;locus_tag=MBDCBIIK_00249;product=Protein flp
1	Prodigal:2.6	CDS	280301	282130	.	+	0	ID=MBDCBIIK_00250;inference=ab initio prediction:Prodigal:2.6;locus_tag=MBDCBIIK_00250;product=hypothetical protein
1	Prodigal:2.6	CDS	282278	283654	.	-	0	ID=MBDCBIIK_00251;Name=cycA_2;dbxref=COG:COG1113;gene=cycA_2;inference=ab initio prediction:Prodigal:2.6,similar to AA sequence:UniProtKB:P0AAE0;locus_tag=MBDCBIIK_00251;product=D-serine/D-alanine/glycine transporter
1	Prodigal:2.6	CDS	283972	284781	.	+	0	ID=MBDCBIIK_00252;eC_number=3.1.4.53;Name=cpdA;gene=cpdA;inference=ab initio prediction:Prodigal:2.6,protein motif:HAMAP:MF_00905;locus_tag=MBDCBIIK_00252;product=3'%2C5'-cyclic adenosine monophosphate phosphodiesterase CpdA
1	Prodigal:2.6	CDS	284844	285452	.	-	0	ID=MBDCBIIK_00253;inference=ab initio prediction:Prodigal:2.6;locus_tag=MBDCBIIK_00253;product=hypothetical protein
1	Prodigal:2.6	CDS	285759	286958	.	-	0	ID=MBDCBIIK_00254;Name=bcr_1;gene=bcr_1;inference=ab initio prediction:Prodigal:2.6,similar to AA sequence:UniProtKB:P28246;locus_tag=MBDCBIIK_00254;product=Bicyclomycin resistance protein
1	Prodigal:2.6	CDS	287222	287923	.	-	0	ID=MBDCBIIK_00255;inference=ab initio prediction:Prodigal:2.6;locus_tag=MBDCBIIK_00255;product=hypothetical protein
1	Prodigal:2.6	CDS	287954	289105	.	-	0	ID=MBDCBIIK_00256;eC_number=2.7.1.165;Name=garK_1;dbxref=COG:COG1929;gene=garK_1;inference=ab initio prediction:Prodigal:2.6,similar to AA sequence:UniProtKB:P23524;locus_tag=MBDCBIIK_00256;product=Glycerate 2-kinase
1	Prodigal:2.6	CDS	289389	290861	.	+	0	ID=MBDCBIIK_00257;inference=ab initio prediction:Prodigal:2.6;locus_tag=MBDCBIIK_00257;product=hypothetical protein
1	Prodigal:2.6	CDS	290882	291268	.	+	0	ID=MBDCBIIK_00258;inference=ab initio prediction:Prodigal:2.6;locus_tag=MBDCBIIK_00258;product=hypothetical protein
1	Prodigal:2.6	CDS	291553	292440	.	+	0	ID=MBDCBIIK_00259;Name=fieF;dbxref=COG:COG0053;gene=fieF;inference=ab initio prediction:Prodigal:2.6,similar to AA sequence:UniProtKB:P69380;locus_tag=MBDCBIIK_00259;product=Ferrous-iron efflux pump FieF
1	Prodigal:2.6	CDS	292682	293368	.	+	0	ID=MBDCBIIK_00260;eC_number=5.4.2.11;Name=gpmA_1;gene=gpmA_1;inference=ab initio prediction:Prodigal:2.6,similar to AA sequence:UniProtKB:P99153;locus_tag=MBDCBIIK_00260;product=2%2C3-bisphosphoglycerate-dependent phosphoglycerate mutase
1	Prodigal:2.6	CDS	293873	294661	.	+	0	ID=MBDCBIIK_00261;Name=tcyA;dbxref=COG:COG0834;gene=tcyA;inference=ab initio prediction:Prodigal:2.6,similar to AA sequence:UniProtKB:P42199;locus_tag=MBDCBIIK_00261;product=L-cystine-binding protein TcyA
1	Prodigal:2.6	CDS	294642	295361	.	+	0	ID=MBDCBIIK_00262;Name=tcyB;dbxref=COG:COG0765;gene=tcyB;inference=ab initio prediction:Prodigal:2.6,similar to AA sequence:UniProtKB:P42200;locus_tag=MBDCBIIK_00262;product=L-cystine transport system permease protein TcyB
1	Prodigal:2.6	CDS	295358	296089	.	+	0	ID=MBDCBIIK_00263;eC_number=3.6.3.-;Name=tcyC;dbxref=COG:COG1126;gene=tcyC;inference=ab initio prediction:Prodigal:2.6,similar to AA sequence:UniProtKB:P39456;locus_tag=MBDCBIIK_00263;product=L-cystine import ATP-binding protein TcyC
1	Prodigal:2.6	CDS	296233	296379	.	-	0	ID=MBDCBIIK_00264;inference=ab initio prediction:Prodigal:2.6;locus_tag=MBDCBIIK_00264;product=hypothetical protein
1	Prodigal:2.6	CDS	296765	298012	.	-	0	ID=MBDCBIIK_00265;eC_number=2.3.2.17;Name=femA_1;gene=femA_1;inference=ab initio prediction:Prodigal:2.6,similar to AA sequence:UniProtKB:Q7A5R3;locus_tag=MBDCBIIK_00265;product=Aminoacyltransferase FemA
1	Prodigal:2.6	CDS	298373	298735	.	+	0	ID=MBDCBIIK_00266;inference=ab initio prediction:Prodigal:2.6;locus_tag=MBDCBIIK_00266;product=hypothetical protein
1	Prodigal:2.6	CDS	298759	299355	.	+	0	ID=MBDCBIIK_00267;Name=bdbD;dbxref=COG:COG1651;gene=bdbD;inference=ab initio prediction:Prodigal:2.6,similar to AA sequence:UniProtKB:O32218;locus_tag=MBDCBIIK_00267;product=Disulfide bond formation protein D
1	Prodigal:2.6	CDS	299637	300107	.	+	0	ID=MBDCBIIK_00268;inference=ab initio prediction:Prodigal:2.6;locus_tag=MBDCBIIK_00268;product=hypothetical protein
1	Prodigal:2.6	CDS	300342	301163	.	+	0	ID=MBDCBIIK_00269;Name=nirC;dbxref=COG:COG2116;gene=nirC;inference=ab initio prediction:Prodigal:2.6,similar to AA sequence:UniProtKB:P0AC26;locus_tag=MBDCBIIK_00269;product=Nitrite transporter NirC
1	Prodigal:2.6	CDS	301606	302142	.	+	0	ID=MBDCBIIK_00270;eC_number=2.3.1.-;Name=ytmI;gene=ytmI;inference=ab initio prediction:Prodigal:2.6,similar to AA sequence:UniProtKB:O34350;locus_tag=MBDCBIIK_00270;product=putative N-acetyltransferase YtmI
1	Prodigal:2.6	CDS	302442	302597	.	-	0	ID=MBDCBIIK_00271;inference=ab initio prediction:Prodigal:2.6;locus_tag=MBDCBIIK_00271;product=hypothetical protein
1	Prodigal:2.6	CDS	302878	304353	.	-	0	ID=MBDCBIIK_00272;Name=gsiB;dbxref=COG:COG0747;gene=gsiB;inference=ab initio prediction:Prodigal:2.6,similar to AA sequence:UniProtKB:P75797;locus_tag=MBDCBIIK_00272;product=Glutathione-binding protein GsiB
1	Prodigal:2.6	CDS	304506	304613	.	+	0	ID=MBDCBIIK_00273;inference=ab initio prediction:Prodigal:2.6;locus_tag=MBDCBIIK_00273;product=hypothetical protein
1	Prodigal:2.6	CDS	304603	305322	.	+	0	ID=MBDCBIIK_00274;eC_number=4.99.1.4;Name=sirB;dbxref=COG:COG2138;gene=sirB;inference=ab initio prediction:Prodigal:2.6,similar to AA sequence:UniProtKB:O34632;locus_tag=MBDCBIIK_00274;product=Sirohydrochlorin ferrochelatase
1	Prodigal:2.6	CDS	305760	308165	.	+	0	ID=MBDCBIIK_00275;eC_number=1.7.1.4;Name=nasD;dbxref=COG:COG1251;gene=nasD;inference=ab initio prediction:Prodigal:2.6,similar to AA sequence:UniProtKB:P42435;locus_tag=MBDCBIIK_00275;product=Nitrite reductase [NAD(P)H]
1	Prodigal:2.6	CDS	308168	308482	.	+	0	ID=MBDCBIIK_00276;eC_number=1.7.1.4;Name=nasE;dbxref=COG:COG2146;gene=nasE;inference=ab initio prediction:Prodigal:2.6,similar to AA sequence:UniProtKB:P42436;locus_tag=MBDCBIIK_00276;product=Assimilatory nitrite reductase [NAD(P)H] small subunit
1	Prodigal:2.6	CDS	308473	309408	.	+	0	ID=MBDCBIIK_00277;eC_number=2.1.1.107;Name=sumT_2;dbxref=COG:COG0007;gene=sumT_2;inference=ab initio prediction:Prodigal:2.6,similar to AA sequence:UniProtKB:O34744;locus_tag=MBDCBIIK_00277;product=Uroporphyrinogen-III C-methyltransferase
1	Prodigal:2.6	CDS	309587	313270	.	+	0	ID=MBDCBIIK_00278;eC_number=1.7.99.4;Name=narG;dbxref=COG:COG5013;gene=narG;inference=ab initio prediction:Prodigal:2.6,similar to AA sequence:UniProtKB:P09152;locus_tag=MBDCBIIK_00278;product=Respiratory nitrate reductase 1 alpha chain
1	Prodigal:2.6	CDS	313260	314813	.	+	0	ID=MBDCBIIK_00279;eC_number=1.7.99.4;Name=narH;dbxref=COG:COG1140;gene=narH;inference=ab initio prediction:Prodigal:2.6,similar to AA sequence:UniProtKB:P11349;locus_tag=MBDCBIIK_00279;product=Respiratory nitrate reductase 1 beta chain
1	Prodigal:2.6	CDS	314779	315381	.	+	0	ID=MBDCBIIK_00280;Name=narW;dbxref=COG:COG2180;gene=narW;inference=ab initio prediction:Prodigal:2.6,similar to AA sequence:UniProtKB:P19317;locus_tag=MBDCBIIK_00280;product=putative nitrate reductase molybdenum cofactor assembly chaperone NarW
1	Prodigal:2.6	CDS	315374	316051	.	+	0	ID=MBDCBIIK_00281;eC_number=1.7.99.4;Name=narX;gene=narX;inference=ab initio prediction:Prodigal:2.6,similar to AA sequence:UniProtKB:P9WJQ0;locus_tag=MBDCBIIK_00281;product=Nitrate reductase-like protein NarX
1	Prodigal:2.6	CDS	316071	316523	.	+	0	ID=MBDCBIIK_00282;inference=ab initio prediction:Prodigal:2.6;locus_tag=MBDCBIIK_00282;product=hypothetical protein
1	Prodigal:2.6	CDS	316533	317567	.	+	0	ID=MBDCBIIK_00283;eC_number=2.7.13.3;Name=nreB;gene=nreB;inference=ab initio prediction:Prodigal:2.6,similar to AA sequence:UniProtKB:Q7WZY5;locus_tag=MBDCBIIK_00283;product=Oxygen sensor histidine kinase NreB
1	Prodigal:2.6	CDS	317596	318252	.	+	0	ID=MBDCBIIK_00284;Name=nreC;dbxref=COG:COG2197;gene=nreC;inference=ab initio prediction:Prodigal:2.6,similar to AA sequence:UniProtKB:Q7WZY4;locus_tag=MBDCBIIK_00284;product=Oxygen regulatory protein NreC
1	Prodigal:2.6	CDS	318509	319672	.	+	0	ID=MBDCBIIK_00285;Name=narT;dbxref=COG:COG2223;gene=narT;inference=ab initio prediction:Prodigal:2.6,similar to AA sequence:UniProtKB:O33854;locus_tag=MBDCBIIK_00285;product=putative nitrate transporter NarT
1	Prodigal:2.6	CDS	320378	320824	.	-	0	ID=MBDCBIIK_00286;Name=sarZ;gene=sarZ;inference=ab initio prediction:Prodigal:2.6,similar to AA sequence:UniProtKB:Q2FVN3;locus_tag=MBDCBIIK_00286;product=HTH-type transcriptional regulator SarZ
1	Prodigal:2.6	CDS	320988	321617	.	+	0	ID=MBDCBIIK_00287;eC_number=1.-.-.-;Name=yodC;dbxref=COG:COG0778;gene=yodC;inference=ab initio prediction:Prodigal:2.6,similar to AA sequence:UniProtKB:P81102;locus_tag=MBDCBIIK_00287;product=Putative NAD(P)H nitroreductase YodC
1	Prodigal:2.6	CDS	321741	322106	.	+	0	ID=MBDCBIIK_00288;inference=ab initio prediction:Prodigal:2.6;locus_tag=MBDCBIIK_00288;product=hypothetical protein
1	Prodigal:2.6	CDS	322271	323551	.	+	0	ID=MBDCBIIK_00289;Name=gltT;gene=gltT;inference=ab initio prediction:Prodigal:2.6,similar to AA sequence:UniProtKB:P24943;locus_tag=MBDCBIIK_00289;product=Proton/sodium-glutamate symport protein
1	Prodigal:2.6	CDS	323834	324184	.	-	0	ID=MBDCBIIK_00290;inference=ab initio prediction:Prodigal:2.6;locus_tag=MBDCBIIK_00290;product=hypothetical protein
1	Prodigal:2.6	CDS	324375	324839	.	-	0	ID=MBDCBIIK_00291;Name=ydaG;dbxref=COG:COG3871;gene=ydaG;inference=ab initio prediction:Prodigal:2.6,similar to AA sequence:UniProtKB:P80238;locus_tag=MBDCBIIK_00291;product=General stress protein 26
1	Prodigal:2.6	CDS	324870	326975	.	-	0	ID=MBDCBIIK_00292;Name=melR;gene=melR;inference=ab initio prediction:Prodigal:2.6,similar to AA sequence:UniProtKB:P0ACH8;locus_tag=MBDCBIIK_00292;product=Melibiose operon regulatory protein
1	Prodigal:2.6	CDS	328138	328515	.	-	0	ID=MBDCBIIK_00293;inference=ab initio prediction:Prodigal:2.6;locus_tag=MBDCBIIK_00293;product=hypothetical protein
1	Prodigal:2.6	CDS	328669	330114	.	+	0	ID=MBDCBIIK_00294;Name=treP;dbxref=COG:COG1263;gene=treP;inference=ab initio prediction:Prodigal:2.6,similar to AA sequence:UniProtKB:P39794;locus_tag=MBDCBIIK_00294;product=PTS system trehalose-specific EIIBC component
1	Prodigal:2.6	CDS	330204	331151	.	-	0	ID=MBDCBIIK_00295;inference=ab initio prediction:Prodigal:2.6;locus_tag=MBDCBIIK_00295;product=hypothetical protein
1	Prodigal:2.6	CDS	331746	332162	.	+	0	ID=MBDCBIIK_00296;Name=yobA;dbxref=COG:COG2372;gene=yobA;inference=ab initio prediction:Prodigal:2.6,similar to AA sequence:UniProtKB:P0AA57;locus_tag=MBDCBIIK_00296;product=Protein YobA
1	Prodigal:2.6	CDS	332342	332533	.	+	0	ID=MBDCBIIK_00297;inference=ab initio prediction:Prodigal:2.6;locus_tag=MBDCBIIK_00297;product=hypothetical protein
1	Prodigal:2.6	CDS	332536	332991	.	+	0	ID=MBDCBIIK_00298;inference=ab initio prediction:Prodigal:2.6;locus_tag=MBDCBIIK_00298;product=hypothetical protein
1	Prodigal:2.6	CDS	333017	333286	.	+	0	ID=MBDCBIIK_00299;Name=ycnI_1;dbxref=COG:COG4549;gene=ycnI_1;inference=ab initio prediction:Prodigal:2.6,similar to AA sequence:UniProtKB:P94431;locus_tag=MBDCBIIK_00299;product=putative protein YcnI
1	Prodigal:2.6	CDS	333346	333609	.	+	0	ID=MBDCBIIK_00300;Name=ycnI_2;dbxref=COG:COG4549;gene=ycnI_2;inference=ab initio prediction:Prodigal:2.6,similar to AA sequence:UniProtKB:P94431;locus_tag=MBDCBIIK_00300;product=putative protein YcnI
1	Prodigal:2.6	CDS	333823	334239	.	+	0	ID=MBDCBIIK_00301;inference=ab initio prediction:Prodigal:2.6;locus_tag=MBDCBIIK_00301;product=hypothetical protein
1	Prodigal:2.6	CDS	334308	334709	.	+	0	ID=MBDCBIIK_00302;inference=ab initio prediction:Prodigal:2.6;locus_tag=MBDCBIIK_00302;product=hypothetical protein
1	Prodigal:2.6	CDS	334773	335765	.	-	0	ID=MBDCBIIK_00303;eC_number=1.6.5.-;Name=yhfP;dbxref=COG:COG0604;gene=yhfP;inference=ab initio prediction:Prodigal:2.6,similar to AA sequence:UniProtKB:O07615;locus_tag=MBDCBIIK_00303;product=Putative quinone oxidoreductase YhfP
1	Prodigal:2.6	CDS	336006	336545	.	+	0	ID=MBDCBIIK_00304;eC_number=2.3.1.57;Name=paiA;dbxref=COG:COG0454;gene=paiA;inference=ab initio prediction:Prodigal:2.6,similar to AA sequence:UniProtKB:P21340;locus_tag=MBDCBIIK_00304;product=Spermidine/spermine N(1)-acetyltransferase
1	Prodigal:2.6	CDS	336817	338982	.	+	0	ID=MBDCBIIK_00305;eC_number=2.7.8.12;Name=tagF_2;dbxref=COG:COG1887;gene=tagF_2;inference=ab initio prediction:Prodigal:2.6,similar to AA sequence:UniProtKB:Q5HLM5;locus_tag=MBDCBIIK_00305;product=Teichoic acid poly(glycerol phosphate) polymerase
1	Prodigal:2.6	CDS	339111	339758	.	+	0	ID=MBDCBIIK_00306;inference=ab initio prediction:Prodigal:2.6,similar to AA sequence:UniProtKB:Q7A3W5;locus_tag=MBDCBIIK_00306;product=putative lipoprotein
1	Prodigal:2.6	CDS	339890	341569	.	-	0	ID=MBDCBIIK_00307;eC_number=2.7.8.12;Name=tagF_3;dbxref=COG:COG1887;gene=tagF_3;inference=ab initio prediction:Prodigal:2.6,similar to AA sequence:UniProtKB:Q5HLM5;locus_tag=MBDCBIIK_00307;product=Teichoic acid poly(glycerol phosphate) polymerase
1	Prodigal:2.6	CDS	341919	343520	.	+	0	ID=MBDCBIIK_00308;Name=lctP;dbxref=COG:COG1620;gene=lctP;inference=ab initio prediction:Prodigal:2.6,similar to AA sequence:UniProtKB:P55910;locus_tag=MBDCBIIK_00308;product=L-lactate permease
1	Prodigal:2.6	CDS	343725	344870	.	-	0	ID=MBDCBIIK_00309;eC_number=2.4.1.-;Name=gtf1_2;gene=gtf1_2;inference=ab initio prediction:Prodigal:2.6,similar to AA sequence:UniProtKB:A1C3L9;locus_tag=MBDCBIIK_00309;product=Glycosyltransferase Gtf1
1	Prodigal:2.6	CDS	345202	346680	.	+	0	ID=MBDCBIIK_00310;eC_number=1.1.5.4;Name=mqo1;gene=mqo1;inference=ab initio prediction:Prodigal:2.6,similar to AA sequence:UniProtKB:P65422;locus_tag=MBDCBIIK_00310;product=putative malate:quinone oxidoreductase 1
1	Prodigal:2.6	CDS	346824	348179	.	-	0	ID=MBDCBIIK_00311;eC_number=2.7.13.3;Name=hssS;gene=hssS;inference=ab initio prediction:Prodigal:2.6,similar to AA sequence:UniProtKB:A6QJK4;locus_tag=MBDCBIIK_00311;product=Heme sensor protein HssS
1	Prodigal:2.6	CDS	348172	348846	.	-	0	ID=MBDCBIIK_00312;Name=hssR;gene=hssR;inference=ab initio prediction:Prodigal:2.6,similar to AA sequence:UniProtKB:A6QJK3;locus_tag=MBDCBIIK_00312;product=Heme response regulator HssR
1	Prodigal:2.6	CDS	348978	350030	.	+	0	ID=MBDCBIIK_00313;dbxref=COG:COG0577;inference=ab initio prediction:Prodigal:2.6,similar to AA sequence:UniProtKB:P9WG17;locus_tag=MBDCBIIK_00313;product=putative ABC transporter permease
1	Prodigal:2.6	CDS	350030	350698	.	+	0	ID=MBDCBIIK_00314;eC_number=3.6.3.-;Name=hrtA;dbxref=COG:COG1136;gene=hrtA;inference=ab initio prediction:Prodigal:2.6,similar to AA sequence:UniProtKB:Q99RR8;locus_tag=MBDCBIIK_00314;product=Putative hemin import ATP-binding protein HrtA
1	Prodigal:2.6	CDS	350519	350962	.	-	0	ID=MBDCBIIK_00315;inference=ab initio prediction:Prodigal:2.6;locus_tag=MBDCBIIK_00315;product=hypothetical protein
1	Prodigal:2.6	CDS	350979	351935	.	-	0	ID=MBDCBIIK_00316;inference=ab initio prediction:Prodigal:2.6;locus_tag=MBDCBIIK_00316;product=hypothetical protein
1	Prodigal:2.6	CDS	352123	352578	.	+	0	ID=MBDCBIIK_00317;Name=tcaR;gene=tcaR;inference=ab initio prediction:Prodigal:2.6,similar to AA sequence:UniProtKB:A6QJJ8;locus_tag=MBDCBIIK_00317;product=HTH-type transcriptional regulator TcaR
1	Prodigal:2.6	CDS	352840	354246	.	+	0	ID=MBDCBIIK_00318;Name=tcaA_2;gene=tcaA_2;inference=ab initio prediction:Prodigal:2.6,similar to AA sequence:UniProtKB:A6U483;locus_tag=MBDCBIIK_00318;product=Membrane-associated protein TcaA
1	Prodigal:2.6	CDS	354304	355515	.	+	0	ID=MBDCBIIK_00319;Name=bcr_2;gene=bcr_2;inference=ab initio prediction:Prodigal:2.6,similar to AA sequence:UniProtKB:P28246;locus_tag=MBDCBIIK_00319;product=Bicyclomycin resistance protein
1	Prodigal:2.6	CDS	355552	356103	.	-	0	ID=MBDCBIIK_00320;inference=ab initio prediction:Prodigal:2.6;locus_tag=MBDCBIIK_00320;product=hypothetical protein
1	Prodigal:2.6	CDS	356244	356891	.	+	0	ID=MBDCBIIK_00321;Name=emrK;dbxref=COG:COG1566;gene=emrK;inference=ab initio prediction:Prodigal:2.6,similar to AA sequence:UniProtKB:P52599;locus_tag=MBDCBIIK_00321;product=putative multidrug resistance protein EmrK
1	Prodigal:2.6	CDS	356904	358880	.	+	0	ID=MBDCBIIK_00322;Name=emrB_1;gene=emrB_1;inference=ab initio prediction:Prodigal:2.6,similar to AA sequence:UniProtKB:P0AEJ0;locus_tag=MBDCBIIK_00322;product=Multidrug export protein EmrB
1	Prodigal:2.6	CDS	359061	359693	.	-	0	ID=MBDCBIIK_00323;inference=ab initio prediction:Prodigal:2.6;locus_tag=MBDCBIIK_00323;product=hypothetical protein
1	Prodigal:2.6	CDS	359911	360810	.	+	0	ID=MBDCBIIK_00324;eC_number=3.1.1.3;Name=lipY;gene=lipY;inference=ab initio prediction:Prodigal:2.6,similar to AA sequence:UniProtKB:I6Y2J4;locus_tag=MBDCBIIK_00324;product=Triacylglycerol lipase
1	Prodigal:2.6	CDS	360946	361335	.	-	0	ID=MBDCBIIK_00325;inference=ab initio prediction:Prodigal:2.6;locus_tag=MBDCBIIK_00325;product=hypothetical protein
1	Prodigal:2.6	CDS	361338	361814	.	-	0	ID=MBDCBIIK_00326;eC_number=1.1.1.108;Name=lcdH_1;gene=lcdH_1;inference=ab initio prediction:Prodigal:2.6,similar to AA sequence:UniProtKB:D7UNT2;locus_tag=MBDCBIIK_00326;product=L-carnitine dehydrogenase
1	Prodigal:2.6	CDS	361921	362868	.	+	0	ID=MBDCBIIK_00327;Name=corA;dbxref=COG:COG0598;gene=corA;inference=ab initio prediction:Prodigal:2.6,similar to AA sequence:UniProtKB:Q9WZ31;locus_tag=MBDCBIIK_00327;product=Cobalt/magnesium transport protein CorA
1	Prodigal:2.6	CDS	362908	363957	.	+	0	ID=MBDCBIIK_00328;eC_number=5.3.3.2;Name=fni;gene=fni;inference=ab initio prediction:Prodigal:2.6,similar to AA sequence:UniProtKB:P99172;locus_tag=MBDCBIIK_00328;product=Isopentenyl-diphosphate delta-isomerase
1	Prodigal:2.6	CDS	364112	365320	.	-	0	ID=MBDCBIIK_00329;Name=gltS;dbxref=COG:COG0786;gene=gltS;inference=ab initio prediction:Prodigal:2.6,similar to AA sequence:UniProtKB:P0AER8;locus_tag=MBDCBIIK_00329;product=Sodium/glutamate symporter
1	Prodigal:2.6	CDS	365637	365957	.	+	0	ID=MBDCBIIK_00330;inference=ab initio prediction:Prodigal:2.6;locus_tag=MBDCBIIK_00330;product=hypothetical protein
1	Prodigal:2.6	CDS	365954	366514	.	+	0	ID=MBDCBIIK_00331;inference=ab initio prediction:Prodigal:2.6;locus_tag=MBDCBIIK_00331;product=hypothetical protein
1	Prodigal:2.6	CDS	366511	367314	.	+	0	ID=MBDCBIIK_00332;inference=ab initio prediction:Prodigal:2.6;locus_tag=MBDCBIIK_00332;product=hypothetical protein
1	Prodigal:2.6	CDS	367469	368077	.	-	0	ID=MBDCBIIK_00333;eC_number=3.2.2.-;inference=ab initio prediction:Prodigal:2.6,protein motif:HAMAP:MF_00527;locus_tag=MBDCBIIK_00333;product=Putative 3-methyladenine DNA glycosylase
1	Prodigal:2.6	CDS	368283	368375	.	+	0	ID=MBDCBIIK_00334;inference=ab initio prediction:Prodigal:2.6;locus_tag=MBDCBIIK_00334;product=hypothetical protein
1	Prodigal:2.6	CDS	368382	368855	.	+	0	ID=MBDCBIIK_00335;inference=ab initio prediction:Prodigal:2.6;locus_tag=MBDCBIIK_00335;product=hypothetical protein
1	Prodigal:2.6	CDS	369269	369442	.	+	0	ID=MBDCBIIK_00336;inference=ab initio prediction:Prodigal:2.6;locus_tag=MBDCBIIK_00336;product=hypothetical protein
1	Prodigal:2.6	CDS	369428	371038	.	-	0	ID=MBDCBIIK_00337;eC_number=2.7.1.16;Name=araB;dbxref=COG:COG1069;gene=araB;inference=ab initio prediction:Prodigal:2.6,similar to AA sequence:UniProtKB:Q9KBQ3;locus_tag=MBDCBIIK_00337;product=Ribulokinase
1	Prodigal:2.6	CDS	371626	372636	.	+	0	ID=MBDCBIIK_00338;eC_number=5.1.3.3;Name=mro;dbxref=COG:COG2017;gene=mro;inference=ab initio prediction:Prodigal:2.6,similar to AA sequence:UniProtKB:P05149;locus_tag=MBDCBIIK_00338;product=Aldose 1-epimerase
1	Prodigal:2.6	CDS	372709	373389	.	-	0	ID=MBDCBIIK_00339;Name=yiiM;dbxref=COG:COG2258;gene=yiiM;inference=ab initio prediction:Prodigal:2.6,similar to AA sequence:UniProtKB:P32157;locus_tag=MBDCBIIK_00339;product=Protein YiiM
1	Prodigal:2.6	CDS	373555	374247	.	+	0	ID=MBDCBIIK_00340;eC_number=5.3.1.6;Name=rpiA;dbxref=COG:COG0120;gene=rpiA;inference=ab initio prediction:Prodigal:2.6,similar to AA sequence:UniProtKB:Q8DTT9;locus_tag=MBDCBIIK_00340;product=Ribose-5-phosphate isomerase A
1	Prodigal:2.6	CDS	374486	374671	.	-	0	ID=MBDCBIIK_00341;inference=ab initio prediction:Prodigal:2.6;locus_tag=MBDCBIIK_00341;product=hypothetical protein
1	Prodigal:2.6	CDS	375233	376381	.	-	0	ID=MBDCBIIK_00342;Name=lyrA;gene=lyrA;inference=ab initio prediction:Prodigal:2.6,similar to AA sequence:UniProtKB:Q2FVT1;locus_tag=MBDCBIIK_00342;product=Lysostaphin resistance protein A
1	Prodigal:2.6	CDS	376629	377564	.	+	0	ID=MBDCBIIK_00343;eC_number=3.5.3.8;Name=hutG;gene=hutG;inference=ab initio prediction:Prodigal:2.6,similar to AA sequence:UniProtKB:P99158;locus_tag=MBDCBIIK_00343;product=Formimidoylglutamase
1	Prodigal:2.6	CDS	378034	379152	.	+	0	ID=MBDCBIIK_00344;eC_number=3.-.-.-;Name=yxeP_2;dbxref=COG:COG1473;gene=yxeP_2;inference=ab initio prediction:Prodigal:2.6,similar to AA sequence:UniProtKB:P54955;locus_tag=MBDCBIIK_00344;product=putative hydrolase YxeP
1	Prodigal:2.6	CDS	379249	380130	.	+	0	ID=MBDCBIIK_00345;eC_number=1.-.-.-;Name=yghA;gene=yghA;inference=ab initio prediction:Prodigal:2.6,similar to AA sequence:UniProtKB:P0AG84;locus_tag=MBDCBIIK_00345;product=putative oxidoreductase YghA
1	Prodigal:2.6	CDS	380417	381028	.	+	0	ID=MBDCBIIK_00346;inference=ab initio prediction:Prodigal:2.6;locus_tag=MBDCBIIK_00346;product=hypothetical protein
1	Prodigal:2.6	CDS	381072	381659	.	+	0	ID=MBDCBIIK_00347;inference=ab initio prediction:Prodigal:2.6;locus_tag=MBDCBIIK_00347;product=hypothetical protein
1	Prodigal:2.6	CDS	381965	383266	.	+	0	ID=MBDCBIIK_00348;Name=mleN_1;dbxref=COG:COG1757;gene=mleN_1;inference=ab initio prediction:Prodigal:2.6,similar to AA sequence:UniProtKB:P54571;locus_tag=MBDCBIIK_00348;product=Malate-2H(+)/Na(+)-lactate antiporter
1	Prodigal:2.6	CDS	383563	384075	.	+	0	ID=MBDCBIIK_00349;inference=ab initio prediction:Prodigal:2.6;locus_tag=MBDCBIIK_00349;product=hypothetical protein
1	Prodigal:2.6	CDS	384518	385339	.	+	0	ID=MBDCBIIK_00350;inference=ab initio prediction:Prodigal:2.6;locus_tag=MBDCBIIK_00350;product=hypothetical protein
1	Prodigal:2.6	CDS	385342	385530	.	+	0	ID=MBDCBIIK_00351;inference=ab initio prediction:Prodigal:2.6;locus_tag=MBDCBIIK_00351;product=hypothetical protein
1	Prodigal:2.6	CDS	385910	386065	.	+	0	ID=MBDCBIIK_00352;inference=ab initio prediction:Prodigal:2.6;locus_tag=MBDCBIIK_00352;product=hypothetical protein
1	Prodigal:2.6	CDS	386294	386482	.	-	0	ID=MBDCBIIK_00353;inference=ab initio prediction:Prodigal:2.6;locus_tag=MBDCBIIK_00353;product=hypothetical protein
1	Prodigal:2.6	CDS	386485	387366	.	-	0	ID=MBDCBIIK_00354;inference=ab initio prediction:Prodigal:2.6;locus_tag=MBDCBIIK_00354;product=hypothetical protein
1	Prodigal:2.6	CDS	387871	388632	.	-	0	ID=MBDCBIIK_00355;Name=glvR;dbxref=COG:COG1737;gene=glvR;inference=ab initio prediction:Prodigal:2.6,similar to AA sequence:UniProtKB:P54717;locus_tag=MBDCBIIK_00355;product=HTH-type transcriptional regulator GlvR
1	Prodigal:2.6	CDS	388830	390419	.	+	0	ID=MBDCBIIK_00356;Name=malP;dbxref=COG:COG1263;gene=malP;inference=ab initio prediction:Prodigal:2.6,similar to AA sequence:UniProtKB:P54715;locus_tag=MBDCBIIK_00356;product=PTS system maltose-specific EIICB component
1	Prodigal:2.6	CDS	390524	391054	.	-	0	ID=MBDCBIIK_00357;inference=ab initio prediction:Prodigal:2.6;locus_tag=MBDCBIIK_00357;product=hypothetical protein
1	Prodigal:2.6	CDS	391355	391990	.	+	0	ID=MBDCBIIK_00358;eC_number=3.1.3.-;dbxref=COG:COG0637;inference=ab initio prediction:Prodigal:2.6,similar to AA sequence:UniProtKB:Q9X0Y1;locus_tag=MBDCBIIK_00358;product=Phosphorylated carbohydrates phosphatase
1	Prodigal:2.6	CDS	392008	392196	.	+	0	ID=MBDCBIIK_00359;inference=ab initio prediction:Prodigal:2.6;locus_tag=MBDCBIIK_00359;product=hypothetical protein
1	Prodigal:2.6	CDS	392512	392697	.	-	0	ID=MBDCBIIK_00360;inference=ab initio prediction:Prodigal:2.6;locus_tag=MBDCBIIK_00360;product=hypothetical protein
1	Prodigal:2.6	CDS	392694	393050	.	-	0	ID=MBDCBIIK_00361;inference=ab initio prediction:Prodigal:2.6;locus_tag=MBDCBIIK_00361;product=hypothetical protein
1	Prodigal:2.6	CDS	393449	394825	.	+	0	ID=MBDCBIIK_00362;Name=yifK;dbxref=COG:COG1113;gene=yifK;inference=ab initio prediction:Prodigal:2.6,similar to AA sequence:UniProtKB:P27837;locus_tag=MBDCBIIK_00362;product=putative transport protein YifK
1	Prodigal:2.6	CDS	394948	395715	.	-	0	ID=MBDCBIIK_00363;Name=ybbH;dbxref=COG:COG1737;gene=ybbH;inference=ab initio prediction:Prodigal:2.6,similar to AA sequence:UniProtKB:Q45581;locus_tag=MBDCBIIK_00363;product=putative HTH-type transcriptional regulator YbbH
1	Prodigal:2.6	CDS	395834	397258	.	-	0	ID=MBDCBIIK_00364;inference=ab initio prediction:Prodigal:2.6,similar to AA sequence:UniProtKB:Q7A804;locus_tag=MBDCBIIK_00364;product=PTS system EIIBC component
1	Prodigal:2.6	CDS	397271	398158	.	-	0	ID=MBDCBIIK_00365;eC_number=4.2.1.126;Name=murQ;dbxref=COG:COG2103;gene=murQ;inference=ab initio prediction:Prodigal:2.6,similar to AA sequence:UniProtKB:Q45582;locus_tag=MBDCBIIK_00365;product=N-acetylmuramic acid 6-phosphate etherase
1	Prodigal:2.6	CDS	398155	399237	.	-	0	ID=MBDCBIIK_00366;inference=ab initio prediction:Prodigal:2.6;locus_tag=MBDCBIIK_00366;product=hypothetical protein
1	Prodigal:2.6	CDS	399387	399722	.	-	0	ID=MBDCBIIK_00367;inference=ab initio prediction:Prodigal:2.6;locus_tag=MBDCBIIK_00367;product=hypothetical protein
1	Prodigal:2.6	CDS	399774	400520	.	+	0	ID=MBDCBIIK_00368;inference=ab initio prediction:Prodigal:2.6;locus_tag=MBDCBIIK_00368;product=hypothetical protein
1	Prodigal:2.6	CDS	400699	401388	.	-	0	ID=MBDCBIIK_00369;inference=ab initio prediction:Prodigal:2.6;locus_tag=MBDCBIIK_00369;product=hypothetical protein
1	Prodigal:2.6	CDS	401816	402631	.	+	0	ID=MBDCBIIK_00370;eC_number=3.1.3.25;Name=suhB_1;dbxref=COG:COG0483;gene=suhB_1;inference=ab initio prediction:Prodigal:2.6,similar to AA sequence:UniProtKB:P0ADG4;locus_tag=MBDCBIIK_00370;product=Inositol-1-monophosphatase
1	Prodigal:2.6	CDS	402820	403770	.	+	0	ID=MBDCBIIK_00371;eC_number=2.7.8.-;Name=tagU;dbxref=COG:COG1316;gene=tagU;inference=ab initio prediction:Prodigal:2.6,similar to AA sequence:UniProtKB:Q02115;locus_tag=MBDCBIIK_00371;product=Polyisoprenyl-teichoic acid--peptidoglycan teichoic acid transferase TagU
1	Prodigal:2.6	CDS	404404	404679	.	+	0	ID=MBDCBIIK_00372;inference=ab initio prediction:Prodigal:2.6;locus_tag=MBDCBIIK_00372;product=hypothetical protein
1	Prodigal:2.6	CDS	404701	405477	.	+	0	ID=MBDCBIIK_00373;Name=atl_1;dbxref=COG:COG4193;gene=atl_1;inference=ab initio prediction:Prodigal:2.6,similar to AA sequence:UniProtKB:O33635;locus_tag=MBDCBIIK_00373;product=Bifunctional autolysin
1	Prodigal:2.6	CDS	405581	405718	.	-	0	ID=MBDCBIIK_00374;inference=ab initio prediction:Prodigal:2.6;locus_tag=MBDCBIIK_00374;product=hypothetical protein
1	Prodigal:2.6	CDS	405860	406984	.	+	0	ID=MBDCBIIK_00375;eC_number=1.14.13.222;Name=auaG;gene=auaG;inference=ab initio prediction:Prodigal:2.6,similar to AA sequence:UniProtKB:H1ZZA4;locus_tag=MBDCBIIK_00375;product=Aurachin C monooxygenase/isomerase
1	Prodigal:2.6	CDS	407125	408078	.	-	0	ID=MBDCBIIK_00376;eC_number=1.1.1.-;inference=ab initio prediction:Prodigal:2.6,similar to AA sequence:UniProtKB:Q7A417;locus_tag=MBDCBIIK_00376;product=Putative 2-hydroxyacid dehydrogenase
1	Prodigal:2.6	CDS	408156	408473	.	-	0	ID=MBDCBIIK_00377;Name=ykkD;dbxref=COG:COG2076;gene=ykkD;inference=ab initio prediction:Prodigal:2.6,similar to AA sequence:UniProtKB:P49857;locus_tag=MBDCBIIK_00377;product=Multidrug resistance protein YkkD
1	Prodigal:2.6	CDS	408479	408805	.	-	0	ID=MBDCBIIK_00378;Name=ykkC;dbxref=COG:COG2076;gene=ykkC;inference=ab initio prediction:Prodigal:2.6,similar to AA sequence:UniProtKB:P49856;locus_tag=MBDCBIIK_00378;product=Multidrug resistance protein YkkC
1	Prodigal:2.6	CDS	408958	409431	.	-	0	ID=MBDCBIIK_00379;Name=ssaA2_1;dbxref=COG:COG3942;gene=ssaA2_1;inference=ab initio prediction:Prodigal:2.6,similar to AA sequence:UniProtKB:Q2G2J2;locus_tag=MBDCBIIK_00379;product=Staphylococcal secretory antigen ssaA2
1	Prodigal:2.6	CDS	409753	410265	.	-	0	ID=MBDCBIIK_00380;inference=ab initio prediction:Prodigal:2.6;locus_tag=MBDCBIIK_00380;product=hypothetical protein
1	Prodigal:2.6	CDS	410629	411699	.	+	0	ID=MBDCBIIK_00381;eC_number=1.5.1.28;Name=odh;gene=odh;inference=ab initio prediction:Prodigal:2.6,similar to AA sequence:UniProtKB:Q44297;locus_tag=MBDCBIIK_00381;product=Opine dehydrogenase
1	Prodigal:2.6	CDS	411764	413161	.	+	0	ID=MBDCBIIK_00382;Name=mleN_2;dbxref=COG:COG1757;gene=mleN_2;inference=ab initio prediction:Prodigal:2.6,similar to AA sequence:UniProtKB:P54571;locus_tag=MBDCBIIK_00382;product=Malate-2H(+)/Na(+)-lactate antiporter
1	Prodigal:2.6	CDS	413610	414383	.	-	0	ID=MBDCBIIK_00383;Name=ssaA_3;dbxref=COG:COG3942;gene=ssaA_3;inference=ab initio prediction:Prodigal:2.6,similar to AA sequence:UniProtKB:Q2FV55;locus_tag=MBDCBIIK_00383;product=Staphylococcal secretory antigen SsaA
1	Prodigal:2.6	CDS	414955	416928	.	+	0	ID=MBDCBIIK_00384;Name=soxS;gene=soxS;inference=ab initio prediction:Prodigal:2.6,similar to AA sequence:UniProtKB:P0A9E2;locus_tag=MBDCBIIK_00384;product=Regulatory protein SoxS
1	Prodigal:2.6	CDS	416967	417695	.	+	0	ID=MBDCBIIK_00385;Name=sarU;gene=sarU;inference=ab initio prediction:Prodigal:2.6,similar to AA sequence:UniProtKB:Q2G1T7;locus_tag=MBDCBIIK_00385;product=HTH-type transcriptional regulator SarU
1	Prodigal:2.6	CDS	417731	418054	.	+	0	ID=MBDCBIIK_00386;inference=ab initio prediction:Prodigal:2.6;locus_tag=MBDCBIIK_00386;product=hypothetical protein
1	Prodigal:2.6	CDS	418459	418803	.	+	0	ID=MBDCBIIK_00387;Name=sarR;gene=sarR;inference=ab initio prediction:Prodigal:2.6,similar to AA sequence:UniProtKB:Q9F0R1;locus_tag=MBDCBIIK_00387;product=HTH-type transcriptional regulator SarR
1	Prodigal:2.6	CDS	418908	419744	.	-	0	ID=MBDCBIIK_00388;Name=ureD1;dbxref=COG:COG0829;gene=ureD1;inference=ab initio prediction:Prodigal:2.6,similar to AA sequence:UniProtKB:Q79VJ0;locus_tag=MBDCBIIK_00388;product=Urease accessory protein UreD
1	Prodigal:2.6	CDS	419744	420358	.	-	0	ID=MBDCBIIK_00389;Name=ureG;gene=ureG;inference=ab initio prediction:Prodigal:2.6,similar to AA sequence:UniProtKB:Q7A427;locus_tag=MBDCBIIK_00389;product=Urease accessory protein UreG
1	Prodigal:2.6	CDS	420371	421060	.	-	0	ID=MBDCBIIK_00390;Name=ureF;dbxref=COG:COG0830;gene=ureF;inference=ab initio prediction:Prodigal:2.6,similar to AA sequence:UniProtKB:Q79VJ2;locus_tag=MBDCBIIK_00390;product=Urease accessory protein UreF
1	Prodigal:2.6	CDS	421053	421505	.	-	0	ID=MBDCBIIK_00391;Name=ureE;gene=ureE;inference=ab initio prediction:Prodigal:2.6,similar to AA sequence:UniProtKB:Q7A429;locus_tag=MBDCBIIK_00391;product=Urease accessory protein UreE
1	Prodigal:2.6	CDS	421519	423222	.	-	0	ID=MBDCBIIK_00392;eC_number=3.5.1.5;Name=ureC;gene=ureC;inference=ab initio prediction:Prodigal:2.6,similar to AA sequence:UniProtKB:P67404;locus_tag=MBDCBIIK_00392;product=Urease subunit alpha
1	Prodigal:2.6	CDS	423237	423638	.	-	0	ID=MBDCBIIK_00393;eC_number=3.5.1.5;Name=ureB;dbxref=COG:COG0832;gene=ureB;inference=ab initio prediction:Prodigal:2.6,similar to AA sequence:UniProtKB:Q4A0J4;locus_tag=MBDCBIIK_00393;product=Urease subunit beta
1	Prodigal:2.6	CDS	423652	423972	.	-	0	ID=MBDCBIIK_00394;eC_number=3.5.1.5;Name=ureA;dbxref=COG:COG0831;gene=ureA;inference=ab initio prediction:Prodigal:2.6,similar to AA sequence:UniProtKB:Q4A0J3;locus_tag=MBDCBIIK_00394;product=Urease subunit gamma
1	Prodigal:2.6	CDS	424222	425124	.	+	0	ID=MBDCBIIK_00395;dbxref=COG:COG4413;inference=ab initio prediction:Prodigal:2.6,similar to AA sequence:UniProtKB:Q72CX3;locus_tag=MBDCBIIK_00395;product=Urea transporter
1	Prodigal:2.6	CDS	425557	426699	.	+	0	ID=MBDCBIIK_00396;eC_number=1.3.99.-;Name=ydbM;gene=ydbM;inference=ab initio prediction:Prodigal:2.6,similar to AA sequence:UniProtKB:P96608;locus_tag=MBDCBIIK_00396;product=Putative acyl-CoA dehydrogenase YdbM
1	Prodigal:2.6	CDS	427018	427959	.	+	0	ID=MBDCBIIK_00397;eC_number=3.2.2.8;Name=rihB;dbxref=COG:COG1957;gene=rihB;inference=ab initio prediction:Prodigal:2.6,similar to AA sequence:UniProtKB:P33022;locus_tag=MBDCBIIK_00397;product=Pyrimidine-specific ribonucleoside hydrolase RihB
1	Prodigal:2.6	CDS	428069	428617	.	+	0	ID=MBDCBIIK_00398;Name=bioY;dbxref=COG:COG1268;gene=bioY;inference=ab initio prediction:Prodigal:2.6,similar to AA sequence:UniProtKB:Q2KBP7;locus_tag=MBDCBIIK_00398;product=Biotin transporter BioY
1	Prodigal:2.6	CDS	428654	429409	.	+	0	ID=MBDCBIIK_00399;inference=ab initio prediction:Prodigal:2.6;locus_tag=MBDCBIIK_00399;product=hypothetical protein
1	Prodigal:2.6	CDS	429530	429733	.	-	0	ID=MBDCBIIK_00400;Name=fdhD_1;gene=fdhD_1;inference=ab initio prediction:Prodigal:2.6,protein motif:HAMAP:MF_00187;locus_tag=MBDCBIIK_00400;product=Protein FdhD
1	Prodigal:2.6	CDS	429922	430311	.	-	0	ID=MBDCBIIK_00401;Name=fdhD_2;gene=fdhD_2;inference=ab initio prediction:Prodigal:2.6,protein motif:HAMAP:MF_00187;locus_tag=MBDCBIIK_00401;product=Protein FdhD
1	Prodigal:2.6	CDS	430530	431315	.	+	0	ID=MBDCBIIK_00402;Name=modA;dbxref=COG:COG0725;gene=modA;inference=ab initio prediction:Prodigal:2.6,similar to AA sequence:UniProtKB:P45323;locus_tag=MBDCBIIK_00402;product=Molybdate-binding protein ModA
1	Prodigal:2.6	CDS	431329	432000	.	+	0	ID=MBDCBIIK_00403;Name=modB;dbxref=COG:COG4149;gene=modB;inference=ab initio prediction:Prodigal:2.6,similar to AA sequence:UniProtKB:P0AF01;locus_tag=MBDCBIIK_00403;product=Molybdenum transport system permease protein ModB
1	Prodigal:2.6	CDS	432001	432621	.	+	0	ID=MBDCBIIK_00404;eC_number=3.6.3.25;Name=cysA;dbxref=COG:COG1118;gene=cysA;inference=ab initio prediction:Prodigal:2.6,similar to AA sequence:UniProtKB:P16676;locus_tag=MBDCBIIK_00404;product=Sulfate/thiosulfate import ATP-binding protein CysA
1	Prodigal:2.6	CDS	432697	433698	.	+	0	ID=MBDCBIIK_00405;eC_number=2.7.7.80;Name=moeB_2;dbxref=COG:COG0476;gene=moeB_2;inference=ab initio prediction:Prodigal:2.6,similar to AA sequence:UniProtKB:P12282;locus_tag=MBDCBIIK_00405;product=Molybdopterin-synthase adenylyltransferase
1	Prodigal:2.6	CDS	433719	434249	.	+	0	ID=MBDCBIIK_00406;Name=moaB;gene=moaB;inference=ab initio prediction:Prodigal:2.6,similar to AA sequence:UniProtKB:P99137;locus_tag=MBDCBIIK_00406;product=Molybdenum cofactor biosynthesis protein B
1	Prodigal:2.6	CDS	434310	434798	.	-	0	ID=MBDCBIIK_00407;eC_number=4.6.1.17;Name=moaC;dbxref=COG:COG0315;gene=moaC;inference=ab initio prediction:Prodigal:2.6,similar to AA sequence:UniProtKB:Q2FVX9;locus_tag=MBDCBIIK_00407;product=Cyclic pyranopterin monophosphate synthase
1	Prodigal:2.6	CDS	434860	436119	.	+	0	ID=MBDCBIIK_00408;eC_number=2.10.1.1;Name=moeA;gene=moeA;inference=ab initio prediction:Prodigal:2.6,similar to AA sequence:UniProtKB:P99139;locus_tag=MBDCBIIK_00408;product=Molybdopterin molybdenumtransferase
1	Prodigal:2.6	CDS	436116	436592	.	+	0	ID=MBDCBIIK_00409;Name=mobB;dbxref=COG:COG1763;gene=mobB;inference=ab initio prediction:Prodigal:2.6,similar to AA sequence:UniProtKB:P44902;locus_tag=MBDCBIIK_00409;product=Molybdopterin-guanine dinucleotide biosynthesis adapter protein
1	Prodigal:2.6	CDS	436593	437045	.	+	0	ID=MBDCBIIK_00410;eC_number=2.8.1.12;Name=moaE;gene=moaE;inference=ab initio prediction:Prodigal:2.6,similar to AA sequence:UniProtKB:P65401;locus_tag=MBDCBIIK_00410;product=Molybdopterin synthase catalytic subunit
1	Prodigal:2.6	CDS	437042	437275	.	+	0	ID=MBDCBIIK_00411;Name=moaD;gene=moaD;inference=ab initio prediction:Prodigal:2.6,similar to AA sequence:UniProtKB:Q7A441;locus_tag=MBDCBIIK_00411;product=Molybdopterin synthase sulfur carrier subunit
1	Prodigal:2.6	CDS	437281	437886	.	+	0	ID=MBDCBIIK_00412;eC_number=2.7.7.77;Name=mobA;gene=mobA;inference=ab initio prediction:Prodigal:2.6,similar to AA sequence:UniProtKB:P65405;locus_tag=MBDCBIIK_00412;product=putative molybdenum cofactor guanylyltransferase
1	Prodigal:2.6	CDS	437899	438921	.	+	0	ID=MBDCBIIK_00413;eC_number=4.1.99.22;Name=moaA;dbxref=COG:COG2896;gene=moaA;inference=ab initio prediction:Prodigal:2.6,similar to AA sequence:UniProtKB:P69848;locus_tag=MBDCBIIK_00413;product=GTP 3'%2C8-cyclase
1	Prodigal:2.6	CDS	439323	439673	.	+	0	ID=MBDCBIIK_00414;Name=sarV;gene=sarV;inference=ab initio prediction:Prodigal:2.6,similar to AA sequence:UniProtKB:Q2FVY9;locus_tag=MBDCBIIK_00414;product=HTH-type transcriptional regulator SarV
1	Prodigal:2.6	CDS	440153	441226	.	+	0	ID=MBDCBIIK_00415;inference=ab initio prediction:Prodigal:2.6;locus_tag=MBDCBIIK_00415;product=hypothetical protein
1	Prodigal:2.6	CDS	442157	443350	.	-	0	ID=MBDCBIIK_00416;Name=yhhS_1;gene=yhhS_1;inference=ab initio prediction:Prodigal:2.6,similar to AA sequence:UniProtKB:P37621;locus_tag=MBDCBIIK_00416;product=putative MFS-type transporter YhhS
1	Prodigal:2.6	CDS	443350	443790	.	-	0	ID=MBDCBIIK_00417;inference=ab initio prediction:Prodigal:2.6,similar to AA sequence:UniProtKB:Q6GEG9;locus_tag=MBDCBIIK_00417;product=putative HTH-type transcriptional regulator
1	Prodigal:2.6	CDS	443935	444714	.	+	0	ID=MBDCBIIK_00418;inference=ab initio prediction:Prodigal:2.6;locus_tag=MBDCBIIK_00418;product=hypothetical protein
1	Prodigal:2.6	CDS	445114	446364	.	+	0	ID=MBDCBIIK_00419;eC_number=2.3.2.16;Name=femX;dbxref=COG:COG2348;gene=femX;inference=ab initio prediction:Prodigal:2.6,similar to AA sequence:UniProtKB:Q2FVZ4;locus_tag=MBDCBIIK_00419;product=Lipid II:glycine glycyltransferase
1	Prodigal:2.6	CDS	446441	449596	.	+	0	ID=MBDCBIIK_00420;Name=swrC;dbxref=COG:COG0841;gene=swrC;inference=ab initio prediction:Prodigal:2.6,similar to AA sequence:UniProtKB:O31501;locus_tag=MBDCBIIK_00420;product=Swarming motility protein SwrC
1	Prodigal:2.6	CDS	449647	449964	.	-	0	ID=MBDCBIIK_00421;inference=ab initio prediction:Prodigal:2.6;locus_tag=MBDCBIIK_00421;product=hypothetical protein
1	Prodigal:2.6	CDS	450256	450426	.	-	0	ID=MBDCBIIK_00422;inference=ab initio prediction:Prodigal:2.6;locus_tag=MBDCBIIK_00422;product=hypothetical protein
1	Prodigal:2.6	CDS	450568	451476	.	+	0	ID=MBDCBIIK_00423;inference=ab initio prediction:Prodigal:2.6;locus_tag=MBDCBIIK_00423;product=hypothetical protein
1	Prodigal:2.6	CDS	451671	452462	.	-	0	ID=MBDCBIIK_00424;eC_number=1.1.1.47;Name=gdh;dbxref=COG:COG1028;gene=gdh;inference=ab initio prediction:Prodigal:2.6,similar to AA sequence:UniProtKB:P12310;locus_tag=MBDCBIIK_00424;product=Glucose 1-dehydrogenase
1	Prodigal:2.6	CDS	452490	453353	.	-	0	ID=MBDCBIIK_00425;Name=glcU_2;dbxref=COG:COG4975;gene=glcU_2;inference=ab initio prediction:Prodigal:2.6,similar to AA sequence:UniProtKB:P40419;locus_tag=MBDCBIIK_00425;product=putative glucose uptake protein GlcU
1	Prodigal:2.6	CDS	453644	455779	.	+	0	ID=MBDCBIIK_00426;eC_number=5.99.1.2;Name=topB;dbxref=COG:COG0550;gene=topB;inference=ab initio prediction:Prodigal:2.6,similar to AA sequence:UniProtKB:P14294;locus_tag=MBDCBIIK_00426;product=DNA topoisomerase 3
1	Prodigal:2.6	CDS	455892	457226	.	+	0	ID=MBDCBIIK_00427;Name=pbuG;dbxref=COG:COG2252;gene=pbuG;inference=ab initio prediction:Prodigal:2.6,similar to AA sequence:UniProtKB:O34987;locus_tag=MBDCBIIK_00427;product=Guanine/hypoxanthine permease PbuG
1	Prodigal:2.6	CDS	457283	457681	.	-	0	ID=MBDCBIIK_00428;inference=ab initio prediction:Prodigal:2.6;locus_tag=MBDCBIIK_00428;product=hypothetical protein
1	Prodigal:2.6	CDS	458037	458345	.	+	0	ID=MBDCBIIK_00429;Name=rpsJ;gene=rpsJ;inference=ab initio prediction:Prodigal:2.6,similar to AA sequence:UniProtKB:Q2YYP5;locus_tag=MBDCBIIK_00429;product=30S ribosomal protein S10
1	Prodigal:2.6	CDS	458373	459035	.	+	0	ID=MBDCBIIK_00430;Name=rplC;dbxref=COG:COG0087;gene=rplC;inference=ab initio prediction:Prodigal:2.6,similar to AA sequence:UniProtKB:Q2FW06;locus_tag=MBDCBIIK_00430;product=50S ribosomal protein L3
1	Prodigal:2.6	CDS	459064	459687	.	+	0	ID=MBDCBIIK_00431;Name=rplD;dbxref=COG:COG0088;gene=rplD;inference=ab initio prediction:Prodigal:2.6,similar to AA sequence:UniProtKB:Q2FW07;locus_tag=MBDCBIIK_00431;product=50S ribosomal protein L4
1	Prodigal:2.6	CDS	459687	459962	.	+	0	ID=MBDCBIIK_00432;Name=rplW;dbxref=COG:COG0089;gene=rplW;inference=ab initio prediction:Prodigal:2.6,similar to AA sequence:UniProtKB:Q2FW08;locus_tag=MBDCBIIK_00432;product=50S ribosomal protein L23
1	Prodigal:2.6	CDS	459991	460824	.	+	0	ID=MBDCBIIK_00433;Name=rplB;dbxref=COG:COG0090;gene=rplB;inference=ab initio prediction:Prodigal:2.6,similar to AA sequence:UniProtKB:P60430;locus_tag=MBDCBIIK_00433;product=50S ribosomal protein L2
1	Prodigal:2.6	CDS	460891	461169	.	+	0	ID=MBDCBIIK_00434;Name=rpsS;dbxref=COG:COG0185;gene=rpsS;inference=ab initio prediction:Prodigal:2.6,similar to AA sequence:UniProtKB:Q2FW10;locus_tag=MBDCBIIK_00434;product=30S ribosomal protein S19
1	Prodigal:2.6	CDS	461197	461550	.	+	0	ID=MBDCBIIK_00435;Name=rplV;dbxref=COG:COG0091;gene=rplV;inference=ab initio prediction:Prodigal:2.6,similar to AA sequence:UniProtKB:Q2FW11;locus_tag=MBDCBIIK_00435;product=50S ribosomal protein L22
1	Prodigal:2.6	CDS	461574	462227	.	+	0	ID=MBDCBIIK_00436;Name=rpsC;dbxref=COG:COG0092;gene=rpsC;inference=ab initio prediction:Prodigal:2.6,similar to AA sequence:UniProtKB:Q2FW12;locus_tag=MBDCBIIK_00436;product=30S ribosomal protein S3
1	Prodigal:2.6	CDS	462230	462664	.	+	0	ID=MBDCBIIK_00437;Name=rplP;dbxref=COG:COG0197;gene=rplP;inference=ab initio prediction:Prodigal:2.6,similar to AA sequence:UniProtKB:Q2FW13;locus_tag=MBDCBIIK_00437;product=50S ribosomal protein L16
1	Prodigal:2.6	CDS	462654	462863	.	+	0	ID=MBDCBIIK_00438;Name=rpmC;dbxref=COG:COG0255;gene=rpmC;inference=ab initio prediction:Prodigal:2.6,similar to AA sequence:UniProtKB:Q2FW14;locus_tag=MBDCBIIK_00438;product=50S ribosomal protein L29
1	Prodigal:2.6	CDS	462888	463151	.	+	0	ID=MBDCBIIK_00439;Name=rpsQ;dbxref=COG:COG0186;gene=rpsQ;inference=ab initio prediction:Prodigal:2.6,similar to AA sequence:UniProtKB:Q2FW15;locus_tag=MBDCBIIK_00439;product=30S ribosomal protein S17
1	Prodigal:2.6	CDS	463182	463550	.	+	0	ID=MBDCBIIK_00440;Name=rplN;dbxref=COG:COG0093;gene=rplN;inference=ab initio prediction:Prodigal:2.6,similar to AA sequence:UniProtKB:Q2FW16;locus_tag=MBDCBIIK_00440;product=50S ribosomal protein L14
1	Prodigal:2.6	CDS	463592	463909	.	+	0	ID=MBDCBIIK_00441;Name=rplX;dbxref=COG:COG0198;gene=rplX;inference=ab initio prediction:Prodigal:2.6,similar to AA sequence:UniProtKB:Q2FW17;locus_tag=MBDCBIIK_00441;product=50S ribosomal protein L24
1	Prodigal:2.6	CDS	463935	464474	.	+	0	ID=MBDCBIIK_00442;Name=rplE;dbxref=COG:COG0094;gene=rplE;inference=ab initio prediction:Prodigal:2.6,similar to AA sequence:UniProtKB:Q2FW18;locus_tag=MBDCBIIK_00442;product=50S ribosomal protein L5
1	Prodigal:2.6	CDS	464512	464682	.	+	0	ID=MBDCBIIK_00443;Name=rpsZ;dbxref=COG:COG0199;gene=rpsZ;inference=ab initio prediction:Prodigal:2.6,similar to AA sequence:UniProtKB:Q2FW19;locus_tag=MBDCBIIK_00443;product=30S ribosomal protein S14 type Z
1	Prodigal:2.6	CDS	464713	465111	.	+	0	ID=MBDCBIIK_00444;Name=rpsH;dbxref=COG:COG0096;gene=rpsH;inference=ab initio prediction:Prodigal:2.6,similar to AA sequence:UniProtKB:Q2FW20;locus_tag=MBDCBIIK_00444;product=30S ribosomal protein S8
1	Prodigal:2.6	CDS	465136	465672	.	+	0	ID=MBDCBIIK_00445;Name=rplF;dbxref=COG:COG0097;gene=rplF;inference=ab initio prediction:Prodigal:2.6,similar to AA sequence:UniProtKB:Q2FW21;locus_tag=MBDCBIIK_00445;product=50S ribosomal protein L6
1	Prodigal:2.6	CDS	465704	466066	.	+	0	ID=MBDCBIIK_00446;Name=rplR;dbxref=COG:COG0256;gene=rplR;inference=ab initio prediction:Prodigal:2.6,similar to AA sequence:UniProtKB:Q2FW22;locus_tag=MBDCBIIK_00446;product=50S ribosomal protein L18
1	Prodigal:2.6	CDS	466086	466586	.	+	0	ID=MBDCBIIK_00447;Name=rpsE;dbxref=COG:COG0098;gene=rpsE;inference=ab initio prediction:Prodigal:2.6,similar to AA sequence:UniProtKB:Q2FW23;locus_tag=MBDCBIIK_00447;product=30S ribosomal protein S5
1	Prodigal:2.6	CDS	466603	466785	.	+	0	ID=MBDCBIIK_00448;Name=rpmD;dbxref=COG:COG1841;gene=rpmD;inference=ab initio prediction:Prodigal:2.6,similar to AA sequence:UniProtKB:P0A0G2;locus_tag=MBDCBIIK_00448;product=50S ribosomal protein L30
1	Prodigal:2.6	CDS	466802	467242	.	+	0	ID=MBDCBIIK_00449;Name=rplO;dbxref=COG:COG0200;gene=rplO;inference=ab initio prediction:Prodigal:2.6,similar to AA sequence:UniProtKB:P0A0F8;locus_tag=MBDCBIIK_00449;product=50S ribosomal protein L15
1	Prodigal:2.6	CDS	467242	468534	.	+	0	ID=MBDCBIIK_00450;Name=secY_2;gene=secY_2;inference=ab initio prediction:Prodigal:2.6,similar to AA sequence:UniProtKB:Q7A468;locus_tag=MBDCBIIK_00450;product=Protein translocase subunit SecY
1	Prodigal:2.6	CDS	468552	469199	.	+	0	ID=MBDCBIIK_00451;eC_number=2.7.4.3;Name=adk;gene=adk;inference=ab initio prediction:Prodigal:2.6,similar to AA sequence:UniProtKB:P99062;locus_tag=MBDCBIIK_00451;product=Adenylate kinase
1	Prodigal:2.6	CDS	469387	469605	.	+	0	ID=MBDCBIIK_00452;Name=infA;dbxref=COG:COG0361;gene=infA;inference=ab initio prediction:Prodigal:2.6,similar to AA sequence:UniProtKB:Q2FW28;locus_tag=MBDCBIIK_00452;product=Translation initiation factor IF-1
1	Prodigal:2.6	CDS	469637	469750	.	+	0	ID=MBDCBIIK_00453;Name=rpmJ;dbxref=COG:COG0257;gene=rpmJ;inference=ab initio prediction:Prodigal:2.6,similar to AA sequence:UniProtKB:Q2FW29;locus_tag=MBDCBIIK_00453;product=50S ribosomal protein L36
1	Prodigal:2.6	CDS	469773	470138	.	+	0	ID=MBDCBIIK_00454;Name=rpsM;dbxref=COG:COG0099;gene=rpsM;inference=ab initio prediction:Prodigal:2.6,similar to AA sequence:UniProtKB:Q2FW30;locus_tag=MBDCBIIK_00454;product=30S ribosomal protein S13
1	Prodigal:2.6	CDS	470161	470550	.	+	0	ID=MBDCBIIK_00455;Name=rpsK;dbxref=COG:COG0100;gene=rpsK;inference=ab initio prediction:Prodigal:2.6,similar to AA sequence:UniProtKB:Q2FW31;locus_tag=MBDCBIIK_00455;product=30S ribosomal protein S11
1	Prodigal:2.6	CDS	470627	471571	.	+	0	ID=MBDCBIIK_00456;eC_number=2.7.7.6;Name=rpoA;gene=rpoA;inference=ab initio prediction:Prodigal:2.6,similar to AA sequence:UniProtKB:P66706;locus_tag=MBDCBIIK_00456;product=DNA-directed RNA polymerase subunit alpha
1	Prodigal:2.6	CDS	471588	471956	.	+	0	ID=MBDCBIIK_00457;Name=rplQ;dbxref=COG:COG0203;gene=rplQ;inference=ab initio prediction:Prodigal:2.6,similar to AA sequence:UniProtKB:Q2FW33;locus_tag=MBDCBIIK_00457;product=50S ribosomal protein L17
1	Prodigal:2.6	CDS	472251	473096	.	+	0	ID=MBDCBIIK_00458;eC_number=3.6.3.-;Name=ecfA1;dbxref=COG:COG1122;gene=ecfA1;inference=ab initio prediction:Prodigal:2.6,similar to AA sequence:UniProtKB:Q1GBJ0;locus_tag=MBDCBIIK_00458;product=Energy-coupling factor transporter ATP-binding protein EcfA1
1	Prodigal:2.6	CDS	473093	473953	.	+	0	ID=MBDCBIIK_00459;eC_number=3.6.3.-;Name=ecfA2;gene=ecfA2;inference=ab initio prediction:Prodigal:2.6,similar to AA sequence:UniProtKB:Q7A471;locus_tag=MBDCBIIK_00459;product=Energy-coupling factor transporter ATP-binding protein EcfA2
1	Prodigal:2.6	CDS	473943	474749	.	+	0	ID=MBDCBIIK_00460;Name=ecfT;dbxref=COG:COG0619;gene=ecfT;inference=ab initio prediction:Prodigal:2.6,similar to AA sequence:UniProtKB:P70972;locus_tag=MBDCBIIK_00460;product=Energy-coupling factor transporter transmembrane protein EcfT
1	Prodigal:2.6	CDS	474753	475556	.	+	0	ID=MBDCBIIK_00461;eC_number=5.4.99.12;Name=truA;dbxref=COG:COG0101;gene=truA;inference=ab initio prediction:Prodigal:2.6,similar to AA sequence:UniProtKB:Q72DL8;locus_tag=MBDCBIIK_00461;product=tRNA pseudouridine synthase A
1	Prodigal:2.6	CDS	475817	476254	.	+	0	ID=MBDCBIIK_00462;Name=rplM;dbxref=COG:COG0102;gene=rplM;inference=ab initio prediction:Prodigal:2.6,similar to AA sequence:UniProtKB:Q2FW38;locus_tag=MBDCBIIK_00462;product=50S ribosomal protein L13
1	Prodigal:2.6	CDS	476274	476666	.	+	0	ID=MBDCBIIK_00463;Name=rpsI;gene=rpsI;inference=ab initio prediction:Prodigal:2.6,similar to AA sequence:UniProtKB:P66646;locus_tag=MBDCBIIK_00463;product=30S ribosomal protein S9
1	Prodigal:2.6	CDS	476929	477669	.	-	0	ID=MBDCBIIK_00464;eC_number=3.5.1.-;Name=cobB;dbxref=COG:COG0846;gene=cobB;inference=ab initio prediction:Prodigal:2.6,similar to AA sequence:UniProtKB:P66815;locus_tag=MBDCBIIK_00464;product=NAD-dependent protein deacetylase
1	Prodigal:2.6	CDS	477969	478724	.	+	0	ID=MBDCBIIK_00465;Name=lacR;gene=lacR;inference=ab initio prediction:Prodigal:2.6,similar to AA sequence:UniProtKB:P67744;locus_tag=MBDCBIIK_00465;product=Lactose phosphotransferase system repressor
1	Prodigal:2.6	CDS	479095	479523	.	+	0	ID=MBDCBIIK_00466;eC_number=5.3.1.26;Name=lacA;gene=lacA;inference=ab initio prediction:Prodigal:2.6,similar to AA sequence:UniProtKB:P23494;locus_tag=MBDCBIIK_00466;product=Galactose-6-phosphate isomerase subunit LacA
1	Prodigal:2.6	CDS	479538	480053	.	+	0	ID=MBDCBIIK_00467;eC_number=5.3.1.26;Name=lacB;gene=lacB;inference=ab initio prediction:Prodigal:2.6,similar to AA sequence:UniProtKB:P65647;locus_tag=MBDCBIIK_00467;product=Galactose-6-phosphate isomerase subunit LacB
1	Prodigal:2.6	CDS	480066	480998	.	+	0	ID=MBDCBIIK_00468;eC_number=2.7.1.144;Name=lacC_1;dbxref=COG:COG1105;gene=lacC_1;inference=ab initio prediction:Prodigal:2.6,similar to AA sequence:UniProtKB:P0A0B9;locus_tag=MBDCBIIK_00468;product=Tagatose-6-phosphate kinase
1	Prodigal:2.6	CDS	481002	481979	.	+	0	ID=MBDCBIIK_00469;eC_number=4.1.2.40;Name=lacD;dbxref=COG:COG3684;gene=lacD;inference=ab initio prediction:Prodigal:2.6,similar to AA sequence:UniProtKB:P0A011;locus_tag=MBDCBIIK_00469;product=Tagatose 1%2C6-diphosphate aldolase
1	Prodigal:2.6	CDS	481999	482313	.	+	0	ID=MBDCBIIK_00470;Name=lacF;dbxref=COG:COG1447;gene=lacF;inference=ab initio prediction:Prodigal:2.6,similar to AA sequence:UniProtKB:P0A0D6;locus_tag=MBDCBIIK_00470;product=PTS system lactose-specific EIIA component
1	Prodigal:2.6	CDS	482319	484067	.	+	0	ID=MBDCBIIK_00471;Name=lacE;dbxref=COG:COG1455;gene=lacE;inference=ab initio prediction:Prodigal:2.6,similar to AA sequence:UniProtKB:P11162;locus_tag=MBDCBIIK_00471;product=PTS system lactose-specific EIICB component
1	Prodigal:2.6	CDS	484083	485495	.	+	0	ID=MBDCBIIK_00472;eC_number=3.2.1.85;Name=lacG;gene=lacG;inference=ab initio prediction:Prodigal:2.6,similar to AA sequence:UniProtKB:P67768;locus_tag=MBDCBIIK_00472;product=6-phospho-beta-galactosidase
1	Prodigal:2.6	CDS	485766	486632	.	+	0	ID=MBDCBIIK_00473;inference=ab initio prediction:Prodigal:2.6;locus_tag=MBDCBIIK_00473;product=hypothetical protein
1	Prodigal:2.6	CDS	486709	487734	.	-	0	ID=MBDCBIIK_00474;eC_number=1.14.13.107;Name=limB;gene=limB;inference=ab initio prediction:Prodigal:2.6,similar to AA sequence:UniProtKB:Q9EUT9;locus_tag=MBDCBIIK_00474;product=Limonene 1%2C2-monooxygenase
1	Prodigal:2.6	CDS	487867	488871	.	+	0	ID=MBDCBIIK_00475;eC_number=1.-.-.-;Name=yfmJ;dbxref=COG:COG2130;gene=yfmJ;inference=ab initio prediction:Prodigal:2.6,similar to AA sequence:UniProtKB:O34812;locus_tag=MBDCBIIK_00475;product=Putative NADP-dependent oxidoreductase YfmJ
1	Prodigal:2.6	CDS	488970	489980	.	+	0	ID=MBDCBIIK_00476;inference=ab initio prediction:Prodigal:2.6,similar to AA sequence:UniProtKB:P99173;locus_tag=MBDCBIIK_00476;product=Zinc-type alcohol dehydrogenase-like protein
1	Prodigal:2.6	CDS	490732	491313	.	+	0	ID=MBDCBIIK_00477;inference=ab initio prediction:Prodigal:2.6;locus_tag=MBDCBIIK_00477;product=hypothetical protein
1	Prodigal:2.6	CDS	491326	491565	.	+	0	ID=MBDCBIIK_00478;inference=ab initio prediction:Prodigal:2.6;locus_tag=MBDCBIIK_00478;product=hypothetical protein
1	Prodigal:2.6	CDS	491639	492139	.	+	0	ID=MBDCBIIK_00479;inference=ab initio prediction:Prodigal:2.6,similar to AA sequence:UniProtKB:P99157;locus_tag=MBDCBIIK_00479;product=Alkaline shock protein 23
1	Prodigal:2.6	CDS	492200	494161	.	-	0	ID=MBDCBIIK_00480;eC_number=6.3.2.39;Name=iucC_1;dbxref=COG:COG4264;gene=iucC_1;inference=ab initio prediction:Prodigal:2.6,similar to AA sequence:UniProtKB:Q47318;locus_tag=MBDCBIIK_00480;product=Aerobactin synthase
1	Prodigal:2.6	CDS	494219	495445	.	+	0	ID=MBDCBIIK_00481;inference=ab initio prediction:Prodigal:2.6;locus_tag=MBDCBIIK_00481;product=hypothetical protein
1	Prodigal:2.6	CDS	495435	497192	.	+	0	ID=MBDCBIIK_00482;eC_number=6.3.2.39;Name=iucC_2;dbxref=COG:COG4264;gene=iucC_2;inference=ab initio prediction:Prodigal:2.6,similar to AA sequence:UniProtKB:Q47318;locus_tag=MBDCBIIK_00482;product=Aerobactin synthase
1	Prodigal:2.6	CDS	497196	498257	.	+	0	ID=MBDCBIIK_00483;eC_number=5.1.1.12;Name=orr;dbxref=COG:COG3457;gene=orr;inference=ab initio prediction:Prodigal:2.6,similar to AA sequence:UniProtKB:C1FW08;locus_tag=MBDCBIIK_00483;product=Ornithine racemase
1	Prodigal:2.6	CDS	498459	499454	.	+	0	ID=MBDCBIIK_00484;Name=yfmC;dbxref=COG:COG4594;gene=yfmC;inference=ab initio prediction:Prodigal:2.6,similar to AA sequence:UniProtKB:O34348;locus_tag=MBDCBIIK_00484;product=Fe(3+)-citrate-binding protein YfmC
1	Prodigal:2.6	CDS	499466	500497	.	+	0	ID=MBDCBIIK_00485;Name=yfiZ;dbxref=COG:COG0609;gene=yfiZ;inference=ab initio prediction:Prodigal:2.6,similar to AA sequence:UniProtKB:O31568;locus_tag=MBDCBIIK_00485;product=putative siderophore transport system permease protein YfiZ
1	Prodigal:2.6	CDS	500584	501459	.	+	0	ID=MBDCBIIK_00486;Name=fecD;dbxref=COG:COG0609;gene=fecD;inference=ab initio prediction:Prodigal:2.6,similar to AA sequence:UniProtKB:P15029;locus_tag=MBDCBIIK_00486;product=Fe(3+) dicitrate transport system permease protein FecD
1	Prodigal:2.6	CDS	501756	503129	.	+	0	ID=MBDCBIIK_00487;inference=ab initio prediction:Prodigal:2.6;locus_tag=MBDCBIIK_00487;product=hypothetical protein
1	Prodigal:2.6	CDS	503308	503622	.	-	0	ID=MBDCBIIK_00488;eC_number=1.14.99.48;Name=isdI;dbxref=COG:COG2329;gene=isdI;inference=ab initio prediction:Prodigal:2.6,similar to AA sequence:UniProtKB:Q2G1J2;locus_tag=MBDCBIIK_00488;product=Heme oxygenase (staphylobilin-producing) 2
1	Prodigal:2.6	CDS	503775	504035	.	-	0	ID=MBDCBIIK_00489;inference=ab initio prediction:Prodigal:2.6,similar to AA sequence:UniProtKB:Q99S93;locus_tag=MBDCBIIK_00489;note=UPF0457 protein SA1975.1;product=hypothetical protein
1	Prodigal:2.6	CDS	504179	504721	.	+	0	ID=MBDCBIIK_00490;Name=ydjM;dbxref=COG:COG1988;gene=ydjM;inference=ab initio prediction:Prodigal:2.6,similar to AA sequence:UniProtKB:P64481;locus_tag=MBDCBIIK_00490;product=Inner membrane protein YdjM
1	Prodigal:2.6	CDS	504776	505963	.	+	0	ID=MBDCBIIK_00491;eC_number=2.7.7.-;inference=ab initio prediction:Prodigal:2.6,similar to AA sequence:UniProtKB:Q7A4A4;locus_tag=MBDCBIIK_00491;product=putative uridylyltransferase
1	Prodigal:2.6	CDS	505982	506665	.	+	0	ID=MBDCBIIK_00492;inference=ab initio prediction:Prodigal:2.6,similar to AA sequence:UniProtKB:P67153;locus_tag=MBDCBIIK_00492;note=UPF0073 inner membrane protein YqfA;product=hypothetical protein
1	Prodigal:2.6	CDS	506904	508241	.	+	0	ID=MBDCBIIK_00493;Name=sdrM;gene=sdrM;inference=ab initio prediction:Prodigal:2.6,similar to AA sequence:UniProtKB:Q99S97;locus_tag=MBDCBIIK_00493;product=Multidrug efflux pump SdrM
1	Prodigal:2.6	CDS	508432	508899	.	+	0	ID=MBDCBIIK_00494;Name=sepA_2;gene=sepA_2;inference=ab initio prediction:Prodigal:2.6,similar to AA sequence:UniProtKB:Q99S98;locus_tag=MBDCBIIK_00494;product=Multidrug resistance efflux pump SepA
1	Prodigal:2.6	CDS	509169	510608	.	+	0	ID=MBDCBIIK_00495;Name=emrB_2;gene=emrB_2;inference=ab initio prediction:Prodigal:2.6,similar to AA sequence:UniProtKB:P0AEJ0;locus_tag=MBDCBIIK_00495;product=Multidrug export protein EmrB
1	Prodigal:2.6	CDS	510757	511824	.	+	0	ID=MBDCBIIK_00496;Name=salA;dbxref=COG:COG0489;gene=salA;inference=ab initio prediction:Prodigal:2.6,similar to AA sequence:UniProtKB:P50863;locus_tag=MBDCBIIK_00496;product=Iron-sulfur cluster carrier protein
1	Aragorn:1.2	tRNA	517214	517288	.	+	.	ID=MBDCBIIK_00497;inference=COORDINATES:profile:Aragorn:1.2;locus_tag=MBDCBIIK_00497;product=tRNA-Asn(gtt)
1	Aragorn:1.2	tRNA	517289	517362	.	+	.	ID=MBDCBIIK_00498;inference=COORDINATES:profile:Aragorn:1.2;locus_tag=MBDCBIIK_00498;product=tRNA-Glu(ttc)
1	Aragorn:1.2	tRNA	517368	517443	.	+	.	ID=MBDCBIIK_00499;inference=COORDINATES:profile:Aragorn:1.2;locus_tag=MBDCBIIK_00499;product=tRNA-Val(tac)
1	Aragorn:1.2	tRNA	517460	517543	.	+	.	ID=MBDCBIIK_00500;inference=COORDINATES:profile:Aragorn:1.2;locus_tag=MBDCBIIK_00500;product=tRNA-Tyr(gta)
1	Aragorn:1.2	tRNA	517548	517622	.	+	.	ID=MBDCBIIK_00501;inference=COORDINATES:profile:Aragorn:1.2;locus_tag=MBDCBIIK_00501;product=tRNA-Gln(ttg)
1	Aragorn:1.2	tRNA	517626	517699	.	+	.	ID=MBDCBIIK_00502;inference=COORDINATES:profile:Aragorn:1.2;locus_tag=MBDCBIIK_00502;product=tRNA-Lys(ttt)
1	Prodigal:2.6	CDS	517793	518674	.	+	0	ID=MBDCBIIK_00503;eC_number=2.7.7.85;Name=cdaA;dbxref=COG:COG1624;gene=cdaA;inference=ab initio prediction:Prodigal:2.6,similar to AA sequence:UniProtKB:Q45589;locus_tag=MBDCBIIK_00503;product=Cyclic di-AMP synthase CdaA
1	Prodigal:2.6	CDS	518675	519610	.	+	0	ID=MBDCBIIK_00504;Name=cdaR;dbxref=COG:COG4856;gene=cdaR;inference=ab initio prediction:Prodigal:2.6,similar to AA sequence:UniProtKB:O34659;locus_tag=MBDCBIIK_00504;product=CdaA regulatory protein CdaR
1	Prodigal:2.6	CDS	519635	520990	.	+	0	ID=MBDCBIIK_00505;eC_number=5.4.2.10;Name=glmM;gene=glmM;inference=ab initio prediction:Prodigal:2.6,similar to AA sequence:UniProtKB:P99087;locus_tag=MBDCBIIK_00505;product=Phosphoglucosamine mutase
1	Prodigal:2.6	CDS	521425	521580	.	+	0	ID=MBDCBIIK_00506;inference=ab initio prediction:Prodigal:2.6;locus_tag=MBDCBIIK_00506;product=hypothetical protein
1	Prodigal:2.6	CDS	521621	523426	.	+	0	ID=MBDCBIIK_00507;eC_number=2.6.1.16;Name=glmS;gene=glmS;inference=ab initio prediction:Prodigal:2.6,similar to AA sequence:UniProtKB:P64228;locus_tag=MBDCBIIK_00507;product=Glutamine--fructose-6-phosphate aminotransferase [isomerizing]
1	Prodigal:2.6	CDS	523921	524778	.	+	0	ID=MBDCBIIK_00508;eC_number=3.1.3.104;Name=ywtE_1;dbxref=COG:COG0561;gene=ywtE_1;inference=ab initio prediction:Prodigal:2.6,similar to AA sequence:UniProtKB:P96741;locus_tag=MBDCBIIK_00508;product=5-amino-6-(5-phospho-D-ribitylamino)uracil phosphatase YwtE
1	Prodigal:2.6	CDS	525083	526234	.	-	0	ID=MBDCBIIK_00509;inference=ab initio prediction:Prodigal:2.6;locus_tag=MBDCBIIK_00509;product=hypothetical protein
1	Prodigal:2.6	CDS	526322	527098	.	+	0	ID=MBDCBIIK_00510;eC_number=3.6.1.41;Name=apaH;gene=apaH;inference=ab initio prediction:Prodigal:2.6,protein motif:HAMAP:MF_00199;locus_tag=MBDCBIIK_00510;product=Bis(5'-nucleosyl)-tetraphosphatase%2C symmetrical
1	Prodigal:2.6	CDS	527359	528312	.	-	0	ID=MBDCBIIK_00511;Name=czcD_2;dbxref=COG:COG1230;gene=czcD_2;inference=ab initio prediction:Prodigal:2.6,similar to AA sequence:UniProtKB:O07084;locus_tag=MBDCBIIK_00511;product=Cadmium%2C cobalt and zinc/H(+)-K(+) antiporter
1	Prodigal:2.6	CDS	528299	528661	.	-	0	ID=MBDCBIIK_00512;Name=czrA;dbxref=COG:COG0640;gene=czrA;inference=ab initio prediction:Prodigal:2.6,similar to AA sequence:UniProtKB:O31844;locus_tag=MBDCBIIK_00512;product=HTH-type transcriptional repressor CzrA
1	Prodigal:2.6	CDS	528785	529441	.	+	0	ID=MBDCBIIK_00513;eC_number=4.-.-.-;Name=yhfK;dbxref=COG:COG0702;gene=yhfK;inference=ab initio prediction:Prodigal:2.6,similar to AA sequence:UniProtKB:O07609;locus_tag=MBDCBIIK_00513;product=putative sugar epimerase YhfK
1	Prodigal:2.6	CDS	529639	529788	.	+	0	ID=MBDCBIIK_00514;inference=ab initio prediction:Prodigal:2.6;locus_tag=MBDCBIIK_00514;product=hypothetical protein
1	Prodigal:2.6	CDS	530083	531021	.	+	0	ID=MBDCBIIK_00515;eC_number=5.3.1.8;Name=gmuF;dbxref=COG:COG1482;gene=gmuF;inference=ab initio prediction:Prodigal:2.6,similar to AA sequence:UniProtKB:O05511;locus_tag=MBDCBIIK_00515;product=putative mannose-6-phosphate isomerase GmuF
1	Prodigal:2.6	CDS	531046	531303	.	+	0	ID=MBDCBIIK_00516;inference=ab initio prediction:Prodigal:2.6;locus_tag=MBDCBIIK_00516;product=hypothetical protein
1	Prodigal:2.6	CDS	531536	532912	.	+	0	ID=MBDCBIIK_00517;inference=ab initio prediction:Prodigal:2.6;locus_tag=MBDCBIIK_00517;product=hypothetical protein
1	Prodigal:2.6	CDS	533093	533503	.	+	0	ID=MBDCBIIK_00518;inference=ab initio prediction:Prodigal:2.6;locus_tag=MBDCBIIK_00518;product=hypothetical protein
1	Prodigal:2.6	CDS	533691	534137	.	+	0	ID=MBDCBIIK_00519;eC_number=1.16.-.-;Name=dps1;dbxref=COG:COG0783;gene=dps1;inference=ab initio prediction:Prodigal:2.6,similar to AA sequence:UniProtKB:Q8RPQ1;locus_tag=MBDCBIIK_00519;product=DNA protection during starvation protein 1
1	Prodigal:2.6	CDS	534261	534971	.	-	0	ID=MBDCBIIK_00520;eC_number=2.4.2.1;Name=deoD;dbxref=COG:COG0813;gene=deoD;inference=ab initio prediction:Prodigal:2.6,similar to AA sequence:UniProtKB:O34925;locus_tag=MBDCBIIK_00520;product=Purine nucleoside phosphorylase DeoD-type
1	Prodigal:2.6	CDS	535175	535840	.	+	0	ID=MBDCBIIK_00521;eC_number=4.1.2.4;Name=deoC2;gene=deoC2;inference=ab initio prediction:Prodigal:2.6,similar to AA sequence:UniProtKB:P99174;locus_tag=MBDCBIIK_00521;product=Deoxyribose-phosphate aldolase 2
1	Prodigal:2.6	CDS	535873	537174	.	+	0	ID=MBDCBIIK_00522;eC_number=2.4.2.2;Name=pdp;gene=pdp;inference=ab initio prediction:Prodigal:2.6,similar to AA sequence:UniProtKB:Q7A4D0;locus_tag=MBDCBIIK_00522;product=Pyrimidine-nucleoside phosphorylase
1	Prodigal:2.6	CDS	537184	538377	.	+	0	ID=MBDCBIIK_00523;eC_number=5.4.2.7;Name=deoB;gene=deoB;inference=ab initio prediction:Prodigal:2.6,similar to AA sequence:UniProtKB:P99100;locus_tag=MBDCBIIK_00523;product=Phosphopentomutase
1	Prodigal:2.6	CDS	538374	538724	.	+	0	ID=MBDCBIIK_00524;inference=ab initio prediction:Prodigal:2.6;locus_tag=MBDCBIIK_00524;product=hypothetical protein
1	Prodigal:2.6	CDS	538875	539345	.	-	0	ID=MBDCBIIK_00525;eC_number=4.4.1.21;Name=luxS;gene=luxS;inference=ab initio prediction:Prodigal:2.6,similar to AA sequence:UniProtKB:P65330;locus_tag=MBDCBIIK_00525;product=S-ribosylhomocysteine lyase
1	Prodigal:2.6	CDS	539573	540757	.	+	0	ID=MBDCBIIK_00526;eC_number=3.5.1.-;Name=abgB;dbxref=COG:COG1473;gene=abgB;inference=ab initio prediction:Prodigal:2.6,similar to AA sequence:UniProtKB:P76052;locus_tag=MBDCBIIK_00526;product=p-aminobenzoyl-glutamate hydrolase subunit B
1	Prodigal:2.6	CDS	540757	541947	.	+	0	ID=MBDCBIIK_00527;inference=ab initio prediction:Prodigal:2.6;locus_tag=MBDCBIIK_00527;product=hypothetical protein
1	Prodigal:2.6	CDS	542121	542786	.	+	0	ID=MBDCBIIK_00528;inference=ab initio prediction:Prodigal:2.6;locus_tag=MBDCBIIK_00528;product=hypothetical protein
1	Prodigal:2.6	CDS	543008	543805	.	-	0	ID=MBDCBIIK_00529;eC_number=2.7.1.33;Name=coaW;dbxref=COG:COG5146;gene=coaW;inference=ab initio prediction:Prodigal:2.6,similar to AA sequence:UniProtKB:Q2FWC7;locus_tag=MBDCBIIK_00529;product=Type II pantothenate kinase
1	Prodigal:2.6	CDS	544108	544968	.	+	0	ID=MBDCBIIK_00530;eC_number=2.3.1.57;Name=bltD;dbxref=COG:COG0454;gene=bltD;inference=ab initio prediction:Prodigal:2.6,similar to AA sequence:UniProtKB:P39909;locus_tag=MBDCBIIK_00530;product=Spermine/spermidine acetyltransferase
1	Prodigal:2.6	CDS	545079	545615	.	+	0	ID=MBDCBIIK_00531;Name=rpoE;gene=rpoE;inference=ab initio prediction:Prodigal:2.6,similar to AA sequence:UniProtKB:P66715;locus_tag=MBDCBIIK_00531;product=putative DNA-directed RNA polymerase subunit delta
1	Prodigal:2.6	CDS	545952	547559	.	+	0	ID=MBDCBIIK_00532;eC_number=6.3.4.2;Name=pyrG;gene=pyrG;inference=ab initio prediction:Prodigal:2.6,similar to AA sequence:UniProtKB:P99072;locus_tag=MBDCBIIK_00532;product=CTP synthase
1	Prodigal:2.6	CDS	547786	548307	.	-	0	ID=MBDCBIIK_00533;inference=ab initio prediction:Prodigal:2.6;locus_tag=MBDCBIIK_00533;product=hypothetical protein
1	Prodigal:2.6	CDS	548526	549386	.	+	0	ID=MBDCBIIK_00534;eC_number=4.1.2.13;Name=fba;gene=fba;inference=ab initio prediction:Prodigal:2.6,similar to AA sequence:UniProtKB:P99075;locus_tag=MBDCBIIK_00534;product=Fructose-bisphosphate aldolase
1	Prodigal:2.6	CDS	549747	551006	.	+	0	ID=MBDCBIIK_00535;eC_number=2.5.1.7;Name=murA2;gene=murA2;inference=ab initio prediction:Prodigal:2.6,similar to AA sequence:UniProtKB:P65457;locus_tag=MBDCBIIK_00535;product=UDP-N-acetylglucosamine 1-carboxyvinyltransferase 2
1	Prodigal:2.6	CDS	551398	552861	.	+	0	ID=MBDCBIIK_00536;eC_number=1.2.1.3;dbxref=COG:COG1012;inference=ab initio prediction:Prodigal:2.6,similar to AA sequence:UniProtKB:Q99SD6;locus_tag=MBDCBIIK_00536;product=Putative aldehyde dehydrogenase
1	Prodigal:2.6	CDS	553165	554481	.	+	0	ID=MBDCBIIK_00537;eC_number=3.6.4.-;Name=rho;dbxref=COG:COG1158;gene=rho;inference=ab initio prediction:Prodigal:2.6,similar to AA sequence:UniProtKB:P0AG30;locus_tag=MBDCBIIK_00537;product=Transcription termination factor Rho
1	Prodigal:2.6	CDS	554598	554855	.	+	0	ID=MBDCBIIK_00538;Name=rpmE2;dbxref=COG:COG0254;gene=rpmE2;inference=ab initio prediction:Prodigal:2.6,similar to AA sequence:UniProtKB:Q2FWD8;locus_tag=MBDCBIIK_00538;product=50S ribosomal protein L31 type B
1	Prodigal:2.6	CDS	555142	555741	.	+	0	ID=MBDCBIIK_00539;eC_number=2.7.1.21;Name=tdk;gene=tdk;inference=ab initio prediction:Prodigal:2.6,similar to AA sequence:UniProtKB:P65231;locus_tag=MBDCBIIK_00539;product=Thymidine kinase
1	Prodigal:2.6	CDS	555741	556817	.	+	0	ID=MBDCBIIK_00540;Name=prfA;dbxref=COG:COG0216;gene=prfA;inference=ab initio prediction:Prodigal:2.6,similar to AA sequence:UniProtKB:Q8DU64;locus_tag=MBDCBIIK_00540;product=Peptide chain release factor 1
1	Prodigal:2.6	CDS	556804	557640	.	+	0	ID=MBDCBIIK_00541;eC_number=2.1.1.297;Name=prmC;dbxref=COG:COG2890;gene=prmC;inference=ab initio prediction:Prodigal:2.6,similar to AA sequence:UniProtKB:P0ACC1;locus_tag=MBDCBIIK_00541;product=Release factor glutamine methyltransferase
1	Prodigal:2.6	CDS	557803	558846	.	+	0	ID=MBDCBIIK_00542;eC_number=2.7.7.87;Name=ywlC;dbxref=COG:COG0009;gene=ywlC;inference=ab initio prediction:Prodigal:2.6,similar to AA sequence:UniProtKB:P39153;locus_tag=MBDCBIIK_00542;product=Threonylcarbamoyl-AMP synthase
1	Prodigal:2.6	CDS	558843	559262	.	+	0	ID=MBDCBIIK_00543;eC_number=3.1.3.48;Name=ptpB;dbxref=COG:COG0394;gene=ptpB;inference=ab initio prediction:Prodigal:2.6,similar to AA sequence:UniProtKB:P0C5D3;locus_tag=MBDCBIIK_00543;product=Low molecular weight protein-tyrosine-phosphatase PtpB
1	Prodigal:2.6	CDS	559372	559896	.	+	0	ID=MBDCBIIK_00544;inference=ab initio prediction:Prodigal:2.6,similar to AA sequence:UniProtKB:P39157;locus_tag=MBDCBIIK_00544;note=UPF0340 protein YwlG;product=hypothetical protein
1	Prodigal:2.6	CDS	559921	561159	.	+	0	ID=MBDCBIIK_00545;eC_number=2.1.2.1;Name=glyA;dbxref=COG:COG0112;gene=glyA;inference=ab initio prediction:Prodigal:2.6,similar to AA sequence:UniProtKB:Q5HE87;locus_tag=MBDCBIIK_00545;product=Serine hydroxymethyltransferase
1	Prodigal:2.6	CDS	561188	561817	.	+	0	ID=MBDCBIIK_00546;eC_number=2.4.2.9;Name=upp;gene=upp;inference=ab initio prediction:Prodigal:2.6,similar to AA sequence:UniProtKB:P67396;locus_tag=MBDCBIIK_00546;product=Uracil phosphoribosyltransferase
1	Prodigal:2.6	CDS	561842	562987	.	+	0	ID=MBDCBIIK_00547;eC_number=5.1.3.14;Name=mnaA;dbxref=COG:COG0381;gene=mnaA;inference=ab initio prediction:Prodigal:2.6,similar to AA sequence:UniProtKB:P39131;locus_tag=MBDCBIIK_00547;product=UDP-N-acetylglucosamine 2-epimerase
1	Prodigal:2.6	CDS	563041	563490	.	+	0	ID=MBDCBIIK_00548;inference=ab initio prediction:Prodigal:2.6;locus_tag=MBDCBIIK_00548;product=hypothetical protein
1	Prodigal:2.6	CDS	563516	564244	.	+	0	ID=MBDCBIIK_00549;Name=atpB;gene=atpB;inference=ab initio prediction:Prodigal:2.6,similar to AA sequence:UniProtKB:P09218;locus_tag=MBDCBIIK_00549;product=ATP synthase subunit a
1	Prodigal:2.6	CDS	564287	564499	.	+	0	ID=MBDCBIIK_00550;Name=atpE;gene=atpE;inference=ab initio prediction:Prodigal:2.6,similar to AA sequence:UniProtKB:P00845;locus_tag=MBDCBIIK_00550;product=ATP synthase subunit c
1	Prodigal:2.6	CDS	564597	565112	.	+	0	ID=MBDCBIIK_00551;Name=atpF;gene=atpF;inference=ab initio prediction:Prodigal:2.6,similar to AA sequence:UniProtKB:Q7A4E7;locus_tag=MBDCBIIK_00551;product=ATP synthase subunit b
1	Prodigal:2.6	CDS	565112	565651	.	+	0	ID=MBDCBIIK_00552;Name=atpH;gene=atpH;inference=ab initio prediction:Prodigal:2.6,similar to AA sequence:UniProtKB:P99109;locus_tag=MBDCBIIK_00552;product=ATP synthase subunit delta
1	Prodigal:2.6	CDS	565674	567185	.	+	0	ID=MBDCBIIK_00553;eC_number=3.6.3.14;Name=atpA;gene=atpA;inference=ab initio prediction:Prodigal:2.6,similar to AA sequence:UniProtKB:P99111;locus_tag=MBDCBIIK_00553;product=ATP synthase subunit alpha
1	Prodigal:2.6	CDS	567270	568136	.	+	0	ID=MBDCBIIK_00554;Name=atpG;gene=atpG;inference=ab initio prediction:Prodigal:2.6,similar to AA sequence:UniProtKB:Q7A4E8;locus_tag=MBDCBIIK_00554;product=ATP synthase gamma chain
1	Prodigal:2.6	CDS	568158	569570	.	+	0	ID=MBDCBIIK_00555;eC_number=3.6.3.14;Name=atpD;gene=atpD;inference=ab initio prediction:Prodigal:2.6,similar to AA sequence:UniProtKB:P99112;locus_tag=MBDCBIIK_00555;product=ATP synthase subunit beta
1	Prodigal:2.6	CDS	569590	569994	.	+	0	ID=MBDCBIIK_00556;Name=atpC;gene=atpC;inference=ab initio prediction:Prodigal:2.6,similar to AA sequence:UniProtKB:P63665;locus_tag=MBDCBIIK_00556;product=ATP synthase epsilon chain
1	Prodigal:2.6	CDS	570143	570376	.	+	0	ID=MBDCBIIK_00557;inference=ab initio prediction:Prodigal:2.6;locus_tag=MBDCBIIK_00557;product=hypothetical protein
1	Prodigal:2.6	CDS	570486	571751	.	+	0	ID=MBDCBIIK_00558;eC_number=2.5.1.7;Name=murA1;gene=murA1;inference=ab initio prediction:Prodigal:2.6,similar to AA sequence:UniProtKB:P84058;locus_tag=MBDCBIIK_00558;product=UDP-N-acetylglucosamine 1-carboxyvinyltransferase 1
1	Prodigal:2.6	CDS	571785	572222	.	+	0	ID=MBDCBIIK_00559;eC_number=4.2.1.59;Name=fabZ;dbxref=COG:COG0764;gene=fabZ;inference=ab initio prediction:Prodigal:2.6,similar to AA sequence:UniProtKB:Q9HXY7;locus_tag=MBDCBIIK_00559;product=3-hydroxyacyl-[acyl-carrier-protein] dehydratase FabZ
1	Prodigal:2.6	CDS	572540	572980	.	-	0	ID=MBDCBIIK_00560;inference=ab initio prediction:Prodigal:2.6;locus_tag=MBDCBIIK_00560;product=hypothetical protein
1	Prodigal:2.6	CDS	573171	573566	.	+	0	ID=MBDCBIIK_00561;Name=ssbA_1;dbxref=COG:COG0629;gene=ssbA_1;inference=ab initio prediction:Prodigal:2.6,similar to AA sequence:UniProtKB:P37455;locus_tag=MBDCBIIK_00561;product=Single-stranded DNA-binding protein A
1	Prodigal:2.6	CDS	573954	574613	.	+	0	ID=MBDCBIIK_00562;eC_number=3.2.-.-;Name=sceD;gene=sceD;inference=ab initio prediction:Prodigal:2.6,similar to AA sequence:UniProtKB:Q99SG2;locus_tag=MBDCBIIK_00562;product=putative transglycosylase SceD
1	Prodigal:2.6	CDS	574898	575587	.	+	0	ID=MBDCBIIK_00563;eC_number=3.5.99.2;Name=tenA;dbxref=COG:COG0819;gene=tenA;inference=ab initio prediction:Prodigal:2.6,similar to AA sequence:UniProtKB:Q8CNK1;locus_tag=MBDCBIIK_00563;product=Aminopyrimidine aminohydrolase
1	Prodigal:2.6	CDS	575550	576401	.	+	0	ID=MBDCBIIK_00564;eC_number=2.7.1.49;Name=thiD;gene=thiD;inference=ab initio prediction:Prodigal:2.6,similar to AA sequence:UniProtKB:P99124;locus_tag=MBDCBIIK_00564;product=Hydroxymethylpyrimidine/phosphomethylpyrimidine kinase
1	Prodigal:2.6	CDS	576391	577182	.	+	0	ID=MBDCBIIK_00565;eC_number=2.7.1.50;Name=thiM;gene=thiM;inference=ab initio prediction:Prodigal:2.6,similar to AA sequence:UniProtKB:P66923;locus_tag=MBDCBIIK_00565;product=Hydroxyethylthiazole kinase
1	Prodigal:2.6	CDS	577179	577826	.	+	0	ID=MBDCBIIK_00566;eC_number=2.5.1.3;Name=thiE_2;gene=thiE_2;inference=ab initio prediction:Prodigal:2.6,similar to AA sequence:UniProtKB:P66919;locus_tag=MBDCBIIK_00566;product=Thiamine-phosphate synthase
1	Prodigal:2.6	CDS	577870	578787	.	+	0	ID=MBDCBIIK_00567;Name=yidC_2;gene=yidC_2;inference=ab initio prediction:Prodigal:2.6,similar to AA sequence:UniProtKB:P65629;locus_tag=MBDCBIIK_00567;product=Membrane protein insertase YidC
1	Prodigal:2.6	CDS	578893	579546	.	-	0	ID=MBDCBIIK_00568;Name=yedJ;dbxref=COG:COG1418;gene=yedJ;inference=ab initio prediction:Prodigal:2.6,similar to AA sequence:UniProtKB:P46144;locus_tag=MBDCBIIK_00568;product=putative protein YedJ
1	Prodigal:2.6	CDS	579728	581212	.	-	0	ID=MBDCBIIK_00569;eC_number=2.7.8.-;Name=cls_1;gene=cls_1;inference=ab initio prediction:Prodigal:2.6,similar to AA sequence:UniProtKB:P63801;locus_tag=MBDCBIIK_00569;product=Cardiolipin synthase
1	Prodigal:2.6	CDS	581386	581679	.	+	0	ID=MBDCBIIK_00570;Name=ricR_1;dbxref=COG:COG1937;gene=ricR_1;inference=ab initio prediction:Prodigal:2.6,similar to AA sequence:UniProtKB:O07434;locus_tag=MBDCBIIK_00570;product=Copper-sensing transcriptional repressor RicR
1	Prodigal:2.6	CDS	581686	581895	.	+	0	ID=MBDCBIIK_00571;inference=ab initio prediction:Prodigal:2.6;locus_tag=MBDCBIIK_00571;product=hypothetical protein
1	Prodigal:2.6	CDS	582038	582175	.	+	0	ID=MBDCBIIK_00572;inference=ab initio prediction:Prodigal:2.6;locus_tag=MBDCBIIK_00572;product=hypothetical protein
1	Prodigal:2.6	CDS	582275	583486	.	-	0	ID=MBDCBIIK_00573;eC_number=2.4.1.129;Name=rodA;dbxref=COG:COG0772;gene=rodA;inference=ab initio prediction:Prodigal:2.6,similar to AA sequence:UniProtKB:P39604;locus_tag=MBDCBIIK_00573;product=Peptidoglycan glycosyltransferase RodA
1	Prodigal:2.6	CDS	583877	584950	.	+	0	ID=MBDCBIIK_00574;eC_number=6.3.2.4;Name=ddl;dbxref=COG:COG1181;gene=ddl;inference=ab initio prediction:Prodigal:2.6,similar to AA sequence:UniProtKB:Q5HEB7;locus_tag=MBDCBIIK_00574;product=D-alanine--D-alanine ligase
1	Prodigal:2.6	CDS	584962	586317	.	+	0	ID=MBDCBIIK_00575;eC_number=6.3.2.10;Name=murF_1;dbxref=COG:COG0770;gene=murF_1;inference=ab initio prediction:Prodigal:2.6,similar to AA sequence:UniProtKB:P11880;locus_tag=MBDCBIIK_00575;product=UDP-N-acetylmuramoyl-tripeptide--D-alanyl-D-alanine ligase
1	Prodigal:2.6	CDS	586616	588145	.	+	0	ID=MBDCBIIK_00576;eC_number=3.6.4.13;Name=cshA;dbxref=COG:COG0513;gene=cshA;inference=ab initio prediction:Prodigal:2.6,similar to AA sequence:UniProtKB:Q2FWH5;locus_tag=MBDCBIIK_00576;product=DEAD-box ATP-dependent RNA helicase CshA
1	Prodigal:2.6	CDS	588394	588873	.	+	0	ID=MBDCBIIK_00577;inference=ab initio prediction:Prodigal:2.6;locus_tag=MBDCBIIK_00577;product=hypothetical protein
1	Prodigal:2.6	CDS	588860	590371	.	+	0	ID=MBDCBIIK_00578;inference=ab initio prediction:Prodigal:2.6;locus_tag=MBDCBIIK_00578;product=hypothetical protein
1	Prodigal:2.6	CDS	590358	590867	.	+	0	ID=MBDCBIIK_00579;inference=ab initio prediction:Prodigal:2.6;locus_tag=MBDCBIIK_00579;product=hypothetical protein
1	Prodigal:2.6	CDS	590915	591268	.	+	0	ID=MBDCBIIK_00580;eC_number=2.7.8.7;Name=acpS;dbxref=COG:COG0736;gene=acpS;inference=ab initio prediction:Prodigal:2.6,similar to AA sequence:UniProtKB:Q5HED0;locus_tag=MBDCBIIK_00580;product=Holo-[acyl-carrier-protein] synthase
1	Prodigal:2.6	CDS	591334	592482	.	+	0	ID=MBDCBIIK_00581;eC_number=5.1.1.1;Name=alr1_1;dbxref=COG:COG0787;gene=alr1_1;inference=ab initio prediction:Prodigal:2.6,similar to AA sequence:UniProtKB:P63479;locus_tag=MBDCBIIK_00581;product=Alanine racemase 1
1	Prodigal:2.6	CDS	592569	592739	.	+	0	ID=MBDCBIIK_00582;Name=mazE;gene=mazE;inference=ab initio prediction:Prodigal:2.6,similar to AA sequence:UniProtKB:P0C7B4;locus_tag=MBDCBIIK_00582;product=Antitoxin MazE
1	Prodigal:2.6	CDS	592736	593098	.	+	0	ID=MBDCBIIK_00583;eC_number=3.1.-.-;Name=mazF;dbxref=COG:COG2337;gene=mazF;inference=ab initio prediction:Prodigal:2.6,similar to AA sequence:UniProtKB:Q2FWI8;locus_tag=MBDCBIIK_00583;product=Endoribonuclease MazF
1	Prodigal:2.6	CDS	593444	594445	.	+	0	ID=MBDCBIIK_00584;eC_number=3.1.3.3;Name=rsbU;dbxref=COG:COG2208;gene=rsbU;inference=ab initio prediction:Prodigal:2.6,similar to AA sequence:UniProtKB:P40399;locus_tag=MBDCBIIK_00584;product=Phosphoserine phosphatase RsbU
1	Prodigal:2.6	CDS	594545	594871	.	+	0	ID=MBDCBIIK_00585;Name=rsbV;gene=rsbV;inference=ab initio prediction:Prodigal:2.6,similar to AA sequence:UniProtKB:P66838;locus_tag=MBDCBIIK_00585;product=Anti-sigma-B factor antagonist
1	Prodigal:2.6	CDS	594873	595352	.	+	0	ID=MBDCBIIK_00586;eC_number=2.7.11.1;Name=rsbW;gene=rsbW;inference=ab initio prediction:Prodigal:2.6,similar to AA sequence:UniProtKB:P0A0H7;locus_tag=MBDCBIIK_00586;product=Serine-protein kinase RsbW
1	Prodigal:2.6	CDS	595327	596097	.	+	0	ID=MBDCBIIK_00587;Name=sigB;dbxref=COG:COG1191;gene=sigB;inference=ab initio prediction:Prodigal:2.6,similar to AA sequence:UniProtKB:P06574;locus_tag=MBDCBIIK_00587;product=RNA polymerase sigma-B factor
1	Prodigal:2.6	CDS	596385	598535	.	+	0	ID=MBDCBIIK_00588;Name=yhgF;dbxref=COG:COG2183;gene=yhgF;inference=ab initio prediction:Prodigal:2.6,similar to AA sequence:UniProtKB:P46837;locus_tag=MBDCBIIK_00588;product=Protein YhgF
1	Prodigal:2.6	CDS	598528	598983	.	+	0	ID=MBDCBIIK_00589;inference=ab initio prediction:Prodigal:2.6,protein motif:HAMAP:MF_00745;locus_tag=MBDCBIIK_00589;product=Protein SprT-like protein
1	Aragorn:1.2	tRNA	599741	599827	.	+	.	ID=MBDCBIIK_00590;inference=COORDINATES:profile:Aragorn:1.2;locus_tag=MBDCBIIK_00590;product=tRNA-Leu(gag)
1	Aragorn:1.2	tRNA	599850	599923	.	+	.	ID=MBDCBIIK_00591;inference=COORDINATES:profile:Aragorn:1.2;locus_tag=MBDCBIIK_00591;product=tRNA-Gly(tcc)
1	Prodigal:2.6	CDS	605091	605201	.	+	0	ID=MBDCBIIK_00592;inference=ab initio prediction:Prodigal:2.6;locus_tag=MBDCBIIK_00592;product=hypothetical protein
1	Prodigal:2.6	CDS	605299	606573	.	-	0	ID=MBDCBIIK_00593;eC_number=4.3.1.19;Name=ilvA;dbxref=COG:COG1171;gene=ilvA;inference=ab initio prediction:Prodigal:2.6,similar to AA sequence:UniProtKB:P9WG95;locus_tag=MBDCBIIK_00593;product=L-threonine dehydratase biosynthetic IlvA
1	Prodigal:2.6	CDS	606582	607151	.	-	0	ID=MBDCBIIK_00594;eC_number=4.2.1.33;Name=leuD;dbxref=COG:COG0066;gene=leuD;inference=ab initio prediction:Prodigal:2.6,similar to AA sequence:UniProtKB:Q8DTG5;locus_tag=MBDCBIIK_00594;product=3-isopropylmalate dehydratase small subunit
1	Prodigal:2.6	CDS	607152	608522	.	-	0	ID=MBDCBIIK_00595;eC_number=4.2.1.33;Name=leuC;dbxref=COG:COG0065;gene=leuC;inference=ab initio prediction:Prodigal:2.6,similar to AA sequence:UniProtKB:P80858;locus_tag=MBDCBIIK_00595;product=3-isopropylmalate dehydratase large subunit
1	Prodigal:2.6	CDS	608538	609581	.	-	0	ID=MBDCBIIK_00596;eC_number=1.1.1.85;Name=leuB;dbxref=COG:COG0473;gene=leuB;inference=ab initio prediction:Prodigal:2.6,similar to AA sequence:UniProtKB:P12010;locus_tag=MBDCBIIK_00596;product=3-isopropylmalate dehydrogenase
1	Prodigal:2.6	CDS	609578	611113	.	-	0	ID=MBDCBIIK_00597;eC_number=2.3.3.13;Name=leuA;gene=leuA;inference=ab initio prediction:Prodigal:2.6,similar to AA sequence:UniProtKB:Q71Y35;locus_tag=MBDCBIIK_00597;product=2-isopropylmalate synthase
1	Prodigal:2.6	CDS	611136	612140	.	-	0	ID=MBDCBIIK_00598;eC_number=1.1.1.86;Name=ilvC;dbxref=COG:COG0059;gene=ilvC;inference=ab initio prediction:Prodigal:2.6,similar to AA sequence:UniProtKB:Q2FWK4;locus_tag=MBDCBIIK_00598;product=Ketol-acid reductoisomerase (NADP(+))
1	Prodigal:2.6	CDS	612257	612490	.	-	0	ID=MBDCBIIK_00599;inference=ab initio prediction:Prodigal:2.6;locus_tag=MBDCBIIK_00599;product=hypothetical protein
1	Prodigal:2.6	CDS	612490	614232	.	-	0	ID=MBDCBIIK_00600;eC_number=2.2.1.6;Name=ilvB;dbxref=COG:COG0028;gene=ilvB;inference=ab initio prediction:Prodigal:2.6,similar to AA sequence:UniProtKB:P37251;locus_tag=MBDCBIIK_00600;product=Acetolactate synthase large subunit
1	Prodigal:2.6	CDS	614249	616099	.	-	0	ID=MBDCBIIK_00601;eC_number=4.2.1.9;Name=ilvD;dbxref=COG:COG0129;gene=ilvD;inference=ab initio prediction:Prodigal:2.6,similar to AA sequence:UniProtKB:P51785;locus_tag=MBDCBIIK_00601;product=Dihydroxy-acid dehydratase
1	Prodigal:2.6	CDS	616416	616877	.	+	0	ID=MBDCBIIK_00602;Name=tsaE;dbxref=COG:COG0802;gene=tsaE;inference=ab initio prediction:Prodigal:2.6,similar to AA sequence:UniProtKB:O05515;locus_tag=MBDCBIIK_00602;product=tRNA threonylcarbamoyladenosine biosynthesis protein TsaE
1	Prodigal:2.6	CDS	616858	617520	.	+	0	ID=MBDCBIIK_00603;Name=tsaB;dbxref=COG:COG1214;gene=tsaB;inference=ab initio prediction:Prodigal:2.6,similar to AA sequence:UniProtKB:O05516;locus_tag=MBDCBIIK_00603;product=tRNA threonylcarbamoyladenosine biosynthesis protein TsaB
1	Prodigal:2.6	CDS	617493	617954	.	+	0	ID=MBDCBIIK_00604;eC_number=2.3.1.255;Name=rimI;dbxref=COG:COG0456;gene=rimI;inference=ab initio prediction:Prodigal:2.6,similar to AA sequence:UniProtKB:I6YG32;locus_tag=MBDCBIIK_00604;product=N-alpha-acetyltransferase RimI
1	Prodigal:2.6	CDS	617951	618973	.	+	0	ID=MBDCBIIK_00605;eC_number=2.3.1.234;Name=tsaD;gene=tsaD;inference=ab initio prediction:Prodigal:2.6,similar to AA sequence:UniProtKB:Q7A4H8;locus_tag=MBDCBIIK_00605;product=tRNA N6-adenosine threonylcarbamoyltransferase
1	Prodigal:2.6	CDS	619056	620672	.	-	0	ID=MBDCBIIK_00606;Name=mutS_1;dbxref=COG:COG0249;gene=mutS_1;inference=ab initio prediction:Prodigal:2.6,similar to AA sequence:UniProtKB:Q56215;locus_tag=MBDCBIIK_00606;product=DNA mismatch repair protein MutS
1	Prodigal:2.6	CDS	621014	622948	.	-	0	ID=MBDCBIIK_00607;Name=yheS;dbxref=COG:COG0488;gene=yheS;inference=ab initio prediction:Prodigal:2.6,similar to AA sequence:UniProtKB:P63389;locus_tag=MBDCBIIK_00607;product=putative ABC transporter ATP-binding protein YheS
1	Prodigal:2.6	CDS	623296	623931	.	+	0	ID=MBDCBIIK_00608;Name=rex;dbxref=COG:COG2344;gene=rex;inference=ab initio prediction:Prodigal:2.6,similar to AA sequence:UniProtKB:O05521;locus_tag=MBDCBIIK_00608;product=Redox-sensing transcriptional repressor Rex
1	Prodigal:2.6	CDS	624077	624358	.	+	0	ID=MBDCBIIK_00609;inference=ab initio prediction:Prodigal:2.6;locus_tag=MBDCBIIK_00609;product=hypothetical protein
1	Prodigal:2.6	CDS	624444	625496	.	+	0	ID=MBDCBIIK_00610;inference=ab initio prediction:Prodigal:2.6,similar to AA sequence:UniProtKB:P33015;locus_tag=MBDCBIIK_00610;note=UPF0394 inner membrane protein YeeE;product=hypothetical protein
1	Prodigal:2.6	CDS	625548	625772	.	+	0	ID=MBDCBIIK_00611;Name=yeeD;dbxref=COG:COG0425;gene=yeeD;inference=ab initio prediction:Prodigal:2.6,similar to AA sequence:UniProtKB:P33014;locus_tag=MBDCBIIK_00611;product=Putative sulfur carrier protein YeeD
1	Prodigal:2.6	CDS	626165	627442	.	+	0	ID=MBDCBIIK_00612;Name=nrgA;gene=nrgA;inference=ab initio prediction:Prodigal:2.6,similar to AA sequence:UniProtKB:Q07429;locus_tag=MBDCBIIK_00612;product=Ammonium transporter
1	Prodigal:2.6	CDS	627577	628530	.	+	0	ID=MBDCBIIK_00613;Name=treR;dbxref=COG:COG1609;gene=treR;inference=ab initio prediction:Prodigal:2.6,similar to AA sequence:UniProtKB:P36673;locus_tag=MBDCBIIK_00613;product=HTH-type transcriptional regulator TreR
1	Prodigal:2.6	CDS	628790	630262	.	+	0	ID=MBDCBIIK_00614;eC_number=3.2.1.26;Name=scrB;dbxref=COG:COG1621;gene=scrB;inference=ab initio prediction:Prodigal:2.6,similar to AA sequence:UniProtKB:P13394;locus_tag=MBDCBIIK_00614;product=Sucrose-6-phosphate hydrolase
1	Prodigal:2.6	CDS	630269	631228	.	+	0	ID=MBDCBIIK_00615;eC_number=2.7.1.4;Name=scrK;dbxref=COG:COG0524;gene=scrK;inference=ab initio prediction:Prodigal:2.6,similar to AA sequence:UniProtKB:P26420;locus_tag=MBDCBIIK_00615;product=Fructokinase
1	Prodigal:2.6	CDS	631296	632012	.	-	0	ID=MBDCBIIK_00616;Name=agrA;dbxref=COG:COG3279;gene=agrA;inference=ab initio prediction:Prodigal:2.6,similar to AA sequence:UniProtKB:Q5HEG2;locus_tag=MBDCBIIK_00616;product=Accessory gene regulator A
1	Prodigal:2.6	CDS	632029	633318	.	-	0	ID=MBDCBIIK_00617;inference=ab initio prediction:Prodigal:2.6;locus_tag=MBDCBIIK_00617;product=hypothetical protein
1	Prodigal:2.6	CDS	633345	633485	.	-	0	ID=MBDCBIIK_00618;inference=ab initio prediction:Prodigal:2.6;locus_tag=MBDCBIIK_00618;product=hypothetical protein
1	Prodigal:2.6	CDS	633469	634080	.	-	0	ID=MBDCBIIK_00619;eC_number=3.4.-.-;Name=agrB;dbxref=COG:COG4512;gene=agrB;inference=ab initio prediction:Prodigal:2.6,similar to AA sequence:UniProtKB:P0C1P7;locus_tag=MBDCBIIK_00619;product=Accessory gene regulator protein B
1	Prodigal:2.6	CDS	634829	635623	.	-	0	ID=MBDCBIIK_00620;eC_number=3.5.1.3;Name=yafV;gene=yafV;inference=ab initio prediction:Prodigal:2.6,similar to AA sequence:UniProtKB:P0DP65;locus_tag=MBDCBIIK_00620;product=Omega-amidase YafV
1	Prodigal:2.6	CDS	635966	637312	.	+	0	ID=MBDCBIIK_00621;inference=ab initio prediction:Prodigal:2.6;locus_tag=MBDCBIIK_00621;product=hypothetical protein
1	Prodigal:2.6	CDS	637372	638112	.	-	0	ID=MBDCBIIK_00622;inference=ab initio prediction:Prodigal:2.6;locus_tag=MBDCBIIK_00622;product=hypothetical protein
1	Prodigal:2.6	CDS	638287	638571	.	+	0	ID=MBDCBIIK_00623;Name=groS;gene=groS;inference=ab initio prediction:Prodigal:2.6,similar to AA sequence:UniProtKB:P99104;locus_tag=MBDCBIIK_00623;product=10 kDa chaperonin
1	Prodigal:2.6	CDS	638627	640246	.	+	0	ID=MBDCBIIK_00624;Name=groL;gene=groL;inference=ab initio prediction:Prodigal:2.6,similar to AA sequence:UniProtKB:P99083;locus_tag=MBDCBIIK_00624;product=60 kDa chaperonin
1	Prodigal:2.6	CDS	640315	641490	.	-	0	ID=MBDCBIIK_00625;Name=Int-Tn;gene=Int-Tn;inference=ab initio prediction:Prodigal:2.6,similar to AA sequence:UniProtKB:P22886;locus_tag=MBDCBIIK_00625;product=Transposase from transposon Tn916
1	Prodigal:2.6	CDS	641508	642254	.	-	0	ID=MBDCBIIK_00626;inference=ab initio prediction:Prodigal:2.6;locus_tag=MBDCBIIK_00626;product=hypothetical protein
1	Prodigal:2.6	CDS	642426	642644	.	+	0	ID=MBDCBIIK_00627;inference=ab initio prediction:Prodigal:2.6;locus_tag=MBDCBIIK_00627;product=hypothetical protein
1	Prodigal:2.6	CDS	642648	642968	.	+	0	ID=MBDCBIIK_00628;inference=ab initio prediction:Prodigal:2.6;locus_tag=MBDCBIIK_00628;product=hypothetical protein
1	Prodigal:2.6	CDS	642961	643104	.	+	0	ID=MBDCBIIK_00629;inference=ab initio prediction:Prodigal:2.6;locus_tag=MBDCBIIK_00629;product=hypothetical protein
1	Prodigal:2.6	CDS	643108	643335	.	+	0	ID=MBDCBIIK_00630;inference=ab initio prediction:Prodigal:2.6;locus_tag=MBDCBIIK_00630;product=hypothetical protein
1	Prodigal:2.6	CDS	643319	643630	.	+	0	ID=MBDCBIIK_00631;inference=ab initio prediction:Prodigal:2.6;locus_tag=MBDCBIIK_00631;product=hypothetical protein
1	Prodigal:2.6	CDS	643719	644591	.	+	0	ID=MBDCBIIK_00632;inference=ab initio prediction:Prodigal:2.6;locus_tag=MBDCBIIK_00632;product=hypothetical protein
1	Prodigal:2.6	CDS	644606	646315	.	+	0	ID=MBDCBIIK_00633;inference=ab initio prediction:Prodigal:2.6;locus_tag=MBDCBIIK_00633;product=hypothetical protein
1	Prodigal:2.6	CDS	646642	647007	.	+	0	ID=MBDCBIIK_00634;inference=ab initio prediction:Prodigal:2.6;locus_tag=MBDCBIIK_00634;product=hypothetical protein
1	Prodigal:2.6	CDS	647021	647662	.	+	0	ID=MBDCBIIK_00635;inference=ab initio prediction:Prodigal:2.6;locus_tag=MBDCBIIK_00635;product=hypothetical protein
1	Prodigal:2.6	CDS	647998	648336	.	+	0	ID=MBDCBIIK_00636;inference=ab initio prediction:Prodigal:2.6;locus_tag=MBDCBIIK_00636;product=hypothetical protein
1	Prodigal:2.6	CDS	648363	649073	.	+	0	ID=MBDCBIIK_00637;inference=ab initio prediction:Prodigal:2.6;locus_tag=MBDCBIIK_00637;product=hypothetical protein
1	Prodigal:2.6	CDS	649134	649592	.	+	0	ID=MBDCBIIK_00638;inference=ab initio prediction:Prodigal:2.6;locus_tag=MBDCBIIK_00638;product=hypothetical protein
1	Prodigal:2.6	CDS	649595	649936	.	+	0	ID=MBDCBIIK_00639;inference=ab initio prediction:Prodigal:2.6;locus_tag=MBDCBIIK_00639;product=hypothetical protein
1	Prodigal:2.6	CDS	649941	650441	.	+	0	ID=MBDCBIIK_00640;inference=ab initio prediction:Prodigal:2.6;locus_tag=MBDCBIIK_00640;product=hypothetical protein
1	Prodigal:2.6	CDS	651201	651698	.	+	0	ID=MBDCBIIK_00641;inference=ab initio prediction:Prodigal:2.6;locus_tag=MBDCBIIK_00641;product=hypothetical protein
1	Prodigal:2.6	CDS	651685	652251	.	+	0	ID=MBDCBIIK_00642;inference=ab initio prediction:Prodigal:2.6;locus_tag=MBDCBIIK_00642;product=hypothetical protein
1	Prodigal:2.6	CDS	652349	653305	.	+	0	ID=MBDCBIIK_00643;inference=ab initio prediction:Prodigal:2.6;locus_tag=MBDCBIIK_00643;product=hypothetical protein
1	Prodigal:2.6	CDS	653459	653668	.	+	0	ID=MBDCBIIK_00644;inference=ab initio prediction:Prodigal:2.6;locus_tag=MBDCBIIK_00644;product=hypothetical protein
1	Prodigal:2.6	CDS	653937	654773	.	+	0	ID=MBDCBIIK_00645;inference=ab initio prediction:Prodigal:2.6;locus_tag=MBDCBIIK_00645;product=hypothetical protein
1	Prodigal:2.6	CDS	655334	656365	.	+	0	ID=MBDCBIIK_00646;inference=ab initio prediction:Prodigal:2.6;locus_tag=MBDCBIIK_00646;product=hypothetical protein
1	Prodigal:2.6	CDS	656796	658085	.	-	0	ID=MBDCBIIK_00647;eC_number=2.6.1.57;Name=tyrB;dbxref=COG:COG1448;gene=tyrB;inference=ab initio prediction:Prodigal:2.6,similar to AA sequence:UniProtKB:P04693;locus_tag=MBDCBIIK_00647;product=Aromatic-amino-acid aminotransferase
1	Prodigal:2.6	CDS	658559	658729	.	+	0	ID=MBDCBIIK_00648;inference=ab initio prediction:Prodigal:2.6;locus_tag=MBDCBIIK_00648;product=hypothetical protein
1	Prodigal:2.6	CDS	659046	659423	.	+	0	ID=MBDCBIIK_00649;Name=ytrA;dbxref=COG:COG1725;gene=ytrA;inference=ab initio prediction:Prodigal:2.6,similar to AA sequence:UniProtKB:O34712;locus_tag=MBDCBIIK_00649;product=HTH-type transcriptional repressor YtrA
1	Prodigal:2.6	CDS	659423	660337	.	+	0	ID=MBDCBIIK_00650;Name=ytrB_1;dbxref=COG:COG1131;gene=ytrB_1;inference=ab initio prediction:Prodigal:2.6,similar to AA sequence:UniProtKB:O34641;locus_tag=MBDCBIIK_00650;product=ABC transporter ATP-binding protein YtrB
1	Prodigal:2.6	CDS	660318	660977	.	+	0	ID=MBDCBIIK_00651;inference=ab initio prediction:Prodigal:2.6;locus_tag=MBDCBIIK_00651;product=hypothetical protein
1	Prodigal:2.6	CDS	660998	661870	.	+	0	ID=MBDCBIIK_00652;eC_number=3.6.3.-;Name=yxlF;dbxref=COG:COG1131;gene=yxlF;inference=ab initio prediction:Prodigal:2.6,similar to AA sequence:UniProtKB:P94374;locus_tag=MBDCBIIK_00652;product=putative ABC transporter ATP-binding protein YxlF
1	Prodigal:2.6	CDS	661870	662601	.	+	0	ID=MBDCBIIK_00653;inference=ab initio prediction:Prodigal:2.6;locus_tag=MBDCBIIK_00653;product=hypothetical protein
1	Prodigal:2.6	CDS	662732	663061	.	-	0	ID=MBDCBIIK_00654;inference=ab initio prediction:Prodigal:2.6;locus_tag=MBDCBIIK_00654;product=hypothetical protein
1	Prodigal:2.6	CDS	663332	663877	.	+	0	ID=MBDCBIIK_00655;inference=ab initio prediction:Prodigal:2.6;locus_tag=MBDCBIIK_00655;product=hypothetical protein
1	Prodigal:2.6	CDS	663930	664487	.	+	0	ID=MBDCBIIK_00656;inference=ab initio prediction:Prodigal:2.6;locus_tag=MBDCBIIK_00656;product=hypothetical protein
1	Prodigal:2.6	CDS	664484	665320	.	+	0	ID=MBDCBIIK_00657;inference=ab initio prediction:Prodigal:2.6;locus_tag=MBDCBIIK_00657;product=hypothetical protein
1	Prodigal:2.6	CDS	665374	666414	.	-	0	ID=MBDCBIIK_00658;inference=ab initio prediction:Prodigal:2.6;locus_tag=MBDCBIIK_00658;product=hypothetical protein
1	Prodigal:2.6	CDS	666796	666966	.	+	0	ID=MBDCBIIK_00659;inference=ab initio prediction:Prodigal:2.6;locus_tag=MBDCBIIK_00659;product=hypothetical protein
1	Prodigal:2.6	CDS	667180	667578	.	-	0	ID=MBDCBIIK_00660;inference=ab initio prediction:Prodigal:2.6;locus_tag=MBDCBIIK_00660;product=hypothetical protein
1	Prodigal:2.6	CDS	667814	668842	.	+	0	ID=MBDCBIIK_00661;inference=ab initio prediction:Prodigal:2.6,similar to AA sequence:UniProtKB:Q7A4P4;locus_tag=MBDCBIIK_00661;product=putative protein
1	Prodigal:2.6	CDS	668954	670333	.	-	0	ID=MBDCBIIK_00662;eC_number=1.2.1.3;Name=alkH;gene=alkH;inference=ab initio prediction:Prodigal:2.6,similar to AA sequence:UniProtKB:P12693;locus_tag=MBDCBIIK_00662;product=Aldehyde dehydrogenase
1	Prodigal:2.6	CDS	670633	671562	.	-	0	ID=MBDCBIIK_00663;eC_number=3.6.1.1;Name=ppaC;dbxref=COG:COG1227;gene=ppaC;inference=ab initio prediction:Prodigal:2.6,similar to AA sequence:UniProtKB:P65752;locus_tag=MBDCBIIK_00663;product=putative manganese-dependent inorganic pyrophosphatase
1	Prodigal:2.6	CDS	671617	672171	.	-	0	ID=MBDCBIIK_00664;eC_number=3.5.1.19;Name=pncA;dbxref=COG:COG1335;gene=pncA;inference=ab initio prediction:Prodigal:2.6,similar to AA sequence:UniProtKB:I6XD65;locus_tag=MBDCBIIK_00664;product=Nicotinamidase/pyrazinamidase
1	Prodigal:2.6	CDS	672363	673460	.	+	0	ID=MBDCBIIK_00665;Name=pfbA;dbxref=COG:COG5434;gene=pfbA;inference=ab initio prediction:Prodigal:2.6,similar to AA sequence:UniProtKB:Q8CYC9;locus_tag=MBDCBIIK_00665;product=Plasmin and fibronectin-binding protein A
1	Prodigal:2.6	CDS	673911	674714	.	-	0	ID=MBDCBIIK_00666;Name=pheA;dbxref=COG:COG0077;gene=pheA;inference=ab initio prediction:Prodigal:2.6,similar to AA sequence:UniProtKB:P0A9J8;locus_tag=MBDCBIIK_00666;product=P-protein
1	Prodigal:2.6	CDS	674733	675800	.	-	0	ID=MBDCBIIK_00667;eC_number=1.14.14.47;Name=nos;gene=nos;inference=ab initio prediction:Prodigal:2.6,similar to AA sequence:UniProtKB:P0A093;locus_tag=MBDCBIIK_00667;product=Nitric oxide synthase oxygenase
1	Prodigal:2.6	CDS	675992	677461	.	+	0	ID=MBDCBIIK_00668;eC_number=6.3.4.21;Name=pncB2;gene=pncB2;inference=ab initio prediction:Prodigal:2.6,similar to AA sequence:UniProtKB:P9WJI6;locus_tag=MBDCBIIK_00668;product=Nicotinate phosphoribosyltransferase pncB2
1	Prodigal:2.6	CDS	677454	678281	.	+	0	ID=MBDCBIIK_00669;eC_number=6.3.1.5;Name=nadE;gene=nadE;inference=ab initio prediction:Prodigal:2.6,similar to AA sequence:UniProtKB:P99150;locus_tag=MBDCBIIK_00669;product=NH(3)-dependent NAD(+) synthetase
1	Prodigal:2.6	CDS	678355	678981	.	+	0	ID=MBDCBIIK_00670;inference=ab initio prediction:Prodigal:2.6,similar to AA sequence:UniProtKB:P61544;locus_tag=MBDCBIIK_00670;note=UPF0316 protein SA1727;product=hypothetical protein
1	Prodigal:2.6	CDS	678965	679144	.	+	0	ID=MBDCBIIK_00671;inference=ab initio prediction:Prodigal:2.6;locus_tag=MBDCBIIK_00671;product=hypothetical protein
1	Prodigal:2.6	CDS	679556	680851	.	+	0	ID=MBDCBIIK_00672;eC_number=4.3.2.2;Name=purB;gene=purB;inference=ab initio prediction:Prodigal:2.6,similar to AA sequence:UniProtKB:Q7A4Q3;locus_tag=MBDCBIIK_00672;product=Adenylosuccinate lyase
1	Prodigal:2.6	CDS	680976	681278	.	+	0	ID=MBDCBIIK_00673;inference=ab initio prediction:Prodigal:2.6;locus_tag=MBDCBIIK_00673;product=hypothetical protein
1	Prodigal:2.6	CDS	681602	682294	.	+	0	ID=MBDCBIIK_00674;eC_number=2.5.1.-;Name=pcrB;dbxref=COG:COG1646;gene=pcrB;inference=ab initio prediction:Prodigal:2.6,similar to AA sequence:UniProtKB:Q53726;locus_tag=MBDCBIIK_00674;product=Heptaprenylglyceryl phosphate synthase
1	Prodigal:2.6	CDS	682291	684480	.	+	0	ID=MBDCBIIK_00675;eC_number=3.6.4.12;Name=pcrA;gene=pcrA;inference=ab initio prediction:Prodigal:2.6,similar to AA sequence:UniProtKB:P64319;locus_tag=MBDCBIIK_00675;product=ATP-dependent DNA helicase PcrA
1	Prodigal:2.6	CDS	684484	686481	.	+	0	ID=MBDCBIIK_00676;eC_number=6.5.1.2;Name=ligA;dbxref=COG:COG0272;gene=ligA;inference=ab initio prediction:Prodigal:2.6,similar to AA sequence:UniProtKB:Q9AIU7;locus_tag=MBDCBIIK_00676;product=DNA ligase
1	Prodigal:2.6	CDS	686501	687709	.	+	0	ID=MBDCBIIK_00677;inference=ab initio prediction:Prodigal:2.6;locus_tag=MBDCBIIK_00677;product=hypothetical protein
1	Prodigal:2.6	CDS	688037	689572	.	-	0	ID=MBDCBIIK_00678;Name=putP;dbxref=COG:COG0591;gene=putP;inference=ab initio prediction:Prodigal:2.6,similar to AA sequence:UniProtKB:Q2FWY7;locus_tag=MBDCBIIK_00678;product=Sodium/proline symporter
1	Prodigal:2.6	CDS	689950	690252	.	+	0	ID=MBDCBIIK_00679;eC_number=6.3.5.-;Name=gatC;dbxref=COG:COG0721;gene=gatC;inference=ab initio prediction:Prodigal:2.6,similar to AA sequence:UniProtKB:P68807;locus_tag=MBDCBIIK_00679;product=Aspartyl/glutamyl-tRNA(Asn/Gln) amidotransferase subunit C
1	Prodigal:2.6	CDS	690254	691711	.	+	0	ID=MBDCBIIK_00680;eC_number=6.3.5.7;Name=gatA;dbxref=COG:COG0154;gene=gatA;inference=ab initio prediction:Prodigal:2.6,similar to AA sequence:UniProtKB:P63488;locus_tag=MBDCBIIK_00680;product=Glutamyl-tRNA(Gln) amidotransferase subunit A
1	Prodigal:2.6	CDS	691724	693151	.	+	0	ID=MBDCBIIK_00681;eC_number=6.3.5.-;Name=gatB;dbxref=COG:COG0064;gene=gatB;inference=ab initio prediction:Prodigal:2.6,similar to AA sequence:UniProtKB:P64201;locus_tag=MBDCBIIK_00681;product=Aspartyl/glutamyl-tRNA(Asn/Gln) amidotransferase subunit B
1	Prodigal:2.6	CDS	693376	694326	.	+	0	ID=MBDCBIIK_00682;eC_number=2.7.1.107;Name=dagK;gene=dagK;inference=ab initio prediction:Prodigal:2.6,similar to AA sequence:UniProtKB:Q6GFF9;locus_tag=MBDCBIIK_00682;product=Diacylglycerol kinase
1	Prodigal:2.6	CDS	694358	695776	.	+	0	ID=MBDCBIIK_00683;eC_number=2.1.1.189;Name=rlmCD;dbxref=COG:COG2265;gene=rlmCD;inference=ab initio prediction:Prodigal:2.6,similar to AA sequence:UniProtKB:O31503;locus_tag=MBDCBIIK_00683;product=23S rRNA (uracil-C(5))-methyltransferase RlmCD
1	Prodigal:2.6	CDS	695920	696462	.	+	0	ID=MBDCBIIK_00684;inference=ab initio prediction:Prodigal:2.6;locus_tag=MBDCBIIK_00684;product=hypothetical protein
1	Prodigal:2.6	CDS	696772	697842	.	+	0	ID=MBDCBIIK_00685;eC_number=2.7.7.7;Name=dinB;dbxref=COG:COG0389;gene=dinB;inference=ab initio prediction:Prodigal:2.6,similar to AA sequence:UniProtKB:Q47155;locus_tag=MBDCBIIK_00685;product=DNA polymerase IV
1	Prodigal:2.6	CDS	697873	698427	.	-	0	ID=MBDCBIIK_00686;eC_number=3.1.-.-;dbxref=COG:COG0322;inference=ab initio prediction:Prodigal:2.6,similar to AA sequence:UniProtKB:P9WLJ1;locus_tag=MBDCBIIK_00686;product=Putative bifunctional exonuclease/endonuclease protein
1	Prodigal:2.6	CDS	698616	699116	.	-	0	ID=MBDCBIIK_00687;eC_number=1.16.3.2;Name=ftnA;dbxref=COG:COG1528;gene=ftnA;inference=ab initio prediction:Prodigal:2.6,similar to AA sequence:UniProtKB:Q2FWZ8;locus_tag=MBDCBIIK_00687;product=Bacterial non-heme ferritin
1	Prodigal:2.6	CDS	699338	700651	.	+	0	ID=MBDCBIIK_00688;eC_number=6.3.2.10;Name=murF_2;gene=murF_2;inference=ab initio prediction:Prodigal:2.6,protein motif:HAMAP:MF_02019;locus_tag=MBDCBIIK_00688;product=UDP-N-acetylmuramoyl-tripeptide--D-alanyl-D-alanine ligase
1	Prodigal:2.6	CDS	700653	701378	.	+	0	ID=MBDCBIIK_00689;Name=cobQ;gene=cobQ;inference=ab initio prediction:Prodigal:2.6,protein motif:HAMAP:MF_00028;locus_tag=MBDCBIIK_00689;product=Cobyric acid synthase
1	Prodigal:2.6	CDS	701819	702355	.	+	0	ID=MBDCBIIK_00690;inference=ab initio prediction:Prodigal:2.6;locus_tag=MBDCBIIK_00690;product=hypothetical protein
1	Prodigal:2.6	CDS	702506	703492	.	-	0	ID=MBDCBIIK_00691;inference=ab initio prediction:Prodigal:2.6;locus_tag=MBDCBIIK_00691;product=hypothetical protein
1	Prodigal:2.6	CDS	703666	704421	.	+	0	ID=MBDCBIIK_00692;eC_number=3.4.11.18;Name=map;dbxref=COG:COG0024;gene=map;inference=ab initio prediction:Prodigal:2.6,similar to AA sequence:UniProtKB:P0A078;locus_tag=MBDCBIIK_00692;product=Methionine aminopeptidase
1	Prodigal:2.6	CDS	704579	704965	.	+	0	ID=MBDCBIIK_00693;inference=ab initio prediction:Prodigal:2.6;locus_tag=MBDCBIIK_00693;product=hypothetical protein
1	Prodigal:2.6	CDS	704980	705681	.	+	0	ID=MBDCBIIK_00694;Name=liaF;dbxref=COG:COG4758;gene=liaF;inference=ab initio prediction:Prodigal:2.6,similar to AA sequence:UniProtKB:O32199;locus_tag=MBDCBIIK_00694;product=Protein LiaF
1	Prodigal:2.6	CDS	705678	706724	.	+	0	ID=MBDCBIIK_00695;eC_number=2.7.13.3;Name=vraS;gene=vraS;inference=ab initio prediction:Prodigal:2.6,similar to AA sequence:UniProtKB:Q99SZ7;locus_tag=MBDCBIIK_00695;product=Sensor protein VraS
1	Prodigal:2.6	CDS	706714	707343	.	+	0	ID=MBDCBIIK_00696;Name=vraR_1;dbxref=COG:COG2197;gene=vraR_1;inference=ab initio prediction:Prodigal:2.6,similar to AA sequence:UniProtKB:Q7A2Q1;locus_tag=MBDCBIIK_00696;product=Response regulator protein VraR
1	Prodigal:2.6	CDS	707400	708578	.	-	0	ID=MBDCBIIK_00697;inference=ab initio prediction:Prodigal:2.6,similar to AA sequence:UniProtKB:P0A8K8;locus_tag=MBDCBIIK_00697;note=UPF0761 membrane protein YihY;product=hypothetical protein
1	Prodigal:2.6	CDS	708985	709269	.	-	0	ID=MBDCBIIK_00698;inference=ab initio prediction:Prodigal:2.6;locus_tag=MBDCBIIK_00698;product=hypothetical protein
1	Prodigal:2.6	CDS	709277	709741	.	-	0	ID=MBDCBIIK_00699;eC_number=3.1.3.48;Name=ptpA;gene=ptpA;inference=ab initio prediction:Prodigal:2.6,similar to AA sequence:UniProtKB:Q7A4S1;locus_tag=MBDCBIIK_00699;product=Low molecular weight protein-tyrosine-phosphatase PtpA
1	Prodigal:2.6	CDS	709882	710097	.	+	0	ID=MBDCBIIK_00700;inference=ab initio prediction:Prodigal:2.6,similar to AA sequence:UniProtKB:Q7A4S2;locus_tag=MBDCBIIK_00700;note=UPF0435 protein SA1696;product=hypothetical protein
1	Prodigal:2.6	CDS	710099	711340	.	+	0	ID=MBDCBIIK_00701;eC_number=3.4.11.-;Name=pepS;dbxref=COG:COG2309;gene=pepS;inference=ab initio prediction:Prodigal:2.6,similar to AA sequence:UniProtKB:Q9X4A7;locus_tag=MBDCBIIK_00701;product=Aminopeptidase PepS
1	Prodigal:2.6	CDS	711420	711950	.	+	0	ID=MBDCBIIK_00702;eC_number=3.1.2.-;dbxref=COG:COG1607;inference=ab initio prediction:Prodigal:2.6,similar to AA sequence:UniProtKB:P44886;locus_tag=MBDCBIIK_00702;product=putative acyl-CoA thioester hydrolase
1	Prodigal:2.6	CDS	712087	713229	.	-	0	ID=MBDCBIIK_00703;eC_number=4.3.99.3;Name=queE_1;gene=queE_1;inference=ab initio prediction:Prodigal:2.6,protein motif:HAMAP:MF_00917;locus_tag=MBDCBIIK_00703;product=7-carboxy-7-deazaguanine synthase
1	Prodigal:2.6	CDS	713388	713549	.	+	0	ID=MBDCBIIK_00704;inference=ab initio prediction:Prodigal:2.6;locus_tag=MBDCBIIK_00704;product=hypothetical protein
1	Prodigal:2.6	CDS	713849	714367	.	+	0	ID=MBDCBIIK_00705;dbxref=COG:COG0693;inference=ab initio prediction:Prodigal:2.6,similar to AA sequence:UniProtKB:P0A0K0;locus_tag=MBDCBIIK_00705;product=putative protein
1	Prodigal:2.6	CDS	714688	715497	.	+	0	ID=MBDCBIIK_00706;eC_number=2.4.1.129;Name=mgt;dbxref=COG:COG0744;gene=mgt;inference=ab initio prediction:Prodigal:2.6,similar to AA sequence:UniProtKB:Q93Q23;locus_tag=MBDCBIIK_00706;product=Monofunctional glycosyltransferase
1	Prodigal:2.6	CDS	715775	716578	.	+	0	ID=MBDCBIIK_00707;Name=recX;gene=recX;inference=ab initio prediction:Prodigal:2.6,similar to AA sequence:UniProtKB:P66003;locus_tag=MBDCBIIK_00707;product=Regulatory protein RecX
1	Prodigal:2.6	CDS	716571	716885	.	+	0	ID=MBDCBIIK_00708;Name=yfhH;gene=yfhH;inference=ab initio prediction:Prodigal:2.6,similar to AA sequence:UniProtKB:O31576;locus_tag=MBDCBIIK_00708;product=putative protein YfhH
1	Prodigal:2.6	CDS	716901	718418	.	+	0	ID=MBDCBIIK_00709;eC_number=3.6.3.40;Name=tagH_1;gene=tagH_1;inference=ab initio prediction:Prodigal:2.6,similar to AA sequence:UniProtKB:Q7A713;locus_tag=MBDCBIIK_00709;product=Teichoic acids export ATP-binding protein TagH
1	Prodigal:2.6	CDS	718427	719257	.	+	0	ID=MBDCBIIK_00710;inference=ab initio prediction:Prodigal:2.6;locus_tag=MBDCBIIK_00710;product=hypothetical protein
1	Prodigal:2.6	CDS	719443	720417	.	-	0	ID=MBDCBIIK_00711;Name=yfhP;dbxref=COG:COG1988;gene=yfhP;inference=ab initio prediction:Prodigal:2.6,similar to AA sequence:UniProtKB:O31583;locus_tag=MBDCBIIK_00711;product=putative protein YfhP
1	Prodigal:2.6	CDS	720598	721641	.	+	0	ID=MBDCBIIK_00712;eC_number=3.2.2.-;Name=mutY;gene=mutY;inference=ab initio prediction:Prodigal:2.6,similar to AA sequence:UniProtKB:P83847;locus_tag=MBDCBIIK_00712;product=Adenine DNA glycosylase
1	Prodigal:2.6	CDS	721748	722290	.	+	0	ID=MBDCBIIK_00713;inference=ab initio prediction:Prodigal:2.6,similar to AA sequence:UniProtKB:Q97NV6;locus_tag=MBDCBIIK_00713;note=UPF0374 protein SP_1903;product=hypothetical protein
1	Prodigal:2.6	CDS	722532	724268	.	+	0	ID=MBDCBIIK_00714;eC_number=3.6.3.-;inference=ab initio prediction:Prodigal:2.6,similar to AA sequence:UniProtKB:Q7A4T3;locus_tag=MBDCBIIK_00714;product=Putative multidrug export ATP-binding/permease protein
1	Prodigal:2.6	CDS	724428	725522	.	-	0	ID=MBDCBIIK_00715;inference=ab initio prediction:Prodigal:2.6;locus_tag=MBDCBIIK_00715;product=hypothetical protein
1	Prodigal:2.6	CDS	725829	727118	.	-	0	ID=MBDCBIIK_00716;eC_number=5.4.3.8;Name=hemL2;gene=hemL2;inference=ab initio prediction:Prodigal:2.6,similar to AA sequence:UniProtKB:Q7A4T5;locus_tag=MBDCBIIK_00716;product=Glutamate-1-semialdehyde 2%2C1-aminomutase 2
1	Prodigal:2.6	CDS	727199	727657	.	+	0	ID=MBDCBIIK_00717;eC_number=1.11.1.15;Name=bcp;dbxref=COG:COG1225;gene=bcp;inference=ab initio prediction:Prodigal:2.6,similar to AA sequence:UniProtKB:Q83CY8;locus_tag=MBDCBIIK_00717;product=Putative peroxiredoxin bcp
1	Prodigal:2.6	CDS	727660	728610	.	+	0	ID=MBDCBIIK_00718;eC_number=1.1.1.310;Name=slcC;dbxref=COG:COG0111;gene=slcC;inference=ab initio prediction:Prodigal:2.6,similar to AA sequence:UniProtKB:Q1QWN6;locus_tag=MBDCBIIK_00718;product=(S)-sulfolactate dehydrogenase
1	Prodigal:2.6	CDS	728706	729158	.	+	0	ID=MBDCBIIK_00719;Name=perR;dbxref=COG:COG0735;gene=perR;inference=ab initio prediction:Prodigal:2.6,similar to AA sequence:UniProtKB:Q2G282;locus_tag=MBDCBIIK_00719;product=Peroxide-responsive repressor PerR
1	Aragorn:1.2	tRNA	731454	731530	.	+	.	ID=MBDCBIIK_00720;inference=COORDINATES:profile:Aragorn:1.2;locus_tag=MBDCBIIK_00720;product=tRNA-Ile(gat)
1	Aragorn:1.2	tRNA	731551	731626	.	+	.	ID=MBDCBIIK_00721;inference=COORDINATES:profile:Aragorn:1.2;locus_tag=MBDCBIIK_00721;product=tRNA-Ala(tgc)
1	Aragorn:1.2	tRNA	734929	735004	.	+	.	ID=MBDCBIIK_00722;inference=COORDINATES:profile:Aragorn:1.2;locus_tag=MBDCBIIK_00722;product=tRNA-Val(tac)
1	Aragorn:1.2	tRNA	735011	735086	.	+	.	ID=MBDCBIIK_00723;inference=COORDINATES:profile:Aragorn:1.2;locus_tag=MBDCBIIK_00723;product=tRNA-Thr(tgt)
1	Aragorn:1.2	tRNA	735093	735168	.	+	.	ID=MBDCBIIK_00724;inference=COORDINATES:profile:Aragorn:1.2;locus_tag=MBDCBIIK_00724;product=tRNA-Lys(ttt)
1	Aragorn:1.2	tRNA	735177	735259	.	+	.	ID=MBDCBIIK_00725;inference=COORDINATES:profile:Aragorn:1.2;locus_tag=MBDCBIIK_00725;product=tRNA-Leu(tag)
1	Aragorn:1.2	tRNA	735263	735337	.	+	.	ID=MBDCBIIK_00726;inference=COORDINATES:profile:Aragorn:1.2;locus_tag=MBDCBIIK_00726;product=tRNA-Gly(gcc)
1	Aragorn:1.2	tRNA	735349	735437	.	+	.	ID=MBDCBIIK_00727;inference=COORDINATES:profile:Aragorn:1.2;locus_tag=MBDCBIIK_00727;product=tRNA-Leu(taa)
1	Aragorn:1.2	tRNA	735450	735524	.	+	.	ID=MBDCBIIK_00728;inference=COORDINATES:profile:Aragorn:1.2;locus_tag=MBDCBIIK_00728;product=tRNA-Arg(acg)
1	Aragorn:1.2	tRNA	735533	735606	.	+	.	ID=MBDCBIIK_00729;inference=COORDINATES:profile:Aragorn:1.2;locus_tag=MBDCBIIK_00729;product=tRNA-Pro(tgg)
1	Aragorn:1.2	tRNA	735623	735698	.	+	.	ID=MBDCBIIK_00730;inference=COORDINATES:profile:Aragorn:1.2;locus_tag=MBDCBIIK_00730;product=tRNA-Ala(tgc)
1	Aragorn:1.2	tRNA	735723	735797	.	+	.	ID=MBDCBIIK_00731;inference=COORDINATES:profile:Aragorn:1.2;locus_tag=MBDCBIIK_00731;product=tRNA-Met(cat)
1	Aragorn:1.2	tRNA	735824	735897	.	+	.	ID=MBDCBIIK_00732;inference=COORDINATES:profile:Aragorn:1.2;locus_tag=MBDCBIIK_00732;product=tRNA-Met(cat)
1	Aragorn:1.2	tRNA	735906	735997	.	+	.	ID=MBDCBIIK_00733;inference=COORDINATES:profile:Aragorn:1.2;locus_tag=MBDCBIIK_00733;product=tRNA-Ser(tga)
1	Aragorn:1.2	tRNA	736004	736079	.	+	.	ID=MBDCBIIK_00734;inference=COORDINATES:profile:Aragorn:1.2;locus_tag=MBDCBIIK_00734;product=tRNA-Asp(gtc)
1	Aragorn:1.2	tRNA	736117	736209	.	+	.	ID=MBDCBIIK_00735;inference=COORDINATES:profile:Aragorn:1.2;locus_tag=MBDCBIIK_00735;product=tRNA-Ser(tga)
1	Aragorn:1.2	tRNA	736221	736294	.	+	.	ID=MBDCBIIK_00736;inference=COORDINATES:profile:Aragorn:1.2;locus_tag=MBDCBIIK_00736;product=tRNA-Met(cat)
1	Aragorn:1.2	tRNA	736398	736472	.	+	.	ID=MBDCBIIK_00737;inference=COORDINATES:profile:Aragorn:1.2;locus_tag=MBDCBIIK_00737;product=tRNA-Phe(gaa)
1	Aragorn:1.2	tRNA	736480	736555	.	+	.	ID=MBDCBIIK_00738;inference=COORDINATES:profile:Aragorn:1.2;locus_tag=MBDCBIIK_00738;product=tRNA-Thr(tgt)
1	Aragorn:1.2	tRNA	736560	736643	.	+	.	ID=MBDCBIIK_00739;inference=COORDINATES:profile:Aragorn:1.2;locus_tag=MBDCBIIK_00739;product=tRNA-Tyr(gta)
1	Aragorn:1.2	tRNA	736652	736725	.	+	.	ID=MBDCBIIK_00740;inference=COORDINATES:profile:Aragorn:1.2;locus_tag=MBDCBIIK_00740;product=tRNA-Trp(cca)
1	Aragorn:1.2	tRNA	736728	736801	.	+	.	ID=MBDCBIIK_00741;inference=COORDINATES:profile:Aragorn:1.2;locus_tag=MBDCBIIK_00741;product=tRNA-His(gtg)
1	Aragorn:1.2	tRNA	736812	736883	.	+	.	ID=MBDCBIIK_00742;inference=COORDINATES:profile:Aragorn:1.2;locus_tag=MBDCBIIK_00742;product=tRNA-Gln(ttg)
1	Aragorn:1.2	tRNA	736889	736962	.	+	.	ID=MBDCBIIK_00743;inference=COORDINATES:profile:Aragorn:1.2;locus_tag=MBDCBIIK_00743;product=tRNA-Cys(gca)
1	Aragorn:1.2	tRNA	736972	737046	.	+	.	ID=MBDCBIIK_00744;inference=COORDINATES:profile:Aragorn:1.2;locus_tag=MBDCBIIK_00744;product=tRNA-Gly(tcc)
1	Aragorn:1.2	tRNA	737061	737135	.	+	.	ID=MBDCBIIK_00745;inference=COORDINATES:profile:Aragorn:1.2;locus_tag=MBDCBIIK_00745;product=tRNA-Gly(tcc)
1	Aragorn:1.2	tRNA	737262	737345	.	+	.	ID=MBDCBIIK_00746;inference=COORDINATES:profile:Aragorn:1.2;locus_tag=MBDCBIIK_00746;product=tRNA-Leu(caa)
1	Prodigal:2.6	CDS	737663	738511	.	+	0	ID=MBDCBIIK_00747;eC_number=3.4.21.19;Name=gseA;dbxref=COG:COG3591;gene=gseA;inference=ab initio prediction:Prodigal:2.6,similar to AA sequence:UniProtKB:P0C0Q1;locus_tag=MBDCBIIK_00747;product=Glutamyl endopeptidase
1	Prodigal:2.6	CDS	738737	739795	.	+	0	ID=MBDCBIIK_00748;inference=ab initio prediction:Prodigal:2.6;locus_tag=MBDCBIIK_00748;product=hypothetical protein
1	Prodigal:2.6	CDS	740034	741491	.	+	0	ID=MBDCBIIK_00749;Name=artQ;dbxref=COG:COG0765;gene=artQ;inference=ab initio prediction:Prodigal:2.6,similar to AA sequence:UniProtKB:P54536;locus_tag=MBDCBIIK_00749;product=Arginine transport system permease protein ArtQ
1	Prodigal:2.6	CDS	741478	742206	.	+	0	ID=MBDCBIIK_00750;Name=artM;dbxref=COG:COG1126;gene=artM;inference=ab initio prediction:Prodigal:2.6,similar to AA sequence:UniProtKB:P54537;locus_tag=MBDCBIIK_00750;product=Arginine transport ATP-binding protein ArtM
1	Prodigal:2.6	CDS	742703	742858	.	+	0	ID=MBDCBIIK_00751;inference=ab initio prediction:Prodigal:2.6;locus_tag=MBDCBIIK_00751;product=hypothetical protein
1	Prodigal:2.6	CDS	743068	744198	.	+	0	ID=MBDCBIIK_00752;eC_number=1.17.99.6;Name=queG;dbxref=COG:COG1600;gene=queG;inference=ab initio prediction:Prodigal:2.6,similar to AA sequence:UniProtKB:P97030;locus_tag=MBDCBIIK_00752;product=Epoxyqueuosine reductase
1	Prodigal:2.6	CDS	744195	744665	.	+	0	ID=MBDCBIIK_00753;eC_number=2.1.1.207;Name=trmL;dbxref=COG:COG0219;gene=trmL;inference=ab initio prediction:Prodigal:2.6,similar to AA sequence:UniProtKB:Q74Y93;locus_tag=MBDCBIIK_00753;product=tRNA (cytidine(34)-2'-O)-methyltransferase
1	Prodigal:2.6	CDS	744823	745422	.	+	0	ID=MBDCBIIK_00754;eC_number=3.5.99.6;Name=nagB_1;gene=nagB_1;inference=ab initio prediction:Prodigal:2.6,protein motif:HAMAP:MF_01241;locus_tag=MBDCBIIK_00754;product=Glucosamine-6-phosphate deaminase
1	Prodigal:2.6	CDS	745443	745625	.	+	0	ID=MBDCBIIK_00755;inference=ab initio prediction:Prodigal:2.6;locus_tag=MBDCBIIK_00755;product=hypothetical protein
1	Prodigal:2.6	CDS	745781	746185	.	+	0	ID=MBDCBIIK_00756;inference=ab initio prediction:Prodigal:2.6;locus_tag=MBDCBIIK_00756;product=hypothetical protein
1	Prodigal:2.6	CDS	746370	747755	.	+	0	ID=MBDCBIIK_00757;eC_number=4.2.1.2;Name=fumC;gene=fumC;inference=ab initio prediction:Prodigal:2.6,similar to AA sequence:UniProtKB:P64173;locus_tag=MBDCBIIK_00757;product=Fumarate hydratase class II
1	Prodigal:2.6	CDS	748116	748940	.	-	0	ID=MBDCBIIK_00758;eC_number=5.4.99.23;Name=rluD_1;dbxref=COG:COG0564;gene=rluD_1;inference=ab initio prediction:Prodigal:2.6,similar to AA sequence:UniProtKB:P33643;locus_tag=MBDCBIIK_00758;product=Ribosomal large subunit pseudouridine synthase D
1	Prodigal:2.6	CDS	749099	750232	.	+	0	ID=MBDCBIIK_00759;eC_number=2.7.13.3;Name=liaS;dbxref=COG:COG4585;gene=liaS;inference=ab initio prediction:Prodigal:2.6,similar to AA sequence:UniProtKB:O32198;locus_tag=MBDCBIIK_00759;product=Sensor histidine kinase LiaS
1	Prodigal:2.6	CDS	750225	750848	.	+	0	ID=MBDCBIIK_00760;Name=vraR_2;dbxref=COG:COG2197;gene=vraR_2;inference=ab initio prediction:Prodigal:2.6,similar to AA sequence:UniProtKB:Q7A2Q1;locus_tag=MBDCBIIK_00760;product=Response regulator protein VraR
1	Prodigal:2.6	CDS	751119	751583	.	+	0	ID=MBDCBIIK_00761;inference=ab initio prediction:Prodigal:2.6;locus_tag=MBDCBIIK_00761;product=hypothetical protein
1	Prodigal:2.6	CDS	751762	752895	.	+	0	ID=MBDCBIIK_00762;inference=ab initio prediction:Prodigal:2.6,similar to AA sequence:UniProtKB:Q7A4V2;locus_tag=MBDCBIIK_00762;note=UPF0754 membrane protein SA1664;product=hypothetical protein
1	Prodigal:2.6	CDS	752968	753312	.	+	0	ID=MBDCBIIK_00763;inference=ab initio prediction:Prodigal:2.6,similar to AA sequence:UniProtKB:Q7A4V3;locus_tag=MBDCBIIK_00763;note=UPF0342 protein SA1663;product=hypothetical protein
1	Prodigal:2.6	CDS	753583	754779	.	+	0	ID=MBDCBIIK_00764;Name=yhaO;dbxref=COG:COG0420;gene=yhaO;inference=ab initio prediction:Prodigal:2.6,similar to AA sequence:UniProtKB:O07522;locus_tag=MBDCBIIK_00764;product=putative metallophosphoesterase YhaO
1	Prodigal:2.6	CDS	754769	757708	.	+	0	ID=MBDCBIIK_00765;Name=yhaN;dbxref=COG:COG4717;gene=yhaN;inference=ab initio prediction:Prodigal:2.6,similar to AA sequence:UniProtKB:O08455;locus_tag=MBDCBIIK_00765;product=putative protein YhaN
1	Prodigal:2.6	CDS	757705	758646	.	+	0	ID=MBDCBIIK_00766;eC_number=3.1.-.-;Name=yhaM;dbxref=COG:COG3481;gene=yhaM;inference=ab initio prediction:Prodigal:2.6,similar to AA sequence:UniProtKB:O07521;locus_tag=MBDCBIIK_00766;product=3'-5' exoribonuclease YhaM
1	Prodigal:2.6	CDS	759072	760049	.	-	0	ID=MBDCBIIK_00767;eC_number=5.2.1.8;Name=prsA;dbxref=COG:COG0760;gene=prsA;inference=ab initio prediction:Prodigal:2.6,similar to AA sequence:UniProtKB:P60747;locus_tag=MBDCBIIK_00767;product=Foldase protein PrsA
1	Prodigal:2.6	CDS	760251	760811	.	-	0	ID=MBDCBIIK_00768;inference=ab initio prediction:Prodigal:2.6;locus_tag=MBDCBIIK_00768;product=hypothetical protein
1	Prodigal:2.6	CDS	760977	761348	.	-	0	ID=MBDCBIIK_00769;inference=ab initio prediction:Prodigal:2.6;locus_tag=MBDCBIIK_00769;product=hypothetical protein
1	Prodigal:2.6	CDS	761425	761850	.	-	0	ID=MBDCBIIK_00770;Name=hit;dbxref=COG:COG0537;gene=hit;inference=ab initio prediction:Prodigal:2.6,similar to AA sequence:UniProtKB:O07513;locus_tag=MBDCBIIK_00770;product=Protein hit
1	Prodigal:2.6	CDS	761980	762720	.	+	0	ID=MBDCBIIK_00771;Name=ecsA;dbxref=COG:COG1131;gene=ecsA;inference=ab initio prediction:Prodigal:2.6,similar to AA sequence:UniProtKB:P55339;locus_tag=MBDCBIIK_00771;product=ABC-type transporter ATP-binding protein EcsA
1	Prodigal:2.6	CDS	762689	763936	.	+	0	ID=MBDCBIIK_00772;inference=ab initio prediction:Prodigal:2.6;locus_tag=MBDCBIIK_00772;product=hypothetical protein
1	Prodigal:2.6	CDS	763995	764612	.	+	0	ID=MBDCBIIK_00773;inference=ab initio prediction:Prodigal:2.6;locus_tag=MBDCBIIK_00773;product=hypothetical protein
1	Prodigal:2.6	CDS	765175	765678	.	-	0	ID=MBDCBIIK_00774;Name=traP;dbxref=COG:COG2329;gene=traP;inference=ab initio prediction:Prodigal:2.6,similar to AA sequence:UniProtKB:Q8GQQ1;locus_tag=MBDCBIIK_00774;product=Signal transduction protein TRAP
1	Prodigal:2.6	CDS	765953	767032	.	+	0	ID=MBDCBIIK_00775;eC_number=4.1.1.37;Name=hemE;gene=hemE;inference=ab initio prediction:Prodigal:2.6,similar to AA sequence:UniProtKB:P67420;locus_tag=MBDCBIIK_00775;product=Uroporphyrinogen decarboxylase
1	Prodigal:2.6	CDS	767108	768031	.	+	0	ID=MBDCBIIK_00776;eC_number=4.99.1.1;Name=hemH;gene=hemH;inference=ab initio prediction:Prodigal:2.6,similar to AA sequence:UniProtKB:P64125;locus_tag=MBDCBIIK_00776;product=Ferrochelatase
1	Prodigal:2.6	CDS	768124	769572	.	+	0	ID=MBDCBIIK_00777;eC_number=1.3.3.4;Name=hemY;dbxref=COG:COG1232;gene=hemY;inference=ab initio prediction:Prodigal:2.6,similar to AA sequence:UniProtKB:P32397;locus_tag=MBDCBIIK_00777;product=Protoporphyrinogen oxidase
1	Prodigal:2.6	CDS	769708	770262	.	+	0	ID=MBDCBIIK_00778;eC_number=3.-.-.-;Name=ydeN;dbxref=COG:COG3545;gene=ydeN;inference=ab initio prediction:Prodigal:2.6,similar to AA sequence:UniProtKB:P96671;locus_tag=MBDCBIIK_00778;product=Putative hydrolase YdeN
1	Aragorn:1.2	tRNA	770577	770650	.	+	.	ID=MBDCBIIK_00779;inference=COORDINATES:profile:Aragorn:1.2;locus_tag=MBDCBIIK_00779;product=tRNA-Met(cat)
1	Aragorn:1.2	tRNA	770665	770740	.	+	.	ID=MBDCBIIK_00780;inference=COORDINATES:profile:Aragorn:1.2;locus_tag=MBDCBIIK_00780;product=tRNA-Asp(gtc)
1	Aragorn:1.2	tRNA	770750	770824	.	+	.	ID=MBDCBIIK_00781;inference=COORDINATES:profile:Aragorn:1.2;locus_tag=MBDCBIIK_00781;product=tRNA-Phe(gaa)
1	Aragorn:1.2	tRNA	770837	770912	.	+	.	ID=MBDCBIIK_00782;inference=COORDINATES:profile:Aragorn:1.2;locus_tag=MBDCBIIK_00782;product=tRNA-His(gtg)
1	Aragorn:1.2	tRNA	770930	771003	.	+	.	ID=MBDCBIIK_00783;inference=COORDINATES:profile:Aragorn:1.2;locus_tag=MBDCBIIK_00783;product=tRNA-Gly(tcc)
1	Aragorn:1.2	tRNA	771013	771087	.	+	.	ID=MBDCBIIK_00784;inference=COORDINATES:profile:Aragorn:1.2;locus_tag=MBDCBIIK_00784;product=tRNA-Asn(gtt)
1	Aragorn:1.2	tRNA	771088	771161	.	+	.	ID=MBDCBIIK_00785;inference=COORDINATES:profile:Aragorn:1.2;locus_tag=MBDCBIIK_00785;product=tRNA-Glu(ttc)
1	Aragorn:1.2	tRNA	771213	771303	.	+	.	ID=MBDCBIIK_00786;inference=COORDINATES:profile:Aragorn:1.2;locus_tag=MBDCBIIK_00786;product=tRNA-Ser(gga)
1	Prodigal:2.6	CDS	771904	772476	.	-	0	ID=MBDCBIIK_00787;inference=ab initio prediction:Prodigal:2.6;locus_tag=MBDCBIIK_00787;product=hypothetical protein
1	Prodigal:2.6	CDS	772574	772795	.	-	0	ID=MBDCBIIK_00788;inference=ab initio prediction:Prodigal:2.6;locus_tag=MBDCBIIK_00788;product=hypothetical protein
1	Prodigal:2.6	CDS	772764	773015	.	-	0	ID=MBDCBIIK_00789;inference=ab initio prediction:Prodigal:2.6;locus_tag=MBDCBIIK_00789;product=hypothetical protein
1	Prodigal:2.6	CDS	773673	775097	.	+	0	ID=MBDCBIIK_00790;eC_number=6.2.1.26;Name=menE;gene=menE;inference=ab initio prediction:Prodigal:2.6,similar to AA sequence:UniProtKB:P63526;locus_tag=MBDCBIIK_00790;product=2-succinylbenzoate--CoA ligase
1	Prodigal:2.6	CDS	775087	776088	.	+	0	ID=MBDCBIIK_00791;eC_number=4.2.1.113;Name=menC;dbxref=COG:COG4948;gene=menC;inference=ab initio prediction:Prodigal:2.6,similar to AA sequence:UniProtKB:O34514;locus_tag=MBDCBIIK_00791;product=o-succinylbenzoate synthase
1	Prodigal:2.6	CDS	776085	776336	.	-	0	ID=MBDCBIIK_00792;dbxref=COG:COG0759;inference=ab initio prediction:Prodigal:2.6,similar to AA sequence:UniProtKB:Q97NX8;locus_tag=MBDCBIIK_00792;product=Putative membrane protein insertion efficiency factor
1	Prodigal:2.6	CDS	776395	776871	.	+	0	ID=MBDCBIIK_00793;eC_number=3.6.1.55;Name=ytkD;dbxref=COG:COG0494;gene=ytkD;inference=ab initio prediction:Prodigal:2.6,similar to AA sequence:UniProtKB:O35013;locus_tag=MBDCBIIK_00793;product=Putative 8-oxo-dGTP diphosphatase YtkD
1	Prodigal:2.6	CDS	776882	777643	.	+	0	ID=MBDCBIIK_00794;inference=ab initio prediction:Prodigal:2.6;locus_tag=MBDCBIIK_00794;product=hypothetical protein
1	Prodigal:2.6	CDS	777874	779583	.	-	0	ID=MBDCBIIK_00795;eC_number=4.1.1.49;Name=pckA;gene=pckA;inference=ab initio prediction:Prodigal:2.6,similar to AA sequence:UniProtKB:P99128;locus_tag=MBDCBIIK_00795;product=Phosphoenolpyruvate carboxykinase (ATP)
1	Prodigal:2.6	CDS	779836	781035	.	+	0	ID=MBDCBIIK_00796;eC_number=2.5.1.6;Name=metK;gene=metK;inference=ab initio prediction:Prodigal:2.6,similar to AA sequence:UniProtKB:P66767;locus_tag=MBDCBIIK_00796;product=S-adenosylmethionine synthase
1	Prodigal:2.6	CDS	781138	782046	.	+	0	ID=MBDCBIIK_00797;inference=ab initio prediction:Prodigal:2.6;locus_tag=MBDCBIIK_00797;product=hypothetical protein
1	Prodigal:2.6	CDS	782226	783062	.	+	0	ID=MBDCBIIK_00798;eC_number=1.1.1.-;Name=yvgN;dbxref=COG:COG0656;gene=yvgN;inference=ab initio prediction:Prodigal:2.6,similar to AA sequence:UniProtKB:O32210;locus_tag=MBDCBIIK_00798;product=Glyoxal reductase
1	Prodigal:2.6	CDS	783347	783502	.	+	0	ID=MBDCBIIK_00799;inference=ab initio prediction:Prodigal:2.6;locus_tag=MBDCBIIK_00799;product=hypothetical protein
1	Prodigal:2.6	CDS	783732	784805	.	-	0	ID=MBDCBIIK_00800;inference=ab initio prediction:Prodigal:2.6;locus_tag=MBDCBIIK_00800;product=hypothetical protein
1	Prodigal:2.6	CDS	785389	785742	.	-	0	ID=MBDCBIIK_00801;Name=crcB_1;dbxref=COG:COG0239;gene=crcB_1;inference=ab initio prediction:Prodigal:2.6,similar to AA sequence:UniProtKB:Q7VYU0;locus_tag=MBDCBIIK_00801;product=Putative fluoride ion transporter CrcB
1	Prodigal:2.6	CDS	785739	786104	.	-	0	ID=MBDCBIIK_00802;Name=crcB_2;dbxref=COG:COG0239;gene=crcB_2;inference=ab initio prediction:Prodigal:2.6,similar to AA sequence:UniProtKB:Q7VYU0;locus_tag=MBDCBIIK_00802;product=Putative fluoride ion transporter CrcB
1	Prodigal:2.6	CDS	786143	786451	.	-	0	ID=MBDCBIIK_00803;inference=ab initio prediction:Prodigal:2.6;locus_tag=MBDCBIIK_00803;product=hypothetical protein
1	Prodigal:2.6	CDS	786728	787441	.	+	0	ID=MBDCBIIK_00804;eC_number=2.2.1.2;Name=tal;dbxref=COG:COG0176;gene=tal;inference=ab initio prediction:Prodigal:2.6,similar to AA sequence:UniProtKB:Q9WYD1;locus_tag=MBDCBIIK_00804;product=Transaldolase
1	Prodigal:2.6	CDS	787581	788024	.	+	0	ID=MBDCBIIK_00805;inference=ab initio prediction:Prodigal:2.6;locus_tag=MBDCBIIK_00805;product=hypothetical protein
1	Prodigal:2.6	CDS	788011	788454	.	-	0	ID=MBDCBIIK_00806;inference=ab initio prediction:Prodigal:2.6;locus_tag=MBDCBIIK_00806;product=hypothetical protein
1	Prodigal:2.6	CDS	788460	788939	.	-	0	ID=MBDCBIIK_00807;Name=sigS;dbxref=COG:COG1595;gene=sigS;inference=ab initio prediction:Prodigal:2.6,similar to AA sequence:UniProtKB:Q2FXF2;locus_tag=MBDCBIIK_00807;product=RNA polymerase sigma factor SigS
1	Prodigal:2.6	CDS	789147	789362	.	+	0	ID=MBDCBIIK_00808;inference=ab initio prediction:Prodigal:2.6;locus_tag=MBDCBIIK_00808;product=hypothetical protein
1	Prodigal:2.6	CDS	789740	790591	.	+	0	ID=MBDCBIIK_00809;Name=atl_2;dbxref=COG:COG4193;gene=atl_2;inference=ab initio prediction:Prodigal:2.6,similar to AA sequence:UniProtKB:P0C5Z8;locus_tag=MBDCBIIK_00809;product=Bifunctional autolysin
1	Prodigal:2.6	CDS	790939	792423	.	+	0	ID=MBDCBIIK_00810;inference=ab initio prediction:Prodigal:2.6;locus_tag=MBDCBIIK_00810;product=hypothetical protein
1	Prodigal:2.6	CDS	792872	793903	.	+	0	ID=MBDCBIIK_00811;Name=ribD;dbxref=COG:COG0117;gene=ribD;inference=ab initio prediction:Prodigal:2.6,similar to AA sequence:UniProtKB:P17618;locus_tag=MBDCBIIK_00811;product=Riboflavin biosynthesis protein RibD
1	Prodigal:2.6	CDS	793910	794542	.	+	0	ID=MBDCBIIK_00812;eC_number=2.5.1.9;Name=ribE;dbxref=COG:COG0307;gene=ribE;inference=ab initio prediction:Prodigal:2.6,similar to AA sequence:UniProtKB:P16440;locus_tag=MBDCBIIK_00812;product=Riboflavin synthase
1	Prodigal:2.6	CDS	794555	795736	.	+	0	ID=MBDCBIIK_00813;Name=ribBA;dbxref=COG:COG0108;gene=ribBA;inference=ab initio prediction:Prodigal:2.6,similar to AA sequence:UniProtKB:A5U2B7;locus_tag=MBDCBIIK_00813;product=Riboflavin biosynthesis protein RibBA
1	Prodigal:2.6	CDS	795749	796210	.	+	0	ID=MBDCBIIK_00814;eC_number=2.5.1.78;Name=ribH;gene=ribH;inference=ab initio prediction:Prodigal:2.6,similar to AA sequence:UniProtKB:P99141;locus_tag=MBDCBIIK_00814;product=6%2C7-dimethyl-8-ribityllumazine synthase
1	Prodigal:2.6	CDS	796258	797259	.	-	0	ID=MBDCBIIK_00815;eC_number=1.5.5.2;Name=putB;dbxref=COG:COG0506;gene=putB;inference=ab initio prediction:Prodigal:2.6,similar to AA sequence:UniProtKB:P94390;locus_tag=MBDCBIIK_00815;product=Proline dehydrogenase 2
1	Prodigal:2.6	CDS	797503	798330	.	+	0	ID=MBDCBIIK_00816;eC_number=3.1.1.-;Name=ytpA;dbxref=COG:COG2267;gene=ytpA;inference=ab initio prediction:Prodigal:2.6,similar to AA sequence:UniProtKB:O34705;locus_tag=MBDCBIIK_00816;product=Phospholipase YtpA
1	Prodigal:2.6	CDS	798811	799221	.	+	0	ID=MBDCBIIK_00817;Name=rot;gene=rot;inference=ab initio prediction:Prodigal:2.6,similar to AA sequence:UniProtKB:Q7A514;locus_tag=MBDCBIIK_00817;product=HTH-type transcriptional regulator rot
1	Prodigal:2.6	CDS	799458	800021	.	-	0	ID=MBDCBIIK_00818;eC_number=2.1.1.199;Name=rsmH_1;gene=rsmH_1;inference=ab initio prediction:Prodigal:2.6,protein motif:HAMAP:MF_01007;locus_tag=MBDCBIIK_00818;product=Ribosomal RNA small subunit methyltransferase H
1	Prodigal:2.6	CDS	800018	800971	.	-	0	ID=MBDCBIIK_00819;eC_number=2.8.1.6;Name=bioB_1;gene=bioB_1;inference=ab initio prediction:Prodigal:2.6,protein motif:HAMAP:MF_01694;locus_tag=MBDCBIIK_00819;product=Biotin synthase
1	Prodigal:2.6	CDS	801078	802292	.	+	0	ID=MBDCBIIK_00820;Name=mdtH;gene=mdtH;inference=ab initio prediction:Prodigal:2.6,similar to AA sequence:UniProtKB:P69367;locus_tag=MBDCBIIK_00820;product=Multidrug resistance protein MdtH
1	Prodigal:2.6	CDS	802554	804998	.	+	0	ID=MBDCBIIK_00821;eC_number=6.1.1.4;Name=leuS;gene=leuS;inference=ab initio prediction:Prodigal:2.6,similar to AA sequence:UniProtKB:P67513;locus_tag=MBDCBIIK_00821;product=Leucine--tRNA ligase
1	Prodigal:2.6	CDS	805024	805335	.	+	0	ID=MBDCBIIK_00822;eC_number=2.8.1.-;dbxref=COG:COG0607;inference=ab initio prediction:Prodigal:2.6,similar to AA sequence:UniProtKB:D3RPB9;locus_tag=MBDCBIIK_00822;product=Sulfurtransferase
1	Prodigal:2.6	CDS	805740	816818	.	+	0	ID=MBDCBIIK_00823;Name=ebh_1;gene=ebh_1;inference=ab initio prediction:Prodigal:2.6,similar to AA sequence:UniProtKB:Q8NWQ6;locus_tag=MBDCBIIK_00823;product=Extracellular matrix-binding protein ebh
1	Prodigal:2.6	CDS	817190	818452	.	-	0	ID=MBDCBIIK_00824;dbxref=COG:COG2081;inference=ab initio prediction:Prodigal:2.6,similar to AA sequence:UniProtKB:P44941;locus_tag=MBDCBIIK_00824;product=putative protein
1	Prodigal:2.6	CDS	818725	820386	.	+	0	ID=MBDCBIIK_00825;Name=murJ_1;dbxref=COG:COG2244;gene=murJ_1;inference=ab initio prediction:Prodigal:2.6,similar to AA sequence:UniProtKB:O34674;locus_tag=MBDCBIIK_00825;product=Lipid II flippase MurJ
1	Prodigal:2.6	CDS	820383	821075	.	+	0	ID=MBDCBIIK_00826;eC_number=5.4.99.19;Name=rsuA;dbxref=COG:COG1187;gene=rsuA;inference=ab initio prediction:Prodigal:2.6,similar to AA sequence:UniProtKB:P45124;locus_tag=MBDCBIIK_00826;product=Ribosomal small subunit pseudouridine synthase A
1	Prodigal:2.6	CDS	821093	821521	.	+	0	ID=MBDCBIIK_00827;inference=ab initio prediction:Prodigal:2.6;locus_tag=MBDCBIIK_00827;product=hypothetical protein
1	Prodigal:2.6	CDS	821829	823238	.	+	0	ID=MBDCBIIK_00828;eC_number=3.4.13.-;dbxref=COG:COG0624;inference=ab initio prediction:Prodigal:2.6,similar to AA sequence:UniProtKB:Q5HF23;locus_tag=MBDCBIIK_00828;product=Putative dipeptidase
1	Prodigal:2.6	CDS	823242	824090	.	+	0	ID=MBDCBIIK_00829;eC_number=2.6.1.21;Name=dat;gene=dat;inference=ab initio prediction:Prodigal:2.6,similar to AA sequence:UniProtKB:P99090;locus_tag=MBDCBIIK_00829;product=D-alanine aminotransferase
1	Prodigal:2.6	CDS	824474	825268	.	+	0	ID=MBDCBIIK_00830;inference=ab initio prediction:Prodigal:2.6;locus_tag=MBDCBIIK_00830;product=hypothetical protein
1	Prodigal:2.6	CDS	825279	825929	.	+	0	ID=MBDCBIIK_00831;eC_number=2.1.1.33;Name=trmB;dbxref=COG:COG0220;gene=trmB;inference=ab initio prediction:Prodigal:2.6,similar to AA sequence:UniProtKB:P67506;locus_tag=MBDCBIIK_00831;product=tRNA (guanine-N(7)-)-methyltransferase
1	Prodigal:2.6	CDS	826092	826433	.	-	0	ID=MBDCBIIK_00832;inference=ab initio prediction:Prodigal:2.6;locus_tag=MBDCBIIK_00832;product=hypothetical protein
1	Prodigal:2.6	CDS	826491	827576	.	+	0	ID=MBDCBIIK_00833;eC_number=3.4.11.7;Name=pepA_1;dbxref=COG:COG1363;gene=pepA_1;inference=ab initio prediction:Prodigal:2.6,similar to AA sequence:UniProtKB:Q48677;locus_tag=MBDCBIIK_00833;product=Glutamyl aminopeptidase
1	Prodigal:2.6	CDS	827582	827893	.	+	0	ID=MBDCBIIK_00834;Name=ytpP;gene=ytpP;inference=ab initio prediction:Prodigal:2.6,similar to AA sequence:UniProtKB:O34357;locus_tag=MBDCBIIK_00834;product=Thioredoxin-like protein YtpP
1	Prodigal:2.6	CDS	828031	828885	.	+	0	ID=MBDCBIIK_00835;inference=ab initio prediction:Prodigal:2.6,similar to AA sequence:UniProtKB:Q7A528;locus_tag=MBDCBIIK_00835;note=UPF0354 protein SA1564;product=hypothetical protein
1	Prodigal:2.6	CDS	828908	829504	.	+	0	ID=MBDCBIIK_00836;eC_number=6.1.1.20;Name=pheT_1;dbxref=COG:COG0072;gene=pheT_1;inference=ab initio prediction:Prodigal:2.6,similar to AA sequence:UniProtKB:Q4L5E4;locus_tag=MBDCBIIK_00836;product=Phenylalanine--tRNA ligase beta subunit
1	Prodigal:2.6	CDS	829525	833034	.	+	0	ID=MBDCBIIK_00837;Name=sftA;gene=sftA;inference=ab initio prediction:Prodigal:2.6,similar to AA sequence:UniProtKB:C0SP86;locus_tag=MBDCBIIK_00837;product=DNA translocase SftA
1	Prodigal:2.6	CDS	833055	834368	.	+	0	ID=MBDCBIIK_00838;eC_number=6.3.2.8;Name=murC;gene=murC;inference=ab initio prediction:Prodigal:2.6,similar to AA sequence:UniProtKB:P65475;locus_tag=MBDCBIIK_00838;product=UDP-N-acetylmuramate--L-alanine ligase
1	Prodigal:2.6	CDS	834443	834934	.	+	0	ID=MBDCBIIK_00839;inference=ab initio prediction:Prodigal:2.6,similar to AA sequence:UniProtKB:Q7A531;locus_tag=MBDCBIIK_00839;note=UPF0478 protein SA1560;product=hypothetical protein
1	Prodigal:2.6	CDS	834955	836235	.	+	0	ID=MBDCBIIK_00840;inference=ab initio prediction:Prodigal:2.6;locus_tag=MBDCBIIK_00840;product=hypothetical protein
1	Prodigal:2.6	CDS	836670	837761	.	+	0	ID=MBDCBIIK_00841;Name=aroA_1;dbxref=COG:COG1605;gene=aroA_1;inference=ab initio prediction:Prodigal:2.6,similar to AA sequence:UniProtKB:P39912;locus_tag=MBDCBIIK_00841;product=Protein AroA(G)
1	Prodigal:2.6	CDS	838017	839006	.	+	0	ID=MBDCBIIK_00842;Name=ccpA;gene=ccpA;inference=ab initio prediction:Prodigal:2.6,similar to AA sequence:UniProtKB:P99175;locus_tag=MBDCBIIK_00842;product=Catabolite control protein A
1	Prodigal:2.6	CDS	839426	841093	.	+	0	ID=MBDCBIIK_00843;eC_number=6.3.4.3;Name=fhs;gene=fhs;inference=ab initio prediction:Prodigal:2.6,similar to AA sequence:UniProtKB:Q7A535;locus_tag=MBDCBIIK_00843;product=Formate--tetrahydrofolate ligase
1	Prodigal:2.6	CDS	841183	842088	.	-	0	ID=MBDCBIIK_00844;Name=mrcA;dbxref=COG:COG5009;gene=mrcA;inference=ab initio prediction:Prodigal:2.6,similar to AA sequence:UniProtKB:Q07806;locus_tag=MBDCBIIK_00844;product=Penicillin-binding protein 1A
1	Prodigal:2.6	CDS	842492	843757	.	+	0	ID=MBDCBIIK_00845;eC_number=6.1.1.1;Name=tyrS;gene=tyrS;inference=ab initio prediction:Prodigal:2.6,similar to AA sequence:UniProtKB:A6QHR2;locus_tag=MBDCBIIK_00845;product=Tyrosine--tRNA ligase
1	Prodigal:2.6	CDS	843948	845186	.	-	0	ID=MBDCBIIK_00846;eC_number=3.4.21.107;Name=htrA;dbxref=COG:COG0265;gene=htrA;inference=ab initio prediction:Prodigal:2.6,similar to AA sequence:UniProtKB:O34358;locus_tag=MBDCBIIK_00846;product=Serine protease Do-like HtrA
1	Prodigal:2.6	CDS	845466	846089	.	+	0	ID=MBDCBIIK_00847;eC_number=2.3.1.-;Name=plsC;dbxref=COG:COG0204;gene=plsC;inference=ab initio prediction:Prodigal:2.6,similar to AA sequence:UniProtKB:O07584;locus_tag=MBDCBIIK_00847;product=1-acyl-sn-glycerol-3-phosphate acyltransferase
1	Prodigal:2.6	CDS	846299	847771	.	+	0	ID=MBDCBIIK_00848;Name=nagE;dbxref=COG:COG1263;gene=nagE;inference=ab initio prediction:Prodigal:2.6,similar to AA sequence:UniProtKB:P09323;locus_tag=MBDCBIIK_00848;product=PTS system N-acetylglucosamine-specific EIICBA component
1	Prodigal:2.6	CDS	847867	848991	.	+	0	ID=MBDCBIIK_00849;eC_number=3.1.3.18;Name=gph_1;gene=gph_1;inference=ab initio prediction:Prodigal:2.6,protein motif:HAMAP:MF_00495;locus_tag=MBDCBIIK_00849;product=Phosphoglycolate phosphatase
1	Prodigal:2.6	CDS	849071	850666	.	-	0	ID=MBDCBIIK_00850;eC_number=1.1.1.95;Name=serA;dbxref=COG:COG0111;gene=serA;inference=ab initio prediction:Prodigal:2.6,similar to AA sequence:UniProtKB:P9WNX3;locus_tag=MBDCBIIK_00850;product=D-3-phosphoglycerate dehydrogenase
1	Prodigal:2.6	CDS	850656	851819	.	-	0	ID=MBDCBIIK_00851;eC_number=1.12.-.-;inference=ab initio prediction:Prodigal:2.6,similar to AA sequence:UniProtKB:P16421;locus_tag=MBDCBIIK_00851;product=Soluble hydrogenase 42 kDa subunit
1	Prodigal:2.6	CDS	851946	852386	.	-	0	ID=MBDCBIIK_00852;inference=ab initio prediction:Prodigal:2.6;locus_tag=MBDCBIIK_00852;product=hypothetical protein
1	Prodigal:2.6	CDS	852464	853210	.	+	0	ID=MBDCBIIK_00853;eC_number=3.1.4.46;Name=glpQ_1;dbxref=COG:COG0584;gene=glpQ_1;inference=ab initio prediction:Prodigal:2.6,similar to AA sequence:UniProtKB:P37965;locus_tag=MBDCBIIK_00853;product=Glycerophosphodiester phosphodiesterase
1	Prodigal:2.6	CDS	853480	854082	.	-	0	ID=MBDCBIIK_00854;Name=rpsD;dbxref=COG:COG0522;gene=rpsD;inference=ab initio prediction:Prodigal:2.6,similar to AA sequence:UniProtKB:Q2FXK6;locus_tag=MBDCBIIK_00854;product=30S ribosomal protein S4
1	Prodigal:2.6	CDS	854303	854773	.	-	0	ID=MBDCBIIK_00855;eC_number=1.8.4.14;Name=msrC;dbxref=COG:COG1956;gene=msrC;inference=ab initio prediction:Prodigal:2.6,similar to AA sequence:UniProtKB:P76270;locus_tag=MBDCBIIK_00855;product=Free methionine-R-sulfoxide reductase
1	Prodigal:2.6	CDS	854908	856602	.	+	0	ID=MBDCBIIK_00856;Name=ezrA;gene=ezrA;inference=ab initio prediction:Prodigal:2.6,similar to AA sequence:UniProtKB:A7X3E7;locus_tag=MBDCBIIK_00856;product=Septation ring formation regulator EzrA
1	Prodigal:2.6	CDS	856932	858071	.	+	0	ID=MBDCBIIK_00857;eC_number=2.8.1.7;Name=nifS;dbxref=COG:COG1104;gene=nifS;inference=ab initio prediction:Prodigal:2.6,similar to AA sequence:UniProtKB:P05341;locus_tag=MBDCBIIK_00857;product=Cysteine desulfurase NifS
1	Prodigal:2.6	CDS	858071	859294	.	+	0	ID=MBDCBIIK_00858;eC_number=2.8.1.4;Name=thiI;dbxref=COG:COG0301;gene=thiI;inference=ab initio prediction:Prodigal:2.6,similar to AA sequence:UniProtKB:Q81KU0;locus_tag=MBDCBIIK_00858;product=putative tRNA sulfurtransferase
1	Prodigal:2.6	CDS	859334	860098	.	+	0	ID=MBDCBIIK_00859;Name=yfcA;dbxref=COG:COG0730;gene=yfcA;inference=ab initio prediction:Prodigal:2.6,similar to AA sequence:UniProtKB:P0AD30;locus_tag=MBDCBIIK_00859;product=putative membrane transporter protein YfcA
1	Prodigal:2.6	CDS	860340	860834	.	+	0	ID=MBDCBIIK_00860;eC_number=1.11.1.15;Name=tpx;gene=tpx;inference=ab initio prediction:Prodigal:2.6,similar to AA sequence:UniProtKB:P99146;locus_tag=MBDCBIIK_00860;product=Thiol peroxidase
1	Prodigal:2.6	CDS	860963	861910	.	+	0	ID=MBDCBIIK_00861;inference=ab initio prediction:Prodigal:2.6;locus_tag=MBDCBIIK_00861;product=hypothetical protein
1	Prodigal:2.6	CDS	861999	863252	.	+	0	ID=MBDCBIIK_00862;eC_number=2.7.2.1;Name=ackA;gene=ackA;inference=ab initio prediction:Prodigal:2.6,similar to AA sequence:UniProtKB:Q99TF2;locus_tag=MBDCBIIK_00862;product=Acetate kinase
1	Prodigal:2.6	CDS	863448	863594	.	-	0	ID=MBDCBIIK_00863;inference=ab initio prediction:Prodigal:2.6;locus_tag=MBDCBIIK_00863;product=hypothetical protein
1	Prodigal:2.6	CDS	863889	864392	.	-	0	ID=MBDCBIIK_00864;inference=ab initio prediction:Prodigal:2.6,similar to AA sequence:UniProtKB:Q7A551;locus_tag=MBDCBIIK_00864;product=Putative universal stress protein
1	Prodigal:2.6	CDS	864537	865652	.	+	0	ID=MBDCBIIK_00865;eC_number=1.4.1.1;Name=ald2;gene=ald2;inference=ab initio prediction:Prodigal:2.6,similar to AA sequence:UniProtKB:Q99TF4;locus_tag=MBDCBIIK_00865;product=Alanine dehydrogenase 2
1	Prodigal:2.6	CDS	865716	866771	.	-	0	ID=MBDCBIIK_00866;eC_number=3.4.-.-;inference=ab initio prediction:Prodigal:2.6,similar to AA sequence:UniProtKB:Q7A552;locus_tag=MBDCBIIK_00866;product=putative peptidase
1	Prodigal:2.6	CDS	866943	867632	.	+	0	ID=MBDCBIIK_00867;inference=ab initio prediction:Prodigal:2.6,similar to AA sequence:UniProtKB:P99149;locus_tag=MBDCBIIK_00867;note=UPF0173 metal-dependent hydrolase SA1529;product=hypothetical protein
1	Prodigal:2.6	CDS	867933	868346	.	-	0	ID=MBDCBIIK_00868;inference=ab initio prediction:Prodigal:2.6;locus_tag=MBDCBIIK_00868;product=hypothetical protein
1	Prodigal:2.6	CDS	868544	869842	.	+	0	ID=MBDCBIIK_00869;eC_number=3.6.1.1;inference=ab initio prediction:Prodigal:2.6,similar to AA sequence:UniProtKB:Q8XIQ9;locus_tag=MBDCBIIK_00869;product=Cobalt-dependent inorganic pyrophosphatase
1	Prodigal:2.6	CDS	869876	870814	.	+	0	ID=MBDCBIIK_00870;eC_number=3.1.-.-;Name=nrnA;dbxref=COG:COG0618;gene=nrnA;inference=ab initio prediction:Prodigal:2.6,similar to AA sequence:UniProtKB:O34600;locus_tag=MBDCBIIK_00870;product=Bifunctional oligoribonuclease and PAP phosphatase NrnA
1	Prodigal:2.6	CDS	870838	874035	.	+	0	ID=MBDCBIIK_00871;eC_number=2.7.7.7;Name=dnaE;dbxref=COG:COG0587;gene=dnaE;inference=ab initio prediction:Prodigal:2.6,similar to AA sequence:UniProtKB:P10443;locus_tag=MBDCBIIK_00871;product=DNA polymerase III subunit alpha
1	Prodigal:2.6	CDS	874339	875568	.	+	0	ID=MBDCBIIK_00872;eC_number=1.1.1.38;inference=ab initio prediction:Prodigal:2.6,similar to AA sequence:UniProtKB:P16468;locus_tag=MBDCBIIK_00872;product=NAD-dependent malic enzyme
1	Prodigal:2.6	CDS	875667	876524	.	+	0	ID=MBDCBIIK_00873;eC_number=6.4.1.2;Name=accD;dbxref=COG:COG0777;gene=accD;inference=ab initio prediction:Prodigal:2.6,similar to AA sequence:UniProtKB:Q2FXM6;locus_tag=MBDCBIIK_00873;product=Acetyl-coenzyme A carboxylase carboxyl transferase subunit beta
1	Prodigal:2.6	CDS	876524	877468	.	+	0	ID=MBDCBIIK_00874;eC_number=6.4.1.2;Name=accA;gene=accA;inference=ab initio prediction:Prodigal:2.6,similar to AA sequence:UniProtKB:Q7A558;locus_tag=MBDCBIIK_00874;product=Acetyl-coenzyme A carboxylase carboxyl transferase subunit alpha
1	Prodigal:2.6	CDS	877646	878614	.	+	0	ID=MBDCBIIK_00875;eC_number=2.7.1.11;Name=pfkA;dbxref=COG:COG0205;gene=pfkA;inference=ab initio prediction:Prodigal:2.6,similar to AA sequence:UniProtKB:Q2FXM8;locus_tag=MBDCBIIK_00875;product=ATP-dependent 6-phosphofructokinase
1	Prodigal:2.6	CDS	878638	880395	.	+	0	ID=MBDCBIIK_00876;eC_number=2.7.1.40;Name=pyk;gene=pyk;inference=ab initio prediction:Prodigal:2.6,similar to AA sequence:UniProtKB:Q7A559;locus_tag=MBDCBIIK_00876;product=Pyruvate kinase
1	Prodigal:2.6	CDS	880838	882196	.	-	0	ID=MBDCBIIK_00877;Name=cycA_3;dbxref=COG:COG1113;gene=cycA_3;inference=ab initio prediction:Prodigal:2.6,similar to AA sequence:UniProtKB:P0AAE0;locus_tag=MBDCBIIK_00877;product=D-serine/D-alanine/glycine transporter
1	Prodigal:2.6	CDS	882544	883665	.	+	0	ID=MBDCBIIK_00878;eC_number=2.3.3.16;Name=citZ;dbxref=COG:COG0372;gene=citZ;inference=ab initio prediction:Prodigal:2.6,similar to AA sequence:UniProtKB:P39120;locus_tag=MBDCBIIK_00878;product=Citrate synthase 2
1	Prodigal:2.6	CDS	883708	884976	.	+	0	ID=MBDCBIIK_00879;eC_number=1.1.1.42;Name=icd;gene=icd;inference=ab initio prediction:Prodigal:2.6,similar to AA sequence:UniProtKB:P99167;locus_tag=MBDCBIIK_00879;product=Isocitrate dehydrogenase [NADP]
1	Prodigal:2.6	CDS	885292	886002	.	+	0	ID=MBDCBIIK_00880;Name=phoP;dbxref=COG:COG0745;gene=phoP;inference=ab initio prediction:Prodigal:2.6,similar to AA sequence:UniProtKB:P13792;locus_tag=MBDCBIIK_00880;product=Alkaline phosphatase synthesis transcriptional regulatory protein PhoP
1	Prodigal:2.6	CDS	886002	887699	.	+	0	ID=MBDCBIIK_00881;eC_number=2.7.13.3;Name=phoR;dbxref=COG:COG0642;gene=phoR;inference=ab initio prediction:Prodigal:2.6,similar to AA sequence:UniProtKB:P23545;locus_tag=MBDCBIIK_00881;product=Alkaline phosphatase synthesis sensor protein PhoR
1	Prodigal:2.6	CDS	887913	890624	.	+	0	ID=MBDCBIIK_00882;eC_number=2.7.7.7;Name=polA;gene=polA;inference=ab initio prediction:Prodigal:2.6,similar to AA sequence:UniProtKB:Q04957;locus_tag=MBDCBIIK_00882;product=DNA polymerase I
1	Prodigal:2.6	CDS	890640	891512	.	+	0	ID=MBDCBIIK_00883;eC_number=3.2.2.23;Name=mutM;dbxref=COG:COG0266;gene=mutM;inference=ab initio prediction:Prodigal:2.6,similar to AA sequence:UniProtKB:O50606;locus_tag=MBDCBIIK_00883;product=Formamidopyrimidine-DNA glycosylase
1	Prodigal:2.6	CDS	891528	892139	.	+	0	ID=MBDCBIIK_00884;eC_number=2.7.1.24;Name=coaE;gene=coaE;inference=ab initio prediction:Prodigal:2.6,similar to AA sequence:UniProtKB:P63831;locus_tag=MBDCBIIK_00884;product=Dephospho-CoA kinase
1	Prodigal:2.6	CDS	892494	892610	.	+	0	ID=MBDCBIIK_00885;inference=ab initio prediction:Prodigal:2.6;locus_tag=MBDCBIIK_00885;product=hypothetical protein
1	Prodigal:2.6	CDS	892983	894008	.	+	0	ID=MBDCBIIK_00886;eC_number=1.2.1.12;Name=gapA2;gene=gapA2;inference=ab initio prediction:Prodigal:2.6,similar to AA sequence:UniProtKB:P99067;locus_tag=MBDCBIIK_00886;product=Glyceraldehyde-3-phosphate dehydrogenase 2
1	Prodigal:2.6	CDS	894528	894998	.	+	0	ID=MBDCBIIK_00887;Name=nrdR;dbxref=COG:COG1327;gene=nrdR;inference=ab initio prediction:Prodigal:2.6,similar to AA sequence:UniProtKB:P67318;locus_tag=MBDCBIIK_00887;product=Transcriptional repressor NrdR
1	Prodigal:2.6	CDS	894999	896369	.	+	0	ID=MBDCBIIK_00888;Name=dnaB;dbxref=COG:COG3611;gene=dnaB;inference=ab initio prediction:Prodigal:2.6,similar to AA sequence:UniProtKB:P07908;locus_tag=MBDCBIIK_00888;product=Replication initiation and membrane attachment protein
1	Prodigal:2.6	CDS	896369	897289	.	+	0	ID=MBDCBIIK_00889;Name=dnaI;dbxref=COG:COG1484;gene=dnaI;inference=ab initio prediction:Prodigal:2.6,similar to AA sequence:UniProtKB:P06567;locus_tag=MBDCBIIK_00889;product=Primosomal protein DnaI
1	Prodigal:2.6	CDS	897642	899579	.	+	0	ID=MBDCBIIK_00890;eC_number=6.1.1.3;Name=thrS;gene=thrS;inference=ab initio prediction:Prodigal:2.6,similar to AA sequence:UniProtKB:Q8NW68;locus_tag=MBDCBIIK_00890;product=Threonine--tRNA ligase
1	Prodigal:2.6	CDS	900008	901510	.	+	0	ID=MBDCBIIK_00891;Name=lysP_1;dbxref=COG:COG0833;gene=lysP_1;inference=ab initio prediction:Prodigal:2.6,similar to AA sequence:UniProtKB:P25737;locus_tag=MBDCBIIK_00891;product=Lysine-specific permease
1	Prodigal:2.6	CDS	901718	902245	.	+	0	ID=MBDCBIIK_00892;Name=infC;gene=infC;inference=ab initio prediction:Prodigal:2.6,similar to AA sequence:UniProtKB:P65140;locus_tag=MBDCBIIK_00892;product=Translation initiation factor IF-3
1	Prodigal:2.6	CDS	902273	902473	.	+	0	ID=MBDCBIIK_00893;Name=rpmI;dbxref=COG:COG0291;gene=rpmI;inference=ab initio prediction:Prodigal:2.6,similar to AA sequence:UniProtKB:Q2FXQ0;locus_tag=MBDCBIIK_00893;product=50S ribosomal protein L35
1	Prodigal:2.6	CDS	902525	902881	.	+	0	ID=MBDCBIIK_00894;Name=rplT;dbxref=COG:COG0292;gene=rplT;inference=ab initio prediction:Prodigal:2.6,similar to AA sequence:UniProtKB:Q2FXQ1;locus_tag=MBDCBIIK_00894;product=50S ribosomal protein L20
1	Prodigal:2.6	CDS	903299	903910	.	+	0	ID=MBDCBIIK_00895;inference=ab initio prediction:Prodigal:2.6;locus_tag=MBDCBIIK_00895;product=hypothetical protein
1	Prodigal:2.6	CDS	903927	904850	.	+	0	ID=MBDCBIIK_00896;inference=ab initio prediction:Prodigal:2.6;locus_tag=MBDCBIIK_00896;product=hypothetical protein
1	Prodigal:2.6	CDS	905011	906312	.	+	0	ID=MBDCBIIK_00897;eC_number=5.2.1.8;Name=tig;gene=tig;inference=ab initio prediction:Prodigal:2.6,similar to AA sequence:UniProtKB:P99080;locus_tag=MBDCBIIK_00897;product=Trigger factor
1	Prodigal:2.6	CDS	906599	907861	.	+	0	ID=MBDCBIIK_00898;Name=clpX;gene=clpX;inference=ab initio prediction:Prodigal:2.6,similar to AA sequence:UniProtKB:P63790;locus_tag=MBDCBIIK_00898;product=ATP-dependent Clp protease ATP-binding subunit ClpX
1	Prodigal:2.6	CDS	907973	908560	.	+	0	ID=MBDCBIIK_00899;Name=engB;gene=engB;inference=ab initio prediction:Prodigal:2.6,similar to AA sequence:UniProtKB:P64071;locus_tag=MBDCBIIK_00899;product=putative GTP-binding protein EngB
1	Prodigal:2.6	CDS	908730	910076	.	+	0	ID=MBDCBIIK_00900;eC_number=1.2.1.70;Name=hemA;dbxref=COG:COG0373;gene=hemA;inference=ab initio prediction:Prodigal:2.6,similar to AA sequence:UniProtKB:P16618;locus_tag=MBDCBIIK_00900;product=Glutamyl-tRNA reductase
1	Prodigal:2.6	CDS	910098	910910	.	+	0	ID=MBDCBIIK_00901;inference=ab initio prediction:Prodigal:2.6;locus_tag=MBDCBIIK_00901;product=hypothetical protein
1	Prodigal:2.6	CDS	910964	911890	.	+	0	ID=MBDCBIIK_00902;eC_number=2.5.1.61;Name=hemC;gene=hemC;inference=ab initio prediction:Prodigal:2.6,similar to AA sequence:UniProtKB:P64341;locus_tag=MBDCBIIK_00902;product=Porphobilinogen deaminase
1	Prodigal:2.6	CDS	911924	912604	.	+	0	ID=MBDCBIIK_00903;inference=ab initio prediction:Prodigal:2.6;locus_tag=MBDCBIIK_00903;product=hypothetical protein
1	Prodigal:2.6	CDS	912594	913568	.	+	0	ID=MBDCBIIK_00904;eC_number=4.2.1.24;Name=hemB;gene=hemB;inference=ab initio prediction:Prodigal:2.6,similar to AA sequence:UniProtKB:P64334;locus_tag=MBDCBIIK_00904;product=Delta-aminolevulinic acid dehydratase
1	Prodigal:2.6	CDS	913589	914875	.	+	0	ID=MBDCBIIK_00905;eC_number=5.4.3.8;Name=hemL1;gene=hemL1;inference=ab initio prediction:Prodigal:2.6,similar to AA sequence:UniProtKB:P99096;locus_tag=MBDCBIIK_00905;product=Glutamate-1-semialdehyde 2%2C1-aminomutase 1
1	Prodigal:2.6	CDS	915405	916304	.	+	0	ID=MBDCBIIK_00906;inference=ab initio prediction:Prodigal:2.6;locus_tag=MBDCBIIK_00906;product=hypothetical protein
1	Prodigal:2.6	CDS	916471	917070	.	-	0	ID=MBDCBIIK_00907;eC_number=3.2.2.20;Name=tag;dbxref=COG:COG2818;gene=tag;inference=ab initio prediction:Prodigal:2.6,similar to AA sequence:UniProtKB:P05100;locus_tag=MBDCBIIK_00907;product=DNA-3-methyladenine glycosylase 1
1	Prodigal:2.6	CDS	917374	920004	.	+	0	ID=MBDCBIIK_00908;eC_number=6.1.1.9;Name=valS;gene=valS;inference=ab initio prediction:Prodigal:2.6,similar to AA sequence:UniProtKB:Q99TJ8;locus_tag=MBDCBIIK_00908;product=Valine--tRNA ligase
1	Prodigal:2.6	CDS	920015	921280	.	+	0	ID=MBDCBIIK_00909;eC_number=6.3.2.17;Name=fpgS;gene=fpgS;inference=ab initio prediction:Prodigal:2.6,similar to AA sequence:UniProtKB:P15925;locus_tag=MBDCBIIK_00909;product=Folylpolyglutamate synthase
1	Prodigal:2.6	CDS	921464	922174	.	+	0	ID=MBDCBIIK_00910;Name=comC;gene=comC;inference=ab initio prediction:Prodigal:2.6,similar to AA sequence:UniProtKB:P15378;locus_tag=MBDCBIIK_00910;product=Type 4 prepilin-like proteins leader peptide-processing enzyme
1	Prodigal:2.6	CDS	922186	922851	.	+	0	ID=MBDCBIIK_00911;inference=ab initio prediction:Prodigal:2.6,similar to AA sequence:UniProtKB:Q02170;locus_tag=MBDCBIIK_00911;note=UPF0758 protein YsxA;product=hypothetical protein
1	Prodigal:2.6	CDS	922915	923094	.	-	0	ID=MBDCBIIK_00912;inference=ab initio prediction:Prodigal:2.6;locus_tag=MBDCBIIK_00912;product=hypothetical protein
1	Prodigal:2.6	CDS	923259	923744	.	+	0	ID=MBDCBIIK_00913;inference=ab initio prediction:Prodigal:2.6;locus_tag=MBDCBIIK_00913;product=hypothetical protein
1	Prodigal:2.6	CDS	923828	923968	.	+	0	ID=MBDCBIIK_00914;inference=ab initio prediction:Prodigal:2.6;locus_tag=MBDCBIIK_00914;product=hypothetical protein
1	Prodigal:2.6	CDS	924375	925214	.	+	0	ID=MBDCBIIK_00915;Name=mreC;dbxref=COG:COG1792;gene=mreC;inference=ab initio prediction:Prodigal:2.6,similar to AA sequence:UniProtKB:Q8Y6Y4;locus_tag=MBDCBIIK_00915;product=Cell shape-determining protein MreC
1	Prodigal:2.6	CDS	925214	925735	.	+	0	ID=MBDCBIIK_00916;Name=mreD;dbxref=COG:COG2891;gene=mreD;inference=ab initio prediction:Prodigal:2.6,similar to AA sequence:UniProtKB:Q01467;locus_tag=MBDCBIIK_00916;product=Rod shape-determining protein MreD
1	Prodigal:2.6	CDS	925857	926165	.	+	0	ID=MBDCBIIK_00917;Name=rplU;dbxref=COG:COG0261;gene=rplU;inference=ab initio prediction:Prodigal:2.6,similar to AA sequence:UniProtKB:Q2FXS8;locus_tag=MBDCBIIK_00917;product=50S ribosomal protein L21
1	Prodigal:2.6	CDS	926170	926490	.	+	0	ID=MBDCBIIK_00918;inference=ab initio prediction:Prodigal:2.6;locus_tag=MBDCBIIK_00918;product=hypothetical protein
1	Prodigal:2.6	CDS	926502	926786	.	+	0	ID=MBDCBIIK_00919;Name=rpmA;dbxref=COG:COG0211;gene=rpmA;inference=ab initio prediction:Prodigal:2.6,similar to AA sequence:UniProtKB:Q2FXT0;locus_tag=MBDCBIIK_00919;product=50S ribosomal protein L27
1	Prodigal:2.6	CDS	926932	928224	.	+	0	ID=MBDCBIIK_00920;eC_number=3.6.5.-;Name=obg;gene=obg;inference=ab initio prediction:Prodigal:2.6,similar to AA sequence:UniProtKB:Q7A584;locus_tag=MBDCBIIK_00920;product=GTPase Obg
1	Prodigal:2.6	CDS	928227	928691	.	+	0	ID=MBDCBIIK_00921;inference=ab initio prediction:Prodigal:2.6;locus_tag=MBDCBIIK_00921;product=hypothetical protein
1	Prodigal:2.6	CDS	928704	929306	.	+	0	ID=MBDCBIIK_00922;eC_number=3.6.4.12;Name=ruvA;dbxref=COG:COG0632;gene=ruvA;inference=ab initio prediction:Prodigal:2.6,similar to AA sequence:UniProtKB:P0A809;locus_tag=MBDCBIIK_00922;product=Holliday junction ATP-dependent DNA helicase RuvA
1	Prodigal:2.6	CDS	929320	930324	.	+	0	ID=MBDCBIIK_00923;eC_number=3.6.4.12;Name=ruvB;gene=ruvB;inference=ab initio prediction:Prodigal:2.6,similar to AA sequence:UniProtKB:P66758;locus_tag=MBDCBIIK_00923;product=Holliday junction ATP-dependent DNA helicase RuvB
1	Prodigal:2.6	CDS	930287	931351	.	+	0	ID=MBDCBIIK_00924;eC_number=2.4.99.17;Name=queA;gene=queA;inference=ab initio prediction:Prodigal:2.6,similar to AA sequence:UniProtKB:P65951;locus_tag=MBDCBIIK_00924;product=S-adenosylmethionine:tRNA ribosyltransferase-isomerase
1	Prodigal:2.6	CDS	931372	932511	.	+	0	ID=MBDCBIIK_00925;eC_number=2.4.2.29;Name=tgt;gene=tgt;inference=ab initio prediction:Prodigal:2.6,similar to AA sequence:UniProtKB:P66905;locus_tag=MBDCBIIK_00925;product=Queuine tRNA-ribosyltransferase
1	Prodigal:2.6	CDS	932527	932787	.	+	0	ID=MBDCBIIK_00926;Name=yajC;dbxref=COG:COG1862;gene=yajC;inference=ab initio prediction:Prodigal:2.6,similar to AA sequence:UniProtKB:P0ADZ7;locus_tag=MBDCBIIK_00926;product=Sec translocon accessory complex subunit YajC
1	Prodigal:2.6	CDS	933126	935417	.	+	0	ID=MBDCBIIK_00927;Name=secDF;dbxref=COG:COG0341;gene=secDF;inference=ab initio prediction:Prodigal:2.6,similar to AA sequence:UniProtKB:O32047;locus_tag=MBDCBIIK_00927;product=Protein translocase subunit SecDF
1	Prodigal:2.6	CDS	936162	938435	.	+	0	ID=MBDCBIIK_00928;eC_number=3.1.-.-;Name=recJ;dbxref=COG:COG0608;gene=recJ;inference=ab initio prediction:Prodigal:2.6,similar to AA sequence:UniProtKB:P21893;locus_tag=MBDCBIIK_00928;product=Single-stranded-DNA-specific exonuclease RecJ
1	Prodigal:2.6	CDS	938454	938972	.	+	0	ID=MBDCBIIK_00929;eC_number=2.4.2.7;Name=apt;gene=apt;inference=ab initio prediction:Prodigal:2.6,similar to AA sequence:UniProtKB:P68779;locus_tag=MBDCBIIK_00929;product=Adenine phosphoribosyltransferase
1	Prodigal:2.6	CDS	939491	941680	.	+	0	ID=MBDCBIIK_00930;eC_number=2.7.6.5;Name=relA;gene=relA;inference=ab initio prediction:Prodigal:2.6,similar to AA sequence:UniProtKB:Q99TL8;locus_tag=MBDCBIIK_00930;product=GTP pyrophosphokinase
1	Prodigal:2.6	CDS	941694	942146	.	+	0	ID=MBDCBIIK_00931;eC_number=3.1.1.96;Name=dtd;gene=dtd;inference=ab initio prediction:Prodigal:2.6,similar to AA sequence:UniProtKB:P0A026;locus_tag=MBDCBIIK_00931;product=D-aminoacyl-tRNA deacylase
1	Prodigal:2.6	CDS	942143	943018	.	+	0	ID=MBDCBIIK_00932;eC_number=3.5.1.28;Name=lytC;dbxref=COG:COG0860;gene=lytC;inference=ab initio prediction:Prodigal:2.6,similar to AA sequence:UniProtKB:Q02114;locus_tag=MBDCBIIK_00932;product=N-acetylmuramoyl-L-alanine amidase LytC
1	Prodigal:2.6	CDS	943390	944664	.	+	0	ID=MBDCBIIK_00933;eC_number=6.1.1.21;Name=hisS;gene=hisS;inference=ab initio prediction:Prodigal:2.6,similar to AA sequence:UniProtKB:P60910;locus_tag=MBDCBIIK_00933;product=Histidine--tRNA ligase
1	Prodigal:2.6	CDS	944667	946433	.	+	0	ID=MBDCBIIK_00934;eC_number=6.1.1.12;Name=aspS;gene=aspS;inference=ab initio prediction:Prodigal:2.6,similar to AA sequence:UniProtKB:P67015;locus_tag=MBDCBIIK_00934;product=Aspartate--tRNA ligase
1	Prodigal:2.6	CDS	946989	947765	.	+	0	ID=MBDCBIIK_00935;eC_number=6.1.-.-;Name=tcdA;dbxref=COG:COG1179;gene=tcdA;inference=ab initio prediction:Prodigal:2.6,similar to AA sequence:UniProtKB:Q46927;locus_tag=MBDCBIIK_00935;product=tRNA threonylcarbamoyladenosine dehydratase
1	Prodigal:2.6	CDS	947959	949230	.	-	0	ID=MBDCBIIK_00936;dbxref=COG:COG2256;inference=ab initio prediction:Prodigal:2.6,similar to AA sequence:UniProtKB:P9WQN1;locus_tag=MBDCBIIK_00936;product=putative AAA domain-containing protein
1	Prodigal:2.6	CDS	949316	949738	.	+	0	ID=MBDCBIIK_00937;Name=cymR;gene=cymR;inference=ab initio prediction:Prodigal:2.6,similar to AA sequence:UniProtKB:O34527;locus_tag=MBDCBIIK_00937;product=HTH-type transcriptional regulator CymR
1	Prodigal:2.6	CDS	949924	950067	.	+	0	ID=MBDCBIIK_00938;inference=ab initio prediction:Prodigal:2.6;locus_tag=MBDCBIIK_00938;product=hypothetical protein
1	Prodigal:2.6	CDS	950267	951262	.	-	0	ID=MBDCBIIK_00939;eC_number=1.14.14.3;Name=luxB;gene=luxB;inference=ab initio prediction:Prodigal:2.6,similar to AA sequence:UniProtKB:P29239;locus_tag=MBDCBIIK_00939;product=Alkanal monooxygenase beta chain
1	Prodigal:2.6	CDS	951505	952647	.	+	0	ID=MBDCBIIK_00940;eC_number=2.8.1.7;Name=iscS;gene=iscS;inference=ab initio prediction:Prodigal:2.6,similar to AA sequence:UniProtKB:O54055;locus_tag=MBDCBIIK_00940;product=Cysteine desulfurase IscS
1	Prodigal:2.6	CDS	952647	953765	.	+	0	ID=MBDCBIIK_00941;eC_number=2.8.1.13;Name=mnmA;gene=mnmA;inference=ab initio prediction:Prodigal:2.6,similar to AA sequence:UniProtKB:Q99TM8;locus_tag=MBDCBIIK_00941;product=tRNA-specific 2-thiouridylase MnmA
1	Prodigal:2.6	CDS	953928	954596	.	+	0	ID=MBDCBIIK_00942;Name=yrrB;gene=yrrB;inference=ab initio prediction:Prodigal:2.6,similar to AA sequence:UniProtKB:O34452;locus_tag=MBDCBIIK_00942;product=TPR repeat-containing protein YrrB
1	Prodigal:2.6	CDS	954598	957030	.	+	0	ID=MBDCBIIK_00943;eC_number=3.6.4.12;Name=recD2;dbxref=COG:COG0507;gene=recD2;inference=ab initio prediction:Prodigal:2.6,similar to AA sequence:UniProtKB:Q9RT63;locus_tag=MBDCBIIK_00943;product=ATP-dependent RecD-like DNA helicase
1	Prodigal:2.6	CDS	957359	959989	.	+	0	ID=MBDCBIIK_00944;eC_number=6.1.1.7;Name=alaS;gene=alaS;inference=ab initio prediction:Prodigal:2.6,similar to AA sequence:UniProtKB:P67011;locus_tag=MBDCBIIK_00944;product=Alanine--tRNA ligase
1	Prodigal:2.6	CDS	960053	960313	.	+	0	ID=MBDCBIIK_00945;inference=ab initio prediction:Prodigal:2.6,similar to AA sequence:UniProtKB:P60359;locus_tag=MBDCBIIK_00945;note=UPF0297 protein SA1445;product=hypothetical protein
1	Prodigal:2.6	CDS	960315	960743	.	+	0	ID=MBDCBIIK_00946;eC_number=3.1.-.-;Name=yrrK;dbxref=COG:COG0816;gene=yrrK;inference=ab initio prediction:Prodigal:2.6,similar to AA sequence:UniProtKB:O34634;locus_tag=MBDCBIIK_00946;product=Putative pre-16S rRNA nuclease
1	Prodigal:2.6	CDS	960758	961066	.	+	0	ID=MBDCBIIK_00947;inference=ab initio prediction:Prodigal:2.6,similar to AA sequence:UniProtKB:Q7A598;locus_tag=MBDCBIIK_00947;note=UPF0473 protein SA1443;product=hypothetical protein
1	Prodigal:2.6	CDS	961495	962130	.	+	0	ID=MBDCBIIK_00948;eC_number=2.1.1.-;dbxref=COG:COG4122;inference=ab initio prediction:Prodigal:2.6,similar to AA sequence:UniProtKB:A0R2D5;locus_tag=MBDCBIIK_00948;product=Putative O-methyltransferase/MSMEI_4947
1	Prodigal:2.6	CDS	962133	963056	.	+	0	ID=MBDCBIIK_00949;eC_number=3.4.-.-;Name=ydcP_1;dbxref=COG:COG0826;gene=ydcP_1;inference=ab initio prediction:Prodigal:2.6,similar to AA sequence:UniProtKB:P76104;locus_tag=MBDCBIIK_00949;product=putative protease YdcP
1	Prodigal:2.6	CDS	963074	964342	.	+	0	ID=MBDCBIIK_00950;eC_number=3.4.-.-;Name=ydcP_2;dbxref=COG:COG0826;gene=ydcP_2;inference=ab initio prediction:Prodigal:2.6,similar to AA sequence:UniProtKB:P76104;locus_tag=MBDCBIIK_00950;product=putative protease YdcP
1	Prodigal:2.6	CDS	964342	964965	.	+	0	ID=MBDCBIIK_00951;eC_number=2.7.1.48;Name=udk;gene=udk;inference=ab initio prediction:Prodigal:2.6,similar to AA sequence:UniProtKB:P67411;locus_tag=MBDCBIIK_00951;product=Uridine kinase
1	Prodigal:2.6	CDS	964996	965472	.	+	0	ID=MBDCBIIK_00952;Name=greA;gene=greA;inference=ab initio prediction:Prodigal:2.6,similar to AA sequence:UniProtKB:P99156;locus_tag=MBDCBIIK_00952;product=Transcription elongation factor GreA
1	Prodigal:2.6	CDS	965770	966252	.	+	0	ID=MBDCBIIK_00953;inference=ab initio prediction:Prodigal:2.6;locus_tag=MBDCBIIK_00953;product=hypothetical protein
1	Prodigal:2.6	CDS	966772	967503	.	+	0	ID=MBDCBIIK_00954;Name=kipI_1;dbxref=COG:COG2049;gene=kipI_1;inference=ab initio prediction:Prodigal:2.6,similar to AA sequence:UniProtKB:P60495;locus_tag=MBDCBIIK_00954;product=Kinase A inhibitor
1	Prodigal:2.6	CDS	967493	968497	.	+	0	ID=MBDCBIIK_00955;Name=kipA_1;dbxref=COG:COG1984;gene=kipA_1;inference=ab initio prediction:Prodigal:2.6,similar to AA sequence:UniProtKB:Q7WY77;locus_tag=MBDCBIIK_00955;product=KipI antagonist
1	Prodigal:2.6	CDS	968498	968938	.	+	0	ID=MBDCBIIK_00956;Name=accB_1;dbxref=COG:COG0511;gene=accB_1;inference=ab initio prediction:Prodigal:2.6,similar to AA sequence:UniProtKB:Q06881;locus_tag=MBDCBIIK_00956;product=Biotin carboxyl carrier protein of acetyl-CoA carboxylase
1	Prodigal:2.6	CDS	968949	970310	.	+	0	ID=MBDCBIIK_00957;eC_number=6.3.4.14;Name=accC;dbxref=COG:COG0439;gene=accC;inference=ab initio prediction:Prodigal:2.6,similar to AA sequence:UniProtKB:P37798;locus_tag=MBDCBIIK_00957;product=Biotin carboxylase
1	Prodigal:2.6	CDS	970307	971065	.	+	0	ID=MBDCBIIK_00958;inference=ab initio prediction:Prodigal:2.6,similar to AA sequence:UniProtKB:Q53WG6;locus_tag=MBDCBIIK_00958;note=UPF0271 protein TTHB195;product=hypothetical protein
1	Prodigal:2.6	CDS	971077	972321	.	+	0	ID=MBDCBIIK_00959;inference=ab initio prediction:Prodigal:2.6;locus_tag=MBDCBIIK_00959;product=hypothetical protein
1	Prodigal:2.6	CDS	972520	973206	.	+	0	ID=MBDCBIIK_00960;eC_number=3.2.2.9;Name=mtnN;dbxref=COG:COG0775;gene=mtnN;inference=ab initio prediction:Prodigal:2.6,similar to AA sequence:UniProtKB:Q99TQ0;locus_tag=MBDCBIIK_00960;product=5'-methylthioadenosine/S-adenosylhomocysteine nucleosidase
1	Prodigal:2.6	CDS	973226	973753	.	+	0	ID=MBDCBIIK_00961;inference=ab initio prediction:Prodigal:2.6;locus_tag=MBDCBIIK_00961;product=hypothetical protein
1	Prodigal:2.6	CDS	973754	974854	.	+	0	ID=MBDCBIIK_00962;Name=yqeH;dbxref=COG:COG1161;gene=yqeH;inference=ab initio prediction:Prodigal:2.6,similar to AA sequence:UniProtKB:P54453;locus_tag=MBDCBIIK_00962;product=putative protein YqeH
1	Prodigal:2.6	CDS	974870	975679	.	+	0	ID=MBDCBIIK_00963;eC_number=1.1.1.25;Name=aroE;dbxref=COG:COG0169;gene=aroE;inference=ab initio prediction:Prodigal:2.6,similar to AA sequence:UniProtKB:Q5HNV1;locus_tag=MBDCBIIK_00963;product=Shikimate dehydrogenase (NADP(+))
1	Prodigal:2.6	CDS	975679	975972	.	+	0	ID=MBDCBIIK_00964;dbxref=COG:COG1534;inference=ab initio prediction:Prodigal:2.6,similar to AA sequence:UniProtKB:P71376;locus_tag=MBDCBIIK_00964;product=RNA-binding protein
1	Prodigal:2.6	CDS	975969	976544	.	+	0	ID=MBDCBIIK_00965;eC_number=2.7.7.18;Name=nadD;dbxref=COG:COG1057;gene=nadD;inference=ab initio prediction:Prodigal:2.6,similar to AA sequence:UniProtKB:Q5HFG7;locus_tag=MBDCBIIK_00965;product=putative nicotinate-nucleotide adenylyltransferase
1	Prodigal:2.6	CDS	976531	977115	.	+	0	ID=MBDCBIIK_00966;inference=ab initio prediction:Prodigal:2.6;locus_tag=MBDCBIIK_00966;product=hypothetical protein
1	Prodigal:2.6	CDS	977116	977469	.	+	0	ID=MBDCBIIK_00967;Name=rsfS;dbxref=COG:COG0799;gene=rsfS;inference=ab initio prediction:Prodigal:2.6,similar to AA sequence:UniProtKB:Q9KD89;locus_tag=MBDCBIIK_00967;product=Ribosomal silencing factor RsfS
1	Prodigal:2.6	CDS	977472	978191	.	+	0	ID=MBDCBIIK_00968;eC_number=2.1.1.235;Name=tylM1;gene=tylM1;inference=ab initio prediction:Prodigal:2.6,similar to AA sequence:UniProtKB:P95748;locus_tag=MBDCBIIK_00968;product=dTDP-3-amino-3%2C6-dideoxy-alpha-D-glucopyranose N%2CN-dimethyltransferase
1	Prodigal:2.6	CDS	978250	978924	.	+	0	ID=MBDCBIIK_00969;Name=comEA;dbxref=COG:COG1555;gene=comEA;inference=ab initio prediction:Prodigal:2.6,similar to AA sequence:UniProtKB:P39694;locus_tag=MBDCBIIK_00969;product=ComE operon protein 1
1	Prodigal:2.6	CDS	979004	979465	.	+	0	ID=MBDCBIIK_00970;eC_number=3.5.4.33;Name=tadA_1;dbxref=COG:COG0590;gene=tadA_1;inference=ab initio prediction:Prodigal:2.6,similar to AA sequence:UniProtKB:P68398;locus_tag=MBDCBIIK_00970;product=tRNA-specific adenosine deaminase
1	Prodigal:2.6	CDS	979469	981685	.	+	0	ID=MBDCBIIK_00971;Name=comEC;dbxref=COG:COG0658;gene=comEC;inference=ab initio prediction:Prodigal:2.6,similar to AA sequence:UniProtKB:P39695;locus_tag=MBDCBIIK_00971;product=ComE operon protein 3
1	Prodigal:2.6	CDS	981730	982704	.	+	0	ID=MBDCBIIK_00972;Name=yqeN;dbxref=COG:COG1466;gene=yqeN;inference=ab initio prediction:Prodigal:2.6,similar to AA sequence:UniProtKB:P54459;locus_tag=MBDCBIIK_00972;product=putative protein YqeN
1	Prodigal:2.6	CDS	982822	983073	.	-	0	ID=MBDCBIIK_00973;Name=rpsT;dbxref=COG:COG0268;gene=rpsT;inference=ab initio prediction:Prodigal:2.6,similar to AA sequence:UniProtKB:Q2FXY6;locus_tag=MBDCBIIK_00973;product=30S ribosomal protein S20
1	Prodigal:2.6	CDS	983270	985189	.	+	0	ID=MBDCBIIK_00974;eC_number=3.6.5.-;Name=lepA;gene=lepA;inference=ab initio prediction:Prodigal:2.6,similar to AA sequence:UniProtKB:P65272;locus_tag=MBDCBIIK_00974;product=Elongation factor 4
1	Prodigal:2.6	CDS	985308	986432	.	+	0	ID=MBDCBIIK_00975;eC_number=1.3.99.-;Name=hemN;dbxref=COG:COG0635;gene=hemN;inference=ab initio prediction:Prodigal:2.6,similar to AA sequence:UniProtKB:P54304;locus_tag=MBDCBIIK_00975;product=Oxygen-independent coproporphyrinogen-III oxidase-like protein YqeR
1	Prodigal:2.6	CDS	986532	987509	.	+	0	ID=MBDCBIIK_00976;Name=hrcA;dbxref=COG:COG1420;gene=hrcA;inference=ab initio prediction:Prodigal:2.6,similar to AA sequence:UniProtKB:P68792;locus_tag=MBDCBIIK_00976;product=Heat-inducible transcription repressor HrcA
1	Prodigal:2.6	CDS	987538	988170	.	+	0	ID=MBDCBIIK_00977;Name=grpE;gene=grpE;inference=ab initio prediction:Prodigal:2.6,similar to AA sequence:UniProtKB:P99086;locus_tag=MBDCBIIK_00977;product=Protein GrpE
1	Prodigal:2.6	CDS	988226	990055	.	+	0	ID=MBDCBIIK_00978;Name=dnaK;gene=dnaK;inference=ab initio prediction:Prodigal:2.6,similar to AA sequence:UniProtKB:P99110;locus_tag=MBDCBIIK_00978;product=Chaperone protein DnaK
1	Prodigal:2.6	CDS	990200	991321	.	+	0	ID=MBDCBIIK_00979;Name=dnaJ;gene=dnaJ;inference=ab initio prediction:Prodigal:2.6,similar to AA sequence:UniProtKB:P63971;locus_tag=MBDCBIIK_00979;product=Chaperone protein DnaJ
1	Prodigal:2.6	CDS	991325	992263	.	+	0	ID=MBDCBIIK_00980;eC_number=2.1.1.-;Name=prmA;dbxref=COG:COG2264;gene=prmA;inference=ab initio prediction:Prodigal:2.6,similar to AA sequence:UniProtKB:P0A0P5;locus_tag=MBDCBIIK_00980;product=Ribosomal protein L11 methyltransferase
1	Prodigal:2.6	CDS	992280	993017	.	+	0	ID=MBDCBIIK_00981;eC_number=2.1.1.193;Name=rsmE;dbxref=COG:COG1385;gene=rsmE;inference=ab initio prediction:Prodigal:2.6,similar to AA sequence:UniProtKB:P54461;locus_tag=MBDCBIIK_00981;product=Ribosomal RNA small subunit methyltransferase E
1	Prodigal:2.6	CDS	993023	994369	.	+	0	ID=MBDCBIIK_00982;eC_number=2.8.4.5;Name=mtaB;dbxref=COG:COG0621;gene=mtaB;inference=ab initio prediction:Prodigal:2.6,similar to AA sequence:UniProtKB:P54462;locus_tag=MBDCBIIK_00982;product=Threonylcarbamoyladenosine tRNA methylthiotransferase MtaB
1	Prodigal:2.6	CDS	994495	994671	.	+	0	ID=MBDCBIIK_00983;Name=rpsU;dbxref=COG:COG0828;gene=rpsU;inference=ab initio prediction:Prodigal:2.6,similar to AA sequence:UniProtKB:Q2FXZ7;locus_tag=MBDCBIIK_00983;product=30S ribosomal protein S21
1	Prodigal:2.6	CDS	995516	996226	.	+	0	ID=MBDCBIIK_00984;inference=ab initio prediction:Prodigal:2.6;locus_tag=MBDCBIIK_00984;product=hypothetical protein
1	Prodigal:2.6	CDS	996241	997230	.	+	0	ID=MBDCBIIK_00985;inference=ab initio prediction:Prodigal:2.6,similar to AA sequence:UniProtKB:Q7A5C5;locus_tag=MBDCBIIK_00985;note=UPF0365 protein SA1402;product=hypothetical protein
1	Prodigal:2.6	CDS	997246	997929	.	+	0	ID=MBDCBIIK_00986;inference=ab initio prediction:Prodigal:2.6;locus_tag=MBDCBIIK_00986;product=hypothetical protein
1	Prodigal:2.6	CDS	998215	999162	.	+	0	ID=MBDCBIIK_00987;dbxref=COG:COG1702;inference=ab initio prediction:Prodigal:2.6,similar to AA sequence:UniProtKB:P9WIA3;locus_tag=MBDCBIIK_00987;product=PhoH-like protein
1	Prodigal:2.6	CDS	999163	999630	.	+	0	ID=MBDCBIIK_00988;eC_number=3.1.-.-;Name=ybeY;dbxref=COG:COG0319;gene=ybeY;inference=ab initio prediction:Prodigal:2.6,similar to AA sequence:UniProtKB:A0R0T0;locus_tag=MBDCBIIK_00988;product=Endoribonuclease YbeY
1	Prodigal:2.6	CDS	999632	999988	.	+	0	ID=MBDCBIIK_00989;eC_number=2.7.1.66;Name=dgkA;dbxref=COG:COG0818;gene=dgkA;inference=ab initio prediction:Prodigal:2.6,similar to AA sequence:UniProtKB:Q05888;locus_tag=MBDCBIIK_00989;product=Undecaprenol kinase
1	Prodigal:2.6	CDS	999988	1000392	.	+	0	ID=MBDCBIIK_00990;eC_number=3.5.4.5;Name=cdd;dbxref=COG:COG0295;gene=cdd;inference=ab initio prediction:Prodigal:2.6,similar to AA sequence:UniProtKB:P19079;locus_tag=MBDCBIIK_00990;product=Cytidine deaminase
1	Prodigal:2.6	CDS	1000392	1001291	.	+	0	ID=MBDCBIIK_00991;Name=era;gene=era;inference=ab initio prediction:Prodigal:2.6,similar to AA sequence:UniProtKB:P64085;locus_tag=MBDCBIIK_00991;product=GTPase Era
1	Prodigal:2.6	CDS	1001317	1002078	.	+	0	ID=MBDCBIIK_00992;Name=recO;dbxref=COG:COG1381;gene=recO;inference=ab initio prediction:Prodigal:2.6,similar to AA sequence:UniProtKB:P42095;locus_tag=MBDCBIIK_00992;product=DNA repair protein RecO
1	Prodigal:2.6	CDS	1002208	1003599	.	-	0	ID=MBDCBIIK_00993;eC_number=6.1.1.14;Name=glyQS;gene=glyQS;inference=ab initio prediction:Prodigal:2.6,similar to AA sequence:UniProtKB:P99129;locus_tag=MBDCBIIK_00993;product=Glycine--tRNA ligase
1	Prodigal:2.6	CDS	1004067	1004558	.	+	0	ID=MBDCBIIK_00994;Name=ccpN;dbxref=COG:COG0517;gene=ccpN;inference=ab initio prediction:Prodigal:2.6,similar to AA sequence:UniProtKB:O34994;locus_tag=MBDCBIIK_00994;product=Transcriptional repressor CcpN
1	Prodigal:2.6	CDS	1004570	1005388	.	+	0	ID=MBDCBIIK_00995;eC_number=2.7.11.32;Name=yqfL_2;dbxref=COG:COG1806;gene=yqfL_2;inference=ab initio prediction:Prodigal:2.6,similar to AA sequence:UniProtKB:P54470;locus_tag=MBDCBIIK_00995;product=Putative pyruvate%2C phosphate dikinase regulatory protein
1	Prodigal:2.6	CDS	1005562	1007358	.	+	0	ID=MBDCBIIK_00996;eC_number=2.7.7.-;Name=dnaG;dbxref=COG:COG0358;gene=dnaG;inference=ab initio prediction:Prodigal:2.6,similar to AA sequence:UniProtKB:P63964;locus_tag=MBDCBIIK_00996;product=DNA primase
1	Prodigal:2.6	CDS	1007629	1008735	.	+	0	ID=MBDCBIIK_00997;Name=sigA;dbxref=COG:COG0568;gene=sigA;inference=ab initio prediction:Prodigal:2.6,similar to AA sequence:UniProtKB:P0A0J0;locus_tag=MBDCBIIK_00997;product=RNA polymerase sigma factor SigA
1	Prodigal:2.6	CDS	1008890	1009579	.	+	0	ID=MBDCBIIK_00998;eC_number=2.1.1.217;Name=trmK;dbxref=COG:COG2384;gene=trmK;inference=ab initio prediction:Prodigal:2.6,similar to AA sequence:UniProtKB:P54471;locus_tag=MBDCBIIK_00998;product=tRNA (adenine(22)-N(1))-methyltransferase
1	Prodigal:2.6	CDS	1009569	1010669	.	+	0	ID=MBDCBIIK_00999;dbxref=COG:COG0327;inference=ab initio prediction:Prodigal:2.6,similar to AA sequence:UniProtKB:P67272;locus_tag=MBDCBIIK_00999;product=GTP cyclohydrolase 1 type 2 
1	Prodigal:2.6	CDS	1010704	1012050	.	+	0	ID=MBDCBIIK_01000;eC_number=3.6.4.13;Name=cshB;dbxref=COG:COG0513;gene=cshB;inference=ab initio prediction:Prodigal:2.6,similar to AA sequence:UniProtKB:Q818H2;locus_tag=MBDCBIIK_01000;product=DEAD-box ATP-dependent RNA helicase CshB
1	Prodigal:2.6	CDS	1012060	1012950	.	+	0	ID=MBDCBIIK_01001;eC_number=3.1.21.2;Name=nfo;gene=nfo;inference=ab initio prediction:Prodigal:2.6,similar to AA sequence:UniProtKB:P63538;locus_tag=MBDCBIIK_01001;product=putative endonuclease 4
1	Prodigal:2.6	CDS	1013168	1013950	.	+	0	ID=MBDCBIIK_01002;eC_number=3.6.3.-;Name=znuC_1;dbxref=COG:COG1121;gene=znuC_1;inference=ab initio prediction:Prodigal:2.6,similar to AA sequence:UniProtKB:O34946;locus_tag=MBDCBIIK_01002;product=High-affinity zinc uptake system ATP-binding protein ZnuC
1	Prodigal:2.6	CDS	1013984	1014832	.	+	0	ID=MBDCBIIK_01003;Name=znuB;dbxref=COG:COG1108;gene=znuB;inference=ab initio prediction:Prodigal:2.6,similar to AA sequence:UniProtKB:O34610;locus_tag=MBDCBIIK_01003;product=High-affinity zinc uptake system membrane protein ZnuB
1	Prodigal:2.6	CDS	1014835	1015254	.	+	0	ID=MBDCBIIK_01004;Name=zur;dbxref=COG:COG0735;gene=zur;inference=ab initio prediction:Prodigal:2.6,similar to AA sequence:UniProtKB:P54479;locus_tag=MBDCBIIK_01004;product=Zinc-specific metallo-regulatory protein
1	Prodigal:2.6	CDS	1015667	1016266	.	+	0	ID=MBDCBIIK_01005;eC_number=1.15.1.1;Name=sodA;dbxref=COG:COG0605;gene=sodA;inference=ab initio prediction:Prodigal:2.6,similar to AA sequence:UniProtKB:P0C0Q6;locus_tag=MBDCBIIK_01005;product=Superoxide dismutase [Mn/Fe]
1	Prodigal:2.6	CDS	1016667	1018754	.	+	0	ID=MBDCBIIK_01006;Name=pbpH;dbxref=COG:COG0768;gene=pbpH;inference=ab initio prediction:Prodigal:2.6,similar to AA sequence:UniProtKB:Q796K8;locus_tag=MBDCBIIK_01006;product=Penicillin-binding protein H
1	Prodigal:2.6	CDS	1018859	1019008	.	+	0	ID=MBDCBIIK_01007;Name=rpmG2;dbxref=COG:COG0267;gene=rpmG2;inference=ab initio prediction:Prodigal:2.6,similar to AA sequence:UniProtKB:Q2FY22;locus_tag=MBDCBIIK_01007;product=50S ribosomal protein L33 2
1	Prodigal:2.6	CDS	1019191	1019742	.	+	0	ID=MBDCBIIK_01008;Name=yqgN;dbxref=COG:COG0212;gene=yqgN;inference=ab initio prediction:Prodigal:2.6,similar to AA sequence:UniProtKB:P54491;locus_tag=MBDCBIIK_01008;product=putative protein YqgN
1	Prodigal:2.6	CDS	1019743	1021203	.	+	0	ID=MBDCBIIK_01009;eC_number=3.4.21.105;Name=gluP;dbxref=COG:COG0705;gene=gluP;inference=ab initio prediction:Prodigal:2.6,similar to AA sequence:UniProtKB:P54493;locus_tag=MBDCBIIK_01009;product=Rhomboid protease GluP
1	Prodigal:2.6	CDS	1021187	1021387	.	+	0	ID=MBDCBIIK_01010;Name=yqgQ;dbxref=COG:COG4483;gene=yqgQ;inference=ab initio prediction:Prodigal:2.6,similar to AA sequence:UniProtKB:P54494;locus_tag=MBDCBIIK_01010;product=putative protein YqgQ
1	Prodigal:2.6	CDS	1021387	1022373	.	+	0	ID=MBDCBIIK_01011;eC_number=2.7.1.2;Name=glcK;dbxref=COG:COG1940;gene=glcK;inference=ab initio prediction:Prodigal:2.6,similar to AA sequence:UniProtKB:P54495;locus_tag=MBDCBIIK_01011;product=Glucokinase
1	Prodigal:2.6	CDS	1022373	1022699	.	+	0	ID=MBDCBIIK_01012;inference=ab initio prediction:Prodigal:2.6;locus_tag=MBDCBIIK_01012;product=hypothetical protein
1	Prodigal:2.6	CDS	1022699	1023322	.	+	0	ID=MBDCBIIK_01013;eC_number=3.-.-.-;inference=ab initio prediction:Prodigal:2.6,similar to AA sequence:UniProtKB:Q5XD24;locus_tag=MBDCBIIK_01013;product=putative metallo-hydrolase
1	Prodigal:2.6	CDS	1023379	1024353	.	+	0	ID=MBDCBIIK_01014;Name=comGA;dbxref=COG:COG2804;gene=comGA;inference=ab initio prediction:Prodigal:2.6,similar to AA sequence:UniProtKB:P25953;locus_tag=MBDCBIIK_01014;product=ComG operon protein 1
1	Prodigal:2.6	CDS	1024325	1025392	.	+	0	ID=MBDCBIIK_01015;inference=ab initio prediction:Prodigal:2.6;locus_tag=MBDCBIIK_01015;product=hypothetical protein
1	Prodigal:2.6	CDS	1025410	1025727	.	+	0	ID=MBDCBIIK_01016;Name=comGC;dbxref=COG:COG4537;gene=comGC;inference=ab initio prediction:Prodigal:2.6,similar to AA sequence:UniProtKB:P25955;locus_tag=MBDCBIIK_01016;product=ComG operon protein 3
1	Prodigal:2.6	CDS	1025705	1026154	.	+	0	ID=MBDCBIIK_01017;inference=ab initio prediction:Prodigal:2.6;locus_tag=MBDCBIIK_01017;product=hypothetical protein
1	Prodigal:2.6	CDS	1026141	1026434	.	+	0	ID=MBDCBIIK_01018;inference=ab initio prediction:Prodigal:2.6;locus_tag=MBDCBIIK_01018;product=hypothetical protein
1	Prodigal:2.6	CDS	1026388	1026849	.	+	0	ID=MBDCBIIK_01019;inference=ab initio prediction:Prodigal:2.6;locus_tag=MBDCBIIK_01019;product=hypothetical protein
1	Prodigal:2.6	CDS	1026821	1027012	.	+	0	ID=MBDCBIIK_01020;inference=ab initio prediction:Prodigal:2.6;locus_tag=MBDCBIIK_01020;product=hypothetical protein
1	Prodigal:2.6	CDS	1027029	1027526	.	+	0	ID=MBDCBIIK_01021;eC_number=2.7.1.71;Name=aroK;dbxref=COG:COG0703;gene=aroK;inference=ab initio prediction:Prodigal:2.6,similar to AA sequence:UniProtKB:O67925;locus_tag=MBDCBIIK_01021;product=Shikimate kinase
1	Prodigal:2.6	CDS	1027744	1028835	.	+	0	ID=MBDCBIIK_01022;eC_number=2.1.2.10;Name=gcvT;gene=gcvT;inference=ab initio prediction:Prodigal:2.6,similar to AA sequence:UniProtKB:P64225;locus_tag=MBDCBIIK_01022;product=Aminomethyltransferase
1	Prodigal:2.6	CDS	1028855	1030201	.	+	0	ID=MBDCBIIK_01023;eC_number=1.4.4.2;Name=gcvPA;gene=gcvPA;inference=ab initio prediction:Prodigal:2.6,similar to AA sequence:UniProtKB:P64218;locus_tag=MBDCBIIK_01023;product=putative glycine dehydrogenase (decarboxylating) subunit 1
1	Prodigal:2.6	CDS	1030194	1031702	.	+	0	ID=MBDCBIIK_01024;eC_number=1.4.4.2;Name=gcvPB;gene=gcvPB;inference=ab initio prediction:Prodigal:2.6,similar to AA sequence:UniProtKB:P99168;locus_tag=MBDCBIIK_01024;product=putative glycine dehydrogenase (decarboxylating) subunit 2
1	Prodigal:2.6	CDS	1032173	1032442	.	+	0	ID=MBDCBIIK_01025;inference=ab initio prediction:Prodigal:2.6;locus_tag=MBDCBIIK_01025;product=hypothetical protein
1	Prodigal:2.6	CDS	1032594	1032980	.	-	0	ID=MBDCBIIK_01026;Name=yibN;dbxref=COG:COG0607;gene=yibN;inference=ab initio prediction:Prodigal:2.6,similar to AA sequence:UniProtKB:P0AG27;locus_tag=MBDCBIIK_01026;product=putative protein YibN
1	Prodigal:2.6	CDS	1033140	1033970	.	+	0	ID=MBDCBIIK_01027;eC_number=2.3.1.181;Name=lipM;dbxref=COG:COG0095;gene=lipM;inference=ab initio prediction:Prodigal:2.6,similar to AA sequence:UniProtKB:P54511;locus_tag=MBDCBIIK_01027;product=Octanoyltransferase LipM
1	Prodigal:2.6	CDS	1034011	1034229	.	-	0	ID=MBDCBIIK_01028;inference=ab initio prediction:Prodigal:2.6;locus_tag=MBDCBIIK_01028;product=hypothetical protein
1	Prodigal:2.6	CDS	1034243	1034821	.	-	0	ID=MBDCBIIK_01029;inference=ab initio prediction:Prodigal:2.6;locus_tag=MBDCBIIK_01029;product=hypothetical protein
1	Prodigal:2.6	CDS	1034924	1035985	.	+	0	ID=MBDCBIIK_01030;eC_number=3.4.11.-;Name=ypdF;dbxref=COG:COG0006;gene=ypdF;inference=ab initio prediction:Prodigal:2.6,similar to AA sequence:UniProtKB:P76524;locus_tag=MBDCBIIK_01030;product=Aminopeptidase YpdF
1	Prodigal:2.6	CDS	1036012	1036569	.	+	0	ID=MBDCBIIK_01031;Name=efp;gene=efp;inference=ab initio prediction:Prodigal:2.6,similar to AA sequence:UniProtKB:P99066;locus_tag=MBDCBIIK_01031;product=Elongation factor P
1	Prodigal:2.6	CDS	1036719	1037744	.	+	0	ID=MBDCBIIK_01032;eC_number=1.2.1.38;Name=argC;gene=argC;inference=ab initio prediction:Prodigal:2.6,similar to AA sequence:UniProtKB:Q07906;locus_tag=MBDCBIIK_01032;product=N-acetyl-gamma-glutamyl-phosphate reductase
1	Prodigal:2.6	CDS	1037763	1038956	.	+	0	ID=MBDCBIIK_01033;Name=argJ;dbxref=COG:COG1364;gene=argJ;inference=ab initio prediction:Prodigal:2.6,similar to AA sequence:UniProtKB:Q9K8V3;locus_tag=MBDCBIIK_01033;product=Arginine biosynthesis bifunctional protein ArgJ
1	Prodigal:2.6	CDS	1038966	1039703	.	+	0	ID=MBDCBIIK_01034;eC_number=2.7.2.8;Name=argB;dbxref=COG:COG0548;gene=argB;inference=ab initio prediction:Prodigal:2.6,similar to AA sequence:UniProtKB:Q8DV44;locus_tag=MBDCBIIK_01034;product=Acetylglutamate kinase
1	Prodigal:2.6	CDS	1039703	1040833	.	+	0	ID=MBDCBIIK_01035;eC_number=2.6.1.11;Name=argD;dbxref=COG:COG4992;gene=argD;inference=ab initio prediction:Prodigal:2.6,similar to AA sequence:UniProtKB:O66442;locus_tag=MBDCBIIK_01035;product=Acetylornithine aminotransferase
1	Prodigal:2.6	CDS	1041091	1041558	.	+	0	ID=MBDCBIIK_01036;Name=accB_2;dbxref=COG:COG0511;gene=accB_2;inference=ab initio prediction:Prodigal:2.6,similar to AA sequence:UniProtKB:P49786;locus_tag=MBDCBIIK_01036;product=Biotin carboxyl carrier protein of acetyl-CoA carboxylase
1	Prodigal:2.6	CDS	1041558	1042916	.	+	0	ID=MBDCBIIK_01037;eC_number=6.4.1.7;Name=cfiB_1;dbxref=COG:COG0439;gene=cfiB_1;inference=ab initio prediction:Prodigal:2.6,similar to AA sequence:UniProtKB:D3DJ42;locus_tag=MBDCBIIK_01037;product=2-oxoglutarate carboxylase small subunit
1	Prodigal:2.6	CDS	1042928	1043290	.	+	0	ID=MBDCBIIK_01038;inference=ab initio prediction:Prodigal:2.6,similar to AA sequence:UniProtKB:Q5XA93;locus_tag=MBDCBIIK_01038;product=putative protein
1	Prodigal:2.6	CDS	1043366	1043755	.	+	0	ID=MBDCBIIK_01039;Name=nusB;gene=nusB;inference=ab initio prediction:Prodigal:2.6,similar to AA sequence:UniProtKB:P65578;locus_tag=MBDCBIIK_01039;product=Transcription antitermination protein NusB
1	Prodigal:2.6	CDS	1043770	1045107	.	+	0	ID=MBDCBIIK_01040;eC_number=3.1.11.6;Name=xseA;dbxref=COG:COG1570;gene=xseA;inference=ab initio prediction:Prodigal:2.6,similar to AA sequence:UniProtKB:P04994;locus_tag=MBDCBIIK_01040;product=Exodeoxyribonuclease 7 large subunit
1	Prodigal:2.6	CDS	1045100	1045330	.	+	0	ID=MBDCBIIK_01041;eC_number=3.1.11.6;Name=xseB;dbxref=COG:COG1722;gene=xseB;inference=ab initio prediction:Prodigal:2.6,similar to AA sequence:UniProtKB:Q7VV85;locus_tag=MBDCBIIK_01041;product=Exodeoxyribonuclease 7 small subunit
1	Prodigal:2.6	CDS	1045296	1046189	.	+	0	ID=MBDCBIIK_01042;eC_number=2.5.1.10;inference=ab initio prediction:Prodigal:2.6,similar to AA sequence:UniProtKB:Q08291;locus_tag=MBDCBIIK_01042;product=Farnesyl diphosphate synthase
1	Prodigal:2.6	CDS	1046504	1046956	.	+	0	ID=MBDCBIIK_01043;Name=argR_2;gene=argR_2;inference=ab initio prediction:Prodigal:2.6,similar to AA sequence:UniProtKB:P63580;locus_tag=MBDCBIIK_01043;product=Arginine repressor
1	Prodigal:2.6	CDS	1046972	1048648	.	+	0	ID=MBDCBIIK_01044;Name=recN;dbxref=COG:COG0497;gene=recN;inference=ab initio prediction:Prodigal:2.6,similar to AA sequence:UniProtKB:P05824;locus_tag=MBDCBIIK_01044;product=DNA repair protein RecN
1	Prodigal:2.6	CDS	1048908	1050329	.	+	0	ID=MBDCBIIK_01045;eC_number=1.8.1.4;dbxref=COG:COG1249;inference=ab initio prediction:Prodigal:2.6,similar to AA sequence:UniProtKB:P18925;locus_tag=MBDCBIIK_01045;product=Dihydrolipoyl dehydrogenase
1	Prodigal:2.6	CDS	1050344	1051342	.	+	0	ID=MBDCBIIK_01046;eC_number=1.2.4.4;Name=bfmBAA;dbxref=COG:COG1071;gene=bfmBAA;inference=ab initio prediction:Prodigal:2.6,similar to AA sequence:UniProtKB:P37940;locus_tag=MBDCBIIK_01046;product=2-oxoisovalerate dehydrogenase subunit alpha
1	Prodigal:2.6	CDS	1051335	1052318	.	+	0	ID=MBDCBIIK_01047;eC_number=1.2.4.4;Name=bfmBAB;dbxref=COG:COG0022;gene=bfmBAB;inference=ab initio prediction:Prodigal:2.6,similar to AA sequence:UniProtKB:P37941;locus_tag=MBDCBIIK_01047;product=2-oxoisovalerate dehydrogenase subunit beta
1	Prodigal:2.6	CDS	1052343	1053650	.	+	0	ID=MBDCBIIK_01048;eC_number=2.3.1.12;Name=pdhC_1;dbxref=COG:COG0508;gene=pdhC_1;inference=ab initio prediction:Prodigal:2.6,similar to AA sequence:UniProtKB:P21883;locus_tag=MBDCBIIK_01048;product=Dihydrolipoyllysine-residue acetyltransferase component of pyruvate dehydrogenase complex
1	Prodigal:2.6	CDS	1053855	1054292	.	+	0	ID=MBDCBIIK_01049;inference=ab initio prediction:Prodigal:2.6,similar to AA sequence:UniProtKB:Q7A5G0;locus_tag=MBDCBIIK_01049;note=UPF0403 protein SA1345;product=hypothetical protein
1	Prodigal:2.6	CDS	1054305	1055282	.	+	0	ID=MBDCBIIK_01050;inference=ab initio prediction:Prodigal:2.6;locus_tag=MBDCBIIK_01050;product=hypothetical protein
1	Prodigal:2.6	CDS	1055660	1056784	.	+	0	ID=MBDCBIIK_01051;eC_number=3.4.11.4;Name=pepT_1;dbxref=COG:COG2195;gene=pepT_1;inference=ab initio prediction:Prodigal:2.6,similar to AA sequence:UniProtKB:P29745;locus_tag=MBDCBIIK_01051;product=Peptidase T
1	Prodigal:2.6	CDS	1056864	1058270	.	+	0	ID=MBDCBIIK_01052;eC_number=1.1.1.44;Name=gnd;gene=gnd;inference=ab initio prediction:Prodigal:2.6,similar to AA sequence:UniProtKB:P63334;locus_tag=MBDCBIIK_01052;product=6-phosphogluconate dehydrogenase%2C decarboxylating
1	Prodigal:2.6	CDS	1058440	1060095	.	+	0	ID=MBDCBIIK_01053;eC_number=3.2.1.10;Name=malL;dbxref=COG:COG0366;gene=malL;inference=ab initio prediction:Prodigal:2.6,similar to AA sequence:UniProtKB:P29094;locus_tag=MBDCBIIK_01053;product=Oligo-1%2C6-glucosidase
1	Prodigal:2.6	CDS	1060358	1061239	.	-	0	ID=MBDCBIIK_01054;Name=marA;gene=marA;inference=ab initio prediction:Prodigal:2.6,similar to AA sequence:UniProtKB:P0ACH5;locus_tag=MBDCBIIK_01054;product=Multiple antibiotic resistance protein MarA
1	Prodigal:2.6	CDS	1061440	1062924	.	-	0	ID=MBDCBIIK_01055;eC_number=1.1.1.49;Name=zwf_1;dbxref=COG:COG0364;gene=zwf_1;inference=ab initio prediction:Prodigal:2.6,similar to AA sequence:UniProtKB:P54547;locus_tag=MBDCBIIK_01055;product=Glucose-6-phosphate 1-dehydrogenase
1	Prodigal:2.6	CDS	1063348	1064268	.	+	0	ID=MBDCBIIK_01056;eC_number=3.1.26.11;Name=rnz;dbxref=COG:COG1234;gene=rnz;inference=ab initio prediction:Prodigal:2.6,similar to AA sequence:UniProtKB:P54548;locus_tag=MBDCBIIK_01056;product=Ribonuclease Z
1	Prodigal:2.6	CDS	1064318	1065133	.	-	0	ID=MBDCBIIK_01057;eC_number=1.5.1.2;Name=proC;gene=proC;inference=ab initio prediction:Prodigal:2.6,similar to AA sequence:UniProtKB:Q7A5G8;locus_tag=MBDCBIIK_01057;product=Pyrroline-5-carboxylate reductase
1	Prodigal:2.6	CDS	1065294	1066052	.	+	0	ID=MBDCBIIK_01058;eC_number=1.-.-.-;inference=ab initio prediction:Prodigal:2.6,similar to AA sequence:UniProtKB:Q7A3L9;locus_tag=MBDCBIIK_01058;product=putative oxidoreductase
1	Prodigal:2.6	CDS	1066275	1067183	.	-	0	ID=MBDCBIIK_01059;eC_number=1.1.1.-;Name=yhdN;dbxref=COG:COG0667;gene=yhdN;inference=ab initio prediction:Prodigal:2.6,similar to AA sequence:UniProtKB:P80874;locus_tag=MBDCBIIK_01059;product=Aldo-keto reductase YhdN
1	Prodigal:2.6	CDS	1067266	1067808	.	+	0	ID=MBDCBIIK_01060;eC_number=3.6.1.13;Name=nudF;dbxref=COG:COG0494;gene=nudF;inference=ab initio prediction:Prodigal:2.6,similar to AA sequence:UniProtKB:P54570;locus_tag=MBDCBIIK_01060;product=ADP-ribose pyrophosphatase
1	Prodigal:2.6	CDS	1067913	1068362	.	+	0	ID=MBDCBIIK_01061;Name=fur;dbxref=COG:COG0735;gene=fur;inference=ab initio prediction:Prodigal:2.6,similar to AA sequence:UniProtKB:P54574;locus_tag=MBDCBIIK_01061;product=Ferric uptake regulation protein
1	Prodigal:2.6	CDS	1068405	1069292	.	+	0	ID=MBDCBIIK_01062;Name=xerD_1;gene=xerD_1;inference=ab initio prediction:Prodigal:2.6,similar to AA sequence:UniProtKB:P0A0P0;locus_tag=MBDCBIIK_01062;product=Tyrosine recombinase XerD
1	Prodigal:2.6	CDS	1069345	1069854	.	-	0	ID=MBDCBIIK_01063;inference=ab initio prediction:Prodigal:2.6;locus_tag=MBDCBIIK_01063;product=hypothetical protein
1	Prodigal:2.6	CDS	1069898	1070698	.	+	0	ID=MBDCBIIK_01064;Name=scpA;dbxref=COG:COG1354;gene=scpA;inference=ab initio prediction:Prodigal:2.6,similar to AA sequence:UniProtKB:P35154;locus_tag=MBDCBIIK_01064;product=Segregation and condensation protein A
1	Prodigal:2.6	CDS	1070691	1071233	.	+	0	ID=MBDCBIIK_01065;Name=scpB;dbxref=COG:COG1386;gene=scpB;inference=ab initio prediction:Prodigal:2.6,similar to AA sequence:UniProtKB:P35155;locus_tag=MBDCBIIK_01065;product=Segregation and condensation protein B
1	Prodigal:2.6	CDS	1071226	1071963	.	+	0	ID=MBDCBIIK_01066;eC_number=5.4.99.22;Name=rluB;dbxref=COG:COG1187;gene=rluB;inference=ab initio prediction:Prodigal:2.6,similar to AA sequence:UniProtKB:P35159;locus_tag=MBDCBIIK_01066;product=Ribosomal large subunit pseudouridine synthase B
1	Prodigal:2.6	CDS	1072097	1072822	.	+	0	ID=MBDCBIIK_01067;Name=srrA;dbxref=COG:COG0745;gene=srrA;inference=ab initio prediction:Prodigal:2.6,similar to AA sequence:UniProtKB:Q5HFT0;locus_tag=MBDCBIIK_01067;product=Transcriptional regulatory protein SrrA
1	Prodigal:2.6	CDS	1072806	1074572	.	+	0	ID=MBDCBIIK_01068;eC_number=2.7.13.3;Name=srrB;gene=srrB;inference=ab initio prediction:Prodigal:2.6,similar to AA sequence:UniProtKB:Q9L523;locus_tag=MBDCBIIK_01068;product=Sensor protein SrrB
1	Prodigal:2.6	CDS	1075164	1075703	.	+	0	ID=MBDCBIIK_01069;Name=ribU;gene=ribU;inference=ab initio prediction:Prodigal:2.6,similar to AA sequence:UniProtKB:E5QVT2;locus_tag=MBDCBIIK_01069;product=Riboflavin transporter RibU
1	Prodigal:2.6	CDS	1076108	1076356	.	-	0	ID=MBDCBIIK_01070;inference=ab initio prediction:Prodigal:2.6,similar to AA sequence:UniProtKB:P10245;locus_tag=MBDCBIIK_01070;product=Ferredoxin
1	Prodigal:2.6	CDS	1076489	1077427	.	+	0	ID=MBDCBIIK_01071;inference=ab initio prediction:Prodigal:2.6;locus_tag=MBDCBIIK_01071;product=hypothetical protein
1	Prodigal:2.6	CDS	1077414	1078793	.	+	0	ID=MBDCBIIK_01072;eC_number=3.6.4.12;Name=recQ_1;dbxref=COG:COG0514;gene=recQ_1;inference=ab initio prediction:Prodigal:2.6,similar to AA sequence:UniProtKB:P15043;locus_tag=MBDCBIIK_01072;product=ATP-dependent DNA helicase RecQ
1	Prodigal:2.6	CDS	1078914	1080332	.	+	0	ID=MBDCBIIK_01073;Name=ebpS;gene=ebpS;inference=ab initio prediction:Prodigal:2.6,similar to AA sequence:UniProtKB:Q7A5I6;locus_tag=MBDCBIIK_01073;product=Elastin-binding protein EbpS
1	Prodigal:2.6	CDS	1080465	1081451	.	+	0	ID=MBDCBIIK_01074;eC_number=4.3.1.9;dbxref=COG:COG0492;inference=ab initio prediction:Prodigal:2.6,similar to AA sequence:UniProtKB:Q93HX6;locus_tag=MBDCBIIK_01074;product=Glucosaminate ammonia-lyase
1	Prodigal:2.6	CDS	1081663	1082631	.	-	0	ID=MBDCBIIK_01075;eC_number=3.5.1.1;Name=ansB;gene=ansB;inference=ab initio prediction:Prodigal:2.6,similar to AA sequence:UniProtKB:P06608;locus_tag=MBDCBIIK_01075;product=L-asparaginase
1	Prodigal:2.6	CDS	1082710	1083357	.	+	0	ID=MBDCBIIK_01076;eC_number=2.7.4.25;Name=cmk;gene=cmk;inference=ab initio prediction:Prodigal:2.6,similar to AA sequence:UniProtKB:P63807;locus_tag=MBDCBIIK_01076;product=Cytidylate kinase
1	Prodigal:2.6	CDS	1083841	1085019	.	+	0	ID=MBDCBIIK_01077;Name=rpsA;gene=rpsA;inference=ab initio prediction:Prodigal:2.6,similar to AA sequence:UniProtKB:Q7A5J0;locus_tag=MBDCBIIK_01077;product=30S ribosomal protein S1
1	Prodigal:2.6	CDS	1085235	1086545	.	+	0	ID=MBDCBIIK_01078;Name=der;gene=der;inference=ab initio prediction:Prodigal:2.6,similar to AA sequence:UniProtKB:P64060;locus_tag=MBDCBIIK_01078;product=GTPase Der
1	Prodigal:2.6	CDS	1086566	1087564	.	+	0	ID=MBDCBIIK_01079;eC_number=1.1.1.94;Name=gpsA;gene=gpsA;inference=ab initio prediction:Prodigal:2.6,similar to AA sequence:UniProtKB:P64191;locus_tag=MBDCBIIK_01079;product=Glycerol-3-phosphate dehydrogenase [NAD(P)+]
1	Prodigal:2.6	CDS	1087735	1088007	.	+	0	ID=MBDCBIIK_01080;Name=hup;dbxref=COG:COG0776;gene=hup;inference=ab initio prediction:Prodigal:2.6,similar to AA sequence:UniProtKB:Q99U17;locus_tag=MBDCBIIK_01080;product=DNA-binding protein HU
1	Prodigal:2.6	CDS	1088477	1089055	.	+	0	ID=MBDCBIIK_01081;inference=ab initio prediction:Prodigal:2.6;locus_tag=MBDCBIIK_01081;product=hypothetical protein
1	Prodigal:2.6	CDS	1089048	1089773	.	+	0	ID=MBDCBIIK_01082;eC_number=2.1.1.163;Name=menG;gene=menG;inference=ab initio prediction:Prodigal:2.6,similar to AA sequence:UniProtKB:P67062;locus_tag=MBDCBIIK_01082;product=Demethylmenaquinone methyltransferase
1	Prodigal:2.6	CDS	1089775	1090734	.	+	0	ID=MBDCBIIK_01083;eC_number=2.5.1.30;Name=hepT;dbxref=COG:COG0142;gene=hepT;inference=ab initio prediction:Prodigal:2.6,similar to AA sequence:UniProtKB:P31114;locus_tag=MBDCBIIK_01083;product=Heptaprenyl diphosphate synthase component 2
1	Prodigal:2.6	CDS	1090853	1091323	.	+	0	ID=MBDCBIIK_01084;eC_number=2.7.4.6;Name=ndk;dbxref=COG:COG0105;gene=ndk;inference=ab initio prediction:Prodigal:2.6,similar to AA sequence:UniProtKB:Q5HFV4;locus_tag=MBDCBIIK_01084;product=Nucleoside diphosphate kinase
1	Prodigal:2.6	CDS	1091732	1092970	.	+	0	ID=MBDCBIIK_01085;eC_number=4.2.3.5;Name=aroC;dbxref=COG:COG0082;gene=aroC;inference=ab initio prediction:Prodigal:2.6,similar to AA sequence:UniProtKB:Q59803;locus_tag=MBDCBIIK_01085;product=Chorismate synthase
1	Prodigal:2.6	CDS	1092998	1094062	.	+	0	ID=MBDCBIIK_01086;eC_number=4.2.3.4;Name=aroB;gene=aroB;inference=ab initio prediction:Prodigal:2.6,similar to AA sequence:UniProtKB:Q6GGU4;locus_tag=MBDCBIIK_01086;product=3-dehydroquinate synthase
1	Prodigal:2.6	CDS	1094072	1095373	.	+	0	ID=MBDCBIIK_01087;eC_number=2.5.1.19;Name=aroA_2;gene=aroA_2;inference=ab initio prediction:Prodigal:2.6,similar to AA sequence:UniProtKB:P63585;locus_tag=MBDCBIIK_01087;product=3-phosphoshikimate 1-carboxyvinyltransferase
1	Prodigal:2.6	CDS	1095377	1096621	.	+	0	ID=MBDCBIIK_01088;Name=lapB;gene=lapB;inference=ab initio prediction:Prodigal:2.6,protein motif:HAMAP:MF_00994;locus_tag=MBDCBIIK_01088;product=Lipopolysaccharide assembly protein B
1	Prodigal:2.6	CDS	1096635	1097198	.	+	0	ID=MBDCBIIK_01089;inference=ab initio prediction:Prodigal:2.6;locus_tag=MBDCBIIK_01089;product=hypothetical protein
1	Prodigal:2.6	CDS	1097210	1097803	.	+	0	ID=MBDCBIIK_01090;inference=ab initio prediction:Prodigal:2.6;locus_tag=MBDCBIIK_01090;product=hypothetical protein
1	Prodigal:2.6	CDS	1097848	1098543	.	+	0	ID=MBDCBIIK_01091;inference=ab initio prediction:Prodigal:2.6;locus_tag=MBDCBIIK_01091;product=hypothetical protein
1	Prodigal:2.6	CDS	1098724	1099041	.	+	0	ID=MBDCBIIK_01092;Name=ypjD;dbxref=COG:COG1694;gene=ypjD;inference=ab initio prediction:Prodigal:2.6,similar to AA sequence:UniProtKB:P42979;locus_tag=MBDCBIIK_01092;product=putative protein YpjD
1	Prodigal:2.6	CDS	1099063	1100205	.	+	0	ID=MBDCBIIK_01093;eC_number=2.4.1.-;Name=bshA;dbxref=COG:COG0438;gene=bshA;inference=ab initio prediction:Prodigal:2.6,similar to AA sequence:UniProtKB:Q81ST7;locus_tag=MBDCBIIK_01093;product=N-acetyl-alpha-D-glucosaminyl L-malate synthase
1	Prodigal:2.6	CDS	1100195	1101397	.	+	0	ID=MBDCBIIK_01094;eC_number=2.7.7.72;Name=cca;gene=cca;inference=ab initio prediction:Prodigal:2.6,similar to AA sequence:UniProtKB:Q7SIB1;locus_tag=MBDCBIIK_01094;product=CCA-adding enzyme
1	Prodigal:2.6	CDS	1101384	1102355	.	+	0	ID=MBDCBIIK_01095;eC_number=6.3.4.15;Name=birA;dbxref=COG:COG0340;gene=birA;inference=ab initio prediction:Prodigal:2.6,similar to AA sequence:UniProtKB:P0CI75;locus_tag=MBDCBIIK_01095;product=Bifunctional ligase/repressor BirA
1	Prodigal:2.6	CDS	1102380	1105088	.	+	0	ID=MBDCBIIK_01096;eC_number=3.6.4.12;Name=dinG;dbxref=COG:COG0847;gene=dinG;inference=ab initio prediction:Prodigal:2.6,similar to AA sequence:UniProtKB:Q2FYH5;locus_tag=MBDCBIIK_01096;product=putative ATP-dependent helicase DinG 
1	Prodigal:2.6	CDS	1105209	1106501	.	+	0	ID=MBDCBIIK_01097;eC_number=6.1.1.22;Name=asnS;gene=asnS;inference=ab initio prediction:Prodigal:2.6,similar to AA sequence:UniProtKB:P67572;locus_tag=MBDCBIIK_01097;product=Asparagine--tRNA ligase
1	Prodigal:2.6	CDS	1106594	1107280	.	+	0	ID=MBDCBIIK_01098;Name=dnaD;dbxref=COG:COG3935;gene=dnaD;inference=ab initio prediction:Prodigal:2.6,similar to AA sequence:UniProtKB:P39787;locus_tag=MBDCBIIK_01098;product=DNA replication protein DnaD
1	Prodigal:2.6	CDS	1107270	1107929	.	+	0	ID=MBDCBIIK_01099;eC_number=4.2.99.18;Name=nth;dbxref=COG:COG0177;gene=nth;inference=ab initio prediction:Prodigal:2.6,similar to AA sequence:UniProtKB:P0AB83;locus_tag=MBDCBIIK_01099;product=Endonuclease III
1	Prodigal:2.6	CDS	1107934	1108266	.	+	0	ID=MBDCBIIK_01100;inference=ab initio prediction:Prodigal:2.6;locus_tag=MBDCBIIK_01100;product=hypothetical protein
1	Prodigal:2.6	CDS	1108456	1110690	.	-	0	ID=MBDCBIIK_01101;Name=ponA;dbxref=COG:COG0744;gene=ponA;inference=ab initio prediction:Prodigal:2.6,similar to AA sequence:UniProtKB:P39793;locus_tag=MBDCBIIK_01101;product=Penicillin-binding protein 1A/1B
1	Prodigal:2.6	CDS	1110687	1111316	.	-	0	ID=MBDCBIIK_01102;eC_number=3.1.22.-;Name=recU;gene=recU;inference=ab initio prediction:Prodigal:2.6,similar to AA sequence:UniProtKB:P68817;locus_tag=MBDCBIIK_01102;product=Holliday junction resolvase RecU
1	Prodigal:2.6	CDS	1111657	1111989	.	+	0	ID=MBDCBIIK_01103;inference=ab initio prediction:Prodigal:2.6;locus_tag=MBDCBIIK_01103;product=hypothetical protein
1	Prodigal:2.6	CDS	1112001	1112567	.	+	0	ID=MBDCBIIK_01104;inference=ab initio prediction:Prodigal:2.6,similar to AA sequence:UniProtKB:P50838;locus_tag=MBDCBIIK_01104;note=UPF0398 protein YpsA;product=hypothetical protein
1	Prodigal:2.6	CDS	1112509	1112919	.	+	0	ID=MBDCBIIK_01105;Name=gpsB;gene=gpsB;inference=ab initio prediction:Prodigal:2.6,similar to AA sequence:UniProtKB:Q7A5L1;locus_tag=MBDCBIIK_01105;product=Cell cycle protein GpsB
1	Prodigal:2.6	CDS	1113561	1114697	.	+	0	ID=MBDCBIIK_01106;eC_number=2.1.1.173;Name=rlmL;dbxref=COG:COG0116;gene=rlmL;inference=ab initio prediction:Prodigal:2.6,similar to AA sequence:UniProtKB:Q9K0V4;locus_tag=MBDCBIIK_01106;product=Ribosomal RNA large subunit methyltransferase L
1	Prodigal:2.6	CDS	1114829	1115503	.	+	0	ID=MBDCBIIK_01107;inference=ab initio prediction:Prodigal:2.6;locus_tag=MBDCBIIK_01107;product=hypothetical protein
1	Prodigal:2.6	CDS	1115881	1119318	.	+	0	ID=MBDCBIIK_01108;eC_number=3.6.5.5;dbxref=COG:COG0699;inference=ab initio prediction:Prodigal:2.6,similar to AA sequence:UniProtKB:B2IZD3;locus_tag=MBDCBIIK_01108;product=Bacterial dynamin-like protein
1	Prodigal:2.6	CDS	1119337	1120215	.	+	0	ID=MBDCBIIK_01109;eC_number=3.1.11.-;Name=ypcP;dbxref=COG:COG0258;gene=ypcP;inference=ab initio prediction:Prodigal:2.6,similar to AA sequence:UniProtKB:P54161;locus_tag=MBDCBIIK_01109;product=5'-3' exonuclease
1	Prodigal:2.6	CDS	1120457	1151005	.	+	0	ID=MBDCBIIK_01110;Name=ebh_2;gene=ebh_2;inference=ab initio prediction:Prodigal:2.6,similar to AA sequence:UniProtKB:Q8NWQ6;locus_tag=MBDCBIIK_01110;product=Extracellular matrix-binding protein ebh
1	Prodigal:2.6	CDS	1151180	1151572	.	-	0	ID=MBDCBIIK_01111;Name=rnhA;dbxref=COG:COG0328;gene=rnhA;inference=ab initio prediction:Prodigal:2.6,similar to AA sequence:UniProtKB:P54162;locus_tag=MBDCBIIK_01111;product=14.7 kDa ribonuclease H-like protein
1	Prodigal:2.6	CDS	1151897	1152601	.	-	0	ID=MBDCBIIK_01112;Name=yhhQ;dbxref=COG:COG1738;gene=yhhQ;inference=ab initio prediction:Prodigal:2.6,similar to AA sequence:UniProtKB:P37619;locus_tag=MBDCBIIK_01112;product=Queuosine precursor transporter
1	Prodigal:2.6	CDS	1152852	1153046	.	+	0	ID=MBDCBIIK_01113;inference=ab initio prediction:Prodigal:2.6;locus_tag=MBDCBIIK_01113;product=hypothetical protein
1	Prodigal:2.6	CDS	1153058	1153318	.	+	0	ID=MBDCBIIK_01114;inference=ab initio prediction:Prodigal:2.6;locus_tag=MBDCBIIK_01114;product=hypothetical protein
1	Prodigal:2.6	CDS	1153367	1153807	.	+	0	ID=MBDCBIIK_01115;inference=ab initio prediction:Prodigal:2.6,similar to AA sequence:UniProtKB:Q7A5M6;locus_tag=MBDCBIIK_01115;note=UPF0403 protein SA1261;product=hypothetical protein
1	Prodigal:2.6	CDS	1154019	1155068	.	+	0	ID=MBDCBIIK_01116;dbxref=COG:COG0577;inference=ab initio prediction:Prodigal:2.6,similar to AA sequence:UniProtKB:P9WG17;locus_tag=MBDCBIIK_01116;product=putative ABC transporter permease
1	Prodigal:2.6	CDS	1155084	1155746	.	+	0	ID=MBDCBIIK_01117;Name=ytrE;dbxref=COG:COG1136;gene=ytrE;inference=ab initio prediction:Prodigal:2.6,similar to AA sequence:UniProtKB:O34392;locus_tag=MBDCBIIK_01117;product=ABC transporter ATP-binding protein YtrE
1	Prodigal:2.6	CDS	1156060	1157016	.	+	0	ID=MBDCBIIK_01118;eC_number=2.1.1.45;Name=thyA;dbxref=COG:COG0207;gene=thyA;inference=ab initio prediction:Prodigal:2.6,similar to AA sequence:UniProtKB:P67046;locus_tag=MBDCBIIK_01118;product=Thymidylate synthase
1	Prodigal:2.6	CDS	1157058	1157543	.	+	0	ID=MBDCBIIK_01119;eC_number=1.5.1.3;Name=folA;dbxref=COG:COG0262;gene=folA;inference=ab initio prediction:Prodigal:2.6,similar to AA sequence:UniProtKB:P0C0P0;locus_tag=MBDCBIIK_01119;product=Dihydrofolate reductase
1	Prodigal:2.6	CDS	1157553	1158401	.	+	0	ID=MBDCBIIK_01120;inference=ab initio prediction:Prodigal:2.6,similar to AA sequence:UniProtKB:Q8NWR0;locus_tag=MBDCBIIK_01120;product=DegV domain-containing protein
1	Prodigal:2.6	CDS	1158504	1159028	.	+	0	ID=MBDCBIIK_01121;eC_number=1.8.4.11;Name=msrA2;dbxref=COG:COG0225;gene=msrA2;inference=ab initio prediction:Prodigal:2.6,similar to AA sequence:UniProtKB:P0A086;locus_tag=MBDCBIIK_01121;product=Peptide methionine sulfoxide reductase MsrA 2
1	Prodigal:2.6	CDS	1159025	1159453	.	+	0	ID=MBDCBIIK_01122;eC_number=1.8.4.12;Name=msrB;gene=msrB;inference=ab initio prediction:Prodigal:2.6,similar to AA sequence:UniProtKB:P99065;locus_tag=MBDCBIIK_01122;product=Peptide methionine sulfoxide reductase MsrB
1	Prodigal:2.6	CDS	1159466	1159966	.	+	0	ID=MBDCBIIK_01123;Name=crr;gene=crr;inference=ab initio prediction:Prodigal:2.6,similar to AA sequence:UniProtKB:P60857;locus_tag=MBDCBIIK_01123;product=PTS system glucose-specific EIIA component
1	Prodigal:2.6	CDS	1159966	1160190	.	+	0	ID=MBDCBIIK_01124;inference=ab initio prediction:Prodigal:2.6,similar to AA sequence:UniProtKB:Q7A0W3;locus_tag=MBDCBIIK_01124;note=UPF0346 protein MW1311;product=hypothetical protein
1	Prodigal:2.6	CDS	1160535	1162010	.	+	0	ID=MBDCBIIK_01125;eC_number=3.4.21.-;inference=ab initio prediction:Prodigal:2.6,similar to AA sequence:UniProtKB:Q7A5M9;locus_tag=MBDCBIIK_01125;product=putative CtpA-like serine protease
1	Prodigal:2.6	CDS	1162346	1162849	.	+	0	ID=MBDCBIIK_01126;inference=ab initio prediction:Prodigal:2.6;locus_tag=MBDCBIIK_01126;product=hypothetical protein
1	Prodigal:2.6	CDS	1162867	1163940	.	+	0	ID=MBDCBIIK_01127;eC_number=2.4.1.227;Name=murG;gene=murG;inference=ab initio prediction:Prodigal:2.6,similar to AA sequence:UniProtKB:P65482;locus_tag=MBDCBIIK_01127;product=UDP-N-acetylglucosamine--N-acetylmuramyl-(pentapeptide) pyrophosphoryl-undecaprenol N-acetylglucosamine transferase
1	Prodigal:2.6	CDS	1163953	1164567	.	+	0	ID=MBDCBIIK_01128;eC_number=3.1.3.27;Name=pgpB_1;dbxref=COG:COG0671;gene=pgpB_1;inference=ab initio prediction:Prodigal:2.6,similar to AA sequence:UniProtKB:O34349;locus_tag=MBDCBIIK_01128;product=Phosphatidylglycerophosphatase B
1	Prodigal:2.6	CDS	1164779	1164973	.	+	0	ID=MBDCBIIK_01129;inference=ab initio prediction:Prodigal:2.6;locus_tag=MBDCBIIK_01129;product=hypothetical protein
1	Prodigal:2.6	CDS	1164930	1165289	.	+	0	ID=MBDCBIIK_01130;eC_number=3.6.3.20;Name=ugpC_1;dbxref=COG:COG3839;gene=ugpC_1;inference=ab initio prediction:Prodigal:2.6,similar to AA sequence:UniProtKB:P10907;locus_tag=MBDCBIIK_01130;product=sn-glycerol-3-phosphate import ATP-binding protein UgpC
1	Prodigal:2.6	CDS	1165349	1166020	.	+	0	ID=MBDCBIIK_01131;eC_number=3.6.3.20;Name=ugpC_2;dbxref=COG:COG3839;gene=ugpC_2;inference=ab initio prediction:Prodigal:2.6,similar to AA sequence:UniProtKB:Q8ZLF4;locus_tag=MBDCBIIK_01131;product=sn-glycerol-3-phosphate import ATP-binding protein UgpC
1	Prodigal:2.6	CDS	1166076	1166972	.	+	0	ID=MBDCBIIK_01132;Name=yteP;dbxref=COG:COG4209;gene=yteP;inference=ab initio prediction:Prodigal:2.6,similar to AA sequence:UniProtKB:C0SPB3;locus_tag=MBDCBIIK_01132;product=putative multiple-sugar transport system permease YteP
1	Prodigal:2.6	CDS	1166984	1167547	.	+	0	ID=MBDCBIIK_01133;inference=ab initio prediction:Prodigal:2.6;locus_tag=MBDCBIIK_01133;product=hypothetical protein
1	Prodigal:2.6	CDS	1167502	1168671	.	+	0	ID=MBDCBIIK_01134;inference=ab initio prediction:Prodigal:2.6;locus_tag=MBDCBIIK_01134;product=hypothetical protein
1	Prodigal:2.6	CDS	1168687	1168863	.	+	0	ID=MBDCBIIK_01135;inference=ab initio prediction:Prodigal:2.6;locus_tag=MBDCBIIK_01135;product=hypothetical protein
1	Prodigal:2.6	CDS	1168841	1169017	.	-	0	ID=MBDCBIIK_01136;inference=ab initio prediction:Prodigal:2.6;locus_tag=MBDCBIIK_01136;product=hypothetical protein
1	Prodigal:2.6	CDS	1169040	1169582	.	+	0	ID=MBDCBIIK_01137;Name=araQ;dbxref=COG:COG0395;gene=araQ;inference=ab initio prediction:Prodigal:2.6,similar to AA sequence:UniProtKB:P94530;locus_tag=MBDCBIIK_01137;product=L-arabinose transport system permease protein AraQ
1	Prodigal:2.6	CDS	1169596	1169706	.	+	0	ID=MBDCBIIK_01138;inference=ab initio prediction:Prodigal:2.6;locus_tag=MBDCBIIK_01138;product=hypothetical protein
1	Prodigal:2.6	CDS	1169645	1169779	.	+	0	ID=MBDCBIIK_01139;inference=ab initio prediction:Prodigal:2.6;locus_tag=MBDCBIIK_01139;product=hypothetical protein
1	Prodigal:2.6	CDS	1169779	1170450	.	+	0	ID=MBDCBIIK_01140;inference=ab initio prediction:Prodigal:2.6;locus_tag=MBDCBIIK_01140;product=hypothetical protein
1	Prodigal:2.6	CDS	1170437	1171762	.	+	0	ID=MBDCBIIK_01141;Name=yeeO;dbxref=COG:COG0534;gene=yeeO;inference=ab initio prediction:Prodigal:2.6,similar to AA sequence:UniProtKB:P76352;locus_tag=MBDCBIIK_01141;product=putative FMN/FAD exporter YeeO
1	Prodigal:2.6	CDS	1171769	1172518	.	+	0	ID=MBDCBIIK_01142;Name=glpR;dbxref=COG:COG1349;gene=glpR;inference=ab initio prediction:Prodigal:2.6,similar to AA sequence:UniProtKB:P0ACL0;locus_tag=MBDCBIIK_01142;product=Glycerol-3-phosphate regulon repressor
1	Prodigal:2.6	CDS	1173104	1173763	.	+	0	ID=MBDCBIIK_01143;Name=arlR;dbxref=COG:COG0745;gene=arlR;inference=ab initio prediction:Prodigal:2.6,similar to AA sequence:UniProtKB:Q9KJN4;locus_tag=MBDCBIIK_01143;product=Response regulator ArlR
1	Prodigal:2.6	CDS	1173760	1175130	.	+	0	ID=MBDCBIIK_01144;eC_number=2.7.13.3;Name=arlS;dbxref=COG:COG0642;gene=arlS;inference=ab initio prediction:Prodigal:2.6,similar to AA sequence:UniProtKB:Q9KJN3;locus_tag=MBDCBIIK_01144;product=Signal transduction histidine-protein kinase ArlS
1	Prodigal:2.6	CDS	1175545	1178349	.	+	0	ID=MBDCBIIK_01145;eC_number=1.2.4.2;Name=odhA;gene=odhA;inference=ab initio prediction:Prodigal:2.6,similar to AA sequence:UniProtKB:Q99U74;locus_tag=MBDCBIIK_01145;product=2-oxoglutarate dehydrogenase E1 component
1	Prodigal:2.6	CDS	1178367	1179629	.	+	0	ID=MBDCBIIK_01146;eC_number=2.3.1.61;Name=odhB;gene=odhB;inference=ab initio prediction:Prodigal:2.6,similar to AA sequence:UniProtKB:Q7A5N4;locus_tag=MBDCBIIK_01146;product=Dihydrolipoyllysine-residue succinyltransferase component of 2-oxoglutarate dehydrogenase complex
1	Prodigal:2.6	CDS	1179793	1179966	.	-	0	ID=MBDCBIIK_01147;inference=ab initio prediction:Prodigal:2.6;locus_tag=MBDCBIIK_01147;product=hypothetical protein
1	Prodigal:2.6	CDS	1180167	1180976	.	+	0	ID=MBDCBIIK_01148;eC_number=1.13.11.-;Name=mhqA;dbxref=COG:COG0346;gene=mhqA;inference=ab initio prediction:Prodigal:2.6,similar to AA sequence:UniProtKB:O34689;locus_tag=MBDCBIIK_01148;product=Putative ring-cleaving dioxygenase MhqA
1	Prodigal:2.6	CDS	1181001	1181204	.	+	0	ID=MBDCBIIK_01149;inference=ab initio prediction:Prodigal:2.6;locus_tag=MBDCBIIK_01149;product=hypothetical protein
1	Prodigal:2.6	CDS	1181382	1182173	.	+	0	ID=MBDCBIIK_01150;Name=nirQ;dbxref=COG:COG0714;gene=nirQ;inference=ab initio prediction:Prodigal:2.6,similar to AA sequence:UniProtKB:Q02441;locus_tag=MBDCBIIK_01150;product=Denitrification regulatory protein NirQ
1	Prodigal:2.6	CDS	1182186	1184075	.	+	0	ID=MBDCBIIK_01151;eC_number=6.6.1.2;Name=cobT;gene=cobT;inference=ab initio prediction:Prodigal:2.6,similar to AA sequence:UniProtKB:P29934;locus_tag=MBDCBIIK_01151;product=Aerobic cobaltochelatase subunit CobT
1	Prodigal:2.6	CDS	1184262	1185605	.	+	0	ID=MBDCBIIK_01152;Name=brnQ_1;dbxref=COG:COG1114;gene=brnQ_1;inference=ab initio prediction:Prodigal:2.6,similar to AA sequence:UniProtKB:P0AD99;locus_tag=MBDCBIIK_01152;product=Branched-chain amino acid transport system 2 carrier protein
1	Prodigal:2.6	CDS	1185681	1186811	.	-	0	ID=MBDCBIIK_01153;inference=ab initio prediction:Prodigal:2.6,similar to AA sequence:UniProtKB:P60108;locus_tag=MBDCBIIK_01153;product=TelA-like protein
1	Prodigal:2.6	CDS	1186834	1187460	.	-	0	ID=MBDCBIIK_01154;inference=ab initio prediction:Prodigal:2.6;locus_tag=MBDCBIIK_01154;product=hypothetical protein
1	Prodigal:2.6	CDS	1187500	1187769	.	-	0	ID=MBDCBIIK_01155;eC_number=3.6.1.7;Name=acyP;dbxref=COG:COG1254;gene=acyP;inference=ab initio prediction:Prodigal:2.6,similar to AA sequence:UniProtKB:O35031;locus_tag=MBDCBIIK_01155;product=Acylphosphatase
1	Prodigal:2.6	CDS	1187928	1188236	.	+	0	ID=MBDCBIIK_01156;inference=ab initio prediction:Prodigal:2.6;locus_tag=MBDCBIIK_01156;product=hypothetical protein
1	Prodigal:2.6	CDS	1188417	1188617	.	+	0	ID=MBDCBIIK_01157;Name=cspA_1;dbxref=COG:COG1278;gene=cspA_1;inference=ab initio prediction:Prodigal:2.6,similar to AA sequence:UniProtKB:Q2FYN2;locus_tag=MBDCBIIK_01157;product=Cold shock protein CspA
1	Prodigal:2.6	CDS	1188976	1189557	.	+	0	ID=MBDCBIIK_01158;inference=ab initio prediction:Prodigal:2.6;locus_tag=MBDCBIIK_01158;product=hypothetical protein
1	Prodigal:2.6	CDS	1189563	1189973	.	+	0	ID=MBDCBIIK_01159;inference=ab initio prediction:Prodigal:2.6;locus_tag=MBDCBIIK_01159;product=hypothetical protein
1	Prodigal:2.6	CDS	1189960	1190823	.	+	0	ID=MBDCBIIK_01160;eC_number=3.6.3.-;Name=thiQ;dbxref=COG:COG3840;gene=thiQ;inference=ab initio prediction:Prodigal:2.6,similar to AA sequence:UniProtKB:P44986;locus_tag=MBDCBIIK_01160;product=Thiamine import ATP-binding protein ThiQ
1	Prodigal:2.6	CDS	1190832	1191581	.	+	0	ID=MBDCBIIK_01161;inference=ab initio prediction:Prodigal:2.6;locus_tag=MBDCBIIK_01161;product=hypothetical protein
1	Prodigal:2.6	CDS	1191713	1192978	.	-	0	ID=MBDCBIIK_01162;eC_number=4.1.1.20;Name=lysA;dbxref=COG:COG0019;gene=lysA;inference=ab initio prediction:Prodigal:2.6,similar to AA sequence:UniProtKB:P9WIU7;locus_tag=MBDCBIIK_01162;product=Diaminopimelate decarboxylase
1	Prodigal:2.6	CDS	1192979	1194052	.	-	0	ID=MBDCBIIK_01163;eC_number=5.1.1.1;Name=alr1_2;dbxref=COG:COG0787;gene=alr1_2;inference=ab initio prediction:Prodigal:2.6,similar to AA sequence:UniProtKB:Q5HED1;locus_tag=MBDCBIIK_01163;product=Alanine racemase 1
1	Prodigal:2.6	CDS	1194058	1195209	.	-	0	ID=MBDCBIIK_01164;eC_number=3.-.-.-;Name=yxeP_3;dbxref=COG:COG1473;gene=yxeP_3;inference=ab initio prediction:Prodigal:2.6,similar to AA sequence:UniProtKB:P54955;locus_tag=MBDCBIIK_01164;product=putative hydrolase YxeP
1	Prodigal:2.6	CDS	1195367	1196089	.	-	0	ID=MBDCBIIK_01165;eC_number=2.3.1.89;Name=dapH;dbxref=COG:COG2171;gene=dapH;inference=ab initio prediction:Prodigal:2.6,similar to AA sequence:UniProtKB:Q7A2S0;locus_tag=MBDCBIIK_01165;product=2%2C3%2C4%2C5-tetrahydropyridine-2%2C6-dicarboxylate N-acetyltransferase
1	Prodigal:2.6	CDS	1196111	1196833	.	-	0	ID=MBDCBIIK_01166;eC_number=1.17.1.8;Name=dapB;dbxref=COG:COG0289;gene=dapB;inference=ab initio prediction:Prodigal:2.6,similar to AA sequence:UniProtKB:Q5HG24;locus_tag=MBDCBIIK_01166;product=4-hydroxy-tetrahydrodipicolinate reductase
1	Prodigal:2.6	CDS	1196833	1197717	.	-	0	ID=MBDCBIIK_01167;eC_number=4.3.3.7;Name=dapA;gene=dapA;inference=ab initio prediction:Prodigal:2.6,similar to AA sequence:UniProtKB:Q6GH13;locus_tag=MBDCBIIK_01167;product=4-hydroxy-tetrahydrodipicolinate synthase
1	Prodigal:2.6	CDS	1197719	1198708	.	-	0	ID=MBDCBIIK_01168;eC_number=1.2.1.11;Name=asd;dbxref=COG:COG0136;gene=asd;inference=ab initio prediction:Prodigal:2.6,similar to AA sequence:UniProtKB:Q04797;locus_tag=MBDCBIIK_01168;product=Aspartate-semialdehyde dehydrogenase
1	Prodigal:2.6	CDS	1198779	1200011	.	-	0	ID=MBDCBIIK_01169;eC_number=2.7.2.4;Name=lysC;dbxref=COG:COG0527;gene=lysC;inference=ab initio prediction:Prodigal:2.6,similar to AA sequence:UniProtKB:P08495;locus_tag=MBDCBIIK_01169;product=Aspartokinase 2
1	Prodigal:2.6	CDS	1200588	1202195	.	-	0	ID=MBDCBIIK_01170;Name=ybiT_2;dbxref=COG:COG0488;gene=ybiT_2;inference=ab initio prediction:Prodigal:2.6,similar to AA sequence:UniProtKB:P0A9U3;locus_tag=MBDCBIIK_01170;product=putative ABC transporter ATP-binding protein YbiT
1	Prodigal:2.6	CDS	1202410	1203306	.	+	0	ID=MBDCBIIK_01171;Name=cvfB;gene=cvfB;inference=ab initio prediction:Prodigal:2.6,similar to AA sequence:UniProtKB:Q7A5Q1;locus_tag=MBDCBIIK_01171;product=Conserved virulence factor B
1	Prodigal:2.6	CDS	1203910	1204887	.	+	0	ID=MBDCBIIK_01172;Name=pstS;gene=pstS;inference=ab initio prediction:Prodigal:2.6,similar to AA sequence:UniProtKB:Q7A5Q2;locus_tag=MBDCBIIK_01172;product=Phosphate-binding protein PstS
1	Prodigal:2.6	CDS	1205095	1206021	.	+	0	ID=MBDCBIIK_01173;Name=pstC1;dbxref=COG:COG0573;gene=pstC1;inference=ab initio prediction:Prodigal:2.6,similar to AA sequence:UniProtKB:P9WG07;locus_tag=MBDCBIIK_01173;product=Phosphate transport system permease protein PstC 1
1	Prodigal:2.6	CDS	1206023	1206928	.	+	0	ID=MBDCBIIK_01174;Name=pstA;dbxref=COG:COG0581;gene=pstA;inference=ab initio prediction:Prodigal:2.6,similar to AA sequence:UniProtKB:P07654;locus_tag=MBDCBIIK_01174;product=Phosphate transport system permease protein PstA
1	Prodigal:2.6	CDS	1207021	1207896	.	+	0	ID=MBDCBIIK_01175;eC_number=3.6.3.27;Name=pstB3;dbxref=COG:COG1117;gene=pstB3;inference=ab initio prediction:Prodigal:2.6,similar to AA sequence:UniProtKB:P0A2V9;locus_tag=MBDCBIIK_01175;product=Phosphate import ATP-binding protein PstB 3
1	Prodigal:2.6	CDS	1207903	1208550	.	+	0	ID=MBDCBIIK_01176;Name=phoU;dbxref=COG:COG0704;gene=phoU;inference=ab initio prediction:Prodigal:2.6,similar to AA sequence:UniProtKB:Q83WB2;locus_tag=MBDCBIIK_01176;product=Phosphate-specific transport system accessory protein PhoU
1	Prodigal:2.6	CDS	1208644	1210455	.	-	0	ID=MBDCBIIK_01177;eC_number=3.4.24.-;Name=pepF1_1;gene=pepF1_1;inference=ab initio prediction:Prodigal:2.6,similar to AA sequence:UniProtKB:P54124;locus_tag=MBDCBIIK_01177;product=Oligoendopeptidase F%2C plasmid
1	Prodigal:2.6	CDS	1210703	1211041	.	+	0	ID=MBDCBIIK_01178;inference=ab initio prediction:Prodigal:2.6;locus_tag=MBDCBIIK_01178;product=hypothetical protein
1	Prodigal:2.6	CDS	1211220	1212221	.	+	0	ID=MBDCBIIK_01179;Name=gsiC;dbxref=COG:COG0601;gene=gsiC;inference=ab initio prediction:Prodigal:2.6,similar to AA sequence:UniProtKB:P75798;locus_tag=MBDCBIIK_01179;product=Glutathione transport system permease protein GsiC
1	Prodigal:2.6	CDS	1212211	1213065	.	+	0	ID=MBDCBIIK_01180;Name=ddpC;dbxref=COG:COG1173;gene=ddpC;inference=ab initio prediction:Prodigal:2.6,similar to AA sequence:UniProtKB:P77463;locus_tag=MBDCBIIK_01180;product=putative D%2CD-dipeptide transport system permease protein DdpC
1	Prodigal:2.6	CDS	1213028	1213804	.	+	0	ID=MBDCBIIK_01181;Name=oppD_1;dbxref=COG:COG0444;gene=oppD_1;inference=ab initio prediction:Prodigal:2.6,similar to AA sequence:UniProtKB:P24136;locus_tag=MBDCBIIK_01181;product=Oligopeptide transport ATP-binding protein OppD
1	Prodigal:2.6	CDS	1213807	1214505	.	+	0	ID=MBDCBIIK_01182;Name=ddpF;dbxref=COG:COG1124;gene=ddpF;inference=ab initio prediction:Prodigal:2.6,similar to AA sequence:UniProtKB:P77622;locus_tag=MBDCBIIK_01182;product=putative D%2CD-dipeptide transport ATP-binding protein DdpF
1	Prodigal:2.6	CDS	1214639	1215649	.	-	0	ID=MBDCBIIK_01183;Name=yclQ_1;dbxref=COG:COG4607;gene=yclQ_1;inference=ab initio prediction:Prodigal:2.6,similar to AA sequence:UniProtKB:P94421;locus_tag=MBDCBIIK_01183;product=putative ABC transporter solute-binding protein YclQ
1	Prodigal:2.6	CDS	1215714	1216478	.	-	0	ID=MBDCBIIK_01184;eC_number=3.6.1.-;Name=cof;gene=cof;inference=ab initio prediction:Prodigal:2.6,protein motif:HAMAP:MF_01847;locus_tag=MBDCBIIK_01184;product=HMP-PP phosphatase
1	Prodigal:2.6	CDS	1217498	1218751	.	-	0	ID=MBDCBIIK_01185;eC_number=2.3.2.18;Name=femB;dbxref=COG:COG2348;gene=femB;inference=ab initio prediction:Prodigal:2.6,similar to AA sequence:UniProtKB:Q2FYR1;locus_tag=MBDCBIIK_01185;product=Aminoacyltransferase FemB
1	Prodigal:2.6	CDS	1218777	1220030	.	-	0	ID=MBDCBIIK_01186;eC_number=2.3.2.17;Name=femA_2;dbxref=COG:COG2348;gene=femA_2;inference=ab initio prediction:Prodigal:2.6,similar to AA sequence:UniProtKB:Q2FYR2;locus_tag=MBDCBIIK_01186;product=Aminoacyltransferase FemA
1	Prodigal:2.6	CDS	1220005	1220127	.	-	0	ID=MBDCBIIK_01187;inference=ab initio prediction:Prodigal:2.6;locus_tag=MBDCBIIK_01187;product=hypothetical protein
1	Prodigal:2.6	CDS	1220303	1220962	.	-	0	ID=MBDCBIIK_01188;eC_number=3.1.2.-;Name=hchA;dbxref=COG:COG0693;gene=hchA;inference=ab initio prediction:Prodigal:2.6,similar to AA sequence:UniProtKB:Q2G0M7;locus_tag=MBDCBIIK_01188;product=Protein/nucleic acid deglycase HchA
1	Prodigal:2.6	CDS	1221153	1221884	.	-	0	ID=MBDCBIIK_01189;eC_number=4.2.1.20;Name=trpA;dbxref=COG:COG0159;gene=trpA;inference=ab initio prediction:Prodigal:2.6,similar to AA sequence:UniProtKB:Q97P33;locus_tag=MBDCBIIK_01189;product=Tryptophan synthase alpha chain
1	Prodigal:2.6	CDS	1221877	1223085	.	-	0	ID=MBDCBIIK_01190;eC_number=4.2.1.20;Name=trpB;dbxref=COG:COG0133;gene=trpB;inference=ab initio prediction:Prodigal:2.6,similar to AA sequence:UniProtKB:Q81TL8;locus_tag=MBDCBIIK_01190;product=Tryptophan synthase beta chain
1	Prodigal:2.6	CDS	1223262	1223711	.	-	0	ID=MBDCBIIK_01191;eC_number=5.3.1.24;Name=trpF;dbxref=COG:COG0135;gene=trpF;inference=ab initio prediction:Prodigal:2.6,similar to AA sequence:UniProtKB:Q56320;locus_tag=MBDCBIIK_01191;product=N-(5'-phosphoribosyl)anthranilate isomerase
1	Prodigal:2.6	CDS	1223701	1224489	.	-	0	ID=MBDCBIIK_01192;eC_number=4.1.1.48;Name=trpC;gene=trpC;inference=ab initio prediction:Prodigal:2.6,similar to AA sequence:UniProtKB:Q2YRR4;locus_tag=MBDCBIIK_01192;product=Indole-3-glycerol phosphate synthase
1	Prodigal:2.6	CDS	1224493	1225488	.	-	0	ID=MBDCBIIK_01193;eC_number=2.4.2.18;Name=trpD2;dbxref=COG:COG0547;gene=trpD2;inference=ab initio prediction:Prodigal:2.6,similar to AA sequence:UniProtKB:Q8YXQ9;locus_tag=MBDCBIIK_01193;product=Anthranilate phosphoribosyltransferase 2
1	Prodigal:2.6	CDS	1225491	1226057	.	-	0	ID=MBDCBIIK_01194;eC_number=4.1.3.27;Name=trpG;dbxref=COG:COG0512;gene=trpG;inference=ab initio prediction:Prodigal:2.6,similar to AA sequence:UniProtKB:P26922;locus_tag=MBDCBIIK_01194;product=Anthranilate synthase component 2
1	Prodigal:2.6	CDS	1226054	1227460	.	-	0	ID=MBDCBIIK_01195;eC_number=4.1.3.27;Name=trpE;dbxref=COG:COG0147;gene=trpE;inference=ab initio prediction:Prodigal:2.6,similar to AA sequence:UniProtKB:P20580;locus_tag=MBDCBIIK_01195;product=Anthranilate synthase component 1
1	Prodigal:2.6	CDS	1228119	1229207	.	+	0	ID=MBDCBIIK_01196;eC_number=1.3.1.43;Name=tyrC;gene=tyrC;inference=ab initio prediction:Prodigal:2.6,similar to AA sequence:UniProtKB:Q04983;locus_tag=MBDCBIIK_01196;product=Cyclohexadienyl dehydrogenase
1	Prodigal:2.6	CDS	1229279	1230541	.	-	0	ID=MBDCBIIK_01197;Name=umuC;dbxref=COG:COG0389;gene=umuC;inference=ab initio prediction:Prodigal:2.6,similar to AA sequence:UniProtKB:P04152;locus_tag=MBDCBIIK_01197;product=Protein UmuC
1	Prodigal:2.6	CDS	1230685	1230870	.	+	0	ID=MBDCBIIK_01198;eC_number=5.3.2.-;inference=ab initio prediction:Prodigal:2.6,similar to AA sequence:UniProtKB:P99132;locus_tag=MBDCBIIK_01198;product=putative tautomerase.1
1	Prodigal:2.6	CDS	1231415	1232404	.	-	0	ID=MBDCBIIK_01199;Name=msrR;dbxref=COG:COG1316;gene=msrR;inference=ab initio prediction:Prodigal:2.6,similar to AA sequence:UniProtKB:Q7BHL7;locus_tag=MBDCBIIK_01199;product=Regulatory protein MsrR
1	Prodigal:2.6	CDS	1232540	1233055	.	+	0	ID=MBDCBIIK_01200;eC_number=1.8.4.11;Name=msrA1;dbxref=COG:COG0225;gene=msrA1;inference=ab initio prediction:Prodigal:2.6,similar to AA sequence:UniProtKB:P0A081;locus_tag=MBDCBIIK_01200;product=Peptide methionine sulfoxide reductase MsrA 1
1	Prodigal:2.6	CDS	1233249	1235771	.	-	0	ID=MBDCBIIK_01201;eC_number=2.3.2.3;Name=mprF;gene=mprF;inference=ab initio prediction:Prodigal:2.6,similar to AA sequence:UniProtKB:Q7A5R9;locus_tag=MBDCBIIK_01201;product=Phosphatidylglycerol lysyltransferase
1	Prodigal:2.6	CDS	1236025	1237242	.	-	0	ID=MBDCBIIK_01202;dbxref=COG:COG0628;inference=ab initio prediction:Prodigal:2.6,similar to AA sequence:UniProtKB:P9WFM5;locus_tag=MBDCBIIK_01202;product=Putative transport protein
1	Prodigal:2.6	CDS	1237388	1238389	.	-	0	ID=MBDCBIIK_01203;Name=glcT;dbxref=COG:COG3711;gene=glcT;inference=ab initio prediction:Prodigal:2.6,similar to AA sequence:UniProtKB:O33618;locus_tag=MBDCBIIK_01203;product=GlcA/glcB genes antiterminator
1	Prodigal:2.6	CDS	1238431	1239888	.	-	0	ID=MBDCBIIK_01204;Name=alsT;dbxref=COG:COG1115;gene=alsT;inference=ab initio prediction:Prodigal:2.6,similar to AA sequence:UniProtKB:Q45068;locus_tag=MBDCBIIK_01204;product=Amino-acid carrier protein AlsT
1	Prodigal:2.6	CDS	1240100	1242502	.	-	0	ID=MBDCBIIK_01205;eC_number=5.99.1.3;Name=parC;dbxref=COG:COG0188;gene=parC;inference=ab initio prediction:Prodigal:2.6,similar to AA sequence:UniProtKB:Q2FYS4;locus_tag=MBDCBIIK_01205;product=DNA topoisomerase 4 subunit A
1	Prodigal:2.6	CDS	1242499	1244493	.	-	0	ID=MBDCBIIK_01206;eC_number=5.99.1.3;Name=parE;gene=parE;inference=ab initio prediction:Prodigal:2.6,similar to AA sequence:UniProtKB:P66939;locus_tag=MBDCBIIK_01206;product=DNA topoisomerase 4 subunit B
1	Prodigal:2.6	CDS	1244703	1245311	.	+	0	ID=MBDCBIIK_01207;eC_number=2.3.1.-;Name=plsY;dbxref=COG:COG0344;gene=plsY;inference=ab initio prediction:Prodigal:2.6,similar to AA sequence:UniProtKB:Q45064;locus_tag=MBDCBIIK_01207;product=Glycerol-3-phosphate acyltransferase
1	Prodigal:2.6	CDS	1245555	1245851	.	+	0	ID=MBDCBIIK_01208;inference=ab initio prediction:Prodigal:2.6,similar to AA sequence:UniProtKB:Q7A5S4;locus_tag=MBDCBIIK_01208;product=putative protein
1	Prodigal:2.6	CDS	1245902	1246369	.	-	0	ID=MBDCBIIK_01209;eC_number=3.1.-.-;dbxref=COG:COG0824;inference=ab initio prediction:Prodigal:2.6,similar to AA sequence:UniProtKB:O67466;locus_tag=MBDCBIIK_01209;product=Putative esterase
1	Prodigal:2.6	CDS	1246492	1249197	.	-	0	ID=MBDCBIIK_01210;eC_number=4.2.1.3;Name=acnA;gene=acnA;inference=ab initio prediction:Prodigal:2.6,similar to AA sequence:UniProtKB:P99148;locus_tag=MBDCBIIK_01210;product=Aconitate hydratase A
1	Prodigal:2.6	CDS	1249618	1251258	.	-	0	ID=MBDCBIIK_01211;Name=opuD;dbxref=COG:COG1292;gene=opuD;inference=ab initio prediction:Prodigal:2.6,similar to AA sequence:UniProtKB:P54417;locus_tag=MBDCBIIK_01211;product=Glycine betaine transporter OpuD
1	Prodigal:2.6	CDS	1251425	1251820	.	+	0	ID=MBDCBIIK_01212;Name=mscL;gene=mscL;inference=ab initio prediction:Prodigal:2.6,similar to AA sequence:UniProtKB:P68805;locus_tag=MBDCBIIK_01212;product=Large-conductance mechanosensitive channel
1	Prodigal:2.6	CDS	1251938	1254967	.	-	0	ID=MBDCBIIK_01213;Name=sbcC;gene=sbcC;inference=ab initio prediction:Prodigal:2.6,similar to AA sequence:UniProtKB:A6QGP8;locus_tag=MBDCBIIK_01213;product=Nuclease SbcCD subunit C
1	Prodigal:2.6	CDS	1254971	1256095	.	-	0	ID=MBDCBIIK_01214;Name=sbcD;dbxref=COG:COG0420;gene=sbcD;inference=ab initio prediction:Prodigal:2.6,similar to AA sequence:UniProtKB:Q2FYT4;locus_tag=MBDCBIIK_01214;product=Nuclease SbcCD subunit D
1	Prodigal:2.6	CDS	1256203	1256691	.	-	0	ID=MBDCBIIK_01215;inference=ab initio prediction:Prodigal:2.6;locus_tag=MBDCBIIK_01215;product=hypothetical protein
1	Prodigal:2.6	CDS	1256902	1257129	.	-	0	ID=MBDCBIIK_01216;inference=ab initio prediction:Prodigal:2.6,similar to AA sequence:UniProtKB:P67291;locus_tag=MBDCBIIK_01216;note=UPF0154 protein SA1178;product=hypothetical protein
1	Prodigal:2.6	CDS	1257336	1259324	.	-	0	ID=MBDCBIIK_01217;eC_number=2.2.1.1;Name=tkt;gene=tkt;inference=ab initio prediction:Prodigal:2.6,similar to AA sequence:UniProtKB:P99161;locus_tag=MBDCBIIK_01217;product=Transketolase
1	Prodigal:2.6	CDS	1259556	1259792	.	-	0	ID=MBDCBIIK_01218;inference=ab initio prediction:Prodigal:2.6,similar to AA sequence:UniProtKB:P60076;locus_tag=MBDCBIIK_01218;note=UPF0291 protein SA1176;product=hypothetical protein
1	Prodigal:2.6	CDS	1259953	1260186	.	-	0	ID=MBDCBIIK_01219;inference=ab initio prediction:Prodigal:2.6;locus_tag=MBDCBIIK_01219;product=hypothetical protein
1	Prodigal:2.6	CDS	1260330	1260950	.	+	0	ID=MBDCBIIK_01220;eC_number=3.4.21.88;Name=lexA;dbxref=COG:COG1974;gene=lexA;inference=ab initio prediction:Prodigal:2.6,similar to AA sequence:UniProtKB:P31080;locus_tag=MBDCBIIK_01220;product=LexA repressor
1	Prodigal:2.6	CDS	1261148	1261249	.	-	0	ID=MBDCBIIK_01221;inference=ab initio prediction:Prodigal:2.6;locus_tag=MBDCBIIK_01221;product=hypothetical protein
1	Prodigal:2.6	CDS	1261304	1262245	.	-	0	ID=MBDCBIIK_01222;inference=ab initio prediction:Prodigal:2.6;locus_tag=MBDCBIIK_01222;product=hypothetical protein
1	Prodigal:2.6	CDS	1262343	1263320	.	-	0	ID=MBDCBIIK_01223;eC_number=1.7.1.7;Name=guaC;gene=guaC;inference=ab initio prediction:Prodigal:2.6,similar to AA sequence:UniProtKB:P60563;locus_tag=MBDCBIIK_01223;product=GMP reductase
1	Prodigal:2.6	CDS	1263474	1263743	.	-	0	ID=MBDCBIIK_01224;Name=rpsN2;dbxref=COG:COG0199;gene=rpsN2;inference=ab initio prediction:Prodigal:2.6,similar to AA sequence:UniProtKB:O31587;locus_tag=MBDCBIIK_01224;product=Alternate 30S ribosomal protein S14
1	Prodigal:2.6	CDS	1263909	1264058	.	-	0	ID=MBDCBIIK_01225;Name=rpmG1;dbxref=COG:COG0267;gene=rpmG1;inference=ab initio prediction:Prodigal:2.6,similar to AA sequence:UniProtKB:Q2FYU6;locus_tag=MBDCBIIK_01225;product=50S ribosomal protein L33 1
1	Prodigal:2.6	CDS	1264148	1265662	.	-	0	ID=MBDCBIIK_01226;eC_number=1.11.1.6;Name=katA;dbxref=COG:COG0753;gene=katA;inference=ab initio prediction:Prodigal:2.6,similar to AA sequence:UniProtKB:Q2FYU7;locus_tag=MBDCBIIK_01226;product=Catalase
1	Prodigal:2.6	CDS	1265893	1267341	.	+	0	ID=MBDCBIIK_01227;Name=lysP_2;dbxref=COG:COG0833;gene=lysP_2;inference=ab initio prediction:Prodigal:2.6,similar to AA sequence:UniProtKB:P25737;locus_tag=MBDCBIIK_01227;product=Lysine-specific permease
1	Prodigal:2.6	CDS	1267647	1267961	.	+	0	ID=MBDCBIIK_01228;inference=ab initio prediction:Prodigal:2.6;locus_tag=MBDCBIIK_01228;product=hypothetical protein
1	Prodigal:2.6	CDS	1268268	1269074	.	-	0	ID=MBDCBIIK_01229;eC_number=3.1.3.-;inference=ab initio prediction:Prodigal:2.6,similar to AA sequence:UniProtKB:Q5XD45;locus_tag=MBDCBIIK_01229;product=Putative phosphatase
1	Prodigal:2.6	CDS	1269137	1270057	.	-	0	ID=MBDCBIIK_01230;eC_number=2.7.1.39;Name=thrB_1;dbxref=COG:COG0083;gene=thrB_1;inference=ab initio prediction:Prodigal:2.6,similar to AA sequence:UniProtKB:Q8Y4A6;locus_tag=MBDCBIIK_01230;product=Homoserine kinase
1	Prodigal:2.6	CDS	1270059	1271123	.	-	0	ID=MBDCBIIK_01231;eC_number=4.2.3.1;Name=thrC;dbxref=COG:COG0498;gene=thrC;inference=ab initio prediction:Prodigal:2.6,similar to AA sequence:UniProtKB:A0R220;locus_tag=MBDCBIIK_01231;product=Threonine synthase
1	Prodigal:2.6	CDS	1271129	1272409	.	-	0	ID=MBDCBIIK_01232;eC_number=1.1.1.3;Name=hom;dbxref=COG:COG0460;gene=hom;inference=ab initio prediction:Prodigal:2.6,similar to AA sequence:UniProtKB:P19582;locus_tag=MBDCBIIK_01232;product=Homoserine dehydrogenase
1	Prodigal:2.6	CDS	1272598	1273974	.	+	0	ID=MBDCBIIK_01233;eC_number=2.7.2.4;Name=yclM;dbxref=COG:COG0527;gene=yclM;inference=ab initio prediction:Prodigal:2.6,similar to AA sequence:UniProtKB:P94417;locus_tag=MBDCBIIK_01233;product=Aspartokinase 3
1	Prodigal:2.6	CDS	1274052	1274651	.	-	0	ID=MBDCBIIK_01234;inference=ab initio prediction:Prodigal:2.6;locus_tag=MBDCBIIK_01234;product=hypothetical protein
1	Prodigal:2.6	CDS	1274978	1275850	.	+	0	ID=MBDCBIIK_01235;inference=ab initio prediction:Prodigal:2.6;locus_tag=MBDCBIIK_01235;product=hypothetical protein
1	Prodigal:2.6	CDS	1276235	1277116	.	+	0	ID=MBDCBIIK_01236;inference=ab initio prediction:Prodigal:2.6;locus_tag=MBDCBIIK_01236;product=hypothetical protein
1	Prodigal:2.6	CDS	1277119	1277307	.	+	0	ID=MBDCBIIK_01237;inference=ab initio prediction:Prodigal:2.6;locus_tag=MBDCBIIK_01237;product=hypothetical protein
1	Prodigal:2.6	CDS	1277510	1277725	.	-	0	ID=MBDCBIIK_01238;inference=ab initio prediction:Prodigal:2.6;locus_tag=MBDCBIIK_01238;product=hypothetical protein
1	Prodigal:2.6	CDS	1277686	1278324	.	-	0	ID=MBDCBIIK_01239;inference=ab initio prediction:Prodigal:2.6;locus_tag=MBDCBIIK_01239;product=hypothetical protein
1	Prodigal:2.6	CDS	1278263	1278649	.	-	0	ID=MBDCBIIK_01240;inference=ab initio prediction:Prodigal:2.6;locus_tag=MBDCBIIK_01240;product=hypothetical protein
1	Prodigal:2.6	CDS	1279421	1279942	.	-	0	ID=MBDCBIIK_01241;eC_number=3.1.31.1;Name=nucH;gene=nucH;inference=ab initio prediction:Prodigal:2.6,similar to AA sequence:UniProtKB:P43270;locus_tag=MBDCBIIK_01241;product=Thermonuclease
1	Prodigal:2.6	CDS	1280101	1280310	.	+	0	ID=MBDCBIIK_01242;inference=ab initio prediction:Prodigal:2.6;locus_tag=MBDCBIIK_01242;product=hypothetical protein
1	Prodigal:2.6	CDS	1280479	1281081	.	-	0	ID=MBDCBIIK_01243;Name=desR;dbxref=COG:COG2197;gene=desR;inference=ab initio prediction:Prodigal:2.6,similar to AA sequence:UniProtKB:O34723;locus_tag=MBDCBIIK_01243;product=Transcriptional regulatory protein DesR
1	Prodigal:2.6	CDS	1281078	1282172	.	-	0	ID=MBDCBIIK_01244;eC_number=2.7.13.3;Name=desK;dbxref=COG:COG4585;gene=desK;inference=ab initio prediction:Prodigal:2.6,similar to AA sequence:UniProtKB:O34757;locus_tag=MBDCBIIK_01244;product=Sensor histidine kinase DesK
1	Prodigal:2.6	CDS	1282172	1282903	.	-	0	ID=MBDCBIIK_01245;inference=ab initio prediction:Prodigal:2.6;locus_tag=MBDCBIIK_01245;product=hypothetical protein
1	Prodigal:2.6	CDS	1282906	1283568	.	-	0	ID=MBDCBIIK_01246;eC_number=3.6.3.-;Name=drrA;gene=drrA;inference=ab initio prediction:Prodigal:2.6,similar to AA sequence:UniProtKB:P32010;locus_tag=MBDCBIIK_01246;product=Daunorubicin/doxorubicin resistance ATP-binding protein DrrA
1	Prodigal:2.6	CDS	1283954	1285426	.	-	0	ID=MBDCBIIK_01247;eC_number=2.7.8.-;Name=cls_2;gene=cls_2;inference=ab initio prediction:Prodigal:2.6,similar to AA sequence:UniProtKB:P63801;locus_tag=MBDCBIIK_01247;product=Cardiolipin synthase
1	Prodigal:2.6	CDS	1285484	1285681	.	-	0	ID=MBDCBIIK_01248;inference=ab initio prediction:Prodigal:2.6;locus_tag=MBDCBIIK_01248;product=hypothetical protein
1	Prodigal:2.6	CDS	1285995	1287020	.	+	0	ID=MBDCBIIK_01249;eC_number=4.1.2.48;Name=ltaE;gene=ltaE;inference=ab initio prediction:Prodigal:2.6,similar to AA sequence:UniProtKB:O50584;locus_tag=MBDCBIIK_01249;product=Low specificity L-threonine aldolase
1	Prodigal:2.6	CDS	1287090	1287773	.	+	0	ID=MBDCBIIK_01250;inference=ab initio prediction:Prodigal:2.6;locus_tag=MBDCBIIK_01250;product=hypothetical protein
1	Prodigal:2.6	CDS	1288024	1288212	.	-	0	ID=MBDCBIIK_01251;inference=ab initio prediction:Prodigal:2.6;locus_tag=MBDCBIIK_01251;product=hypothetical protein
1	Prodigal:2.6	CDS	1288219	1288596	.	-	0	ID=MBDCBIIK_01252;inference=ab initio prediction:Prodigal:2.6;locus_tag=MBDCBIIK_01252;product=hypothetical protein
1	Prodigal:2.6	CDS	1288773	1288964	.	-	0	ID=MBDCBIIK_01253;inference=ab initio prediction:Prodigal:2.6;locus_tag=MBDCBIIK_01253;product=hypothetical protein
1	Prodigal:2.6	CDS	1288970	1290316	.	-	0	ID=MBDCBIIK_01254;inference=ab initio prediction:Prodigal:2.6;locus_tag=MBDCBIIK_01254;product=hypothetical protein
1	Prodigal:2.6	CDS	1290381	1290620	.	-	0	ID=MBDCBIIK_01255;inference=ab initio prediction:Prodigal:2.6;locus_tag=MBDCBIIK_01255;product=hypothetical protein
1	Prodigal:2.6	CDS	1290761	1291006	.	+	0	ID=MBDCBIIK_01256;Name=xerC_1;dbxref=COG:COG0582;gene=xerC_1;inference=ab initio prediction:Prodigal:2.6,similar to AA sequence:UniProtKB:P9WF35;locus_tag=MBDCBIIK_01256;product=Tyrosine recombinase XerC
1	Prodigal:2.6	CDS	1291200	1292540	.	-	0	ID=MBDCBIIK_01257;eC_number=6.3.1.2;Name=glnA;gene=glnA;inference=ab initio prediction:Prodigal:2.6,similar to AA sequence:UniProtKB:P99095;locus_tag=MBDCBIIK_01257;product=Glutamine synthetase
1	Prodigal:2.6	CDS	1292559	1292924	.	-	0	ID=MBDCBIIK_01258;Name=glnR;dbxref=COG:COG0789;gene=glnR;inference=ab initio prediction:Prodigal:2.6,similar to AA sequence:UniProtKB:P37582;locus_tag=MBDCBIIK_01258;product=HTH-type transcriptional regulator GlnR
1	Prodigal:2.6	CDS	1293406	1294644	.	-	0	ID=MBDCBIIK_01259;inference=ab initio prediction:Prodigal:2.6;locus_tag=MBDCBIIK_01259;product=hypothetical protein
1	Prodigal:2.6	CDS	1294660	1295901	.	-	0	ID=MBDCBIIK_01260;Name=hflX;dbxref=COG:COG2262;gene=hflX;inference=ab initio prediction:Prodigal:2.6,similar to AA sequence:UniProtKB:P25519;locus_tag=MBDCBIIK_01260;product=GTPase HflX
1	Prodigal:2.6	CDS	1296011	1296487	.	+	0	ID=MBDCBIIK_01261;Name=bsaA_2;gene=bsaA_2;inference=ab initio prediction:Prodigal:2.6,similar to AA sequence:UniProtKB:P99097;locus_tag=MBDCBIIK_01261;product=Glutathione peroxidase BsaA
1	Prodigal:2.6	CDS	1296709	1296948	.	-	0	ID=MBDCBIIK_01262;Name=hfq;dbxref=COG:COG1923;gene=hfq;inference=ab initio prediction:Prodigal:2.6,similar to AA sequence:UniProtKB:O31796;locus_tag=MBDCBIIK_01262;product=RNA-binding protein Hfq
1	Prodigal:2.6	CDS	1296902	1297900	.	-	0	ID=MBDCBIIK_01263;eC_number=2.5.1.75;Name=miaA;dbxref=COG:COG0324;gene=miaA;inference=ab initio prediction:Prodigal:2.6,similar to AA sequence:UniProtKB:Q8CQL3;locus_tag=MBDCBIIK_01263;product=tRNA dimethylallyltransferase
1	Prodigal:2.6	CDS	1297912	1298838	.	-	0	ID=MBDCBIIK_01264;eC_number=3.1.1.23;dbxref=COG:COG2267;inference=ab initio prediction:Prodigal:2.6,similar to AA sequence:UniProtKB:A0QNZ7;locus_tag=MBDCBIIK_01264;product=Monoacylglycerol lipase
1	Prodigal:2.6	CDS	1299062	1300735	.	-	0	ID=MBDCBIIK_01265;eC_number=1.1.5.3;Name=glpD;gene=glpD;inference=ab initio prediction:Prodigal:2.6,similar to AA sequence:UniProtKB:Q7A5V7;locus_tag=MBDCBIIK_01265;product=Aerobic glycerol-3-phosphate dehydrogenase
1	Prodigal:2.6	CDS	1300912	1302411	.	-	0	ID=MBDCBIIK_01266;eC_number=2.7.1.30;Name=glpK;dbxref=COG:COG0554;gene=glpK;inference=ab initio prediction:Prodigal:2.6,similar to AA sequence:UniProtKB:Q5HGD2;locus_tag=MBDCBIIK_01266;product=Glycerol kinase
1	Prodigal:2.6	CDS	1302565	1303389	.	-	0	ID=MBDCBIIK_01267;Name=glpF;dbxref=COG:COG0580;gene=glpF;inference=ab initio prediction:Prodigal:2.6,similar to AA sequence:UniProtKB:P18156;locus_tag=MBDCBIIK_01267;product=Glycerol uptake facilitator protein
1	Prodigal:2.6	CDS	1303764	1304297	.	-	0	ID=MBDCBIIK_01268;Name=glpP;dbxref=COG:COG1954;gene=glpP;inference=ab initio prediction:Prodigal:2.6,similar to AA sequence:UniProtKB:P30300;locus_tag=MBDCBIIK_01268;product=Glycerol uptake operon antiterminator regulatory protein
1	Prodigal:2.6	CDS	1304311	1306248	.	-	0	ID=MBDCBIIK_01269;Name=mutL;gene=mutL;inference=ab initio prediction:Prodigal:2.6,similar to AA sequence:UniProtKB:P65492;locus_tag=MBDCBIIK_01269;product=DNA mismatch repair protein MutL
1	Prodigal:2.6	CDS	1306263	1308884	.	-	0	ID=MBDCBIIK_01270;Name=mutS_2;dbxref=COG:COG0249;gene=mutS_2;inference=ab initio prediction:Prodigal:2.6,similar to AA sequence:UniProtKB:P0A1Y0;locus_tag=MBDCBIIK_01270;product=DNA mismatch repair protein MutS
1	Prodigal:2.6	CDS	1309082	1309576	.	-	0	ID=MBDCBIIK_01271;inference=ab initio prediction:Prodigal:2.6;locus_tag=MBDCBIIK_01271;product=hypothetical protein
1	Prodigal:2.6	CDS	1309600	1309965	.	-	0	ID=MBDCBIIK_01272;Name=ymcA;dbxref=COG:COG4550;gene=ymcA;inference=ab initio prediction:Prodigal:2.6,similar to AA sequence:UniProtKB:O31779;locus_tag=MBDCBIIK_01272;product=putative protein YmcA
1	Prodigal:2.6	CDS	1309967	1311511	.	-	0	ID=MBDCBIIK_01273;eC_number=2.8.4.3;Name=miaB;gene=miaB;inference=ab initio prediction:Prodigal:2.6,similar to AA sequence:UniProtKB:Q7A5W3;locus_tag=MBDCBIIK_01273;product=tRNA-2-methylthio-N(6)-dimethylallyladenosine synthase
1	Prodigal:2.6	CDS	1311854	1312144	.	-	0	ID=MBDCBIIK_01274;inference=ab initio prediction:Prodigal:2.6;locus_tag=MBDCBIIK_01274;product=hypothetical protein
1	Prodigal:2.6	CDS	1312201	1312818	.	-	0	ID=MBDCBIIK_01275;inference=ab initio prediction:Prodigal:2.6,similar to AA sequence:UniProtKB:O31815;locus_tag=MBDCBIIK_01275;note=UPF0714 protein YndL;product=hypothetical protein
1	Prodigal:2.6	CDS	1313404	1314270	.	-	0	ID=MBDCBIIK_01276;eC_number=1.2.7.3;Name=korB;dbxref=COG:COG1013;gene=korB;inference=ab initio prediction:Prodigal:2.6,similar to AA sequence:UniProtKB:O53181;locus_tag=MBDCBIIK_01276;product=2-oxoglutarate oxidoreductase subunit KorB
1	Prodigal:2.6	CDS	1314271	1316031	.	-	0	ID=MBDCBIIK_01277;eC_number=1.2.7.3;Name=korA;dbxref=COG:COG0674;gene=korA;inference=ab initio prediction:Prodigal:2.6,similar to AA sequence:UniProtKB:O53182;locus_tag=MBDCBIIK_01277;product=2-oxoglutarate oxidoreductase subunit KorA
1	Prodigal:2.6	CDS	1316144	1316938	.	-	0	ID=MBDCBIIK_01278;eC_number=3.1.4.16;Name=ymdB;dbxref=COG:COG1692;gene=ymdB;inference=ab initio prediction:Prodigal:2.6,similar to AA sequence:UniProtKB:O31775;locus_tag=MBDCBIIK_01278;product=2'%2C3'-cyclic-nucleotide 2'-phosphodiesterase
1	Prodigal:2.6	CDS	1317102	1317317	.	+	0	ID=MBDCBIIK_01279;inference=ab initio prediction:Prodigal:2.6;locus_tag=MBDCBIIK_01279;product=hypothetical protein
1	Prodigal:2.6	CDS	1317407	1318966	.	-	0	ID=MBDCBIIK_01280;eC_number=3.1.-.-;Name=rny;dbxref=COG:COG1418;gene=rny;inference=ab initio prediction:Prodigal:2.6,similar to AA sequence:UniProtKB:Q2FZ08;locus_tag=MBDCBIIK_01280;product=Ribonuclease Y
1	Prodigal:2.6	CDS	1319192	1320241	.	-	0	ID=MBDCBIIK_01281;Name=recA;gene=recA;inference=ab initio prediction:Prodigal:2.6,similar to AA sequence:UniProtKB:P68844;locus_tag=MBDCBIIK_01281;product=Protein RecA
1	Prodigal:2.6	CDS	1320412	1321557	.	-	0	ID=MBDCBIIK_01282;Name=cinA;dbxref=COG:COG1058;gene=cinA;inference=ab initio prediction:Prodigal:2.6,similar to AA sequence:UniProtKB:P54184;locus_tag=MBDCBIIK_01282;product=Putative competence-damage inducible protein
1	Prodigal:2.6	CDS	1322010	1322591	.	-	0	ID=MBDCBIIK_01283;eC_number=2.7.8.5;Name=pgsA;gene=pgsA;inference=ab initio prediction:Prodigal:2.6,similar to AA sequence:UniProtKB:P63756;locus_tag=MBDCBIIK_01283;product=CDP-diacylglycerol--glycerol-3-phosphate 3-phosphatidyltransferase
1	Prodigal:2.6	CDS	1322620	1323012	.	-	0	ID=MBDCBIIK_01284;Name=rodZ;dbxref=COG:COG1426;gene=rodZ;inference=ab initio prediction:Prodigal:2.6,similar to AA sequence:UniProtKB:P27434;locus_tag=MBDCBIIK_01284;product=Cytoskeleton protein RodZ
1	Prodigal:2.6	CDS	1323031	1323858	.	-	0	ID=MBDCBIIK_01285;inference=ab initio prediction:Prodigal:2.6;locus_tag=MBDCBIIK_01285;product=hypothetical protein
1	Prodigal:2.6	CDS	1324011	1324715	.	-	0	ID=MBDCBIIK_01286;eC_number=1.1.1.100;Name=fabG_1;gene=fabG_1;inference=ab initio prediction:Prodigal:2.6,similar to AA sequence:UniProtKB:P0AEK2;locus_tag=MBDCBIIK_01286;product=3-oxoacyl-[acyl-carrier-protein] reductase FabG
1	Prodigal:2.6	CDS	1324712	1326001	.	-	0	ID=MBDCBIIK_01287;eC_number=3.4.24.-;Name=albF;dbxref=COG:COG0612;gene=albF;inference=ab initio prediction:Prodigal:2.6,similar to AA sequence:UniProtKB:P71006;locus_tag=MBDCBIIK_01287;product=Putative zinc protease AlbF
1	Prodigal:2.6	CDS	1326001	1327272	.	-	0	ID=MBDCBIIK_01288;eC_number=3.4.24.-;dbxref=COG:COG0612;inference=ab initio prediction:Prodigal:2.6,similar to AA sequence:UniProtKB:P9WHT5;locus_tag=MBDCBIIK_01288;product=putative zinc protease
1	Prodigal:2.6	CDS	1327303	1328016	.	-	0	ID=MBDCBIIK_01289;inference=ab initio prediction:Prodigal:2.6;locus_tag=MBDCBIIK_01289;product=hypothetical protein
1	Prodigal:2.6	CDS	1328019	1330412	.	-	0	ID=MBDCBIIK_01290;Name=ftsK;gene=ftsK;inference=ab initio prediction:Prodigal:2.6,similar to AA sequence:UniProtKB:P64165;locus_tag=MBDCBIIK_01290;product=DNA translocase FtsK
1	Prodigal:2.6	CDS	1330678	1332384	.	-	0	ID=MBDCBIIK_01291;eC_number=3.1.-.-;Name=rnj2;gene=rnj2;inference=ab initio prediction:Prodigal:2.6,similar to AA sequence:UniProtKB:Q6GHG0;locus_tag=MBDCBIIK_01291;product=Ribonuclease J 2
1	Prodigal:2.6	CDS	1332719	1334824	.	-	0	ID=MBDCBIIK_01292;eC_number=2.7.7.8;Name=pnp;dbxref=COG:COG1185;gene=pnp;inference=ab initio prediction:Prodigal:2.6,similar to AA sequence:UniProtKB:Q2FZ20;locus_tag=MBDCBIIK_01292;product=Polyribonucleotide nucleotidyltransferase
1	Prodigal:2.6	CDS	1334956	1335225	.	-	0	ID=MBDCBIIK_01293;Name=rpsO;dbxref=COG:COG0184;gene=rpsO;inference=ab initio prediction:Prodigal:2.6,similar to AA sequence:UniProtKB:Q2G2Q1;locus_tag=MBDCBIIK_01293;product=30S ribosomal protein S15
1	Prodigal:2.6	CDS	1335345	1336316	.	-	0	ID=MBDCBIIK_01294;Name=ribF;dbxref=COG:COG0196;gene=ribF;inference=ab initio prediction:Prodigal:2.6,similar to AA sequence:UniProtKB:P0AG40;locus_tag=MBDCBIIK_01294;product=Riboflavin biosynthesis protein RibF
1	Prodigal:2.6	CDS	1336332	1337249	.	-	0	ID=MBDCBIIK_01295;eC_number=5.4.99.25;Name=truB;gene=truB;inference=ab initio prediction:Prodigal:2.6,similar to AA sequence:UniProtKB:P65855;locus_tag=MBDCBIIK_01295;product=tRNA pseudouridine synthase B
1	Prodigal:2.6	CDS	1337387	1337737	.	-	0	ID=MBDCBIIK_01296;Name=rbfA;gene=rbfA;inference=ab initio prediction:Prodigal:2.6,similar to AA sequence:UniProtKB:P65967;locus_tag=MBDCBIIK_01296;product=Ribosome-binding factor A
1	Prodigal:2.6	CDS	1338040	1340202	.	-	0	ID=MBDCBIIK_01297;Name=infB;gene=infB;inference=ab initio prediction:Prodigal:2.6,similar to AA sequence:UniProtKB:P65134;locus_tag=MBDCBIIK_01297;product=Translation initiation factor IF-2
1	Prodigal:2.6	CDS	1340207	1340524	.	-	0	ID=MBDCBIIK_01298;Name=rplGA;dbxref=COG:COG1358;gene=rplGA;inference=ab initio prediction:Prodigal:2.6,similar to AA sequence:UniProtKB:P32729;locus_tag=MBDCBIIK_01298;product=putative ribosomal protein YlxQ
1	Prodigal:2.6	CDS	1340524	1340808	.	-	0	ID=MBDCBIIK_01299;inference=ab initio prediction:Prodigal:2.6;locus_tag=MBDCBIIK_01299;product=hypothetical protein
1	Prodigal:2.6	CDS	1340826	1342049	.	-	0	ID=MBDCBIIK_01300;Name=nusA;dbxref=COG:COG0195;gene=nusA;inference=ab initio prediction:Prodigal:2.6,similar to AA sequence:UniProtKB:P32727;locus_tag=MBDCBIIK_01300;product=Transcription termination/antitermination protein NusA
1	Prodigal:2.6	CDS	1342070	1342537	.	-	0	ID=MBDCBIIK_01301;Name=rimP;dbxref=COG:COG0779;gene=rimP;inference=ab initio prediction:Prodigal:2.6,similar to AA sequence:UniProtKB:Q97S61;locus_tag=MBDCBIIK_01301;product=Ribosome maturation factor RimP
1	Prodigal:2.6	CDS	1342716	1347026	.	-	0	ID=MBDCBIIK_01302;eC_number=2.7.7.7;Name=polC;gene=polC;inference=ab initio prediction:Prodigal:2.6,similar to AA sequence:UniProtKB:P63982;locus_tag=MBDCBIIK_01302;product=DNA polymerase III PolC-type
1	Prodigal:2.6	CDS	1347276	1348979	.	-	0	ID=MBDCBIIK_01303;eC_number=6.1.1.15;Name=proS;gene=proS;inference=ab initio prediction:Prodigal:2.6,similar to AA sequence:UniProtKB:Q7A5Y3;locus_tag=MBDCBIIK_01303;product=Proline--tRNA ligase
1	Prodigal:2.6	CDS	1348998	1350284	.	-	0	ID=MBDCBIIK_01304;eC_number=3.4.24.-;inference=ab initio prediction:Prodigal:2.6,similar to AA sequence:UniProtKB:P63333;locus_tag=MBDCBIIK_01304;product=Putative zinc metalloprotease
1	Prodigal:2.6	CDS	1350518	1351300	.	-	0	ID=MBDCBIIK_01305;eC_number=2.7.7.41;Name=cdsA;dbxref=COG:COG0575;gene=cdsA;inference=ab initio prediction:Prodigal:2.6,similar to AA sequence:UniProtKB:P0ABG1;locus_tag=MBDCBIIK_01305;product=Phosphatidate cytidylyltransferase
1	Prodigal:2.6	CDS	1351304	1352074	.	-	0	ID=MBDCBIIK_01306;eC_number=2.5.1.-;Name=uppS;gene=uppS;inference=ab initio prediction:Prodigal:2.6,similar to AA sequence:UniProtKB:P60477;locus_tag=MBDCBIIK_01306;product=Isoprenyl transferase
1	Prodigal:2.6	CDS	1352295	1352849	.	-	0	ID=MBDCBIIK_01307;Name=frr;gene=frr;inference=ab initio prediction:Prodigal:2.6,similar to AA sequence:UniProtKB:P99130;locus_tag=MBDCBIIK_01307;product=Ribosome-recycling factor
1	Prodigal:2.6	CDS	1352866	1353588	.	-	0	ID=MBDCBIIK_01308;eC_number=2.7.4.22;Name=pyrH;dbxref=COG:COG0528;gene=pyrH;inference=ab initio prediction:Prodigal:2.6,similar to AA sequence:UniProtKB:Q2FZ22;locus_tag=MBDCBIIK_01308;product=Uridylate kinase
1	Prodigal:2.6	CDS	1353729	1354607	.	-	0	ID=MBDCBIIK_01309;Name=tsf;gene=tsf;inference=ab initio prediction:Prodigal:2.6,similar to AA sequence:UniProtKB:P99171;locus_tag=MBDCBIIK_01309;product=Elongation factor Ts
1	Prodigal:2.6	CDS	1354759	1355547	.	-	0	ID=MBDCBIIK_01310;Name=rpsB;dbxref=COG:COG0052;gene=rpsB;inference=ab initio prediction:Prodigal:2.6,similar to AA sequence:UniProtKB:Q2FZ25;locus_tag=MBDCBIIK_01310;product=30S ribosomal protein S2
1	Prodigal:2.6	CDS	1355910	1356680	.	-	0	ID=MBDCBIIK_01311;Name=codY;dbxref=COG:COG4465;gene=codY;inference=ab initio prediction:Prodigal:2.6,similar to AA sequence:UniProtKB:Q2FZ27;locus_tag=MBDCBIIK_01311;product=GTP-sensing transcriptional pleiotropic repressor CodY
1	Prodigal:2.6	CDS	1356704	1358107	.	-	0	ID=MBDCBIIK_01312;Name=hslU;gene=hslU;inference=ab initio prediction:Prodigal:2.6,similar to AA sequence:UniProtKB:P63797;locus_tag=MBDCBIIK_01312;product=ATP-dependent protease ATPase subunit HslU
1	Prodigal:2.6	CDS	1358176	1358718	.	-	0	ID=MBDCBIIK_01313;eC_number=3.4.25.2;Name=hslV;gene=hslV;inference=ab initio prediction:Prodigal:2.6,similar to AA sequence:UniProtKB:P65797;locus_tag=MBDCBIIK_01313;product=ATP-dependent protease subunit HslV
1	Prodigal:2.6	CDS	1358722	1359612	.	-	0	ID=MBDCBIIK_01314;Name=xerC_2;dbxref=COG:COG4974;gene=xerC_2;inference=ab initio prediction:Prodigal:2.6,similar to AA sequence:UniProtKB:P39776;locus_tag=MBDCBIIK_01314;product=Tyrosine recombinase XerC
1	Prodigal:2.6	CDS	1359837	1361144	.	-	0	ID=MBDCBIIK_01315;eC_number=2.1.1.74;Name=trmFO;gene=trmFO;inference=ab initio prediction:Prodigal:2.6,similar to AA sequence:UniProtKB:P64235;locus_tag=MBDCBIIK_01315;product=Methylenetetrahydrofolate--tRNA-(uracil-5-)-methyltransferase TrmFO
1	Prodigal:2.6	CDS	1361169	1363238	.	-	0	ID=MBDCBIIK_01316;eC_number=5.99.1.2;Name=topA;gene=topA;inference=ab initio prediction:Prodigal:2.6,similar to AA sequence:UniProtKB:Q7A5Y5;locus_tag=MBDCBIIK_01316;product=DNA topoisomerase 1
1	Prodigal:2.6	CDS	1363421	1364278	.	-	0	ID=MBDCBIIK_01317;Name=dprA;dbxref=COG:COG0758;gene=dprA;inference=ab initio prediction:Prodigal:2.6,similar to AA sequence:UniProtKB:Q8DPI7;locus_tag=MBDCBIIK_01317;product=DNA processing protein DprA
1	Prodigal:2.6	CDS	1365099	1366007	.	-	0	ID=MBDCBIIK_01318;eC_number=6.2.1.5;Name=sucD;gene=sucD;inference=ab initio prediction:Prodigal:2.6,similar to AA sequence:UniProtKB:P99070;locus_tag=MBDCBIIK_01318;product=Succinate--CoA ligase [ADP-forming] subunit alpha
1	Prodigal:2.6	CDS	1366029	1367195	.	-	0	ID=MBDCBIIK_01319;eC_number=6.2.1.5;Name=sucC;gene=sucC;inference=ab initio prediction:Prodigal:2.6,similar to AA sequence:UniProtKB:P99071;locus_tag=MBDCBIIK_01319;product=Succinate--CoA ligase [ADP-forming] subunit beta
1	Prodigal:2.6	CDS	1367303	1368073	.	-	0	ID=MBDCBIIK_01320;eC_number=3.1.26.4;Name=rnhB;dbxref=COG:COG0164;gene=rnhB;inference=ab initio prediction:Prodigal:2.6,similar to AA sequence:UniProtKB:O31744;locus_tag=MBDCBIIK_01320;product=Ribonuclease HII
1	Prodigal:2.6	CDS	1368078	1368941	.	-	0	ID=MBDCBIIK_01321;Name=rbgA;dbxref=COG:COG1161;gene=rbgA;inference=ab initio prediction:Prodigal:2.6,similar to AA sequence:UniProtKB:O31743;locus_tag=MBDCBIIK_01321;product=Ribosome biogenesis GTPase A
1	Prodigal:2.6	CDS	1368962	1369126	.	-	0	ID=MBDCBIIK_01322;inference=ab initio prediction:Prodigal:2.6;locus_tag=MBDCBIIK_01322;product=hypothetical protein
1	Prodigal:2.6	CDS	1369270	1371870	.	+	0	ID=MBDCBIIK_01323;inference=ab initio prediction:Prodigal:2.6;locus_tag=MBDCBIIK_01323;product=hypothetical protein
1	Prodigal:2.6	CDS	1371863	1374466	.	+	0	ID=MBDCBIIK_01324;inference=ab initio prediction:Prodigal:2.6;locus_tag=MBDCBIIK_01324;product=hypothetical protein
1	Prodigal:2.6	CDS	1374997	1375347	.	-	0	ID=MBDCBIIK_01325;Name=rplS;dbxref=COG:COG0335;gene=rplS;inference=ab initio prediction:Prodigal:2.6,similar to AA sequence:UniProtKB:Q2FZ42;locus_tag=MBDCBIIK_01325;product=50S ribosomal protein L19
1	Prodigal:2.6	CDS	1375453	1376190	.	-	0	ID=MBDCBIIK_01326;eC_number=2.1.1.228;Name=trmD;gene=trmD;inference=ab initio prediction:Prodigal:2.6,similar to AA sequence:UniProtKB:Q6GHJ5;locus_tag=MBDCBIIK_01326;product=tRNA (guanine-N(1)-)-methyltransferase
1	Prodigal:2.6	CDS	1376190	1376693	.	-	0	ID=MBDCBIIK_01327;Name=rimM;gene=rimM;inference=ab initio prediction:Prodigal:2.6,similar to AA sequence:UniProtKB:P66656;locus_tag=MBDCBIIK_01327;product=Ribosome maturation factor RimM
1	Prodigal:2.6	CDS	1376820	1377095	.	-	0	ID=MBDCBIIK_01328;Name=rpsP;dbxref=COG:COG0228;gene=rpsP;inference=ab initio prediction:Prodigal:2.6,similar to AA sequence:UniProtKB:Q2FZ45;locus_tag=MBDCBIIK_01328;product=30S ribosomal protein S16
1	Prodigal:2.6	CDS	1377526	1378893	.	-	0	ID=MBDCBIIK_01329;Name=ffh;dbxref=COG:COG0541;gene=ffh;inference=ab initio prediction:Prodigal:2.6,similar to AA sequence:UniProtKB:P37105;locus_tag=MBDCBIIK_01329;product=Signal recognition particle protein
1	Prodigal:2.6	CDS	1378924	1379256	.	-	0	ID=MBDCBIIK_01330;inference=ab initio prediction:Prodigal:2.6,similar to AA sequence:UniProtKB:P67248;locus_tag=MBDCBIIK_01330;note=UPF0122 protein SAV1236;product=hypothetical protein
1	Prodigal:2.6	CDS	1379258	1380484	.	-	0	ID=MBDCBIIK_01331;Name=ftsY;dbxref=COG:COG0552;gene=ftsY;inference=ab initio prediction:Prodigal:2.6,similar to AA sequence:UniProtKB:P51835;locus_tag=MBDCBIIK_01331;product=Signal recognition particle receptor FtsY
1	Prodigal:2.6	CDS	1380481	1384050	.	-	0	ID=MBDCBIIK_01332;Name=smc;dbxref=COG:COG1196;gene=smc;inference=ab initio prediction:Prodigal:2.6,similar to AA sequence:UniProtKB:P51834;locus_tag=MBDCBIIK_01332;product=Chromosome partition protein Smc
1	Prodigal:2.6	CDS	1384177	1384914	.	-	0	ID=MBDCBIIK_01333;eC_number=3.1.26.3;Name=rnc;gene=rnc;inference=ab initio prediction:Prodigal:2.6,similar to AA sequence:UniProtKB:P66668;locus_tag=MBDCBIIK_01333;product=Ribonuclease 3
1	Prodigal:2.6	CDS	1385029	1385262	.	-	0	ID=MBDCBIIK_01334;Name=acpP;dbxref=COG:COG0236;gene=acpP;inference=ab initio prediction:Prodigal:2.6,similar to AA sequence:UniProtKB:Q2FZ51;locus_tag=MBDCBIIK_01334;product=Acyl carrier protein
1	Prodigal:2.6	CDS	1385426	1386160	.	-	0	ID=MBDCBIIK_01335;eC_number=1.1.1.100;Name=fabG_2;gene=fabG_2;inference=ab initio prediction:Prodigal:2.6,similar to AA sequence:UniProtKB:P0A0H9;locus_tag=MBDCBIIK_01335;product=3-oxoacyl-[acyl-carrier-protein] reductase FabG
1	Prodigal:2.6	CDS	1386153	1387079	.	-	0	ID=MBDCBIIK_01336;eC_number=2.3.1.39;Name=fabD;dbxref=COG:COG0331;gene=fabD;inference=ab initio prediction:Prodigal:2.6,similar to AA sequence:UniProtKB:Q99UN8;locus_tag=MBDCBIIK_01336;product=Malonyl CoA-acyl carrier protein transacylase
1	Prodigal:2.6	CDS	1387081	1388058	.	-	0	ID=MBDCBIIK_01337;eC_number=2.3.1.-;Name=plsX;gene=plsX;inference=ab initio prediction:Prodigal:2.6,similar to AA sequence:UniProtKB:P65739;locus_tag=MBDCBIIK_01337;product=Phosphate acyltransferase
1	Prodigal:2.6	CDS	1388060	1388671	.	-	0	ID=MBDCBIIK_01338;Name=fapR;dbxref=COG:COG2050;gene=fapR;inference=ab initio prediction:Prodigal:2.6,similar to AA sequence:UniProtKB:O34835;locus_tag=MBDCBIIK_01338;product=Transcription factor FapR
1	Prodigal:2.6	CDS	1388779	1390827	.	-	0	ID=MBDCBIIK_01339;eC_number=3.6.4.12;Name=recG;gene=recG;inference=ab initio prediction:Prodigal:2.6,similar to AA sequence:UniProtKB:P64325;locus_tag=MBDCBIIK_01339;product=ATP-dependent DNA helicase RecG
1	Prodigal:2.6	CDS	1391031	1392689	.	-	0	ID=MBDCBIIK_01340;inference=ab initio prediction:Prodigal:2.6,similar to AA sequence:UniProtKB:Q7A5Z4;locus_tag=MBDCBIIK_01340;product=putative protein
1	Prodigal:2.6	CDS	1392704	1393078	.	-	0	ID=MBDCBIIK_01341;inference=ab initio prediction:Prodigal:2.6,similar to AA sequence:UniProtKB:Q5XA14;locus_tag=MBDCBIIK_01341;product=putative protein
1	Prodigal:2.6	CDS	1393436	1393624	.	+	0	ID=MBDCBIIK_01342;Name=rpmB;dbxref=COG:COG0227;gene=rpmB;inference=ab initio prediction:Prodigal:2.6,similar to AA sequence:UniProtKB:Q2FZ60;locus_tag=MBDCBIIK_01342;product=50S ribosomal protein L28
1	Prodigal:2.6	CDS	1393707	1394342	.	-	0	ID=MBDCBIIK_01343;eC_number=2.7.6.2;Name=thiN;dbxref=COG:COG1564;gene=thiN;inference=ab initio prediction:Prodigal:2.6,similar to AA sequence:UniProtKB:O34664;locus_tag=MBDCBIIK_01343;product=Thiamine pyrophosphokinase
1	Prodigal:2.6	CDS	1394347	1394991	.	-	0	ID=MBDCBIIK_01344;eC_number=5.1.3.1;Name=rpe;gene=rpe;inference=ab initio prediction:Prodigal:2.6,similar to AA sequence:UniProtKB:P74061;locus_tag=MBDCBIIK_01344;product=Ribulose-phosphate 3-epimerase
1	Prodigal:2.6	CDS	1394992	1395882	.	-	0	ID=MBDCBIIK_01345;eC_number=3.6.1.-;Name=rsgA;gene=rsgA;inference=ab initio prediction:Prodigal:2.6,similar to AA sequence:UniProtKB:P67682;locus_tag=MBDCBIIK_01345;product=Small ribosomal subunit biogenesis GTPase RsgA
1	Prodigal:2.6	CDS	1396175	1398178	.	-	0	ID=MBDCBIIK_01346;eC_number=2.7.11.1;Name=prkC;gene=prkC;inference=ab initio prediction:Prodigal:2.6,similar to AA sequence:UniProtKB:A6QGC0;locus_tag=MBDCBIIK_01346;product=Serine/threonine-protein kinase PrkC
1	Prodigal:2.6	CDS	1398175	1398918	.	-	0	ID=MBDCBIIK_01347;eC_number=3.1.3.16;Name=stp;dbxref=COG:COG0631;gene=stp;inference=ab initio prediction:Prodigal:2.6,similar to AA sequence:UniProtKB:Q8Y678;locus_tag=MBDCBIIK_01347;product=Serine/threonine phosphatase stp
1	Prodigal:2.6	CDS	1398925	1400019	.	-	0	ID=MBDCBIIK_01348;eC_number=2.1.1.192;Name=rlmN;gene=rlmN;inference=ab initio prediction:Prodigal:2.6,similar to AA sequence:UniProtKB:A6QGB8;locus_tag=MBDCBIIK_01348;product=putative dual-specificity RNA methyltransferase RlmN
1	Prodigal:2.6	CDS	1400022	1401329	.	-	0	ID=MBDCBIIK_01349;eC_number=2.1.1.176;Name=rsmB;dbxref=COG:COG0144;gene=rsmB;inference=ab initio prediction:Prodigal:2.6,similar to AA sequence:UniProtKB:P36929;locus_tag=MBDCBIIK_01349;product=Ribosomal RNA small subunit methyltransferase B
1	Prodigal:2.6	CDS	1401326	1402258	.	-	0	ID=MBDCBIIK_01350;eC_number=2.1.2.9;Name=fmt;gene=fmt;inference=ab initio prediction:Prodigal:2.6,similar to AA sequence:UniProtKB:P99127;locus_tag=MBDCBIIK_01350;product=Methionyl-tRNA formyltransferase
1	Prodigal:2.6	CDS	1402251	1402739	.	-	0	ID=MBDCBIIK_01351;eC_number=3.5.1.88;Name=def1;dbxref=COG:COG0242;gene=def1;inference=ab initio prediction:Prodigal:2.6,similar to AA sequence:UniProtKB:Q819U0;locus_tag=MBDCBIIK_01351;product=Peptide deformylase 1
1	Prodigal:2.6	CDS	1402961	1403164	.	+	0	ID=MBDCBIIK_01352;inference=ab initio prediction:Prodigal:2.6;locus_tag=MBDCBIIK_01352;product=hypothetical protein
1	Prodigal:2.6	CDS	1403272	1405680	.	-	0	ID=MBDCBIIK_01353;eC_number=3.6.4.-;Name=priA;dbxref=COG:COG1198;gene=priA;inference=ab initio prediction:Prodigal:2.6,similar to AA sequence:UniProtKB:P17888;locus_tag=MBDCBIIK_01353;product=Primosomal protein N'
1	Prodigal:2.6	CDS	1405680	1406879	.	-	0	ID=MBDCBIIK_01354;Name=coaBC;dbxref=COG:COG0452;gene=coaBC;inference=ab initio prediction:Prodigal:2.6,similar to AA sequence:UniProtKB:P0ABQ0;locus_tag=MBDCBIIK_01354;product=Coenzyme A biosynthesis bifunctional protein CoaBC
1	Prodigal:2.6	CDS	1407417	1407629	.	-	0	ID=MBDCBIIK_01355;eC_number=2.7.7.6;Name=rpoZ;gene=rpoZ;inference=ab initio prediction:Prodigal:2.6,similar to AA sequence:UniProtKB:P66726;locus_tag=MBDCBIIK_01355;product=DNA-directed RNA polymerase subunit omega
1	Prodigal:2.6	CDS	1407629	1408252	.	-	0	ID=MBDCBIIK_01356;eC_number=2.7.4.8;Name=gmk;gene=gmk;inference=ab initio prediction:Prodigal:2.6,similar to AA sequence:UniProtKB:P99176;locus_tag=MBDCBIIK_01356;product=Guanylate kinase
1	Prodigal:2.6	CDS	1408522	1410219	.	+	0	ID=MBDCBIIK_01357;Name=yloA;dbxref=COG:COG1293;gene=yloA;inference=ab initio prediction:Prodigal:2.6,similar to AA sequence:UniProtKB:O34693;locus_tag=MBDCBIIK_01357;product=putative protein YloA
1	Prodigal:2.6	CDS	1410281	1410688	.	-	0	ID=MBDCBIIK_01358;inference=ab initio prediction:Prodigal:2.6;locus_tag=MBDCBIIK_01358;product=hypothetical protein
1	Prodigal:2.6	CDS	1411225	1411431	.	-	0	ID=MBDCBIIK_01359;inference=ab initio prediction:Prodigal:2.6;locus_tag=MBDCBIIK_01359;product=hypothetical protein
1	Prodigal:2.6	CDS	1411457	1412068	.	-	0	ID=MBDCBIIK_01360;eC_number=2.4.2.10;Name=pyrE;gene=pyrE;inference=ab initio prediction:Prodigal:2.6,similar to AA sequence:UniProtKB:P99144;locus_tag=MBDCBIIK_01360;product=Orotate phosphoribosyltransferase
1	Prodigal:2.6	CDS	1412069	1412767	.	-	0	ID=MBDCBIIK_01361;eC_number=4.1.1.23;Name=pyrF;gene=pyrF;inference=ab initio prediction:Prodigal:2.6,similar to AA sequence:UniProtKB:P99145;locus_tag=MBDCBIIK_01361;product=Orotidine 5'-phosphate decarboxylase
1	Prodigal:2.6	CDS	1412796	1415969	.	-	0	ID=MBDCBIIK_01362;eC_number=6.3.5.5;Name=carB;gene=carB;inference=ab initio prediction:Prodigal:2.6,similar to AA sequence:UniProtKB:P63740;locus_tag=MBDCBIIK_01362;product=Carbamoyl-phosphate synthase large chain
1	Prodigal:2.6	CDS	1415962	1417062	.	-	0	ID=MBDCBIIK_01363;eC_number=6.3.5.5;Name=carA;gene=carA;inference=ab initio prediction:Prodigal:2.6,similar to AA sequence:UniProtKB:P99147;locus_tag=MBDCBIIK_01363;product=Carbamoyl-phosphate synthase small chain
1	Prodigal:2.6	CDS	1417063	1418340	.	-	0	ID=MBDCBIIK_01364;eC_number=3.5.2.3;Name=pyrC;dbxref=COG:COG0044;gene=pyrC;inference=ab initio prediction:Prodigal:2.6,similar to AA sequence:UniProtKB:Q5HGN1;locus_tag=MBDCBIIK_01364;product=Dihydroorotase
1	Prodigal:2.6	CDS	1418358	1419239	.	-	0	ID=MBDCBIIK_01365;eC_number=2.1.3.2;Name=pyrB;gene=pyrB;inference=ab initio prediction:Prodigal:2.6,similar to AA sequence:UniProtKB:P65618;locus_tag=MBDCBIIK_01365;product=Aspartate carbamoyltransferase
1	Prodigal:2.6	CDS	1419265	1420557	.	-	0	ID=MBDCBIIK_01366;Name=pyrP;gene=pyrP;inference=ab initio prediction:Prodigal:2.6,similar to AA sequence:UniProtKB:P39766;locus_tag=MBDCBIIK_01366;product=Uracil permease
1	Prodigal:2.6	CDS	1420805	1421332	.	-	0	ID=MBDCBIIK_01367;Name=pyrR;gene=pyrR;inference=ab initio prediction:Prodigal:2.6,similar to AA sequence:UniProtKB:P65944;locus_tag=MBDCBIIK_01367;product=Bifunctional protein PyrR
1	Prodigal:2.6	CDS	1421635	1422552	.	-	0	ID=MBDCBIIK_01368;eC_number=5.4.99.23;Name=rluD_2;dbxref=COG:COG0564;gene=rluD_2;inference=ab initio prediction:Prodigal:2.6,similar to AA sequence:UniProtKB:P33643;locus_tag=MBDCBIIK_01368;product=Ribosomal large subunit pseudouridine synthase D
1	Prodigal:2.6	CDS	1422555	1423088	.	-	0	ID=MBDCBIIK_01369;eC_number=3.4.23.36;Name=lspA;dbxref=COG:COG0597;gene=lspA;inference=ab initio prediction:Prodigal:2.6,similar to AA sequence:UniProtKB:P00804;locus_tag=MBDCBIIK_01369;product=Lipoprotein signal peptidase
1	Prodigal:2.6	CDS	1423129	1423599	.	-	0	ID=MBDCBIIK_01370;Name=ssaA2_2;dbxref=COG:COG3942;gene=ssaA2_2;inference=ab initio prediction:Prodigal:2.6,similar to AA sequence:UniProtKB:Q2G2J2;locus_tag=MBDCBIIK_01370;product=Staphylococcal secretory antigen ssaA2
1	Prodigal:2.6	CDS	1423604	1424401	.	-	0	ID=MBDCBIIK_01371;eC_number=1.13.11.2;Name=catE_2;dbxref=COG:COG2514;gene=catE_2;inference=ab initio prediction:Prodigal:2.6,similar to AA sequence:UniProtKB:P54721;locus_tag=MBDCBIIK_01371;product=Catechol-2%2C3-dioxygenase
1	Prodigal:2.6	CDS	1425158	1427908	.	-	0	ID=MBDCBIIK_01372;eC_number=6.1.1.5;Name=ileS;gene=ileS;inference=ab initio prediction:Prodigal:2.6,similar to AA sequence:UniProtKB:P67509;locus_tag=MBDCBIIK_01372;product=Isoleucine--tRNA ligase
1	Prodigal:2.6	CDS	1428223	1428879	.	-	0	ID=MBDCBIIK_01373;Name=divIVA;dbxref=COG:COG3599;gene=divIVA;inference=ab initio prediction:Prodigal:2.6,similar to AA sequence:UniProtKB:P71021;locus_tag=MBDCBIIK_01373;product=Septum site-determining protein DivIVA
1	Prodigal:2.6	CDS	1428902	1429564	.	-	0	ID=MBDCBIIK_01374;inference=ab initio prediction:Prodigal:2.6;locus_tag=MBDCBIIK_01374;product=hypothetical protein
1	Prodigal:2.6	CDS	1429819	1430109	.	-	0	ID=MBDCBIIK_01375;inference=ab initio prediction:Prodigal:2.6;locus_tag=MBDCBIIK_01375;product=hypothetical protein
1	Prodigal:2.6	CDS	1430121	1430714	.	-	0	ID=MBDCBIIK_01376;Name=sepF;gene=sepF;inference=ab initio prediction:Prodigal:2.6,similar to AA sequence:UniProtKB:Q7A615;locus_tag=MBDCBIIK_01376;product=Cell division protein SepF
1	Prodigal:2.6	CDS	1430728	1431396	.	-	0	ID=MBDCBIIK_01377;dbxref=COG:COG0325;inference=ab initio prediction:Prodigal:2.6,similar to AA sequence:UniProtKB:P44506;locus_tag=MBDCBIIK_01377;product=Pyridoxal phosphate homeostasis protein
1	Prodigal:2.6	CDS	1431422	1432213	.	-	0	ID=MBDCBIIK_01378;eC_number=1.10.3.-;dbxref=COG:COG1496;inference=ab initio prediction:Prodigal:2.6,similar to AA sequence:UniProtKB:Q89ZI8;locus_tag=MBDCBIIK_01378;product=Polyphenol oxidase
1	Prodigal:2.6	CDS	1432633	1433817	.	-	0	ID=MBDCBIIK_01379;Name=ftsZ;dbxref=COG:COG0206;gene=ftsZ;inference=ab initio prediction:Prodigal:2.6,similar to AA sequence:UniProtKB:Q5HQ06;locus_tag=MBDCBIIK_01379;product=Cell division protein FtsZ
1	Prodigal:2.6	CDS	1433850	1435244	.	-	0	ID=MBDCBIIK_01380;Name=ftsA;dbxref=COG:COG0849;gene=ftsA;inference=ab initio prediction:Prodigal:2.6,similar to AA sequence:UniProtKB:O07325;locus_tag=MBDCBIIK_01380;product=Cell division protein FtsA
1	Prodigal:2.6	CDS	1435350	1436747	.	-	0	ID=MBDCBIIK_01381;Name=divIB;dbxref=COG:COG1589;gene=divIB;inference=ab initio prediction:Prodigal:2.6,similar to AA sequence:UniProtKB:Q5L0X5;locus_tag=MBDCBIIK_01381;product=Cell division protein DivIB
1	Prodigal:2.6	CDS	1436757	1438106	.	-	0	ID=MBDCBIIK_01382;eC_number=6.3.2.9;Name=murD;gene=murD;inference=ab initio prediction:Prodigal:2.6,similar to AA sequence:UniProtKB:P0A090;locus_tag=MBDCBIIK_01382;product=UDP-N-acetylmuramoylalanine--D-glutamate ligase
1	Prodigal:2.6	CDS	1438108	1439073	.	-	0	ID=MBDCBIIK_01383;eC_number=2.7.8.13;Name=mraY;dbxref=COG:COG0472;gene=mraY;inference=ab initio prediction:Prodigal:2.6,similar to AA sequence:UniProtKB:Q2FZ93;locus_tag=MBDCBIIK_01383;product=Phospho-N-acetylmuramoyl-pentapeptide-transferase
1	Prodigal:2.6	CDS	1439262	1441589	.	-	0	ID=MBDCBIIK_01384;Name=pbpB;dbxref=COG:COG0768;gene=pbpB;inference=ab initio prediction:Prodigal:2.6,similar to AA sequence:UniProtKB:Q07868;locus_tag=MBDCBIIK_01384;product=Penicillin-binding protein 2B
1	Prodigal:2.6	CDS	1441570	1441971	.	-	0	ID=MBDCBIIK_01385;Name=ftsL;gene=ftsL;inference=ab initio prediction:Prodigal:2.6,protein motif:HAMAP:MF_00910;locus_tag=MBDCBIIK_01385;product=Cell division protein FtsL
1	Prodigal:2.6	CDS	1441984	1442919	.	-	0	ID=MBDCBIIK_01386;eC_number=2.1.1.199;Name=rsmH_2;gene=rsmH_2;inference=ab initio prediction:Prodigal:2.6,similar to AA sequence:UniProtKB:P60392;locus_tag=MBDCBIIK_01386;product=Ribosomal RNA small subunit methyltransferase H
1	Prodigal:2.6	CDS	1442934	1443365	.	-	0	ID=MBDCBIIK_01387;Name=mraZ;gene=mraZ;inference=ab initio prediction:Prodigal:2.6,similar to AA sequence:UniProtKB:P65439;locus_tag=MBDCBIIK_01387;product=Transcriptional regulator MraZ
1	Prodigal:2.6	CDS	1443509	1445122	.	-	0	ID=MBDCBIIK_01388;eC_number=6.-.-.-;Name=bshC;dbxref=COG:COG4365;gene=bshC;inference=ab initio prediction:Prodigal:2.6,similar to AA sequence:UniProtKB:P55342;locus_tag=MBDCBIIK_01388;product=Putative cysteine ligase BshC
1	Prodigal:2.6	CDS	1445306	1445746	.	+	0	ID=MBDCBIIK_01389;eC_number=2.3.1.-;inference=ab initio prediction:Prodigal:2.6,similar to AA sequence:UniProtKB:Q99UT4;locus_tag=MBDCBIIK_01389;product=putative N-acetyltransferase
1	Prodigal:2.6	CDS	1445855	1446541	.	-	0	ID=MBDCBIIK_01390;eC_number=3.-.-.-;Name=yfnB;dbxref=COG:COG1011;gene=yfnB;inference=ab initio prediction:Prodigal:2.6,similar to AA sequence:UniProtKB:O06480;locus_tag=MBDCBIIK_01390;product=Putative HAD-hydrolase YfnB
1	Prodigal:2.6	CDS	1446649	1446783	.	-	0	ID=MBDCBIIK_01391;inference=ab initio prediction:Prodigal:2.6,similar to AA sequence:UniProtKB:P11699;locus_tag=MBDCBIIK_01391;product=Antibacterial protein 3
1	Prodigal:2.6	CDS	1446839	1446973	.	-	0	ID=MBDCBIIK_01392;inference=ab initio prediction:Prodigal:2.6,similar to AA sequence:UniProtKB:P11699;locus_tag=MBDCBIIK_01392;product=Antibacterial protein 3
1	Prodigal:2.6	CDS	1447025	1447159	.	-	0	ID=MBDCBIIK_01393;inference=ab initio prediction:Prodigal:2.6,similar to AA sequence:UniProtKB:P11698;locus_tag=MBDCBIIK_01393;product=Antibacterial protein 2
1	Prodigal:2.6	CDS	1447215	1447346	.	-	0	ID=MBDCBIIK_01394;inference=ab initio prediction:Prodigal:2.6;locus_tag=MBDCBIIK_01394;product=hypothetical protein
1	Aragorn:1.2	tRNA	1447697	1447771	.	+	.	ID=MBDCBIIK_01395;inference=COORDINATES:profile:Aragorn:1.2;locus_tag=MBDCBIIK_01395;product=tRNA-Arg(tct)
1	Prodigal:2.6	CDS	1448117	1448644	.	-	0	ID=MBDCBIIK_01396;inference=ab initio prediction:Prodigal:2.6;locus_tag=MBDCBIIK_01396;product=hypothetical protein
1	Prodigal:2.6	CDS	1449342	1449851	.	-	0	ID=MBDCBIIK_01397;eC_number=3.1.4.-;inference=ab initio prediction:Prodigal:2.6,similar to AA sequence:UniProtKB:P75349;locus_tag=MBDCBIIK_01397;product=Putative metallophosphoesterase MG207 
1	Prodigal:2.6	CDS	1449844	1450431	.	-	0	ID=MBDCBIIK_01398;eC_number=3.6.1.66;inference=ab initio prediction:Prodigal:2.6,similar to AA sequence:UniProtKB:P99094;locus_tag=MBDCBIIK_01398;product=dITP/XTP pyrophosphatase
1	Prodigal:2.6	CDS	1450446	1451249	.	-	0	ID=MBDCBIIK_01399;eC_number=5.1.1.3;Name=murI;gene=murI;inference=ab initio prediction:Prodigal:2.6,similar to AA sequence:UniProtKB:Q6GHT5;locus_tag=MBDCBIIK_01399;product=Glutamate racemase
1	Prodigal:2.6	CDS	1451412	1452254	.	-	0	ID=MBDCBIIK_01400;eC_number=1.3.5.1;Name=frdB;dbxref=COG:COG0479;gene=frdB;inference=ab initio prediction:Prodigal:2.6,similar to AA sequence:UniProtKB:P17596;locus_tag=MBDCBIIK_01400;product=Fumarate reductase iron-sulfur subunit
1	Prodigal:2.6	CDS	1452254	1454020	.	-	0	ID=MBDCBIIK_01401;eC_number=1.3.5.4;Name=frdA;gene=frdA;inference=ab initio prediction:Prodigal:2.6,similar to AA sequence:UniProtKB:V3TQ67;locus_tag=MBDCBIIK_01401;product=Fumarate reductase flavoprotein subunit
1	Prodigal:2.6	CDS	1454173	1454787	.	-	0	ID=MBDCBIIK_01402;Name=sdhC;dbxref=COG:COG2009;gene=sdhC;inference=ab initio prediction:Prodigal:2.6,similar to AA sequence:UniProtKB:P08064;locus_tag=MBDCBIIK_01402;product=Succinate dehydrogenase cytochrome b558 subunit
1	Prodigal:2.6	CDS	1455154	1456938	.	-	0	ID=MBDCBIIK_01403;Name=uvrC;dbxref=COG:COG0322;gene=uvrC;inference=ab initio prediction:Prodigal:2.6,similar to AA sequence:UniProtKB:Q5KWH6;locus_tag=MBDCBIIK_01403;product=UvrABC system protein C
1	Prodigal:2.6	CDS	1457036	1457350	.	-	0	ID=MBDCBIIK_01404;Name=trxA_1;dbxref=COG:COG0526;gene=trxA_1;inference=ab initio prediction:Prodigal:2.6,similar to AA sequence:UniProtKB:Q2FZD2;locus_tag=MBDCBIIK_01404;product=Thioredoxin
1	Prodigal:2.6	CDS	1457609	1459957	.	-	0	ID=MBDCBIIK_01405;eC_number=3.1.-.-;Name=mutS2;gene=mutS2;inference=ab initio prediction:Prodigal:2.6,similar to AA sequence:UniProtKB:P65496;locus_tag=MBDCBIIK_01405;product=Endonuclease MutS2
1	Prodigal:2.6	CDS	1459967	1461676	.	-	0	ID=MBDCBIIK_01406;Name=polX;dbxref=COG:COG1387;gene=polX;inference=ab initio prediction:Prodigal:2.6,similar to AA sequence:UniProtKB:P94544;locus_tag=MBDCBIIK_01406;product=DNA polymerase/3'-5' exonuclease PolX
1	Prodigal:2.6	CDS	1461751	1462272	.	-	0	ID=MBDCBIIK_01407;inference=ab initio prediction:Prodigal:2.6;locus_tag=MBDCBIIK_01407;product=hypothetical protein
1	Prodigal:2.6	CDS	1462273	1462539	.	-	0	ID=MBDCBIIK_01408;Name=zapA;dbxref=COG:COG3027;gene=zapA;inference=ab initio prediction:Prodigal:2.6,similar to AA sequence:UniProtKB:P94542;locus_tag=MBDCBIIK_01408;product=Cell division protein ZapA
1	Prodigal:2.6	CDS	1462793	1463719	.	+	0	ID=MBDCBIIK_01409;eC_number=3.1.26.4;Name=rnhC;dbxref=COG:COG1039;gene=rnhC;inference=ab initio prediction:Prodigal:2.6,similar to AA sequence:UniProtKB:P94541;locus_tag=MBDCBIIK_01409;product=Ribonuclease HIII
1	Prodigal:2.6	CDS	1463771	1466173	.	-	0	ID=MBDCBIIK_01410;eC_number=6.1.1.20;Name=pheT_2;dbxref=COG:COG0072;gene=pheT_2;inference=ab initio prediction:Prodigal:2.6,similar to AA sequence:UniProtKB:Q4L5E4;locus_tag=MBDCBIIK_01410;product=Phenylalanine--tRNA ligase beta subunit
1	Prodigal:2.6	CDS	1466173	1467231	.	-	0	ID=MBDCBIIK_01411;eC_number=6.1.1.20;Name=pheS;dbxref=COG:COG0016;gene=pheS;inference=ab initio prediction:Prodigal:2.6,similar to AA sequence:UniProtKB:Q4L5E3;locus_tag=MBDCBIIK_01411;product=Phenylalanine--tRNA ligase alpha subunit
1	Prodigal:2.6	CDS	1467599	1468339	.	-	0	ID=MBDCBIIK_01412;eC_number=2.1.1.-;inference=ab initio prediction:Prodigal:2.6,similar to AA sequence:UniProtKB:Q7A794;locus_tag=MBDCBIIK_01412;product=Putative TrmH family tRNA/rRNA methyltransferase
1	Prodigal:2.6	CDS	1468346	1468549	.	+	0	ID=MBDCBIIK_01413;inference=ab initio prediction:Prodigal:2.6;locus_tag=MBDCBIIK_01413;product=hypothetical protein
1	Prodigal:2.6	CDS	1468678	1471125	.	+	0	ID=MBDCBIIK_01414;Name=pls;gene=pls;inference=ab initio prediction:Prodigal:2.6,similar to AA sequence:UniProtKB:P80544;locus_tag=MBDCBIIK_01414;product=Surface protein
1	Prodigal:2.6	CDS	1471605	1471778	.	-	0	ID=MBDCBIIK_01415;Name=rpmF;gene=rpmF;inference=ab initio prediction:Prodigal:2.6,similar to AA sequence:UniProtKB:P66210;locus_tag=MBDCBIIK_01415;product=50S ribosomal protein L32
1	Prodigal:2.6	CDS	1471856	1472410	.	-	0	ID=MBDCBIIK_01416;inference=ab initio prediction:Prodigal:2.6;locus_tag=MBDCBIIK_01416;product=hypothetical protein
1	Prodigal:2.6	CDS	1472537	1473670	.	+	0	ID=MBDCBIIK_01417;inference=ab initio prediction:Prodigal:2.6,similar to AA sequence:UniProtKB:Q97P99;locus_tag=MBDCBIIK_01417;note=UPF0348 protein SP_1742;product=hypothetical protein
1	Prodigal:2.6	CDS	1474074	1474559	.	-	0	ID=MBDCBIIK_01418;eC_number=2.7.7.3;Name=coaD;gene=coaD;inference=ab initio prediction:Prodigal:2.6,similar to AA sequence:UniProtKB:P63819;locus_tag=MBDCBIIK_01418;product=Phosphopantetheine adenylyltransferase
1	Prodigal:2.6	CDS	1474561	1475124	.	-	0	ID=MBDCBIIK_01419;eC_number=2.1.1.171;Name=rsmD;dbxref=COG:COG0742;gene=rsmD;inference=ab initio prediction:Prodigal:2.6,similar to AA sequence:UniProtKB:P44869;locus_tag=MBDCBIIK_01419;product=Ribosomal RNA small subunit methyltransferase D
1	Prodigal:2.6	CDS	1475170	1475559	.	+	0	ID=MBDCBIIK_01420;inference=ab initio prediction:Prodigal:2.6;locus_tag=MBDCBIIK_01420;product=hypothetical protein
1	Prodigal:2.6	CDS	1475569	1475820	.	-	0	ID=MBDCBIIK_01421;inference=ab initio prediction:Prodigal:2.6;locus_tag=MBDCBIIK_01421;product=hypothetical protein
1	Prodigal:2.6	CDS	1476041	1476967	.	+	0	ID=MBDCBIIK_01422;eC_number=3.1.4.46;Name=glpQ_2;dbxref=COG:COG0584;gene=glpQ_2;inference=ab initio prediction:Prodigal:2.6,similar to AA sequence:UniProtKB:P37965;locus_tag=MBDCBIIK_01422;product=Glycerophosphodiester phosphodiesterase
1	Prodigal:2.6	CDS	1477482	1477916	.	-	0	ID=MBDCBIIK_01423;inference=ab initio prediction:Prodigal:2.6;locus_tag=MBDCBIIK_01423;product=hypothetical protein
1	Prodigal:2.6	CDS	1477937	1478989	.	-	0	ID=MBDCBIIK_01424;inference=ab initio prediction:Prodigal:2.6;locus_tag=MBDCBIIK_01424;product=hypothetical protein
1	Prodigal:2.6	CDS	1479431	1479892	.	-	0	ID=MBDCBIIK_01425;inference=ab initio prediction:Prodigal:2.6;locus_tag=MBDCBIIK_01425;product=hypothetical protein
1	Prodigal:2.6	CDS	1479918	1480829	.	-	0	ID=MBDCBIIK_01426;eC_number=2.5.1.-;Name=ctaB2;dbxref=COG:COG0109;gene=ctaB2;inference=ab initio prediction:Prodigal:2.6,similar to AA sequence:UniProtKB:P24009;locus_tag=MBDCBIIK_01426;product=Protoheme IX farnesyltransferase 2
1	Prodigal:2.6	CDS	1481112	1482038	.	+	0	ID=MBDCBIIK_01427;eC_number=1.3.-.-;Name=ctaA;gene=ctaA;inference=ab initio prediction:Prodigal:2.6,similar to AA sequence:UniProtKB:P94346;locus_tag=MBDCBIIK_01427;product=Heme A synthase
1	Prodigal:2.6	CDS	1482181	1485642	.	-	0	ID=MBDCBIIK_01428;eC_number=6.4.1.7;Name=cfiB_2;dbxref=COG:COG0439;gene=cfiB_2;inference=ab initio prediction:Prodigal:2.6,similar to AA sequence:UniProtKB:D3DJ42;locus_tag=MBDCBIIK_01428;product=2-oxoglutarate carboxylase small subunit
1	Prodigal:2.6	CDS	1486032	1487255	.	-	0	ID=MBDCBIIK_01429;eC_number=2.4.1.129;Name=ftsW;dbxref=COG:COG0772;gene=ftsW;inference=ab initio prediction:Prodigal:2.6,similar to AA sequence:UniProtKB:O07639;locus_tag=MBDCBIIK_01429;product=putative peptidoglycan glycosyltransferase FtsW
1	Prodigal:2.6	CDS	1487657	1487932	.	-	0	ID=MBDCBIIK_01430;inference=ab initio prediction:Prodigal:2.6,similar to AA sequence:UniProtKB:Q7A161;locus_tag=MBDCBIIK_01430;note=UPF0358 protein MW0995;product=hypothetical protein
1	Prodigal:2.6	CDS	1488077	1488559	.	+	0	ID=MBDCBIIK_01431;inference=ab initio prediction:Prodigal:2.6;locus_tag=MBDCBIIK_01431;product=hypothetical protein
1	Prodigal:2.6	CDS	1488561	1488716	.	+	0	ID=MBDCBIIK_01432;inference=ab initio prediction:Prodigal:2.6;locus_tag=MBDCBIIK_01432;product=hypothetical protein
1	Prodigal:2.6	CDS	1488740	1488991	.	-	0	ID=MBDCBIIK_01433;inference=ab initio prediction:Prodigal:2.6;locus_tag=MBDCBIIK_01433;product=hypothetical protein
1	Prodigal:2.6	CDS	1489186	1489404	.	-	0	ID=MBDCBIIK_01434;inference=ab initio prediction:Prodigal:2.6;locus_tag=MBDCBIIK_01434;product=hypothetical protein
1	Prodigal:2.6	CDS	1489785	1490858	.	-	0	ID=MBDCBIIK_01435;inference=ab initio prediction:Prodigal:2.6;locus_tag=MBDCBIIK_01435;product=hypothetical protein
1	Prodigal:2.6	CDS	1491252	1493099	.	-	0	ID=MBDCBIIK_01436;Name=typA;dbxref=COG:COG1217;gene=typA;inference=ab initio prediction:Prodigal:2.6,similar to AA sequence:UniProtKB:P32132;locus_tag=MBDCBIIK_01436;product=GTP-binding protein TypA/BipA
1	Prodigal:2.6	CDS	1493198	1493389	.	+	0	ID=MBDCBIIK_01437;inference=ab initio prediction:Prodigal:2.6;locus_tag=MBDCBIIK_01437;product=hypothetical protein
1	Prodigal:2.6	CDS	1493943	1494764	.	-	0	ID=MBDCBIIK_01438;eC_number=3.1.3.25;Name=suhB_2;dbxref=COG:COG0483;gene=suhB_2;inference=ab initio prediction:Prodigal:2.6,similar to AA sequence:UniProtKB:P0ADG4;locus_tag=MBDCBIIK_01438;product=Inositol-1-monophosphatase
1	Prodigal:2.6	CDS	1494941	1495552	.	+	0	ID=MBDCBIIK_01439;inference=ab initio prediction:Prodigal:2.6,similar to AA sequence:UniProtKB:Q99UZ6;locus_tag=MBDCBIIK_01439;note=UPF0637 protein SA0957;product=hypothetical protein
1	Prodigal:2.6	CDS	1495667	1497028	.	+	0	ID=MBDCBIIK_01440;Name=mntH;gene=mntH;inference=ab initio prediction:Prodigal:2.6,similar to AA sequence:UniProtKB:Q99UZ7;locus_tag=MBDCBIIK_01440;product=Divalent metal cation transporter MntH
1	Prodigal:2.6	CDS	1497242	1497778	.	-	0	ID=MBDCBIIK_01441;inference=ab initio prediction:Prodigal:2.6;locus_tag=MBDCBIIK_01441;product=hypothetical protein
1	Prodigal:2.6	CDS	1498083	1499234	.	-	0	ID=MBDCBIIK_01442;inference=ab initio prediction:Prodigal:2.6;locus_tag=MBDCBIIK_01442;product=hypothetical protein
1	Prodigal:2.6	CDS	1499303	1500376	.	-	0	ID=MBDCBIIK_01443;Name=potD;dbxref=COG:COG0687;gene=potD;inference=ab initio prediction:Prodigal:2.6,similar to AA sequence:UniProtKB:P0AFK9;locus_tag=MBDCBIIK_01443;product=Spermidine/putrescine-binding periplasmic protein
1	Prodigal:2.6	CDS	1500373	1501116	.	-	0	ID=MBDCBIIK_01444;Name=ydcV;gene=ydcV;inference=ab initio prediction:Prodigal:2.6,similar to AA sequence:UniProtKB:P0AFR9;locus_tag=MBDCBIIK_01444;product=Inner membrane ABC transporter permease protein YdcV
1	Prodigal:2.6	CDS	1501191	1501994	.	-	0	ID=MBDCBIIK_01445;Name=potB;dbxref=COG:COG1176;gene=potB;inference=ab initio prediction:Prodigal:2.6,similar to AA sequence:UniProtKB:P0AFK4;locus_tag=MBDCBIIK_01445;product=Spermidine/putrescine transport system permease protein PotB
1	Prodigal:2.6	CDS	1501987	1503081	.	-	0	ID=MBDCBIIK_01446;eC_number=3.6.3.31;Name=potA;gene=potA;inference=ab initio prediction:Prodigal:2.6,similar to AA sequence:UniProtKB:Q7A679;locus_tag=MBDCBIIK_01446;product=Spermidine/putrescine import ATP-binding protein PotA
1	Prodigal:2.6	CDS	1503093	1503632	.	-	0	ID=MBDCBIIK_01447;Name=puuR;gene=puuR;inference=ab initio prediction:Prodigal:2.6,similar to AA sequence:UniProtKB:P0A9U6;locus_tag=MBDCBIIK_01447;product=HTH-type transcriptional regulator PuuR
1	Prodigal:2.6	CDS	1503771	1504049	.	-	0	ID=MBDCBIIK_01448;inference=ab initio prediction:Prodigal:2.6,similar to AA sequence:UniProtKB:Q9K9K7;locus_tag=MBDCBIIK_01448;note=UPF0223 protein BH2638;product=hypothetical protein
1	Prodigal:2.6	CDS	1504351	1505757	.	-	0	ID=MBDCBIIK_01449;eC_number=1.8.1.4;Name=pdhD_2;gene=pdhD_2;inference=ab initio prediction:Prodigal:2.6,similar to AA sequence:UniProtKB:P99084;locus_tag=MBDCBIIK_01449;product=Dihydrolipoyl dehydrogenase
1	Prodigal:2.6	CDS	1505762	1507063	.	-	0	ID=MBDCBIIK_01450;eC_number=2.3.1.12;Name=pdhC_2;gene=pdhC_2;inference=ab initio prediction:Prodigal:2.6,similar to AA sequence:UniProtKB:P65636;locus_tag=MBDCBIIK_01450;product=Dihydrolipoyllysine-residue acetyltransferase component of pyruvate dehydrogenase complex
1	Prodigal:2.6	CDS	1507194	1508171	.	-	0	ID=MBDCBIIK_01451;eC_number=1.2.4.1;Name=pdhB;gene=pdhB;inference=ab initio prediction:Prodigal:2.6,similar to AA sequence:UniProtKB:P99063;locus_tag=MBDCBIIK_01451;product=Pyruvate dehydrogenase E1 component subunit beta
1	Prodigal:2.6	CDS	1508175	1509287	.	-	0	ID=MBDCBIIK_01452;eC_number=1.2.4.1;Name=pdhA;gene=pdhA;inference=ab initio prediction:Prodigal:2.6,similar to AA sequence:UniProtKB:Q820A6;locus_tag=MBDCBIIK_01452;product=Pyruvate dehydrogenase E1 component subunit alpha
1	Prodigal:2.6	CDS	1509458	1510084	.	-	0	ID=MBDCBIIK_01453;inference=ab initio prediction:Prodigal:2.6;locus_tag=MBDCBIIK_01453;product=hypothetical protein
1	Prodigal:2.6	CDS	1510267	1510818	.	+	0	ID=MBDCBIIK_01454;eC_number=3.5.1.88;Name=def;gene=def;inference=ab initio prediction:Prodigal:2.6,similar to AA sequence:UniProtKB:P99077;locus_tag=MBDCBIIK_01454;product=Peptide deformylase
1	Prodigal:2.6	CDS	1511250	1511468	.	+	0	ID=MBDCBIIK_01455;inference=ab initio prediction:Prodigal:2.6,similar to AA sequence:UniProtKB:Q5XA23;locus_tag=MBDCBIIK_01455;note=UPF0356 protein M6_Spy1605;product=hypothetical protein
1	Prodigal:2.6	CDS	1511468	1513150	.	+	0	ID=MBDCBIIK_01456;eC_number=3.1.-.-;Name=rnj1;dbxref=COG:COG0595;gene=rnj1;inference=ab initio prediction:Prodigal:2.6,similar to AA sequence:UniProtKB:Q2FZG9;locus_tag=MBDCBIIK_01456;product=Ribonuclease J 1
1	Prodigal:2.6	CDS	1514132	1514791	.	-	0	ID=MBDCBIIK_01457;Name=ktrA;dbxref=COG:COG0569;gene=ktrA;inference=ab initio prediction:Prodigal:2.6,similar to AA sequence:UniProtKB:O32080;locus_tag=MBDCBIIK_01457;product=Ktr system potassium uptake protein A
1	Prodigal:2.6	CDS	1514847	1515863	.	-	0	ID=MBDCBIIK_01458;Name=ythB;dbxref=COG:COG1294;gene=ythB;inference=ab initio prediction:Prodigal:2.6,similar to AA sequence:UniProtKB:O34505;locus_tag=MBDCBIIK_01458;product=Putative cytochrome bd menaquinol oxidase subunit II
1	Prodigal:2.6	CDS	1515860	1517215	.	-	0	ID=MBDCBIIK_01459;eC_number=1.10.3.-;Name=ythA;dbxref=COG:COG1271;gene=ythA;inference=ab initio prediction:Prodigal:2.6,similar to AA sequence:UniProtKB:C0SP90;locus_tag=MBDCBIIK_01459;product=Putative cytochrome bd menaquinol oxidase subunit I
1	Prodigal:2.6	CDS	1517416	1517652	.	+	0	ID=MBDCBIIK_01460;inference=ab initio prediction:Prodigal:2.6;locus_tag=MBDCBIIK_01460;product=hypothetical protein
1	Prodigal:2.6	CDS	1517927	1519645	.	-	0	ID=MBDCBIIK_01461;eC_number=2.7.3.9;Name=ptsI;dbxref=COG:COG1080;gene=ptsI;inference=ab initio prediction:Prodigal:2.6,similar to AA sequence:UniProtKB:P51183;locus_tag=MBDCBIIK_01461;product=Phosphoenolpyruvate-protein phosphotransferase
1	Prodigal:2.6	CDS	1519648	1519914	.	-	0	ID=MBDCBIIK_01462;Name=ptsH;gene=ptsH;inference=ab initio prediction:Prodigal:2.6,similar to AA sequence:UniProtKB:Q9EYQ9;locus_tag=MBDCBIIK_01462;product=Phosphocarrier protein HPr
1	Prodigal:2.6	CDS	1520070	1520609	.	-	0	ID=MBDCBIIK_01463;inference=ab initio prediction:Prodigal:2.6;locus_tag=MBDCBIIK_01463;product=hypothetical protein
1	Prodigal:2.6	CDS	1520669	1521841	.	-	0	ID=MBDCBIIK_01464;eC_number=2.1.1.191;Name=rlmI;dbxref=COG:COG1092;gene=rlmI;inference=ab initio prediction:Prodigal:2.6,similar to AA sequence:UniProtKB:P75876;locus_tag=MBDCBIIK_01464;product=Ribosomal RNA large subunit methyltransferase I
1	Prodigal:2.6	CDS	1522147	1523439	.	-	0	ID=MBDCBIIK_01465;inference=ab initio prediction:Prodigal:2.6;locus_tag=MBDCBIIK_01465;product=hypothetical protein
1	Prodigal:2.6	CDS	1523591	1523725	.	+	0	ID=MBDCBIIK_01466;inference=ab initio prediction:Prodigal:2.6;locus_tag=MBDCBIIK_01466;product=hypothetical protein
1	Prodigal:2.6	CDS	1524137	1525912	.	-	0	ID=MBDCBIIK_01467;eC_number=4.2.1.53;dbxref=COG:COG4716;inference=ab initio prediction:Prodigal:2.6,similar to AA sequence:UniProtKB:B9E972;locus_tag=MBDCBIIK_01467;product=Oleate hydratase
1	Prodigal:2.6	CDS	1526435	1527010	.	+	0	ID=MBDCBIIK_01468;Name=ykoE;dbxref=COG:COG4721;gene=ykoE;inference=ab initio prediction:Prodigal:2.6,similar to AA sequence:UniProtKB:O34738;locus_tag=MBDCBIIK_01468;product=Putative HMP/thiamine permease protein YkoE
1	Prodigal:2.6	CDS	1527024	1528427	.	+	0	ID=MBDCBIIK_01469;eC_number=3.6.3.-;Name=ykoD;dbxref=COG:COG1122;gene=ykoD;inference=ab initio prediction:Prodigal:2.6,similar to AA sequence:UniProtKB:O34362;locus_tag=MBDCBIIK_01469;product=Putative HMP/thiamine import ATP-binding protein YkoD
1	Prodigal:2.6	CDS	1528420	1529226	.	+	0	ID=MBDCBIIK_01470;Name=ykoC;gene=ykoC;inference=ab initio prediction:Prodigal:2.6,similar to AA sequence:UniProtKB:O34572;locus_tag=MBDCBIIK_01470;product=Putative HMP/thiamine permease protein YkoC
1	Prodigal:2.6	CDS	1529359	1530600	.	-	0	ID=MBDCBIIK_01471;eC_number=6.3.4.13;Name=purD;gene=purD;inference=ab initio prediction:Prodigal:2.6,similar to AA sequence:UniProtKB:P65896;locus_tag=MBDCBIIK_01471;product=Phosphoribosylamine--glycine ligase
1	Prodigal:2.6	CDS	1530626	1532104	.	-	0	ID=MBDCBIIK_01472;Name=purH;gene=purH;inference=ab initio prediction:Prodigal:2.6,similar to AA sequence:UniProtKB:P67544;locus_tag=MBDCBIIK_01472;product=Bifunctional purine biosynthesis protein PurH
1	Prodigal:2.6	CDS	1532121	1532687	.	-	0	ID=MBDCBIIK_01473;eC_number=2.1.2.2;Name=purN;gene=purN;inference=ab initio prediction:Prodigal:2.6,similar to AA sequence:UniProtKB:P99162;locus_tag=MBDCBIIK_01473;product=Phosphoribosylglycinamide formyltransferase
1	Prodigal:2.6	CDS	1532687	1533718	.	-	0	ID=MBDCBIIK_01474;eC_number=6.3.3.1;Name=purM;gene=purM;inference=ab initio prediction:Prodigal:2.6,similar to AA sequence:UniProtKB:P99163;locus_tag=MBDCBIIK_01474;product=Phosphoribosylformylglycinamidine cyclo-ligase
1	Prodigal:2.6	CDS	1533711	1535195	.	-	0	ID=MBDCBIIK_01475;eC_number=2.4.2.14;Name=purF;gene=purF;inference=ab initio prediction:Prodigal:2.6,similar to AA sequence:UniProtKB:P99164;locus_tag=MBDCBIIK_01475;product=Amidophosphoribosyltransferase
1	Prodigal:2.6	CDS	1535174	1537363	.	-	0	ID=MBDCBIIK_01476;eC_number=6.3.5.3;Name=purL;gene=purL;inference=ab initio prediction:Prodigal:2.6,similar to AA sequence:UniProtKB:P65901;locus_tag=MBDCBIIK_01476;product=Phosphoribosylformylglycinamidine synthase subunit PurL
1	Prodigal:2.6	CDS	1537356	1538027	.	-	0	ID=MBDCBIIK_01477;eC_number=6.3.5.3;Name=purQ;gene=purQ;inference=ab initio prediction:Prodigal:2.6,similar to AA sequence:UniProtKB:P99166;locus_tag=MBDCBIIK_01477;product=Phosphoribosylformylglycinamidine synthase subunit PurQ
1	Prodigal:2.6	CDS	1538029	1538289	.	-	0	ID=MBDCBIIK_01478;eC_number=6.3.5.3;Name=purS;dbxref=COG:COG1828;gene=purS;inference=ab initio prediction:Prodigal:2.6,similar to AA sequence:UniProtKB:P12049;locus_tag=MBDCBIIK_01478;product=Phosphoribosylformylglycinamidine synthase subunit PurS
1	Prodigal:2.6	CDS	1538289	1538993	.	-	0	ID=MBDCBIIK_01479;eC_number=6.3.2.6;Name=purC;gene=purC;inference=ab initio prediction:Prodigal:2.6,similar to AA sequence:UniProtKB:P99064;locus_tag=MBDCBIIK_01479;product=Phosphoribosylaminoimidazole-succinocarboxamide synthase
1	Prodigal:2.6	CDS	1538994	1540121	.	-	0	ID=MBDCBIIK_01480;eC_number=6.3.4.18;Name=purK;gene=purK;inference=ab initio prediction:Prodigal:2.6,similar to AA sequence:UniProtKB:Q7A695;locus_tag=MBDCBIIK_01480;product=N5-carboxyaminoimidazole ribonucleotide synthase
1	Prodigal:2.6	CDS	1540108	1540590	.	-	0	ID=MBDCBIIK_01481;eC_number=5.4.99.18;Name=purE;dbxref=COG:COG0041;gene=purE;inference=ab initio prediction:Prodigal:2.6,similar to AA sequence:UniProtKB:Q9WYS7;locus_tag=MBDCBIIK_01481;product=N5-carboxyaminoimidazole ribonucleotide mutase
1	Prodigal:2.6	CDS	1540795	1541655	.	+	0	ID=MBDCBIIK_01482;Name=folD;gene=folD;inference=ab initio prediction:Prodigal:2.6,similar to AA sequence:UniProtKB:Q7A697;locus_tag=MBDCBIIK_01482;product=Bifunctional protein FolD protein
1	Prodigal:2.6	CDS	1542028	1542345	.	+	0	ID=MBDCBIIK_01483;inference=ab initio prediction:Prodigal:2.6,similar to AA sequence:UniProtKB:P56957;locus_tag=MBDCBIIK_01483;product=Pesticidal crystal protein Cry22Aa
1	Prodigal:2.6	CDS	1542883	1544007	.	+	0	ID=MBDCBIIK_01484;eC_number=1.10.3.-;Name=qoxA;gene=qoxA;inference=ab initio prediction:Prodigal:2.6,similar to AA sequence:UniProtKB:Q7A698;locus_tag=MBDCBIIK_01484;product=putative quinol oxidase subunit 2
1	Prodigal:2.6	CDS	1544007	1545995	.	+	0	ID=MBDCBIIK_01485;eC_number=1.10.3.-;Name=qoxB;gene=qoxB;inference=ab initio prediction:Prodigal:2.6,similar to AA sequence:UniProtKB:Q7A699;locus_tag=MBDCBIIK_01485;product=putative quinol oxidase subunit 1
1	Prodigal:2.6	CDS	1545985	1546590	.	+	0	ID=MBDCBIIK_01486;eC_number=1.10.3.-;Name=qoxC;gene=qoxC;inference=ab initio prediction:Prodigal:2.6,similar to AA sequence:UniProtKB:E0TW65;locus_tag=MBDCBIIK_01486;product=Quinol oxidase subunit 3
1	Prodigal:2.6	CDS	1546587	1546877	.	+	0	ID=MBDCBIIK_01487;eC_number=1.10.3.-;Name=qoxD;gene=qoxD;inference=ab initio prediction:Prodigal:2.6,similar to AA sequence:UniProtKB:E0TW64;locus_tag=MBDCBIIK_01487;product=Quinol oxidase subunit 4
1	Prodigal:2.6	CDS	1547043	1547972	.	+	0	ID=MBDCBIIK_01488;eC_number=3.2.-.-;Name=rihC;dbxref=COG:COG1957;gene=rihC;inference=ab initio prediction:Prodigal:2.6,similar to AA sequence:UniProtKB:P22564;locus_tag=MBDCBIIK_01488;product=Non-specific ribonucleoside hydrolase RihC
1	Prodigal:2.6	CDS	1548129	1549331	.	-	0	ID=MBDCBIIK_01489;Name=fmtA;gene=fmtA;inference=ab initio prediction:Prodigal:2.6,similar to AA sequence:UniProtKB:Q7A6A2;locus_tag=MBDCBIIK_01489;product=Protein FmtA
1	Prodigal:2.6	CDS	1550138	1551376	.	+	0	ID=MBDCBIIK_01490;eC_number=2.7.8.-;Name=tagT;dbxref=COG:COG1316;gene=tagT;inference=ab initio prediction:Prodigal:2.6,similar to AA sequence:UniProtKB:Q7WY78;locus_tag=MBDCBIIK_01490;product=Polyisoprenyl-teichoic acid--peptidoglycan teichoic acid transferase TagT
1	Prodigal:2.6	CDS	1551424	1551894	.	+	0	ID=MBDCBIIK_01491;inference=ab initio prediction:Prodigal:2.6;locus_tag=MBDCBIIK_01491;product=hypothetical protein
1	Prodigal:2.6	CDS	1552242	1552373	.	+	0	ID=MBDCBIIK_01492;inference=ab initio prediction:Prodigal:2.6;locus_tag=MBDCBIIK_01492;product=hypothetical protein
1	Prodigal:2.6	CDS	1552468	1552890	.	+	0	ID=MBDCBIIK_01493;eC_number=2.3.1.-;inference=ab initio prediction:Prodigal:2.6,similar to AA sequence:UniProtKB:Q5HH30;locus_tag=MBDCBIIK_01493;product=Acetyltransferase
1	Prodigal:2.6	CDS	1553131	1557138	.	+	0	ID=MBDCBIIK_01494;Name=atl_3;dbxref=COG:COG4193;gene=atl_3;inference=ab initio prediction:Prodigal:2.6,similar to AA sequence:UniProtKB:O33635;locus_tag=MBDCBIIK_01494;product=Bifunctional autolysin
1	Prodigal:2.6	CDS	1557378	1557797	.	-	0	ID=MBDCBIIK_01495;Name=slyA_2;gene=slyA_2;inference=ab initio prediction:Prodigal:2.6,similar to AA sequence:UniProtKB:P69989;locus_tag=MBDCBIIK_01495;product=Transcriptional regulator SlyA
1	Prodigal:2.6	CDS	1557951	1558958	.	+	0	ID=MBDCBIIK_01496;inference=ab initio prediction:Prodigal:2.6;locus_tag=MBDCBIIK_01496;product=hypothetical protein
1	Prodigal:2.6	CDS	1559101	1560285	.	+	0	ID=MBDCBIIK_01497;eC_number=2.6.1.-;Name=patA_1;dbxref=COG:COG0436;gene=patA_1;inference=ab initio prediction:Prodigal:2.6,similar to AA sequence:UniProtKB:P16524;locus_tag=MBDCBIIK_01497;product=Putative N-acetyl-LL-diaminopimelate aminotransferase
1	Prodigal:2.6	CDS	1560630	1561448	.	-	0	ID=MBDCBIIK_01498;eC_number=4.1.3.36;Name=menB;dbxref=COG:COG0447;gene=menB;inference=ab initio prediction:Prodigal:2.6,similar to AA sequence:UniProtKB:Q5HH38;locus_tag=MBDCBIIK_01498;product=1%2C4-dihydroxy-2-naphthoyl-CoA synthase
1	Prodigal:2.6	CDS	1561441	1562244	.	-	0	ID=MBDCBIIK_01499;eC_number=4.2.99.20;Name=menH;dbxref=COG:COG0596;gene=menH;inference=ab initio prediction:Prodigal:2.6,similar to AA sequence:UniProtKB:P37355;locus_tag=MBDCBIIK_01499;product=2-succinyl-6-hydroxy-2%2C4-cyclohexadiene-1-carboxylate synthase
1	Prodigal:2.6	CDS	1562231	1563904	.	-	0	ID=MBDCBIIK_01500;eC_number=2.2.1.9;Name=menD;gene=menD;inference=ab initio prediction:Prodigal:2.6,similar to AA sequence:UniProtKB:Q71YZ2;locus_tag=MBDCBIIK_01500;product=2-succinyl-5-enolpyruvyl-6-hydroxy-3-cyclohexene-1-carboxylate synthase
1	Prodigal:2.6	CDS	1563891	1565252	.	-	0	ID=MBDCBIIK_01501;eC_number=5.4.4.2;Name=pchA;dbxref=COG:COG1169;gene=pchA;inference=ab initio prediction:Prodigal:2.6,similar to AA sequence:UniProtKB:Q51508;locus_tag=MBDCBIIK_01501;product=Salicylate biosynthesis isochorismate synthase
1	Prodigal:2.6	CDS	1565431	1566369	.	+	0	ID=MBDCBIIK_01502;eC_number=2.5.1.74;Name=menA;dbxref=COG:COG1575;gene=menA;inference=ab initio prediction:Prodigal:2.6,similar to AA sequence:UniProtKB:P9WIP3;locus_tag=MBDCBIIK_01502;product=1%2C4-dihydroxy-2-naphthoate octaprenyltransferase
1	Prodigal:2.6	CDS	1566721	1567278	.	-	0	ID=MBDCBIIK_01503;inference=ab initio prediction:Prodigal:2.6;locus_tag=MBDCBIIK_01503;product=hypothetical protein
1	Prodigal:2.6	CDS	1567509	1567724	.	+	0	ID=MBDCBIIK_01504;inference=ab initio prediction:Prodigal:2.6;locus_tag=MBDCBIIK_01504;product=hypothetical protein
1	Prodigal:2.6	CDS	1568266	1568796	.	+	0	ID=MBDCBIIK_01505;inference=ab initio prediction:Prodigal:2.6;locus_tag=MBDCBIIK_01505;product=hypothetical protein
1	Prodigal:2.6	CDS	1568999	1569229	.	+	0	ID=MBDCBIIK_01506;inference=ab initio prediction:Prodigal:2.6;locus_tag=MBDCBIIK_01506;product=hypothetical protein
1	Prodigal:2.6	CDS	1569610	1569864	.	-	0	ID=MBDCBIIK_01507;inference=ab initio prediction:Prodigal:2.6;locus_tag=MBDCBIIK_01507;product=hypothetical protein
1	Prodigal:2.6	CDS	1570073	1570168	.	-	0	ID=MBDCBIIK_01508;inference=ab initio prediction:Prodigal:2.6;locus_tag=MBDCBIIK_01508;product=hypothetical protein
1	Prodigal:2.6	CDS	1570194	1570553	.	+	0	ID=MBDCBIIK_01509;inference=ab initio prediction:Prodigal:2.6;locus_tag=MBDCBIIK_01509;product=hypothetical protein
1	Prodigal:2.6	CDS	1570536	1570670	.	-	0	ID=MBDCBIIK_01510;inference=ab initio prediction:Prodigal:2.6;locus_tag=MBDCBIIK_01510;product=hypothetical protein
1	Prodigal:2.6	CDS	1570900	1571664	.	-	0	ID=MBDCBIIK_01511;inference=ab initio prediction:Prodigal:2.6;locus_tag=MBDCBIIK_01511;product=hypothetical protein
1	Prodigal:2.6	CDS	1571714	1571920	.	+	0	ID=MBDCBIIK_01512;inference=ab initio prediction:Prodigal:2.6;locus_tag=MBDCBIIK_01512;product=hypothetical protein
1	Prodigal:2.6	CDS	1571909	1572073	.	-	0	ID=MBDCBIIK_01513;inference=ab initio prediction:Prodigal:2.6;locus_tag=MBDCBIIK_01513;product=hypothetical protein
1	Prodigal:2.6	CDS	1572070	1572324	.	-	0	ID=MBDCBIIK_01514;inference=ab initio prediction:Prodigal:2.6;locus_tag=MBDCBIIK_01514;product=hypothetical protein
1	Prodigal:2.6	CDS	1572518	1572847	.	+	0	ID=MBDCBIIK_01515;inference=ab initio prediction:Prodigal:2.6;locus_tag=MBDCBIIK_01515;product=hypothetical protein
1	Prodigal:2.6	CDS	1572859	1573320	.	+	0	ID=MBDCBIIK_01516;inference=ab initio prediction:Prodigal:2.6;locus_tag=MBDCBIIK_01516;product=hypothetical protein
1	Prodigal:2.6	CDS	1573336	1573854	.	+	0	ID=MBDCBIIK_01517;inference=ab initio prediction:Prodigal:2.6;locus_tag=MBDCBIIK_01517;product=hypothetical protein
1	Prodigal:2.6	CDS	1573856	1574299	.	+	0	ID=MBDCBIIK_01518;inference=ab initio prediction:Prodigal:2.6;locus_tag=MBDCBIIK_01518;product=hypothetical protein
1	Prodigal:2.6	CDS	1574372	1574566	.	+	0	ID=MBDCBIIK_01519;inference=ab initio prediction:Prodigal:2.6;locus_tag=MBDCBIIK_01519;product=hypothetical protein
1	Prodigal:2.6	CDS	1574635	1575150	.	+	0	ID=MBDCBIIK_01520;inference=ab initio prediction:Prodigal:2.6;locus_tag=MBDCBIIK_01520;product=hypothetical protein
1	Prodigal:2.6	CDS	1575152	1575487	.	+	0	ID=MBDCBIIK_01521;inference=ab initio prediction:Prodigal:2.6;locus_tag=MBDCBIIK_01521;product=hypothetical protein
1	Prodigal:2.6	CDS	1575543	1576139	.	+	0	ID=MBDCBIIK_01522;inference=ab initio prediction:Prodigal:2.6;locus_tag=MBDCBIIK_01522;product=hypothetical protein
1	Prodigal:2.6	CDS	1576263	1576607	.	+	0	ID=MBDCBIIK_01523;Name=xerD_2;gene=xerD_2;inference=ab initio prediction:Prodigal:2.6,protein motif:HAMAP:MF_01807;locus_tag=MBDCBIIK_01523;product=Tyrosine recombinase XerD
1	Aragorn:1.2	tRNA	1576764	1576854	.	-	.	ID=MBDCBIIK_01524;inference=COORDINATES:profile:Aragorn:1.2;locus_tag=MBDCBIIK_01524;product=tRNA-Ser(gct)
1	Aragorn:1.2	tRNA	1576857	1576931	.	-	.	ID=MBDCBIIK_01525;inference=COORDINATES:profile:Aragorn:1.2;locus_tag=MBDCBIIK_01525;product=tRNA-Asn(gtt)
1	Prodigal:2.6	CDS	1577113	1577688	.	-	0	ID=MBDCBIIK_01526;Name=comK;dbxref=COG:COG4903;gene=comK;inference=ab initio prediction:Prodigal:2.6,similar to AA sequence:UniProtKB:P40396;locus_tag=MBDCBIIK_01526;product=Competence transcription factor
1	Prodigal:2.6	CDS	1577903	1578121	.	+	0	ID=MBDCBIIK_01527;inference=ab initio prediction:Prodigal:2.6;locus_tag=MBDCBIIK_01527;product=hypothetical protein
1	Prodigal:2.6	CDS	1578199	1579185	.	-	0	ID=MBDCBIIK_01528;eC_number=6.3.1.20;inference=ab initio prediction:Prodigal:2.6,similar to AA sequence:UniProtKB:A0A0H3JR16;locus_tag=MBDCBIIK_01528;product=Lipoate--protein ligase 1
1	Prodigal:2.6	CDS	1579390	1579575	.	+	0	ID=MBDCBIIK_01529;inference=ab initio prediction:Prodigal:2.6;locus_tag=MBDCBIIK_01529;product=hypothetical protein
1	Prodigal:2.6	CDS	1579581	1580183	.	+	0	ID=MBDCBIIK_01530;inference=ab initio prediction:Prodigal:2.6;locus_tag=MBDCBIIK_01530;product=hypothetical protein
1	Prodigal:2.6	CDS	1580286	1581791	.	-	0	ID=MBDCBIIK_01531;eC_number=3.1.3.6;Name=cpdB_1;dbxref=COG:COG0737;gene=cpdB_1;inference=ab initio prediction:Prodigal:2.6,similar to AA sequence:UniProtKB:P08331;locus_tag=MBDCBIIK_01531;product=2'%2C3'-cyclic-nucleotide 2'-phosphodiesterase/3'-nucleotidase
1	Prodigal:2.6	CDS	1581930	1583288	.	-	0	ID=MBDCBIIK_01532;Name=ktrB_1;dbxref=COG:COG0168;gene=ktrB_1;inference=ab initio prediction:Prodigal:2.6,similar to AA sequence:UniProtKB:O32081;locus_tag=MBDCBIIK_01532;product=Ktr system potassium uptake protein B
1	Prodigal:2.6	CDS	1583306	1585063	.	-	0	ID=MBDCBIIK_01533;eC_number=3.4.21.-;inference=ab initio prediction:Prodigal:2.6,similar to AA sequence:UniProtKB:Q7A6C9;locus_tag=MBDCBIIK_01533;product=Serine protease HtrA-like protein
1	Prodigal:2.6	CDS	1585274	1586080	.	-	0	ID=MBDCBIIK_01534;inference=ab initio prediction:Prodigal:2.6,similar to AA sequence:UniProtKB:P0AEC0;locus_tag=MBDCBIIK_01534;note=UPF0053 inner membrane protein YoaE;product=hypothetical protein
1	Prodigal:2.6	CDS	1586389	1587951	.	-	0	ID=MBDCBIIK_01535;Name=prfC;gene=prfC;inference=ab initio prediction:Prodigal:2.6,similar to AA sequence:UniProtKB:Q99V72;locus_tag=MBDCBIIK_01535;product=Peptide chain release factor 3
1	Prodigal:2.6	CDS	1587955	1588170	.	-	0	ID=MBDCBIIK_01536;inference=ab initio prediction:Prodigal:2.6;locus_tag=MBDCBIIK_01536;product=hypothetical protein
1	Prodigal:2.6	CDS	1588190	1589674	.	-	0	ID=MBDCBIIK_01537;eC_number=6.3.2.7;Name=murE;gene=murE;inference=ab initio prediction:Prodigal:2.6,similar to AA sequence:UniProtKB:P65480;locus_tag=MBDCBIIK_01537;product=UDP-N-acetylmuramoyl-L-alanyl-D-glutamate--L-lysine ligase
1	Prodigal:2.6	CDS	1590196	1591371	.	+	0	ID=MBDCBIIK_01538;eC_number=2.4.1.315;Name=ugtP;dbxref=COG:COG0707;gene=ugtP;inference=ab initio prediction:Prodigal:2.6,similar to AA sequence:UniProtKB:Q2FZP7;locus_tag=MBDCBIIK_01538;product=Processive diacylglycerol beta-glucosyltransferase
1	Prodigal:2.6	CDS	1591349	1592542	.	+	0	ID=MBDCBIIK_01539;Name=ltaA;gene=ltaA;inference=ab initio prediction:Prodigal:2.6,similar to AA sequence:UniProtKB:Q2FZP8;locus_tag=MBDCBIIK_01539;product=putative glycolipid permease LtaA
1	Prodigal:2.6	CDS	1592807	1593316	.	-	0	ID=MBDCBIIK_01540;eC_number=3.1.-.-;inference=ab initio prediction:Prodigal:2.6,similar to AA sequence:UniProtKB:Q7A6D4;locus_tag=MBDCBIIK_01540;product=Putative phosphoesterase
1	Prodigal:2.6	CDS	1593470	1594225	.	-	0	ID=MBDCBIIK_01541;Name=ybbA;dbxref=COG:COG2819;gene=ybbA;inference=ab initio prediction:Prodigal:2.6,similar to AA sequence:UniProtKB:P55192;locus_tag=MBDCBIIK_01541;product=putative protein YbbA
1	Prodigal:2.6	CDS	1594417	1595535	.	+	0	ID=MBDCBIIK_01542;dbxref=COG:COG0628;inference=ab initio prediction:Prodigal:2.6,similar to AA sequence:UniProtKB:P9WFM5;locus_tag=MBDCBIIK_01542;product=Putative transport protein
1	Prodigal:2.6	CDS	1595934	1596704	.	-	0	ID=MBDCBIIK_01543;eC_number=1.3.1.39;Name=fabI;gene=fabI;inference=ab initio prediction:Prodigal:2.6,similar to AA sequence:UniProtKB:Q6GI75;locus_tag=MBDCBIIK_01543;product=Enoyl-[acyl-carrier-protein] reductase [NADPH] FabI
1	Prodigal:2.6	CDS	1596926	1597297	.	-	0	ID=MBDCBIIK_01544;inference=ab initio prediction:Prodigal:2.6;locus_tag=MBDCBIIK_01544;product=hypothetical protein
1	Prodigal:2.6	CDS	1598916	1601174	.	-	0	ID=MBDCBIIK_01545;Name=uvrA_1;dbxref=COG:COG0178;gene=uvrA_1;inference=ab initio prediction:Prodigal:2.6,similar to AA sequence:UniProtKB:Q9WYV0;locus_tag=MBDCBIIK_01545;product=UvrABC system protein A
1	Prodigal:2.6	CDS	1601293	1601670	.	-	0	ID=MBDCBIIK_01546;eC_number=1.1.1.49;Name=zwf_2;dbxref=COG:COG0364;gene=zwf_2;inference=ab initio prediction:Prodigal:2.6,similar to AA sequence:UniProtKB:P54547;locus_tag=MBDCBIIK_01546;product=Glucose-6-phosphate 1-dehydrogenase
1	Prodigal:2.6	CDS	1601679	1601924	.	-	0	ID=MBDCBIIK_01547;eC_number=1.1.1.49;Name=zwf_3;dbxref=COG:COG0364;gene=zwf_3;inference=ab initio prediction:Prodigal:2.6,similar to AA sequence:UniProtKB:P54547;locus_tag=MBDCBIIK_01547;product=Glucose-6-phosphate 1-dehydrogenase
1	Prodigal:2.6	CDS	1602156	1602314	.	-	0	ID=MBDCBIIK_01548;eC_number=1.1.1.49;Name=zwf_4;dbxref=COG:COG0364;gene=zwf_4;inference=ab initio prediction:Prodigal:2.6,similar to AA sequence:UniProtKB:P54547;locus_tag=MBDCBIIK_01548;product=Glucose-6-phosphate 1-dehydrogenase
1	Prodigal:2.6	CDS	1602347	1602652	.	-	0	ID=MBDCBIIK_01549;eC_number=1.1.1.363;Name=zwf_5;gene=zwf_5;inference=ab initio prediction:Prodigal:2.6,similar to AA sequence:UniProtKB:P11411;locus_tag=MBDCBIIK_01549;product=Glucose-6-phosphate 1-dehydrogenase
1	Prodigal:2.6	CDS	1602753	1602956	.	+	0	ID=MBDCBIIK_01550;inference=ab initio prediction:Prodigal:2.6;locus_tag=MBDCBIIK_01550;product=hypothetical protein
1	Prodigal:2.6	CDS	1603229	1603492	.	-	0	ID=MBDCBIIK_01551;inference=ab initio prediction:Prodigal:2.6;locus_tag=MBDCBIIK_01551;product=hypothetical protein
1	Prodigal:2.6	CDS	1603553	1604176	.	-	0	ID=MBDCBIIK_01552;inference=ab initio prediction:Prodigal:2.6;locus_tag=MBDCBIIK_01552;product=hypothetical protein
1	Prodigal:2.6	CDS	1604888	1606732	.	-	0	ID=MBDCBIIK_01553;Name=napA;gene=napA;inference=ab initio prediction:Prodigal:2.6,similar to AA sequence:UniProtKB:P26235;locus_tag=MBDCBIIK_01553;product=Na(+)/H(+) antiporter
1	Prodigal:2.6	CDS	1606742	1608127	.	-	0	ID=MBDCBIIK_01554;Name=mgtE;dbxref=COG:COG2239;gene=mgtE;inference=ab initio prediction:Prodigal:2.6,similar to AA sequence:UniProtKB:Q830V1;locus_tag=MBDCBIIK_01554;product=Magnesium transporter MgtE
1	Prodigal:2.6	CDS	1608152	1609006	.	-	0	ID=MBDCBIIK_01555;eC_number=5.4.99.23;Name=rluD_3;dbxref=COG:COG0564;gene=rluD_3;inference=ab initio prediction:Prodigal:2.6,similar to AA sequence:UniProtKB:P33643;locus_tag=MBDCBIIK_01555;product=Ribosomal large subunit pseudouridine synthase D
1	Prodigal:2.6	CDS	1609003	1609812	.	-	0	ID=MBDCBIIK_01556;eC_number=2.7.1.23;Name=nadK;gene=nadK;inference=ab initio prediction:Prodigal:2.6,similar to AA sequence:UniProtKB:P65777;locus_tag=MBDCBIIK_01556;product=NAD kinase
1	Prodigal:2.6	CDS	1609826	1610461	.	-	0	ID=MBDCBIIK_01557;eC_number=2.7.6.5;Name=yjbM;dbxref=COG:COG2357;gene=yjbM;inference=ab initio prediction:Prodigal:2.6,similar to AA sequence:UniProtKB:O31611;locus_tag=MBDCBIIK_01557;product=GTP pyrophosphokinase YjbM
1	Prodigal:2.6	CDS	1610478	1610825	.	-	0	ID=MBDCBIIK_01558;inference=ab initio prediction:Prodigal:2.6;locus_tag=MBDCBIIK_01558;product=hypothetical protein
1	Prodigal:2.6	CDS	1611109	1611699	.	+	0	ID=MBDCBIIK_01559;eC_number=3.6.1.-;Name=yjbK;dbxref=COG:COG4116;gene=yjbK;inference=ab initio prediction:Prodigal:2.6,similar to AA sequence:UniProtKB:O31609;locus_tag=MBDCBIIK_01559;product=Putative triphosphatase YjbK
1	Prodigal:2.6	CDS	1611763	1612146	.	+	0	ID=MBDCBIIK_01560;Name=yjbI;dbxref=COG:COG2346;gene=yjbI;inference=ab initio prediction:Prodigal:2.6,similar to AA sequence:UniProtKB:O31607;locus_tag=MBDCBIIK_01560;product=Group 2 truncated hemoglobin YjbI
1	Prodigal:2.6	CDS	1612169	1612966	.	+	0	ID=MBDCBIIK_01561;inference=ab initio prediction:Prodigal:2.6,similar to AA sequence:UniProtKB:Q99V89;locus_tag=MBDCBIIK_01561;note=UPF0413 protein SA0860;product=hypothetical protein
1	Prodigal:2.6	CDS	1613430	1615238	.	-	0	ID=MBDCBIIK_01562;eC_number=3.4.24.-;Name=pepF1_2;gene=pepF1_2;inference=ab initio prediction:Prodigal:2.6,similar to AA sequence:UniProtKB:P54124;locus_tag=MBDCBIIK_01562;product=Oligoendopeptidase F%2C plasmid
1	Prodigal:2.6	CDS	1615289	1616269	.	-	0	ID=MBDCBIIK_01563;Name=coiA;dbxref=COG:COG4469;gene=coiA;inference=ab initio prediction:Prodigal:2.6,similar to AA sequence:UniProtKB:O31604;locus_tag=MBDCBIIK_01563;product=Competence protein CoiA
1	Prodigal:2.6	CDS	1616365	1617087	.	-	0	ID=MBDCBIIK_01564;Name=mecA;dbxref=COG:COG4862;gene=mecA;inference=ab initio prediction:Prodigal:2.6,similar to AA sequence:UniProtKB:P37958;locus_tag=MBDCBIIK_01564;product=Adapter protein MecA 1
1	Prodigal:2.6	CDS	1617636	1618709	.	+	0	ID=MBDCBIIK_01565;inference=ab initio prediction:Prodigal:2.6;locus_tag=MBDCBIIK_01565;product=hypothetical protein
1	Prodigal:2.6	CDS	1619002	1619397	.	-	0	ID=MBDCBIIK_01566;Name=spxA;gene=spxA;inference=ab initio prediction:Prodigal:2.6,similar to AA sequence:UniProtKB:P60379;locus_tag=MBDCBIIK_01566;product=Regulatory protein Spx
1	Prodigal:2.6	CDS	1619688	1620677	.	+	0	ID=MBDCBIIK_01567;eC_number=6.1.1.2;Name=trpS;gene=trpS;inference=ab initio prediction:Prodigal:2.6,similar to AA sequence:UniProtKB:P67593;locus_tag=MBDCBIIK_01567;product=Tryptophan--tRNA ligase
1	Prodigal:2.6	CDS	1620735	1622378	.	-	0	ID=MBDCBIIK_01568;Name=dppE;dbxref=COG:COG4166;gene=dppE;inference=ab initio prediction:Prodigal:2.6,similar to AA sequence:UniProtKB:P26906;locus_tag=MBDCBIIK_01568;product=Dipeptide-binding protein DppE
1	Prodigal:2.6	CDS	1622402	1623343	.	-	0	ID=MBDCBIIK_01569;Name=oppF;dbxref=COG:COG4608;gene=oppF;inference=ab initio prediction:Prodigal:2.6,similar to AA sequence:UniProtKB:P24137;locus_tag=MBDCBIIK_01569;product=Oligopeptide transport ATP-binding protein OppF
1	Prodigal:2.6	CDS	1623336	1624415	.	-	0	ID=MBDCBIIK_01570;Name=oppD_2;dbxref=COG:COG0444;gene=oppD_2;inference=ab initio prediction:Prodigal:2.6,similar to AA sequence:UniProtKB:P24136;locus_tag=MBDCBIIK_01570;product=Oligopeptide transport ATP-binding protein OppD
1	Prodigal:2.6	CDS	1624430	1625500	.	-	0	ID=MBDCBIIK_01571;Name=oppC;dbxref=COG:COG1173;gene=oppC;inference=ab initio prediction:Prodigal:2.6,similar to AA sequence:UniProtKB:P24139;locus_tag=MBDCBIIK_01571;product=Oligopeptide transport system permease protein OppC
1	Prodigal:2.6	CDS	1625500	1626426	.	-	0	ID=MBDCBIIK_01572;Name=oppB;dbxref=COG:COG0601;gene=oppB;inference=ab initio prediction:Prodigal:2.6,similar to AA sequence:UniProtKB:P24138;locus_tag=MBDCBIIK_01572;product=Oligopeptide transport system permease protein OppB
1	Prodigal:2.6	CDS	1626667	1627038	.	+	0	ID=MBDCBIIK_01573;inference=ab initio prediction:Prodigal:2.6;locus_tag=MBDCBIIK_01573;product=hypothetical protein
1	Prodigal:2.6	CDS	1627109	1628353	.	-	0	ID=MBDCBIIK_01574;eC_number=2.3.1.179;Name=fabF;dbxref=COG:COG0304;gene=fabF;inference=ab initio prediction:Prodigal:2.6,similar to AA sequence:UniProtKB:Q5HHA1;locus_tag=MBDCBIIK_01574;product=3-oxoacyl-[acyl-carrier-protein] synthase 2
1	Prodigal:2.6	CDS	1628365	1629306	.	-	0	ID=MBDCBIIK_01575;eC_number=2.3.1.180;Name=fabH;gene=fabH;inference=ab initio prediction:Prodigal:2.6,similar to AA sequence:UniProtKB:P99159;locus_tag=MBDCBIIK_01575;product=3-oxoacyl-[acyl-carrier-protein] synthase 3
1	Prodigal:2.6	CDS	1629588	1629782	.	+	0	ID=MBDCBIIK_01576;inference=ab initio prediction:Prodigal:2.6;locus_tag=MBDCBIIK_01576;product=hypothetical protein
1	Prodigal:2.6	CDS	1629961	1632555	.	-	0	ID=MBDCBIIK_01577;Name=clpB;gene=clpB;inference=ab initio prediction:Prodigal:2.6,similar to AA sequence:UniProtKB:Q7A6G6;locus_tag=MBDCBIIK_01577;product=Chaperone protein ClpB
1	Prodigal:2.6	CDS	1632779	1634602	.	-	0	ID=MBDCBIIK_01578;eC_number=2.3.1.-;Name=oatA_2;gene=oatA_2;inference=ab initio prediction:Prodigal:2.6,similar to AA sequence:UniProtKB:Q7A3D6;locus_tag=MBDCBIIK_01578;product=O-acetyltransferase OatA
1	Prodigal:2.6	CDS	1634997	1635305	.	-	0	ID=MBDCBIIK_01579;Name=sufT;gene=sufT;inference=ab initio prediction:Prodigal:2.6,similar to AA sequence:UniProtKB:A0A0H2XI17;locus_tag=MBDCBIIK_01579;product=Fe-S protein maturation auxiliary factor SufT
1	Prodigal:2.6	CDS	1635418	1636239	.	+	0	ID=MBDCBIIK_01580;eC_number=3.1.3.104;Name=yitU;dbxref=COG:COG0561;gene=yitU;inference=ab initio prediction:Prodigal:2.6,similar to AA sequence:UniProtKB:P70947;locus_tag=MBDCBIIK_01580;product=5-amino-6-(5-phospho-D-ribitylamino)uracil phosphatase YitU
1	Prodigal:2.6	CDS	1636317	1637633	.	+	0	ID=MBDCBIIK_01581;eC_number=1.8.1.14;Name=cdr;gene=cdr;inference=ab initio prediction:Prodigal:2.6,similar to AA sequence:UniProtKB:Q2FIA5;locus_tag=MBDCBIIK_01581;product=Coenzyme A disulfide reductase
1	Prodigal:2.6	CDS	1637844	1637999	.	-	0	ID=MBDCBIIK_01582;inference=ab initio prediction:Prodigal:2.6;locus_tag=MBDCBIIK_01582;product=hypothetical protein
1	Prodigal:2.6	CDS	1638379	1639452	.	-	0	ID=MBDCBIIK_01583;inference=ab initio prediction:Prodigal:2.6;locus_tag=MBDCBIIK_01583;product=hypothetical protein
1	Prodigal:2.6	CDS	1639900	1640301	.	-	0	ID=MBDCBIIK_01584;inference=ab initio prediction:Prodigal:2.6;locus_tag=MBDCBIIK_01584;product=hypothetical protein
1	Prodigal:2.6	CDS	1640659	1641564	.	-	0	ID=MBDCBIIK_01585;inference=ab initio prediction:Prodigal:2.6,similar to AA sequence:UniProtKB:Q7A6H3;locus_tag=MBDCBIIK_01585;product=putative protein
1	Prodigal:2.6	CDS	1641763	1645437	.	-	0	ID=MBDCBIIK_01586;eC_number=3.1.-.-;Name=addA;gene=addA;inference=ab initio prediction:Prodigal:2.6,similar to AA sequence:UniProtKB:Q7A6H4;locus_tag=MBDCBIIK_01586;product=ATP-dependent helicase/nuclease subunit A
1	Prodigal:2.6	CDS	1645406	1648885	.	-	0	ID=MBDCBIIK_01587;eC_number=3.1.-.-;Name=addB;dbxref=COG:COG3857;gene=addB;inference=ab initio prediction:Prodigal:2.6,similar to AA sequence:UniProtKB:P23477;locus_tag=MBDCBIIK_01587;product=ATP-dependent helicase/deoxyribonuclease subunit B
1	Prodigal:2.6	CDS	1649006	1649581	.	-	0	ID=MBDCBIIK_01588;eC_number=3.4.21.89;Name=spsB_1;dbxref=COG:COG0681;gene=spsB_1;inference=ab initio prediction:Prodigal:2.6,similar to AA sequence:UniProtKB:Q5HHB9;locus_tag=MBDCBIIK_01588;product=Signal peptidase IB
1	Prodigal:2.6	CDS	1649600	1650121	.	-	0	ID=MBDCBIIK_01589;eC_number=3.4.21.89;Name=spsB_2;gene=spsB_2;inference=ab initio prediction:Prodigal:2.6,similar to AA sequence:UniProtKB:P0A068;locus_tag=MBDCBIIK_01589;product=Signal peptidase IB
1	Prodigal:2.6	CDS	1650125	1650700	.	-	0	ID=MBDCBIIK_01590;inference=ab initio prediction:Prodigal:2.6;locus_tag=MBDCBIIK_01590;product=hypothetical protein
1	Prodigal:2.6	CDS	1651018	1652349	.	-	0	ID=MBDCBIIK_01591;eC_number=5.3.1.9;Name=pgi;dbxref=COG:COG0166;gene=pgi;inference=ab initio prediction:Prodigal:2.6,similar to AA sequence:UniProtKB:Q5HHC2;locus_tag=MBDCBIIK_01591;product=Glucose-6-phosphate isomerase
1	Prodigal:2.6	CDS	1652695	1653900	.	+	0	ID=MBDCBIIK_01592;eC_number=6.3.4.5;Name=argG;gene=argG;inference=ab initio prediction:Prodigal:2.6,similar to AA sequence:UniProtKB:P77973;locus_tag=MBDCBIIK_01592;product=Argininosuccinate synthase
1	Prodigal:2.6	CDS	1653890	1655281	.	+	0	ID=MBDCBIIK_01593;eC_number=4.3.2.1;Name=argH;dbxref=COG:COG0165;gene=argH;inference=ab initio prediction:Prodigal:2.6,similar to AA sequence:UniProtKB:Q9LAE5;locus_tag=MBDCBIIK_01593;product=Argininosuccinate lyase
1	Prodigal:2.6	CDS	1655432	1656481	.	+	0	ID=MBDCBIIK_01594;eC_number=3.1.4.46;Name=glpQ_3;dbxref=COG:COG0584;gene=glpQ_3;inference=ab initio prediction:Prodigal:2.6,similar to AA sequence:UniProtKB:P37965;locus_tag=MBDCBIIK_01594;product=Glycerophosphodiester phosphodiesterase
1	Prodigal:2.6	CDS	1656673	1657917	.	-	0	ID=MBDCBIIK_01595;eC_number=1.4.1.2;Name=gluD;gene=gluD;inference=ab initio prediction:Prodigal:2.6,similar to AA sequence:UniProtKB:Q7A6H8;locus_tag=MBDCBIIK_01595;product=NAD-specific glutamate dehydrogenase
1	Prodigal:2.6	CDS	1658026	1659216	.	-	0	ID=MBDCBIIK_01596;eC_number=2.6.1.13;Name=rocD2;gene=rocD2;inference=ab initio prediction:Prodigal:2.6,similar to AA sequence:UniProtKB:P60298;locus_tag=MBDCBIIK_01596;product=Ornithine aminotransferase 2
1	Prodigal:2.6	CDS	1659515	1659799	.	-	0	ID=MBDCBIIK_01597;inference=ab initio prediction:Prodigal:2.6;locus_tag=MBDCBIIK_01597;product=hypothetical protein
1	Prodigal:2.6	CDS	1659855	1660127	.	-	0	ID=MBDCBIIK_01598;inference=ab initio prediction:Prodigal:2.6;locus_tag=MBDCBIIK_01598;product=hypothetical protein
1	Prodigal:2.6	CDS	1660424	1661551	.	-	0	ID=MBDCBIIK_01599;eC_number=1.-.-.-;inference=ab initio prediction:Prodigal:2.6,similar to AA sequence:UniProtKB:P0DN73;locus_tag=MBDCBIIK_01599;product=putative oxidoreductase
1	Prodigal:2.6	CDS	1661872	1662210	.	-	0	ID=MBDCBIIK_01600;Name=yugI_1;dbxref=COG:COG1098;gene=yugI_1;inference=ab initio prediction:Prodigal:2.6,similar to AA sequence:UniProtKB:P80870;locus_tag=MBDCBIIK_01600;product=General stress protein 13
1	Prodigal:2.6	CDS	1662549	1663142	.	-	0	ID=MBDCBIIK_01601;eC_number=5.2.1.8;inference=ab initio prediction:Prodigal:2.6,similar to AA sequence:UniProtKB:Q7A6I1;locus_tag=MBDCBIIK_01601;product=Putative peptidyl-prolyl cis-trans isomerase
1	Prodigal:2.6	CDS	1663208	1663588	.	+	0	ID=MBDCBIIK_01602;Name=kapB;gene=kapB;inference=ab initio prediction:Prodigal:2.6,similar to AA sequence:UniProtKB:Q08429;locus_tag=MBDCBIIK_01602;product=Kinase-associated lipoprotein B
1	Prodigal:2.6	CDS	1663782	1666187	.	+	0	ID=MBDCBIIK_01603;Name=mnhA1;gene=mnhA1;inference=ab initio prediction:Prodigal:2.6,similar to AA sequence:UniProtKB:P60675;locus_tag=MBDCBIIK_01603;product=Na(+)/H(+) antiporter subunit A1
1	Prodigal:2.6	CDS	1666180	1666608	.	+	0	ID=MBDCBIIK_01604;Name=mnhB1;dbxref=COG:COG2111;gene=mnhB1;inference=ab initio prediction:Prodigal:2.6,similar to AA sequence:UniProtKB:P60678;locus_tag=MBDCBIIK_01604;product=Na(+)/H(+) antiporter subunit B1
1	Prodigal:2.6	CDS	1666695	1666955	.	+	0	ID=MBDCBIIK_01605;Name=mnhC1_1;dbxref=COG:COG1006;gene=mnhC1_1;inference=ab initio prediction:Prodigal:2.6,similar to AA sequence:UniProtKB:P60682;locus_tag=MBDCBIIK_01605;product=Na(+)/H(+) antiporter subunit C1
1	Prodigal:2.6	CDS	1666942	1668438	.	+	0	ID=MBDCBIIK_01606;Name=mnhD1;dbxref=COG:COG0651;gene=mnhD1;inference=ab initio prediction:Prodigal:2.6,similar to AA sequence:UniProtKB:P60686;locus_tag=MBDCBIIK_01606;product=Na(+)/H(+) antiporter subunit D1
1	Prodigal:2.6	CDS	1668440	1668919	.	+	0	ID=MBDCBIIK_01607;Name=mnhE1;gene=mnhE1;inference=ab initio prediction:Prodigal:2.6,similar to AA sequence:UniProtKB:P60689;locus_tag=MBDCBIIK_01607;product=Na(+)/H(+) antiporter subunit E1
1	Prodigal:2.6	CDS	1668919	1669212	.	+	0	ID=MBDCBIIK_01608;Name=mnhF1;dbxref=COG:COG2212;gene=mnhF1;inference=ab initio prediction:Prodigal:2.6,similar to AA sequence:UniProtKB:P60694;locus_tag=MBDCBIIK_01608;product=Na(+)/H(+) antiporter subunit F1
1	Prodigal:2.6	CDS	1669190	1669546	.	+	0	ID=MBDCBIIK_01609;Name=mnhG1;dbxref=COG:COG1320;gene=mnhG1;inference=ab initio prediction:Prodigal:2.6,similar to AA sequence:UniProtKB:P60698;locus_tag=MBDCBIIK_01609;product=Na(+)/H(+) antiporter subunit G1
1	Prodigal:2.6	CDS	1669851	1671005	.	+	0	ID=MBDCBIIK_01610;inference=ab initio prediction:Prodigal:2.6;locus_tag=MBDCBIIK_01610;product=hypothetical protein
1	Prodigal:2.6	CDS	1671064	1671438	.	-	0	ID=MBDCBIIK_01611;eC_number=3.1.2.-;dbxref=COG:COG2050;inference=ab initio prediction:Prodigal:2.6,similar to AA sequence:UniProtKB:Q9I3A4;locus_tag=MBDCBIIK_01611;product=Putative esterase
1	Prodigal:2.6	CDS	1671461	1672777	.	-	0	ID=MBDCBIIK_01612;inference=ab initio prediction:Prodigal:2.6;locus_tag=MBDCBIIK_01612;product=hypothetical protein
1	Prodigal:2.6	CDS	1672963	1674444	.	-	0	ID=MBDCBIIK_01613;eC_number=3.4.11.1;Name=pepA_2;dbxref=COG:COG0260;gene=pepA_2;inference=ab initio prediction:Prodigal:2.6,similar to AA sequence:UniProtKB:O86436;locus_tag=MBDCBIIK_01613;product=Cytosol aminopeptidase
1	Prodigal:2.6	CDS	1674764	1676038	.	-	0	ID=MBDCBIIK_01614;eC_number=1.6.99.-;inference=ab initio prediction:Prodigal:2.6,similar to AA sequence:UniProtKB:Q7A6J4;locus_tag=MBDCBIIK_01614;product=NADH dehydrogenase-like protein
1	Prodigal:2.6	CDS	1676242	1676601	.	-	0	ID=MBDCBIIK_01615;dbxref=COG:COG0316;inference=ab initio prediction:Prodigal:2.6,similar to AA sequence:UniProtKB:O67709;locus_tag=MBDCBIIK_01615;product=Protein
1	Prodigal:2.6	CDS	1676631	1676876	.	-	0	ID=MBDCBIIK_01616;inference=ab initio prediction:Prodigal:2.6;locus_tag=MBDCBIIK_01616;product=hypothetical protein
1	Prodigal:2.6	CDS	1677158	1678222	.	+	0	ID=MBDCBIIK_01617;eC_number=1.6.99.-;Name=yjlD;dbxref=COG:COG1252;gene=yjlD;inference=ab initio prediction:Prodigal:2.6,similar to AA sequence:UniProtKB:P80861;locus_tag=MBDCBIIK_01617;product=NADH dehydrogenase-like protein YjlD
1	Prodigal:2.6	CDS	1678413	1678733	.	-	0	ID=MBDCBIIK_01618;inference=ab initio prediction:Prodigal:2.6;locus_tag=MBDCBIIK_01618;product=hypothetical protein
1	Prodigal:2.6	CDS	1678833	1679075	.	+	0	ID=MBDCBIIK_01619;Name=nfuA;gene=nfuA;inference=ab initio prediction:Prodigal:2.6,protein motif:HAMAP:MF_01637;locus_tag=MBDCBIIK_01619;product=Fe/S biogenesis protein NfuA
1	Prodigal:2.6	CDS	1679373	1680611	.	-	0	ID=MBDCBIIK_01620;Name=dltD;dbxref=COG:COG3966;gene=dltD;inference=ab initio prediction:Prodigal:2.6,similar to AA sequence:UniProtKB:Q2FZW3;locus_tag=MBDCBIIK_01620;product=Protein DltD
1	Prodigal:2.6	CDS	1680608	1680844	.	-	0	ID=MBDCBIIK_01621;Name=dltC;dbxref=COG:COG0236;gene=dltC;inference=ab initio prediction:Prodigal:2.6,similar to AA sequence:UniProtKB:P39579;locus_tag=MBDCBIIK_01621;product=D-alanyl carrier protein
1	Prodigal:2.6	CDS	1680862	1682076	.	-	0	ID=MBDCBIIK_01622;eC_number=2.3.1.-;Name=patA_2;dbxref=COG:COG1696;gene=patA_2;inference=ab initio prediction:Prodigal:2.6,similar to AA sequence:UniProtKB:O25526;locus_tag=MBDCBIIK_01622;product=Peptidoglycan O-acetyltransferase
1	Prodigal:2.6	CDS	1682073	1683530	.	-	0	ID=MBDCBIIK_01623;eC_number=6.2.1.-;Name=dltA;gene=dltA;inference=ab initio prediction:Prodigal:2.6,similar to AA sequence:UniProtKB:P99107;locus_tag=MBDCBIIK_01623;product=D-alanine--D-alanyl carrier protein ligase
1	Prodigal:2.6	CDS	1683546	1683692	.	-	0	ID=MBDCBIIK_01624;inference=ab initio prediction:Prodigal:2.6;locus_tag=MBDCBIIK_01624;product=hypothetical protein
1	Prodigal:2.6	CDS	1684097	1685068	.	-	0	ID=MBDCBIIK_01625;eC_number=1.1.1.79;Name=ghrB;dbxref=COG:COG1052;gene=ghrB;inference=ab initio prediction:Prodigal:2.6,similar to AA sequence:UniProtKB:P37666;locus_tag=MBDCBIIK_01625;product=Glyoxylate/hydroxypyruvate reductase B
1	Prodigal:2.6	CDS	1685110	1685889	.	-	0	ID=MBDCBIIK_01626;eC_number=3.1.3.-;Name=yutF;dbxref=COG:COG0647;gene=yutF;inference=ab initio prediction:Prodigal:2.6,similar to AA sequence:UniProtKB:O32125;locus_tag=MBDCBIIK_01626;product=Acid sugar phosphatase
1	Prodigal:2.6	CDS	1685889	1686323	.	-	0	ID=MBDCBIIK_01627;inference=ab initio prediction:Prodigal:2.6,similar to AA sequence:UniProtKB:O32126;locus_tag=MBDCBIIK_01627;note=UPF0331 protein YutE;product=hypothetical protein
1	Prodigal:2.6	CDS	1686442	1686708	.	+	0	ID=MBDCBIIK_01628;inference=ab initio prediction:Prodigal:2.6;locus_tag=MBDCBIIK_01628;product=hypothetical protein
1	Prodigal:2.6	CDS	1686768	1687157	.	-	0	ID=MBDCBIIK_01629;Name=yutD;dbxref=COG:COG4470;gene=yutD;inference=ab initio prediction:Prodigal:2.6,similar to AA sequence:UniProtKB:O32127;locus_tag=MBDCBIIK_01629;product=putative protein YutD
1	Prodigal:2.6	CDS	1687344	1688258	.	-	0	ID=MBDCBIIK_01630;eC_number=2.8.1.8;Name=lipA;gene=lipA;inference=ab initio prediction:Prodigal:2.6,similar to AA sequence:UniProtKB:P65286;locus_tag=MBDCBIIK_01630;product=Lipoyl synthase
1	Prodigal:2.6	CDS	1688347	1689666	.	-	0	ID=MBDCBIIK_01631;eC_number=3.1.3.-;Name=mggB;dbxref=COG:COG0737;gene=mggB;inference=ab initio prediction:Prodigal:2.6,similar to AA sequence:UniProtKB:A9BJC1;locus_tag=MBDCBIIK_01631;product=Mannosylglucosyl-3-phosphoglycerate phosphatase
1	Prodigal:2.6	CDS	1689752	1690579	.	-	0	ID=MBDCBIIK_01632;inference=ab initio prediction:Prodigal:2.6;locus_tag=MBDCBIIK_01632;product=hypothetical protein
1	Prodigal:2.6	CDS	1690592	1691458	.	-	0	ID=MBDCBIIK_01633;inference=ab initio prediction:Prodigal:2.6;locus_tag=MBDCBIIK_01633;product=hypothetical protein
1	Prodigal:2.6	CDS	1691807	1692832	.	-	0	ID=MBDCBIIK_01634;inference=ab initio prediction:Prodigal:2.6,similar to AA sequence:UniProtKB:P37908;locus_tag=MBDCBIIK_01634;note=UPF0053 inner membrane protein YfjD;product=hypothetical protein
1	Prodigal:2.6	CDS	1693378	1693788	.	-	0	ID=MBDCBIIK_01635;inference=ab initio prediction:Prodigal:2.6;locus_tag=MBDCBIIK_01635;product=hypothetical protein
1	Prodigal:2.6	CDS	1693802	1694161	.	-	0	ID=MBDCBIIK_01636;inference=ab initio prediction:Prodigal:2.6;locus_tag=MBDCBIIK_01636;product=hypothetical protein
1	Prodigal:2.6	CDS	1694258	1694464	.	-	0	ID=MBDCBIIK_01637;inference=ab initio prediction:Prodigal:2.6;locus_tag=MBDCBIIK_01637;product=hypothetical protein
1	Prodigal:2.6	CDS	1694932	1695072	.	-	0	ID=MBDCBIIK_01638;inference=ab initio prediction:Prodigal:2.6;locus_tag=MBDCBIIK_01638;product=hypothetical protein
1	Prodigal:2.6	CDS	1695623	1697020	.	-	0	ID=MBDCBIIK_01639;inference=ab initio prediction:Prodigal:2.6,similar to AA sequence:UniProtKB:Q7A6L4;locus_tag=MBDCBIIK_01639;note=UPF0051 protein SA0778;product=hypothetical protein
1	Prodigal:2.6	CDS	1697226	1697690	.	-	0	ID=MBDCBIIK_01640;eC_number=2.-.-.-;Name=sufU;dbxref=COG:COG0822;gene=sufU;inference=ab initio prediction:Prodigal:2.6,similar to AA sequence:UniProtKB:O32163;locus_tag=MBDCBIIK_01640;product=Zinc-dependent sulfurtransferase SufU
1	Prodigal:2.6	CDS	1697680	1698921	.	-	0	ID=MBDCBIIK_01641;eC_number=2.8.1.7;Name=csd;gene=csd;inference=ab initio prediction:Prodigal:2.6,similar to AA sequence:UniProtKB:P99177;locus_tag=MBDCBIIK_01641;product=putative cysteine desulfurase
1	Prodigal:2.6	CDS	1698989	1700296	.	-	0	ID=MBDCBIIK_01642;inference=ab initio prediction:Prodigal:2.6,similar to AA sequence:UniProtKB:Q7A6L4;locus_tag=MBDCBIIK_01642;note=UPF0051 protein SA0778;product=hypothetical protein
1	Prodigal:2.6	CDS	1700391	1701152	.	-	0	ID=MBDCBIIK_01643;Name=sufC;dbxref=COG:COG0396;gene=sufC;inference=ab initio prediction:Prodigal:2.6,similar to AA sequence:UniProtKB:P80866;locus_tag=MBDCBIIK_01643;product=Vegetative protein 296
1	Prodigal:2.6	CDS	1701474	1702334	.	+	0	ID=MBDCBIIK_01644;inference=ab initio prediction:Prodigal:2.6;locus_tag=MBDCBIIK_01644;product=hypothetical protein
1	Prodigal:2.6	CDS	1702400	1702591	.	-	0	ID=MBDCBIIK_01645;inference=ab initio prediction:Prodigal:2.6,similar to AA sequence:UniProtKB:Q7A6L9;locus_tag=MBDCBIIK_01645;note=UPF0337 protein SA0772;product=hypothetical protein
1	Prodigal:2.6	CDS	1702766	1702924	.	+	0	ID=MBDCBIIK_01646;inference=ab initio prediction:Prodigal:2.6;locus_tag=MBDCBIIK_01646;product=hypothetical protein
1	Prodigal:2.6	CDS	1703194	1704006	.	-	0	ID=MBDCBIIK_01647;Name=metQ_1;dbxref=COG:COG1464;gene=metQ_1;inference=ab initio prediction:Prodigal:2.6,similar to AA sequence:UniProtKB:O32167;locus_tag=MBDCBIIK_01647;product=Methionine-binding lipoprotein MetQ
1	Prodigal:2.6	CDS	1704027	1704722	.	-	0	ID=MBDCBIIK_01648;Name=metP_1;dbxref=COG:COG2011;gene=metP_1;inference=ab initio prediction:Prodigal:2.6,similar to AA sequence:UniProtKB:O32168;locus_tag=MBDCBIIK_01648;product=Methionine import system permease protein MetP
1	Prodigal:2.6	CDS	1704715	1705740	.	-	0	ID=MBDCBIIK_01649;eC_number=3.6.3.-;Name=metN2;dbxref=COG:COG1135;gene=metN2;inference=ab initio prediction:Prodigal:2.6,similar to AA sequence:UniProtKB:Q99VG8;locus_tag=MBDCBIIK_01649;product=Methionine import ATP-binding protein MetN 2
1	Prodigal:2.6	CDS	1705993	1706289	.	-	0	ID=MBDCBIIK_01650;Name=trxA_2;dbxref=COG:COG0526;gene=trxA_2;inference=ab initio prediction:Prodigal:2.6,similar to AA sequence:UniProtKB:P9WG67;locus_tag=MBDCBIIK_01650;product=Thioredoxin
1	Prodigal:2.6	CDS	1706282	1706713	.	-	0	ID=MBDCBIIK_01651;eC_number=3.1.26.8;Name=rnmV_1;gene=rnmV_1;inference=ab initio prediction:Prodigal:2.6,protein motif:HAMAP:MF_01469;locus_tag=MBDCBIIK_01651;product=Ribonuclease M5
1	Prodigal:2.6	CDS	1706928	1707308	.	-	0	ID=MBDCBIIK_01652;Name=gcvH;gene=gcvH;inference=ab initio prediction:Prodigal:2.6,similar to AA sequence:UniProtKB:P64214;locus_tag=MBDCBIIK_01652;product=Glycine cleavage system H protein
1	Prodigal:2.6	CDS	1707482	1707835	.	-	0	ID=MBDCBIIK_01653;Name=mgsR;dbxref=COG:COG1393;gene=mgsR;inference=ab initio prediction:Prodigal:2.6,similar to AA sequence:UniProtKB:P54503;locus_tag=MBDCBIIK_01653;product=Regulatory protein MgsR
1	Prodigal:2.6	CDS	1707978	1708301	.	+	0	ID=MBDCBIIK_01654;Name=ydbP;dbxref=COG:COG0526;gene=ydbP;inference=ab initio prediction:Prodigal:2.6,similar to AA sequence:UniProtKB:P96611;locus_tag=MBDCBIIK_01654;product=Thioredoxin-like protein YdbP
1	Prodigal:2.6	CDS	1708484	1709026	.	-	0	ID=MBDCBIIK_01655;eC_number=1.-.-.-;Name=ydjA;dbxref=COG:COG0778;gene=ydjA;inference=ab initio prediction:Prodigal:2.6,similar to AA sequence:UniProtKB:P0ACY1;locus_tag=MBDCBIIK_01655;product=Putative NAD(P)H nitroreductase YdjA
1	Prodigal:2.6	CDS	1709107	1709823	.	-	0	ID=MBDCBIIK_01656;eC_number=4.2.1.10;Name=aroD;gene=aroD;inference=ab initio prediction:Prodigal:2.6,similar to AA sequence:UniProtKB:Q6GII7;locus_tag=MBDCBIIK_01656;product=3-dehydroquinate dehydratase
1	Prodigal:2.6	CDS	1709981	1710406	.	+	0	ID=MBDCBIIK_01657;inference=ab initio prediction:Prodigal:2.6,similar to AA sequence:UniProtKB:Q7A6M9;locus_tag=MBDCBIIK_01657;product=Organic hydroperoxide resistance protein-like protein
1	Prodigal:2.6	CDS	1710590	1710745	.	-	0	ID=MBDCBIIK_01658;inference=ab initio prediction:Prodigal:2.6;locus_tag=MBDCBIIK_01658;product=hypothetical protein
1	Prodigal:2.6	CDS	1711331	1711831	.	+	0	ID=MBDCBIIK_01659;inference=ab initio prediction:Prodigal:2.6;locus_tag=MBDCBIIK_01659;product=hypothetical protein
1	Prodigal:2.6	CDS	1712102	1712689	.	-	0	ID=MBDCBIIK_01660;eC_number=3.1.3.3;Name=pspB;dbxref=COG:COG0406;gene=pspB;inference=ab initio prediction:Prodigal:2.6,similar to AA sequence:UniProtKB:D3DFP8;locus_tag=MBDCBIIK_01660;product=Putative phosphoserine phosphatase 2
1	Prodigal:2.6	CDS	1712900	1713139	.	+	0	ID=MBDCBIIK_01661;inference=ab initio prediction:Prodigal:2.6;locus_tag=MBDCBIIK_01661;product=hypothetical protein
1	Prodigal:2.6	CDS	1713131	1713334	.	-	0	ID=MBDCBIIK_01662;inference=ab initio prediction:Prodigal:2.6;locus_tag=MBDCBIIK_01662;product=hypothetical protein
1	Prodigal:2.6	CDS	1713743	1714000	.	+	0	ID=MBDCBIIK_01663;inference=ab initio prediction:Prodigal:2.6;locus_tag=MBDCBIIK_01663;product=hypothetical protein
1	Prodigal:2.6	CDS	1714025	1714213	.	+	0	ID=MBDCBIIK_01664;inference=ab initio prediction:Prodigal:2.6;locus_tag=MBDCBIIK_01664;product=hypothetical protein
1	Prodigal:2.6	CDS	1714403	1714957	.	+	0	ID=MBDCBIIK_01665;inference=ab initio prediction:Prodigal:2.6;locus_tag=MBDCBIIK_01665;product=hypothetical protein
1	Prodigal:2.6	CDS	1715017	1715250	.	-	0	ID=MBDCBIIK_01666;inference=ab initio prediction:Prodigal:2.6;locus_tag=MBDCBIIK_01666;product=hypothetical protein
1	Prodigal:2.6	CDS	1715534	1716280	.	+	0	ID=MBDCBIIK_01667;inference=ab initio prediction:Prodigal:2.6,similar to AA sequence:UniProtKB:O31789;locus_tag=MBDCBIIK_01667;note=UPF0714 protein YmaC;product=hypothetical protein
1	Prodigal:2.6	CDS	1716379	1716663	.	+	0	ID=MBDCBIIK_01668;inference=ab initio prediction:Prodigal:2.6;locus_tag=MBDCBIIK_01668;product=hypothetical protein
1	Prodigal:2.6	CDS	1716687	1716911	.	+	0	ID=MBDCBIIK_01669;inference=ab initio prediction:Prodigal:2.6;locus_tag=MBDCBIIK_01669;product=hypothetical protein
1	Prodigal:2.6	CDS	1717532	1717732	.	-	0	ID=MBDCBIIK_01670;Name=cspA_2;dbxref=COG:COG1278;gene=cspA_2;inference=ab initio prediction:Prodigal:2.6,similar to AA sequence:UniProtKB:Q2FYN2;locus_tag=MBDCBIIK_01670;product=Cold shock protein CspA
1	Prodigal:2.6	CDS	1719098	1720039	.	-	0	ID=MBDCBIIK_01671;Name=czcD_3;dbxref=COG:COG1230;gene=czcD_3;inference=ab initio prediction:Prodigal:2.6,similar to AA sequence:UniProtKB:O07084;locus_tag=MBDCBIIK_01671;product=Cadmium%2C cobalt and zinc/H(+)-K(+) antiporter
1	Prodigal:2.6	CDS	1720326	1720829	.	+	0	ID=MBDCBIIK_01672;Name=yagU;dbxref=COG:COG3477;gene=yagU;inference=ab initio prediction:Prodigal:2.6,similar to AA sequence:UniProtKB:P0AAA1;locus_tag=MBDCBIIK_01672;product=Inner membrane protein YagU
1	Prodigal:2.6	CDS	1721352	1721513	.	+	0	ID=MBDCBIIK_01673;inference=ab initio prediction:Prodigal:2.6;locus_tag=MBDCBIIK_01673;product=hypothetical protein
1	Prodigal:2.6	CDS	1721516	1721632	.	+	0	ID=MBDCBIIK_01674;inference=ab initio prediction:Prodigal:2.6;locus_tag=MBDCBIIK_01674;product=hypothetical protein
1	Prodigal:2.6	CDS	1721711	1721905	.	+	0	ID=MBDCBIIK_01675;inference=ab initio prediction:Prodigal:2.6;locus_tag=MBDCBIIK_01675;product=hypothetical protein
1	Prodigal:2.6	CDS	1722329	1722745	.	+	0	ID=MBDCBIIK_01676;inference=ab initio prediction:Prodigal:2.6;locus_tag=MBDCBIIK_01676;product=hypothetical protein
1	Prodigal:2.6	CDS	1722965	1723309	.	-	0	ID=MBDCBIIK_01677;inference=ab initio prediction:Prodigal:2.6;locus_tag=MBDCBIIK_01677;product=hypothetical protein
1	Prodigal:2.6	CDS	1723484	1724842	.	+	0	ID=MBDCBIIK_01678;Name=ktrB_2;dbxref=COG:COG0168;gene=ktrB_2;inference=ab initio prediction:Prodigal:2.6,similar to AA sequence:UniProtKB:O32081;locus_tag=MBDCBIIK_01678;product=Ktr system potassium uptake protein B
1	Prodigal:2.6	CDS	1725455	1725688	.	+	0	ID=MBDCBIIK_01679;inference=ab initio prediction:Prodigal:2.6;locus_tag=MBDCBIIK_01679;product=hypothetical protein
1	Prodigal:2.6	CDS	1726851	1727393	.	+	0	ID=MBDCBIIK_01680;inference=ab initio prediction:Prodigal:2.6;locus_tag=MBDCBIIK_01680;product=hypothetical protein
1	Prodigal:2.6	CDS	1727816	1728061	.	+	0	ID=MBDCBIIK_01681;inference=ab initio prediction:Prodigal:2.6;locus_tag=MBDCBIIK_01681;product=hypothetical protein
1	Prodigal:2.6	CDS	1728083	1728313	.	+	0	ID=MBDCBIIK_01682;Name=xerD_3;gene=xerD_3;inference=ab initio prediction:Prodigal:2.6,protein motif:HAMAP:MF_01807;locus_tag=MBDCBIIK_01682;product=Tyrosine recombinase XerD
1	Prodigal:2.6	CDS	1728326	1728556	.	+	0	ID=MBDCBIIK_01683;inference=ab initio prediction:Prodigal:2.6;locus_tag=MBDCBIIK_01683;product=hypothetical protein
1	Aragorn:1.2	tmRNA	1728642	1729000	.	-	.	ID=MBDCBIIK_01684;Name=ssrA;gene=ssrA;inference=COORDINATES:profile:Aragorn:1.2;locus_tag=MBDCBIIK_01684;product=transfer-messenger RNA%2C SsrA
1	Prodigal:2.6	CDS	1729106	1729576	.	-	0	ID=MBDCBIIK_01685;Name=smpB;dbxref=COG:COG0691;gene=smpB;inference=ab initio prediction:Prodigal:2.6,similar to AA sequence:UniProtKB:O32230;locus_tag=MBDCBIIK_01685;product=SsrA-binding protein
1	Prodigal:2.6	CDS	1729601	1731979	.	-	0	ID=MBDCBIIK_01686;eC_number=3.1.13.1;Name=rnr;dbxref=COG:COG0557;gene=rnr;inference=ab initio prediction:Prodigal:2.6,similar to AA sequence:UniProtKB:O32231;locus_tag=MBDCBIIK_01686;product=Ribonuclease R
1	Prodigal:2.6	CDS	1732014	1732754	.	-	0	ID=MBDCBIIK_01687;eC_number=3.1.1.1;Name=est_1;gene=est_1;inference=ab initio prediction:Prodigal:2.6,similar to AA sequence:UniProtKB:Q06174;locus_tag=MBDCBIIK_01687;product=Carboxylesterase
1	Prodigal:2.6	CDS	1733055	1733288	.	-	0	ID=MBDCBIIK_01688;Name=secG;dbxref=COG:COG1314;gene=secG;inference=ab initio prediction:Prodigal:2.6,similar to AA sequence:UniProtKB:O32233;locus_tag=MBDCBIIK_01688;product=putative protein-export membrane protein SecG
1	Prodigal:2.6	CDS	1733357	1733815	.	-	0	ID=MBDCBIIK_01689;inference=ab initio prediction:Prodigal:2.6;locus_tag=MBDCBIIK_01689;product=hypothetical protein
1	Prodigal:2.6	CDS	1733981	1735285	.	-	0	ID=MBDCBIIK_01690;eC_number=4.2.1.11;Name=eno;dbxref=COG:COG0148;gene=eno;inference=ab initio prediction:Prodigal:2.6,similar to AA sequence:UniProtKB:O69174;locus_tag=MBDCBIIK_01690;product=Enolase
1	Prodigal:2.6	CDS	1735424	1736941	.	-	0	ID=MBDCBIIK_01691;eC_number=5.4.2.12;Name=gpmI;gene=gpmI;inference=ab initio prediction:Prodigal:2.6,similar to AA sequence:UniProtKB:P64270;locus_tag=MBDCBIIK_01691;product=2%2C3-bisphosphoglycerate-independent phosphoglycerate mutase
1	Prodigal:2.6	CDS	1736944	1737705	.	-	0	ID=MBDCBIIK_01692;eC_number=5.3.1.1;Name=tpiA;gene=tpiA;inference=ab initio prediction:Prodigal:2.6,similar to AA sequence:UniProtKB:P99133;locus_tag=MBDCBIIK_01692;product=Triosephosphate isomerase
1	Prodigal:2.6	CDS	1737836	1739026	.	-	0	ID=MBDCBIIK_01693;eC_number=2.7.2.3;Name=pgk;gene=pgk;inference=ab initio prediction:Prodigal:2.6,similar to AA sequence:UniProtKB:P99135;locus_tag=MBDCBIIK_01693;product=Phosphoglycerate kinase
1	Prodigal:2.6	CDS	1739220	1740230	.	-	0	ID=MBDCBIIK_01694;eC_number=1.2.1.12;Name=gapA1;gene=gapA1;inference=ab initio prediction:Prodigal:2.6,similar to AA sequence:UniProtKB:P99136;locus_tag=MBDCBIIK_01694;product=Glyceraldehyde-3-phosphate dehydrogenase 1
1	Prodigal:2.6	CDS	1740282	1741295	.	-	0	ID=MBDCBIIK_01695;Name=cggR;dbxref=COG:COG2390;gene=cggR;inference=ab initio prediction:Prodigal:2.6,similar to AA sequence:UniProtKB:O32253;locus_tag=MBDCBIIK_01695;product=Central glycolytic genes regulator
1	Prodigal:2.6	CDS	1741651	1741887	.	+	0	ID=MBDCBIIK_01696;inference=ab initio prediction:Prodigal:2.6;locus_tag=MBDCBIIK_01696;product=hypothetical protein
1	Prodigal:2.6	CDS	1742060	1742680	.	-	0	ID=MBDCBIIK_01697;inference=ab initio prediction:Prodigal:2.6;locus_tag=MBDCBIIK_01697;product=hypothetical protein
1	Prodigal:2.6	CDS	1743545	1744444	.	+	0	ID=MBDCBIIK_01698;inference=ab initio prediction:Prodigal:2.6,similar to AA sequence:UniProtKB:Q7A6Q5;locus_tag=MBDCBIIK_01698;product=Epimerase family protein
1	Prodigal:2.6	CDS	1744475	1744666	.	+	0	ID=MBDCBIIK_01699;inference=ab initio prediction:Prodigal:2.6;locus_tag=MBDCBIIK_01699;product=hypothetical protein
1	Prodigal:2.6	CDS	1744928	1745512	.	-	0	ID=MBDCBIIK_01700;eC_number=3.4.21.92;Name=clpP;dbxref=COG:COG0740;gene=clpP;inference=ab initio prediction:Prodigal:2.6,similar to AA sequence:UniProtKB:Q2G036;locus_tag=MBDCBIIK_01700;product=ATP-dependent Clp protease proteolytic subunit
1	Aragorn:1.2	tRNA	1745701	1745772	.	+	.	ID=MBDCBIIK_01701;inference=COORDINATES:profile:Aragorn:1.2;locus_tag=MBDCBIIK_01701;product=tRNA-Arg(ccg)
1	Prodigal:2.6	CDS	1745840	1746784	.	-	0	ID=MBDCBIIK_01702;Name=whiA;dbxref=COG:COG1481;gene=whiA;inference=ab initio prediction:Prodigal:2.6,similar to AA sequence:UniProtKB:Q9Z515;locus_tag=MBDCBIIK_01702;product=Sporulation transcription regulator WhiA
1	Prodigal:2.6	CDS	1746913	1747908	.	-	0	ID=MBDCBIIK_01703;dbxref=COG:COG0391;inference=ab initio prediction:Prodigal:2.6,similar to AA sequence:UniProtKB:Q9K706;locus_tag=MBDCBIIK_01703;product=Gluconeogenesis factor
1	Prodigal:2.6	CDS	1747908	1748816	.	-	0	ID=MBDCBIIK_01704;inference=ab initio prediction:Prodigal:2.6,similar to AA sequence:UniProtKB:P67109;locus_tag=MBDCBIIK_01704;product=Nucleotide-binding protein
1	Prodigal:2.6	CDS	1748992	1749924	.	-	0	ID=MBDCBIIK_01705;eC_number=1.8.1.9;Name=trxB;gene=trxB;inference=ab initio prediction:Prodigal:2.6,similar to AA sequence:UniProtKB:P99101;locus_tag=MBDCBIIK_01705;product=Thioredoxin reductase
1	Prodigal:2.6	CDS	1749989	1751428	.	-	0	ID=MBDCBIIK_01706;eC_number=3.4.-.-;Name=bepA;gene=bepA;inference=ab initio prediction:Prodigal:2.6,protein motif:HAMAP:MF_00997;locus_tag=MBDCBIIK_01706;product=Beta-barrel assembly-enhancing protease
1	Prodigal:2.6	CDS	1751395	1751931	.	-	0	ID=MBDCBIIK_01707;eC_number=2.3.1.197;Name=fdtC;gene=fdtC;inference=ab initio prediction:Prodigal:2.6,similar to AA sequence:UniProtKB:Q6T1W7;locus_tag=MBDCBIIK_01707;product=dTDP-3-amino-3%2C6-dideoxy-alpha-D-galactopyranose 3-N-acetyltransferase
1	Prodigal:2.6	CDS	1751928	1752767	.	-	0	ID=MBDCBIIK_01708;eC_number=2.4.99.-;Name=lgt;gene=lgt;inference=ab initio prediction:Prodigal:2.6,similar to AA sequence:UniProtKB:P60962;locus_tag=MBDCBIIK_01708;product=Prolipoprotein diacylglyceryl transferase
1	Prodigal:2.6	CDS	1752773	1753705	.	-	0	ID=MBDCBIIK_01709;eC_number=2.7.11.-;Name=hprK;gene=hprK;inference=ab initio prediction:Prodigal:2.6,similar to AA sequence:UniProtKB:P60701;locus_tag=MBDCBIIK_01709;product=HPr kinase/phosphorylase
1	Prodigal:2.6	CDS	1754060	1756894	.	-	0	ID=MBDCBIIK_01710;Name=uvrA_2;gene=uvrA_2;inference=ab initio prediction:Prodigal:2.6,similar to AA sequence:UniProtKB:P63383;locus_tag=MBDCBIIK_01710;product=UvrABC system protein A
1	Prodigal:2.6	CDS	1756902	1758887	.	-	0	ID=MBDCBIIK_01711;Name=uvrB;gene=uvrB;inference=ab initio prediction:Prodigal:2.6,similar to AA sequence:UniProtKB:P67425;locus_tag=MBDCBIIK_01711;product=UvrABC system protein B
1	Prodigal:2.6	CDS	1759444	1759677	.	-	0	ID=MBDCBIIK_01712;Name=csbA;dbxref=COG:COG4897;gene=csbA;inference=ab initio prediction:Prodigal:2.6,similar to AA sequence:UniProtKB:P37953;locus_tag=MBDCBIIK_01712;product=Protein CsbA
1	Prodigal:2.6	CDS	1759683	1760324	.	-	0	ID=MBDCBIIK_01713;eC_number=3.1.3.89;Name=yfbR;dbxref=COG:COG1896;gene=yfbR;inference=ab initio prediction:Prodigal:2.6,similar to AA sequence:UniProtKB:P76491;locus_tag=MBDCBIIK_01713;product=5'-deoxynucleotidase YfbR
1	Prodigal:2.6	CDS	1760633	1761433	.	-	0	ID=MBDCBIIK_01714;Name=ssaA_4;dbxref=COG:COG3942;gene=ssaA_4;inference=ab initio prediction:Prodigal:2.6,similar to AA sequence:UniProtKB:Q2FV55;locus_tag=MBDCBIIK_01714;product=Staphylococcal secretory antigen SsaA
1	Prodigal:2.6	CDS	1761773	1762774	.	-	0	ID=MBDCBIIK_01715;Name=prfB;gene=prfB;inference=ab initio prediction:Prodigal:2.6,similar to AA sequence:UniProtKB:Q7A6R4;locus_tag=MBDCBIIK_01715;product=Peptide chain release factor 2
1	Prodigal:2.6	CDS	1763085	1765619	.	-	0	ID=MBDCBIIK_01716;Name=secA1_2;dbxref=COG:COG0653;gene=secA1_2;inference=ab initio prediction:Prodigal:2.6,similar to AA sequence:UniProtKB:O06446;locus_tag=MBDCBIIK_01716;product=Protein translocase subunit SecA 1
1	Prodigal:2.6	CDS	1766285	1766854	.	-	0	ID=MBDCBIIK_01717;Name=hpf;gene=hpf;inference=ab initio prediction:Prodigal:2.6,similar to AA sequence:UniProtKB:Q2FIN9;locus_tag=MBDCBIIK_01717;product=Ribosome hibernation promotion factor
1	Prodigal:2.6	CDS	1766915	1767589	.	-	0	ID=MBDCBIIK_01718;inference=ab initio prediction:Prodigal:2.6;locus_tag=MBDCBIIK_01718;product=hypothetical protein
1	Prodigal:2.6	CDS	1767582	1768664	.	-	0	ID=MBDCBIIK_01719;eC_number=3.6.4.12;Name=comFA;dbxref=COG:COG4098;gene=comFA;inference=ab initio prediction:Prodigal:2.6,similar to AA sequence:UniProtKB:P39145;locus_tag=MBDCBIIK_01719;product=ComF operon protein 1
1	Prodigal:2.6	CDS	1768988	1769854	.	-	0	ID=MBDCBIIK_01720;inference=ab initio prediction:Prodigal:2.6,similar to AA sequence:UniProtKB:P0A0N1;locus_tag=MBDCBIIK_01720;product=DegV domain-containing protein
1	Prodigal:2.6	CDS	1769999	1770640	.	+	0	ID=MBDCBIIK_01721;Name=yigZ;dbxref=COG:COG1739;gene=yigZ;inference=ab initio prediction:Prodigal:2.6,similar to AA sequence:UniProtKB:P27862;locus_tag=MBDCBIIK_01721;product=IMPACT family member YigZ
1	Prodigal:2.6	CDS	1770701	1771780	.	-	0	ID=MBDCBIIK_01722;eC_number=2.7.8.33;Name=tagO;dbxref=COG:COG0472;gene=tagO;inference=ab initio prediction:Prodigal:2.6,similar to AA sequence:UniProtKB:O34753;locus_tag=MBDCBIIK_01722;product=putative undecaprenyl-phosphate N-acetylglucosaminyl 1-phosphate transferase
1	Prodigal:2.6	CDS	1772099	1773196	.	+	0	ID=MBDCBIIK_01723;eC_number=2.7.7.65;Name=dosC;gene=dosC;inference=ab initio prediction:Prodigal:2.6,similar to AA sequence:UniProtKB:P0AA89;locus_tag=MBDCBIIK_01723;product=Diguanylate cyclase DosC
1	Prodigal:2.6	CDS	1773391	1774152	.	+	0	ID=MBDCBIIK_01724;Name=yjjP;dbxref=COG:COG2966;gene=yjjP;inference=ab initio prediction:Prodigal:2.6,similar to AA sequence:UniProtKB:P0ADD5;locus_tag=MBDCBIIK_01724;product=Inner membrane protein YjjP
1	Prodigal:2.6	CDS	1774168	1774662	.	+	0	ID=MBDCBIIK_01725;inference=ab initio prediction:Prodigal:2.6;locus_tag=MBDCBIIK_01725;product=hypothetical protein
1	Prodigal:2.6	CDS	1774683	1775921	.	+	0	ID=MBDCBIIK_01726;eC_number=3.4.11.4;Name=pepT_2;dbxref=COG:COG2195;gene=pepT_2;inference=ab initio prediction:Prodigal:2.6,similar to AA sequence:UniProtKB:Q81WU4;locus_tag=MBDCBIIK_01726;product=Peptidase T
1	Prodigal:2.6	CDS	1776012	1777277	.	-	0	ID=MBDCBIIK_01727;eC_number=2.7.1.165;Name=garK_2;dbxref=COG:COG1929;gene=garK_2;inference=ab initio prediction:Prodigal:2.6,similar to AA sequence:UniProtKB:P23524;locus_tag=MBDCBIIK_01727;product=Glycerate 2-kinase
1	Prodigal:2.6	CDS	1777413	1777733	.	-	0	ID=MBDCBIIK_01728;inference=ab initio prediction:Prodigal:2.6;locus_tag=MBDCBIIK_01728;product=hypothetical protein
1	Prodigal:2.6	CDS	1777882	1778772	.	-	0	ID=MBDCBIIK_01729;inference=ab initio prediction:Prodigal:2.6;locus_tag=MBDCBIIK_01729;product=hypothetical protein
1	Prodigal:2.6	CDS	1778889	1779416	.	+	0	ID=MBDCBIIK_01730;inference=ab initio prediction:Prodigal:2.6;locus_tag=MBDCBIIK_01730;product=hypothetical protein
1	Prodigal:2.6	CDS	1779533	1780465	.	+	0	ID=MBDCBIIK_01731;eC_number=1.3.1.98;Name=murB;dbxref=COG:COG0812;gene=murB;inference=ab initio prediction:Prodigal:2.6,similar to AA sequence:UniProtKB:P61431;locus_tag=MBDCBIIK_01731;product=UDP-N-acetylenolpyruvoylglucosamine reductase
1	Prodigal:2.6	CDS	1780487	1780801	.	+	0	ID=MBDCBIIK_01732;inference=ab initio prediction:Prodigal:2.6;locus_tag=MBDCBIIK_01732;product=hypothetical protein
1	Prodigal:2.6	CDS	1780952	1781995	.	-	0	ID=MBDCBIIK_01733;Name=yclQ_2;dbxref=COG:COG4607;gene=yclQ_2;inference=ab initio prediction:Prodigal:2.6,similar to AA sequence:UniProtKB:P94421;locus_tag=MBDCBIIK_01733;product=putative ABC transporter solute-binding protein YclQ
1	Prodigal:2.6	CDS	1782074	1782853	.	-	0	ID=MBDCBIIK_01734;Name=fecE;dbxref=COG:COG1120;gene=fecE;inference=ab initio prediction:Prodigal:2.6,similar to AA sequence:UniProtKB:P15031;locus_tag=MBDCBIIK_01734;product=Fe(3+) dicitrate transport ATP-binding protein FecE
1	Prodigal:2.6	CDS	1782850	1783809	.	-	0	ID=MBDCBIIK_01735;Name=fatC;gene=fatC;inference=ab initio prediction:Prodigal:2.6,similar to AA sequence:UniProtKB:P37737;locus_tag=MBDCBIIK_01735;product=Ferric-anguibactin transport system permease protein FatC
1	Prodigal:2.6	CDS	1783793	1784767	.	-	0	ID=MBDCBIIK_01736;Name=fatD;gene=fatD;inference=ab initio prediction:Prodigal:2.6,similar to AA sequence:UniProtKB:P37738;locus_tag=MBDCBIIK_01736;product=Ferric-anguibactin transport system permease protein FatD
1	Prodigal:2.6	CDS	1784783	1785046	.	-	0	ID=MBDCBIIK_01737;inference=ab initio prediction:Prodigal:2.6;locus_tag=MBDCBIIK_01737;product=hypothetical protein
1	Prodigal:2.6	CDS	1785021	1785989	.	-	0	ID=MBDCBIIK_01738;eC_number=1.17.4.1;Name=nrdF;dbxref=COG:COG0208;gene=nrdF;inference=ab initio prediction:Prodigal:2.6,similar to AA sequence:UniProtKB:P50621;locus_tag=MBDCBIIK_01738;product=Ribonucleoside-diphosphate reductase subunit beta
1	Prodigal:2.6	CDS	1786108	1788213	.	-	0	ID=MBDCBIIK_01739;eC_number=1.17.4.1;Name=nrdE;dbxref=COG:COG0209;gene=nrdE;inference=ab initio prediction:Prodigal:2.6,similar to AA sequence:UniProtKB:Q08698;locus_tag=MBDCBIIK_01739;product=Ribonucleoside-diphosphate reductase 2 subunit alpha
1	Prodigal:2.6	CDS	1788176	1788574	.	-	0	ID=MBDCBIIK_01740;Name=nrdI;dbxref=COG:COG1780;gene=nrdI;inference=ab initio prediction:Prodigal:2.6,similar to AA sequence:UniProtKB:P50618;locus_tag=MBDCBIIK_01740;product=Protein NrdI
1	Prodigal:2.6	CDS	1789329	1790204	.	+	0	ID=MBDCBIIK_01741;Name=ribN;gene=ribN;inference=ab initio prediction:Prodigal:2.6,similar to AA sequence:UniProtKB:Q9KKU0;locus_tag=MBDCBIIK_01741;product=Riboflavin transporter
1	Prodigal:2.6	CDS	1790218	1790718	.	+	0	ID=MBDCBIIK_01742;eC_number=1.7.1.13;Name=queF;dbxref=COG:COG0780;gene=queF;inference=ab initio prediction:Prodigal:2.6,similar to AA sequence:UniProtKB:O31678;locus_tag=MBDCBIIK_01742;product=NADPH-dependent 7-cyano-7-deazaguanine reductase
1	Prodigal:2.6	CDS	1791002	1792507	.	+	0	ID=MBDCBIIK_01743;Name=dtpT;dbxref=COG:COG3104;gene=dtpT;inference=ab initio prediction:Prodigal:2.6,similar to AA sequence:UniProtKB:P0C2U3;locus_tag=MBDCBIIK_01743;product=Di-/tripeptide transporter
1	Prodigal:2.6	CDS	1792791	1792952	.	+	0	ID=MBDCBIIK_01744;inference=ab initio prediction:Prodigal:2.6;locus_tag=MBDCBIIK_01744;product=hypothetical protein
1	Prodigal:2.6	CDS	1793162	1794085	.	+	0	ID=MBDCBIIK_01745;eC_number=2.7.1.-;inference=ab initio prediction:Prodigal:2.6,similar to AA sequence:UniProtKB:Q7A6T6;locus_tag=MBDCBIIK_01745;product=Putative lipid kinase
1	Prodigal:2.6	CDS	1794484	1797093	.	+	0	ID=MBDCBIIK_01746;Name=adhE;dbxref=COG:COG1012;gene=adhE;inference=ab initio prediction:Prodigal:2.6,similar to AA sequence:UniProtKB:P0A9Q7;locus_tag=MBDCBIIK_01746;product=Aldehyde-alcohol dehydrogenase
1	Prodigal:2.6	CDS	1797160	1797699	.	-	0	ID=MBDCBIIK_01747;eC_number=3.1.3.-;dbxref=COG:COG4502;inference=ab initio prediction:Prodigal:2.6,similar to AA sequence:UniProtKB:Q8CTG7;locus_tag=MBDCBIIK_01747;product=Putative 5'(3')-deoxyribonucleotidase
1	Prodigal:2.6	CDS	1797822	1798943	.	-	0	ID=MBDCBIIK_01748;eC_number=2.6.1.9;Name=hisC;gene=hisC;inference=ab initio prediction:Prodigal:2.6,similar to AA sequence:UniProtKB:P67725;locus_tag=MBDCBIIK_01748;product=Histidinol-phosphate aminotransferase
1	Prodigal:2.6	CDS	1799080	1800594	.	-	0	ID=MBDCBIIK_01749;Name=opuBB;dbxref=COG:COG1174;gene=opuBB;inference=ab initio prediction:Prodigal:2.6,similar to AA sequence:UniProtKB:Q45461;locus_tag=MBDCBIIK_01749;product=Choline transport system permease protein OpuBB
1	Prodigal:2.6	CDS	1800587	1801561	.	-	0	ID=MBDCBIIK_01750;eC_number=3.6.3.-;Name=osmV;dbxref=COG:COG1125;gene=osmV;inference=ab initio prediction:Prodigal:2.6,similar to AA sequence:UniProtKB:Q8ZPK4;locus_tag=MBDCBIIK_01750;product=Osmoprotectant import ATP-binding protein OsmV
1	Prodigal:2.6	CDS	1801761	1803539	.	-	0	ID=MBDCBIIK_01751;eC_number=3.6.4.12;Name=recQ_2;dbxref=COG:COG0514;gene=recQ_2;inference=ab initio prediction:Prodigal:2.6,similar to AA sequence:UniProtKB:P15043;locus_tag=MBDCBIIK_01751;product=ATP-dependent DNA helicase RecQ
1	Prodigal:2.6	CDS	1803553	1805436	.	-	0	ID=MBDCBIIK_01752;Name=ettA;dbxref=COG:COG0488;gene=ettA;inference=ab initio prediction:Prodigal:2.6,similar to AA sequence:UniProtKB:P0A9W3;locus_tag=MBDCBIIK_01752;product=Energy-dependent translational throttle protein EttA
1	Prodigal:2.6	CDS	1805564	1806379	.	+	0	ID=MBDCBIIK_01753;Name=zupT;dbxref=COG:COG0428;gene=zupT;inference=ab initio prediction:Prodigal:2.6,similar to AA sequence:UniProtKB:P0A8H3;locus_tag=MBDCBIIK_01753;product=Zinc transporter ZupT
1	Prodigal:2.6	CDS	1807076	1808149	.	+	0	ID=MBDCBIIK_01754;inference=ab initio prediction:Prodigal:2.6;locus_tag=MBDCBIIK_01754;product=hypothetical protein
1	Prodigal:2.6	CDS	1808825	1810765	.	-	0	ID=MBDCBIIK_01755;Name=ltaS;dbxref=COG:COG1368;gene=ltaS;inference=ab initio prediction:Prodigal:2.6,similar to AA sequence:UniProtKB:Q2G093;locus_tag=MBDCBIIK_01755;product=Lipoteichoic acid synthase
1	Prodigal:2.6	CDS	1810928	1811095	.	+	0	ID=MBDCBIIK_01756;inference=ab initio prediction:Prodigal:2.6;locus_tag=MBDCBIIK_01756;product=hypothetical protein
1	Prodigal:2.6	CDS	1811317	1812321	.	-	0	ID=MBDCBIIK_01757;Name=kipA_2;dbxref=COG:COG1984;gene=kipA_2;inference=ab initio prediction:Prodigal:2.6,similar to AA sequence:UniProtKB:Q7WY77;locus_tag=MBDCBIIK_01757;product=KipI antagonist
1	Prodigal:2.6	CDS	1812309	1813040	.	-	0	ID=MBDCBIIK_01758;Name=kipI_2;dbxref=COG:COG2049;gene=kipI_2;inference=ab initio prediction:Prodigal:2.6,similar to AA sequence:UniProtKB:P60495;locus_tag=MBDCBIIK_01758;product=Kinase A inhibitor
1	Prodigal:2.6	CDS	1813059	1813265	.	-	0	ID=MBDCBIIK_01759;inference=ab initio prediction:Prodigal:2.6;locus_tag=MBDCBIIK_01759;product=hypothetical protein
1	Prodigal:2.6	CDS	1813314	1813922	.	-	0	ID=MBDCBIIK_01760;inference=ab initio prediction:Prodigal:2.6;locus_tag=MBDCBIIK_01760;product=hypothetical protein
1	Prodigal:2.6	CDS	1813924	1815075	.	-	0	ID=MBDCBIIK_01761;eC_number=2.6.1.85;Name=pabB;dbxref=COG:COG0147;gene=pabB;inference=ab initio prediction:Prodigal:2.6,similar to AA sequence:UniProtKB:P28820;locus_tag=MBDCBIIK_01761;product=Aminodeoxychorismate synthase component 1
1	Prodigal:2.6	CDS	1815065	1815652	.	-	0	ID=MBDCBIIK_01762;eC_number=2.6.1.85;Name=pabA;dbxref=COG:COG0512;gene=pabA;inference=ab initio prediction:Prodigal:2.6,similar to AA sequence:UniProtKB:P00903;locus_tag=MBDCBIIK_01762;product=Aminodeoxychorismate synthase component 2
1	Prodigal:2.6	CDS	1815949	1816620	.	+	0	ID=MBDCBIIK_01763;eC_number=6.3.4.20;Name=queC;dbxref=COG:COG0603;gene=queC;inference=ab initio prediction:Prodigal:2.6,similar to AA sequence:UniProtKB:O31675;locus_tag=MBDCBIIK_01763;product=7-cyano-7-deazaguanine synthase
1	Prodigal:2.6	CDS	1816625	1817044	.	+	0	ID=MBDCBIIK_01764;eC_number=4.1.2.50;Name=queD;dbxref=COG:COG0720;gene=queD;inference=ab initio prediction:Prodigal:2.6,similar to AA sequence:UniProtKB:O31676;locus_tag=MBDCBIIK_01764;product=6-carboxy-5%2C6%2C7%2C8-tetrahydropterin synthase
1	Prodigal:2.6	CDS	1817045	1817758	.	+	0	ID=MBDCBIIK_01765;eC_number=4.3.99.3;Name=queE_2;dbxref=COG:COG0602;gene=queE_2;inference=ab initio prediction:Prodigal:2.6,similar to AA sequence:UniProtKB:O31677;locus_tag=MBDCBIIK_01765;product=7-carboxy-7-deazaguanine synthase
1	Prodigal:2.6	CDS	1817861	1818460	.	+	0	ID=MBDCBIIK_01766;inference=ab initio prediction:Prodigal:2.6;locus_tag=MBDCBIIK_01766;product=hypothetical protein
1	Prodigal:2.6	CDS	1818810	1818965	.	+	0	ID=MBDCBIIK_01767;inference=ab initio prediction:Prodigal:2.6;locus_tag=MBDCBIIK_01767;product=hypothetical protein
1	Prodigal:2.6	CDS	1819561	1819998	.	+	0	ID=MBDCBIIK_01768;inference=ab initio prediction:Prodigal:2.6;locus_tag=MBDCBIIK_01768;product=hypothetical protein
1	Prodigal:2.6	CDS	1820049	1820522	.	+	0	ID=MBDCBIIK_01769;inference=ab initio prediction:Prodigal:2.6;locus_tag=MBDCBIIK_01769;product=hypothetical protein
1	Prodigal:2.6	CDS	1820497	1821186	.	+	0	ID=MBDCBIIK_01770;Name=saeR;dbxref=COG:COG0745;gene=saeR;inference=ab initio prediction:Prodigal:2.6,similar to AA sequence:UniProtKB:Q8CQ17;locus_tag=MBDCBIIK_01770;product=Response regulator SaeR
1	Prodigal:2.6	CDS	1821276	1822241	.	+	0	ID=MBDCBIIK_01771;eC_number=2.7.13.3;Name=saeS;gene=saeS;inference=ab initio prediction:Prodigal:2.6,similar to AA sequence:UniProtKB:Q7A6V4;locus_tag=MBDCBIIK_01771;product=Histidine protein kinase SaeS
1	Prodigal:2.6	CDS	1822311	1823417	.	-	0	ID=MBDCBIIK_01772;eC_number=2.4.-.-;Name=csbB;dbxref=COG:COG0463;gene=csbB;inference=ab initio prediction:Prodigal:2.6,similar to AA sequence:UniProtKB:Q45539;locus_tag=MBDCBIIK_01772;product=Putative glycosyltransferase CsbB
1	Prodigal:2.6	CDS	1823620	1824459	.	-	0	ID=MBDCBIIK_01773;eC_number=1.-.-.-;dbxref=COG:COG0656;inference=ab initio prediction:Prodigal:2.6,similar to AA sequence:UniProtKB:A0QV10;locus_tag=MBDCBIIK_01773;product=putative oxidoreductase/MSMEI_2347
1	Prodigal:2.6	CDS	1824674	1826023	.	-	0	ID=MBDCBIIK_01774;inference=ab initio prediction:Prodigal:2.6,similar to AA sequence:UniProtKB:P9WFP3;locus_tag=MBDCBIIK_01774;note=UPF0053 protein Rv1842c;product=hypothetical protein
1	Prodigal:2.6	CDS	1826260	1827432	.	-	0	ID=MBDCBIIK_01775;eC_number=3.5.1.25;Name=nagA;dbxref=COG:COG1820;gene=nagA;inference=ab initio prediction:Prodigal:2.6,similar to AA sequence:UniProtKB:O34450;locus_tag=MBDCBIIK_01775;product=N-acetylglucosamine-6-phosphate deacetylase
1	Prodigal:2.6	CDS	1827806	1829758	.	-	0	ID=MBDCBIIK_01776;Name=fruA;dbxref=COG:COG1299;gene=fruA;inference=ab initio prediction:Prodigal:2.6,similar to AA sequence:UniProtKB:P71012;locus_tag=MBDCBIIK_01776;product=PTS system fructose-specific EIIABC component
1	Prodigal:2.6	CDS	1829764	1830684	.	-	0	ID=MBDCBIIK_01777;eC_number=2.7.1.144;Name=lacC_2;dbxref=COG:COG1105;gene=lacC_2;inference=ab initio prediction:Prodigal:2.6,similar to AA sequence:UniProtKB:Q833W9;locus_tag=MBDCBIIK_01777;product=Tagatose-6-phosphate kinase
1	Prodigal:2.6	CDS	1830681	1831439	.	-	0	ID=MBDCBIIK_01778;Name=ydjF;dbxref=COG:COG1349;gene=ydjF;inference=ab initio prediction:Prodigal:2.6,similar to AA sequence:UniProtKB:P77721;locus_tag=MBDCBIIK_01778;product=putative HTH-type transcriptional regulator YdjF
1	Prodigal:2.6	CDS	1831670	1832176	.	-	0	ID=MBDCBIIK_01779;eC_number=4.2.-.-;Name=ybaK;dbxref=COG:COG2606;gene=ybaK;inference=ab initio prediction:Prodigal:2.6,similar to AA sequence:UniProtKB:P0AAR3;locus_tag=MBDCBIIK_01779;product=Cys-tRNA(Pro)/Cys-tRNA(Cys) deacylase YbaK
1	Prodigal:2.6	CDS	1832266	1832736	.	-	0	ID=MBDCBIIK_01780;inference=ab initio prediction:Prodigal:2.6;locus_tag=MBDCBIIK_01780;product=hypothetical protein
1	Prodigal:2.6	CDS	1833058	1834221	.	-	0	ID=MBDCBIIK_01781;Name=tetA;gene=tetA;inference=ab initio prediction:Prodigal:2.6,similar to AA sequence:UniProtKB:P02980;locus_tag=MBDCBIIK_01781;product=Tetracycline resistance protein%2C class B
1	Prodigal:2.6	CDS	1834631	1835248	.	+	0	ID=MBDCBIIK_01782;inference=ab initio prediction:Prodigal:2.6;locus_tag=MBDCBIIK_01782;product=hypothetical protein
1	Prodigal:2.6	CDS	1835245	1835514	.	+	0	ID=MBDCBIIK_01783;inference=ab initio prediction:Prodigal:2.6;locus_tag=MBDCBIIK_01783;product=hypothetical protein
1	Prodigal:2.6	CDS	1835564	1836937	.	-	0	ID=MBDCBIIK_01784;eC_number=4.1.99.3;Name=phrA;dbxref=COG:COG0415;gene=phrA;inference=ab initio prediction:Prodigal:2.6,similar to AA sequence:UniProtKB:A9CJC9;locus_tag=MBDCBIIK_01784;product=Deoxyribodipyrimidine photo-lyase
1	Prodigal:2.6	CDS	1837134	1838690	.	-	0	ID=MBDCBIIK_01785;Name=sdcS;dbxref=COG:COG0471;gene=sdcS;inference=ab initio prediction:Prodigal:2.6,similar to AA sequence:UniProtKB:Q99SX1;locus_tag=MBDCBIIK_01785;product=Sodium-dependent dicarboxylate transporter SdcS
1	Prodigal:2.6	CDS	1838824	1839765	.	-	0	ID=MBDCBIIK_01786;eC_number=1.1.1.37;Name=mdh;dbxref=COG:COG0039;gene=mdh;inference=ab initio prediction:Prodigal:2.6,similar to AA sequence:UniProtKB:P49814;locus_tag=MBDCBIIK_01786;product=Malate dehydrogenase
1	Prodigal:2.6	CDS	1839894	1840196	.	-	0	ID=MBDCBIIK_01787;inference=ab initio prediction:Prodigal:2.6;locus_tag=MBDCBIIK_01787;product=hypothetical protein
1	Prodigal:2.6	CDS	1840209	1841135	.	-	0	ID=MBDCBIIK_01788;Name=yciC_1;dbxref=COG:COG0523;gene=yciC_1;inference=ab initio prediction:Prodigal:2.6,similar to AA sequence:UniProtKB:P94400;locus_tag=MBDCBIIK_01788;product=Putative metal chaperone YciC
1	Prodigal:2.6	CDS	1841357	1841800	.	+	0	ID=MBDCBIIK_01789;Name=mgrA;dbxref=COG:COG1846;gene=mgrA;inference=ab initio prediction:Prodigal:2.6,similar to AA sequence:UniProtKB:Q2G0B1;locus_tag=MBDCBIIK_01789;product=HTH-type transcriptional regulator MgrA
[truncated: 2,597,870 more chars]
