# Supplementary material for: Rapid methicillin resistance diversification in Staphylococcus epidermidis colonizing human neonates
Source: Nat Commun. 2021 Oct 18;12:6062. doi: 10.1038/s41467-021-26392-8 (PMC8523572; doi:10.1038/s41467-021-26392-8)
Supplement: Supplementary file 3 — Source Data [file 41467_2021_26392_MOESM3_ESM.zip › ConS_Data/Fig4D/ConS_013_0119/ConS_013_0119.gff]

##gff-version 3
##sequence-region 1 1 2424033
##sequence-region 2 1 24518
##sequence-region 3 1 15473
##sequence-region 4 1 1638
##sequence-region 5 1 920
##sequence-region 6 1 891
##sequence-region 7 1 850
##sequence-region 8 1 744
##sequence-region 9 1 653
##sequence-region 10 1 559
##sequence-region 11 1 514
##sequence-region 12 1 413
##sequence-region 13 1 293
##sequence-region 14 1 292
##sequence-region 15 1 292
##sequence-region 16 1 280
##sequence-region 17 1 243
##sequence-region 18 1 214
##sequence-region 19 1 214
##sequence-region 20 1 164
##sequence-region 21 1 140
##sequence-region 22 1 133
1	Prodigal:2.6	CDS	1	1356	.	+	0	ID=AOGHMILI_00001;Name=dnaA;gene=dnaA;inference=ab initio prediction:Prodigal:2.6,similar to AA sequence:UniProtKB:P68866;locus_tag=AOGHMILI_00001;product=Chromosomal replication initiator protein DnaA
1	Prodigal:2.6	CDS	1665	2798	.	+	0	ID=AOGHMILI_00002;Name=dnaN;gene=dnaN;inference=ab initio prediction:Prodigal:2.6,similar to AA sequence:UniProtKB:P99103;locus_tag=AOGHMILI_00002;product=Beta sliding clamp
1	Prodigal:2.6	CDS	3231	3467	.	+	0	ID=AOGHMILI_00003;inference=ab initio prediction:Prodigal:2.6;locus_tag=AOGHMILI_00003;product=hypothetical protein
1	Prodigal:2.6	CDS	3464	4579	.	+	0	ID=AOGHMILI_00004;Name=recF;dbxref=COG:COG1195;gene=recF;inference=ab initio prediction:Prodigal:2.6,similar to AA sequence:UniProtKB:P9WHI9;locus_tag=AOGHMILI_00004;product=DNA replication and repair protein RecF
1	Prodigal:2.6	CDS	4590	6521	.	+	0	ID=AOGHMILI_00005;eC_number=5.99.1.3;Name=gyrB;gene=gyrB;inference=ab initio prediction:Prodigal:2.6,similar to AA sequence:UniProtKB:Q6GKU0;locus_tag=AOGHMILI_00005;product=DNA gyrase subunit B
1	Prodigal:2.6	CDS	6558	9239	.	+	0	ID=AOGHMILI_00006;eC_number=5.99.1.3;Name=gyrA;gene=gyrA;inference=ab initio prediction:Prodigal:2.6,similar to AA sequence:UniProtKB:Q99XG5;locus_tag=AOGHMILI_00006;product=DNA gyrase subunit A
1	Prodigal:2.6	CDS	9632	10465	.	-	0	ID=AOGHMILI_00007;eC_number=4.2.1.136;Name=nnrD;dbxref=COG:COG0063;gene=nnrD;inference=ab initio prediction:Prodigal:2.6,similar to AA sequence:UniProtKB:Q833Y3;locus_tag=AOGHMILI_00007;product=ADP-dependent (S)-NAD(P)H-hydrate dehydratase
1	Prodigal:2.6	CDS	11292	12578	.	+	0	ID=AOGHMILI_00008;eC_number=6.1.1.11;Name=serS;gene=serS;inference=ab initio prediction:Prodigal:2.6,similar to AA sequence:UniProtKB:P99178;locus_tag=AOGHMILI_00008;product=Serine--tRNA ligase
1	Prodigal:2.6	CDS	13109	14113	.	-	0	ID=AOGHMILI_00009;eC_number=3.1.4.12;Name=smcL;gene=smcL;inference=ab initio prediction:Prodigal:2.6,similar to AA sequence:UniProtKB:Q9RLV9;locus_tag=AOGHMILI_00009;product=Sphingomyelinase C
1	Prodigal:2.6	CDS	14476	15015	.	+	0	ID=AOGHMILI_00010;Name=ygaZ;dbxref=COG:COG1296;gene=ygaZ;inference=ab initio prediction:Prodigal:2.6,similar to AA sequence:UniProtKB:P76630;locus_tag=AOGHMILI_00010;product=Inner membrane protein YgaZ
1	Prodigal:2.6	CDS	15166	15495	.	+	0	ID=AOGHMILI_00011;inference=ab initio prediction:Prodigal:2.6;locus_tag=AOGHMILI_00011;product=hypothetical protein
1	Prodigal:2.6	CDS	15785	16753	.	+	0	ID=AOGHMILI_00012;eC_number=2.3.1.31;Name=metXA;dbxref=COG:COG2021;gene=metXA;inference=ab initio prediction:Prodigal:2.6,similar to AA sequence:UniProtKB:K4ICC9;locus_tag=AOGHMILI_00012;product=Homoserine O-acetyltransferase
1	Prodigal:2.6	CDS	17001	17927	.	+	0	ID=AOGHMILI_00013;inference=ab initio prediction:Prodigal:2.6;locus_tag=AOGHMILI_00013;product=hypothetical protein
1	Prodigal:2.6	CDS	17956	19923	.	+	0	ID=AOGHMILI_00014;eC_number=3.1.4.-;Name=gdpP;dbxref=COG:COG3887;gene=gdpP;inference=ab initio prediction:Prodigal:2.6,similar to AA sequence:UniProtKB:P37484;locus_tag=AOGHMILI_00014;product=Cyclic-di-AMP phosphodiesterase GdpP
1	Prodigal:2.6	CDS	19920	20366	.	+	0	ID=AOGHMILI_00015;Name=rplI;gene=rplI;inference=ab initio prediction:Prodigal:2.6,similar to AA sequence:UniProtKB:P66318;locus_tag=AOGHMILI_00015;product=50S ribosomal protein L9
1	Prodigal:2.6	CDS	20537	21937	.	+	0	ID=AOGHMILI_00016;eC_number=3.6.4.12;Name=dnaC;dbxref=COG:COG0305;gene=dnaC;inference=ab initio prediction:Prodigal:2.6,similar to AA sequence:UniProtKB:P37469;locus_tag=AOGHMILI_00016;product=Replicative DNA helicase
1	Prodigal:2.6	CDS	22216	23499	.	+	0	ID=AOGHMILI_00017;eC_number=6.3.4.4;Name=purA;gene=purA;inference=ab initio prediction:Prodigal:2.6,similar to AA sequence:UniProtKB:P99099;locus_tag=AOGHMILI_00017;product=Adenylosuccinate synthetase
1	Aragorn:1.2	tRNA	23923	23997	.	+	.	ID=AOGHMILI_00018;inference=COORDINATES:profile:Aragorn:1.2;locus_tag=AOGHMILI_00018;product=tRNA-Glu(ttc)
1	Aragorn:1.2	tRNA	24003	24075	.	+	.	ID=AOGHMILI_00019;inference=COORDINATES:profile:Aragorn:1.2;locus_tag=AOGHMILI_00019;product=tRNA-Asp(gtc)
1	Prodigal:2.6	CDS	24552	25253	.	+	0	ID=AOGHMILI_00020;Name=walR;dbxref=COG:COG0745;gene=walR;inference=ab initio prediction:Prodigal:2.6,similar to AA sequence:UniProtKB:Q2G2U6;locus_tag=AOGHMILI_00020;product=Transcriptional regulatory protein WalR
1	Prodigal:2.6	CDS	25266	27098	.	+	0	ID=AOGHMILI_00021;eC_number=2.7.13.3;Name=walK;gene=walK;inference=ab initio prediction:Prodigal:2.6,similar to AA sequence:UniProtKB:Q5HK19;locus_tag=AOGHMILI_00021;product=Sensor protein kinase WalK
1	Prodigal:2.6	CDS	27142	28428	.	+	0	ID=AOGHMILI_00022;inference=ab initio prediction:Prodigal:2.6;locus_tag=AOGHMILI_00022;product=hypothetical protein
1	Prodigal:2.6	CDS	28429	29220	.	+	0	ID=AOGHMILI_00023;Name=yycI;dbxref=COG:COG4853;gene=yycI;inference=ab initio prediction:Prodigal:2.6,similar to AA sequence:UniProtKB:Q45612;locus_tag=AOGHMILI_00023;product=Two-component system WalR/WalK regulatory protein YycI
1	Prodigal:2.6	CDS	29840	30640	.	+	0	ID=AOGHMILI_00024;eC_number=3.-.-.-;Name=yycJ;dbxref=COG:COG1235;gene=yycJ;inference=ab initio prediction:Prodigal:2.6,similar to AA sequence:UniProtKB:C0SP91;locus_tag=AOGHMILI_00024;product=Putative metallo-hydrolase YycJ
1	Prodigal:2.6	CDS	31682	32161	.	+	0	ID=AOGHMILI_00025;eC_number=2.1.1.177;Name=rlmH;dbxref=COG:COG1576;gene=rlmH;inference=ab initio prediction:Prodigal:2.6,similar to AA sequence:UniProtKB:P0C1V0;locus_tag=AOGHMILI_00025;product=Ribosomal RNA large subunit methyltransferase H
1	Prodigal:2.6	CDS	32407	32712	.	+	0	ID=AOGHMILI_00026;inference=ab initio prediction:Prodigal:2.6;locus_tag=AOGHMILI_00026;product=hypothetical protein
1	Prodigal:2.6	CDS	32911	33774	.	+	0	ID=AOGHMILI_00027;inference=ab initio prediction:Prodigal:2.6;locus_tag=AOGHMILI_00027;product=hypothetical protein
1	Prodigal:2.6	CDS	33858	35357	.	+	0	ID=AOGHMILI_00028;inference=ab initio prediction:Prodigal:2.6;locus_tag=AOGHMILI_00028;product=hypothetical protein
1	Prodigal:2.6	CDS	35584	36684	.	+	0	ID=AOGHMILI_00029;inference=ab initio prediction:Prodigal:2.6;locus_tag=AOGHMILI_00029;product=hypothetical protein
1	Prodigal:2.6	CDS	36677	37048	.	+	0	ID=AOGHMILI_00030;inference=ab initio prediction:Prodigal:2.6;locus_tag=AOGHMILI_00030;product=hypothetical protein
1	Prodigal:2.6	CDS	37045	38688	.	+	0	ID=AOGHMILI_00031;inference=ab initio prediction:Prodigal:2.6;locus_tag=AOGHMILI_00031;product=hypothetical protein
1	Prodigal:2.6	CDS	38642	38758	.	+	0	ID=AOGHMILI_00032;inference=ab initio prediction:Prodigal:2.6;locus_tag=AOGHMILI_00032;product=hypothetical protein
1	Prodigal:2.6	CDS	38914	40590	.	+	0	ID=AOGHMILI_00033;Name=hin_1;dbxref=COG:COG1961;gene=hin_1;inference=ab initio prediction:Prodigal:2.6,similar to AA sequence:UniProtKB:P03013;locus_tag=AOGHMILI_00033;product=DNA-invertase hin
1	Prodigal:2.6	CDS	40696	41034	.	+	0	ID=AOGHMILI_00034;inference=ab initio prediction:Prodigal:2.6;locus_tag=AOGHMILI_00034;product=hypothetical protein
1	Prodigal:2.6	CDS	41130	41441	.	+	0	ID=AOGHMILI_00035;inference=ab initio prediction:Prodigal:2.6;locus_tag=AOGHMILI_00035;product=hypothetical protein
1	Prodigal:2.6	CDS	41457	41963	.	+	0	ID=AOGHMILI_00036;inference=ab initio prediction:Prodigal:2.6;locus_tag=AOGHMILI_00036;product=hypothetical protein
1	Prodigal:2.6	CDS	42112	42786	.	-	0	ID=AOGHMILI_00037;inference=ab initio prediction:Prodigal:2.6;locus_tag=AOGHMILI_00037;product=hypothetical protein
1	Prodigal:2.6	CDS	43126	43869	.	+	0	ID=AOGHMILI_00038;eC_number=3.1.4.46;Name=ugpQ;dbxref=COG:COG0584;gene=ugpQ;inference=ab initio prediction:Prodigal:2.6,similar to AA sequence:UniProtKB:P10908;locus_tag=AOGHMILI_00038;product=Glycerophosphodiester phosphodiesterase%2C cytoplasmic
1	Prodigal:2.6	CDS	43966	44394	.	+	0	ID=AOGHMILI_00039;Name=paaZ;dbxref=COG:COG2030;gene=paaZ;inference=ab initio prediction:Prodigal:2.6,similar to AA sequence:UniProtKB:P77455;locus_tag=AOGHMILI_00039;product=Bifunctional protein PaaZ
1	Prodigal:2.6	CDS	44440	46446	.	-	0	ID=AOGHMILI_00040;Name=pbp;dbxref=COG:COG0768;gene=pbp;inference=ab initio prediction:Prodigal:2.6,similar to AA sequence:UniProtKB:P07944;locus_tag=AOGHMILI_00040;product=Beta-lactam-inducible penicillin-binding protein
1	Prodigal:2.6	CDS	46694	46837	.	+	0	ID=AOGHMILI_00041;inference=ab initio prediction:Prodigal:2.6;locus_tag=AOGHMILI_00041;product=hypothetical protein
1	Prodigal:2.6	CDS	47428	47856	.	-	0	ID=AOGHMILI_00042;inference=ab initio prediction:Prodigal:2.6;locus_tag=AOGHMILI_00042;product=hypothetical protein
1	Prodigal:2.6	CDS	47937	48866	.	+	0	ID=AOGHMILI_00043;inference=ab initio prediction:Prodigal:2.6;locus_tag=AOGHMILI_00043;product=hypothetical protein
1	Prodigal:2.6	CDS	49028	51040	.	+	0	ID=AOGHMILI_00044;inference=ab initio prediction:Prodigal:2.6;locus_tag=AOGHMILI_00044;product=hypothetical protein
1	Prodigal:2.6	CDS	51210	52319	.	+	0	ID=AOGHMILI_00045;inference=ab initio prediction:Prodigal:2.6;locus_tag=AOGHMILI_00045;product=hypothetical protein
1	Prodigal:2.6	CDS	52312	52683	.	+	0	ID=AOGHMILI_00046;inference=ab initio prediction:Prodigal:2.6;locus_tag=AOGHMILI_00046;product=hypothetical protein
1	Prodigal:2.6	CDS	52680	54299	.	+	0	ID=AOGHMILI_00047;inference=ab initio prediction:Prodigal:2.6;locus_tag=AOGHMILI_00047;product=hypothetical protein
1	Prodigal:2.6	CDS	54526	56205	.	+	0	ID=AOGHMILI_00048;Name=hin_2;dbxref=COG:COG1961;gene=hin_2;inference=ab initio prediction:Prodigal:2.6,similar to AA sequence:UniProtKB:P03013;locus_tag=AOGHMILI_00048;product=DNA-invertase hin
1	Prodigal:2.6	CDS	56294	56632	.	+	0	ID=AOGHMILI_00049;inference=ab initio prediction:Prodigal:2.6;locus_tag=AOGHMILI_00049;product=hypothetical protein
1	Prodigal:2.6	CDS	56635	56724	.	+	0	ID=AOGHMILI_00050;inference=ab initio prediction:Prodigal:2.6;locus_tag=AOGHMILI_00050;product=hypothetical protein
1	Prodigal:2.6	CDS	56726	57037	.	+	0	ID=AOGHMILI_00051;inference=ab initio prediction:Prodigal:2.6;locus_tag=AOGHMILI_00051;product=hypothetical protein
1	Prodigal:2.6	CDS	57052	57549	.	+	0	ID=AOGHMILI_00052;inference=ab initio prediction:Prodigal:2.6;locus_tag=AOGHMILI_00052;product=hypothetical protein
1	Prodigal:2.6	CDS	57563	57784	.	+	0	ID=AOGHMILI_00053;inference=ab initio prediction:Prodigal:2.6;locus_tag=AOGHMILI_00053;product=hypothetical protein
1	Prodigal:2.6	CDS	57858	60977	.	-	0	ID=AOGHMILI_00054;eC_number=3.1.21.3;Name=hsdR_1;gene=hsdR_1;inference=ab initio prediction:Prodigal:2.6,similar to AA sequence:UniProtKB:Q7A801;locus_tag=AOGHMILI_00054;product=Type-1 restriction enzyme R protein
1	Prodigal:2.6	CDS	60961	62193	.	-	0	ID=AOGHMILI_00055;inference=ab initio prediction:Prodigal:2.6;locus_tag=AOGHMILI_00055;product=hypothetical protein
1	Prodigal:2.6	CDS	62183	63697	.	-	0	ID=AOGHMILI_00056;eC_number=2.1.1.72;Name=hsdM;dbxref=COG:COG0286;gene=hsdM;inference=ab initio prediction:Prodigal:2.6,similar to AA sequence:UniProtKB:P08957;locus_tag=AOGHMILI_00056;product=Type I restriction enzyme EcoKI M protein
1	Prodigal:2.6	CDS	64139	66202	.	+	0	ID=AOGHMILI_00057;eC_number=3.6.1.-;dbxref=COG:COG1106;inference=ab initio prediction:Prodigal:2.6,similar to AA sequence:UniProtKB:O25711;locus_tag=AOGHMILI_00057;product=ATP/GTP phosphatase
1	Prodigal:2.6	CDS	66177	67958	.	+	0	ID=AOGHMILI_00058;eC_number=3.6.4.12;Name=pcrA_1;gene=pcrA_1;inference=ab initio prediction:Prodigal:2.6,similar to AA sequence:UniProtKB:P64319;locus_tag=AOGHMILI_00058;product=ATP-dependent DNA helicase PcrA
1	Prodigal:2.6	CDS	68410	68553	.	+	0	ID=AOGHMILI_00059;eC_number=3.1.21.3;Name=hsdR_2;gene=hsdR_2;inference=ab initio prediction:Prodigal:2.6,similar to AA sequence:UniProtKB:Q7A801;locus_tag=AOGHMILI_00059;product=Type-1 restriction enzyme R protein
1	Prodigal:2.6	CDS	68546	69748	.	+	0	ID=AOGHMILI_00060;inference=ab initio prediction:Prodigal:2.6;locus_tag=AOGHMILI_00060;product=hypothetical protein
1	Prodigal:2.6	CDS	69752	70003	.	-	0	ID=AOGHMILI_00061;inference=ab initio prediction:Prodigal:2.6;locus_tag=AOGHMILI_00061;product=hypothetical protein
1	Prodigal:2.6	CDS	70071	70568	.	-	0	ID=AOGHMILI_00062;eC_number=2.3.1.57;Name=speG_1;gene=speG_1;inference=ab initio prediction:Prodigal:2.6,similar to AA sequence:UniProtKB:Q9KL03;locus_tag=AOGHMILI_00062;product=Spermidine N(1)-acetyltransferase
1	Prodigal:2.6	CDS	71240	71650	.	-	0	ID=AOGHMILI_00063;inference=ab initio prediction:Prodigal:2.6;locus_tag=AOGHMILI_00063;product=hypothetical protein
1	Prodigal:2.6	CDS	72048	72551	.	-	0	ID=AOGHMILI_00064;inference=ab initio prediction:Prodigal:2.6;locus_tag=AOGHMILI_00064;product=hypothetical protein
1	Prodigal:2.6	CDS	72567	72878	.	-	0	ID=AOGHMILI_00065;inference=ab initio prediction:Prodigal:2.6;locus_tag=AOGHMILI_00065;product=hypothetical protein
1	Prodigal:2.6	CDS	72880	72972	.	-	0	ID=AOGHMILI_00066;inference=ab initio prediction:Prodigal:2.6;locus_tag=AOGHMILI_00066;product=hypothetical protein
1	Prodigal:2.6	CDS	72965	73315	.	-	0	ID=AOGHMILI_00067;inference=ab initio prediction:Prodigal:2.6;locus_tag=AOGHMILI_00067;product=hypothetical protein
1	Prodigal:2.6	CDS	73839	75467	.	-	0	ID=AOGHMILI_00068;Name=hin_3;dbxref=COG:COG1961;gene=hin_3;inference=ab initio prediction:Prodigal:2.6,similar to AA sequence:UniProtKB:P03013;locus_tag=AOGHMILI_00068;product=DNA-invertase hin
1	Prodigal:2.6	CDS	75489	76838	.	-	0	ID=AOGHMILI_00069;Name=hin_4;dbxref=COG:COG1961;gene=hin_4;inference=ab initio prediction:Prodigal:2.6,similar to AA sequence:UniProtKB:P03013;locus_tag=AOGHMILI_00069;product=DNA-invertase hin
1	Prodigal:2.6	CDS	77072	78859	.	-	0	ID=AOGHMILI_00070;inference=ab initio prediction:Prodigal:2.6;locus_tag=AOGHMILI_00070;product=hypothetical protein
1	Prodigal:2.6	CDS	78859	79155	.	-	0	ID=AOGHMILI_00071;inference=ab initio prediction:Prodigal:2.6;locus_tag=AOGHMILI_00071;product=hypothetical protein
1	Prodigal:2.6	CDS	79348	80394	.	-	0	ID=AOGHMILI_00072;inference=ab initio prediction:Prodigal:2.6;locus_tag=AOGHMILI_00072;product=hypothetical protein
1	Prodigal:2.6	CDS	80980	81438	.	-	0	ID=AOGHMILI_00073;inference=ab initio prediction:Prodigal:2.6;locus_tag=AOGHMILI_00073;product=hypothetical protein
1	Prodigal:2.6	CDS	81465	81764	.	-	0	ID=AOGHMILI_00074;inference=ab initio prediction:Prodigal:2.6;locus_tag=AOGHMILI_00074;product=hypothetical protein
1	Prodigal:2.6	CDS	81904	86820	.	-	0	ID=AOGHMILI_00075;inference=ab initio prediction:Prodigal:2.6,similar to AA sequence:UniProtKB:P61598;locus_tag=AOGHMILI_00075;product=Putative surface protein
1	Prodigal:2.6	CDS	87359	88687	.	-	0	ID=AOGHMILI_00076;eC_number=3.1.2.6;Name=gloC;dbxref=COG:COG0491;gene=gloC;inference=ab initio prediction:Prodigal:2.6,similar to AA sequence:UniProtKB:P75849;locus_tag=AOGHMILI_00076;product=Hydroxyacylglutathione hydrolase GloC
1	Prodigal:2.6	CDS	88706	89773	.	-	0	ID=AOGHMILI_00077;Name=dsrE2;dbxref=COG:COG2210;gene=dsrE2;inference=ab initio prediction:Prodigal:2.6,similar to AA sequence:UniProtKB:D3RPC1;locus_tag=AOGHMILI_00077;product=Sulfur carrier protein DsrE2
1	Prodigal:2.6	CDS	89912	90172	.	+	0	ID=AOGHMILI_00078;Name=ricR_1;dbxref=COG:COG1937;gene=ricR_1;inference=ab initio prediction:Prodigal:2.6,similar to AA sequence:UniProtKB:O07434;locus_tag=AOGHMILI_00078;product=Copper-sensing transcriptional repressor RicR
1	Prodigal:2.6	CDS	90169	90927	.	+	0	ID=AOGHMILI_00079;inference=ab initio prediction:Prodigal:2.6;locus_tag=AOGHMILI_00079;product=hypothetical protein
1	Prodigal:2.6	CDS	90988	91383	.	-	0	ID=AOGHMILI_00080;eC_number=1.20.4.4;Name=arsC_1;gene=arsC_1;inference=ab initio prediction:Prodigal:2.6,similar to AA sequence:UniProtKB:P0A005;locus_tag=AOGHMILI_00080;product=Arsenate reductase
1	Prodigal:2.6	CDS	91402	92700	.	-	0	ID=AOGHMILI_00081;Name=arsB_1;dbxref=COG:COG1055;gene=arsB_1;inference=ab initio prediction:Prodigal:2.6,similar to AA sequence:UniProtKB:P0AB93;locus_tag=AOGHMILI_00081;product=Arsenical pump membrane protein
1	Prodigal:2.6	CDS	92694	93008	.	-	0	ID=AOGHMILI_00082;Name=sdpR;dbxref=COG:COG0640;gene=sdpR;inference=ab initio prediction:Prodigal:2.6,similar to AA sequence:UniProtKB:O32242;locus_tag=AOGHMILI_00082;product=Transcriptional repressor SdpR
1	Prodigal:2.6	CDS	93158	94903	.	-	0	ID=AOGHMILI_00083;eC_number=3.6.3.16;Name=arsA;gene=arsA;inference=ab initio prediction:Prodigal:2.6,similar to AA sequence:UniProtKB:P08690;locus_tag=AOGHMILI_00083;product=Arsenical pump-driving ATPase
1	Prodigal:2.6	CDS	94869	95258	.	-	0	ID=AOGHMILI_00084;Name=arsD;gene=arsD;inference=ab initio prediction:Prodigal:2.6,similar to AA sequence:UniProtKB:P46003;locus_tag=AOGHMILI_00084;product=Arsenical resistance operon trans-acting repressor ArsD
1	Prodigal:2.6	CDS	95737	96057	.	+	0	ID=AOGHMILI_00085;Name=arsR;dbxref=COG:COG0640;gene=arsR;inference=ab initio prediction:Prodigal:2.6,similar to AA sequence:UniProtKB:P45949;locus_tag=AOGHMILI_00085;product=Arsenical resistance operon repressor
1	Prodigal:2.6	CDS	96145	97029	.	+	0	ID=AOGHMILI_00086;dbxref=COG:COG0701;inference=ab initio prediction:Prodigal:2.6,similar to AA sequence:UniProtKB:Q8DUY3;locus_tag=AOGHMILI_00086;product=Putative two-component membrane permease complex subunit SMU_747c
1	Prodigal:2.6	CDS	97043	97171	.	+	0	ID=AOGHMILI_00087;inference=ab initio prediction:Prodigal:2.6;locus_tag=AOGHMILI_00087;product=hypothetical protein
1	Prodigal:2.6	CDS	97525	98310	.	+	0	ID=AOGHMILI_00088;inference=ab initio prediction:Prodigal:2.6,similar to AA sequence:UniProtKB:Q2FVD0;locus_tag=AOGHMILI_00088;product=putative protein
1	Prodigal:2.6	CDS	98585	99553	.	+	0	ID=AOGHMILI_00089;Name=mscS_1;dbxref=COG:COG0668;gene=mscS_1;inference=ab initio prediction:Prodigal:2.6,similar to AA sequence:UniProtKB:Q8R6L9;locus_tag=AOGHMILI_00089;product=Small-conductance mechanosensitive channel
1	Prodigal:2.6	CDS	99917	100729	.	+	0	ID=AOGHMILI_00090;eC_number=3.-.-.-;inference=ab initio prediction:Prodigal:2.6,similar to AA sequence:UniProtKB:Q7A484;locus_tag=AOGHMILI_00090;product=putative hydrolase
1	Prodigal:2.6	CDS	100993	101571	.	-	0	ID=AOGHMILI_00091;inference=ab initio prediction:Prodigal:2.6;locus_tag=AOGHMILI_00091;product=hypothetical protein
1	Prodigal:2.6	CDS	102002	102904	.	+	0	ID=AOGHMILI_00092;inference=ab initio prediction:Prodigal:2.6;locus_tag=AOGHMILI_00092;product=hypothetical protein
1	Prodigal:2.6	CDS	103217	103402	.	+	0	ID=AOGHMILI_00093;inference=ab initio prediction:Prodigal:2.6;locus_tag=AOGHMILI_00093;product=hypothetical protein
1	Prodigal:2.6	CDS	103651	104055	.	-	0	ID=AOGHMILI_00094;inference=ab initio prediction:Prodigal:2.6;locus_tag=AOGHMILI_00094;product=hypothetical protein
1	Prodigal:2.6	CDS	104595	104954	.	-	0	ID=AOGHMILI_00095;inference=ab initio prediction:Prodigal:2.6;locus_tag=AOGHMILI_00095;product=hypothetical protein
1	Prodigal:2.6	CDS	105272	106252	.	-	0	ID=AOGHMILI_00096;eC_number=1.3.1.-;Name=dus;gene=dus;inference=ab initio prediction:Prodigal:2.6,similar to AA sequence:UniProtKB:P67717;locus_tag=AOGHMILI_00096;product=putative tRNA-dihydrouridine synthase
1	Prodigal:2.6	CDS	106451	107935	.	+	0	ID=AOGHMILI_00097;eC_number=1.1.5.4;Name=mqo2_1;gene=mqo2_1;inference=ab initio prediction:Prodigal:2.6,similar to AA sequence:UniProtKB:P99115;locus_tag=AOGHMILI_00097;product=putative malate:quinone oxidoreductase 2
1	Prodigal:2.6	CDS	108708	109475	.	+	0	ID=AOGHMILI_00098;eC_number=1.1.1.6;Name=golD;gene=golD;inference=ab initio prediction:Prodigal:2.6,similar to AA sequence:UniProtKB:Q92EU6;locus_tag=AOGHMILI_00098;product=NAD-dependent glycerol dehydrogenase
1	Prodigal:2.6	CDS	110099	110644	.	-	0	ID=AOGHMILI_00099;inference=ab initio prediction:Prodigal:2.6;locus_tag=AOGHMILI_00099;product=hypothetical protein
1	Prodigal:2.6	CDS	110874	111188	.	-	0	ID=AOGHMILI_00100;inference=ab initio prediction:Prodigal:2.6;locus_tag=AOGHMILI_00100;product=hypothetical protein
1	Prodigal:2.6	CDS	111305	111799	.	-	0	ID=AOGHMILI_00101;inference=ab initio prediction:Prodigal:2.6;locus_tag=AOGHMILI_00101;product=hypothetical protein
1	Prodigal:2.6	CDS	112019	113416	.	+	0	ID=AOGHMILI_00102;Name=uhpT;dbxref=COG:COG2271;gene=uhpT;inference=ab initio prediction:Prodigal:2.6,similar to AA sequence:UniProtKB:P0AGC0;locus_tag=AOGHMILI_00102;product=Hexose-6-phosphate:phosphate antiporter
1	Prodigal:2.6	CDS	113496	114251	.	-	0	ID=AOGHMILI_00103;dbxref=COG:COG4753;inference=ab initio prediction:Prodigal:2.6,similar to AA sequence:UniProtKB:Q5HJF7;locus_tag=AOGHMILI_00103;product=putative response regulatory protein
1	Prodigal:2.6	CDS	114263	114811	.	-	0	ID=AOGHMILI_00104;eC_number=2.7.13.3;dbxref=COG:COG2972;inference=ab initio prediction:Prodigal:2.6,similar to AA sequence:UniProtKB:Q5HJF6;locus_tag=AOGHMILI_00104;product=putative sensor-like histidine kinase
1	Prodigal:2.6	CDS	114856	115800	.	-	0	ID=AOGHMILI_00105;eC_number=2.7.13.3;dbxref=COG:COG2972;inference=ab initio prediction:Prodigal:2.6,similar to AA sequence:UniProtKB:Q5HJF6;locus_tag=AOGHMILI_00105;product=putative sensor-like histidine kinase
1	Prodigal:2.6	CDS	115797	116771	.	-	0	ID=AOGHMILI_00106;dbxref=COG:COG1840;inference=ab initio prediction:Prodigal:2.6,similar to AA sequence:UniProtKB:P43951;locus_tag=AOGHMILI_00106;product=putative protein
1	Prodigal:2.6	CDS	116964	117305	.	-	0	ID=AOGHMILI_00107;inference=ab initio prediction:Prodigal:2.6;locus_tag=AOGHMILI_00107;product=hypothetical protein
1	Prodigal:2.6	CDS	117869	118720	.	+	0	ID=AOGHMILI_00108;eC_number=3.4.21.-;Name=splF;dbxref=COG:COG3591;gene=splF;inference=ab initio prediction:Prodigal:2.6,similar to AA sequence:UniProtKB:Q2FXC8;locus_tag=AOGHMILI_00108;product=Serine protease SplF
1	Prodigal:2.6	CDS	118926	119078	.	+	0	ID=AOGHMILI_00109;inference=ab initio prediction:Prodigal:2.6;locus_tag=AOGHMILI_00109;product=hypothetical protein
1	Prodigal:2.6	CDS	119408	120088	.	+	0	ID=AOGHMILI_00110;eC_number=6.3.3.3;Name=bioD1;dbxref=COG:COG0132;gene=bioD1;inference=ab initio prediction:Prodigal:2.6,similar to AA sequence:UniProtKB:P13000;locus_tag=AOGHMILI_00110;product=ATP-dependent dethiobiotin synthetase BioD 1
1	Prodigal:2.6	CDS	120081	121436	.	+	0	ID=AOGHMILI_00111;eC_number=2.6.1.105;Name=bioK;dbxref=COG:COG0161;gene=bioK;inference=ab initio prediction:Prodigal:2.6,similar to AA sequence:UniProtKB:P53555;locus_tag=AOGHMILI_00111;product=L-Lysine--8-amino-7-oxononanoate transaminase
1	Prodigal:2.6	CDS	121447	122580	.	+	0	ID=AOGHMILI_00112;eC_number=2.3.1.47;Name=bioF;gene=bioF;inference=ab initio prediction:Prodigal:2.6,similar to AA sequence:UniProtKB:P22806;locus_tag=AOGHMILI_00112;product=8-amino-7-oxononanoate synthase
1	Prodigal:2.6	CDS	122573	123259	.	+	0	ID=AOGHMILI_00113;eC_number=6.2.1.14;Name=bioW;dbxref=COG:COG1424;gene=bioW;inference=ab initio prediction:Prodigal:2.6,similar to AA sequence:UniProtKB:P53559;locus_tag=AOGHMILI_00113;product=6-carboxyhexanoate--CoA ligase
1	Prodigal:2.6	CDS	123581	131056	.	+	0	ID=AOGHMILI_00114;Name=sraP;gene=sraP;inference=ab initio prediction:Prodigal:2.6,similar to AA sequence:UniProtKB:Q2FUW1;locus_tag=AOGHMILI_00114;product=Serine-rich adhesin for platelets
1	Prodigal:2.6	CDS	131226	131543	.	-	0	ID=AOGHMILI_00115;inference=ab initio prediction:Prodigal:2.6;locus_tag=AOGHMILI_00115;product=hypothetical protein
1	Prodigal:2.6	CDS	131561	132748	.	-	0	ID=AOGHMILI_00116;eC_number=3.4.22.48;Name=sspP;gene=sspP;inference=ab initio prediction:Prodigal:2.6,similar to AA sequence:UniProtKB:P81297;locus_tag=AOGHMILI_00116;product=Staphopain A
1	Prodigal:2.6	CDS	133285	135168	.	+	0	ID=AOGHMILI_00117;eC_number=3.1.1.3;Name=lip2_1;gene=lip2_1;inference=ab initio prediction:Prodigal:2.6,similar to AA sequence:UniProtKB:Q7A7P2;locus_tag=AOGHMILI_00117;product=Lipase 2
1	Prodigal:2.6	CDS	135354	135782	.	+	0	ID=AOGHMILI_00118;inference=ab initio prediction:Prodigal:2.6,similar to AA sequence:UniProtKB:Q7A3L3;locus_tag=AOGHMILI_00118;product=putative lipoprotein
1	Prodigal:2.6	CDS	135974	136168	.	+	0	ID=AOGHMILI_00119;inference=ab initio prediction:Prodigal:2.6,similar to AA sequence:UniProtKB:Q2FVD0;locus_tag=AOGHMILI_00119;product=putative protein
1	Prodigal:2.6	CDS	136313	137194	.	-	0	ID=AOGHMILI_00120;eC_number=3.6.-.-;Name=yeiR;dbxref=COG:COG0523;gene=yeiR;inference=ab initio prediction:Prodigal:2.6,similar to AA sequence:UniProtKB:P33030;locus_tag=AOGHMILI_00120;product=Zinc-binding GTPase YeiR
1	Prodigal:2.6	CDS	137164	138546	.	-	0	ID=AOGHMILI_00121;inference=ab initio prediction:Prodigal:2.6;locus_tag=AOGHMILI_00121;product=hypothetical protein
1	Prodigal:2.6	CDS	138540	139646	.	-	0	ID=AOGHMILI_00122;eC_number=1.14.13.-;dbxref=COG:COG0492;inference=ab initio prediction:Prodigal:2.6,similar to AA sequence:UniProtKB:Q99R54;locus_tag=AOGHMILI_00122;product=Baeyer-Villiger flavin-containing monooxygenase
1	Prodigal:2.6	CDS	139903	140898	.	+	0	ID=AOGHMILI_00123;Name=znuA_1;dbxref=COG:COG0803;gene=znuA_1;inference=ab initio prediction:Prodigal:2.6,similar to AA sequence:UniProtKB:O34966;locus_tag=AOGHMILI_00123;product=High-affinity zinc uptake system binding-protein ZnuA
1	Prodigal:2.6	CDS	141312	142217	.	+	0	ID=AOGHMILI_00124;eC_number=2.7.1.180;Name=apbE;dbxref=COG:COG1477;gene=apbE;inference=ab initio prediction:Prodigal:2.6,similar to AA sequence:UniProtKB:O83774;locus_tag=AOGHMILI_00124;product=FAD:protein FMN transferase
1	Prodigal:2.6	CDS	142300	145317	.	+	0	ID=AOGHMILI_00125;eC_number=1.3.99.33;Name=urdA;dbxref=COG:COG1053;gene=urdA;inference=ab initio prediction:Prodigal:2.6,similar to AA sequence:UniProtKB:Q8CVD0;locus_tag=AOGHMILI_00125;product=Urocanate reductase
1	Prodigal:2.6	CDS	145346	146722	.	+	0	ID=AOGHMILI_00126;Name=norB_1;gene=norB_1;inference=ab initio prediction:Prodigal:2.6,similar to AA sequence:UniProtKB:Q8NWQ5;locus_tag=AOGHMILI_00126;product=Quinolone resistance protein NorB
1	Prodigal:2.6	CDS	146891	147664	.	+	0	ID=AOGHMILI_00127;eC_number=1.1.1.304;Name=budC;gene=budC;inference=ab initio prediction:Prodigal:2.6,similar to AA sequence:UniProtKB:Q48436;locus_tag=AOGHMILI_00127;product=Diacetyl reductase [(S)-acetoin forming]
1	Prodigal:2.6	CDS	147792	148481	.	-	0	ID=AOGHMILI_00128;eC_number=3.6.3.-;Name=glnQ_1;dbxref=COG:COG1126;gene=glnQ_1;inference=ab initio prediction:Prodigal:2.6,similar to AA sequence:UniProtKB:O34677;locus_tag=AOGHMILI_00128;product=Glutamine transport ATP-binding protein GlnQ
1	Prodigal:2.6	CDS	148496	148942	.	-	0	ID=AOGHMILI_00129;inference=ab initio prediction:Prodigal:2.6;locus_tag=AOGHMILI_00129;product=hypothetical protein
1	Prodigal:2.6	CDS	149130	149969	.	+	0	ID=AOGHMILI_00130;eC_number=5.1.1.7;Name=dapF;gene=dapF;inference=ab initio prediction:Prodigal:2.6,protein motif:HAMAP:MF_00197;locus_tag=AOGHMILI_00130;product=Diaminopimelate epimerase
1	Prodigal:2.6	CDS	149966	150781	.	+	0	ID=AOGHMILI_00131;inference=ab initio prediction:Prodigal:2.6;locus_tag=AOGHMILI_00131;product=hypothetical protein
1	Prodigal:2.6	CDS	150774	152066	.	+	0	ID=AOGHMILI_00132;inference=ab initio prediction:Prodigal:2.6;locus_tag=AOGHMILI_00132;product=hypothetical protein
1	Prodigal:2.6	CDS	152117	153715	.	+	0	ID=AOGHMILI_00133;Name=nikA;dbxref=COG:COG0747;gene=nikA;inference=ab initio prediction:Prodigal:2.6,similar to AA sequence:UniProtKB:P33590;locus_tag=AOGHMILI_00133;product=Nickel-binding periplasmic protein
1	Prodigal:2.6	CDS	153728	154663	.	+	0	ID=AOGHMILI_00134;Name=nikB;dbxref=COG:COG0601;gene=nikB;inference=ab initio prediction:Prodigal:2.6,similar to AA sequence:UniProtKB:P33591;locus_tag=AOGHMILI_00134;product=Nickel transport system permease protein NikB
1	Prodigal:2.6	CDS	154660	155538	.	+	0	ID=AOGHMILI_00135;Name=gsiD;dbxref=COG:COG1173;gene=gsiD;inference=ab initio prediction:Prodigal:2.6,similar to AA sequence:UniProtKB:P75799;locus_tag=AOGHMILI_00135;product=Glutathione transport system permease protein GsiD
1	Prodigal:2.6	CDS	155525	156340	.	+	0	ID=AOGHMILI_00136;Name=oppD_1;dbxref=COG:COG0444;gene=oppD_1;inference=ab initio prediction:Prodigal:2.6,similar to AA sequence:UniProtKB:P24136;locus_tag=AOGHMILI_00136;product=Oligopeptide transport ATP-binding protein OppD
1	Prodigal:2.6	CDS	156333	157082	.	+	0	ID=AOGHMILI_00137;Name=sapF;dbxref=COG:COG4167;gene=sapF;inference=ab initio prediction:Prodigal:2.6,similar to AA sequence:UniProtKB:P0AAH8;locus_tag=AOGHMILI_00137;product=Putrescine export system ATP-binding protein SapF
1	Prodigal:2.6	CDS	157094	158284	.	+	0	ID=AOGHMILI_00138;Name=yhhS_1;gene=yhhS_1;inference=ab initio prediction:Prodigal:2.6,similar to AA sequence:UniProtKB:P37621;locus_tag=AOGHMILI_00138;product=putative MFS-type transporter YhhS
1	Prodigal:2.6	CDS	159025	161271	.	+	0	ID=AOGHMILI_00139;eC_number=2.3.1.54;Name=pflB;dbxref=COG:COG1882;gene=pflB;inference=ab initio prediction:Prodigal:2.6,similar to AA sequence:UniProtKB:Q5HJF4;locus_tag=AOGHMILI_00139;product=Formate acetyltransferase
1	Prodigal:2.6	CDS	161293	162048	.	+	0	ID=AOGHMILI_00140;eC_number=1.97.1.4;Name=pflA;gene=pflA;inference=ab initio prediction:Prodigal:2.6,similar to AA sequence:UniProtKB:Q7A7X5;locus_tag=AOGHMILI_00140;product=Pyruvate formate-lyase-activating enzyme
1	Prodigal:2.6	CDS	162187	163404	.	-	0	ID=AOGHMILI_00141;eC_number=3.5.1.18;Name=dapE_1;gene=dapE_1;inference=ab initio prediction:Prodigal:2.6,similar to AA sequence:UniProtKB:Q99SN6;locus_tag=AOGHMILI_00141;product=putative succinyl-diaminopimelate desuccinylase
1	Prodigal:2.6	CDS	163758	165116	.	+	0	ID=AOGHMILI_00142;Name=brnQ_1;dbxref=COG:COG1114;gene=brnQ_1;inference=ab initio prediction:Prodigal:2.6,similar to AA sequence:UniProtKB:P0AD99;locus_tag=AOGHMILI_00142;product=Branched-chain amino acid transport system 2 carrier protein
1	Prodigal:2.6	CDS	165582	166121	.	+	0	ID=AOGHMILI_00143;Name=kstR2;gene=kstR2;inference=ab initio prediction:Prodigal:2.6,similar to AA sequence:UniProtKB:P9WMB9;locus_tag=AOGHMILI_00143;product=HTH-type transcriptional repressor KstR2
1	Prodigal:2.6	CDS	166257	167153	.	+	0	ID=AOGHMILI_00144;eC_number=2.3.1.247;Name=kce;dbxref=COG:COG3246;gene=kce;inference=ab initio prediction:Prodigal:2.6,similar to AA sequence:UniProtKB:Q8RHX2;locus_tag=AOGHMILI_00144;product=3-keto-5-aminohexanoate cleavage enzyme
1	Prodigal:2.6	CDS	167153	168118	.	+	0	ID=AOGHMILI_00145;eC_number=1.1.1.108;Name=lcdH_1;gene=lcdH_1;inference=ab initio prediction:Prodigal:2.6,similar to AA sequence:UniProtKB:D7URM0;locus_tag=AOGHMILI_00145;product=L-carnitine dehydrogenase
1	Prodigal:2.6	CDS	168115	168603	.	+	0	ID=AOGHMILI_00146;eC_number=1.1.1.108;Name=lcdH_2;gene=lcdH_2;inference=ab initio prediction:Prodigal:2.6,similar to AA sequence:UniProtKB:D7UNT2;locus_tag=AOGHMILI_00146;product=L-carnitine dehydrogenase
1	Prodigal:2.6	CDS	168738	169925	.	+	0	ID=AOGHMILI_00147;eC_number=3.6.3.32;Name=opuCA_1;gene=opuCA_1;inference=ab initio prediction:Prodigal:2.6,similar to AA sequence:UniProtKB:G2JZ44;locus_tag=AOGHMILI_00147;product=Carnitine transport ATP-binding protein OpuCA
1	Prodigal:2.6	CDS	169922	170557	.	+	0	ID=AOGHMILI_00148;Name=opuCB_1;gene=opuCB_1;inference=ab initio prediction:Prodigal:2.6,similar to AA sequence:UniProtKB:G2JZ43;locus_tag=AOGHMILI_00148;product=Carnitine transport permease protein OpuCB
1	Prodigal:2.6	CDS	170576	171535	.	+	0	ID=AOGHMILI_00149;Name=opuCC;gene=opuCC;inference=ab initio prediction:Prodigal:2.6,similar to AA sequence:UniProtKB:G2JZ42;locus_tag=AOGHMILI_00149;product=Carnitine transport binding protein OpuCC
1	Prodigal:2.6	CDS	171538	172185	.	+	0	ID=AOGHMILI_00150;Name=opuCD_1;gene=opuCD_1;inference=ab initio prediction:Prodigal:2.6,similar to AA sequence:UniProtKB:G2JZ41;locus_tag=AOGHMILI_00150;product=Carnitine transport permease protein OpuCD
1	Prodigal:2.6	CDS	172226	172993	.	+	0	ID=AOGHMILI_00151;eC_number=3.1.2.12;dbxref=COG:COG0627;inference=ab initio prediction:Prodigal:2.6,similar to AA sequence:UniProtKB:P44556;locus_tag=AOGHMILI_00151;product=S-formylglutathione hydrolase
1	Prodigal:2.6	CDS	173263	174828	.	-	0	ID=AOGHMILI_00152;inference=ab initio prediction:Prodigal:2.6;locus_tag=AOGHMILI_00152;product=hypothetical protein
1	Prodigal:2.6	CDS	174993	175925	.	-	0	ID=AOGHMILI_00153;eC_number=2.7.2.2;Name=arcC1;gene=arcC1;inference=ab initio prediction:Prodigal:2.6,similar to AA sequence:UniProtKB:Q7A627;locus_tag=AOGHMILI_00153;product=Carbamate kinase 1
1	Prodigal:2.6	CDS	175948	176949	.	-	0	ID=AOGHMILI_00154;eC_number=2.1.3.3;Name=argF;gene=argF;inference=ab initio prediction:Prodigal:2.6,similar to AA sequence:UniProtKB:P99073;locus_tag=AOGHMILI_00154;product=Ornithine carbamoyltransferase
1	Prodigal:2.6	CDS	177434	177658	.	+	0	ID=AOGHMILI_00155;inference=ab initio prediction:Prodigal:2.6;locus_tag=AOGHMILI_00155;product=hypothetical protein
1	Prodigal:2.6	CDS	177762	177944	.	+	0	ID=AOGHMILI_00156;eC_number=2.5.1.-;Name=fosB_1;gene=fosB_1;inference=ab initio prediction:Prodigal:2.6,similar to AA sequence:UniProtKB:Q739M9;locus_tag=AOGHMILI_00156;product=Metallothiol transferase FosB
1	Prodigal:2.6	CDS	177899	178189	.	+	0	ID=AOGHMILI_00157;eC_number=2.5.1.-;Name=fosB_2;gene=fosB_2;inference=ab initio prediction:Prodigal:2.6,similar to AA sequence:UniProtKB:P60864;locus_tag=AOGHMILI_00157;product=Metallothiol transferase FosB
1	Prodigal:2.6	CDS	178297	179172	.	+	0	ID=AOGHMILI_00158;Name=hel;dbxref=COG:COG2503;gene=hel;inference=ab initio prediction:Prodigal:2.6,similar to AA sequence:UniProtKB:P26093;locus_tag=AOGHMILI_00158;product=Lipoprotein E
1	Prodigal:2.6	CDS	179462	180427	.	+	0	ID=AOGHMILI_00159;eC_number=2.8.1.6;Name=bioB_1;gene=bioB_1;inference=ab initio prediction:Prodigal:2.6,similar to AA sequence:UniProtKB:Q7A3R9;locus_tag=AOGHMILI_00159;product=Biotin synthase
1	Prodigal:2.6	CDS	180732	181835	.	+	0	ID=AOGHMILI_00160;eC_number=1.1.1.6;Name=gldA;gene=gldA;inference=ab initio prediction:Prodigal:2.6,similar to AA sequence:UniProtKB:P32816;locus_tag=AOGHMILI_00160;product=Glycerol dehydrogenase
1	Prodigal:2.6	CDS	181851	182813	.	+	0	ID=AOGHMILI_00161;eC_number=2.7.1.121;Name=dhaK;dbxref=COG:COG2376;gene=dhaK;inference=ab initio prediction:Prodigal:2.6,similar to AA sequence:UniProtKB:Q9CIV8;locus_tag=AOGHMILI_00161;product=PTS-dependent dihydroxyacetone kinase%2C dihydroxyacetone-binding subunit DhaK
1	Prodigal:2.6	CDS	182868	183443	.	+	0	ID=AOGHMILI_00162;eC_number=2.7.1.121;Name=dhaL;dbxref=COG:COG2376;gene=dhaL;inference=ab initio prediction:Prodigal:2.6,similar to AA sequence:UniProtKB:Q9CIV7;locus_tag=AOGHMILI_00162;product=PTS-dependent dihydroxyacetone kinase%2C ADP-binding subunit DhaL
1	Prodigal:2.6	CDS	183447	183821	.	+	0	ID=AOGHMILI_00163;eC_number=2.7.1.121;Name=dhaM;dbxref=COG:COG3412;gene=dhaM;inference=ab initio prediction:Prodigal:2.6,similar to AA sequence:UniProtKB:Q9CIV6;locus_tag=AOGHMILI_00163;product=PTS-dependent dihydroxyacetone kinase%2C phosphotransferase subunit DhaM
1	Prodigal:2.6	CDS	183901	185382	.	-	0	ID=AOGHMILI_00164;Name=efpA;gene=efpA;inference=ab initio prediction:Prodigal:2.6,similar to AA sequence:UniProtKB:P9WJY5;locus_tag=AOGHMILI_00164;product=putative MFS-type transporter EfpA
1	Prodigal:2.6	CDS	185681	185929	.	+	0	ID=AOGHMILI_00165;inference=ab initio prediction:Prodigal:2.6;locus_tag=AOGHMILI_00165;product=hypothetical protein
1	Prodigal:2.6	CDS	186490	187908	.	+	0	ID=AOGHMILI_00166;Name=hsrA_1;gene=hsrA_1;inference=ab initio prediction:Prodigal:2.6,similar to AA sequence:UniProtKB:P31474;locus_tag=AOGHMILI_00166;product=putative transport protein HsrA
1	Prodigal:2.6	CDS	187948	188154	.	+	0	ID=AOGHMILI_00167;inference=ab initio prediction:Prodigal:2.6;locus_tag=AOGHMILI_00167;product=hypothetical protein
1	Prodigal:2.6	CDS	188361	189671	.	+	0	ID=AOGHMILI_00168;inference=ab initio prediction:Prodigal:2.6;locus_tag=AOGHMILI_00168;product=hypothetical protein
1	Prodigal:2.6	CDS	189830	197032	.	+	0	ID=AOGHMILI_00169;Name=tycC;gene=tycC;inference=ab initio prediction:Prodigal:2.6,similar to AA sequence:UniProtKB:O30409;locus_tag=AOGHMILI_00169;product=Tyrocidine synthase 3
1	Prodigal:2.6	CDS	197042	197665	.	+	0	ID=AOGHMILI_00170;eC_number=2.7.8.7;Name=sfp;dbxref=COG:COG2091;gene=sfp;inference=ab initio prediction:Prodigal:2.6,similar to AA sequence:UniProtKB:P39135;locus_tag=AOGHMILI_00170;product=4'-phosphopantetheinyl transferase Sfp
1	Prodigal:2.6	CDS	198036	200222	.	+	0	ID=AOGHMILI_00171;eC_number=3.1.1.3;Name=lip_1;dbxref=COG:COG1075;gene=lip_1;inference=ab initio prediction:Prodigal:2.6,similar to AA sequence:UniProtKB:P0C0R3;locus_tag=AOGHMILI_00171;product=Lipase
1	Prodigal:2.6	CDS	200438	201841	.	+	0	ID=AOGHMILI_00172;Name=csbC;gene=csbC;inference=ab initio prediction:Prodigal:2.6,similar to AA sequence:UniProtKB:P46333;locus_tag=AOGHMILI_00172;product=putative metabolite transport protein CsbC
1	Prodigal:2.6	CDS	201996	203699	.	+	0	ID=AOGHMILI_00173;inference=ab initio prediction:Prodigal:2.6;locus_tag=AOGHMILI_00173;product=hypothetical protein
1	Prodigal:2.6	CDS	203794	204291	.	+	0	ID=AOGHMILI_00174;inference=ab initio prediction:Prodigal:2.6;locus_tag=AOGHMILI_00174;product=hypothetical protein
1	Prodigal:2.6	CDS	204372	205328	.	+	0	ID=AOGHMILI_00175;Name=rarD;dbxref=COG:COG2962;gene=rarD;inference=ab initio prediction:Prodigal:2.6,similar to AA sequence:UniProtKB:P27844;locus_tag=AOGHMILI_00175;product=Protein RarD
1	Prodigal:2.6	CDS	205436	206347	.	-	0	ID=AOGHMILI_00176;dbxref=COG:COG0715;inference=ab initio prediction:Prodigal:2.6,similar to AA sequence:UniProtKB:P44658;locus_tag=AOGHMILI_00176;product=Putative thiamine biosynthesis protein
1	Prodigal:2.6	CDS	206665	208083	.	-	0	ID=AOGHMILI_00177;Name=yflS;dbxref=COG:COG0471;gene=yflS;inference=ab initio prediction:Prodigal:2.6,similar to AA sequence:UniProtKB:O34726;locus_tag=AOGHMILI_00177;product=Putative malate transporter YflS
1	Prodigal:2.6	CDS	208408	209760	.	+	0	ID=AOGHMILI_00178;eC_number=1.8.1.4;Name=lpd;dbxref=COG:COG1249;gene=lpd;inference=ab initio prediction:Prodigal:2.6,similar to AA sequence:UniProtKB:P85207;locus_tag=AOGHMILI_00178;product=Dihydrolipoyl dehydrogenase
1	Prodigal:2.6	CDS	209802	210755	.	+	0	ID=AOGHMILI_00179;eC_number=1.1.1.-;Name=acoA;dbxref=COG:COG1071;gene=acoA;inference=ab initio prediction:Prodigal:2.6,similar to AA sequence:UniProtKB:O31404;locus_tag=AOGHMILI_00179;product=Acetoin:2%2C6-dichlorophenolindophenol oxidoreductase subunit alpha
1	Prodigal:2.6	CDS	210826	211866	.	+	0	ID=AOGHMILI_00180;eC_number=1.1.1.-;Name=acoB;dbxref=COG:COG0022;gene=acoB;inference=ab initio prediction:Prodigal:2.6,similar to AA sequence:UniProtKB:P27746;locus_tag=AOGHMILI_00180;product=Acetoin:2%2C6-dichlorophenolindophenol oxidoreductase subunit beta
1	Prodigal:2.6	CDS	211880	213157	.	+	0	ID=AOGHMILI_00181;eC_number=2.3.1.12;Name=pdhC_1;gene=pdhC_1;inference=ab initio prediction:Prodigal:2.6,similar to AA sequence:UniProtKB:P65636;locus_tag=AOGHMILI_00181;product=Dihydrolipoyllysine-residue acetyltransferase component of pyruvate dehydrogenase complex
1	Prodigal:2.6	CDS	213409	213564	.	+	0	ID=AOGHMILI_00182;inference=ab initio prediction:Prodigal:2.6;locus_tag=AOGHMILI_00182;product=hypothetical protein
1	Prodigal:2.6	CDS	213841	214353	.	+	0	ID=AOGHMILI_00183;Name=isaB;gene=isaB;inference=ab initio prediction:Prodigal:2.6,similar to AA sequence:UniProtKB:Q2FUX3;locus_tag=AOGHMILI_00183;product=Immunodominant staphylococcal antigen B
1	Prodigal:2.6	CDS	214518	216128	.	-	0	ID=AOGHMILI_00184;Name=ectT;gene=ectT;inference=ab initio prediction:Prodigal:2.6,similar to AA sequence:UniProtKB:Q93AK1;locus_tag=AOGHMILI_00184;product=Ectoine/hydroxyectoine transporter
1	Prodigal:2.6	CDS	216291	216851	.	+	0	ID=AOGHMILI_00185;inference=ab initio prediction:Prodigal:2.6;locus_tag=AOGHMILI_00185;product=hypothetical protein
1	Prodigal:2.6	CDS	216885	217523	.	-	0	ID=AOGHMILI_00186;eC_number=3.4.19.3;Name=pcp;dbxref=COG:COG2039;gene=pcp;inference=ab initio prediction:Prodigal:2.6,similar to AA sequence:UniProtKB:Q5HCK7;locus_tag=AOGHMILI_00186;product=Pyrrolidone-carboxylate peptidase
1	Prodigal:2.6	CDS	217717	218679	.	-	0	ID=AOGHMILI_00187;inference=ab initio prediction:Prodigal:2.6,similar to AA sequence:UniProtKB:P67330;locus_tag=AOGHMILI_00187;note=UPF0176 protein SP_0095;product=hypothetical protein
1	Prodigal:2.6	CDS	218962	219939	.	+	0	ID=AOGHMILI_00188;eC_number=3.1.1.-;dbxref=COG:COG3386;inference=ab initio prediction:Prodigal:2.6,similar to AA sequence:UniProtKB:Q99QV3;locus_tag=AOGHMILI_00188;product=Lactonase drp35
1	Prodigal:2.6	CDS	220199	220810	.	-	0	ID=AOGHMILI_00189;inference=ab initio prediction:Prodigal:2.6,similar to AA sequence:UniProtKB:Q7A339;locus_tag=AOGHMILI_00189;note=UPF0312 protein SA2479;product=hypothetical protein
1	Prodigal:2.6	CDS	221932	223428	.	-	0	ID=AOGHMILI_00190;eC_number=1.1.5.4;Name=mqo2_2;gene=mqo2_2;inference=ab initio prediction:Prodigal:2.6,similar to AA sequence:UniProtKB:P99115;locus_tag=AOGHMILI_00190;product=putative malate:quinone oxidoreductase 2
1	Prodigal:2.6	CDS	223780	224298	.	+	0	ID=AOGHMILI_00191;inference=ab initio prediction:Prodigal:2.6;locus_tag=AOGHMILI_00191;product=hypothetical protein
1	Prodigal:2.6	CDS	224442	224849	.	-	0	ID=AOGHMILI_00192;Name=yjdF;gene=yjdF;inference=ab initio prediction:Prodigal:2.6,similar to AA sequence:UniProtKB:O31647;locus_tag=AOGHMILI_00192;product=putative protein YjdF
1	Prodigal:2.6	CDS	225012	225422	.	-	0	ID=AOGHMILI_00193;Name=lrpC;dbxref=COG:COG1522;gene=lrpC;inference=ab initio prediction:Prodigal:2.6,similar to AA sequence:UniProtKB:P96582;locus_tag=AOGHMILI_00193;product=HTH-type transcriptional regulator LrpC
1	Prodigal:2.6	CDS	225525	225941	.	+	0	ID=AOGHMILI_00194;inference=ab initio prediction:Prodigal:2.6;locus_tag=AOGHMILI_00194;product=hypothetical protein
1	Prodigal:2.6	CDS	226178	226990	.	+	0	ID=AOGHMILI_00195;Name=hisZ;gene=hisZ;inference=ab initio prediction:Prodigal:2.6,protein motif:HAMAP:MF_00125;locus_tag=AOGHMILI_00195;product=ATP phosphoribosyltransferase regulatory subunit
1	Prodigal:2.6	CDS	227015	227629	.	+	0	ID=AOGHMILI_00196;eC_number=2.4.2.17;Name=hisG;dbxref=COG:COG0040;gene=hisG;inference=ab initio prediction:Prodigal:2.6,similar to AA sequence:UniProtKB:O34520;locus_tag=AOGHMILI_00196;product=ATP phosphoribosyltransferase
1	Prodigal:2.6	CDS	227622	228866	.	+	0	ID=AOGHMILI_00197;eC_number=1.1.1.23;Name=hisD;dbxref=COG:COG0141;gene=hisD;inference=ab initio prediction:Prodigal:2.6,similar to AA sequence:UniProtKB:Q606Q2;locus_tag=AOGHMILI_00197;product=Histidinol dehydrogenase
1	Prodigal:2.6	CDS	228982	229560	.	+	0	ID=AOGHMILI_00198;eC_number=4.2.1.19;Name=hisB;gene=hisB;inference=ab initio prediction:Prodigal:2.6,similar to AA sequence:UniProtKB:P64373;locus_tag=AOGHMILI_00198;product=Imidazoleglycerol-phosphate dehydratase
1	Prodigal:2.6	CDS	229557	230135	.	+	0	ID=AOGHMILI_00199;eC_number=2.4.2.-;Name=hisH;dbxref=COG:COG0118;gene=hisH;inference=ab initio prediction:Prodigal:2.6,similar to AA sequence:UniProtKB:Q9KSX0;locus_tag=AOGHMILI_00199;product=Imidazole glycerol phosphate synthase subunit HisH
1	Prodigal:2.6	CDS	230128	230832	.	+	0	ID=AOGHMILI_00200;eC_number=5.3.1.16;Name=hisA;dbxref=COG:COG0106;gene=hisA;inference=ab initio prediction:Prodigal:2.6,similar to AA sequence:UniProtKB:A1R562;locus_tag=AOGHMILI_00200;product=1-(5-phosphoribosyl)-5-[(5-phosphoribosylamino)methylideneamino] imidazole-4-carboxamide isomerase
1	Prodigal:2.6	CDS	230829	231587	.	+	0	ID=AOGHMILI_00201;eC_number=4.1.3.-;Name=hisF;dbxref=COG:COG0107;gene=hisF;inference=ab initio prediction:Prodigal:2.6,similar to AA sequence:UniProtKB:P60664;locus_tag=AOGHMILI_00201;product=Imidazole glycerol phosphate synthase subunit HisF
1	Prodigal:2.6	CDS	231584	232219	.	+	0	ID=AOGHMILI_00202;eC_number=3.5.4.19;Name=hisI;dbxref=COG:COG0139;gene=hisI;inference=ab initio prediction:Prodigal:2.6,similar to AA sequence:UniProtKB:P9WMM7;locus_tag=AOGHMILI_00202;product=Phosphoribosyl-AMP cyclohydrolase
1	Prodigal:2.6	CDS	232328	233113	.	-	0	ID=AOGHMILI_00203;eC_number=2.3.1.5;Name=nat;dbxref=COG:COG2162;gene=nat;inference=ab initio prediction:Prodigal:2.6,similar to AA sequence:UniProtKB:P9WJI5;locus_tag=AOGHMILI_00203;product=Arylamine N-acetyltransferase
1	Prodigal:2.6	CDS	233519	235585	.	+	0	ID=AOGHMILI_00204;eC_number=3.1.1.3;Name=lip_2;dbxref=COG:COG1075;gene=lip_2;inference=ab initio prediction:Prodigal:2.6,similar to AA sequence:UniProtKB:P0C0R3;locus_tag=AOGHMILI_00204;product=Lipase
1	Prodigal:2.6	CDS	236191	237264	.	+	0	ID=AOGHMILI_00205;inference=ab initio prediction:Prodigal:2.6;locus_tag=AOGHMILI_00205;product=hypothetical protein
1	Aragorn:1.2	tRNA	237416	237506	.	-	.	ID=AOGHMILI_00206;inference=COORDINATES:profile:Aragorn:1.2;locus_tag=AOGHMILI_00206;product=tRNA-Thr(cgt)
1	Prodigal:2.6	CDS	238097	239272	.	+	0	ID=AOGHMILI_00207;Name=ydhP;dbxref=COG:COG2814;gene=ydhP;inference=ab initio prediction:Prodigal:2.6,similar to AA sequence:UniProtKB:P77389;locus_tag=AOGHMILI_00207;product=Inner membrane transport protein YdhP
1	Prodigal:2.6	CDS	239372	240907	.	-	0	ID=AOGHMILI_00208;eC_number=3.1.3.6;Name=cpdB_1;dbxref=COG:COG0737;gene=cpdB_1;inference=ab initio prediction:Prodigal:2.6,similar to AA sequence:UniProtKB:P08331;locus_tag=AOGHMILI_00208;product=2'%2C3'-cyclic-nucleotide 2'-phosphodiesterase/3'-nucleotidase
1	Prodigal:2.6	CDS	241004	242554	.	-	0	ID=AOGHMILI_00209;inference=ab initio prediction:Prodigal:2.6;locus_tag=AOGHMILI_00209;product=hypothetical protein
1	Prodigal:2.6	CDS	242789	243745	.	+	0	ID=AOGHMILI_00210;Name=ptxB;gene=ptxB;inference=ab initio prediction:Prodigal:2.6,similar to AA sequence:UniProtKB:O69052;locus_tag=AOGHMILI_00210;product=putative phosphite transport system-binding protein PtxB
1	Prodigal:2.6	CDS	243859	244632	.	+	0	ID=AOGHMILI_00211;eC_number=3.6.3.-;Name=glnQ_2;dbxref=COG:COG1126;gene=glnQ_2;inference=ab initio prediction:Prodigal:2.6,similar to AA sequence:UniProtKB:O34677;locus_tag=AOGHMILI_00211;product=Glutamine transport ATP-binding protein GlnQ
1	Prodigal:2.6	CDS	244634	245434	.	+	0	ID=AOGHMILI_00212;Name=phnE_1;dbxref=COG:COG3639;gene=phnE_1;inference=ab initio prediction:Prodigal:2.6,similar to AA sequence:UniProtKB:A0QQ68;locus_tag=AOGHMILI_00212;product=Phosphate-import permease protein PhnE
1	Prodigal:2.6	CDS	245431	246246	.	+	0	ID=AOGHMILI_00213;Name=phnE_2;dbxref=COG:COG3639;gene=phnE_2;inference=ab initio prediction:Prodigal:2.6,similar to AA sequence:UniProtKB:A0QQ68;locus_tag=AOGHMILI_00213;product=Phosphate-import permease protein PhnE
1	Prodigal:2.6	CDS	246522	247823	.	+	0	ID=AOGHMILI_00214;inference=ab initio prediction:Prodigal:2.6;locus_tag=AOGHMILI_00214;product=hypothetical protein
1	Prodigal:2.6	CDS	248246	255154	.	+	0	ID=AOGHMILI_00215;inference=ab initio prediction:Prodigal:2.6;locus_tag=AOGHMILI_00215;product=hypothetical protein
1	Prodigal:2.6	CDS	255211	255354	.	+	0	ID=AOGHMILI_00216;inference=ab initio prediction:Prodigal:2.6;locus_tag=AOGHMILI_00216;product=hypothetical protein
1	Prodigal:2.6	CDS	255297	256496	.	+	0	ID=AOGHMILI_00217;Name=secY_1;dbxref=COG:COG0201;gene=secY_1;inference=ab initio prediction:Prodigal:2.6,similar to AA sequence:UniProtKB:O66491;locus_tag=AOGHMILI_00217;product=Protein translocase subunit SecY
1	Prodigal:2.6	CDS	256514	258070	.	+	0	ID=AOGHMILI_00218;inference=ab initio prediction:Prodigal:2.6;locus_tag=AOGHMILI_00218;product=hypothetical protein
1	Prodigal:2.6	CDS	258051	259619	.	+	0	ID=AOGHMILI_00219;Name=asp2;gene=asp2;inference=ab initio prediction:Prodigal:2.6,similar to AA sequence:UniProtKB:Q9AET8;locus_tag=AOGHMILI_00219;product=Accessory Sec system protein Asp2
1	Prodigal:2.6	CDS	259606	260178	.	+	0	ID=AOGHMILI_00220;Name=asp3;gene=asp3;inference=ab initio prediction:Prodigal:2.6,similar to AA sequence:UniProtKB:Q9AET7;locus_tag=AOGHMILI_00220;product=Accessory Sec system protein Asp3
1	Prodigal:2.6	CDS	260171	262561	.	+	0	ID=AOGHMILI_00221;Name=secA1_1;dbxref=COG:COG0653;gene=secA1_1;inference=ab initio prediction:Prodigal:2.6,similar to AA sequence:UniProtKB:O06446;locus_tag=AOGHMILI_00221;product=Protein translocase subunit SecA 1
1	Prodigal:2.6	CDS	262579	264087	.	+	0	ID=AOGHMILI_00222;eC_number=2.4.1.-;Name=gtf1_1;dbxref=COG:COG0438;gene=gtf1_1;inference=ab initio prediction:Prodigal:2.6,similar to AA sequence:UniProtKB:Q9AET5;locus_tag=AOGHMILI_00222;product=Glycosyltransferase Gtf1
1	Prodigal:2.6	CDS	264080	265420	.	+	0	ID=AOGHMILI_00223;Name=gtf2;gene=gtf2;inference=ab initio prediction:Prodigal:2.6,similar to AA sequence:UniProtKB:Q79T00;locus_tag=AOGHMILI_00223;product=Glycosyltransferase-stabilizing protein Gtf2
1	Prodigal:2.6	CDS	265526	265873	.	+	0	ID=AOGHMILI_00224;inference=ab initio prediction:Prodigal:2.6;locus_tag=AOGHMILI_00224;product=hypothetical protein
1	Prodigal:2.6	CDS	266043	266438	.	+	0	ID=AOGHMILI_00225;Name=msrAB;gene=msrAB;inference=ab initio prediction:Prodigal:2.6,similar to AA sequence:UniProtKB:P86890;locus_tag=AOGHMILI_00225;product=Peptide methionine sulfoxide reductase msrA/msrB
1	Prodigal:2.6	CDS	266670	267026	.	-	0	ID=AOGHMILI_00226;inference=ab initio prediction:Prodigal:2.6;locus_tag=AOGHMILI_00226;product=hypothetical protein
1	Prodigal:2.6	CDS	267367	268539	.	+	0	ID=AOGHMILI_00227;Name=ynfM;gene=ynfM;inference=ab initio prediction:Prodigal:2.6,similar to AA sequence:UniProtKB:P43531;locus_tag=AOGHMILI_00227;product=Inner membrane transport protein YnfM
1	Prodigal:2.6	CDS	268701	268874	.	+	0	ID=AOGHMILI_00228;inference=ab initio prediction:Prodigal:2.6;locus_tag=AOGHMILI_00228;product=hypothetical protein
1	Prodigal:2.6	CDS	268868	268993	.	+	0	ID=AOGHMILI_00229;inference=ab initio prediction:Prodigal:2.6;locus_tag=AOGHMILI_00229;product=hypothetical protein
1	Prodigal:2.6	CDS	268963	269388	.	+	0	ID=AOGHMILI_00230;inference=ab initio prediction:Prodigal:2.6;locus_tag=AOGHMILI_00230;product=hypothetical protein
1	Prodigal:2.6	CDS	269783	269938	.	+	0	ID=AOGHMILI_00231;inference=ab initio prediction:Prodigal:2.6;locus_tag=AOGHMILI_00231;product=hypothetical protein
1	Prodigal:2.6	CDS	270137	270313	.	-	0	ID=AOGHMILI_00232;inference=ab initio prediction:Prodigal:2.6;locus_tag=AOGHMILI_00232;product=hypothetical protein
1	Prodigal:2.6	CDS	270627	271055	.	-	0	ID=AOGHMILI_00233;inference=ab initio prediction:Prodigal:2.6,similar to AA sequence:UniProtKB:Q7A6M9;locus_tag=AOGHMILI_00233;product=Organic hydroperoxide resistance protein-like protein
1	Prodigal:2.6	CDS	271305	273335	.	+	0	ID=AOGHMILI_00234;inference=ab initio prediction:Prodigal:2.6;locus_tag=AOGHMILI_00234;product=hypothetical protein
1	Prodigal:2.6	CDS	273703	275670	.	-	0	ID=AOGHMILI_00235;dbxref=COG:COG1705;inference=ab initio prediction:Prodigal:2.6,similar to AA sequence:UniProtKB:Q2G222;locus_tag=AOGHMILI_00235;product=N-acetylmuramoyl-L-alanine amidase domain-containing protein
1	Prodigal:2.6	CDS	275958	278816	.	+	0	ID=AOGHMILI_00236;Name=yueB;dbxref=COG:COG1511;gene=yueB;inference=ab initio prediction:Prodigal:2.6,similar to AA sequence:UniProtKB:O32101;locus_tag=AOGHMILI_00236;product=ESX secretion system protein YueB
1	Prodigal:2.6	CDS	279127	280077	.	-	0	ID=AOGHMILI_00237;eC_number=5.3.1.8;Name=manA;dbxref=COG:COG1482;gene=manA;inference=ab initio prediction:Prodigal:2.6,similar to AA sequence:UniProtKB:O31646;locus_tag=AOGHMILI_00237;product=Mannose-6-phosphate isomerase ManA
1	Prodigal:2.6	CDS	280093	282033	.	-	0	ID=AOGHMILI_00238;Name=manP;dbxref=COG:COG1299;gene=manP;inference=ab initio prediction:Prodigal:2.6,similar to AA sequence:UniProtKB:O31645;locus_tag=AOGHMILI_00238;product=PTS system mannose-specific EIIBCA component
1	Prodigal:2.6	CDS	282118	283989	.	-	0	ID=AOGHMILI_00239;Name=manR;dbxref=COG:COG1762;gene=manR;inference=ab initio prediction:Prodigal:2.6,similar to AA sequence:UniProtKB:O31644;locus_tag=AOGHMILI_00239;product=Transcriptional regulator ManR
1	Prodigal:2.6	CDS	284307	284441	.	-	0	ID=AOGHMILI_00240;inference=ab initio prediction:Prodigal:2.6,similar to AA sequence:UniProtKB:P85219;locus_tag=AOGHMILI_00240;product=Hemolysin H1C
1	Prodigal:2.6	CDS	284738	285520	.	+	0	ID=AOGHMILI_00241;eC_number=1.1.1.304;Name=butA;gene=butA;inference=ab initio prediction:Prodigal:2.6,similar to AA sequence:UniProtKB:P99120;locus_tag=AOGHMILI_00241;product=Diacetyl reductase [(S)-acetoin forming]
1	Prodigal:2.6	CDS	285861	285977	.	-	0	ID=AOGHMILI_00242;inference=ab initio prediction:Prodigal:2.6;locus_tag=AOGHMILI_00242;product=hypothetical protein
1	Prodigal:2.6	CDS	285916	286041	.	-	0	ID=AOGHMILI_00243;inference=ab initio prediction:Prodigal:2.6;locus_tag=AOGHMILI_00243;product=hypothetical protein
1	Prodigal:2.6	CDS	286001	286915	.	-	0	ID=AOGHMILI_00244;inference=ab initio prediction:Prodigal:2.6;locus_tag=AOGHMILI_00244;product=hypothetical protein
1	Prodigal:2.6	CDS	287019	287933	.	-	0	ID=AOGHMILI_00245;inference=ab initio prediction:Prodigal:2.6;locus_tag=AOGHMILI_00245;product=hypothetical protein
1	Prodigal:2.6	CDS	288138	288638	.	-	0	ID=AOGHMILI_00246;inference=ab initio prediction:Prodigal:2.6;locus_tag=AOGHMILI_00246;product=hypothetical protein
1	Prodigal:2.6	CDS	288977	290221	.	+	0	ID=AOGHMILI_00247;eC_number=3.5.1.18;Name=dapE_2;gene=dapE_2;inference=ab initio prediction:Prodigal:2.6,similar to AA sequence:UniProtKB:Q99SN6;locus_tag=AOGHMILI_00247;product=putative succinyl-diaminopimelate desuccinylase
1	Prodigal:2.6	CDS	290654	292177	.	+	0	ID=AOGHMILI_00248;eC_number=3.4.24.-;Name=sepA_1;dbxref=COG:COG3227;gene=sepA_1;inference=ab initio prediction:Prodigal:2.6,similar to AA sequence:UniProtKB:P0C0Q3;locus_tag=AOGHMILI_00248;product=Extracellular elastase
1	Prodigal:2.6	CDS	292292	292444	.	+	0	ID=AOGHMILI_00249;inference=ab initio prediction:Prodigal:2.6;locus_tag=AOGHMILI_00249;product=hypothetical protein
1	Prodigal:2.6	CDS	292691	293152	.	+	0	ID=AOGHMILI_00250;Name=argR_1;gene=argR_1;inference=ab initio prediction:Prodigal:2.6,similar to AA sequence:UniProtKB:P63580;locus_tag=AOGHMILI_00250;product=Arginine repressor
1	Prodigal:2.6	CDS	293491	294726	.	+	0	ID=AOGHMILI_00251;eC_number=3.5.3.6;Name=arcA;gene=arcA;inference=ab initio prediction:Prodigal:2.6,similar to AA sequence:UniProtKB:P63554;locus_tag=AOGHMILI_00251;product=Arginine deiminase
1	Prodigal:2.6	CDS	294783	295838	.	+	0	ID=AOGHMILI_00252;eC_number=2.1.3.3;Name=arcB_1;gene=arcB_1;inference=ab initio prediction:Prodigal:2.6,similar to AA sequence:UniProtKB:P65602;locus_tag=AOGHMILI_00252;product=Ornithine carbamoyltransferase%2C catabolic
1	Prodigal:2.6	CDS	296103	297506	.	+	0	ID=AOGHMILI_00253;Name=ydgI;dbxref=COG:COG0531;gene=ydgI;inference=ab initio prediction:Prodigal:2.6,similar to AA sequence:UniProtKB:P0AAE5;locus_tag=AOGHMILI_00253;product=Putative arginine/ornithine antiporter
1	Prodigal:2.6	CDS	297725	298411	.	+	0	ID=AOGHMILI_00254;Name=arcR;gene=arcR;inference=ab initio prediction:Prodigal:2.6,similar to AA sequence:UniProtKB:Q7A381;locus_tag=AOGHMILI_00254;product=HTH-type transcriptional regulator ArcR
1	Prodigal:2.6	CDS	298703	299461	.	+	0	ID=AOGHMILI_00255;eC_number=3.1.2.12;dbxref=COG:COG0627;inference=ab initio prediction:Prodigal:2.6,similar to AA sequence:UniProtKB:P44556;locus_tag=AOGHMILI_00255;product=S-formylglutathione hydrolase
1	Prodigal:2.6	CDS	299715	300881	.	+	0	ID=AOGHMILI_00256;Name=capA_1;gene=capA_1;inference=ab initio prediction:Prodigal:2.6,similar to AA sequence:UniProtKB:P19579;locus_tag=AOGHMILI_00256;product=Capsule biosynthesis protein CapA
1	Prodigal:2.6	CDS	301228	302877	.	-	0	ID=AOGHMILI_00257;eC_number=4.1.1.74;Name=ipdC;dbxref=COG:COG3961;gene=ipdC;inference=ab initio prediction:Prodigal:2.6,similar to AA sequence:UniProtKB:P23234;locus_tag=AOGHMILI_00257;product=Indole-3-pyruvate decarboxylase
1	Prodigal:2.6	CDS	303049	303495	.	+	0	ID=AOGHMILI_00258;Name=slyA_1;gene=slyA_1;inference=ab initio prediction:Prodigal:2.6,protein motif:HAMAP:MF_01819;locus_tag=AOGHMILI_00258;product=Transcriptional regulator SlyA
1	Prodigal:2.6	CDS	303711	304193	.	+	0	ID=AOGHMILI_00259;inference=ab initio prediction:Prodigal:2.6;locus_tag=AOGHMILI_00259;product=hypothetical protein
1	Prodigal:2.6	CDS	304403	304741	.	+	0	ID=AOGHMILI_00260;Name=essD;gene=essD;inference=ab initio prediction:Prodigal:2.6,similar to AA sequence:UniProtKB:A0A0H3KDT7;locus_tag=AOGHMILI_00260;product=ESAT-6 secretion machinery protein EssD
1	Prodigal:2.6	CDS	305323	305613	.	-	0	ID=AOGHMILI_00261;inference=ab initio prediction:Prodigal:2.6;locus_tag=AOGHMILI_00261;product=hypothetical protein
1	Prodigal:2.6	CDS	305740	305871	.	-	0	ID=AOGHMILI_00262;inference=ab initio prediction:Prodigal:2.6;locus_tag=AOGHMILI_00262;product=hypothetical protein
1	Prodigal:2.6	CDS	306372	306539	.	-	0	ID=AOGHMILI_00263;inference=ab initio prediction:Prodigal:2.6;locus_tag=AOGHMILI_00263;product=hypothetical protein
1	Prodigal:2.6	CDS	307150	308487	.	+	0	ID=AOGHMILI_00264;inference=ab initio prediction:Prodigal:2.6,similar to AA sequence:UniProtKB:O31815;locus_tag=AOGHMILI_00264;note=UPF0714 protein YndL;product=hypothetical protein
1	Prodigal:2.6	CDS	308893	308994	.	+	0	ID=AOGHMILI_00265;inference=ab initio prediction:Prodigal:2.6,similar to AA sequence:UniProtKB:P60876;locus_tag=AOGHMILI_00265;product=putative protein.1
1	Prodigal:2.6	CDS	309192	309464	.	+	0	ID=AOGHMILI_00266;inference=ab initio prediction:Prodigal:2.6;locus_tag=AOGHMILI_00266;product=hypothetical protein
1	Prodigal:2.6	CDS	309515	311524	.	+	0	ID=AOGHMILI_00267;eC_number=2.7.8.12;Name=tagF_1;dbxref=COG:COG1887;gene=tagF_1;inference=ab initio prediction:Prodigal:2.6,similar to AA sequence:UniProtKB:P13485;locus_tag=AOGHMILI_00267;product=Teichoic acid poly(glycerol phosphate) polymerase
1	Prodigal:2.6	CDS	311715	313259	.	+	0	ID=AOGHMILI_00268;inference=ab initio prediction:Prodigal:2.6;locus_tag=AOGHMILI_00268;product=hypothetical protein
1	Prodigal:2.6	CDS	313382	314851	.	-	0	ID=AOGHMILI_00269;eC_number=3.1.3.1;Name=phoB;dbxref=COG:COG1785;gene=phoB;inference=ab initio prediction:Prodigal:2.6,similar to AA sequence:UniProtKB:P19405;locus_tag=AOGHMILI_00269;product=Alkaline phosphatase 3
1	Prodigal:2.6	CDS	315149	315328	.	+	0	ID=AOGHMILI_00270;inference=ab initio prediction:Prodigal:2.6;locus_tag=AOGHMILI_00270;product=hypothetical protein
1	Prodigal:2.6	CDS	315359	316024	.	+	0	ID=AOGHMILI_00271;Name=graR_1;dbxref=COG:COG0745;gene=graR_1;inference=ab initio prediction:Prodigal:2.6,similar to AA sequence:UniProtKB:Q932F1;locus_tag=AOGHMILI_00271;product=Response regulator protein GraR
1	Prodigal:2.6	CDS	316030	316926	.	+	0	ID=AOGHMILI_00272;eC_number=2.7.13.3;Name=graS_1;dbxref=COG:COG0642;gene=graS_1;inference=ab initio prediction:Prodigal:2.6,similar to AA sequence:UniProtKB:Q2G0D9;locus_tag=AOGHMILI_00272;product=Sensor histidine kinase GraS
1	Prodigal:2.6	CDS	317037	317786	.	+	0	ID=AOGHMILI_00273;Name=yxdL;dbxref=COG:COG1136;gene=yxdL;inference=ab initio prediction:Prodigal:2.6,similar to AA sequence:UniProtKB:P42423;locus_tag=AOGHMILI_00273;product=ABC transporter ATP-binding protein YxdL
1	Prodigal:2.6	CDS	317788	319800	.	+	0	ID=AOGHMILI_00274;Name=bceB_1;dbxref=COG:COG0577;gene=bceB_1;inference=ab initio prediction:Prodigal:2.6,similar to AA sequence:UniProtKB:O34741;locus_tag=AOGHMILI_00274;product=Bacitracin export permease protein BceB
1	Prodigal:2.6	CDS	319904	320494	.	+	0	ID=AOGHMILI_00275;inference=ab initio prediction:Prodigal:2.6;locus_tag=AOGHMILI_00275;product=hypothetical protein
1	Prodigal:2.6	CDS	321016	322608	.	+	0	ID=AOGHMILI_00276;Name=yidK;dbxref=COG:COG4146;gene=yidK;inference=ab initio prediction:Prodigal:2.6,similar to AA sequence:UniProtKB:P31448;locus_tag=AOGHMILI_00276;product=putative symporter YidK
1	Prodigal:2.6	CDS	322738	323922	.	+	0	ID=AOGHMILI_00277;inference=ab initio prediction:Prodigal:2.6;locus_tag=AOGHMILI_00277;product=hypothetical protein
1	Prodigal:2.6	CDS	323919	325028	.	+	0	ID=AOGHMILI_00278;inference=ab initio prediction:Prodigal:2.6;locus_tag=AOGHMILI_00278;product=hypothetical protein
1	Prodigal:2.6	CDS	325155	326498	.	+	0	ID=AOGHMILI_00279;inference=ab initio prediction:Prodigal:2.6;locus_tag=AOGHMILI_00279;product=hypothetical protein
1	Prodigal:2.6	CDS	326504	327253	.	+	0	ID=AOGHMILI_00280;inference=ab initio prediction:Prodigal:2.6;locus_tag=AOGHMILI_00280;product=hypothetical protein
1	Prodigal:2.6	CDS	327410	327913	.	+	0	ID=AOGHMILI_00281;Name=ohrR;gene=ohrR;inference=ab initio prediction:Prodigal:2.6,similar to AA sequence:UniProtKB:O34777;locus_tag=AOGHMILI_00281;product=Organic hydroperoxide resistance transcriptional regulator
1	Prodigal:2.6	CDS	327930	329273	.	+	0	ID=AOGHMILI_00282;eC_number=1.8.1.4;Name=pdhD_1;gene=pdhD_1;inference=ab initio prediction:Prodigal:2.6,similar to AA sequence:UniProtKB:P11959;locus_tag=AOGHMILI_00282;product=Dihydrolipoyl dehydrogenase
1	Prodigal:2.6	CDS	329286	329762	.	+	0	ID=AOGHMILI_00283;Name=bsaA_1;gene=bsaA_1;inference=ab initio prediction:Prodigal:2.6,similar to AA sequence:UniProtKB:P99097;locus_tag=AOGHMILI_00283;product=Glutathione peroxidase BsaA
1	Prodigal:2.6	CDS	330075	330806	.	+	0	ID=AOGHMILI_00284;eC_number=1.8.4.8;Name=cysH;dbxref=COG:COG0175;gene=cysH;inference=ab initio prediction:Prodigal:2.6,similar to AA sequence:UniProtKB:P94498;locus_tag=AOGHMILI_00284;product=Phosphoadenosine phosphosulfate reductase
1	Prodigal:2.6	CDS	331062	332948	.	+	0	ID=AOGHMILI_00285;eC_number=1.8.1.2;Name=cysJ;dbxref=COG:COG0369;gene=cysJ;inference=ab initio prediction:Prodigal:2.6,similar to AA sequence:UniProtKB:O32214;locus_tag=AOGHMILI_00285;product=Sulfite reductase [NADPH] flavoprotein alpha-component
1	Prodigal:2.6	CDS	332968	334686	.	+	0	ID=AOGHMILI_00286;eC_number=1.8.1.2;Name=cysI;dbxref=COG:COG0155;gene=cysI;inference=ab initio prediction:Prodigal:2.6,similar to AA sequence:UniProtKB:O32213;locus_tag=AOGHMILI_00286;product=Sulfite reductase [NADPH] hemoprotein beta-component
1	Prodigal:2.6	CDS	334708	335487	.	+	0	ID=AOGHMILI_00287;eC_number=2.1.1.107;Name=sumT_1;dbxref=COG:COG0007;gene=sumT_1;inference=ab initio prediction:Prodigal:2.6,similar to AA sequence:UniProtKB:O34744;locus_tag=AOGHMILI_00287;product=Uroporphyrinogen-III C-methyltransferase
1	Prodigal:2.6	CDS	335562	336173	.	+	0	ID=AOGHMILI_00288;eC_number=1.3.1.76;Name=sirC;dbxref=COG:COG1648;gene=sirC;inference=ab initio prediction:Prodigal:2.6,similar to AA sequence:UniProtKB:P61818;locus_tag=AOGHMILI_00288;product=Precorrin-2 dehydrogenase
1	Prodigal:2.6	CDS	336194	337093	.	+	0	ID=AOGHMILI_00289;inference=ab initio prediction:Prodigal:2.6;locus_tag=AOGHMILI_00289;product=hypothetical protein
1	Prodigal:2.6	CDS	337117	338295	.	+	0	ID=AOGHMILI_00290;eC_number=2.7.7.4;Name=sat;dbxref=COG:COG2046;gene=sat;inference=ab initio prediction:Prodigal:2.6,similar to AA sequence:UniProtKB:O34764;locus_tag=AOGHMILI_00290;product=Sulfate adenylyltransferase
1	Prodigal:2.6	CDS	338311	338910	.	+	0	ID=AOGHMILI_00291;eC_number=2.7.1.25;Name=cysC;dbxref=COG:COG0529;gene=cysC;inference=ab initio prediction:Prodigal:2.6,similar to AA sequence:UniProtKB:O34577;locus_tag=AOGHMILI_00291;product=putative adenylyl-sulfate kinase
1	Prodigal:2.6	CDS	339234	339539	.	+	0	ID=AOGHMILI_00292;Name=zipA;gene=zipA;inference=ab initio prediction:Prodigal:2.6,protein motif:HAMAP:MF_00509;locus_tag=AOGHMILI_00292;product=Cell division protein ZipA
1	Prodigal:2.6	CDS	339858	341708	.	+	0	ID=AOGHMILI_00293;eC_number=1.1.98.6;Name=nrdD;dbxref=COG:COG1328;gene=nrdD;inference=ab initio prediction:Prodigal:2.6,similar to AA sequence:UniProtKB:P28903;locus_tag=AOGHMILI_00293;product=Anaerobic ribonucleoside-triphosphate reductase
1	Prodigal:2.6	CDS	341705	342241	.	+	0	ID=AOGHMILI_00294;eC_number=1.97.1.-;Name=nrdG;dbxref=COG:COG0602;gene=nrdG;inference=ab initio prediction:Prodigal:2.6,similar to AA sequence:UniProtKB:P0A9N8;locus_tag=AOGHMILI_00294;product=Anaerobic ribonucleoside-triphosphate reductase-activating protein
1	Prodigal:2.6	CDS	342605	343903	.	+	0	ID=AOGHMILI_00295;Name=dcuA;dbxref=COG:COG2704;gene=dcuA;inference=ab initio prediction:Prodigal:2.6,similar to AA sequence:UniProtKB:P0ABN5;locus_tag=AOGHMILI_00295;product=Anaerobic C4-dicarboxylate transporter DcuA
1	Prodigal:2.6	CDS	344342	345946	.	+	0	ID=AOGHMILI_00296;Name=betL;dbxref=COG:COG1292;gene=betL;inference=ab initio prediction:Prodigal:2.6,similar to AA sequence:UniProtKB:Q9X4A5;locus_tag=AOGHMILI_00296;product=Glycine betaine transporter BetL
1	Prodigal:2.6	CDS	345993	346559	.	-	0	ID=AOGHMILI_00297;Name=opcR;dbxref=COG:COG1510;gene=opcR;inference=ab initio prediction:Prodigal:2.6,similar to AA sequence:UniProtKB:O34709;locus_tag=AOGHMILI_00297;product=HTH-type transcriptional repressor OpcR
1	Prodigal:2.6	CDS	347028	348518	.	+	0	ID=AOGHMILI_00298;eC_number=1.2.1.8;Name=gbsA;dbxref=COG:COG1012;gene=gbsA;inference=ab initio prediction:Prodigal:2.6,similar to AA sequence:UniProtKB:P71016;locus_tag=AOGHMILI_00298;product=Betaine aldehyde dehydrogenase
1	Prodigal:2.6	CDS	348678	350396	.	+	0	ID=AOGHMILI_00299;eC_number=1.1.99.1;Name=betA;gene=betA;inference=ab initio prediction:Prodigal:2.6,similar to AA sequence:UniProtKB:P60337;locus_tag=AOGHMILI_00299;product=Oxygen-dependent choline dehydrogenase
1	Prodigal:2.6	CDS	350718	351893	.	+	0	ID=AOGHMILI_00300;eC_number=3.-.-.-;Name=yxeP_1;dbxref=COG:COG1473;gene=yxeP_1;inference=ab initio prediction:Prodigal:2.6,similar to AA sequence:UniProtKB:P54955;locus_tag=AOGHMILI_00300;product=putative hydrolase YxeP
1	Prodigal:2.6	CDS	352340	352558	.	+	0	ID=AOGHMILI_00301;inference=ab initio prediction:Prodigal:2.6;locus_tag=AOGHMILI_00301;product=hypothetical protein
1	Prodigal:2.6	CDS	352586	353032	.	+	0	ID=AOGHMILI_00302;eC_number=1.14.14.18;Name=hmoB;dbxref=COG:COG2329;gene=hmoB;inference=ab initio prediction:Prodigal:2.6,similar to AA sequence:UniProtKB:P38049;locus_tag=AOGHMILI_00302;product=Heme-degrading monooxygenase HmoB
1	Prodigal:2.6	CDS	353369	354964	.	+	0	ID=AOGHMILI_00303;eC_number=6.2.1.1;Name=acsA;dbxref=COG:COG0365;gene=acsA;inference=ab initio prediction:Prodigal:2.6,similar to AA sequence:UniProtKB:P39062;locus_tag=AOGHMILI_00303;product=Acetyl-coenzyme A synthetase
1	Prodigal:2.6	CDS	355312	357939	.	+	0	ID=AOGHMILI_00304;eC_number=2.7.9.1;Name=ppdK;dbxref=COG:COG0574;gene=ppdK;inference=ab initio prediction:Prodigal:2.6,similar to AA sequence:UniProtKB:P22983;locus_tag=AOGHMILI_00304;product=Pyruvate%2C phosphate dikinase
1	Prodigal:2.6	CDS	357941	358759	.	+	0	ID=AOGHMILI_00305;eC_number=2.7.11.32;Name=yqfL_1;dbxref=COG:COG1806;gene=yqfL_1;inference=ab initio prediction:Prodigal:2.6,similar to AA sequence:UniProtKB:P54470;locus_tag=AOGHMILI_00305;product=Putative pyruvate%2C phosphate dikinase regulatory protein
1	Prodigal:2.6	CDS	358938	360467	.	+	0	ID=AOGHMILI_00306;eC_number=1.1.5.4;Name=mqo2_3;gene=mqo2_3;inference=ab initio prediction:Prodigal:2.6,similar to AA sequence:UniProtKB:P99115;locus_tag=AOGHMILI_00306;product=putative malate:quinone oxidoreductase 2
1	Prodigal:2.6	CDS	360862	361785	.	+	0	ID=AOGHMILI_00307;inference=ab initio prediction:Prodigal:2.6;locus_tag=AOGHMILI_00307;product=hypothetical protein
1	Prodigal:2.6	CDS	361918	362808	.	-	0	ID=AOGHMILI_00308;eC_number=4.1.2.13;Name=fda;gene=fda;inference=ab initio prediction:Prodigal:2.6,similar to AA sequence:UniProtKB:P99117;locus_tag=AOGHMILI_00308;product=Fructose-bisphosphate aldolase class 1
1	Prodigal:2.6	CDS	363113	364474	.	-	0	ID=AOGHMILI_00309;eC_number=1.11.1.1;Name=npr;dbxref=COG:COG0446;gene=npr;inference=ab initio prediction:Prodigal:2.6,similar to AA sequence:UniProtKB:P37062;locus_tag=AOGHMILI_00309;product=NADH peroxidase
1	Prodigal:2.6	CDS	365084	365272	.	+	0	ID=AOGHMILI_00310;inference=ab initio prediction:Prodigal:2.6;locus_tag=AOGHMILI_00310;product=hypothetical protein
1	Prodigal:2.6	CDS	365267	365857	.	-	0	ID=AOGHMILI_00311;inference=ab initio prediction:Prodigal:2.6;locus_tag=AOGHMILI_00311;product=hypothetical protein
1	Prodigal:2.6	CDS	366129	367058	.	+	0	ID=AOGHMILI_00312;inference=ab initio prediction:Prodigal:2.6;locus_tag=AOGHMILI_00312;product=hypothetical protein
1	Prodigal:2.6	CDS	367162	367593	.	-	0	ID=AOGHMILI_00313;inference=ab initio prediction:Prodigal:2.6;locus_tag=AOGHMILI_00313;product=hypothetical protein
1	Prodigal:2.6	CDS	367859	369196	.	+	0	ID=AOGHMILI_00314;eC_number=5.1.1.21;dbxref=COG:COG0160;inference=ab initio prediction:Prodigal:2.6,similar to AA sequence:UniProtKB:M1GRN3;locus_tag=AOGHMILI_00314;product=Isoleucine 2-epimerase
1	Prodigal:2.6	CDS	369324	370775	.	-	0	ID=AOGHMILI_00315;Name=yhdG_1;dbxref=COG:COG0531;gene=yhdG_1;inference=ab initio prediction:Prodigal:2.6,similar to AA sequence:UniProtKB:O07576;locus_tag=AOGHMILI_00315;product=putative amino acid permease YhdG
1	Prodigal:2.6	CDS	371319	372200	.	+	0	ID=AOGHMILI_00316;Name=gltC_1;gene=gltC_1;inference=ab initio prediction:Prodigal:2.6,similar to AA sequence:UniProtKB:P20668;locus_tag=AOGHMILI_00316;product=HTH-type transcriptional regulator GltC
1	Prodigal:2.6	CDS	373034	373984	.	+	0	ID=AOGHMILI_00317;eC_number=1.1.1.27;Name=ldh2;dbxref=COG:COG0039;gene=ldh2;inference=ab initio prediction:Prodigal:2.6,similar to AA sequence:UniProtKB:Q5HCV0;locus_tag=AOGHMILI_00317;product=L-lactate dehydrogenase 2
1	Prodigal:2.6	CDS	374047	375711	.	+	0	ID=AOGHMILI_00318;eC_number=2.2.1.6;Name=alsS;dbxref=COG:COG0028;gene=alsS;inference=ab initio prediction:Prodigal:2.6,similar to AA sequence:UniProtKB:Q04789;locus_tag=AOGHMILI_00318;product=Acetolactate synthase
1	Prodigal:2.6	CDS	375823	376527	.	+	0	ID=AOGHMILI_00319;eC_number=4.1.1.5;Name=aldC;dbxref=COG:COG3527;gene=aldC;inference=ab initio prediction:Prodigal:2.6,similar to AA sequence:UniProtKB:Q8L208;locus_tag=AOGHMILI_00319;product=Alpha-acetolactate decarboxylase
1	Prodigal:2.6	CDS	376926	377828	.	-	0	ID=AOGHMILI_00320;eC_number=1.1.1.169;dbxref=COG:COG1893;inference=ab initio prediction:Prodigal:2.6,similar to AA sequence:UniProtKB:P9WIL1;locus_tag=AOGHMILI_00320;product=Putative 2-dehydropantoate 2-reductase
1	Prodigal:2.6	CDS	377898	378689	.	+	0	ID=AOGHMILI_00321;eC_number=2.1.2.11;Name=panB;gene=panB;inference=ab initio prediction:Prodigal:2.6,similar to AA sequence:UniProtKB:P65656;locus_tag=AOGHMILI_00321;product=3-methyl-2-oxobutanoate hydroxymethyltransferase
1	Prodigal:2.6	CDS	378682	379542	.	+	0	ID=AOGHMILI_00322;eC_number=6.3.2.1;Name=panC;gene=panC;inference=ab initio prediction:Prodigal:2.6,similar to AA sequence:UniProtKB:Q6GDK5;locus_tag=AOGHMILI_00322;product=Pantothenate synthetase
1	Prodigal:2.6	CDS	379526	379921	.	+	0	ID=AOGHMILI_00323;eC_number=4.1.1.11;Name=panD;dbxref=COG:COG0853;gene=panD;inference=ab initio prediction:Prodigal:2.6,similar to AA sequence:UniProtKB:Q2FV23;locus_tag=AOGHMILI_00323;product=Aspartate 1-decarboxylase
1	Prodigal:2.6	CDS	380345	381355	.	+	0	ID=AOGHMILI_00324;inference=ab initio prediction:Prodigal:2.6;locus_tag=AOGHMILI_00324;product=hypothetical protein
1	Prodigal:2.6	CDS	381359	382690	.	+	0	ID=AOGHMILI_00325;Name=tcaA_1;gene=tcaA_1;inference=ab initio prediction:Prodigal:2.6,similar to AA sequence:UniProtKB:A6U483;locus_tag=AOGHMILI_00325;product=Membrane-associated protein TcaA
1	Prodigal:2.6	CDS	382967	383683	.	+	0	ID=AOGHMILI_00326;eC_number=1.17.99.6;Name=queH;gene=queH;inference=ab initio prediction:Prodigal:2.6,similar to AA sequence:UniProtKB:A0A0H2VKG8;locus_tag=AOGHMILI_00326;product=Epoxyqueuosine reductase QueH
1	Prodigal:2.6	CDS	383966	384121	.	+	0	ID=AOGHMILI_00327;inference=ab initio prediction:Prodigal:2.6;locus_tag=AOGHMILI_00327;product=hypothetical protein
1	Prodigal:2.6	CDS	384252	384521	.	-	0	ID=AOGHMILI_00328;inference=ab initio prediction:Prodigal:2.6;locus_tag=AOGHMILI_00328;product=hypothetical protein
1	Prodigal:2.6	CDS	384615	385679	.	-	0	ID=AOGHMILI_00329;eC_number=1.3.5.2;Name=pyrD;dbxref=COG:COG0167;gene=pyrD;inference=ab initio prediction:Prodigal:2.6,similar to AA sequence:UniProtKB:P9WHL1;locus_tag=AOGHMILI_00329;product=Dihydroorotate dehydrogenase (quinone)
1	Prodigal:2.6	CDS	385903	386760	.	+	0	ID=AOGHMILI_00330;inference=ab initio prediction:Prodigal:2.6;locus_tag=AOGHMILI_00330;product=hypothetical protein
1	Prodigal:2.6	CDS	386967	388346	.	+	0	ID=AOGHMILI_00331;Name=cycA_1;dbxref=COG:COG1113;gene=cycA_1;inference=ab initio prediction:Prodigal:2.6,similar to AA sequence:UniProtKB:P0AAE0;locus_tag=AOGHMILI_00331;product=D-serine/D-alanine/glycine transporter
1	Prodigal:2.6	CDS	388648	389706	.	+	0	ID=AOGHMILI_00332;inference=ab initio prediction:Prodigal:2.6;locus_tag=AOGHMILI_00332;product=hypothetical protein
1	Prodigal:2.6	CDS	389807	391231	.	+	0	ID=AOGHMILI_00333;eC_number=2.7.4.-;Name=pap;dbxref=COG:COG2326;gene=pap;inference=ab initio prediction:Prodigal:2.6,similar to AA sequence:UniProtKB:Q83XD3;locus_tag=AOGHMILI_00333;product=Polyphosphate:AMP phosphotransferase
1	Prodigal:2.6	CDS	391261	391365	.	+	0	ID=AOGHMILI_00334;inference=ab initio prediction:Prodigal:2.6;locus_tag=AOGHMILI_00334;product=hypothetical protein
1	Prodigal:2.6	CDS	391887	392594	.	+	0	ID=AOGHMILI_00335;eC_number=3.2.-.-;Name=isaA;gene=isaA;inference=ab initio prediction:Prodigal:2.6,similar to AA sequence:UniProtKB:Q2FV52;locus_tag=AOGHMILI_00335;product=putative transglycosylase IsaA
1	Prodigal:2.6	CDS	393099	394907	.	+	0	ID=AOGHMILI_00336;eC_number=2.3.1.-;Name=oatA_1;gene=oatA_1;inference=ab initio prediction:Prodigal:2.6,similar to AA sequence:UniProtKB:Q7A3D6;locus_tag=AOGHMILI_00336;product=O-acetyltransferase OatA
1	Prodigal:2.6	CDS	395506	396279	.	+	0	ID=AOGHMILI_00337;Name=ssaA_1;dbxref=COG:COG3942;gene=ssaA_1;inference=ab initio prediction:Prodigal:2.6,similar to AA sequence:UniProtKB:Q2FV55;locus_tag=AOGHMILI_00337;product=Staphylococcal secretory antigen SsaA
1	Prodigal:2.6	CDS	396344	396481	.	+	0	ID=AOGHMILI_00338;inference=ab initio prediction:Prodigal:2.6;locus_tag=AOGHMILI_00338;product=hypothetical protein
1	Prodigal:2.6	CDS	396606	397766	.	+	0	ID=AOGHMILI_00339;eC_number=2.6.1.-;Name=bacF;dbxref=COG:COG0436;gene=bacF;inference=ab initio prediction:Prodigal:2.6,similar to AA sequence:UniProtKB:P39643;locus_tag=AOGHMILI_00339;product=Transaminase BacF
1	Prodigal:2.6	CDS	397779	398489	.	+	0	ID=AOGHMILI_00340;eC_number=1.1.1.28;Name=ldhD_1;gene=ldhD_1;inference=ab initio prediction:Prodigal:2.6,similar to AA sequence:UniProtKB:P99116;locus_tag=AOGHMILI_00340;product=D-lactate dehydrogenase
1	Prodigal:2.6	CDS	398434	398778	.	+	0	ID=AOGHMILI_00341;eC_number=1.1.1.28;Name=ldhD_2;dbxref=COG:COG1052;gene=ldhD_2;inference=ab initio prediction:Prodigal:2.6,similar to AA sequence:UniProtKB:P72357;locus_tag=AOGHMILI_00341;product=D-lactate dehydrogenase
1	Prodigal:2.6	CDS	398832	399038	.	-	0	ID=AOGHMILI_00342;Name=copZ_1;dbxref=COG:COG2608;gene=copZ_1;inference=ab initio prediction:Prodigal:2.6,similar to AA sequence:UniProtKB:Q2FV63;locus_tag=AOGHMILI_00342;product=Copper chaperone CopZ
1	Prodigal:2.6	CDS	399170	401554	.	-	0	ID=AOGHMILI_00343;eC_number=3.6.3.54;Name=copA_1;dbxref=COG:COG2217;gene=copA_1;inference=ab initio prediction:Prodigal:2.6,similar to AA sequence:UniProtKB:Q2FV64;locus_tag=AOGHMILI_00343;product=Copper-exporting P-type ATPase
1	Prodigal:2.6	CDS	401791	401997	.	-	0	ID=AOGHMILI_00344;inference=ab initio prediction:Prodigal:2.6;locus_tag=AOGHMILI_00344;product=hypothetical protein
1	Prodigal:2.6	CDS	402200	403069	.	+	0	ID=AOGHMILI_00345;eC_number=1.-.-.-;Name=ydaD;gene=ydaD;inference=ab initio prediction:Prodigal:2.6,similar to AA sequence:UniProtKB:P80873;locus_tag=AOGHMILI_00345;product=General stress protein 39
1	Prodigal:2.6	CDS	403571	405115	.	+	0	ID=AOGHMILI_00346;eC_number=1.2.1.88;Name=rocA;gene=rocA;inference=ab initio prediction:Prodigal:2.6,similar to AA sequence:UniProtKB:P99076;locus_tag=AOGHMILI_00346;product=1-pyrroline-5-carboxylate dehydrogenase
1	Prodigal:2.6	CDS	405410	405637	.	+	0	ID=AOGHMILI_00347;inference=ab initio prediction:Prodigal:2.6;locus_tag=AOGHMILI_00347;product=hypothetical protein
1	Prodigal:2.6	CDS	405643	407637	.	+	0	ID=AOGHMILI_00348;Name=feoB;dbxref=COG:COG0370;gene=feoB;inference=ab initio prediction:Prodigal:2.6,similar to AA sequence:UniProtKB:Q8GNS3;locus_tag=AOGHMILI_00348;product=Fe(2+) transporter FeoB
1	Prodigal:2.6	CDS	407652	407834	.	+	0	ID=AOGHMILI_00349;inference=ab initio prediction:Prodigal:2.6;locus_tag=AOGHMILI_00349;product=hypothetical protein
1	Prodigal:2.6	CDS	408017	408481	.	+	0	ID=AOGHMILI_00350;inference=ab initio prediction:Prodigal:2.6;locus_tag=AOGHMILI_00350;product=hypothetical protein
1	Prodigal:2.6	CDS	408786	409304	.	+	0	ID=AOGHMILI_00351;eC_number=2.1.1.63;Name=ogt;dbxref=COG:COG0350;gene=ogt;inference=ab initio prediction:Prodigal:2.6,similar to AA sequence:UniProtKB:P9WJW5;locus_tag=AOGHMILI_00351;product=Methylated-DNA--protein-cysteine methyltransferase
1	Prodigal:2.6	CDS	409556	410722	.	-	0	ID=AOGHMILI_00352;eC_number=2.3.3.10;Name=mvaS;dbxref=COG:COG3425;gene=mvaS;inference=ab initio prediction:Prodigal:2.6,similar to AA sequence:UniProtKB:Q9FD71;locus_tag=AOGHMILI_00352;product=Hydroxymethylglutaryl-CoA synthase
1	Prodigal:2.6	CDS	410967	412244	.	+	0	ID=AOGHMILI_00353;eC_number=1.1.1.88;Name=mvaA;gene=mvaA;inference=ab initio prediction:Prodigal:2.6,similar to AA sequence:UniProtKB:P13702;locus_tag=AOGHMILI_00353;product=3-hydroxy-3-methylglutaryl-coenzyme A reductase
1	Prodigal:2.6	CDS	412321	412752	.	-	0	ID=AOGHMILI_00354;Name=ssaA_2;dbxref=COG:COG3942;gene=ssaA_2;inference=ab initio prediction:Prodigal:2.6,similar to AA sequence:UniProtKB:Q2FV55;locus_tag=AOGHMILI_00354;product=Staphylococcal secretory antigen SsaA
1	Prodigal:2.6	CDS	413010	413207	.	-	0	ID=AOGHMILI_00355;inference=ab initio prediction:Prodigal:2.6;locus_tag=AOGHMILI_00355;product=hypothetical protein
1	Prodigal:2.6	CDS	413413	414297	.	+	0	ID=AOGHMILI_00356;Name=cynR;gene=cynR;inference=ab initio prediction:Prodigal:2.6,similar to AA sequence:UniProtKB:P27111;locus_tag=AOGHMILI_00356;product=HTH-type transcriptional regulator CynR
1	Prodigal:2.6	CDS	414609	415001	.	+	0	ID=AOGHMILI_00357;Name=cidA;dbxref=COG:COG1380;gene=cidA;inference=ab initio prediction:Prodigal:2.6,similar to AA sequence:UniProtKB:P60647;locus_tag=AOGHMILI_00357;product=Holin-like protein CidA
1	Prodigal:2.6	CDS	414998	415687	.	+	0	ID=AOGHMILI_00358;Name=cidB;dbxref=COG:COG1346;gene=cidB;inference=ab initio prediction:Prodigal:2.6,similar to AA sequence:UniProtKB:P60639;locus_tag=AOGHMILI_00358;product=Holin-like protein CidB
1	Prodigal:2.6	CDS	415737	417476	.	+	0	ID=AOGHMILI_00359;Name=ydaP;dbxref=COG:COG0028;gene=ydaP;inference=ab initio prediction:Prodigal:2.6,similar to AA sequence:UniProtKB:P96591;locus_tag=AOGHMILI_00359;product=Putative thiamine pyrophosphate-containing protein YdaP
1	Prodigal:2.6	CDS	417720	419747	.	+	0	ID=AOGHMILI_00360;eC_number=2.7.1.199;Name=ptsG;gene=ptsG;inference=ab initio prediction:Prodigal:2.6,similar to AA sequence:UniProtKB:Q7A807;locus_tag=AOGHMILI_00360;product=PTS system glucose-specific EIICBA component
1	Prodigal:2.6	CDS	419767	420147	.	+	0	ID=AOGHMILI_00361;inference=ab initio prediction:Prodigal:2.6;locus_tag=AOGHMILI_00361;product=hypothetical protein
1	Prodigal:2.6	CDS	420209	420976	.	+	0	ID=AOGHMILI_00362;inference=ab initio prediction:Prodigal:2.6;locus_tag=AOGHMILI_00362;product=hypothetical protein
1	Prodigal:2.6	CDS	421041	422111	.	-	0	ID=AOGHMILI_00363;eC_number=1.1.1.1;Name=adh_1;dbxref=COG:COG1063;gene=adh_1;inference=ab initio prediction:Prodigal:2.6,similar to AA sequence:UniProtKB:Q0KDL6;locus_tag=AOGHMILI_00363;product=Alcohol dehydrogenase
1	Prodigal:2.6	CDS	422316	422642	.	+	0	ID=AOGHMILI_00364;inference=ab initio prediction:Prodigal:2.6;locus_tag=AOGHMILI_00364;product=hypothetical protein
1	Prodigal:2.6	CDS	422825	423673	.	+	0	ID=AOGHMILI_00365;inference=ab initio prediction:Prodigal:2.6;locus_tag=AOGHMILI_00365;product=hypothetical protein
1	Prodigal:2.6	CDS	423756	424736	.	+	0	ID=AOGHMILI_00366;eC_number=3.1.1.-;Name=lipR;dbxref=COG:COG0657;gene=lipR;inference=ab initio prediction:Prodigal:2.6,similar to AA sequence:UniProtKB:P9WK85;locus_tag=AOGHMILI_00366;product=Putative acetyl-hydrolase LipR
1	Prodigal:2.6	CDS	424808	425125	.	-	0	ID=AOGHMILI_00367;inference=ab initio prediction:Prodigal:2.6;locus_tag=AOGHMILI_00367;product=hypothetical protein
1	Prodigal:2.6	CDS	425576	426733	.	+	0	ID=AOGHMILI_00368;Name=capB;gene=capB;inference=ab initio prediction:Prodigal:2.6,similar to AA sequence:UniProtKB:P19580;locus_tag=AOGHMILI_00368;product=Capsule biosynthesis protein CapB
1	Prodigal:2.6	CDS	426735	427187	.	+	0	ID=AOGHMILI_00369;Name=capC;gene=capC;inference=ab initio prediction:Prodigal:2.6,similar to AA sequence:UniProtKB:P19581;locus_tag=AOGHMILI_00369;product=Capsule biosynthesis protein CapC
1	Prodigal:2.6	CDS	427211	428284	.	+	0	ID=AOGHMILI_00370;Name=capA_2;gene=capA_2;inference=ab initio prediction:Prodigal:2.6,similar to AA sequence:UniProtKB:P19579;locus_tag=AOGHMILI_00370;product=Capsule biosynthesis protein CapA
1	Prodigal:2.6	CDS	428259	428435	.	+	0	ID=AOGHMILI_00371;inference=ab initio prediction:Prodigal:2.6;locus_tag=AOGHMILI_00371;product=hypothetical protein
1	Prodigal:2.6	CDS	428438	430042	.	+	0	ID=AOGHMILI_00372;eC_number=2.3.2.-;Name=capD_1;gene=capD_1;inference=ab initio prediction:Prodigal:2.6,similar to AA sequence:UniProtKB:Q51693;locus_tag=AOGHMILI_00372;product=Capsule biosynthesis protein CapD proenzyme
1	Prodigal:2.6	CDS	430298	431179	.	+	0	ID=AOGHMILI_00373;Name=glcU_1;dbxref=COG:COG4975;gene=glcU_1;inference=ab initio prediction:Prodigal:2.6,similar to AA sequence:UniProtKB:P40419;locus_tag=AOGHMILI_00373;product=putative glucose uptake protein GlcU
1	Prodigal:2.6	CDS	431201	431605	.	+	0	ID=AOGHMILI_00374;eC_number=5.4.99.62;Name=rbsD;dbxref=COG:COG1869;gene=rbsD;inference=ab initio prediction:Prodigal:2.6,similar to AA sequence:UniProtKB:Q2G1A5;locus_tag=AOGHMILI_00374;product=D-ribose pyranase
1	Prodigal:2.6	CDS	431659	432582	.	+	0	ID=AOGHMILI_00375;Name=rbsK/rbiA;gene=rbsK/rbiA;inference=ab initio prediction:Prodigal:2.6,similar to AA sequence:UniProtKB:P83534;locus_tag=AOGHMILI_00375;product=Bifunctional ribokinase/ribose-5-phosphate isomerase A
1	Prodigal:2.6	CDS	432872	434362	.	+	0	ID=AOGHMILI_00376;eC_number=2.7.1.17;Name=xylB_1;dbxref=COG:COG1070;gene=xylB_1;inference=ab initio prediction:Prodigal:2.6,similar to AA sequence:UniProtKB:P35850;locus_tag=AOGHMILI_00376;product=Xylulose kinase
1	Prodigal:2.6	CDS	434636	435421	.	+	0	ID=AOGHMILI_00377;inference=ab initio prediction:Prodigal:2.6;locus_tag=AOGHMILI_00377;product=hypothetical protein
1	Prodigal:2.6	CDS	436074	437117	.	+	0	ID=AOGHMILI_00378;inference=ab initio prediction:Prodigal:2.6;locus_tag=AOGHMILI_00378;product=hypothetical protein
1	Prodigal:2.6	CDS	437117	437800	.	+	0	ID=AOGHMILI_00379;eC_number=4.3.1.17;Name=sdhB;gene=sdhB;inference=ab initio prediction:Prodigal:2.6,similar to AA sequence:UniProtKB:P33074;locus_tag=AOGHMILI_00379;product=L-serine dehydratase%2C beta chain
1	Prodigal:2.6	CDS	437813	438712	.	+	0	ID=AOGHMILI_00380;eC_number=4.3.1.17;Name=sdhA;gene=sdhA;inference=ab initio prediction:Prodigal:2.6,similar to AA sequence:UniProtKB:P33073;locus_tag=AOGHMILI_00380;product=L-serine dehydratase%2C alpha chain
1	Prodigal:2.6	CDS	438945	439100	.	-	0	ID=AOGHMILI_00381;inference=ab initio prediction:Prodigal:2.6;locus_tag=AOGHMILI_00381;product=hypothetical protein
1	Prodigal:2.6	CDS	439666	440160	.	-	0	ID=AOGHMILI_00382;eC_number=2.3.1.-;Name=pitA_1;dbxref=COG:COG1247;gene=pitA_1;inference=ab initio prediction:Prodigal:2.6,similar to AA sequence:UniProtKB:Q9HUU7;locus_tag=AOGHMILI_00382;product=L-methionine sulfoximine/L-methionine sulfone acetyltransferase
1	Prodigal:2.6	CDS	440336	440947	.	+	0	ID=AOGHMILI_00383;inference=ab initio prediction:Prodigal:2.6;locus_tag=AOGHMILI_00383;product=hypothetical protein
1	Prodigal:2.6	CDS	441292	442101	.	+	0	ID=AOGHMILI_00384;eC_number=3.1.3.23;Name=ybiV;dbxref=COG:COG0561;gene=ybiV;inference=ab initio prediction:Prodigal:2.6,similar to AA sequence:UniProtKB:P75792;locus_tag=AOGHMILI_00384;product=Sugar phosphatase YbiV
1	Prodigal:2.6	CDS	442288	443280	.	-	0	ID=AOGHMILI_00385;eC_number=1.1.1.28;Name=ldhD_3;dbxref=COG:COG1052;gene=ldhD_3;inference=ab initio prediction:Prodigal:2.6,similar to AA sequence:UniProtKB:P72357;locus_tag=AOGHMILI_00385;product=D-lactate dehydrogenase
1	Prodigal:2.6	CDS	443527	444189	.	+	0	ID=AOGHMILI_00386;eC_number=1.-.-.-;inference=ab initio prediction:Prodigal:2.6,similar to AA sequence:UniProtKB:Q7A3H8;locus_tag=AOGHMILI_00386;product=Putative NAD(P)H nitroreductase
1	Prodigal:2.6	CDS	444567	446060	.	+	0	ID=AOGHMILI_00387;eC_number=1.2.1.3;Name=aldA_1;gene=aldA_1;inference=ab initio prediction:Prodigal:2.6,similar to AA sequence:UniProtKB:Q7A825;locus_tag=AOGHMILI_00387;product=Putative aldehyde dehydrogenase AldA
1	Prodigal:2.6	CDS	447004	447801	.	-	0	ID=AOGHMILI_00388;eC_number=1.13.11.2;Name=catE_1;dbxref=COG:COG2514;gene=catE_1;inference=ab initio prediction:Prodigal:2.6,similar to AA sequence:UniProtKB:P54721;locus_tag=AOGHMILI_00388;product=Catechol-2%2C3-dioxygenase
1	Prodigal:2.6	CDS	448063	448344	.	-	0	ID=AOGHMILI_00389;Name=yjdJ;dbxref=COG:COG2388;gene=yjdJ;inference=ab initio prediction:Prodigal:2.6,similar to AA sequence:UniProtKB:P39274;locus_tag=AOGHMILI_00389;product=putative protein YjdJ
1	Prodigal:2.6	CDS	448547	449086	.	+	0	ID=AOGHMILI_00390;Name=ssaB;dbxref=COG:COG0803;gene=ssaB;inference=ab initio prediction:Prodigal:2.6,similar to AA sequence:UniProtKB:P31304;locus_tag=AOGHMILI_00390;product=Manganese ABC transporter substrate-binding lipoprotein
1	Prodigal:2.6	CDS	449129	449458	.	+	0	ID=AOGHMILI_00391;Name=znuA_2;dbxref=COG:COG0803;gene=znuA_2;inference=ab initio prediction:Prodigal:2.6,similar to AA sequence:UniProtKB:O34966;locus_tag=AOGHMILI_00391;product=High-affinity zinc uptake system binding-protein ZnuA
1	Prodigal:2.6	CDS	449529	450953	.	-	0	ID=AOGHMILI_00392;eC_number=1.2.1.22;Name=aldA_2;dbxref=COG:COG1012;gene=aldA_2;inference=ab initio prediction:Prodigal:2.6,similar to AA sequence:UniProtKB:P25553;locus_tag=AOGHMILI_00392;product=Lactaldehyde dehydrogenase
1	Prodigal:2.6	CDS	451202	452251	.	-	0	ID=AOGHMILI_00393;inference=ab initio prediction:Prodigal:2.6;locus_tag=AOGHMILI_00393;product=hypothetical protein
1	Prodigal:2.6	CDS	452599	454386	.	+	0	ID=AOGHMILI_00394;Name=nhaP2;dbxref=COG:COG3263;gene=nhaP2;inference=ab initio prediction:Prodigal:2.6,similar to AA sequence:UniProtKB:Q87KV8;locus_tag=AOGHMILI_00394;product=K(+)/H(+) antiporter NhaP2
1	Prodigal:2.6	CDS	454609	456573	.	-	0	ID=AOGHMILI_00395;eC_number=3.1.3.11;Name=fbp;gene=fbp;inference=ab initio prediction:Prodigal:2.6,similar to AA sequence:UniProtKB:Q7A3I5;locus_tag=AOGHMILI_00395;product=Fructose-1%2C6-bisphosphatase class 3
1	Prodigal:2.6	CDS	456747	457361	.	-	0	ID=AOGHMILI_00396;dbxref=COG:COG0586;inference=ab initio prediction:Prodigal:2.6,similar to AA sequence:UniProtKB:P9WP09;locus_tag=AOGHMILI_00396;product=putative membrane protein
1	Prodigal:2.6	CDS	457469	458467	.	-	0	ID=AOGHMILI_00397;eC_number=2.7.7.80;Name=moeB_1;dbxref=COG:COG0476;gene=moeB_1;inference=ab initio prediction:Prodigal:2.6,similar to AA sequence:UniProtKB:P12282;locus_tag=AOGHMILI_00397;product=Molybdopterin-synthase adenylyltransferase
1	Prodigal:2.6	CDS	458469	459236	.	-	0	ID=AOGHMILI_00398;eC_number=2.8.1.10;Name=thiG;dbxref=COG:COG2022;gene=thiG;inference=ab initio prediction:Prodigal:2.6,similar to AA sequence:UniProtKB:O31618;locus_tag=AOGHMILI_00398;product=Thiazole synthase
1	Prodigal:2.6	CDS	459238	459438	.	-	0	ID=AOGHMILI_00399;Name=thiS;dbxref=COG:COG2104;gene=thiS;inference=ab initio prediction:Prodigal:2.6,similar to AA sequence:UniProtKB:O31617;locus_tag=AOGHMILI_00399;product=Sulfur carrier protein ThiS
1	Prodigal:2.6	CDS	459422	460540	.	-	0	ID=AOGHMILI_00400;eC_number=1.4.3.19;Name=thiO;dbxref=COG:COG0665;gene=thiO;inference=ab initio prediction:Prodigal:2.6,similar to AA sequence:UniProtKB:Q5L2C2;locus_tag=AOGHMILI_00400;product=Glycine oxidase
1	Prodigal:2.6	CDS	460533	461132	.	-	0	ID=AOGHMILI_00401;eC_number=2.5.1.3;Name=thiE_1;dbxref=COG:COG0352;gene=thiE_1;inference=ab initio prediction:Prodigal:2.6,similar to AA sequence:UniProtKB:P39594;locus_tag=AOGHMILI_00401;product=Thiamine-phosphate synthase
1	Prodigal:2.6	CDS	461804	463078	.	+	0	ID=AOGHMILI_00402;Name=garP;gene=garP;inference=ab initio prediction:Prodigal:2.6,similar to AA sequence:UniProtKB:P0AA80;locus_tag=AOGHMILI_00402;product=putative galactarate transporter
1	Prodigal:2.6	CDS	463231	463521	.	+	0	ID=AOGHMILI_00403;eC_number=1.-.-.-;Name=ycnE;dbxref=COG:COG1359;gene=ycnE;inference=ab initio prediction:Prodigal:2.6,similar to AA sequence:UniProtKB:P94425;locus_tag=AOGHMILI_00403;product=Putative monooxygenase YcnE
1	Prodigal:2.6	CDS	463683	465599	.	+	0	ID=AOGHMILI_00404;Name=yccS;dbxref=COG:COG1289;gene=yccS;inference=ab initio prediction:Prodigal:2.6,similar to AA sequence:UniProtKB:P75870;locus_tag=AOGHMILI_00404;product=Inner membrane protein YccS
1	Prodigal:2.6	CDS	465677	466090	.	+	0	ID=AOGHMILI_00405;inference=ab initio prediction:Prodigal:2.6;locus_tag=AOGHMILI_00405;product=hypothetical protein
1	Prodigal:2.6	CDS	466358	467059	.	+	0	ID=AOGHMILI_00406;eC_number=2.7.6.5;Name=ywaC;dbxref=COG:COG2357;gene=ywaC;inference=ab initio prediction:Prodigal:2.6,similar to AA sequence:UniProtKB:P39583;locus_tag=AOGHMILI_00406;product=GTP pyrophosphokinase YwaC
1	Prodigal:2.6	CDS	467179	468096	.	-	0	ID=AOGHMILI_00407;inference=ab initio prediction:Prodigal:2.6;locus_tag=AOGHMILI_00407;product=hypothetical protein
1	Prodigal:2.6	CDS	468402	469277	.	+	0	ID=AOGHMILI_00408;eC_number=3.1.1.2;inference=ab initio prediction:Prodigal:2.6,similar to AA sequence:UniProtKB:P22862;locus_tag=AOGHMILI_00408;product=Arylesterase
1	Prodigal:2.6	CDS	469357	470079	.	+	0	ID=AOGHMILI_00409;Name=merR1;gene=merR1;inference=ab initio prediction:Prodigal:2.6,similar to AA sequence:UniProtKB:P22853;locus_tag=AOGHMILI_00409;product=Mercuric resistance operon regulatory protein
1	Prodigal:2.6	CDS	470237	471595	.	-	0	ID=AOGHMILI_00410;Name=glpT;dbxref=COG:COG2271;gene=glpT;inference=ab initio prediction:Prodigal:2.6,similar to AA sequence:UniProtKB:P08194;locus_tag=AOGHMILI_00410;product=Glycerol-3-phosphate transporter
1	Prodigal:2.6	CDS	471963	472643	.	+	0	ID=AOGHMILI_00411;Name=rspR;dbxref=COG:COG1802;gene=rspR;inference=ab initio prediction:Prodigal:2.6,similar to AA sequence:UniProtKB:P0ACM2;locus_tag=AOGHMILI_00411;product=HTH-type transcriptional repressor RspR
1	Prodigal:2.6	CDS	472667	474208	.	+	0	ID=AOGHMILI_00412;eC_number=2.7.1.17;Name=xylB_2;dbxref=COG:COG1070;gene=xylB_2;inference=ab initio prediction:Prodigal:2.6,similar to AA sequence:UniProtKB:P35850;locus_tag=AOGHMILI_00412;product=Xylulose kinase
1	Prodigal:2.6	CDS	474258	475616	.	+	0	ID=AOGHMILI_00413;Name=gntT;dbxref=COG:COG2610;gene=gntT;inference=ab initio prediction:Prodigal:2.6,similar to AA sequence:UniProtKB:P39835;locus_tag=AOGHMILI_00413;product=High-affinity gluconate transporter
1	Prodigal:2.6	CDS	475865	476731	.	+	0	ID=AOGHMILI_00414;eC_number=2.7.7.9;Name=gtaB;dbxref=COG:COG1210;gene=gtaB;inference=ab initio prediction:Prodigal:2.6,similar to AA sequence:UniProtKB:Q2G1T6;locus_tag=AOGHMILI_00414;product=UTP--glucose-1-phosphate uridylyltransferase
1	Prodigal:2.6	CDS	476834	476929	.	-	0	ID=AOGHMILI_00415;inference=ab initio prediction:Prodigal:2.6;locus_tag=AOGHMILI_00415;product=hypothetical protein
1	Prodigal:2.6	CDS	476946	478586	.	-	0	ID=AOGHMILI_00416;eC_number=5.4.2.2;Name=pgcA;dbxref=COG:COG1109;gene=pgcA;inference=ab initio prediction:Prodigal:2.6,similar to AA sequence:UniProtKB:Q2FVC1;locus_tag=AOGHMILI_00416;product=Phosphoglucomutase
1	Prodigal:2.6	CDS	478804	480294	.	+	0	ID=AOGHMILI_00417;eC_number=2.4.1.52;Name=tagE_1;dbxref=COG:COG0438;gene=tagE_1;inference=ab initio prediction:Prodigal:2.6,similar to AA sequence:UniProtKB:P13484;locus_tag=AOGHMILI_00417;product=Poly(glycerol-phosphate) alpha-glucosyltransferase
1	Prodigal:2.6	CDS	480576	481565	.	+	0	ID=AOGHMILI_00418;eC_number=2.1.1.37;Name=haeIIIM;gene=haeIIIM;inference=ab initio prediction:Prodigal:2.6,similar to AA sequence:UniProtKB:P20589;locus_tag=AOGHMILI_00418;product=Modification methylase HaeIII
1	Prodigal:2.6	CDS	481565	482569	.	+	0	ID=AOGHMILI_00419;inference=ab initio prediction:Prodigal:2.6;locus_tag=AOGHMILI_00419;product=hypothetical protein
1	Prodigal:2.6	CDS	482631	483791	.	+	0	ID=AOGHMILI_00420;inference=ab initio prediction:Prodigal:2.6;locus_tag=AOGHMILI_00420;product=hypothetical protein
1	Prodigal:2.6	CDS	483892	484083	.	+	0	ID=AOGHMILI_00421;inference=ab initio prediction:Prodigal:2.6;locus_tag=AOGHMILI_00421;product=hypothetical protein
1	Prodigal:2.6	CDS	484366	484662	.	-	0	ID=AOGHMILI_00422;inference=ab initio prediction:Prodigal:2.6;locus_tag=AOGHMILI_00422;product=hypothetical protein
1	Prodigal:2.6	CDS	484850	485542	.	+	0	ID=AOGHMILI_00423;eC_number=1.-.-.-;inference=ab initio prediction:Prodigal:2.6,similar to AA sequence:UniProtKB:Q7A3L9;locus_tag=AOGHMILI_00423;product=putative oxidoreductase
1	Prodigal:2.6	CDS	485631	486887	.	+	0	ID=AOGHMILI_00424;eC_number=3.5.1.-;Name=ylmB;dbxref=COG:COG0624;gene=ylmB;inference=ab initio prediction:Prodigal:2.6,similar to AA sequence:UniProtKB:Q9K9G9;locus_tag=AOGHMILI_00424;product=N-formyl-4-amino-5-aminomethyl-2-methylpyrimidine deformylase
1	Prodigal:2.6	CDS	487054	489258	.	-	0	ID=AOGHMILI_00425;eC_number=2.7.4.1;Name=ppk;dbxref=COG:COG0855;gene=ppk;inference=ab initio prediction:Prodigal:2.6,similar to AA sequence:UniProtKB:P0DP44;locus_tag=AOGHMILI_00425;product=Polyphosphate kinase
1	Prodigal:2.6	CDS	489282	490814	.	-	0	ID=AOGHMILI_00426;eC_number=3.6.1.40;Name=gppA;dbxref=COG:COG0248;gene=gppA;inference=ab initio prediction:Prodigal:2.6,similar to AA sequence:UniProtKB:P25552;locus_tag=AOGHMILI_00426;product=Guanosine-5'-triphosphate%2C3'-diphosphate pyrophosphatase
1	Prodigal:2.6	CDS	491127	491945	.	+	0	ID=AOGHMILI_00427;eC_number=1.1.1.-;Name=lvr;gene=lvr;inference=ab initio prediction:Prodigal:2.6,similar to AA sequence:UniProtKB:Q9LBG2;locus_tag=AOGHMILI_00427;product=Levodione reductase
1	Prodigal:2.6	CDS	492107	492295	.	-	0	ID=AOGHMILI_00428;inference=ab initio prediction:Prodigal:2.6;locus_tag=AOGHMILI_00428;product=hypothetical protein
1	Prodigal:2.6	CDS	492312	493388	.	-	0	ID=AOGHMILI_00429;eC_number=3.4.11.-;Name=ysdC;dbxref=COG:COG1363;gene=ysdC;inference=ab initio prediction:Prodigal:2.6,similar to AA sequence:UniProtKB:P94521;locus_tag=AOGHMILI_00429;product=Putative aminopeptidase YsdC
1	Prodigal:2.6	CDS	493572	494039	.	+	0	ID=AOGHMILI_00430;Name=yehR;dbxref=COG:COG4808;gene=yehR;inference=ab initio prediction:Prodigal:2.6,similar to AA sequence:UniProtKB:P33354;locus_tag=AOGHMILI_00430;product=putative lipoprotein YehR
1	Prodigal:2.6	CDS	494092	495669	.	-	0	ID=AOGHMILI_00431;eC_number=1.4.1.13;Name=gltB_1;gene=gltB_1;inference=ab initio prediction:Prodigal:2.6,similar to AA sequence:UniProtKB:Q05755;locus_tag=AOGHMILI_00431;product=Glutamate synthase [NADPH] large chain
1	Prodigal:2.6	CDS	495814	496596	.	+	0	ID=AOGHMILI_00432;inference=ab initio prediction:Prodigal:2.6;locus_tag=AOGHMILI_00432;product=hypothetical protein
1	Prodigal:2.6	CDS	496625	497395	.	+	0	ID=AOGHMILI_00433;inference=ab initio prediction:Prodigal:2.6;locus_tag=AOGHMILI_00433;product=hypothetical protein
1	Prodigal:2.6	CDS	497691	498353	.	+	0	ID=AOGHMILI_00434;eC_number=3.6.3.-;Name=fetA;dbxref=COG:COG4619;gene=fetA;inference=ab initio prediction:Prodigal:2.6,similar to AA sequence:UniProtKB:P77279;locus_tag=AOGHMILI_00434;product=putative iron export ATP-binding protein FetA
1	Prodigal:2.6	CDS	498346	499122	.	+	0	ID=AOGHMILI_00435;Name=fetB;dbxref=COG:COG0390;gene=fetB;inference=ab initio prediction:Prodigal:2.6,similar to AA sequence:UniProtKB:P77307;locus_tag=AOGHMILI_00435;product=putative iron export permease protein FetB
1	Prodigal:2.6	CDS	499261	500439	.	+	0	ID=AOGHMILI_00436;Name=pbuE;dbxref=COG:COG2814;gene=pbuE;inference=ab initio prediction:Prodigal:2.6,similar to AA sequence:UniProtKB:Q797E3;locus_tag=AOGHMILI_00436;product=Purine efflux pump PbuE
1	Prodigal:2.6	CDS	500522	501877	.	-	0	ID=AOGHMILI_00437;eC_number=3.1.1.-;Name=pnbA;dbxref=COG:COG2272;gene=pnbA;inference=ab initio prediction:Prodigal:2.6,similar to AA sequence:UniProtKB:P37967;locus_tag=AOGHMILI_00437;product=Para-nitrobenzyl esterase
1	Prodigal:2.6	CDS	502194	503873	.	-	0	ID=AOGHMILI_00438;Name=yveA;dbxref=COG:COG0531;gene=yveA;inference=ab initio prediction:Prodigal:2.6,similar to AA sequence:UniProtKB:O07002;locus_tag=AOGHMILI_00438;product=Aspartate-proton symporter
1	Prodigal:2.6	CDS	504473	505525	.	-	0	ID=AOGHMILI_00439;eC_number=1.-.-.-;Name=ydjJ;dbxref=COG:COG1063;gene=ydjJ;inference=ab initio prediction:Prodigal:2.6,similar to AA sequence:UniProtKB:P77280;locus_tag=AOGHMILI_00439;product=putative zinc-type alcohol dehydrogenase-like protein YdjJ
1	Prodigal:2.6	CDS	506015	507271	.	+	0	ID=AOGHMILI_00440;eC_number=3.6.3.32;Name=opuCA_2;gene=opuCA_2;inference=ab initio prediction:Prodigal:2.6,similar to AA sequence:UniProtKB:G2JZ44;locus_tag=AOGHMILI_00440;product=Carnitine transport ATP-binding protein OpuCA
1	Prodigal:2.6	CDS	507274	507909	.	+	0	ID=AOGHMILI_00441;Name=opuCB_2;gene=opuCB_2;inference=ab initio prediction:Prodigal:2.6,similar to AA sequence:UniProtKB:G2JZ43;locus_tag=AOGHMILI_00441;product=Carnitine transport permease protein OpuCB
1	Prodigal:2.6	CDS	507926	508870	.	+	0	ID=AOGHMILI_00442;Name=opuBC;dbxref=COG:COG1732;gene=opuBC;inference=ab initio prediction:Prodigal:2.6,similar to AA sequence:UniProtKB:Q45462;locus_tag=AOGHMILI_00442;product=Choline-binding protein
1	Prodigal:2.6	CDS	508870	509565	.	+	0	ID=AOGHMILI_00443;Name=opuCD_2;dbxref=COG:COG1174;gene=opuCD_2;inference=ab initio prediction:Prodigal:2.6,similar to AA sequence:UniProtKB:O34742;locus_tag=AOGHMILI_00443;product=Glycine betaine/carnitine/choline transport system permease protein OpuCD
1	Prodigal:2.6	CDS	509747	510448	.	-	0	ID=AOGHMILI_00444;Name=lrgB;dbxref=COG:COG1346;gene=lrgB;inference=ab initio prediction:Prodigal:2.6,similar to AA sequence:UniProtKB:P60643;locus_tag=AOGHMILI_00444;product=Antiholin-like protein LrgB
1	Prodigal:2.6	CDS	510452	510910	.	-	0	ID=AOGHMILI_00445;Name=lrgA;dbxref=COG:COG1380;gene=lrgA;inference=ab initio prediction:Prodigal:2.6,similar to AA sequence:UniProtKB:P72358;locus_tag=AOGHMILI_00445;product=Antiholin-like protein LrgA
1	Prodigal:2.6	CDS	511045	511803	.	-	0	ID=AOGHMILI_00446;Name=lytR;dbxref=COG:COG3279;gene=lytR;inference=ab initio prediction:Prodigal:2.6,similar to AA sequence:UniProtKB:P60611;locus_tag=AOGHMILI_00446;product=Sensory transduction protein LytR
1	Prodigal:2.6	CDS	511784	513559	.	-	0	ID=AOGHMILI_00447;eC_number=2.7.13.3;Name=ypdA;dbxref=COG:COG3275;gene=ypdA;inference=ab initio prediction:Prodigal:2.6,similar to AA sequence:UniProtKB:P0AA93;locus_tag=AOGHMILI_00447;product=Sensor histidine kinase YpdA
1	Prodigal:2.6	CDS	513983	515383	.	+	0	ID=AOGHMILI_00448;Name=norB_2;dbxref=COG:COG0477;gene=norB_2;inference=ab initio prediction:Prodigal:2.6,similar to AA sequence:UniProtKB:Q2FYJ5;locus_tag=AOGHMILI_00448;product=Quinolone resistance protein NorB
1	Prodigal:2.6	CDS	515807	516739	.	+	0	ID=AOGHMILI_00449;eC_number=1.1.1.169;Name=panE;dbxref=COG:COG1893;gene=panE;inference=ab initio prediction:Prodigal:2.6,similar to AA sequence:UniProtKB:P0A9J4;locus_tag=AOGHMILI_00449;product=2-dehydropantoate 2-reductase
1	Prodigal:2.6	CDS	516862	517698	.	-	0	ID=AOGHMILI_00450;Name=yidC_1;gene=yidC_1;inference=ab initio prediction:Prodigal:2.6,similar to AA sequence:UniProtKB:P65629;locus_tag=AOGHMILI_00450;product=Membrane protein insertase YidC
1	Prodigal:2.6	CDS	517859	519376	.	-	0	ID=AOGHMILI_00451;Name=flp;gene=flp;inference=ab initio prediction:Prodigal:2.6,similar to AA sequence:UniProtKB:Q7A3Q5;locus_tag=AOGHMILI_00451;product=Protein flp
1	Prodigal:2.6	CDS	519663	521492	.	+	0	ID=AOGHMILI_00452;inference=ab initio prediction:Prodigal:2.6;locus_tag=AOGHMILI_00452;product=hypothetical protein
1	Prodigal:2.6	CDS	521640	523016	.	-	0	ID=AOGHMILI_00453;Name=cycA_2;dbxref=COG:COG1113;gene=cycA_2;inference=ab initio prediction:Prodigal:2.6,similar to AA sequence:UniProtKB:P0AAE0;locus_tag=AOGHMILI_00453;product=D-serine/D-alanine/glycine transporter
1	Prodigal:2.6	CDS	523334	524143	.	+	0	ID=AOGHMILI_00454;eC_number=3.1.4.53;Name=cpdA;gene=cpdA;inference=ab initio prediction:Prodigal:2.6,protein motif:HAMAP:MF_00905;locus_tag=AOGHMILI_00454;product=3'%2C5'-cyclic adenosine monophosphate phosphodiesterase CpdA
1	Prodigal:2.6	CDS	524206	524814	.	-	0	ID=AOGHMILI_00455;inference=ab initio prediction:Prodigal:2.6;locus_tag=AOGHMILI_00455;product=hypothetical protein
1	Prodigal:2.6	CDS	525121	526320	.	-	0	ID=AOGHMILI_00456;Name=bcr_1;gene=bcr_1;inference=ab initio prediction:Prodigal:2.6,similar to AA sequence:UniProtKB:P28246;locus_tag=AOGHMILI_00456;product=Bicyclomycin resistance protein
1	Prodigal:2.6	CDS	526584	527285	.	-	0	ID=AOGHMILI_00457;inference=ab initio prediction:Prodigal:2.6;locus_tag=AOGHMILI_00457;product=hypothetical protein
1	Prodigal:2.6	CDS	527316	528467	.	-	0	ID=AOGHMILI_00458;eC_number=2.7.1.165;Name=garK_1;dbxref=COG:COG1929;gene=garK_1;inference=ab initio prediction:Prodigal:2.6,similar to AA sequence:UniProtKB:P23524;locus_tag=AOGHMILI_00458;product=Glycerate 2-kinase
1	Prodigal:2.6	CDS	528751	530223	.	+	0	ID=AOGHMILI_00459;inference=ab initio prediction:Prodigal:2.6;locus_tag=AOGHMILI_00459;product=hypothetical protein
1	Prodigal:2.6	CDS	530244	530630	.	+	0	ID=AOGHMILI_00460;inference=ab initio prediction:Prodigal:2.6;locus_tag=AOGHMILI_00460;product=hypothetical protein
1	Prodigal:2.6	CDS	530915	531802	.	+	0	ID=AOGHMILI_00461;Name=fieF;dbxref=COG:COG0053;gene=fieF;inference=ab initio prediction:Prodigal:2.6,similar to AA sequence:UniProtKB:P69380;locus_tag=AOGHMILI_00461;product=Ferrous-iron efflux pump FieF
1	Prodigal:2.6	CDS	532044	532730	.	+	0	ID=AOGHMILI_00462;eC_number=5.4.2.11;Name=gpmA_1;gene=gpmA_1;inference=ab initio prediction:Prodigal:2.6,similar to AA sequence:UniProtKB:P99153;locus_tag=AOGHMILI_00462;product=2%2C3-bisphosphoglycerate-dependent phosphoglycerate mutase
1	Prodigal:2.6	CDS	533235	534023	.	+	0	ID=AOGHMILI_00463;Name=tcyA;dbxref=COG:COG0834;gene=tcyA;inference=ab initio prediction:Prodigal:2.6,similar to AA sequence:UniProtKB:P42199;locus_tag=AOGHMILI_00463;product=L-cystine-binding protein TcyA
1	Prodigal:2.6	CDS	534004	534723	.	+	0	ID=AOGHMILI_00464;Name=tcyB;dbxref=COG:COG0765;gene=tcyB;inference=ab initio prediction:Prodigal:2.6,similar to AA sequence:UniProtKB:P42200;locus_tag=AOGHMILI_00464;product=L-cystine transport system permease protein TcyB
1	Prodigal:2.6	CDS	534720	535451	.	+	0	ID=AOGHMILI_00465;eC_number=3.6.3.-;Name=tcyC;dbxref=COG:COG1126;gene=tcyC;inference=ab initio prediction:Prodigal:2.6,similar to AA sequence:UniProtKB:P39456;locus_tag=AOGHMILI_00465;product=L-cystine import ATP-binding protein TcyC
1	Prodigal:2.6	CDS	535595	535741	.	-	0	ID=AOGHMILI_00466;inference=ab initio prediction:Prodigal:2.6;locus_tag=AOGHMILI_00466;product=hypothetical protein
1	Prodigal:2.6	CDS	536127	537374	.	-	0	ID=AOGHMILI_00467;eC_number=2.3.2.17;Name=femA_1;gene=femA_1;inference=ab initio prediction:Prodigal:2.6,similar to AA sequence:UniProtKB:Q7A5R3;locus_tag=AOGHMILI_00467;product=Aminoacyltransferase FemA
1	Prodigal:2.6	CDS	537735	538097	.	+	0	ID=AOGHMILI_00468;inference=ab initio prediction:Prodigal:2.6;locus_tag=AOGHMILI_00468;product=hypothetical protein
1	Prodigal:2.6	CDS	538121	538717	.	+	0	ID=AOGHMILI_00469;Name=bdbD;dbxref=COG:COG1651;gene=bdbD;inference=ab initio prediction:Prodigal:2.6,similar to AA sequence:UniProtKB:O32218;locus_tag=AOGHMILI_00469;product=Disulfide bond formation protein D
1	Prodigal:2.6	CDS	538999	539469	.	+	0	ID=AOGHMILI_00470;inference=ab initio prediction:Prodigal:2.6;locus_tag=AOGHMILI_00470;product=hypothetical protein
1	Prodigal:2.6	CDS	539704	540525	.	+	0	ID=AOGHMILI_00471;Name=nirC;dbxref=COG:COG2116;gene=nirC;inference=ab initio prediction:Prodigal:2.6,similar to AA sequence:UniProtKB:P0AC26;locus_tag=AOGHMILI_00471;product=Nitrite transporter NirC
1	Prodigal:2.6	CDS	540968	541504	.	+	0	ID=AOGHMILI_00472;eC_number=2.3.1.-;Name=ytmI;gene=ytmI;inference=ab initio prediction:Prodigal:2.6,similar to AA sequence:UniProtKB:O34350;locus_tag=AOGHMILI_00472;product=putative N-acetyltransferase YtmI
1	Prodigal:2.6	CDS	541804	541959	.	-	0	ID=AOGHMILI_00473;inference=ab initio prediction:Prodigal:2.6;locus_tag=AOGHMILI_00473;product=hypothetical protein
1	Prodigal:2.6	CDS	542240	543715	.	-	0	ID=AOGHMILI_00474;Name=gsiB;dbxref=COG:COG0747;gene=gsiB;inference=ab initio prediction:Prodigal:2.6,similar to AA sequence:UniProtKB:P75797;locus_tag=AOGHMILI_00474;product=Glutathione-binding protein GsiB
1	Prodigal:2.6	CDS	543868	543975	.	+	0	ID=AOGHMILI_00475;inference=ab initio prediction:Prodigal:2.6;locus_tag=AOGHMILI_00475;product=hypothetical protein
1	Prodigal:2.6	CDS	543965	544684	.	+	0	ID=AOGHMILI_00476;eC_number=4.99.1.4;Name=sirB;dbxref=COG:COG2138;gene=sirB;inference=ab initio prediction:Prodigal:2.6,similar to AA sequence:UniProtKB:O34632;locus_tag=AOGHMILI_00476;product=Sirohydrochlorin ferrochelatase
1	Prodigal:2.6	CDS	545122	547527	.	+	0	ID=AOGHMILI_00477;eC_number=1.7.1.4;Name=nasD;dbxref=COG:COG1251;gene=nasD;inference=ab initio prediction:Prodigal:2.6,similar to AA sequence:UniProtKB:P42435;locus_tag=AOGHMILI_00477;product=Nitrite reductase [NAD(P)H]
1	Prodigal:2.6	CDS	547530	547844	.	+	0	ID=AOGHMILI_00478;eC_number=1.7.1.4;Name=nasE;dbxref=COG:COG2146;gene=nasE;inference=ab initio prediction:Prodigal:2.6,similar to AA sequence:UniProtKB:P42436;locus_tag=AOGHMILI_00478;product=Assimilatory nitrite reductase [NAD(P)H] small subunit
1	Prodigal:2.6	CDS	547835	548770	.	+	0	ID=AOGHMILI_00479;eC_number=2.1.1.107;Name=sumT_2;dbxref=COG:COG0007;gene=sumT_2;inference=ab initio prediction:Prodigal:2.6,similar to AA sequence:UniProtKB:O34744;locus_tag=AOGHMILI_00479;product=Uroporphyrinogen-III C-methyltransferase
1	Prodigal:2.6	CDS	548949	552632	.	+	0	ID=AOGHMILI_00480;eC_number=1.7.99.4;Name=narG;dbxref=COG:COG5013;gene=narG;inference=ab initio prediction:Prodigal:2.6,similar to AA sequence:UniProtKB:P09152;locus_tag=AOGHMILI_00480;product=Respiratory nitrate reductase 1 alpha chain
1	Prodigal:2.6	CDS	552622	554175	.	+	0	ID=AOGHMILI_00481;eC_number=1.7.99.4;Name=narH;dbxref=COG:COG1140;gene=narH;inference=ab initio prediction:Prodigal:2.6,similar to AA sequence:UniProtKB:P11349;locus_tag=AOGHMILI_00481;product=Respiratory nitrate reductase 1 beta chain
1	Prodigal:2.6	CDS	554141	554743	.	+	0	ID=AOGHMILI_00482;Name=narW;dbxref=COG:COG2180;gene=narW;inference=ab initio prediction:Prodigal:2.6,similar to AA sequence:UniProtKB:P19317;locus_tag=AOGHMILI_00482;product=putative nitrate reductase molybdenum cofactor assembly chaperone NarW
1	Prodigal:2.6	CDS	554736	555413	.	+	0	ID=AOGHMILI_00483;eC_number=1.7.99.4;Name=narX;gene=narX;inference=ab initio prediction:Prodigal:2.6,similar to AA sequence:UniProtKB:P9WJQ0;locus_tag=AOGHMILI_00483;product=Nitrate reductase-like protein NarX
1	Prodigal:2.6	CDS	555433	555885	.	+	0	ID=AOGHMILI_00484;inference=ab initio prediction:Prodigal:2.6;locus_tag=AOGHMILI_00484;product=hypothetical protein
1	Prodigal:2.6	CDS	555895	556929	.	+	0	ID=AOGHMILI_00485;eC_number=2.7.13.3;Name=nreB;gene=nreB;inference=ab initio prediction:Prodigal:2.6,similar to AA sequence:UniProtKB:Q7WZY5;locus_tag=AOGHMILI_00485;product=Oxygen sensor histidine kinase NreB
1	Prodigal:2.6	CDS	556958	557614	.	+	0	ID=AOGHMILI_00486;Name=nreC;dbxref=COG:COG2197;gene=nreC;inference=ab initio prediction:Prodigal:2.6,similar to AA sequence:UniProtKB:Q7WZY4;locus_tag=AOGHMILI_00486;product=Oxygen regulatory protein NreC
1	Prodigal:2.6	CDS	557871	559034	.	+	0	ID=AOGHMILI_00487;Name=narT;dbxref=COG:COG2223;gene=narT;inference=ab initio prediction:Prodigal:2.6,similar to AA sequence:UniProtKB:O33854;locus_tag=AOGHMILI_00487;product=putative nitrate transporter NarT
1	Prodigal:2.6	CDS	559740	560186	.	-	0	ID=AOGHMILI_00488;Name=sarZ;gene=sarZ;inference=ab initio prediction:Prodigal:2.6,similar to AA sequence:UniProtKB:Q2FVN3;locus_tag=AOGHMILI_00488;product=HTH-type transcriptional regulator SarZ
1	Prodigal:2.6	CDS	560350	560979	.	+	0	ID=AOGHMILI_00489;eC_number=1.-.-.-;Name=yodC;dbxref=COG:COG0778;gene=yodC;inference=ab initio prediction:Prodigal:2.6,similar to AA sequence:UniProtKB:P81102;locus_tag=AOGHMILI_00489;product=Putative NAD(P)H nitroreductase YodC
1	Prodigal:2.6	CDS	561103	561468	.	+	0	ID=AOGHMILI_00490;inference=ab initio prediction:Prodigal:2.6;locus_tag=AOGHMILI_00490;product=hypothetical protein
1	Prodigal:2.6	CDS	561633	562913	.	+	0	ID=AOGHMILI_00491;Name=gltT;gene=gltT;inference=ab initio prediction:Prodigal:2.6,similar to AA sequence:UniProtKB:P24943;locus_tag=AOGHMILI_00491;product=Proton/sodium-glutamate symport protein
1	Prodigal:2.6	CDS	563196	563546	.	-	0	ID=AOGHMILI_00492;inference=ab initio prediction:Prodigal:2.6;locus_tag=AOGHMILI_00492;product=hypothetical protein
1	Prodigal:2.6	CDS	563737	564201	.	-	0	ID=AOGHMILI_00493;Name=ydaG;dbxref=COG:COG3871;gene=ydaG;inference=ab initio prediction:Prodigal:2.6,similar to AA sequence:UniProtKB:P80238;locus_tag=AOGHMILI_00493;product=General stress protein 26
1	Prodigal:2.6	CDS	564232	566337	.	-	0	ID=AOGHMILI_00494;Name=melR;gene=melR;inference=ab initio prediction:Prodigal:2.6,similar to AA sequence:UniProtKB:P0ACH8;locus_tag=AOGHMILI_00494;product=Melibiose operon regulatory protein
1	Prodigal:2.6	CDS	567500	567877	.	-	0	ID=AOGHMILI_00495;inference=ab initio prediction:Prodigal:2.6;locus_tag=AOGHMILI_00495;product=hypothetical protein
1	Prodigal:2.6	CDS	568031	569476	.	+	0	ID=AOGHMILI_00496;Name=treP;dbxref=COG:COG1263;gene=treP;inference=ab initio prediction:Prodigal:2.6,similar to AA sequence:UniProtKB:P39794;locus_tag=AOGHMILI_00496;product=PTS system trehalose-specific EIIBC component
1	Prodigal:2.6	CDS	569566	570513	.	-	0	ID=AOGHMILI_00497;inference=ab initio prediction:Prodigal:2.6;locus_tag=AOGHMILI_00497;product=hypothetical protein
1	Prodigal:2.6	CDS	571108	571524	.	+	0	ID=AOGHMILI_00498;Name=yobA;dbxref=COG:COG2372;gene=yobA;inference=ab initio prediction:Prodigal:2.6,similar to AA sequence:UniProtKB:P0AA57;locus_tag=AOGHMILI_00498;product=Protein YobA
1	Prodigal:2.6	CDS	571704	571895	.	+	0	ID=AOGHMILI_00499;inference=ab initio prediction:Prodigal:2.6;locus_tag=AOGHMILI_00499;product=hypothetical protein
1	Prodigal:2.6	CDS	571898	572353	.	+	0	ID=AOGHMILI_00500;inference=ab initio prediction:Prodigal:2.6;locus_tag=AOGHMILI_00500;product=hypothetical protein
1	Prodigal:2.6	CDS	572379	572648	.	+	0	ID=AOGHMILI_00501;Name=ycnI_1;dbxref=COG:COG4549;gene=ycnI_1;inference=ab initio prediction:Prodigal:2.6,similar to AA sequence:UniProtKB:P94431;locus_tag=AOGHMILI_00501;product=putative protein YcnI
1	Prodigal:2.6	CDS	572708	572971	.	+	0	ID=AOGHMILI_00502;Name=ycnI_2;dbxref=COG:COG4549;gene=ycnI_2;inference=ab initio prediction:Prodigal:2.6,similar to AA sequence:UniProtKB:P94431;locus_tag=AOGHMILI_00502;product=putative protein YcnI
1	Prodigal:2.6	CDS	573185	573601	.	+	0	ID=AOGHMILI_00503;inference=ab initio prediction:Prodigal:2.6;locus_tag=AOGHMILI_00503;product=hypothetical protein
1	Prodigal:2.6	CDS	573670	574071	.	+	0	ID=AOGHMILI_00504;inference=ab initio prediction:Prodigal:2.6;locus_tag=AOGHMILI_00504;product=hypothetical protein
1	Prodigal:2.6	CDS	574135	575127	.	-	0	ID=AOGHMILI_00505;eC_number=1.6.5.-;Name=yhfP;dbxref=COG:COG0604;gene=yhfP;inference=ab initio prediction:Prodigal:2.6,similar to AA sequence:UniProtKB:O07615;locus_tag=AOGHMILI_00505;product=Putative quinone oxidoreductase YhfP
1	Prodigal:2.6	CDS	575368	575907	.	+	0	ID=AOGHMILI_00506;eC_number=2.3.1.57;Name=paiA;dbxref=COG:COG0454;gene=paiA;inference=ab initio prediction:Prodigal:2.6,similar to AA sequence:UniProtKB:P21340;locus_tag=AOGHMILI_00506;product=Spermidine/spermine N(1)-acetyltransferase
1	Prodigal:2.6	CDS	576179	578344	.	+	0	ID=AOGHMILI_00507;eC_number=2.7.8.12;Name=tagF_2;dbxref=COG:COG1887;gene=tagF_2;inference=ab initio prediction:Prodigal:2.6,similar to AA sequence:UniProtKB:Q5HLM5;locus_tag=AOGHMILI_00507;product=Teichoic acid poly(glycerol phosphate) polymerase
1	Prodigal:2.6	CDS	578473	579120	.	+	0	ID=AOGHMILI_00508;inference=ab initio prediction:Prodigal:2.6,similar to AA sequence:UniProtKB:Q7A3W5;locus_tag=AOGHMILI_00508;product=putative lipoprotein
1	Prodigal:2.6	CDS	579252	580931	.	-	0	ID=AOGHMILI_00509;eC_number=2.7.8.12;Name=tagF_3;dbxref=COG:COG1887;gene=tagF_3;inference=ab initio prediction:Prodigal:2.6,similar to AA sequence:UniProtKB:Q5HLM5;locus_tag=AOGHMILI_00509;product=Teichoic acid poly(glycerol phosphate) polymerase
1	Prodigal:2.6	CDS	581281	582882	.	+	0	ID=AOGHMILI_00510;Name=lctP;dbxref=COG:COG1620;gene=lctP;inference=ab initio prediction:Prodigal:2.6,similar to AA sequence:UniProtKB:P55910;locus_tag=AOGHMILI_00510;product=L-lactate permease
1	Prodigal:2.6	CDS	583087	584232	.	-	0	ID=AOGHMILI_00511;eC_number=2.4.1.-;Name=gtf1_2;gene=gtf1_2;inference=ab initio prediction:Prodigal:2.6,similar to AA sequence:UniProtKB:A1C3L9;locus_tag=AOGHMILI_00511;product=Glycosyltransferase Gtf1
1	Prodigal:2.6	CDS	584564	586042	.	+	0	ID=AOGHMILI_00512;eC_number=1.1.5.4;Name=mqo1;gene=mqo1;inference=ab initio prediction:Prodigal:2.6,similar to AA sequence:UniProtKB:P65422;locus_tag=AOGHMILI_00512;product=putative malate:quinone oxidoreductase 1
1	Prodigal:2.6	CDS	586186	587541	.	-	0	ID=AOGHMILI_00513;eC_number=2.7.13.3;Name=hssS;gene=hssS;inference=ab initio prediction:Prodigal:2.6,similar to AA sequence:UniProtKB:A6QJK4;locus_tag=AOGHMILI_00513;product=Heme sensor protein HssS
1	Prodigal:2.6	CDS	587534	588208	.	-	0	ID=AOGHMILI_00514;Name=hssR;gene=hssR;inference=ab initio prediction:Prodigal:2.6,similar to AA sequence:UniProtKB:A6QJK3;locus_tag=AOGHMILI_00514;product=Heme response regulator HssR
1	Prodigal:2.6	CDS	588340	589392	.	+	0	ID=AOGHMILI_00515;dbxref=COG:COG0577;inference=ab initio prediction:Prodigal:2.6,similar to AA sequence:UniProtKB:P9WG17;locus_tag=AOGHMILI_00515;product=putative ABC transporter permease
1	Prodigal:2.6	CDS	589392	590060	.	+	0	ID=AOGHMILI_00516;eC_number=3.6.3.-;Name=hrtA;dbxref=COG:COG1136;gene=hrtA;inference=ab initio prediction:Prodigal:2.6,similar to AA sequence:UniProtKB:Q99RR8;locus_tag=AOGHMILI_00516;product=Putative hemin import ATP-binding protein HrtA
1	Prodigal:2.6	CDS	589881	590324	.	-	0	ID=AOGHMILI_00517;inference=ab initio prediction:Prodigal:2.6;locus_tag=AOGHMILI_00517;product=hypothetical protein
1	Prodigal:2.6	CDS	590341	591297	.	-	0	ID=AOGHMILI_00518;inference=ab initio prediction:Prodigal:2.6;locus_tag=AOGHMILI_00518;product=hypothetical protein
1	Prodigal:2.6	CDS	591485	591940	.	+	0	ID=AOGHMILI_00519;Name=tcaR;gene=tcaR;inference=ab initio prediction:Prodigal:2.6,similar to AA sequence:UniProtKB:A6QJJ8;locus_tag=AOGHMILI_00519;product=HTH-type transcriptional regulator TcaR
1	Prodigal:2.6	CDS	592202	593608	.	+	0	ID=AOGHMILI_00520;Name=tcaA_2;gene=tcaA_2;inference=ab initio prediction:Prodigal:2.6,similar to AA sequence:UniProtKB:A6U483;locus_tag=AOGHMILI_00520;product=Membrane-associated protein TcaA
1	Prodigal:2.6	CDS	593666	594877	.	+	0	ID=AOGHMILI_00521;Name=bcr_2;gene=bcr_2;inference=ab initio prediction:Prodigal:2.6,similar to AA sequence:UniProtKB:P28246;locus_tag=AOGHMILI_00521;product=Bicyclomycin resistance protein
1	Prodigal:2.6	CDS	594914	595465	.	-	0	ID=AOGHMILI_00522;inference=ab initio prediction:Prodigal:2.6;locus_tag=AOGHMILI_00522;product=hypothetical protein
1	Prodigal:2.6	CDS	595606	596253	.	+	0	ID=AOGHMILI_00523;Name=emrK;dbxref=COG:COG1566;gene=emrK;inference=ab initio prediction:Prodigal:2.6,similar to AA sequence:UniProtKB:P52599;locus_tag=AOGHMILI_00523;product=putative multidrug resistance protein EmrK
1	Prodigal:2.6	CDS	596266	598242	.	+	0	ID=AOGHMILI_00524;Name=emrB_1;gene=emrB_1;inference=ab initio prediction:Prodigal:2.6,similar to AA sequence:UniProtKB:P0AEJ0;locus_tag=AOGHMILI_00524;product=Multidrug export protein EmrB
1	Prodigal:2.6	CDS	598423	599055	.	-	0	ID=AOGHMILI_00525;inference=ab initio prediction:Prodigal:2.6;locus_tag=AOGHMILI_00525;product=hypothetical protein
1	Prodigal:2.6	CDS	599273	600172	.	+	0	ID=AOGHMILI_00526;eC_number=3.1.1.3;Name=lipY;gene=lipY;inference=ab initio prediction:Prodigal:2.6,similar to AA sequence:UniProtKB:I6Y2J4;locus_tag=AOGHMILI_00526;product=Triacylglycerol lipase
1	Prodigal:2.6	CDS	600308	600697	.	-	0	ID=AOGHMILI_00527;inference=ab initio prediction:Prodigal:2.6;locus_tag=AOGHMILI_00527;product=hypothetical protein
1	Prodigal:2.6	CDS	600700	601176	.	-	0	ID=AOGHMILI_00528;eC_number=1.1.1.108;Name=lcdH_3;gene=lcdH_3;inference=ab initio prediction:Prodigal:2.6,similar to AA sequence:UniProtKB:D7UNT2;locus_tag=AOGHMILI_00528;product=L-carnitine dehydrogenase
1	Prodigal:2.6	CDS	601283	602230	.	+	0	ID=AOGHMILI_00529;Name=corA;dbxref=COG:COG0598;gene=corA;inference=ab initio prediction:Prodigal:2.6,similar to AA sequence:UniProtKB:Q9WZ31;locus_tag=AOGHMILI_00529;product=Cobalt/magnesium transport protein CorA
1	Prodigal:2.6	CDS	602270	603319	.	+	0	ID=AOGHMILI_00530;eC_number=5.3.3.2;Name=fni;gene=fni;inference=ab initio prediction:Prodigal:2.6,similar to AA sequence:UniProtKB:P99172;locus_tag=AOGHMILI_00530;product=Isopentenyl-diphosphate delta-isomerase
1	Prodigal:2.6	CDS	603474	604682	.	-	0	ID=AOGHMILI_00531;Name=gltS;dbxref=COG:COG0786;gene=gltS;inference=ab initio prediction:Prodigal:2.6,similar to AA sequence:UniProtKB:P0AER8;locus_tag=AOGHMILI_00531;product=Sodium/glutamate symporter
1	Prodigal:2.6	CDS	604999	605319	.	+	0	ID=AOGHMILI_00532;inference=ab initio prediction:Prodigal:2.6;locus_tag=AOGHMILI_00532;product=hypothetical protein
1	Prodigal:2.6	CDS	605316	605876	.	+	0	ID=AOGHMILI_00533;inference=ab initio prediction:Prodigal:2.6;locus_tag=AOGHMILI_00533;product=hypothetical protein
1	Prodigal:2.6	CDS	605873	606676	.	+	0	ID=AOGHMILI_00534;inference=ab initio prediction:Prodigal:2.6;locus_tag=AOGHMILI_00534;product=hypothetical protein
1	Prodigal:2.6	CDS	606831	607439	.	-	0	ID=AOGHMILI_00535;eC_number=3.2.2.-;inference=ab initio prediction:Prodigal:2.6,protein motif:HAMAP:MF_00527;locus_tag=AOGHMILI_00535;product=Putative 3-methyladenine DNA glycosylase
1	Prodigal:2.6	CDS	607645	607737	.	+	0	ID=AOGHMILI_00536;inference=ab initio prediction:Prodigal:2.6;locus_tag=AOGHMILI_00536;product=hypothetical protein
1	Prodigal:2.6	CDS	607744	608217	.	+	0	ID=AOGHMILI_00537;inference=ab initio prediction:Prodigal:2.6;locus_tag=AOGHMILI_00537;product=hypothetical protein
1	Prodigal:2.6	CDS	608631	608804	.	+	0	ID=AOGHMILI_00538;inference=ab initio prediction:Prodigal:2.6;locus_tag=AOGHMILI_00538;product=hypothetical protein
1	Prodigal:2.6	CDS	608790	610400	.	-	0	ID=AOGHMILI_00539;eC_number=2.7.1.16;Name=araB;dbxref=COG:COG1069;gene=araB;inference=ab initio prediction:Prodigal:2.6,similar to AA sequence:UniProtKB:Q9KBQ3;locus_tag=AOGHMILI_00539;product=Ribulokinase
1	Prodigal:2.6	CDS	610988	611998	.	+	0	ID=AOGHMILI_00540;eC_number=5.1.3.3;Name=mro;dbxref=COG:COG2017;gene=mro;inference=ab initio prediction:Prodigal:2.6,similar to AA sequence:UniProtKB:P05149;locus_tag=AOGHMILI_00540;product=Aldose 1-epimerase
1	Prodigal:2.6	CDS	612071	612751	.	-	0	ID=AOGHMILI_00541;Name=yiiM;dbxref=COG:COG2258;gene=yiiM;inference=ab initio prediction:Prodigal:2.6,similar to AA sequence:UniProtKB:P32157;locus_tag=AOGHMILI_00541;product=Protein YiiM
1	Prodigal:2.6	CDS	612917	613609	.	+	0	ID=AOGHMILI_00542;eC_number=5.3.1.6;Name=rpiA;dbxref=COG:COG0120;gene=rpiA;inference=ab initio prediction:Prodigal:2.6,similar to AA sequence:UniProtKB:Q8DTT9;locus_tag=AOGHMILI_00542;product=Ribose-5-phosphate isomerase A
1	Prodigal:2.6	CDS	613848	614033	.	-	0	ID=AOGHMILI_00543;inference=ab initio prediction:Prodigal:2.6;locus_tag=AOGHMILI_00543;product=hypothetical protein
1	Prodigal:2.6	CDS	614595	615743	.	-	0	ID=AOGHMILI_00544;Name=lyrA;gene=lyrA;inference=ab initio prediction:Prodigal:2.6,similar to AA sequence:UniProtKB:Q2FVT1;locus_tag=AOGHMILI_00544;product=Lysostaphin resistance protein A
1	Prodigal:2.6	CDS	615991	616926	.	+	0	ID=AOGHMILI_00545;eC_number=3.5.3.8;Name=hutG;gene=hutG;inference=ab initio prediction:Prodigal:2.6,similar to AA sequence:UniProtKB:P99158;locus_tag=AOGHMILI_00545;product=Formimidoylglutamase
1	Prodigal:2.6	CDS	617396	618514	.	+	0	ID=AOGHMILI_00546;eC_number=3.-.-.-;Name=yxeP_2;dbxref=COG:COG1473;gene=yxeP_2;inference=ab initio prediction:Prodigal:2.6,similar to AA sequence:UniProtKB:P54955;locus_tag=AOGHMILI_00546;product=putative hydrolase YxeP
1	Prodigal:2.6	CDS	618611	619492	.	+	0	ID=AOGHMILI_00547;eC_number=1.-.-.-;Name=yghA;gene=yghA;inference=ab initio prediction:Prodigal:2.6,similar to AA sequence:UniProtKB:P0AG84;locus_tag=AOGHMILI_00547;product=putative oxidoreductase YghA
1	Prodigal:2.6	CDS	619779	620390	.	+	0	ID=AOGHMILI_00548;inference=ab initio prediction:Prodigal:2.6;locus_tag=AOGHMILI_00548;product=hypothetical protein
1	Prodigal:2.6	CDS	620434	621021	.	+	0	ID=AOGHMILI_00549;inference=ab initio prediction:Prodigal:2.6;locus_tag=AOGHMILI_00549;product=hypothetical protein
1	Prodigal:2.6	CDS	621327	622628	.	+	0	ID=AOGHMILI_00550;Name=mleN_1;dbxref=COG:COG1757;gene=mleN_1;inference=ab initio prediction:Prodigal:2.6,similar to AA sequence:UniProtKB:P54571;locus_tag=AOGHMILI_00550;product=Malate-2H(+)/Na(+)-lactate antiporter
1	Prodigal:2.6	CDS	622925	623437	.	+	0	ID=AOGHMILI_00551;inference=ab initio prediction:Prodigal:2.6;locus_tag=AOGHMILI_00551;product=hypothetical protein
1	Prodigal:2.6	CDS	623715	623870	.	+	0	ID=AOGHMILI_00552;inference=ab initio prediction:Prodigal:2.6;locus_tag=AOGHMILI_00552;product=hypothetical protein
1	Prodigal:2.6	CDS	624094	624855	.	-	0	ID=AOGHMILI_00553;Name=glvR;dbxref=COG:COG1737;gene=glvR;inference=ab initio prediction:Prodigal:2.6,similar to AA sequence:UniProtKB:P54717;locus_tag=AOGHMILI_00553;product=HTH-type transcriptional regulator GlvR
1	Prodigal:2.6	CDS	625053	626642	.	+	0	ID=AOGHMILI_00554;Name=malP;dbxref=COG:COG1263;gene=malP;inference=ab initio prediction:Prodigal:2.6,similar to AA sequence:UniProtKB:P54715;locus_tag=AOGHMILI_00554;product=PTS system maltose-specific EIICB component
1	Prodigal:2.6	CDS	626747	627277	.	-	0	ID=AOGHMILI_00555;inference=ab initio prediction:Prodigal:2.6;locus_tag=AOGHMILI_00555;product=hypothetical protein
1	Prodigal:2.6	CDS	627578	628213	.	+	0	ID=AOGHMILI_00556;eC_number=3.1.3.-;dbxref=COG:COG0637;inference=ab initio prediction:Prodigal:2.6,similar to AA sequence:UniProtKB:Q9X0Y1;locus_tag=AOGHMILI_00556;product=Phosphorylated carbohydrates phosphatase
1	Prodigal:2.6	CDS	628231	628419	.	+	0	ID=AOGHMILI_00557;inference=ab initio prediction:Prodigal:2.6;locus_tag=AOGHMILI_00557;product=hypothetical protein
1	Prodigal:2.6	CDS	628735	628920	.	-	0	ID=AOGHMILI_00558;inference=ab initio prediction:Prodigal:2.6;locus_tag=AOGHMILI_00558;product=hypothetical protein
1	Prodigal:2.6	CDS	628917	629273	.	-	0	ID=AOGHMILI_00559;inference=ab initio prediction:Prodigal:2.6;locus_tag=AOGHMILI_00559;product=hypothetical protein
1	Prodigal:2.6	CDS	629672	631048	.	+	0	ID=AOGHMILI_00560;Name=yifK;dbxref=COG:COG1113;gene=yifK;inference=ab initio prediction:Prodigal:2.6,similar to AA sequence:UniProtKB:P27837;locus_tag=AOGHMILI_00560;product=putative transport protein YifK
1	Prodigal:2.6	CDS	631171	631938	.	-	0	ID=AOGHMILI_00561;Name=ybbH;dbxref=COG:COG1737;gene=ybbH;inference=ab initio prediction:Prodigal:2.6,similar to AA sequence:UniProtKB:Q45581;locus_tag=AOGHMILI_00561;product=putative HTH-type transcriptional regulator YbbH
1	Prodigal:2.6	CDS	632057	633481	.	-	0	ID=AOGHMILI_00562;inference=ab initio prediction:Prodigal:2.6,similar to AA sequence:UniProtKB:Q7A804;locus_tag=AOGHMILI_00562;product=PTS system EIIBC component
1	Prodigal:2.6	CDS	633494	634381	.	-	0	ID=AOGHMILI_00563;eC_number=4.2.1.126;Name=murQ;dbxref=COG:COG2103;gene=murQ;inference=ab initio prediction:Prodigal:2.6,similar to AA sequence:UniProtKB:Q45582;locus_tag=AOGHMILI_00563;product=N-acetylmuramic acid 6-phosphate etherase
1	Prodigal:2.6	CDS	634378	635460	.	-	0	ID=AOGHMILI_00564;inference=ab initio prediction:Prodigal:2.6;locus_tag=AOGHMILI_00564;product=hypothetical protein
1	Prodigal:2.6	CDS	635610	635945	.	-	0	ID=AOGHMILI_00565;inference=ab initio prediction:Prodigal:2.6;locus_tag=AOGHMILI_00565;product=hypothetical protein
1	Prodigal:2.6	CDS	635997	636743	.	+	0	ID=AOGHMILI_00566;inference=ab initio prediction:Prodigal:2.6;locus_tag=AOGHMILI_00566;product=hypothetical protein
1	Prodigal:2.6	CDS	636922	637611	.	-	0	ID=AOGHMILI_00567;inference=ab initio prediction:Prodigal:2.6;locus_tag=AOGHMILI_00567;product=hypothetical protein
1	Prodigal:2.6	CDS	638039	638854	.	+	0	ID=AOGHMILI_00568;eC_number=3.1.3.25;Name=suhB_1;dbxref=COG:COG0483;gene=suhB_1;inference=ab initio prediction:Prodigal:2.6,similar to AA sequence:UniProtKB:P0ADG4;locus_tag=AOGHMILI_00568;product=Inositol-1-monophosphatase
1	Prodigal:2.6	CDS	639043	639993	.	+	0	ID=AOGHMILI_00569;eC_number=2.7.8.-;Name=tagU;dbxref=COG:COG1316;gene=tagU;inference=ab initio prediction:Prodigal:2.6,similar to AA sequence:UniProtKB:Q02115;locus_tag=AOGHMILI_00569;product=Polyisoprenyl-teichoic acid--peptidoglycan teichoic acid transferase TagU
1	Prodigal:2.6	CDS	640627	640902	.	+	0	ID=AOGHMILI_00570;inference=ab initio prediction:Prodigal:2.6;locus_tag=AOGHMILI_00570;product=hypothetical protein
1	Prodigal:2.6	CDS	640924	641700	.	+	0	ID=AOGHMILI_00571;Name=atl_1;dbxref=COG:COG4193;gene=atl_1;inference=ab initio prediction:Prodigal:2.6,similar to AA sequence:UniProtKB:O33635;locus_tag=AOGHMILI_00571;product=Bifunctional autolysin
1	Prodigal:2.6	CDS	641804	641941	.	-	0	ID=AOGHMILI_00572;inference=ab initio prediction:Prodigal:2.6;locus_tag=AOGHMILI_00572;product=hypothetical protein
1	Prodigal:2.6	CDS	642083	643207	.	+	0	ID=AOGHMILI_00573;eC_number=1.14.13.222;Name=auaG;gene=auaG;inference=ab initio prediction:Prodigal:2.6,similar to AA sequence:UniProtKB:H1ZZA4;locus_tag=AOGHMILI_00573;product=Aurachin C monooxygenase/isomerase
1	Prodigal:2.6	CDS	643348	644301	.	-	0	ID=AOGHMILI_00574;eC_number=1.1.1.-;inference=ab initio prediction:Prodigal:2.6,similar to AA sequence:UniProtKB:Q7A417;locus_tag=AOGHMILI_00574;product=Putative 2-hydroxyacid dehydrogenase
1	Prodigal:2.6	CDS	644379	644696	.	-	0	ID=AOGHMILI_00575;Name=ykkD;dbxref=COG:COG2076;gene=ykkD;inference=ab initio prediction:Prodigal:2.6,similar to AA sequence:UniProtKB:P49857;locus_tag=AOGHMILI_00575;product=Multidrug resistance protein YkkD
1	Prodigal:2.6	CDS	644702	645028	.	-	0	ID=AOGHMILI_00576;Name=ykkC;dbxref=COG:COG2076;gene=ykkC;inference=ab initio prediction:Prodigal:2.6,similar to AA sequence:UniProtKB:P49856;locus_tag=AOGHMILI_00576;product=Multidrug resistance protein YkkC
1	Prodigal:2.6	CDS	645181	645654	.	-	0	ID=AOGHMILI_00577;Name=ssaA2_1;dbxref=COG:COG3942;gene=ssaA2_1;inference=ab initio prediction:Prodigal:2.6,similar to AA sequence:UniProtKB:Q2G2J2;locus_tag=AOGHMILI_00577;product=Staphylococcal secretory antigen ssaA2
1	Prodigal:2.6	CDS	645976	646488	.	-	0	ID=AOGHMILI_00578;inference=ab initio prediction:Prodigal:2.6;locus_tag=AOGHMILI_00578;product=hypothetical protein
1	Prodigal:2.6	CDS	646852	647922	.	+	0	ID=AOGHMILI_00579;eC_number=1.5.1.28;Name=odh;gene=odh;inference=ab initio prediction:Prodigal:2.6,similar to AA sequence:UniProtKB:Q44297;locus_tag=AOGHMILI_00579;product=Opine dehydrogenase
1	Prodigal:2.6	CDS	647987	649384	.	+	0	ID=AOGHMILI_00580;Name=mleN_2;dbxref=COG:COG1757;gene=mleN_2;inference=ab initio prediction:Prodigal:2.6,similar to AA sequence:UniProtKB:P54571;locus_tag=AOGHMILI_00580;product=Malate-2H(+)/Na(+)-lactate antiporter
1	Prodigal:2.6	CDS	649833	650606	.	-	0	ID=AOGHMILI_00581;Name=ssaA_3;dbxref=COG:COG3942;gene=ssaA_3;inference=ab initio prediction:Prodigal:2.6,similar to AA sequence:UniProtKB:Q2FV55;locus_tag=AOGHMILI_00581;product=Staphylococcal secretory antigen SsaA
1	Prodigal:2.6	CDS	651178	653151	.	+	0	ID=AOGHMILI_00582;Name=soxS;gene=soxS;inference=ab initio prediction:Prodigal:2.6,similar to AA sequence:UniProtKB:P0A9E2;locus_tag=AOGHMILI_00582;product=Regulatory protein SoxS
1	Prodigal:2.6	CDS	653190	653918	.	+	0	ID=AOGHMILI_00583;Name=sarU;gene=sarU;inference=ab initio prediction:Prodigal:2.6,similar to AA sequence:UniProtKB:Q2G1T7;locus_tag=AOGHMILI_00583;product=HTH-type transcriptional regulator SarU
1	Prodigal:2.6	CDS	653954	654277	.	+	0	ID=AOGHMILI_00584;inference=ab initio prediction:Prodigal:2.6;locus_tag=AOGHMILI_00584;product=hypothetical protein
1	Prodigal:2.6	CDS	654682	655026	.	+	0	ID=AOGHMILI_00585;Name=sarR;gene=sarR;inference=ab initio prediction:Prodigal:2.6,similar to AA sequence:UniProtKB:Q9F0R1;locus_tag=AOGHMILI_00585;product=HTH-type transcriptional regulator SarR
1	Prodigal:2.6	CDS	655131	655967	.	-	0	ID=AOGHMILI_00586;Name=ureD1;dbxref=COG:COG0829;gene=ureD1;inference=ab initio prediction:Prodigal:2.6,similar to AA sequence:UniProtKB:Q79VJ0;locus_tag=AOGHMILI_00586;product=Urease accessory protein UreD
1	Prodigal:2.6	CDS	655967	656581	.	-	0	ID=AOGHMILI_00587;Name=ureG;gene=ureG;inference=ab initio prediction:Prodigal:2.6,similar to AA sequence:UniProtKB:Q7A427;locus_tag=AOGHMILI_00587;product=Urease accessory protein UreG
1	Prodigal:2.6	CDS	656594	657283	.	-	0	ID=AOGHMILI_00588;Name=ureF;dbxref=COG:COG0830;gene=ureF;inference=ab initio prediction:Prodigal:2.6,similar to AA sequence:UniProtKB:Q79VJ2;locus_tag=AOGHMILI_00588;product=Urease accessory protein UreF
1	Prodigal:2.6	CDS	657276	657728	.	-	0	ID=AOGHMILI_00589;Name=ureE;gene=ureE;inference=ab initio prediction:Prodigal:2.6,similar to AA sequence:UniProtKB:Q7A429;locus_tag=AOGHMILI_00589;product=Urease accessory protein UreE
1	Prodigal:2.6	CDS	657742	659445	.	-	0	ID=AOGHMILI_00590;eC_number=3.5.1.5;Name=ureC;gene=ureC;inference=ab initio prediction:Prodigal:2.6,similar to AA sequence:UniProtKB:P67404;locus_tag=AOGHMILI_00590;product=Urease subunit alpha
1	Prodigal:2.6	CDS	659460	659861	.	-	0	ID=AOGHMILI_00591;eC_number=3.5.1.5;Name=ureB;dbxref=COG:COG0832;gene=ureB;inference=ab initio prediction:Prodigal:2.6,similar to AA sequence:UniProtKB:Q4A0J4;locus_tag=AOGHMILI_00591;product=Urease subunit beta
1	Prodigal:2.6	CDS	659875	660195	.	-	0	ID=AOGHMILI_00592;eC_number=3.5.1.5;Name=ureA;dbxref=COG:COG0831;gene=ureA;inference=ab initio prediction:Prodigal:2.6,similar to AA sequence:UniProtKB:Q4A0J3;locus_tag=AOGHMILI_00592;product=Urease subunit gamma
1	Prodigal:2.6	CDS	660445	661347	.	+	0	ID=AOGHMILI_00593;dbxref=COG:COG4413;inference=ab initio prediction:Prodigal:2.6,similar to AA sequence:UniProtKB:Q72CX3;locus_tag=AOGHMILI_00593;product=Urea transporter
1	Prodigal:2.6	CDS	661780	662922	.	+	0	ID=AOGHMILI_00594;eC_number=1.3.99.-;Name=ydbM;gene=ydbM;inference=ab initio prediction:Prodigal:2.6,similar to AA sequence:UniProtKB:P96608;locus_tag=AOGHMILI_00594;product=Putative acyl-CoA dehydrogenase YdbM
1	Prodigal:2.6	CDS	663241	664182	.	+	0	ID=AOGHMILI_00595;eC_number=3.2.2.8;Name=rihB;dbxref=COG:COG1957;gene=rihB;inference=ab initio prediction:Prodigal:2.6,similar to AA sequence:UniProtKB:P33022;locus_tag=AOGHMILI_00595;product=Pyrimidine-specific ribonucleoside hydrolase RihB
1	Prodigal:2.6	CDS	664292	664840	.	+	0	ID=AOGHMILI_00596;Name=bioY;dbxref=COG:COG1268;gene=bioY;inference=ab initio prediction:Prodigal:2.6,similar to AA sequence:UniProtKB:Q2KBP7;locus_tag=AOGHMILI_00596;product=Biotin transporter BioY
1	Prodigal:2.6	CDS	664877	665632	.	+	0	ID=AOGHMILI_00597;inference=ab initio prediction:Prodigal:2.6;locus_tag=AOGHMILI_00597;product=hypothetical protein
1	Prodigal:2.6	CDS	665753	665956	.	-	0	ID=AOGHMILI_00598;Name=fdhD_1;gene=fdhD_1;inference=ab initio prediction:Prodigal:2.6,protein motif:HAMAP:MF_00187;locus_tag=AOGHMILI_00598;product=Protein FdhD
1	Prodigal:2.6	CDS	666145	666534	.	-	0	ID=AOGHMILI_00599;Name=fdhD_2;gene=fdhD_2;inference=ab initio prediction:Prodigal:2.6,protein motif:HAMAP:MF_00187;locus_tag=AOGHMILI_00599;product=Protein FdhD
1	Prodigal:2.6	CDS	666753	667538	.	+	0	ID=AOGHMILI_00600;Name=modA;dbxref=COG:COG0725;gene=modA;inference=ab initio prediction:Prodigal:2.6,similar to AA sequence:UniProtKB:P45323;locus_tag=AOGHMILI_00600;product=Molybdate-binding protein ModA
1	Prodigal:2.6	CDS	667552	668223	.	+	0	ID=AOGHMILI_00601;Name=modB;dbxref=COG:COG4149;gene=modB;inference=ab initio prediction:Prodigal:2.6,similar to AA sequence:UniProtKB:P0AF01;locus_tag=AOGHMILI_00601;product=Molybdenum transport system permease protein ModB
1	Prodigal:2.6	CDS	668224	668844	.	+	0	ID=AOGHMILI_00602;eC_number=3.6.3.25;Name=cysA;dbxref=COG:COG1118;gene=cysA;inference=ab initio prediction:Prodigal:2.6,similar to AA sequence:UniProtKB:P16676;locus_tag=AOGHMILI_00602;product=Sulfate/thiosulfate import ATP-binding protein CysA
1	Prodigal:2.6	CDS	668920	669921	.	+	0	ID=AOGHMILI_00603;eC_number=2.7.7.80;Name=moeB_2;dbxref=COG:COG0476;gene=moeB_2;inference=ab initio prediction:Prodigal:2.6,similar to AA sequence:UniProtKB:P12282;locus_tag=AOGHMILI_00603;product=Molybdopterin-synthase adenylyltransferase
1	Prodigal:2.6	CDS	669942	670472	.	+	0	ID=AOGHMILI_00604;Name=moaB;gene=moaB;inference=ab initio prediction:Prodigal:2.6,similar to AA sequence:UniProtKB:P99137;locus_tag=AOGHMILI_00604;product=Molybdenum cofactor biosynthesis protein B
1	Prodigal:2.6	CDS	670533	671021	.	-	0	ID=AOGHMILI_00605;eC_number=4.6.1.17;Name=moaC;dbxref=COG:COG0315;gene=moaC;inference=ab initio prediction:Prodigal:2.6,similar to AA sequence:UniProtKB:Q2FVX9;locus_tag=AOGHMILI_00605;product=Cyclic pyranopterin monophosphate synthase
1	Prodigal:2.6	CDS	671083	672342	.	+	0	ID=AOGHMILI_00606;eC_number=2.10.1.1;Name=moeA;gene=moeA;inference=ab initio prediction:Prodigal:2.6,similar to AA sequence:UniProtKB:P99139;locus_tag=AOGHMILI_00606;product=Molybdopterin molybdenumtransferase
1	Prodigal:2.6	CDS	672339	672815	.	+	0	ID=AOGHMILI_00607;Name=mobB;dbxref=COG:COG1763;gene=mobB;inference=ab initio prediction:Prodigal:2.6,similar to AA sequence:UniProtKB:P44902;locus_tag=AOGHMILI_00607;product=Molybdopterin-guanine dinucleotide biosynthesis adapter protein
1	Prodigal:2.6	CDS	672816	673268	.	+	0	ID=AOGHMILI_00608;eC_number=2.8.1.12;Name=moaE;gene=moaE;inference=ab initio prediction:Prodigal:2.6,similar to AA sequence:UniProtKB:P65401;locus_tag=AOGHMILI_00608;product=Molybdopterin synthase catalytic subunit
1	Prodigal:2.6	CDS	673265	673498	.	+	0	ID=AOGHMILI_00609;Name=moaD;gene=moaD;inference=ab initio prediction:Prodigal:2.6,similar to AA sequence:UniProtKB:Q7A441;locus_tag=AOGHMILI_00609;product=Molybdopterin synthase sulfur carrier subunit
1	Prodigal:2.6	CDS	673504	674109	.	+	0	ID=AOGHMILI_00610;eC_number=2.7.7.77;Name=mobA;gene=mobA;inference=ab initio prediction:Prodigal:2.6,similar to AA sequence:UniProtKB:P65405;locus_tag=AOGHMILI_00610;product=putative molybdenum cofactor guanylyltransferase
1	Prodigal:2.6	CDS	674122	675144	.	+	0	ID=AOGHMILI_00611;eC_number=4.1.99.22;Name=moaA;dbxref=COG:COG2896;gene=moaA;inference=ab initio prediction:Prodigal:2.6,similar to AA sequence:UniProtKB:P69848;locus_tag=AOGHMILI_00611;product=GTP 3'%2C8-cyclase
1	Prodigal:2.6	CDS	675546	675896	.	+	0	ID=AOGHMILI_00612;Name=sarV;gene=sarV;inference=ab initio prediction:Prodigal:2.6,similar to AA sequence:UniProtKB:Q2FVY9;locus_tag=AOGHMILI_00612;product=HTH-type transcriptional regulator SarV
1	Prodigal:2.6	CDS	676762	677955	.	-	0	ID=AOGHMILI_00613;Name=yhhS_2;gene=yhhS_2;inference=ab initio prediction:Prodigal:2.6,similar to AA sequence:UniProtKB:P37621;locus_tag=AOGHMILI_00613;product=putative MFS-type transporter YhhS
1	Prodigal:2.6	CDS	677955	678395	.	-	0	ID=AOGHMILI_00614;inference=ab initio prediction:Prodigal:2.6,similar to AA sequence:UniProtKB:Q6GEG9;locus_tag=AOGHMILI_00614;product=putative HTH-type transcriptional regulator
1	Prodigal:2.6	CDS	678540	679319	.	+	0	ID=AOGHMILI_00615;inference=ab initio prediction:Prodigal:2.6;locus_tag=AOGHMILI_00615;product=hypothetical protein
1	Prodigal:2.6	CDS	679719	680969	.	+	0	ID=AOGHMILI_00616;eC_number=2.3.2.16;Name=femX;dbxref=COG:COG2348;gene=femX;inference=ab initio prediction:Prodigal:2.6,similar to AA sequence:UniProtKB:Q2FVZ4;locus_tag=AOGHMILI_00616;product=Lipid II:glycine glycyltransferase
1	Prodigal:2.6	CDS	681046	684201	.	+	0	ID=AOGHMILI_00617;Name=swrC;dbxref=COG:COG0841;gene=swrC;inference=ab initio prediction:Prodigal:2.6,similar to AA sequence:UniProtKB:O31501;locus_tag=AOGHMILI_00617;product=Swarming motility protein SwrC
1	Prodigal:2.6	CDS	684252	684569	.	-	0	ID=AOGHMILI_00618;inference=ab initio prediction:Prodigal:2.6;locus_tag=AOGHMILI_00618;product=hypothetical protein
1	Prodigal:2.6	CDS	684861	685031	.	-	0	ID=AOGHMILI_00619;inference=ab initio prediction:Prodigal:2.6;locus_tag=AOGHMILI_00619;product=hypothetical protein
1	Prodigal:2.6	CDS	685173	686081	.	+	0	ID=AOGHMILI_00620;inference=ab initio prediction:Prodigal:2.6;locus_tag=AOGHMILI_00620;product=hypothetical protein
1	Prodigal:2.6	CDS	686276	687067	.	-	0	ID=AOGHMILI_00621;eC_number=1.1.1.47;Name=gdh;dbxref=COG:COG1028;gene=gdh;inference=ab initio prediction:Prodigal:2.6,similar to AA sequence:UniProtKB:P12310;locus_tag=AOGHMILI_00621;product=Glucose 1-dehydrogenase
1	Prodigal:2.6	CDS	687095	687958	.	-	0	ID=AOGHMILI_00622;Name=glcU_2;dbxref=COG:COG4975;gene=glcU_2;inference=ab initio prediction:Prodigal:2.6,similar to AA sequence:UniProtKB:P40419;locus_tag=AOGHMILI_00622;product=putative glucose uptake protein GlcU
1	Prodigal:2.6	CDS	688249	690384	.	+	0	ID=AOGHMILI_00623;eC_number=5.99.1.2;Name=topB;dbxref=COG:COG0550;gene=topB;inference=ab initio prediction:Prodigal:2.6,similar to AA sequence:UniProtKB:P14294;locus_tag=AOGHMILI_00623;product=DNA topoisomerase 3
1	Prodigal:2.6	CDS	690497	691831	.	+	0	ID=AOGHMILI_00624;Name=pbuG;dbxref=COG:COG2252;gene=pbuG;inference=ab initio prediction:Prodigal:2.6,similar to AA sequence:UniProtKB:O34987;locus_tag=AOGHMILI_00624;product=Guanine/hypoxanthine permease PbuG
1	Prodigal:2.6	CDS	691888	692286	.	-	0	ID=AOGHMILI_00625;inference=ab initio prediction:Prodigal:2.6;locus_tag=AOGHMILI_00625;product=hypothetical protein
1	Prodigal:2.6	CDS	692642	692950	.	+	0	ID=AOGHMILI_00626;Name=rpsJ;gene=rpsJ;inference=ab initio prediction:Prodigal:2.6,similar to AA sequence:UniProtKB:Q2YYP5;locus_tag=AOGHMILI_00626;product=30S ribosomal protein S10
1	Prodigal:2.6	CDS	692978	693640	.	+	0	ID=AOGHMILI_00627;Name=rplC;dbxref=COG:COG0087;gene=rplC;inference=ab initio prediction:Prodigal:2.6,similar to AA sequence:UniProtKB:Q2FW06;locus_tag=AOGHMILI_00627;product=50S ribosomal protein L3
1	Prodigal:2.6	CDS	693669	694292	.	+	0	ID=AOGHMILI_00628;Name=rplD;dbxref=COG:COG0088;gene=rplD;inference=ab initio prediction:Prodigal:2.6,similar to AA sequence:UniProtKB:Q2FW07;locus_tag=AOGHMILI_00628;product=50S ribosomal protein L4
1	Prodigal:2.6	CDS	694292	694567	.	+	0	ID=AOGHMILI_00629;Name=rplW;dbxref=COG:COG0089;gene=rplW;inference=ab initio prediction:Prodigal:2.6,similar to AA sequence:UniProtKB:Q2FW08;locus_tag=AOGHMILI_00629;product=50S ribosomal protein L23
1	Prodigal:2.6	CDS	694596	695429	.	+	0	ID=AOGHMILI_00630;Name=rplB;dbxref=COG:COG0090;gene=rplB;inference=ab initio prediction:Prodigal:2.6,similar to AA sequence:UniProtKB:P60430;locus_tag=AOGHMILI_00630;product=50S ribosomal protein L2
1	Prodigal:2.6	CDS	695496	695774	.	+	0	ID=AOGHMILI_00631;Name=rpsS;dbxref=COG:COG0185;gene=rpsS;inference=ab initio prediction:Prodigal:2.6,similar to AA sequence:UniProtKB:Q2FW10;locus_tag=AOGHMILI_00631;product=30S ribosomal protein S19
1	Prodigal:2.6	CDS	695802	696155	.	+	0	ID=AOGHMILI_00632;Name=rplV;dbxref=COG:COG0091;gene=rplV;inference=ab initio prediction:Prodigal:2.6,similar to AA sequence:UniProtKB:Q2FW11;locus_tag=AOGHMILI_00632;product=50S ribosomal protein L22
1	Prodigal:2.6	CDS	696179	696832	.	+	0	ID=AOGHMILI_00633;Name=rpsC;dbxref=COG:COG0092;gene=rpsC;inference=ab initio prediction:Prodigal:2.6,similar to AA sequence:UniProtKB:Q2FW12;locus_tag=AOGHMILI_00633;product=30S ribosomal protein S3
1	Prodigal:2.6	CDS	696835	697269	.	+	0	ID=AOGHMILI_00634;Name=rplP;dbxref=COG:COG0197;gene=rplP;inference=ab initio prediction:Prodigal:2.6,similar to AA sequence:UniProtKB:Q2FW13;locus_tag=AOGHMILI_00634;product=50S ribosomal protein L16
1	Prodigal:2.6	CDS	697259	697468	.	+	0	ID=AOGHMILI_00635;Name=rpmC;dbxref=COG:COG0255;gene=rpmC;inference=ab initio prediction:Prodigal:2.6,similar to AA sequence:UniProtKB:Q2FW14;locus_tag=AOGHMILI_00635;product=50S ribosomal protein L29
1	Prodigal:2.6	CDS	697493	697756	.	+	0	ID=AOGHMILI_00636;Name=rpsQ;dbxref=COG:COG0186;gene=rpsQ;inference=ab initio prediction:Prodigal:2.6,similar to AA sequence:UniProtKB:Q2FW15;locus_tag=AOGHMILI_00636;product=30S ribosomal protein S17
1	Prodigal:2.6	CDS	697787	698155	.	+	0	ID=AOGHMILI_00637;Name=rplN;dbxref=COG:COG0093;gene=rplN;inference=ab initio prediction:Prodigal:2.6,similar to AA sequence:UniProtKB:Q2FW16;locus_tag=AOGHMILI_00637;product=50S ribosomal protein L14
1	Prodigal:2.6	CDS	698197	698514	.	+	0	ID=AOGHMILI_00638;Name=rplX;dbxref=COG:COG0198;gene=rplX;inference=ab initio prediction:Prodigal:2.6,similar to AA sequence:UniProtKB:Q2FW17;locus_tag=AOGHMILI_00638;product=50S ribosomal protein L24
1	Prodigal:2.6	CDS	698540	699079	.	+	0	ID=AOGHMILI_00639;Name=rplE;dbxref=COG:COG0094;gene=rplE;inference=ab initio prediction:Prodigal:2.6,similar to AA sequence:UniProtKB:Q2FW18;locus_tag=AOGHMILI_00639;product=50S ribosomal protein L5
1	Prodigal:2.6	CDS	699117	699287	.	+	0	ID=AOGHMILI_00640;Name=rpsZ;dbxref=COG:COG0199;gene=rpsZ;inference=ab initio prediction:Prodigal:2.6,similar to AA sequence:UniProtKB:Q2FW19;locus_tag=AOGHMILI_00640;product=30S ribosomal protein S14 type Z
1	Prodigal:2.6	CDS	699318	699716	.	+	0	ID=AOGHMILI_00641;Name=rpsH;dbxref=COG:COG0096;gene=rpsH;inference=ab initio prediction:Prodigal:2.6,similar to AA sequence:UniProtKB:Q2FW20;locus_tag=AOGHMILI_00641;product=30S ribosomal protein S8
1	Prodigal:2.6	CDS	699741	700277	.	+	0	ID=AOGHMILI_00642;Name=rplF;dbxref=COG:COG0097;gene=rplF;inference=ab initio prediction:Prodigal:2.6,similar to AA sequence:UniProtKB:Q2FW21;locus_tag=AOGHMILI_00642;product=50S ribosomal protein L6
1	Prodigal:2.6	CDS	700309	700671	.	+	0	ID=AOGHMILI_00643;Name=rplR;dbxref=COG:COG0256;gene=rplR;inference=ab initio prediction:Prodigal:2.6,similar to AA sequence:UniProtKB:Q2FW22;locus_tag=AOGHMILI_00643;product=50S ribosomal protein L18
1	Prodigal:2.6	CDS	700691	701191	.	+	0	ID=AOGHMILI_00644;Name=rpsE;dbxref=COG:COG0098;gene=rpsE;inference=ab initio prediction:Prodigal:2.6,similar to AA sequence:UniProtKB:Q2FW23;locus_tag=AOGHMILI_00644;product=30S ribosomal protein S5
1	Prodigal:2.6	CDS	701208	701390	.	+	0	ID=AOGHMILI_00645;Name=rpmD;dbxref=COG:COG1841;gene=rpmD;inference=ab initio prediction:Prodigal:2.6,similar to AA sequence:UniProtKB:P0A0G2;locus_tag=AOGHMILI_00645;product=50S ribosomal protein L30
1	Prodigal:2.6	CDS	701407	701847	.	+	0	ID=AOGHMILI_00646;Name=rplO;dbxref=COG:COG0200;gene=rplO;inference=ab initio prediction:Prodigal:2.6,similar to AA sequence:UniProtKB:P0A0F8;locus_tag=AOGHMILI_00646;product=50S ribosomal protein L15
1	Prodigal:2.6	CDS	701847	703139	.	+	0	ID=AOGHMILI_00647;Name=secY_2;gene=secY_2;inference=ab initio prediction:Prodigal:2.6,similar to AA sequence:UniProtKB:Q7A468;locus_tag=AOGHMILI_00647;product=Protein translocase subunit SecY
1	Prodigal:2.6	CDS	703157	703804	.	+	0	ID=AOGHMILI_00648;eC_number=2.7.4.3;Name=adk;gene=adk;inference=ab initio prediction:Prodigal:2.6,similar to AA sequence:UniProtKB:P99062;locus_tag=AOGHMILI_00648;product=Adenylate kinase
1	Prodigal:2.6	CDS	703992	704210	.	+	0	ID=AOGHMILI_00649;Name=infA;dbxref=COG:COG0361;gene=infA;inference=ab initio prediction:Prodigal:2.6,similar to AA sequence:UniProtKB:Q2FW28;locus_tag=AOGHMILI_00649;product=Translation initiation factor IF-1
1	Prodigal:2.6	CDS	704242	704355	.	+	0	ID=AOGHMILI_00650;Name=rpmJ;dbxref=COG:COG0257;gene=rpmJ;inference=ab initio prediction:Prodigal:2.6,similar to AA sequence:UniProtKB:Q2FW29;locus_tag=AOGHMILI_00650;product=50S ribosomal protein L36
1	Prodigal:2.6	CDS	704378	704743	.	+	0	ID=AOGHMILI_00651;Name=rpsM;dbxref=COG:COG0099;gene=rpsM;inference=ab initio prediction:Prodigal:2.6,similar to AA sequence:UniProtKB:Q2FW30;locus_tag=AOGHMILI_00651;product=30S ribosomal protein S13
1	Prodigal:2.6	CDS	704766	705155	.	+	0	ID=AOGHMILI_00652;Name=rpsK;dbxref=COG:COG0100;gene=rpsK;inference=ab initio prediction:Prodigal:2.6,similar to AA sequence:UniProtKB:Q2FW31;locus_tag=AOGHMILI_00652;product=30S ribosomal protein S11
1	Prodigal:2.6	CDS	705232	706176	.	+	0	ID=AOGHMILI_00653;eC_number=2.7.7.6;Name=rpoA;gene=rpoA;inference=ab initio prediction:Prodigal:2.6,similar to AA sequence:UniProtKB:P66706;locus_tag=AOGHMILI_00653;product=DNA-directed RNA polymerase subunit alpha
1	Prodigal:2.6	CDS	706193	706561	.	+	0	ID=AOGHMILI_00654;Name=rplQ;dbxref=COG:COG0203;gene=rplQ;inference=ab initio prediction:Prodigal:2.6,similar to AA sequence:UniProtKB:Q2FW33;locus_tag=AOGHMILI_00654;product=50S ribosomal protein L17
1	Prodigal:2.6	CDS	706856	707701	.	+	0	ID=AOGHMILI_00655;eC_number=3.6.3.-;Name=ecfA1;dbxref=COG:COG1122;gene=ecfA1;inference=ab initio prediction:Prodigal:2.6,similar to AA sequence:UniProtKB:Q1GBJ0;locus_tag=AOGHMILI_00655;product=Energy-coupling factor transporter ATP-binding protein EcfA1
1	Prodigal:2.6	CDS	707698	708558	.	+	0	ID=AOGHMILI_00656;eC_number=3.6.3.-;Name=ecfA2;gene=ecfA2;inference=ab initio prediction:Prodigal:2.6,similar to AA sequence:UniProtKB:Q7A471;locus_tag=AOGHMILI_00656;product=Energy-coupling factor transporter ATP-binding protein EcfA2
1	Prodigal:2.6	CDS	708548	709354	.	+	0	ID=AOGHMILI_00657;Name=ecfT;dbxref=COG:COG0619;gene=ecfT;inference=ab initio prediction:Prodigal:2.6,similar to AA sequence:UniProtKB:P70972;locus_tag=AOGHMILI_00657;product=Energy-coupling factor transporter transmembrane protein EcfT
1	Prodigal:2.6	CDS	709358	710161	.	+	0	ID=AOGHMILI_00658;eC_number=5.4.99.12;Name=truA;dbxref=COG:COG0101;gene=truA;inference=ab initio prediction:Prodigal:2.6,similar to AA sequence:UniProtKB:Q72DL8;locus_tag=AOGHMILI_00658;product=tRNA pseudouridine synthase A
1	Prodigal:2.6	CDS	710422	710859	.	+	0	ID=AOGHMILI_00659;Name=rplM;dbxref=COG:COG0102;gene=rplM;inference=ab initio prediction:Prodigal:2.6,similar to AA sequence:UniProtKB:Q2FW38;locus_tag=AOGHMILI_00659;product=50S ribosomal protein L13
1	Prodigal:2.6	CDS	710879	711271	.	+	0	ID=AOGHMILI_00660;Name=rpsI;gene=rpsI;inference=ab initio prediction:Prodigal:2.6,similar to AA sequence:UniProtKB:P66646;locus_tag=AOGHMILI_00660;product=30S ribosomal protein S9
1	Prodigal:2.6	CDS	711534	712274	.	-	0	ID=AOGHMILI_00661;eC_number=3.5.1.-;Name=cobB;dbxref=COG:COG0846;gene=cobB;inference=ab initio prediction:Prodigal:2.6,similar to AA sequence:UniProtKB:P66815;locus_tag=AOGHMILI_00661;product=NAD-dependent protein deacetylase
1	Prodigal:2.6	CDS	712574	713329	.	+	0	ID=AOGHMILI_00662;Name=lacR;gene=lacR;inference=ab initio prediction:Prodigal:2.6,similar to AA sequence:UniProtKB:P67744;locus_tag=AOGHMILI_00662;product=Lactose phosphotransferase system repressor
1	Prodigal:2.6	CDS	713700	714128	.	+	0	ID=AOGHMILI_00663;eC_number=5.3.1.26;Name=lacA;gene=lacA;inference=ab initio prediction:Prodigal:2.6,similar to AA sequence:UniProtKB:P23494;locus_tag=AOGHMILI_00663;product=Galactose-6-phosphate isomerase subunit LacA
1	Prodigal:2.6	CDS	714143	714658	.	+	0	ID=AOGHMILI_00664;eC_number=5.3.1.26;Name=lacB;gene=lacB;inference=ab initio prediction:Prodigal:2.6,similar to AA sequence:UniProtKB:P65647;locus_tag=AOGHMILI_00664;product=Galactose-6-phosphate isomerase subunit LacB
1	Prodigal:2.6	CDS	714671	715603	.	+	0	ID=AOGHMILI_00665;eC_number=2.7.1.144;Name=lacC_1;dbxref=COG:COG1105;gene=lacC_1;inference=ab initio prediction:Prodigal:2.6,similar to AA sequence:UniProtKB:P0A0B9;locus_tag=AOGHMILI_00665;product=Tagatose-6-phosphate kinase
1	Prodigal:2.6	CDS	715607	716584	.	+	0	ID=AOGHMILI_00666;eC_number=4.1.2.40;Name=lacD;dbxref=COG:COG3684;gene=lacD;inference=ab initio prediction:Prodigal:2.6,similar to AA sequence:UniProtKB:P0A011;locus_tag=AOGHMILI_00666;product=Tagatose 1%2C6-diphosphate aldolase
1	Prodigal:2.6	CDS	716604	716918	.	+	0	ID=AOGHMILI_00667;Name=lacF;dbxref=COG:COG1447;gene=lacF;inference=ab initio prediction:Prodigal:2.6,similar to AA sequence:UniProtKB:P0A0D6;locus_tag=AOGHMILI_00667;product=PTS system lactose-specific EIIA component
1	Prodigal:2.6	CDS	716924	718672	.	+	0	ID=AOGHMILI_00668;Name=lacE;dbxref=COG:COG1455;gene=lacE;inference=ab initio prediction:Prodigal:2.6,similar to AA sequence:UniProtKB:P11162;locus_tag=AOGHMILI_00668;product=PTS system lactose-specific EIICB component
1	Prodigal:2.6	CDS	718688	720100	.	+	0	ID=AOGHMILI_00669;eC_number=3.2.1.85;Name=lacG;gene=lacG;inference=ab initio prediction:Prodigal:2.6,similar to AA sequence:UniProtKB:P67768;locus_tag=AOGHMILI_00669;product=6-phospho-beta-galactosidase
1	Prodigal:2.6	CDS	720371	721237	.	+	0	ID=AOGHMILI_00670;inference=ab initio prediction:Prodigal:2.6;locus_tag=AOGHMILI_00670;product=hypothetical protein
1	Prodigal:2.6	CDS	721314	722339	.	-	0	ID=AOGHMILI_00671;eC_number=1.14.13.107;Name=limB;gene=limB;inference=ab initio prediction:Prodigal:2.6,similar to AA sequence:UniProtKB:Q9EUT9;locus_tag=AOGHMILI_00671;product=Limonene 1%2C2-monooxygenase
1	Prodigal:2.6	CDS	722472	723476	.	+	0	ID=AOGHMILI_00672;eC_number=1.-.-.-;Name=yfmJ;dbxref=COG:COG2130;gene=yfmJ;inference=ab initio prediction:Prodigal:2.6,similar to AA sequence:UniProtKB:O34812;locus_tag=AOGHMILI_00672;product=Putative NADP-dependent oxidoreductase YfmJ
1	Prodigal:2.6	CDS	723575	724585	.	+	0	ID=AOGHMILI_00673;inference=ab initio prediction:Prodigal:2.6,similar to AA sequence:UniProtKB:P99173;locus_tag=AOGHMILI_00673;product=Zinc-type alcohol dehydrogenase-like protein
1	Prodigal:2.6	CDS	725337	725918	.	+	0	ID=AOGHMILI_00674;inference=ab initio prediction:Prodigal:2.6;locus_tag=AOGHMILI_00674;product=hypothetical protein
1	Prodigal:2.6	CDS	725931	726170	.	+	0	ID=AOGHMILI_00675;inference=ab initio prediction:Prodigal:2.6;locus_tag=AOGHMILI_00675;product=hypothetical protein
1	Prodigal:2.6	CDS	726244	726744	.	+	0	ID=AOGHMILI_00676;inference=ab initio prediction:Prodigal:2.6,similar to AA sequence:UniProtKB:P99157;locus_tag=AOGHMILI_00676;product=Alkaline shock protein 23
1	Prodigal:2.6	CDS	726805	728766	.	-	0	ID=AOGHMILI_00677;eC_number=6.3.2.39;Name=iucC_1;dbxref=COG:COG4264;gene=iucC_1;inference=ab initio prediction:Prodigal:2.6,similar to AA sequence:UniProtKB:Q47318;locus_tag=AOGHMILI_00677;product=Aerobactin synthase
1	Prodigal:2.6	CDS	728824	730050	.	+	0	ID=AOGHMILI_00678;inference=ab initio prediction:Prodigal:2.6;locus_tag=AOGHMILI_00678;product=hypothetical protein
1	Prodigal:2.6	CDS	730040	731797	.	+	0	ID=AOGHMILI_00679;eC_number=6.3.2.39;Name=iucC_2;dbxref=COG:COG4264;gene=iucC_2;inference=ab initio prediction:Prodigal:2.6,similar to AA sequence:UniProtKB:Q47318;locus_tag=AOGHMILI_00679;product=Aerobactin synthase
1	Prodigal:2.6	CDS	731801	732862	.	+	0	ID=AOGHMILI_00680;eC_number=5.1.1.12;Name=orr;dbxref=COG:COG3457;gene=orr;inference=ab initio prediction:Prodigal:2.6,similar to AA sequence:UniProtKB:C1FW08;locus_tag=AOGHMILI_00680;product=Ornithine racemase
1	Prodigal:2.6	CDS	733064	734059	.	+	0	ID=AOGHMILI_00681;Name=yfmC;dbxref=COG:COG4594;gene=yfmC;inference=ab initio prediction:Prodigal:2.6,similar to AA sequence:UniProtKB:O34348;locus_tag=AOGHMILI_00681;product=Fe(3+)-citrate-binding protein YfmC
1	Prodigal:2.6	CDS	734071	735102	.	+	0	ID=AOGHMILI_00682;Name=yfiZ;dbxref=COG:COG0609;gene=yfiZ;inference=ab initio prediction:Prodigal:2.6,similar to AA sequence:UniProtKB:O31568;locus_tag=AOGHMILI_00682;product=putative siderophore transport system permease protein YfiZ
1	Prodigal:2.6	CDS	735189	736064	.	+	0	ID=AOGHMILI_00683;Name=fecD;dbxref=COG:COG0609;gene=fecD;inference=ab initio prediction:Prodigal:2.6,similar to AA sequence:UniProtKB:P15029;locus_tag=AOGHMILI_00683;product=Fe(3+) dicitrate transport system permease protein FecD
1	Prodigal:2.6	CDS	736361	737734	.	+	0	ID=AOGHMILI_00684;inference=ab initio prediction:Prodigal:2.6;locus_tag=AOGHMILI_00684;product=hypothetical protein
1	Prodigal:2.6	CDS	737913	738227	.	-	0	ID=AOGHMILI_00685;eC_number=1.14.99.48;Name=isdI;dbxref=COG:COG2329;gene=isdI;inference=ab initio prediction:Prodigal:2.6,similar to AA sequence:UniProtKB:Q2G1J2;locus_tag=AOGHMILI_00685;product=Heme oxygenase (staphylobilin-producing) 2
1	Prodigal:2.6	CDS	738380	738640	.	-	0	ID=AOGHMILI_00686;inference=ab initio prediction:Prodigal:2.6,similar to AA sequence:UniProtKB:Q99S93;locus_tag=AOGHMILI_00686;note=UPF0457 protein SA1975.1;product=hypothetical protein
1	Prodigal:2.6	CDS	738784	739326	.	+	0	ID=AOGHMILI_00687;Name=ydjM;dbxref=COG:COG1988;gene=ydjM;inference=ab initio prediction:Prodigal:2.6,similar to AA sequence:UniProtKB:P64481;locus_tag=AOGHMILI_00687;product=Inner membrane protein YdjM
1	Prodigal:2.6	CDS	739381	740568	.	+	0	ID=AOGHMILI_00688;eC_number=2.7.7.-;inference=ab initio prediction:Prodigal:2.6,similar to AA sequence:UniProtKB:Q7A4A4;locus_tag=AOGHMILI_00688;product=putative uridylyltransferase
1	Prodigal:2.6	CDS	740587	741270	.	+	0	ID=AOGHMILI_00689;inference=ab initio prediction:Prodigal:2.6,similar to AA sequence:UniProtKB:P67153;locus_tag=AOGHMILI_00689;note=UPF0073 inner membrane protein YqfA;product=hypothetical protein
1	Prodigal:2.6	CDS	741509	742846	.	+	0	ID=AOGHMILI_00690;Name=sdrM;gene=sdrM;inference=ab initio prediction:Prodigal:2.6,similar to AA sequence:UniProtKB:Q99S97;locus_tag=AOGHMILI_00690;product=Multidrug efflux pump SdrM
1	Prodigal:2.6	CDS	743037	743504	.	+	0	ID=AOGHMILI_00691;Name=sepA_2;gene=sepA_2;inference=ab initio prediction:Prodigal:2.6,similar to AA sequence:UniProtKB:Q99S98;locus_tag=AOGHMILI_00691;product=Multidrug resistance efflux pump SepA
1	Prodigal:2.6	CDS	743774	745213	.	+	0	ID=AOGHMILI_00692;Name=emrB_2;gene=emrB_2;inference=ab initio prediction:Prodigal:2.6,similar to AA sequence:UniProtKB:P0AEJ0;locus_tag=AOGHMILI_00692;product=Multidrug export protein EmrB
1	Prodigal:2.6	CDS	745362	746429	.	+	0	ID=AOGHMILI_00693;Name=salA;dbxref=COG:COG0489;gene=salA;inference=ab initio prediction:Prodigal:2.6,similar to AA sequence:UniProtKB:P50863;locus_tag=AOGHMILI_00693;product=Iron-sulfur cluster carrier protein
1	Aragorn:1.2	tRNA	751820	751894	.	+	.	ID=AOGHMILI_00694;inference=COORDINATES:profile:Aragorn:1.2;locus_tag=AOGHMILI_00694;product=tRNA-Asn(gtt)
1	Aragorn:1.2	tRNA	751895	751968	.	+	.	ID=AOGHMILI_00695;inference=COORDINATES:profile:Aragorn:1.2;locus_tag=AOGHMILI_00695;product=tRNA-Glu(ttc)
1	Aragorn:1.2	tRNA	751974	752049	.	+	.	ID=AOGHMILI_00696;inference=COORDINATES:profile:Aragorn:1.2;locus_tag=AOGHMILI_00696;product=tRNA-Val(tac)
1	Aragorn:1.2	tRNA	752066	752149	.	+	.	ID=AOGHMILI_00697;inference=COORDINATES:profile:Aragorn:1.2;locus_tag=AOGHMILI_00697;product=tRNA-Tyr(gta)
1	Aragorn:1.2	tRNA	752154	752228	.	+	.	ID=AOGHMILI_00698;inference=COORDINATES:profile:Aragorn:1.2;locus_tag=AOGHMILI_00698;product=tRNA-Gln(ttg)
1	Aragorn:1.2	tRNA	752232	752305	.	+	.	ID=AOGHMILI_00699;inference=COORDINATES:profile:Aragorn:1.2;locus_tag=AOGHMILI_00699;product=tRNA-Lys(ttt)
1	Prodigal:2.6	CDS	752399	753280	.	+	0	ID=AOGHMILI_00700;eC_number=2.7.7.85;Name=cdaA;dbxref=COG:COG1624;gene=cdaA;inference=ab initio prediction:Prodigal:2.6,similar to AA sequence:UniProtKB:Q45589;locus_tag=AOGHMILI_00700;product=Cyclic di-AMP synthase CdaA
1	Prodigal:2.6	CDS	753281	754216	.	+	0	ID=AOGHMILI_00701;Name=cdaR;dbxref=COG:COG4856;gene=cdaR;inference=ab initio prediction:Prodigal:2.6,similar to AA sequence:UniProtKB:O34659;locus_tag=AOGHMILI_00701;product=CdaA regulatory protein CdaR
1	Prodigal:2.6	CDS	754241	755596	.	+	0	ID=AOGHMILI_00702;eC_number=5.4.2.10;Name=glmM;gene=glmM;inference=ab initio prediction:Prodigal:2.6,similar to AA sequence:UniProtKB:P99087;locus_tag=AOGHMILI_00702;product=Phosphoglucosamine mutase
1	Prodigal:2.6	CDS	756031	756186	.	+	0	ID=AOGHMILI_00703;inference=ab initio prediction:Prodigal:2.6;locus_tag=AOGHMILI_00703;product=hypothetical protein
1	Prodigal:2.6	CDS	756227	758032	.	+	0	ID=AOGHMILI_00704;eC_number=2.6.1.16;Name=glmS;gene=glmS;inference=ab initio prediction:Prodigal:2.6,similar to AA sequence:UniProtKB:P64228;locus_tag=AOGHMILI_00704;product=Glutamine--fructose-6-phosphate aminotransferase [isomerizing]
1	Prodigal:2.6	CDS	758527	759384	.	+	0	ID=AOGHMILI_00705;eC_number=3.1.3.104;Name=ywtE_1;dbxref=COG:COG0561;gene=ywtE_1;inference=ab initio prediction:Prodigal:2.6,similar to AA sequence:UniProtKB:P96741;locus_tag=AOGHMILI_00705;product=5-amino-6-(5-phospho-D-ribitylamino)uracil phosphatase YwtE
1	Prodigal:2.6	CDS	759689	760840	.	-	0	ID=AOGHMILI_00706;inference=ab initio prediction:Prodigal:2.6;locus_tag=AOGHMILI_00706;product=hypothetical protein
1	Prodigal:2.6	CDS	760928	761704	.	+	0	ID=AOGHMILI_00707;eC_number=3.6.1.41;Name=apaH;gene=apaH;inference=ab initio prediction:Prodigal:2.6,protein motif:HAMAP:MF_00199;locus_tag=AOGHMILI_00707;product=Bis(5'-nucleosyl)-tetraphosphatase%2C symmetrical
1	Prodigal:2.6	CDS	761965	762918	.	-	0	ID=AOGHMILI_00708;Name=czcD_1;dbxref=COG:COG1230;gene=czcD_1;inference=ab initio prediction:Prodigal:2.6,similar to AA sequence:UniProtKB:O07084;locus_tag=AOGHMILI_00708;product=Cadmium%2C cobalt and zinc/H(+)-K(+) antiporter
1	Prodigal:2.6	CDS	762905	763267	.	-	0	ID=AOGHMILI_00709;Name=czrA;dbxref=COG:COG0640;gene=czrA;inference=ab initio prediction:Prodigal:2.6,similar to AA sequence:UniProtKB:O31844;locus_tag=AOGHMILI_00709;product=HTH-type transcriptional repressor CzrA
1	Prodigal:2.6	CDS	763391	764047	.	+	0	ID=AOGHMILI_00710;eC_number=4.-.-.-;Name=yhfK;dbxref=COG:COG0702;gene=yhfK;inference=ab initio prediction:Prodigal:2.6,similar to AA sequence:UniProtKB:O07609;locus_tag=AOGHMILI_00710;product=putative sugar epimerase YhfK
1	Prodigal:2.6	CDS	764245	764394	.	+	0	ID=AOGHMILI_00711;inference=ab initio prediction:Prodigal:2.6;locus_tag=AOGHMILI_00711;product=hypothetical protein
1	Prodigal:2.6	CDS	764689	765627	.	+	0	ID=AOGHMILI_00712;eC_number=5.3.1.8;Name=gmuF;dbxref=COG:COG1482;gene=gmuF;inference=ab initio prediction:Prodigal:2.6,similar to AA sequence:UniProtKB:O05511;locus_tag=AOGHMILI_00712;product=putative mannose-6-phosphate isomerase GmuF
1	Prodigal:2.6	CDS	765652	765909	.	+	0	ID=AOGHMILI_00713;inference=ab initio prediction:Prodigal:2.6;locus_tag=AOGHMILI_00713;product=hypothetical protein
1	Prodigal:2.6	CDS	766142	767518	.	+	0	ID=AOGHMILI_00714;inference=ab initio prediction:Prodigal:2.6;locus_tag=AOGHMILI_00714;product=hypothetical protein
1	Prodigal:2.6	CDS	767699	768109	.	+	0	ID=AOGHMILI_00715;inference=ab initio prediction:Prodigal:2.6;locus_tag=AOGHMILI_00715;product=hypothetical protein
1	Prodigal:2.6	CDS	768297	768743	.	+	0	ID=AOGHMILI_00716;eC_number=1.16.-.-;Name=dps1;dbxref=COG:COG0783;gene=dps1;inference=ab initio prediction:Prodigal:2.6,similar to AA sequence:UniProtKB:Q8RPQ1;locus_tag=AOGHMILI_00716;product=DNA protection during starvation protein 1
1	Prodigal:2.6	CDS	768867	769577	.	-	0	ID=AOGHMILI_00717;eC_number=2.4.2.1;Name=deoD;dbxref=COG:COG0813;gene=deoD;inference=ab initio prediction:Prodigal:2.6,similar to AA sequence:UniProtKB:O34925;locus_tag=AOGHMILI_00717;product=Purine nucleoside phosphorylase DeoD-type
1	Prodigal:2.6	CDS	769781	770446	.	+	0	ID=AOGHMILI_00718;eC_number=4.1.2.4;Name=deoC2;gene=deoC2;inference=ab initio prediction:Prodigal:2.6,similar to AA sequence:UniProtKB:P99174;locus_tag=AOGHMILI_00718;product=Deoxyribose-phosphate aldolase 2
1	Prodigal:2.6	CDS	770479	771780	.	+	0	ID=AOGHMILI_00719;eC_number=2.4.2.2;Name=pdp;gene=pdp;inference=ab initio prediction:Prodigal:2.6,similar to AA sequence:UniProtKB:Q7A4D0;locus_tag=AOGHMILI_00719;product=Pyrimidine-nucleoside phosphorylase
1	Prodigal:2.6	CDS	771790	772983	.	+	0	ID=AOGHMILI_00720;eC_number=5.4.2.7;Name=deoB;gene=deoB;inference=ab initio prediction:Prodigal:2.6,similar to AA sequence:UniProtKB:P99100;locus_tag=AOGHMILI_00720;product=Phosphopentomutase
1	Prodigal:2.6	CDS	772980	773330	.	+	0	ID=AOGHMILI_00721;inference=ab initio prediction:Prodigal:2.6;locus_tag=AOGHMILI_00721;product=hypothetical protein
1	Prodigal:2.6	CDS	773481	773951	.	-	0	ID=AOGHMILI_00722;eC_number=4.4.1.21;Name=luxS;gene=luxS;inference=ab initio prediction:Prodigal:2.6,similar to AA sequence:UniProtKB:P65330;locus_tag=AOGHMILI_00722;product=S-ribosylhomocysteine lyase
1	Prodigal:2.6	CDS	774179	775363	.	+	0	ID=AOGHMILI_00723;eC_number=3.5.1.-;Name=abgB;dbxref=COG:COG1473;gene=abgB;inference=ab initio prediction:Prodigal:2.6,similar to AA sequence:UniProtKB:P76052;locus_tag=AOGHMILI_00723;product=p-aminobenzoyl-glutamate hydrolase subunit B
1	Prodigal:2.6	CDS	775363	776553	.	+	0	ID=AOGHMILI_00724;inference=ab initio prediction:Prodigal:2.6;locus_tag=AOGHMILI_00724;product=hypothetical protein
1	Prodigal:2.6	CDS	776727	777392	.	+	0	ID=AOGHMILI_00725;inference=ab initio prediction:Prodigal:2.6;locus_tag=AOGHMILI_00725;product=hypothetical protein
1	Prodigal:2.6	CDS	777614	778411	.	-	0	ID=AOGHMILI_00726;eC_number=2.7.1.33;Name=coaW;dbxref=COG:COG5146;gene=coaW;inference=ab initio prediction:Prodigal:2.6,similar to AA sequence:UniProtKB:Q2FWC7;locus_tag=AOGHMILI_00726;product=Type II pantothenate kinase
1	Prodigal:2.6	CDS	778714	779574	.	+	0	ID=AOGHMILI_00727;eC_number=2.3.1.57;Name=bltD;dbxref=COG:COG0454;gene=bltD;inference=ab initio prediction:Prodigal:2.6,similar to AA sequence:UniProtKB:P39909;locus_tag=AOGHMILI_00727;product=Spermine/spermidine acetyltransferase
1	Prodigal:2.6	CDS	779685	780221	.	+	0	ID=AOGHMILI_00728;Name=rpoE;gene=rpoE;inference=ab initio prediction:Prodigal:2.6,similar to AA sequence:UniProtKB:P66715;locus_tag=AOGHMILI_00728;product=putative DNA-directed RNA polymerase subunit delta
1	Prodigal:2.6	CDS	780558	782165	.	+	0	ID=AOGHMILI_00729;eC_number=6.3.4.2;Name=pyrG;gene=pyrG;inference=ab initio prediction:Prodigal:2.6,similar to AA sequence:UniProtKB:P99072;locus_tag=AOGHMILI_00729;product=CTP synthase
1	Prodigal:2.6	CDS	782392	782913	.	-	0	ID=AOGHMILI_00730;inference=ab initio prediction:Prodigal:2.6;locus_tag=AOGHMILI_00730;product=hypothetical protein
1	Prodigal:2.6	CDS	783132	783992	.	+	0	ID=AOGHMILI_00731;eC_number=4.1.2.13;Name=fba;gene=fba;inference=ab initio prediction:Prodigal:2.6,similar to AA sequence:UniProtKB:P99075;locus_tag=AOGHMILI_00731;product=Fructose-bisphosphate aldolase
1	Prodigal:2.6	CDS	784353	785612	.	+	0	ID=AOGHMILI_00732;eC_number=2.5.1.7;Name=murA2;gene=murA2;inference=ab initio prediction:Prodigal:2.6,similar to AA sequence:UniProtKB:P65457;locus_tag=AOGHMILI_00732;product=UDP-N-acetylglucosamine 1-carboxyvinyltransferase 2
1	Prodigal:2.6	CDS	786004	787467	.	+	0	ID=AOGHMILI_00733;eC_number=1.2.1.3;dbxref=COG:COG1012;inference=ab initio prediction:Prodigal:2.6,similar to AA sequence:UniProtKB:Q99SD6;locus_tag=AOGHMILI_00733;product=Putative aldehyde dehydrogenase
1	Prodigal:2.6	CDS	787771	789087	.	+	0	ID=AOGHMILI_00734;eC_number=3.6.4.-;Name=rho;dbxref=COG:COG1158;gene=rho;inference=ab initio prediction:Prodigal:2.6,similar to AA sequence:UniProtKB:P0AG30;locus_tag=AOGHMILI_00734;product=Transcription termination factor Rho
1	Prodigal:2.6	CDS	789204	789461	.	+	0	ID=AOGHMILI_00735;Name=rpmE2;dbxref=COG:COG0254;gene=rpmE2;inference=ab initio prediction:Prodigal:2.6,similar to AA sequence:UniProtKB:Q2FWD8;locus_tag=AOGHMILI_00735;product=50S ribosomal protein L31 type B
1	Prodigal:2.6	CDS	789748	790347	.	+	0	ID=AOGHMILI_00736;eC_number=2.7.1.21;Name=tdk;gene=tdk;inference=ab initio prediction:Prodigal:2.6,similar to AA sequence:UniProtKB:P65231;locus_tag=AOGHMILI_00736;product=Thymidine kinase
1	Prodigal:2.6	CDS	790347	791423	.	+	0	ID=AOGHMILI_00737;Name=prfA;dbxref=COG:COG0216;gene=prfA;inference=ab initio prediction:Prodigal:2.6,similar to AA sequence:UniProtKB:Q8DU64;locus_tag=AOGHMILI_00737;product=Peptide chain release factor 1
1	Prodigal:2.6	CDS	791410	792246	.	+	0	ID=AOGHMILI_00738;eC_number=2.1.1.297;Name=prmC;dbxref=COG:COG2890;gene=prmC;inference=ab initio prediction:Prodigal:2.6,similar to AA sequence:UniProtKB:P0ACC1;locus_tag=AOGHMILI_00738;product=Release factor glutamine methyltransferase
1	Prodigal:2.6	CDS	792409	793452	.	+	0	ID=AOGHMILI_00739;eC_number=2.7.7.87;Name=ywlC;dbxref=COG:COG0009;gene=ywlC;inference=ab initio prediction:Prodigal:2.6,similar to AA sequence:UniProtKB:P39153;locus_tag=AOGHMILI_00739;product=Threonylcarbamoyl-AMP synthase
1	Prodigal:2.6	CDS	793449	793868	.	+	0	ID=AOGHMILI_00740;eC_number=3.1.3.48;Name=ptpB;dbxref=COG:COG0394;gene=ptpB;inference=ab initio prediction:Prodigal:2.6,similar to AA sequence:UniProtKB:P0C5D3;locus_tag=AOGHMILI_00740;product=Low molecular weight protein-tyrosine-phosphatase PtpB
1	Prodigal:2.6	CDS	793978	794502	.	+	0	ID=AOGHMILI_00741;inference=ab initio prediction:Prodigal:2.6,similar to AA sequence:UniProtKB:P39157;locus_tag=AOGHMILI_00741;note=UPF0340 protein YwlG;product=hypothetical protein
1	Prodigal:2.6	CDS	794527	795765	.	+	0	ID=AOGHMILI_00742;eC_number=2.1.2.1;Name=glyA;dbxref=COG:COG0112;gene=glyA;inference=ab initio prediction:Prodigal:2.6,similar to AA sequence:UniProtKB:Q5HE87;locus_tag=AOGHMILI_00742;product=Serine hydroxymethyltransferase
1	Prodigal:2.6	CDS	795794	796423	.	+	0	ID=AOGHMILI_00743;eC_number=2.4.2.9;Name=upp;gene=upp;inference=ab initio prediction:Prodigal:2.6,similar to AA sequence:UniProtKB:P67396;locus_tag=AOGHMILI_00743;product=Uracil phosphoribosyltransferase
1	Prodigal:2.6	CDS	796448	797593	.	+	0	ID=AOGHMILI_00744;eC_number=5.1.3.14;Name=mnaA;dbxref=COG:COG0381;gene=mnaA;inference=ab initio prediction:Prodigal:2.6,similar to AA sequence:UniProtKB:P39131;locus_tag=AOGHMILI_00744;product=UDP-N-acetylglucosamine 2-epimerase
1	Prodigal:2.6	CDS	797647	798096	.	+	0	ID=AOGHMILI_00745;inference=ab initio prediction:Prodigal:2.6;locus_tag=AOGHMILI_00745;product=hypothetical protein
1	Prodigal:2.6	CDS	798122	798850	.	+	0	ID=AOGHMILI_00746;Name=atpB;gene=atpB;inference=ab initio prediction:Prodigal:2.6,similar to AA sequence:UniProtKB:P09218;locus_tag=AOGHMILI_00746;product=ATP synthase subunit a
1	Prodigal:2.6	CDS	798893	799105	.	+	0	ID=AOGHMILI_00747;Name=atpE;gene=atpE;inference=ab initio prediction:Prodigal:2.6,similar to AA sequence:UniProtKB:P00845;locus_tag=AOGHMILI_00747;product=ATP synthase subunit c
1	Prodigal:2.6	CDS	799203	799718	.	+	0	ID=AOGHMILI_00748;Name=atpF;gene=atpF;inference=ab initio prediction:Prodigal:2.6,similar to AA sequence:UniProtKB:Q7A4E7;locus_tag=AOGHMILI_00748;product=ATP synthase subunit b
1	Prodigal:2.6	CDS	799718	800257	.	+	0	ID=AOGHMILI_00749;Name=atpH;gene=atpH;inference=ab initio prediction:Prodigal:2.6,similar to AA sequence:UniProtKB:P99109;locus_tag=AOGHMILI_00749;product=ATP synthase subunit delta
1	Prodigal:2.6	CDS	800280	801791	.	+	0	ID=AOGHMILI_00750;eC_number=3.6.3.14;Name=atpA;gene=atpA;inference=ab initio prediction:Prodigal:2.6,similar to AA sequence:UniProtKB:P99111;locus_tag=AOGHMILI_00750;product=ATP synthase subunit alpha
1	Prodigal:2.6	CDS	801876	802742	.	+	0	ID=AOGHMILI_00751;Name=atpG;gene=atpG;inference=ab initio prediction:Prodigal:2.6,similar to AA sequence:UniProtKB:Q7A4E8;locus_tag=AOGHMILI_00751;product=ATP synthase gamma chain
1	Prodigal:2.6	CDS	802764	804176	.	+	0	ID=AOGHMILI_00752;eC_number=3.6.3.14;Name=atpD;gene=atpD;inference=ab initio prediction:Prodigal:2.6,similar to AA sequence:UniProtKB:P99112;locus_tag=AOGHMILI_00752;product=ATP synthase subunit beta
1	Prodigal:2.6	CDS	804196	804600	.	+	0	ID=AOGHMILI_00753;Name=atpC;gene=atpC;inference=ab initio prediction:Prodigal:2.6,similar to AA sequence:UniProtKB:P63665;locus_tag=AOGHMILI_00753;product=ATP synthase epsilon chain
1	Prodigal:2.6	CDS	804749	804982	.	+	0	ID=AOGHMILI_00754;inference=ab initio prediction:Prodigal:2.6;locus_tag=AOGHMILI_00754;product=hypothetical protein
1	Prodigal:2.6	CDS	805092	806357	.	+	0	ID=AOGHMILI_00755;eC_number=2.5.1.7;Name=murA1;gene=murA1;inference=ab initio prediction:Prodigal:2.6,similar to AA sequence:UniProtKB:P84058;locus_tag=AOGHMILI_00755;product=UDP-N-acetylglucosamine 1-carboxyvinyltransferase 1
1	Prodigal:2.6	CDS	806391	806828	.	+	0	ID=AOGHMILI_00756;eC_number=4.2.1.59;Name=fabZ;dbxref=COG:COG0764;gene=fabZ;inference=ab initio prediction:Prodigal:2.6,similar to AA sequence:UniProtKB:Q9HXY7;locus_tag=AOGHMILI_00756;product=3-hydroxyacyl-[acyl-carrier-protein] dehydratase FabZ
1	Prodigal:2.6	CDS	807146	807586	.	-	0	ID=AOGHMILI_00757;inference=ab initio prediction:Prodigal:2.6;locus_tag=AOGHMILI_00757;product=hypothetical protein
1	Prodigal:2.6	CDS	807777	808172	.	+	0	ID=AOGHMILI_00758;Name=ssbA_1;dbxref=COG:COG0629;gene=ssbA_1;inference=ab initio prediction:Prodigal:2.6,similar to AA sequence:UniProtKB:P37455;locus_tag=AOGHMILI_00758;product=Single-stranded DNA-binding protein A
1	Prodigal:2.6	CDS	808560	809219	.	+	0	ID=AOGHMILI_00759;eC_number=3.2.-.-;Name=sceD;gene=sceD;inference=ab initio prediction:Prodigal:2.6,similar to AA sequence:UniProtKB:Q99SG2;locus_tag=AOGHMILI_00759;product=putative transglycosylase SceD
1	Prodigal:2.6	CDS	809504	810193	.	+	0	ID=AOGHMILI_00760;eC_number=3.5.99.2;Name=tenA;dbxref=COG:COG0819;gene=tenA;inference=ab initio prediction:Prodigal:2.6,similar to AA sequence:UniProtKB:Q8CNK1;locus_tag=AOGHMILI_00760;product=Aminopyrimidine aminohydrolase
1	Prodigal:2.6	CDS	810156	811007	.	+	0	ID=AOGHMILI_00761;eC_number=2.7.1.49;Name=thiD;gene=thiD;inference=ab initio prediction:Prodigal:2.6,similar to AA sequence:UniProtKB:P99124;locus_tag=AOGHMILI_00761;product=Hydroxymethylpyrimidine/phosphomethylpyrimidine kinase
1	Prodigal:2.6	CDS	810997	811788	.	+	0	ID=AOGHMILI_00762;eC_number=2.7.1.50;Name=thiM;gene=thiM;inference=ab initio prediction:Prodigal:2.6,similar to AA sequence:UniProtKB:P66923;locus_tag=AOGHMILI_00762;product=Hydroxyethylthiazole kinase
1	Prodigal:2.6	CDS	811785	812432	.	+	0	ID=AOGHMILI_00763;eC_number=2.5.1.3;Name=thiE_2;gene=thiE_2;inference=ab initio prediction:Prodigal:2.6,similar to AA sequence:UniProtKB:P66919;locus_tag=AOGHMILI_00763;product=Thiamine-phosphate synthase
1	Prodigal:2.6	CDS	812476	813393	.	+	0	ID=AOGHMILI_00764;Name=yidC_2;gene=yidC_2;inference=ab initio prediction:Prodigal:2.6,similar to AA sequence:UniProtKB:P65629;locus_tag=AOGHMILI_00764;product=Membrane protein insertase YidC
1	Prodigal:2.6	CDS	813499	814152	.	-	0	ID=AOGHMILI_00765;Name=yedJ;dbxref=COG:COG1418;gene=yedJ;inference=ab initio prediction:Prodigal:2.6,similar to AA sequence:UniProtKB:P46144;locus_tag=AOGHMILI_00765;product=putative protein YedJ
1	Prodigal:2.6	CDS	814334	815818	.	-	0	ID=AOGHMILI_00766;eC_number=2.7.8.-;Name=cls_1;gene=cls_1;inference=ab initio prediction:Prodigal:2.6,similar to AA sequence:UniProtKB:P63801;locus_tag=AOGHMILI_00766;product=Cardiolipin synthase
1	Prodigal:2.6	CDS	815992	816285	.	+	0	ID=AOGHMILI_00767;Name=ricR_2;dbxref=COG:COG1937;gene=ricR_2;inference=ab initio prediction:Prodigal:2.6,similar to AA sequence:UniProtKB:O07434;locus_tag=AOGHMILI_00767;product=Copper-sensing transcriptional repressor RicR
1	Prodigal:2.6	CDS	816292	816501	.	+	0	ID=AOGHMILI_00768;inference=ab initio prediction:Prodigal:2.6;locus_tag=AOGHMILI_00768;product=hypothetical protein
1	Prodigal:2.6	CDS	816644	816781	.	+	0	ID=AOGHMILI_00769;inference=ab initio prediction:Prodigal:2.6;locus_tag=AOGHMILI_00769;product=hypothetical protein
1	Prodigal:2.6	CDS	816881	818092	.	-	0	ID=AOGHMILI_00770;eC_number=2.4.1.129;Name=rodA;dbxref=COG:COG0772;gene=rodA;inference=ab initio prediction:Prodigal:2.6,similar to AA sequence:UniProtKB:P39604;locus_tag=AOGHMILI_00770;product=Peptidoglycan glycosyltransferase RodA
1	Prodigal:2.6	CDS	818483	819556	.	+	0	ID=AOGHMILI_00771;eC_number=6.3.2.4;Name=ddl;dbxref=COG:COG1181;gene=ddl;inference=ab initio prediction:Prodigal:2.6,similar to AA sequence:UniProtKB:Q5HEB7;locus_tag=AOGHMILI_00771;product=D-alanine--D-alanine ligase
1	Prodigal:2.6	CDS	819568	820923	.	+	0	ID=AOGHMILI_00772;eC_number=6.3.2.10;Name=murF_1;dbxref=COG:COG0770;gene=murF_1;inference=ab initio prediction:Prodigal:2.6,similar to AA sequence:UniProtKB:P11880;locus_tag=AOGHMILI_00772;product=UDP-N-acetylmuramoyl-tripeptide--D-alanyl-D-alanine ligase
1	Prodigal:2.6	CDS	821222	822751	.	+	0	ID=AOGHMILI_00773;eC_number=3.6.4.13;Name=cshA;dbxref=COG:COG0513;gene=cshA;inference=ab initio prediction:Prodigal:2.6,similar to AA sequence:UniProtKB:Q2FWH5;locus_tag=AOGHMILI_00773;product=DEAD-box ATP-dependent RNA helicase CshA
1	Prodigal:2.6	CDS	823000	823479	.	+	0	ID=AOGHMILI_00774;inference=ab initio prediction:Prodigal:2.6;locus_tag=AOGHMILI_00774;product=hypothetical protein
1	Prodigal:2.6	CDS	823466	824977	.	+	0	ID=AOGHMILI_00775;inference=ab initio prediction:Prodigal:2.6;locus_tag=AOGHMILI_00775;product=hypothetical protein
1	Prodigal:2.6	CDS	824964	825473	.	+	0	ID=AOGHMILI_00776;inference=ab initio prediction:Prodigal:2.6;locus_tag=AOGHMILI_00776;product=hypothetical protein
1	Prodigal:2.6	CDS	825521	825874	.	+	0	ID=AOGHMILI_00777;eC_number=2.7.8.7;Name=acpS;dbxref=COG:COG0736;gene=acpS;inference=ab initio prediction:Prodigal:2.6,similar to AA sequence:UniProtKB:Q5HED0;locus_tag=AOGHMILI_00777;product=Holo-[acyl-carrier-protein] synthase
1	Prodigal:2.6	CDS	825940	827088	.	+	0	ID=AOGHMILI_00778;eC_number=5.1.1.1;Name=alr1_1;dbxref=COG:COG0787;gene=alr1_1;inference=ab initio prediction:Prodigal:2.6,similar to AA sequence:UniProtKB:P63479;locus_tag=AOGHMILI_00778;product=Alanine racemase 1
1	Prodigal:2.6	CDS	827175	827345	.	+	0	ID=AOGHMILI_00779;Name=mazE;gene=mazE;inference=ab initio prediction:Prodigal:2.6,similar to AA sequence:UniProtKB:P0C7B4;locus_tag=AOGHMILI_00779;product=Antitoxin MazE
1	Prodigal:2.6	CDS	827342	827704	.	+	0	ID=AOGHMILI_00780;eC_number=3.1.-.-;Name=mazF;dbxref=COG:COG2337;gene=mazF;inference=ab initio prediction:Prodigal:2.6,similar to AA sequence:UniProtKB:Q2FWI8;locus_tag=AOGHMILI_00780;product=Endoribonuclease MazF
1	Prodigal:2.6	CDS	828050	829051	.	+	0	ID=AOGHMILI_00781;eC_number=3.1.3.3;Name=rsbU;dbxref=COG:COG2208;gene=rsbU;inference=ab initio prediction:Prodigal:2.6,similar to AA sequence:UniProtKB:P40399;locus_tag=AOGHMILI_00781;product=Phosphoserine phosphatase RsbU
1	Prodigal:2.6	CDS	829151	829477	.	+	0	ID=AOGHMILI_00782;Name=rsbV;gene=rsbV;inference=ab initio prediction:Prodigal:2.6,similar to AA sequence:UniProtKB:P66838;locus_tag=AOGHMILI_00782;product=Anti-sigma-B factor antagonist
1	Prodigal:2.6	CDS	829479	829958	.	+	0	ID=AOGHMILI_00783;eC_number=2.7.11.1;Name=rsbW;gene=rsbW;inference=ab initio prediction:Prodigal:2.6,similar to AA sequence:UniProtKB:P0A0H7;locus_tag=AOGHMILI_00783;product=Serine-protein kinase RsbW
1	Prodigal:2.6	CDS	829933	830703	.	+	0	ID=AOGHMILI_00784;Name=sigB;dbxref=COG:COG1191;gene=sigB;inference=ab initio prediction:Prodigal:2.6,similar to AA sequence:UniProtKB:P06574;locus_tag=AOGHMILI_00784;product=RNA polymerase sigma-B factor
1	Prodigal:2.6	CDS	830991	833141	.	+	0	ID=AOGHMILI_00785;Name=yhgF;dbxref=COG:COG2183;gene=yhgF;inference=ab initio prediction:Prodigal:2.6,similar to AA sequence:UniProtKB:P46837;locus_tag=AOGHMILI_00785;product=Protein YhgF
1	Prodigal:2.6	CDS	833134	833589	.	+	0	ID=AOGHMILI_00786;inference=ab initio prediction:Prodigal:2.6,protein motif:HAMAP:MF_00745;locus_tag=AOGHMILI_00786;product=Protein SprT-like protein
1	Aragorn:1.2	tRNA	834347	834433	.	+	.	ID=AOGHMILI_00787;inference=COORDINATES:profile:Aragorn:1.2;locus_tag=AOGHMILI_00787;product=tRNA-Leu(gag)
1	Aragorn:1.2	tRNA	834456	834529	.	+	.	ID=AOGHMILI_00788;inference=COORDINATES:profile:Aragorn:1.2;locus_tag=AOGHMILI_00788;product=tRNA-Gly(tcc)
1	Prodigal:2.6	CDS	839697	839807	.	+	0	ID=AOGHMILI_00789;inference=ab initio prediction:Prodigal:2.6;locus_tag=AOGHMILI_00789;product=hypothetical protein
1	Prodigal:2.6	CDS	839905	841179	.	-	0	ID=AOGHMILI_00790;eC_number=4.3.1.19;Name=ilvA;dbxref=COG:COG1171;gene=ilvA;inference=ab initio prediction:Prodigal:2.6,similar to AA sequence:UniProtKB:P9WG95;locus_tag=AOGHMILI_00790;product=L-threonine dehydratase biosynthetic IlvA
1	Prodigal:2.6	CDS	841188	841757	.	-	0	ID=AOGHMILI_00791;eC_number=4.2.1.33;Name=leuD;dbxref=COG:COG0066;gene=leuD;inference=ab initio prediction:Prodigal:2.6,similar to AA sequence:UniProtKB:Q8DTG5;locus_tag=AOGHMILI_00791;product=3-isopropylmalate dehydratase small subunit
1	Prodigal:2.6	CDS	841758	843128	.	-	0	ID=AOGHMILI_00792;eC_number=4.2.1.33;Name=leuC;dbxref=COG:COG0065;gene=leuC;inference=ab initio prediction:Prodigal:2.6,similar to AA sequence:UniProtKB:P80858;locus_tag=AOGHMILI_00792;product=3-isopropylmalate dehydratase large subunit
1	Prodigal:2.6	CDS	843144	844187	.	-	0	ID=AOGHMILI_00793;eC_number=1.1.1.85;Name=leuB;dbxref=COG:COG0473;gene=leuB;inference=ab initio prediction:Prodigal:2.6,similar to AA sequence:UniProtKB:P12010;locus_tag=AOGHMILI_00793;product=3-isopropylmalate dehydrogenase
1	Prodigal:2.6	CDS	844184	845719	.	-	0	ID=AOGHMILI_00794;eC_number=2.3.3.13;Name=leuA;gene=leuA;inference=ab initio prediction:Prodigal:2.6,similar to AA sequence:UniProtKB:Q71Y35;locus_tag=AOGHMILI_00794;product=2-isopropylmalate synthase
1	Prodigal:2.6	CDS	845742	846746	.	-	0	ID=AOGHMILI_00795;eC_number=1.1.1.86;Name=ilvC;dbxref=COG:COG0059;gene=ilvC;inference=ab initio prediction:Prodigal:2.6,similar to AA sequence:UniProtKB:Q2FWK4;locus_tag=AOGHMILI_00795;product=Ketol-acid reductoisomerase (NADP(+))
1	Prodigal:2.6	CDS	846863	847096	.	-	0	ID=AOGHMILI_00796;inference=ab initio prediction:Prodigal:2.6;locus_tag=AOGHMILI_00796;product=hypothetical protein
1	Prodigal:2.6	CDS	847096	848838	.	-	0	ID=AOGHMILI_00797;eC_number=2.2.1.6;Name=ilvB;dbxref=COG:COG0028;gene=ilvB;inference=ab initio prediction:Prodigal:2.6,similar to AA sequence:UniProtKB:P37251;locus_tag=AOGHMILI_00797;product=Acetolactate synthase large subunit
1	Prodigal:2.6	CDS	848855	850705	.	-	0	ID=AOGHMILI_00798;eC_number=4.2.1.9;Name=ilvD;dbxref=COG:COG0129;gene=ilvD;inference=ab initio prediction:Prodigal:2.6,similar to AA sequence:UniProtKB:P51785;locus_tag=AOGHMILI_00798;product=Dihydroxy-acid dehydratase
1	Prodigal:2.6	CDS	851022	851483	.	+	0	ID=AOGHMILI_00799;Name=tsaE;dbxref=COG:COG0802;gene=tsaE;inference=ab initio prediction:Prodigal:2.6,similar to AA sequence:UniProtKB:O05515;locus_tag=AOGHMILI_00799;product=tRNA threonylcarbamoyladenosine biosynthesis protein TsaE
1	Prodigal:2.6	CDS	851464	852126	.	+	0	ID=AOGHMILI_00800;Name=tsaB;dbxref=COG:COG1214;gene=tsaB;inference=ab initio prediction:Prodigal:2.6,similar to AA sequence:UniProtKB:O05516;locus_tag=AOGHMILI_00800;product=tRNA threonylcarbamoyladenosine biosynthesis protein TsaB
1	Prodigal:2.6	CDS	852099	852560	.	+	0	ID=AOGHMILI_00801;eC_number=2.3.1.255;Name=rimI;dbxref=COG:COG0456;gene=rimI;inference=ab initio prediction:Prodigal:2.6,similar to AA sequence:UniProtKB:I6YG32;locus_tag=AOGHMILI_00801;product=N-alpha-acetyltransferase RimI
1	Prodigal:2.6	CDS	852557	853579	.	+	0	ID=AOGHMILI_00802;eC_number=2.3.1.234;Name=tsaD;gene=tsaD;inference=ab initio prediction:Prodigal:2.6,similar to AA sequence:UniProtKB:Q7A4H8;locus_tag=AOGHMILI_00802;product=tRNA N6-adenosine threonylcarbamoyltransferase
1	Prodigal:2.6	CDS	853662	855278	.	-	0	ID=AOGHMILI_00803;Name=mutS_1;dbxref=COG:COG0249;gene=mutS_1;inference=ab initio prediction:Prodigal:2.6,similar to AA sequence:UniProtKB:Q56215;locus_tag=AOGHMILI_00803;product=DNA mismatch repair protein MutS
1	Prodigal:2.6	CDS	855620	857554	.	-	0	ID=AOGHMILI_00804;Name=yheS;dbxref=COG:COG0488;gene=yheS;inference=ab initio prediction:Prodigal:2.6,similar to AA sequence:UniProtKB:P63389;locus_tag=AOGHMILI_00804;product=putative ABC transporter ATP-binding protein YheS
1	Prodigal:2.6	CDS	857902	858537	.	+	0	ID=AOGHMILI_00805;Name=rex;dbxref=COG:COG2344;gene=rex;inference=ab initio prediction:Prodigal:2.6,similar to AA sequence:UniProtKB:O05521;locus_tag=AOGHMILI_00805;product=Redox-sensing transcriptional repressor Rex
1	Prodigal:2.6	CDS	858683	858964	.	+	0	ID=AOGHMILI_00806;inference=ab initio prediction:Prodigal:2.6;locus_tag=AOGHMILI_00806;product=hypothetical protein
1	Prodigal:2.6	CDS	859050	860102	.	+	0	ID=AOGHMILI_00807;inference=ab initio prediction:Prodigal:2.6,similar to AA sequence:UniProtKB:P33015;locus_tag=AOGHMILI_00807;note=UPF0394 inner membrane protein YeeE;product=hypothetical protein
1	Prodigal:2.6	CDS	860154	860378	.	+	0	ID=AOGHMILI_00808;Name=yeeD;dbxref=COG:COG0425;gene=yeeD;inference=ab initio prediction:Prodigal:2.6,similar to AA sequence:UniProtKB:P33014;locus_tag=AOGHMILI_00808;product=Putative sulfur carrier protein YeeD
1	Prodigal:2.6	CDS	860771	862048	.	+	0	ID=AOGHMILI_00809;Name=nrgA;gene=nrgA;inference=ab initio prediction:Prodigal:2.6,similar to AA sequence:UniProtKB:Q07429;locus_tag=AOGHMILI_00809;product=Ammonium transporter
1	Prodigal:2.6	CDS	862183	863136	.	+	0	ID=AOGHMILI_00810;Name=treR;dbxref=COG:COG1609;gene=treR;inference=ab initio prediction:Prodigal:2.6,similar to AA sequence:UniProtKB:P36673;locus_tag=AOGHMILI_00810;product=HTH-type transcriptional regulator TreR
1	Prodigal:2.6	CDS	863396	864868	.	+	0	ID=AOGHMILI_00811;eC_number=3.2.1.26;Name=scrB;dbxref=COG:COG1621;gene=scrB;inference=ab initio prediction:Prodigal:2.6,similar to AA sequence:UniProtKB:P13394;locus_tag=AOGHMILI_00811;product=Sucrose-6-phosphate hydrolase
1	Prodigal:2.6	CDS	864875	865834	.	+	0	ID=AOGHMILI_00812;eC_number=2.7.1.4;Name=scrK;dbxref=COG:COG0524;gene=scrK;inference=ab initio prediction:Prodigal:2.6,similar to AA sequence:UniProtKB:P26420;locus_tag=AOGHMILI_00812;product=Fructokinase
1	Prodigal:2.6	CDS	865902	866618	.	-	0	ID=AOGHMILI_00813;Name=agrA;dbxref=COG:COG3279;gene=agrA;inference=ab initio prediction:Prodigal:2.6,similar to AA sequence:UniProtKB:Q5HEG2;locus_tag=AOGHMILI_00813;product=Accessory gene regulator A
1	Prodigal:2.6	CDS	866635	867924	.	-	0	ID=AOGHMILI_00814;inference=ab initio prediction:Prodigal:2.6;locus_tag=AOGHMILI_00814;product=hypothetical protein
1	Prodigal:2.6	CDS	867951	868091	.	-	0	ID=AOGHMILI_00815;inference=ab initio prediction:Prodigal:2.6;locus_tag=AOGHMILI_00815;product=hypothetical protein
1	Prodigal:2.6	CDS	868075	868686	.	-	0	ID=AOGHMILI_00816;eC_number=3.4.-.-;Name=agrB;dbxref=COG:COG4512;gene=agrB;inference=ab initio prediction:Prodigal:2.6,similar to AA sequence:UniProtKB:P0C1P7;locus_tag=AOGHMILI_00816;product=Accessory gene regulator protein B
1	Prodigal:2.6	CDS	869435	870229	.	-	0	ID=AOGHMILI_00817;eC_number=3.5.1.3;Name=yafV;gene=yafV;inference=ab initio prediction:Prodigal:2.6,similar to AA sequence:UniProtKB:P0DP65;locus_tag=AOGHMILI_00817;product=Omega-amidase YafV
1	Prodigal:2.6	CDS	870572	871918	.	+	0	ID=AOGHMILI_00818;inference=ab initio prediction:Prodigal:2.6;locus_tag=AOGHMILI_00818;product=hypothetical protein
1	Prodigal:2.6	CDS	871978	872718	.	-	0	ID=AOGHMILI_00819;inference=ab initio prediction:Prodigal:2.6;locus_tag=AOGHMILI_00819;product=hypothetical protein
1	Prodigal:2.6	CDS	872893	873177	.	+	0	ID=AOGHMILI_00820;Name=groS;gene=groS;inference=ab initio prediction:Prodigal:2.6,similar to AA sequence:UniProtKB:P99104;locus_tag=AOGHMILI_00820;product=10 kDa chaperonin
1	Prodigal:2.6	CDS	873233	874852	.	+	0	ID=AOGHMILI_00821;Name=groL;gene=groL;inference=ab initio prediction:Prodigal:2.6,similar to AA sequence:UniProtKB:P99083;locus_tag=AOGHMILI_00821;product=60 kDa chaperonin
1	Prodigal:2.6	CDS	874921	876096	.	-	0	ID=AOGHMILI_00822;Name=Int-Tn;gene=Int-Tn;inference=ab initio prediction:Prodigal:2.6,similar to AA sequence:UniProtKB:P22886;locus_tag=AOGHMILI_00822;product=Transposase from transposon Tn916
1	Prodigal:2.6	CDS	876114	876860	.	-	0	ID=AOGHMILI_00823;inference=ab initio prediction:Prodigal:2.6;locus_tag=AOGHMILI_00823;product=hypothetical protein
1	Prodigal:2.6	CDS	877032	877250	.	+	0	ID=AOGHMILI_00824;inference=ab initio prediction:Prodigal:2.6;locus_tag=AOGHMILI_00824;product=hypothetical protein
1	Prodigal:2.6	CDS	877254	877574	.	+	0	ID=AOGHMILI_00825;inference=ab initio prediction:Prodigal:2.6;locus_tag=AOGHMILI_00825;product=hypothetical protein
1	Prodigal:2.6	CDS	877567	877710	.	+	0	ID=AOGHMILI_00826;inference=ab initio prediction:Prodigal:2.6;locus_tag=AOGHMILI_00826;product=hypothetical protein
1	Prodigal:2.6	CDS	877714	877941	.	+	0	ID=AOGHMILI_00827;inference=ab initio prediction:Prodigal:2.6;locus_tag=AOGHMILI_00827;product=hypothetical protein
1	Prodigal:2.6	CDS	877925	878236	.	+	0	ID=AOGHMILI_00828;inference=ab initio prediction:Prodigal:2.6;locus_tag=AOGHMILI_00828;product=hypothetical protein
1	Prodigal:2.6	CDS	878325	879197	.	+	0	ID=AOGHMILI_00829;inference=ab initio prediction:Prodigal:2.6;locus_tag=AOGHMILI_00829;product=hypothetical protein
1	Prodigal:2.6	CDS	879212	880921	.	+	0	ID=AOGHMILI_00830;inference=ab initio prediction:Prodigal:2.6;locus_tag=AOGHMILI_00830;product=hypothetical protein
1	Prodigal:2.6	CDS	881248	881613	.	+	0	ID=AOGHMILI_00831;inference=ab initio prediction:Prodigal:2.6;locus_tag=AOGHMILI_00831;product=hypothetical protein
1	Prodigal:2.6	CDS	881627	882268	.	+	0	ID=AOGHMILI_00832;inference=ab initio prediction:Prodigal:2.6;locus_tag=AOGHMILI_00832;product=hypothetical protein
1	Prodigal:2.6	CDS	882604	882942	.	+	0	ID=AOGHMILI_00833;inference=ab initio prediction:Prodigal:2.6;locus_tag=AOGHMILI_00833;product=hypothetical protein
1	Prodigal:2.6	CDS	882969	883679	.	+	0	ID=AOGHMILI_00834;inference=ab initio prediction:Prodigal:2.6;locus_tag=AOGHMILI_00834;product=hypothetical protein
1	Prodigal:2.6	CDS	883740	884198	.	+	0	ID=AOGHMILI_00835;inference=ab initio prediction:Prodigal:2.6;locus_tag=AOGHMILI_00835;product=hypothetical protein
1	Prodigal:2.6	CDS	884201	884542	.	+	0	ID=AOGHMILI_00836;inference=ab initio prediction:Prodigal:2.6;locus_tag=AOGHMILI_00836;product=hypothetical protein
1	Prodigal:2.6	CDS	884547	885047	.	+	0	ID=AOGHMILI_00837;inference=ab initio prediction:Prodigal:2.6;locus_tag=AOGHMILI_00837;product=hypothetical protein
1	Prodigal:2.6	CDS	885807	886304	.	+	0	ID=AOGHMILI_00838;inference=ab initio prediction:Prodigal:2.6;locus_tag=AOGHMILI_00838;product=hypothetical protein
1	Prodigal:2.6	CDS	886291	886857	.	+	0	ID=AOGHMILI_00839;inference=ab initio prediction:Prodigal:2.6;locus_tag=AOGHMILI_00839;product=hypothetical protein
1	Prodigal:2.6	CDS	886955	887911	.	+	0	ID=AOGHMILI_00840;inference=ab initio prediction:Prodigal:2.6;locus_tag=AOGHMILI_00840;product=hypothetical protein
1	Prodigal:2.6	CDS	888065	888274	.	+	0	ID=AOGHMILI_00841;inference=ab initio prediction:Prodigal:2.6;locus_tag=AOGHMILI_00841;product=hypothetical protein
1	Prodigal:2.6	CDS	888543	889379	.	+	0	ID=AOGHMILI_00842;inference=ab initio prediction:Prodigal:2.6;locus_tag=AOGHMILI_00842;product=hypothetical protein
1	Prodigal:2.6	CDS	889940	890971	.	+	0	ID=AOGHMILI_00843;inference=ab initio prediction:Prodigal:2.6;locus_tag=AOGHMILI_00843;product=hypothetical protein
1	Prodigal:2.6	CDS	891402	892691	.	-	0	ID=AOGHMILI_00844;eC_number=2.6.1.57;Name=tyrB;dbxref=COG:COG1448;gene=tyrB;inference=ab initio prediction:Prodigal:2.6,similar to AA sequence:UniProtKB:P04693;locus_tag=AOGHMILI_00844;product=Aromatic-amino-acid aminotransferase
1	Prodigal:2.6	CDS	893165	893335	.	+	0	ID=AOGHMILI_00845;inference=ab initio prediction:Prodigal:2.6;locus_tag=AOGHMILI_00845;product=hypothetical protein
1	Prodigal:2.6	CDS	893652	894029	.	+	0	ID=AOGHMILI_00846;Name=ytrA;dbxref=COG:COG1725;gene=ytrA;inference=ab initio prediction:Prodigal:2.6,similar to AA sequence:UniProtKB:O34712;locus_tag=AOGHMILI_00846;product=HTH-type transcriptional repressor YtrA
1	Prodigal:2.6	CDS	894029	894943	.	+	0	ID=AOGHMILI_00847;Name=ytrB_1;dbxref=COG:COG1131;gene=ytrB_1;inference=ab initio prediction:Prodigal:2.6,similar to AA sequence:UniProtKB:O34641;locus_tag=AOGHMILI_00847;product=ABC transporter ATP-binding protein YtrB
1	Prodigal:2.6	CDS	894924	895583	.	+	0	ID=AOGHMILI_00848;inference=ab initio prediction:Prodigal:2.6;locus_tag=AOGHMILI_00848;product=hypothetical protein
1	Prodigal:2.6	CDS	895604	896476	.	+	0	ID=AOGHMILI_00849;eC_number=3.6.3.-;Name=yxlF;dbxref=COG:COG1131;gene=yxlF;inference=ab initio prediction:Prodigal:2.6,similar to AA sequence:UniProtKB:P94374;locus_tag=AOGHMILI_00849;product=putative ABC transporter ATP-binding protein YxlF
1	Prodigal:2.6	CDS	896476	897207	.	+	0	ID=AOGHMILI_00850;inference=ab initio prediction:Prodigal:2.6;locus_tag=AOGHMILI_00850;product=hypothetical protein
1	Prodigal:2.6	CDS	897338	897667	.	-	0	ID=AOGHMILI_00851;inference=ab initio prediction:Prodigal:2.6;locus_tag=AOGHMILI_00851;product=hypothetical protein
1	Prodigal:2.6	CDS	897938	898483	.	+	0	ID=AOGHMILI_00852;inference=ab initio prediction:Prodigal:2.6;locus_tag=AOGHMILI_00852;product=hypothetical protein
1	Prodigal:2.6	CDS	898536	899093	.	+	0	ID=AOGHMILI_00853;inference=ab initio prediction:Prodigal:2.6;locus_tag=AOGHMILI_00853;product=hypothetical protein
1	Prodigal:2.6	CDS	899090	899926	.	+	0	ID=AOGHMILI_00854;inference=ab initio prediction:Prodigal:2.6;locus_tag=AOGHMILI_00854;product=hypothetical protein
1	Prodigal:2.6	CDS	899980	901020	.	-	0	ID=AOGHMILI_00855;inference=ab initio prediction:Prodigal:2.6;locus_tag=AOGHMILI_00855;product=hypothetical protein
1	Prodigal:2.6	CDS	901402	901572	.	+	0	ID=AOGHMILI_00856;inference=ab initio prediction:Prodigal:2.6;locus_tag=AOGHMILI_00856;product=hypothetical protein
1	Prodigal:2.6	CDS	901786	902184	.	-	0	ID=AOGHMILI_00857;inference=ab initio prediction:Prodigal:2.6;locus_tag=AOGHMILI_00857;product=hypothetical protein
1	Prodigal:2.6	CDS	902420	903448	.	+	0	ID=AOGHMILI_00858;inference=ab initio prediction:Prodigal:2.6,similar to AA sequence:UniProtKB:Q7A4P4;locus_tag=AOGHMILI_00858;product=putative protein
1	Prodigal:2.6	CDS	903560	904939	.	-	0	ID=AOGHMILI_00859;eC_number=1.2.1.3;Name=alkH;gene=alkH;inference=ab initio prediction:Prodigal:2.6,similar to AA sequence:UniProtKB:P12693;locus_tag=AOGHMILI_00859;product=Aldehyde dehydrogenase
1	Prodigal:2.6	CDS	905239	906168	.	-	0	ID=AOGHMILI_00860;eC_number=3.6.1.1;Name=ppaC;dbxref=COG:COG1227;gene=ppaC;inference=ab initio prediction:Prodigal:2.6,similar to AA sequence:UniProtKB:P65752;locus_tag=AOGHMILI_00860;product=putative manganese-dependent inorganic pyrophosphatase
1	Prodigal:2.6	CDS	906223	906777	.	-	0	ID=AOGHMILI_00861;eC_number=3.5.1.19;Name=pncA;dbxref=COG:COG1335;gene=pncA;inference=ab initio prediction:Prodigal:2.6,similar to AA sequence:UniProtKB:I6XD65;locus_tag=AOGHMILI_00861;product=Nicotinamidase/pyrazinamidase
1	Prodigal:2.6	CDS	906969	908066	.	+	0	ID=AOGHMILI_00862;Name=pfbA;dbxref=COG:COG5434;gene=pfbA;inference=ab initio prediction:Prodigal:2.6,similar to AA sequence:UniProtKB:Q8CYC9;locus_tag=AOGHMILI_00862;product=Plasmin and fibronectin-binding protein A
1	Prodigal:2.6	CDS	908517	909320	.	-	0	ID=AOGHMILI_00863;Name=pheA;dbxref=COG:COG0077;gene=pheA;inference=ab initio prediction:Prodigal:2.6,similar to AA sequence:UniProtKB:P0A9J8;locus_tag=AOGHMILI_00863;product=P-protein
1	Prodigal:2.6	CDS	909339	910406	.	-	0	ID=AOGHMILI_00864;eC_number=1.14.14.47;Name=nos;gene=nos;inference=ab initio prediction:Prodigal:2.6,similar to AA sequence:UniProtKB:P0A093;locus_tag=AOGHMILI_00864;product=Nitric oxide synthase oxygenase
1	Prodigal:2.6	CDS	910598	912067	.	+	0	ID=AOGHMILI_00865;eC_number=6.3.4.21;Name=pncB2;gene=pncB2;inference=ab initio prediction:Prodigal:2.6,similar to AA sequence:UniProtKB:P9WJI6;locus_tag=AOGHMILI_00865;product=Nicotinate phosphoribosyltransferase pncB2
1	Prodigal:2.6	CDS	912060	912887	.	+	0	ID=AOGHMILI_00866;eC_number=6.3.1.5;Name=nadE;gene=nadE;inference=ab initio prediction:Prodigal:2.6,similar to AA sequence:UniProtKB:P99150;locus_tag=AOGHMILI_00866;product=NH(3)-dependent NAD(+) synthetase
1	Prodigal:2.6	CDS	912961	913587	.	+	0	ID=AOGHMILI_00867;inference=ab initio prediction:Prodigal:2.6,similar to AA sequence:UniProtKB:P61544;locus_tag=AOGHMILI_00867;note=UPF0316 protein SA1727;product=hypothetical protein
1	Prodigal:2.6	CDS	913571	913750	.	+	0	ID=AOGHMILI_00868;inference=ab initio prediction:Prodigal:2.6;locus_tag=AOGHMILI_00868;product=hypothetical protein
1	Prodigal:2.6	CDS	914162	915457	.	+	0	ID=AOGHMILI_00869;eC_number=4.3.2.2;Name=purB;gene=purB;inference=ab initio prediction:Prodigal:2.6,similar to AA sequence:UniProtKB:Q7A4Q3;locus_tag=AOGHMILI_00869;product=Adenylosuccinate lyase
1	Prodigal:2.6	CDS	915582	915884	.	+	0	ID=AOGHMILI_00870;inference=ab initio prediction:Prodigal:2.6;locus_tag=AOGHMILI_00870;product=hypothetical protein
1	Prodigal:2.6	CDS	916208	916900	.	+	0	ID=AOGHMILI_00871;eC_number=2.5.1.-;Name=pcrB;dbxref=COG:COG1646;gene=pcrB;inference=ab initio prediction:Prodigal:2.6,similar to AA sequence:UniProtKB:Q53726;locus_tag=AOGHMILI_00871;product=Heptaprenylglyceryl phosphate synthase
1	Prodigal:2.6	CDS	916897	919086	.	+	0	ID=AOGHMILI_00872;eC_number=3.6.4.12;Name=pcrA_2;gene=pcrA_2;inference=ab initio prediction:Prodigal:2.6,similar to AA sequence:UniProtKB:P64319;locus_tag=AOGHMILI_00872;product=ATP-dependent DNA helicase PcrA
1	Prodigal:2.6	CDS	919090	921087	.	+	0	ID=AOGHMILI_00873;eC_number=6.5.1.2;Name=ligA;dbxref=COG:COG0272;gene=ligA;inference=ab initio prediction:Prodigal:2.6,similar to AA sequence:UniProtKB:Q9AIU7;locus_tag=AOGHMILI_00873;product=DNA ligase
1	Prodigal:2.6	CDS	921107	922315	.	+	0	ID=AOGHMILI_00874;inference=ab initio prediction:Prodigal:2.6;locus_tag=AOGHMILI_00874;product=hypothetical protein
1	Prodigal:2.6	CDS	922643	924178	.	-	0	ID=AOGHMILI_00875;Name=putP;dbxref=COG:COG0591;gene=putP;inference=ab initio prediction:Prodigal:2.6,similar to AA sequence:UniProtKB:Q2FWY7;locus_tag=AOGHMILI_00875;product=Sodium/proline symporter
1	Prodigal:2.6	CDS	924556	924858	.	+	0	ID=AOGHMILI_00876;eC_number=6.3.5.-;Name=gatC;dbxref=COG:COG0721;gene=gatC;inference=ab initio prediction:Prodigal:2.6,similar to AA sequence:UniProtKB:P68807;locus_tag=AOGHMILI_00876;product=Aspartyl/glutamyl-tRNA(Asn/Gln) amidotransferase subunit C
1	Prodigal:2.6	CDS	924860	926317	.	+	0	ID=AOGHMILI_00877;eC_number=6.3.5.7;Name=gatA;dbxref=COG:COG0154;gene=gatA;inference=ab initio prediction:Prodigal:2.6,similar to AA sequence:UniProtKB:P63488;locus_tag=AOGHMILI_00877;product=Glutamyl-tRNA(Gln) amidotransferase subunit A
1	Prodigal:2.6	CDS	926330	927757	.	+	0	ID=AOGHMILI_00878;eC_number=6.3.5.-;Name=gatB;dbxref=COG:COG0064;gene=gatB;inference=ab initio prediction:Prodigal:2.6,similar to AA sequence:UniProtKB:P64201;locus_tag=AOGHMILI_00878;product=Aspartyl/glutamyl-tRNA(Asn/Gln) amidotransferase subunit B
1	Prodigal:2.6	CDS	927982	928932	.	+	0	ID=AOGHMILI_00879;eC_number=2.7.1.107;Name=dagK;gene=dagK;inference=ab initio prediction:Prodigal:2.6,similar to AA sequence:UniProtKB:Q6GFF9;locus_tag=AOGHMILI_00879;product=Diacylglycerol kinase
1	Prodigal:2.6	CDS	928964	930382	.	+	0	ID=AOGHMILI_00880;eC_number=2.1.1.189;Name=rlmCD;dbxref=COG:COG2265;gene=rlmCD;inference=ab initio prediction:Prodigal:2.6,similar to AA sequence:UniProtKB:O31503;locus_tag=AOGHMILI_00880;product=23S rRNA (uracil-C(5))-methyltransferase RlmCD
1	Prodigal:2.6	CDS	930526	931068	.	+	0	ID=AOGHMILI_00881;inference=ab initio prediction:Prodigal:2.6;locus_tag=AOGHMILI_00881;product=hypothetical protein
1	Prodigal:2.6	CDS	931378	932448	.	+	0	ID=AOGHMILI_00882;eC_number=2.7.7.7;Name=dinB;dbxref=COG:COG0389;gene=dinB;inference=ab initio prediction:Prodigal:2.6,similar to AA sequence:UniProtKB:Q47155;locus_tag=AOGHMILI_00882;product=DNA polymerase IV
1	Prodigal:2.6	CDS	932479	933033	.	-	0	ID=AOGHMILI_00883;eC_number=3.1.-.-;dbxref=COG:COG0322;inference=ab initio prediction:Prodigal:2.6,similar to AA sequence:UniProtKB:P9WLJ1;locus_tag=AOGHMILI_00883;product=Putative bifunctional exonuclease/endonuclease protein
1	Prodigal:2.6	CDS	933222	933722	.	-	0	ID=AOGHMILI_00884;eC_number=1.16.3.2;Name=ftnA;dbxref=COG:COG1528;gene=ftnA;inference=ab initio prediction:Prodigal:2.6,similar to AA sequence:UniProtKB:Q2FWZ8;locus_tag=AOGHMILI_00884;product=Bacterial non-heme ferritin
1	Prodigal:2.6	CDS	933944	935257	.	+	0	ID=AOGHMILI_00885;eC_number=6.3.2.10;Name=murF_2;gene=murF_2;inference=ab initio prediction:Prodigal:2.6,protein motif:HAMAP:MF_02019;locus_tag=AOGHMILI_00885;product=UDP-N-acetylmuramoyl-tripeptide--D-alanyl-D-alanine ligase
1	Prodigal:2.6	CDS	935259	935984	.	+	0	ID=AOGHMILI_00886;Name=cobQ;gene=cobQ;inference=ab initio prediction:Prodigal:2.6,protein motif:HAMAP:MF_00028;locus_tag=AOGHMILI_00886;product=Cobyric acid synthase
1	Prodigal:2.6	CDS	936425	936961	.	+	0	ID=AOGHMILI_00887;inference=ab initio prediction:Prodigal:2.6;locus_tag=AOGHMILI_00887;product=hypothetical protein
1	Prodigal:2.6	CDS	937112	938098	.	-	0	ID=AOGHMILI_00888;inference=ab initio prediction:Prodigal:2.6;locus_tag=AOGHMILI_00888;product=hypothetical protein
1	Prodigal:2.6	CDS	938272	939027	.	+	0	ID=AOGHMILI_00889;eC_number=3.4.11.18;Name=map;dbxref=COG:COG0024;gene=map;inference=ab initio prediction:Prodigal:2.6,similar to AA sequence:UniProtKB:P0A078;locus_tag=AOGHMILI_00889;product=Methionine aminopeptidase
1	Prodigal:2.6	CDS	939185	939571	.	+	0	ID=AOGHMILI_00890;inference=ab initio prediction:Prodigal:2.6;locus_tag=AOGHMILI_00890;product=hypothetical protein
1	Prodigal:2.6	CDS	939586	940287	.	+	0	ID=AOGHMILI_00891;Name=liaF;dbxref=COG:COG4758;gene=liaF;inference=ab initio prediction:Prodigal:2.6,similar to AA sequence:UniProtKB:O32199;locus_tag=AOGHMILI_00891;product=Protein LiaF
1	Prodigal:2.6	CDS	940284	941330	.	+	0	ID=AOGHMILI_00892;eC_number=2.7.13.3;Name=vraS;gene=vraS;inference=ab initio prediction:Prodigal:2.6,similar to AA sequence:UniProtKB:Q99SZ7;locus_tag=AOGHMILI_00892;product=Sensor protein VraS
1	Prodigal:2.6	CDS	941320	941949	.	+	0	ID=AOGHMILI_00893;Name=vraR_1;dbxref=COG:COG2197;gene=vraR_1;inference=ab initio prediction:Prodigal:2.6,similar to AA sequence:UniProtKB:Q7A2Q1;locus_tag=AOGHMILI_00893;product=Response regulator protein VraR
1	Prodigal:2.6	CDS	942006	943184	.	-	0	ID=AOGHMILI_00894;inference=ab initio prediction:Prodigal:2.6,similar to AA sequence:UniProtKB:P0A8K8;locus_tag=AOGHMILI_00894;note=UPF0761 membrane protein YihY;product=hypothetical protein
1	Prodigal:2.6	CDS	943591	943875	.	-	0	ID=AOGHMILI_00895;inference=ab initio prediction:Prodigal:2.6;locus_tag=AOGHMILI_00895;product=hypothetical protein
1	Prodigal:2.6	CDS	943883	944347	.	-	0	ID=AOGHMILI_00896;eC_number=3.1.3.48;Name=ptpA;gene=ptpA;inference=ab initio prediction:Prodigal:2.6,similar to AA sequence:UniProtKB:Q7A4S1;locus_tag=AOGHMILI_00896;product=Low molecular weight protein-tyrosine-phosphatase PtpA
1	Prodigal:2.6	CDS	944488	944703	.	+	0	ID=AOGHMILI_00897;inference=ab initio prediction:Prodigal:2.6,similar to AA sequence:UniProtKB:Q7A4S2;locus_tag=AOGHMILI_00897;note=UPF0435 protein SA1696;product=hypothetical protein
1	Prodigal:2.6	CDS	944705	945946	.	+	0	ID=AOGHMILI_00898;eC_number=3.4.11.-;Name=pepS;dbxref=COG:COG2309;gene=pepS;inference=ab initio prediction:Prodigal:2.6,similar to AA sequence:UniProtKB:Q9X4A7;locus_tag=AOGHMILI_00898;product=Aminopeptidase PepS
1	Prodigal:2.6	CDS	946026	946556	.	+	0	ID=AOGHMILI_00899;eC_number=3.1.2.-;dbxref=COG:COG1607;inference=ab initio prediction:Prodigal:2.6,similar to AA sequence:UniProtKB:P44886;locus_tag=AOGHMILI_00899;product=putative acyl-CoA thioester hydrolase
1	Prodigal:2.6	CDS	946693	947835	.	-	0	ID=AOGHMILI_00900;eC_number=4.3.99.3;Name=queE_1;gene=queE_1;inference=ab initio prediction:Prodigal:2.6,protein motif:HAMAP:MF_00917;locus_tag=AOGHMILI_00900;product=7-carboxy-7-deazaguanine synthase
1	Prodigal:2.6	CDS	947994	948155	.	+	0	ID=AOGHMILI_00901;inference=ab initio prediction:Prodigal:2.6;locus_tag=AOGHMILI_00901;product=hypothetical protein
1	Prodigal:2.6	CDS	948455	948973	.	+	0	ID=AOGHMILI_00902;dbxref=COG:COG0693;inference=ab initio prediction:Prodigal:2.6,similar to AA sequence:UniProtKB:P0A0K0;locus_tag=AOGHMILI_00902;product=putative protein
1	Prodigal:2.6	CDS	949294	950103	.	+	0	ID=AOGHMILI_00903;eC_number=2.4.1.129;Name=mgt;dbxref=COG:COG0744;gene=mgt;inference=ab initio prediction:Prodigal:2.6,similar to AA sequence:UniProtKB:Q93Q23;locus_tag=AOGHMILI_00903;product=Monofunctional glycosyltransferase
1	Prodigal:2.6	CDS	950381	951184	.	+	0	ID=AOGHMILI_00904;Name=recX;gene=recX;inference=ab initio prediction:Prodigal:2.6,similar to AA sequence:UniProtKB:P66003;locus_tag=AOGHMILI_00904;product=Regulatory protein RecX
1	Prodigal:2.6	CDS	951177	951491	.	+	0	ID=AOGHMILI_00905;Name=yfhH;gene=yfhH;inference=ab initio prediction:Prodigal:2.6,similar to AA sequence:UniProtKB:O31576;locus_tag=AOGHMILI_00905;product=putative protein YfhH
1	Prodigal:2.6	CDS	951507	953024	.	+	0	ID=AOGHMILI_00906;eC_number=3.6.3.40;Name=tagH_1;gene=tagH_1;inference=ab initio prediction:Prodigal:2.6,similar to AA sequence:UniProtKB:Q7A713;locus_tag=AOGHMILI_00906;product=Teichoic acids export ATP-binding protein TagH
1	Prodigal:2.6	CDS	953033	953863	.	+	0	ID=AOGHMILI_00907;inference=ab initio prediction:Prodigal:2.6;locus_tag=AOGHMILI_00907;product=hypothetical protein
1	Prodigal:2.6	CDS	954049	955023	.	-	0	ID=AOGHMILI_00908;Name=yfhP;dbxref=COG:COG1988;gene=yfhP;inference=ab initio prediction:Prodigal:2.6,similar to AA sequence:UniProtKB:O31583;locus_tag=AOGHMILI_00908;product=putative protein YfhP
1	Prodigal:2.6	CDS	955204	956247	.	+	0	ID=AOGHMILI_00909;eC_number=3.2.2.-;Name=mutY;gene=mutY;inference=ab initio prediction:Prodigal:2.6,similar to AA sequence:UniProtKB:P83847;locus_tag=AOGHMILI_00909;product=Adenine DNA glycosylase
1	Prodigal:2.6	CDS	956354	956896	.	+	0	ID=AOGHMILI_00910;inference=ab initio prediction:Prodigal:2.6,similar to AA sequence:UniProtKB:Q97NV6;locus_tag=AOGHMILI_00910;note=UPF0374 protein SP_1903;product=hypothetical protein
1	Prodigal:2.6	CDS	957138	958874	.	+	0	ID=AOGHMILI_00911;eC_number=3.6.3.-;inference=ab initio prediction:Prodigal:2.6,similar to AA sequence:UniProtKB:Q7A4T3;locus_tag=AOGHMILI_00911;product=Putative multidrug export ATP-binding/permease protein
1	Prodigal:2.6	CDS	959034	960128	.	-	0	ID=AOGHMILI_00912;inference=ab initio prediction:Prodigal:2.6;locus_tag=AOGHMILI_00912;product=hypothetical protein
1	Prodigal:2.6	CDS	960435	961724	.	-	0	ID=AOGHMILI_00913;eC_number=5.4.3.8;Name=hemL2;gene=hemL2;inference=ab initio prediction:Prodigal:2.6,similar to AA sequence:UniProtKB:Q7A4T5;locus_tag=AOGHMILI_00913;product=Glutamate-1-semialdehyde 2%2C1-aminomutase 2
1	Prodigal:2.6	CDS	961805	962263	.	+	0	ID=AOGHMILI_00914;eC_number=1.11.1.15;Name=bcp;dbxref=COG:COG1225;gene=bcp;inference=ab initio prediction:Prodigal:2.6,similar to AA sequence:UniProtKB:Q83CY8;locus_tag=AOGHMILI_00914;product=Putative peroxiredoxin bcp
1	Prodigal:2.6	CDS	962266	963216	.	+	0	ID=AOGHMILI_00915;eC_number=1.1.1.310;Name=slcC;dbxref=COG:COG0111;gene=slcC;inference=ab initio prediction:Prodigal:2.6,similar to AA sequence:UniProtKB:Q1QWN6;locus_tag=AOGHMILI_00915;product=(S)-sulfolactate dehydrogenase
1	Prodigal:2.6	CDS	963312	963764	.	+	0	ID=AOGHMILI_00916;Name=perR;dbxref=COG:COG0735;gene=perR;inference=ab initio prediction:Prodigal:2.6,similar to AA sequence:UniProtKB:Q2G282;locus_tag=AOGHMILI_00916;product=Peroxide-responsive repressor PerR
1	Aragorn:1.2	tRNA	966060	966136	.	+	.	ID=AOGHMILI_00917;inference=COORDINATES:profile:Aragorn:1.2;locus_tag=AOGHMILI_00917;product=tRNA-Ile(gat)
1	Aragorn:1.2	tRNA	966157	966232	.	+	.	ID=AOGHMILI_00918;inference=COORDINATES:profile:Aragorn:1.2;locus_tag=AOGHMILI_00918;product=tRNA-Ala(tgc)
1	Aragorn:1.2	tRNA	969535	969610	.	+	.	ID=AOGHMILI_00919;inference=COORDINATES:profile:Aragorn:1.2;locus_tag=AOGHMILI_00919;product=tRNA-Val(tac)
1	Aragorn:1.2	tRNA	969617	969692	.	+	.	ID=AOGHMILI_00920;inference=COORDINATES:profile:Aragorn:1.2;locus_tag=AOGHMILI_00920;product=tRNA-Thr(tgt)
1	Aragorn:1.2	tRNA	969699	969774	.	+	.	ID=AOGHMILI_00921;inference=COORDINATES:profile:Aragorn:1.2;locus_tag=AOGHMILI_00921;product=tRNA-Lys(ttt)
1	Aragorn:1.2	tRNA	969783	969865	.	+	.	ID=AOGHMILI_00922;inference=COORDINATES:profile:Aragorn:1.2;locus_tag=AOGHMILI_00922;product=tRNA-Leu(tag)
1	Aragorn:1.2	tRNA	969869	969943	.	+	.	ID=AOGHMILI_00923;inference=COORDINATES:profile:Aragorn:1.2;locus_tag=AOGHMILI_00923;product=tRNA-Gly(gcc)
1	Aragorn:1.2	tRNA	969955	970043	.	+	.	ID=AOGHMILI_00924;inference=COORDINATES:profile:Aragorn:1.2;locus_tag=AOGHMILI_00924;product=tRNA-Leu(taa)
1	Aragorn:1.2	tRNA	970056	970130	.	+	.	ID=AOGHMILI_00925;inference=COORDINATES:profile:Aragorn:1.2;locus_tag=AOGHMILI_00925;product=tRNA-Arg(acg)
1	Aragorn:1.2	tRNA	970139	970212	.	+	.	ID=AOGHMILI_00926;inference=COORDINATES:profile:Aragorn:1.2;locus_tag=AOGHMILI_00926;product=tRNA-Pro(tgg)
1	Aragorn:1.2	tRNA	970229	970304	.	+	.	ID=AOGHMILI_00927;inference=COORDINATES:profile:Aragorn:1.2;locus_tag=AOGHMILI_00927;product=tRNA-Ala(tgc)
1	Aragorn:1.2	tRNA	970329	970403	.	+	.	ID=AOGHMILI_00928;inference=COORDINATES:profile:Aragorn:1.2;locus_tag=AOGHMILI_00928;product=tRNA-Met(cat)
1	Aragorn:1.2	tRNA	970430	970503	.	+	.	ID=AOGHMILI_00929;inference=COORDINATES:profile:Aragorn:1.2;locus_tag=AOGHMILI_00929;product=tRNA-Met(cat)
1	Aragorn:1.2	tRNA	970512	970603	.	+	.	ID=AOGHMILI_00930;inference=COORDINATES:profile:Aragorn:1.2;locus_tag=AOGHMILI_00930;product=tRNA-Ser(tga)
1	Aragorn:1.2	tRNA	970610	970685	.	+	.	ID=AOGHMILI_00931;inference=COORDINATES:profile:Aragorn:1.2;locus_tag=AOGHMILI_00931;product=tRNA-Asp(gtc)
1	Aragorn:1.2	tRNA	970723	970815	.	+	.	ID=AOGHMILI_00932;inference=COORDINATES:profile:Aragorn:1.2;locus_tag=AOGHMILI_00932;product=tRNA-Ser(tga)
1	Aragorn:1.2	tRNA	970827	970900	.	+	.	ID=AOGHMILI_00933;inference=COORDINATES:profile:Aragorn:1.2;locus_tag=AOGHMILI_00933;product=tRNA-Met(cat)
1	Aragorn:1.2	tRNA	971004	971078	.	+	.	ID=AOGHMILI_00934;inference=COORDINATES:profile:Aragorn:1.2;locus_tag=AOGHMILI_00934;product=tRNA-Phe(gaa)
1	Aragorn:1.2	tRNA	971086	971161	.	+	.	ID=AOGHMILI_00935;inference=COORDINATES:profile:Aragorn:1.2;locus_tag=AOGHMILI_00935;product=tRNA-Thr(tgt)
1	Aragorn:1.2	tRNA	971166	971249	.	+	.	ID=AOGHMILI_00936;inference=COORDINATES:profile:Aragorn:1.2;locus_tag=AOGHMILI_00936;product=tRNA-Tyr(gta)
1	Aragorn:1.2	tRNA	971258	971331	.	+	.	ID=AOGHMILI_00937;inference=COORDINATES:profile:Aragorn:1.2;locus_tag=AOGHMILI_00937;product=tRNA-Trp(cca)
1	Aragorn:1.2	tRNA	971334	971407	.	+	.	ID=AOGHMILI_00938;inference=COORDINATES:profile:Aragorn:1.2;locus_tag=AOGHMILI_00938;product=tRNA-His(gtg)
1	Aragorn:1.2	tRNA	971418	971489	.	+	.	ID=AOGHMILI_00939;inference=COORDINATES:profile:Aragorn:1.2;locus_tag=AOGHMILI_00939;product=tRNA-Gln(ttg)
1	Aragorn:1.2	tRNA	971495	971568	.	+	.	ID=AOGHMILI_00940;inference=COORDINATES:profile:Aragorn:1.2;locus_tag=AOGHMILI_00940;product=tRNA-Cys(gca)
1	Aragorn:1.2	tRNA	971578	971652	.	+	.	ID=AOGHMILI_00941;inference=COORDINATES:profile:Aragorn:1.2;locus_tag=AOGHMILI_00941;product=tRNA-Gly(tcc)
1	Aragorn:1.2	tRNA	971667	971741	.	+	.	ID=AOGHMILI_00942;inference=COORDINATES:profile:Aragorn:1.2;locus_tag=AOGHMILI_00942;product=tRNA-Gly(tcc)
1	Aragorn:1.2	tRNA	971868	971951	.	+	.	ID=AOGHMILI_00943;inference=COORDINATES:profile:Aragorn:1.2;locus_tag=AOGHMILI_00943;product=tRNA-Leu(caa)
1	Prodigal:2.6	CDS	972269	973117	.	+	0	ID=AOGHMILI_00944;eC_number=3.4.21.19;Name=gseA;dbxref=COG:COG3591;gene=gseA;inference=ab initio prediction:Prodigal:2.6,similar to AA sequence:UniProtKB:P0C0Q1;locus_tag=AOGHMILI_00944;product=Glutamyl endopeptidase
1	Prodigal:2.6	CDS	973343	974401	.	+	0	ID=AOGHMILI_00945;inference=ab initio prediction:Prodigal:2.6;locus_tag=AOGHMILI_00945;product=hypothetical protein
1	Prodigal:2.6	CDS	974640	976097	.	+	0	ID=AOGHMILI_00946;Name=artQ;dbxref=COG:COG0765;gene=artQ;inference=ab initio prediction:Prodigal:2.6,similar to AA sequence:UniProtKB:P54536;locus_tag=AOGHMILI_00946;product=Arginine transport system permease protein ArtQ
1	Prodigal:2.6	CDS	976084	976812	.	+	0	ID=AOGHMILI_00947;Name=artM;dbxref=COG:COG1126;gene=artM;inference=ab initio prediction:Prodigal:2.6,similar to AA sequence:UniProtKB:P54537;locus_tag=AOGHMILI_00947;product=Arginine transport ATP-binding protein ArtM
1	Prodigal:2.6	CDS	977309	977464	.	+	0	ID=AOGHMILI_00948;inference=ab initio prediction:Prodigal:2.6;locus_tag=AOGHMILI_00948;product=hypothetical protein
1	Prodigal:2.6	CDS	977674	978804	.	+	0	ID=AOGHMILI_00949;eC_number=1.17.99.6;Name=queG;dbxref=COG:COG1600;gene=queG;inference=ab initio prediction:Prodigal:2.6,similar to AA sequence:UniProtKB:P97030;locus_tag=AOGHMILI_00949;product=Epoxyqueuosine reductase
1	Prodigal:2.6	CDS	978801	979271	.	+	0	ID=AOGHMILI_00950;eC_number=2.1.1.207;Name=trmL;dbxref=COG:COG0219;gene=trmL;inference=ab initio prediction:Prodigal:2.6,similar to AA sequence:UniProtKB:Q74Y93;locus_tag=AOGHMILI_00950;product=tRNA (cytidine(34)-2'-O)-methyltransferase
1	Prodigal:2.6	CDS	979429	980028	.	+	0	ID=AOGHMILI_00951;eC_number=3.5.99.6;Name=nagB_1;gene=nagB_1;inference=ab initio prediction:Prodigal:2.6,protein motif:HAMAP:MF_01241;locus_tag=AOGHMILI_00951;product=Glucosamine-6-phosphate deaminase
1	Prodigal:2.6	CDS	980049	980231	.	+	0	ID=AOGHMILI_00952;inference=ab initio prediction:Prodigal:2.6;locus_tag=AOGHMILI_00952;product=hypothetical protein
1	Prodigal:2.6	CDS	980387	980791	.	+	0	ID=AOGHMILI_00953;inference=ab initio prediction:Prodigal:2.6;locus_tag=AOGHMILI_00953;product=hypothetical protein
1	Prodigal:2.6	CDS	980976	982361	.	+	0	ID=AOGHMILI_00954;eC_number=4.2.1.2;Name=fumC;gene=fumC;inference=ab initio prediction:Prodigal:2.6,similar to AA sequence:UniProtKB:P64173;locus_tag=AOGHMILI_00954;product=Fumarate hydratase class II
1	Prodigal:2.6	CDS	982722	983546	.	-	0	ID=AOGHMILI_00955;eC_number=5.4.99.23;Name=rluD_1;dbxref=COG:COG0564;gene=rluD_1;inference=ab initio prediction:Prodigal:2.6,similar to AA sequence:UniProtKB:P33643;locus_tag=AOGHMILI_00955;product=Ribosomal large subunit pseudouridine synthase D
1	Prodigal:2.6	CDS	983705	984838	.	+	0	ID=AOGHMILI_00956;eC_number=2.7.13.3;Name=liaS;dbxref=COG:COG4585;gene=liaS;inference=ab initio prediction:Prodigal:2.6,similar to AA sequence:UniProtKB:O32198;locus_tag=AOGHMILI_00956;product=Sensor histidine kinase LiaS
1	Prodigal:2.6	CDS	984831	985454	.	+	0	ID=AOGHMILI_00957;Name=vraR_2;dbxref=COG:COG2197;gene=vraR_2;inference=ab initio prediction:Prodigal:2.6,similar to AA sequence:UniProtKB:Q7A2Q1;locus_tag=AOGHMILI_00957;product=Response regulator protein VraR
1	Prodigal:2.6	CDS	985725	986189	.	+	0	ID=AOGHMILI_00958;inference=ab initio prediction:Prodigal:2.6;locus_tag=AOGHMILI_00958;product=hypothetical protein
1	Prodigal:2.6	CDS	986368	987501	.	+	0	ID=AOGHMILI_00959;inference=ab initio prediction:Prodigal:2.6,similar to AA sequence:UniProtKB:Q7A4V2;locus_tag=AOGHMILI_00959;note=UPF0754 membrane protein SA1664;product=hypothetical protein
1	Prodigal:2.6	CDS	987574	987918	.	+	0	ID=AOGHMILI_00960;inference=ab initio prediction:Prodigal:2.6,similar to AA sequence:UniProtKB:Q7A4V3;locus_tag=AOGHMILI_00960;note=UPF0342 protein SA1663;product=hypothetical protein
1	Prodigal:2.6	CDS	988189	989385	.	+	0	ID=AOGHMILI_00961;Name=yhaO;dbxref=COG:COG0420;gene=yhaO;inference=ab initio prediction:Prodigal:2.6,similar to AA sequence:UniProtKB:O07522;locus_tag=AOGHMILI_00961;product=putative metallophosphoesterase YhaO
1	Prodigal:2.6	CDS	989375	992314	.	+	0	ID=AOGHMILI_00962;Name=yhaN;dbxref=COG:COG4717;gene=yhaN;inference=ab initio prediction:Prodigal:2.6,similar to AA sequence:UniProtKB:O08455;locus_tag=AOGHMILI_00962;product=putative protein YhaN
1	Prodigal:2.6	CDS	992311	993252	.	+	0	ID=AOGHMILI_00963;eC_number=3.1.-.-;Name=yhaM;dbxref=COG:COG3481;gene=yhaM;inference=ab initio prediction:Prodigal:2.6,similar to AA sequence:UniProtKB:O07521;locus_tag=AOGHMILI_00963;product=3'-5' exoribonuclease YhaM
1	Prodigal:2.6	CDS	993678	994655	.	-	0	ID=AOGHMILI_00964;eC_number=5.2.1.8;Name=prsA;dbxref=COG:COG0760;gene=prsA;inference=ab initio prediction:Prodigal:2.6,similar to AA sequence:UniProtKB:P60747;locus_tag=AOGHMILI_00964;product=Foldase protein PrsA
1	Prodigal:2.6	CDS	994857	995417	.	-	0	ID=AOGHMILI_00965;inference=ab initio prediction:Prodigal:2.6;locus_tag=AOGHMILI_00965;product=hypothetical protein
1	Prodigal:2.6	CDS	995583	995954	.	-	0	ID=AOGHMILI_00966;inference=ab initio prediction:Prodigal:2.6;locus_tag=AOGHMILI_00966;product=hypothetical protein
1	Prodigal:2.6	CDS	996031	996456	.	-	0	ID=AOGHMILI_00967;Name=hit;dbxref=COG:COG0537;gene=hit;inference=ab initio prediction:Prodigal:2.6,similar to AA sequence:UniProtKB:O07513;locus_tag=AOGHMILI_00967;product=Protein hit
1	Prodigal:2.6	CDS	996586	997326	.	+	0	ID=AOGHMILI_00968;Name=ecsA;dbxref=COG:COG1131;gene=ecsA;inference=ab initio prediction:Prodigal:2.6,similar to AA sequence:UniProtKB:P55339;locus_tag=AOGHMILI_00968;product=ABC-type transporter ATP-binding protein EcsA
1	Prodigal:2.6	CDS	997295	998542	.	+	0	ID=AOGHMILI_00969;inference=ab initio prediction:Prodigal:2.6;locus_tag=AOGHMILI_00969;product=hypothetical protein
1	Prodigal:2.6	CDS	998601	999218	.	+	0	ID=AOGHMILI_00970;inference=ab initio prediction:Prodigal:2.6;locus_tag=AOGHMILI_00970;product=hypothetical protein
1	Prodigal:2.6	CDS	999781	1000284	.	-	0	ID=AOGHMILI_00971;Name=traP;dbxref=COG:COG2329;gene=traP;inference=ab initio prediction:Prodigal:2.6,similar to AA sequence:UniProtKB:Q8GQQ1;locus_tag=AOGHMILI_00971;product=Signal transduction protein TRAP
1	Prodigal:2.6	CDS	1000559	1001638	.	+	0	ID=AOGHMILI_00972;eC_number=4.1.1.37;Name=hemE;gene=hemE;inference=ab initio prediction:Prodigal:2.6,similar to AA sequence:UniProtKB:P67420;locus_tag=AOGHMILI_00972;product=Uroporphyrinogen decarboxylase
1	Prodigal:2.6	CDS	1001714	1002637	.	+	0	ID=AOGHMILI_00973;eC_number=4.99.1.1;Name=hemH;gene=hemH;inference=ab initio prediction:Prodigal:2.6,similar to AA sequence:UniProtKB:P64125;locus_tag=AOGHMILI_00973;product=Ferrochelatase
1	Prodigal:2.6	CDS	1002730	1004178	.	+	0	ID=AOGHMILI_00974;eC_number=1.3.3.4;Name=hemY;dbxref=COG:COG1232;gene=hemY;inference=ab initio prediction:Prodigal:2.6,similar to AA sequence:UniProtKB:P32397;locus_tag=AOGHMILI_00974;product=Protoporphyrinogen oxidase
1	Prodigal:2.6	CDS	1004314	1004868	.	+	0	ID=AOGHMILI_00975;eC_number=3.-.-.-;Name=ydeN;dbxref=COG:COG3545;gene=ydeN;inference=ab initio prediction:Prodigal:2.6,similar to AA sequence:UniProtKB:P96671;locus_tag=AOGHMILI_00975;product=Putative hydrolase YdeN
1	Aragorn:1.2	tRNA	1005183	1005256	.	+	.	ID=AOGHMILI_00976;inference=COORDINATES:profile:Aragorn:1.2;locus_tag=AOGHMILI_00976;product=tRNA-Met(cat)
1	Aragorn:1.2	tRNA	1005271	1005346	.	+	.	ID=AOGHMILI_00977;inference=COORDINATES:profile:Aragorn:1.2;locus_tag=AOGHMILI_00977;product=tRNA-Asp(gtc)
1	Aragorn:1.2	tRNA	1005356	1005430	.	+	.	ID=AOGHMILI_00978;inference=COORDINATES:profile:Aragorn:1.2;locus_tag=AOGHMILI_00978;product=tRNA-Phe(gaa)
1	Aragorn:1.2	tRNA	1005443	1005518	.	+	.	ID=AOGHMILI_00979;inference=COORDINATES:profile:Aragorn:1.2;locus_tag=AOGHMILI_00979;product=tRNA-His(gtg)
1	Aragorn:1.2	tRNA	1005536	1005609	.	+	.	ID=AOGHMILI_00980;inference=COORDINATES:profile:Aragorn:1.2;locus_tag=AOGHMILI_00980;product=tRNA-Gly(tcc)
1	Aragorn:1.2	tRNA	1005619	1005693	.	+	.	ID=AOGHMILI_00981;inference=COORDINATES:profile:Aragorn:1.2;locus_tag=AOGHMILI_00981;product=tRNA-Asn(gtt)
1	Aragorn:1.2	tRNA	1005694	1005767	.	+	.	ID=AOGHMILI_00982;inference=COORDINATES:profile:Aragorn:1.2;locus_tag=AOGHMILI_00982;product=tRNA-Glu(ttc)
1	Aragorn:1.2	tRNA	1005819	1005909	.	+	.	ID=AOGHMILI_00983;inference=COORDINATES:profile:Aragorn:1.2;locus_tag=AOGHMILI_00983;product=tRNA-Ser(gga)
1	Prodigal:2.6	CDS	1006510	1007082	.	-	0	ID=AOGHMILI_00984;inference=ab initio prediction:Prodigal:2.6;locus_tag=AOGHMILI_00984;product=hypothetical protein
1	Prodigal:2.6	CDS	1007180	1007401	.	-	0	ID=AOGHMILI_00985;inference=ab initio prediction:Prodigal:2.6;locus_tag=AOGHMILI_00985;product=hypothetical protein
1	Prodigal:2.6	CDS	1007370	1007621	.	-	0	ID=AOGHMILI_00986;inference=ab initio prediction:Prodigal:2.6;locus_tag=AOGHMILI_00986;product=hypothetical protein
1	Prodigal:2.6	CDS	1008279	1009703	.	+	0	ID=AOGHMILI_00987;eC_number=6.2.1.26;Name=menE;gene=menE;inference=ab initio prediction:Prodigal:2.6,similar to AA sequence:UniProtKB:P63526;locus_tag=AOGHMILI_00987;product=2-succinylbenzoate--CoA ligase
1	Prodigal:2.6	CDS	1009693	1010694	.	+	0	ID=AOGHMILI_00988;eC_number=4.2.1.113;Name=menC;dbxref=COG:COG4948;gene=menC;inference=ab initio prediction:Prodigal:2.6,similar to AA sequence:UniProtKB:O34514;locus_tag=AOGHMILI_00988;product=o-succinylbenzoate synthase
1	Prodigal:2.6	CDS	1010691	1010942	.	-	0	ID=AOGHMILI_00989;dbxref=COG:COG0759;inference=ab initio prediction:Prodigal:2.6,similar to AA sequence:UniProtKB:Q97NX8;locus_tag=AOGHMILI_00989;product=Putative membrane protein insertion efficiency factor
1	Prodigal:2.6	CDS	1011001	1011477	.	+	0	ID=AOGHMILI_00990;eC_number=3.6.1.55;Name=ytkD;dbxref=COG:COG0494;gene=ytkD;inference=ab initio prediction:Prodigal:2.6,similar to AA sequence:UniProtKB:O35013;locus_tag=AOGHMILI_00990;product=Putative 8-oxo-dGTP diphosphatase YtkD
1	Prodigal:2.6	CDS	1011488	1012249	.	+	0	ID=AOGHMILI_00991;inference=ab initio prediction:Prodigal:2.6;locus_tag=AOGHMILI_00991;product=hypothetical protein
1	Prodigal:2.6	CDS	1012480	1014189	.	-	0	ID=AOGHMILI_00992;eC_number=4.1.1.49;Name=pckA;gene=pckA;inference=ab initio prediction:Prodigal:2.6,similar to AA sequence:UniProtKB:P99128;locus_tag=AOGHMILI_00992;product=Phosphoenolpyruvate carboxykinase (ATP)
1	Prodigal:2.6	CDS	1014442	1015641	.	+	0	ID=AOGHMILI_00993;eC_number=2.5.1.6;Name=metK;gene=metK;inference=ab initio prediction:Prodigal:2.6,similar to AA sequence:UniProtKB:P66767;locus_tag=AOGHMILI_00993;product=S-adenosylmethionine synthase
1	Prodigal:2.6	CDS	1015744	1016652	.	+	0	ID=AOGHMILI_00994;inference=ab initio prediction:Prodigal:2.6;locus_tag=AOGHMILI_00994;product=hypothetical protein
1	Prodigal:2.6	CDS	1016832	1017668	.	+	0	ID=AOGHMILI_00995;eC_number=1.1.1.-;Name=yvgN;dbxref=COG:COG0656;gene=yvgN;inference=ab initio prediction:Prodigal:2.6,similar to AA sequence:UniProtKB:O32210;locus_tag=AOGHMILI_00995;product=Glyoxal reductase
1	Prodigal:2.6	CDS	1017953	1018108	.	+	0	ID=AOGHMILI_00996;inference=ab initio prediction:Prodigal:2.6;locus_tag=AOGHMILI_00996;product=hypothetical protein
1	Prodigal:2.6	CDS	1018338	1019309	.	-	0	ID=AOGHMILI_00997;inference=ab initio prediction:Prodigal:2.6;locus_tag=AOGHMILI_00997;product=hypothetical protein
1	Prodigal:2.6	CDS	1019995	1020348	.	-	0	ID=AOGHMILI_00998;Name=crcB_1;dbxref=COG:COG0239;gene=crcB_1;inference=ab initio prediction:Prodigal:2.6,similar to AA sequence:UniProtKB:Q7VYU0;locus_tag=AOGHMILI_00998;product=Putative fluoride ion transporter CrcB
1	Prodigal:2.6	CDS	1020345	1020710	.	-	0	ID=AOGHMILI_00999;Name=crcB_2;dbxref=COG:COG0239;gene=crcB_2;inference=ab initio prediction:Prodigal:2.6,similar to AA sequence:UniProtKB:Q7VYU0;locus_tag=AOGHMILI_00999;product=Putative fluoride ion transporter CrcB
1	Prodigal:2.6	CDS	1020749	1021057	.	-	0	ID=AOGHMILI_01000;inference=ab initio prediction:Prodigal:2.6;locus_tag=AOGHMILI_01000;product=hypothetical protein
1	Prodigal:2.6	CDS	1021334	1022047	.	+	0	ID=AOGHMILI_01001;eC_number=2.2.1.2;Name=tal;dbxref=COG:COG0176;gene=tal;inference=ab initio prediction:Prodigal:2.6,similar to AA sequence:UniProtKB:Q9WYD1;locus_tag=AOGHMILI_01001;product=Transaldolase
1	Prodigal:2.6	CDS	1022187	1022630	.	+	0	ID=AOGHMILI_01002;inference=ab initio prediction:Prodigal:2.6;locus_tag=AOGHMILI_01002;product=hypothetical protein
1	Prodigal:2.6	CDS	1022617	1023060	.	-	0	ID=AOGHMILI_01003;inference=ab initio prediction:Prodigal:2.6;locus_tag=AOGHMILI_01003;product=hypothetical protein
1	Prodigal:2.6	CDS	1023066	1023545	.	-	0	ID=AOGHMILI_01004;Name=sigS;dbxref=COG:COG1595;gene=sigS;inference=ab initio prediction:Prodigal:2.6,similar to AA sequence:UniProtKB:Q2FXF2;locus_tag=AOGHMILI_01004;product=RNA polymerase sigma factor SigS
1	Prodigal:2.6	CDS	1023753	1023968	.	+	0	ID=AOGHMILI_01005;inference=ab initio prediction:Prodigal:2.6;locus_tag=AOGHMILI_01005;product=hypothetical protein
1	Prodigal:2.6	CDS	1024346	1025197	.	+	0	ID=AOGHMILI_01006;Name=atl_2;dbxref=COG:COG4193;gene=atl_2;inference=ab initio prediction:Prodigal:2.6,similar to AA sequence:UniProtKB:P0C5Z8;locus_tag=AOGHMILI_01006;product=Bifunctional autolysin
1	Prodigal:2.6	CDS	1025545	1027029	.	+	0	ID=AOGHMILI_01007;inference=ab initio prediction:Prodigal:2.6;locus_tag=AOGHMILI_01007;product=hypothetical protein
1	Prodigal:2.6	CDS	1027478	1028509	.	+	0	ID=AOGHMILI_01008;Name=ribD;dbxref=COG:COG0117;gene=ribD;inference=ab initio prediction:Prodigal:2.6,similar to AA sequence:UniProtKB:P17618;locus_tag=AOGHMILI_01008;product=Riboflavin biosynthesis protein RibD
1	Prodigal:2.6	CDS	1028516	1029148	.	+	0	ID=AOGHMILI_01009;eC_number=2.5.1.9;Name=ribE;dbxref=COG:COG0307;gene=ribE;inference=ab initio prediction:Prodigal:2.6,similar to AA sequence:UniProtKB:P16440;locus_tag=AOGHMILI_01009;product=Riboflavin synthase
1	Prodigal:2.6	CDS	1029161	1030342	.	+	0	ID=AOGHMILI_01010;Name=ribBA;dbxref=COG:COG0108;gene=ribBA;inference=ab initio prediction:Prodigal:2.6,similar to AA sequence:UniProtKB:A5U2B7;locus_tag=AOGHMILI_01010;product=Riboflavin biosynthesis protein RibBA
1	Prodigal:2.6	CDS	1030355	1030816	.	+	0	ID=AOGHMILI_01011;eC_number=2.5.1.78;Name=ribH;gene=ribH;inference=ab initio prediction:Prodigal:2.6,similar to AA sequence:UniProtKB:P99141;locus_tag=AOGHMILI_01011;product=6%2C7-dimethyl-8-ribityllumazine synthase
1	Prodigal:2.6	CDS	1030864	1031865	.	-	0	ID=AOGHMILI_01012;eC_number=1.5.5.2;Name=putB;dbxref=COG:COG0506;gene=putB;inference=ab initio prediction:Prodigal:2.6,similar to AA sequence:UniProtKB:P94390;locus_tag=AOGHMILI_01012;product=Proline dehydrogenase 2
1	Prodigal:2.6	CDS	1032109	1032936	.	+	0	ID=AOGHMILI_01013;eC_number=3.1.1.-;Name=ytpA;dbxref=COG:COG2267;gene=ytpA;inference=ab initio prediction:Prodigal:2.6,similar to AA sequence:UniProtKB:O34705;locus_tag=AOGHMILI_01013;product=Phospholipase YtpA
1	Prodigal:2.6	CDS	1033417	1033827	.	+	0	ID=AOGHMILI_01014;Name=rot;gene=rot;inference=ab initio prediction:Prodigal:2.6,similar to AA sequence:UniProtKB:Q7A514;locus_tag=AOGHMILI_01014;product=HTH-type transcriptional regulator rot
1	Prodigal:2.6	CDS	1034064	1034627	.	-	0	ID=AOGHMILI_01015;eC_number=2.1.1.199;Name=rsmH_1;gene=rsmH_1;inference=ab initio prediction:Prodigal:2.6,protein motif:HAMAP:MF_01007;locus_tag=AOGHMILI_01015;product=Ribosomal RNA small subunit methyltransferase H
1	Prodigal:2.6	CDS	1034624	1035577	.	-	0	ID=AOGHMILI_01016;eC_number=2.8.1.6;Name=bioB_2;gene=bioB_2;inference=ab initio prediction:Prodigal:2.6,protein motif:HAMAP:MF_01694;locus_tag=AOGHMILI_01016;product=Biotin synthase
1	Prodigal:2.6	CDS	1035684	1036898	.	+	0	ID=AOGHMILI_01017;Name=mdtH;gene=mdtH;inference=ab initio prediction:Prodigal:2.6,similar to AA sequence:UniProtKB:P69367;locus_tag=AOGHMILI_01017;product=Multidrug resistance protein MdtH
1	Prodigal:2.6	CDS	1037160	1039604	.	+	0	ID=AOGHMILI_01018;eC_number=6.1.1.4;Name=leuS;gene=leuS;inference=ab initio prediction:Prodigal:2.6,similar to AA sequence:UniProtKB:P67513;locus_tag=AOGHMILI_01018;product=Leucine--tRNA ligase
1	Prodigal:2.6	CDS	1039630	1039941	.	+	0	ID=AOGHMILI_01019;eC_number=2.8.1.-;dbxref=COG:COG0607;inference=ab initio prediction:Prodigal:2.6,similar to AA sequence:UniProtKB:D3RPB9;locus_tag=AOGHMILI_01019;product=Sulfurtransferase
1	Prodigal:2.6	CDS	1040346	1051424	.	+	0	ID=AOGHMILI_01020;Name=ebh_1;gene=ebh_1;inference=ab initio prediction:Prodigal:2.6,similar to AA sequence:UniProtKB:Q8NWQ6;locus_tag=AOGHMILI_01020;product=Extracellular matrix-binding protein ebh
1	Prodigal:2.6	CDS	1051796	1053058	.	-	0	ID=AOGHMILI_01021;dbxref=COG:COG2081;inference=ab initio prediction:Prodigal:2.6,similar to AA sequence:UniProtKB:P44941;locus_tag=AOGHMILI_01021;product=putative protein
1	Prodigal:2.6	CDS	1053331	1054992	.	+	0	ID=AOGHMILI_01022;Name=murJ_1;dbxref=COG:COG2244;gene=murJ_1;inference=ab initio prediction:Prodigal:2.6,similar to AA sequence:UniProtKB:O34674;locus_tag=AOGHMILI_01022;product=Lipid II flippase MurJ
1	Prodigal:2.6	CDS	1054989	1055681	.	+	0	ID=AOGHMILI_01023;eC_number=5.4.99.19;Name=rsuA;dbxref=COG:COG1187;gene=rsuA;inference=ab initio prediction:Prodigal:2.6,similar to AA sequence:UniProtKB:P45124;locus_tag=AOGHMILI_01023;product=Ribosomal small subunit pseudouridine synthase A
1	Prodigal:2.6	CDS	1055699	1056127	.	+	0	ID=AOGHMILI_01024;inference=ab initio prediction:Prodigal:2.6;locus_tag=AOGHMILI_01024;product=hypothetical protein
1	Prodigal:2.6	CDS	1056435	1057844	.	+	0	ID=AOGHMILI_01025;eC_number=3.4.13.-;dbxref=COG:COG0624;inference=ab initio prediction:Prodigal:2.6,similar to AA sequence:UniProtKB:Q5HF23;locus_tag=AOGHMILI_01025;product=Putative dipeptidase
1	Prodigal:2.6	CDS	1057848	1058696	.	+	0	ID=AOGHMILI_01026;eC_number=2.6.1.21;Name=dat;gene=dat;inference=ab initio prediction:Prodigal:2.6,similar to AA sequence:UniProtKB:P99090;locus_tag=AOGHMILI_01026;product=D-alanine aminotransferase
1	Prodigal:2.6	CDS	1059080	1059874	.	+	0	ID=AOGHMILI_01027;inference=ab initio prediction:Prodigal:2.6;locus_tag=AOGHMILI_01027;product=hypothetical protein
1	Prodigal:2.6	CDS	1059885	1060535	.	+	0	ID=AOGHMILI_01028;eC_number=2.1.1.33;Name=trmB;dbxref=COG:COG0220;gene=trmB;inference=ab initio prediction:Prodigal:2.6,similar to AA sequence:UniProtKB:P67506;locus_tag=AOGHMILI_01028;product=tRNA (guanine-N(7)-)-methyltransferase
1	Prodigal:2.6	CDS	1060698	1061039	.	-	0	ID=AOGHMILI_01029;inference=ab initio prediction:Prodigal:2.6;locus_tag=AOGHMILI_01029;product=hypothetical protein
1	Prodigal:2.6	CDS	1061097	1062182	.	+	0	ID=AOGHMILI_01030;eC_number=3.4.11.7;Name=pepA_1;dbxref=COG:COG1363;gene=pepA_1;inference=ab initio prediction:Prodigal:2.6,similar to AA sequence:UniProtKB:Q48677;locus_tag=AOGHMILI_01030;product=Glutamyl aminopeptidase
1	Prodigal:2.6	CDS	1062188	1062499	.	+	0	ID=AOGHMILI_01031;Name=ytpP;gene=ytpP;inference=ab initio prediction:Prodigal:2.6,similar to AA sequence:UniProtKB:O34357;locus_tag=AOGHMILI_01031;product=Thioredoxin-like protein YtpP
1	Prodigal:2.6	CDS	1062637	1063491	.	+	0	ID=AOGHMILI_01032;inference=ab initio prediction:Prodigal:2.6,similar to AA sequence:UniProtKB:Q7A528;locus_tag=AOGHMILI_01032;note=UPF0354 protein SA1564;product=hypothetical protein
1	Prodigal:2.6	CDS	1063514	1064110	.	+	0	ID=AOGHMILI_01033;eC_number=6.1.1.20;Name=pheT_1;dbxref=COG:COG0072;gene=pheT_1;inference=ab initio prediction:Prodigal:2.6,similar to AA sequence:UniProtKB:Q4L5E4;locus_tag=AOGHMILI_01033;product=Phenylalanine--tRNA ligase beta subunit
1	Prodigal:2.6	CDS	1064131	1067640	.	+	0	ID=AOGHMILI_01034;Name=sftA;gene=sftA;inference=ab initio prediction:Prodigal:2.6,similar to AA sequence:UniProtKB:C0SP86;locus_tag=AOGHMILI_01034;product=DNA translocase SftA
1	Prodigal:2.6	CDS	1067661	1068974	.	+	0	ID=AOGHMILI_01035;eC_number=6.3.2.8;Name=murC;gene=murC;inference=ab initio prediction:Prodigal:2.6,similar to AA sequence:UniProtKB:P65475;locus_tag=AOGHMILI_01035;product=UDP-N-acetylmuramate--L-alanine ligase
1	Prodigal:2.6	CDS	1069049	1069540	.	+	0	ID=AOGHMILI_01036;inference=ab initio prediction:Prodigal:2.6,similar to AA sequence:UniProtKB:Q7A531;locus_tag=AOGHMILI_01036;note=UPF0478 protein SA1560;product=hypothetical protein
1	Prodigal:2.6	CDS	1069561	1070841	.	+	0	ID=AOGHMILI_01037;inference=ab initio prediction:Prodigal:2.6;locus_tag=AOGHMILI_01037;product=hypothetical protein
1	Prodigal:2.6	CDS	1071276	1072367	.	+	0	ID=AOGHMILI_01038;Name=aroA_1;dbxref=COG:COG1605;gene=aroA_1;inference=ab initio prediction:Prodigal:2.6,similar to AA sequence:UniProtKB:P39912;locus_tag=AOGHMILI_01038;product=Protein AroA(G)
1	Prodigal:2.6	CDS	1072623	1073612	.	+	0	ID=AOGHMILI_01039;Name=ccpA;gene=ccpA;inference=ab initio prediction:Prodigal:2.6,similar to AA sequence:UniProtKB:P99175;locus_tag=AOGHMILI_01039;product=Catabolite control protein A
1	Prodigal:2.6	CDS	1074032	1075699	.	+	0	ID=AOGHMILI_01040;eC_number=6.3.4.3;Name=fhs;gene=fhs;inference=ab initio prediction:Prodigal:2.6,similar to AA sequence:UniProtKB:Q7A535;locus_tag=AOGHMILI_01040;product=Formate--tetrahydrofolate ligase
1	Prodigal:2.6	CDS	1075789	1076694	.	-	0	ID=AOGHMILI_01041;Name=mrcA;dbxref=COG:COG5009;gene=mrcA;inference=ab initio prediction:Prodigal:2.6,similar to AA sequence:UniProtKB:Q07806;locus_tag=AOGHMILI_01041;product=Penicillin-binding protein 1A
1	Prodigal:2.6	CDS	1077098	1078363	.	+	0	ID=AOGHMILI_01042;eC_number=6.1.1.1;Name=tyrS;gene=tyrS;inference=ab initio prediction:Prodigal:2.6,similar to AA sequence:UniProtKB:A6QHR2;locus_tag=AOGHMILI_01042;product=Tyrosine--tRNA ligase
1	Prodigal:2.6	CDS	1078554	1079792	.	-	0	ID=AOGHMILI_01043;eC_number=3.4.21.107;Name=htrA;dbxref=COG:COG0265;gene=htrA;inference=ab initio prediction:Prodigal:2.6,similar to AA sequence:UniProtKB:O34358;locus_tag=AOGHMILI_01043;product=Serine protease Do-like HtrA
1	Prodigal:2.6	CDS	1080072	1080695	.	+	0	ID=AOGHMILI_01044;eC_number=2.3.1.-;Name=plsC;dbxref=COG:COG0204;gene=plsC;inference=ab initio prediction:Prodigal:2.6,similar to AA sequence:UniProtKB:O07584;locus_tag=AOGHMILI_01044;product=1-acyl-sn-glycerol-3-phosphate acyltransferase
1	Prodigal:2.6	CDS	1080905	1082377	.	+	0	ID=AOGHMILI_01045;Name=nagE;dbxref=COG:COG1263;gene=nagE;inference=ab initio prediction:Prodigal:2.6,similar to AA sequence:UniProtKB:P09323;locus_tag=AOGHMILI_01045;product=PTS system N-acetylglucosamine-specific EIICBA component
1	Prodigal:2.6	CDS	1082473	1083597	.	+	0	ID=AOGHMILI_01046;eC_number=3.1.3.18;Name=gph_1;gene=gph_1;inference=ab initio prediction:Prodigal:2.6,protein motif:HAMAP:MF_00495;locus_tag=AOGHMILI_01046;product=Phosphoglycolate phosphatase
1	Prodigal:2.6	CDS	1083677	1085272	.	-	0	ID=AOGHMILI_01047;eC_number=1.1.1.95;Name=serA;dbxref=COG:COG0111;gene=serA;inference=ab initio prediction:Prodigal:2.6,similar to AA sequence:UniProtKB:P9WNX3;locus_tag=AOGHMILI_01047;product=D-3-phosphoglycerate dehydrogenase
1	Prodigal:2.6	CDS	1085262	1086425	.	-	0	ID=AOGHMILI_01048;eC_number=1.12.-.-;inference=ab initio prediction:Prodigal:2.6,similar to AA sequence:UniProtKB:P16421;locus_tag=AOGHMILI_01048;product=Soluble hydrogenase 42 kDa subunit
1	Prodigal:2.6	CDS	1086552	1086992	.	-	0	ID=AOGHMILI_01049;inference=ab initio prediction:Prodigal:2.6;locus_tag=AOGHMILI_01049;product=hypothetical protein
1	Prodigal:2.6	CDS	1087070	1087816	.	+	0	ID=AOGHMILI_01050;eC_number=3.1.4.46;Name=glpQ_1;dbxref=COG:COG0584;gene=glpQ_1;inference=ab initio prediction:Prodigal:2.6,similar to AA sequence:UniProtKB:P37965;locus_tag=AOGHMILI_01050;product=Glycerophosphodiester phosphodiesterase
1	Prodigal:2.6	CDS	1088086	1088688	.	-	0	ID=AOGHMILI_01051;Name=rpsD;dbxref=COG:COG0522;gene=rpsD;inference=ab initio prediction:Prodigal:2.6,similar to AA sequence:UniProtKB:Q2FXK6;locus_tag=AOGHMILI_01051;product=30S ribosomal protein S4
1	Prodigal:2.6	CDS	1088909	1089379	.	-	0	ID=AOGHMILI_01052;eC_number=1.8.4.14;Name=msrC;dbxref=COG:COG1956;gene=msrC;inference=ab initio prediction:Prodigal:2.6,similar to AA sequence:UniProtKB:P76270;locus_tag=AOGHMILI_01052;product=Free methionine-R-sulfoxide reductase
1	Prodigal:2.6	CDS	1089514	1091208	.	+	0	ID=AOGHMILI_01053;Name=ezrA;gene=ezrA;inference=ab initio prediction:Prodigal:2.6,similar to AA sequence:UniProtKB:A7X3E7;locus_tag=AOGHMILI_01053;product=Septation ring formation regulator EzrA
1	Prodigal:2.6	CDS	1091538	1092677	.	+	0	ID=AOGHMILI_01054;eC_number=2.8.1.7;Name=nifS;dbxref=COG:COG1104;gene=nifS;inference=ab initio prediction:Prodigal:2.6,similar to AA sequence:UniProtKB:P05341;locus_tag=AOGHMILI_01054;product=Cysteine desulfurase NifS
1	Prodigal:2.6	CDS	1092677	1093900	.	+	0	ID=AOGHMILI_01055;eC_number=2.8.1.4;Name=thiI;dbxref=COG:COG0301;gene=thiI;inference=ab initio prediction:Prodigal:2.6,similar to AA sequence:UniProtKB:Q81KU0;locus_tag=AOGHMILI_01055;product=putative tRNA sulfurtransferase
1	Prodigal:2.6	CDS	1093940	1094704	.	+	0	ID=AOGHMILI_01056;Name=yfcA;dbxref=COG:COG0730;gene=yfcA;inference=ab initio prediction:Prodigal:2.6,similar to AA sequence:UniProtKB:P0AD30;locus_tag=AOGHMILI_01056;product=putative membrane transporter protein YfcA
1	Prodigal:2.6	CDS	1094946	1095440	.	+	0	ID=AOGHMILI_01057;eC_number=1.11.1.15;Name=tpx;gene=tpx;inference=ab initio prediction:Prodigal:2.6,similar to AA sequence:UniProtKB:P99146;locus_tag=AOGHMILI_01057;product=Thiol peroxidase
1	Prodigal:2.6	CDS	1095569	1096516	.	+	0	ID=AOGHMILI_01058;inference=ab initio prediction:Prodigal:2.6;locus_tag=AOGHMILI_01058;product=hypothetical protein
1	Prodigal:2.6	CDS	1096605	1097858	.	+	0	ID=AOGHMILI_01059;eC_number=2.7.2.1;Name=ackA;gene=ackA;inference=ab initio prediction:Prodigal:2.6,similar to AA sequence:UniProtKB:Q99TF2;locus_tag=AOGHMILI_01059;product=Acetate kinase
1	Prodigal:2.6	CDS	1098054	1098200	.	-	0	ID=AOGHMILI_01060;inference=ab initio prediction:Prodigal:2.6;locus_tag=AOGHMILI_01060;product=hypothetical protein
1	Prodigal:2.6	CDS	1098495	1098998	.	-	0	ID=AOGHMILI_01061;inference=ab initio prediction:Prodigal:2.6,similar to AA sequence:UniProtKB:Q7A551;locus_tag=AOGHMILI_01061;product=Putative universal stress protein
1	Prodigal:2.6	CDS	1099143	1100258	.	+	0	ID=AOGHMILI_01062;eC_number=1.4.1.1;Name=ald2;gene=ald2;inference=ab initio prediction:Prodigal:2.6,similar to AA sequence:UniProtKB:Q99TF4;locus_tag=AOGHMILI_01062;product=Alanine dehydrogenase 2
1	Prodigal:2.6	CDS	1100322	1101377	.	-	0	ID=AOGHMILI_01063;eC_number=3.4.-.-;inference=ab initio prediction:Prodigal:2.6,similar to AA sequence:UniProtKB:Q7A552;locus_tag=AOGHMILI_01063;product=putative peptidase
1	Prodigal:2.6	CDS	1101549	1102238	.	+	0	ID=AOGHMILI_01064;inference=ab initio prediction:Prodigal:2.6,similar to AA sequence:UniProtKB:P99149;locus_tag=AOGHMILI_01064;note=UPF0173 metal-dependent hydrolase SA1529;product=hypothetical protein
1	Prodigal:2.6	CDS	1102539	1102952	.	-	0	ID=AOGHMILI_01065;inference=ab initio prediction:Prodigal:2.6;locus_tag=AOGHMILI_01065;product=hypothetical protein
1	Prodigal:2.6	CDS	1103150	1104448	.	+	0	ID=AOGHMILI_01066;eC_number=3.6.1.1;inference=ab initio prediction:Prodigal:2.6,similar to AA sequence:UniProtKB:Q8XIQ9;locus_tag=AOGHMILI_01066;product=Cobalt-dependent inorganic pyrophosphatase
1	Prodigal:2.6	CDS	1104482	1105420	.	+	0	ID=AOGHMILI_01067;eC_number=3.1.-.-;Name=nrnA;dbxref=COG:COG0618;gene=nrnA;inference=ab initio prediction:Prodigal:2.6,similar to AA sequence:UniProtKB:O34600;locus_tag=AOGHMILI_01067;product=Bifunctional oligoribonuclease and PAP phosphatase NrnA
1	Prodigal:2.6	CDS	1105444	1108641	.	+	0	ID=AOGHMILI_01068;eC_number=2.7.7.7;Name=dnaE;dbxref=COG:COG0587;gene=dnaE;inference=ab initio prediction:Prodigal:2.6,similar to AA sequence:UniProtKB:P10443;locus_tag=AOGHMILI_01068;product=DNA polymerase III subunit alpha
1	Prodigal:2.6	CDS	1108945	1110174	.	+	0	ID=AOGHMILI_01069;eC_number=1.1.1.38;inference=ab initio prediction:Prodigal:2.6,similar to AA sequence:UniProtKB:P16468;locus_tag=AOGHMILI_01069;product=NAD-dependent malic enzyme
1	Prodigal:2.6	CDS	1110273	1111130	.	+	0	ID=AOGHMILI_01070;eC_number=6.4.1.2;Name=accD;dbxref=COG:COG0777;gene=accD;inference=ab initio prediction:Prodigal:2.6,similar to AA sequence:UniProtKB:Q2FXM6;locus_tag=AOGHMILI_01070;product=Acetyl-coenzyme A carboxylase carboxyl transferase subunit beta
1	Prodigal:2.6	CDS	1111130	1112074	.	+	0	ID=AOGHMILI_01071;eC_number=6.4.1.2;Name=accA;gene=accA;inference=ab initio prediction:Prodigal:2.6,similar to AA sequence:UniProtKB:Q7A558;locus_tag=AOGHMILI_01071;product=Acetyl-coenzyme A carboxylase carboxyl transferase subunit alpha
1	Prodigal:2.6	CDS	1112252	1113220	.	+	0	ID=AOGHMILI_01072;eC_number=2.7.1.11;Name=pfkA;dbxref=COG:COG0205;gene=pfkA;inference=ab initio prediction:Prodigal:2.6,similar to AA sequence:UniProtKB:Q2FXM8;locus_tag=AOGHMILI_01072;product=ATP-dependent 6-phosphofructokinase
1	Prodigal:2.6	CDS	1113244	1115001	.	+	0	ID=AOGHMILI_01073;eC_number=2.7.1.40;Name=pyk;gene=pyk;inference=ab initio prediction:Prodigal:2.6,similar to AA sequence:UniProtKB:Q7A559;locus_tag=AOGHMILI_01073;product=Pyruvate kinase
1	Prodigal:2.6	CDS	1115444	1116802	.	-	0	ID=AOGHMILI_01074;Name=cycA_3;dbxref=COG:COG1113;gene=cycA_3;inference=ab initio prediction:Prodigal:2.6,similar to AA sequence:UniProtKB:P0AAE0;locus_tag=AOGHMILI_01074;product=D-serine/D-alanine/glycine transporter
1	Prodigal:2.6	CDS	1117150	1118271	.	+	0	ID=AOGHMILI_01075;eC_number=2.3.3.16;Name=citZ;dbxref=COG:COG0372;gene=citZ;inference=ab initio prediction:Prodigal:2.6,similar to AA sequence:UniProtKB:P39120;locus_tag=AOGHMILI_01075;product=Citrate synthase 2
1	Prodigal:2.6	CDS	1118314	1119582	.	+	0	ID=AOGHMILI_01076;eC_number=1.1.1.42;Name=icd;gene=icd;inference=ab initio prediction:Prodigal:2.6,similar to AA sequence:UniProtKB:P99167;locus_tag=AOGHMILI_01076;product=Isocitrate dehydrogenase [NADP]
1	Prodigal:2.6	CDS	1119898	1120608	.	+	0	ID=AOGHMILI_01077;Name=phoP;dbxref=COG:COG0745;gene=phoP;inference=ab initio prediction:Prodigal:2.6,similar to AA sequence:UniProtKB:P13792;locus_tag=AOGHMILI_01077;product=Alkaline phosphatase synthesis transcriptional regulatory protein PhoP
1	Prodigal:2.6	CDS	1120608	1122305	.	+	0	ID=AOGHMILI_01078;eC_number=2.7.13.3;Name=phoR;dbxref=COG:COG0642;gene=phoR;inference=ab initio prediction:Prodigal:2.6,similar to AA sequence:UniProtKB:P23545;locus_tag=AOGHMILI_01078;product=Alkaline phosphatase synthesis sensor protein PhoR
1	Prodigal:2.6	CDS	1122519	1125230	.	+	0	ID=AOGHMILI_01079;eC_number=2.7.7.7;Name=polA;gene=polA;inference=ab initio prediction:Prodigal:2.6,similar to AA sequence:UniProtKB:Q04957;locus_tag=AOGHMILI_01079;product=DNA polymerase I
1	Prodigal:2.6	CDS	1125246	1126118	.	+	0	ID=AOGHMILI_01080;eC_number=3.2.2.23;Name=mutM;dbxref=COG:COG0266;gene=mutM;inference=ab initio prediction:Prodigal:2.6,similar to AA sequence:UniProtKB:O50606;locus_tag=AOGHMILI_01080;product=Formamidopyrimidine-DNA glycosylase
1	Prodigal:2.6	CDS	1126134	1126745	.	+	0	ID=AOGHMILI_01081;eC_number=2.7.1.24;Name=coaE;gene=coaE;inference=ab initio prediction:Prodigal:2.6,similar to AA sequence:UniProtKB:P63831;locus_tag=AOGHMILI_01081;product=Dephospho-CoA kinase
1	Prodigal:2.6	CDS	1127100	1127216	.	+	0	ID=AOGHMILI_01082;inference=ab initio prediction:Prodigal:2.6;locus_tag=AOGHMILI_01082;product=hypothetical protein
1	Prodigal:2.6	CDS	1127589	1128614	.	+	0	ID=AOGHMILI_01083;eC_number=1.2.1.12;Name=gapA2;gene=gapA2;inference=ab initio prediction:Prodigal:2.6,similar to AA sequence:UniProtKB:P99067;locus_tag=AOGHMILI_01083;product=Glyceraldehyde-3-phosphate dehydrogenase 2
1	Prodigal:2.6	CDS	1129134	1129604	.	+	0	ID=AOGHMILI_01084;Name=nrdR;dbxref=COG:COG1327;gene=nrdR;inference=ab initio prediction:Prodigal:2.6,similar to AA sequence:UniProtKB:P67318;locus_tag=AOGHMILI_01084;product=Transcriptional repressor NrdR
1	Prodigal:2.6	CDS	1129605	1130975	.	+	0	ID=AOGHMILI_01085;Name=dnaB;dbxref=COG:COG3611;gene=dnaB;inference=ab initio prediction:Prodigal:2.6,similar to AA sequence:UniProtKB:P07908;locus_tag=AOGHMILI_01085;product=Replication initiation and membrane attachment protein
1	Prodigal:2.6	CDS	1130975	1131895	.	+	0	ID=AOGHMILI_01086;Name=dnaI;dbxref=COG:COG1484;gene=dnaI;inference=ab initio prediction:Prodigal:2.6,similar to AA sequence:UniProtKB:P06567;locus_tag=AOGHMILI_01086;product=Primosomal protein DnaI
1	Prodigal:2.6	CDS	1132248	1134185	.	+	0	ID=AOGHMILI_01087;eC_number=6.1.1.3;Name=thrS;gene=thrS;inference=ab initio prediction:Prodigal:2.6,similar to AA sequence:UniProtKB:Q8NW68;locus_tag=AOGHMILI_01087;product=Threonine--tRNA ligase
1	Prodigal:2.6	CDS	1134614	1136116	.	+	0	ID=AOGHMILI_01088;Name=lysP_1;dbxref=COG:COG0833;gene=lysP_1;inference=ab initio prediction:Prodigal:2.6,similar to AA sequence:UniProtKB:P25737;locus_tag=AOGHMILI_01088;product=Lysine-specific permease
1	Prodigal:2.6	CDS	1136324	1136851	.	+	0	ID=AOGHMILI_01089;Name=infC;gene=infC;inference=ab initio prediction:Prodigal:2.6,similar to AA sequence:UniProtKB:P65140;locus_tag=AOGHMILI_01089;product=Translation initiation factor IF-3
1	Prodigal:2.6	CDS	1136879	1137079	.	+	0	ID=AOGHMILI_01090;Name=rpmI;dbxref=COG:COG0291;gene=rpmI;inference=ab initio prediction:Prodigal:2.6,similar to AA sequence:UniProtKB:Q2FXQ0;locus_tag=AOGHMILI_01090;product=50S ribosomal protein L35
1	Prodigal:2.6	CDS	1137131	1137487	.	+	0	ID=AOGHMILI_01091;Name=rplT;dbxref=COG:COG0292;gene=rplT;inference=ab initio prediction:Prodigal:2.6,similar to AA sequence:UniProtKB:Q2FXQ1;locus_tag=AOGHMILI_01091;product=50S ribosomal protein L20
1	Prodigal:2.6	CDS	1137905	1138516	.	+	0	ID=AOGHMILI_01092;inference=ab initio prediction:Prodigal:2.6;locus_tag=AOGHMILI_01092;product=hypothetical protein
1	Prodigal:2.6	CDS	1138533	1139456	.	+	0	ID=AOGHMILI_01093;inference=ab initio prediction:Prodigal:2.6;locus_tag=AOGHMILI_01093;product=hypothetical protein
1	Prodigal:2.6	CDS	1139617	1140918	.	+	0	ID=AOGHMILI_01094;eC_number=5.2.1.8;Name=tig;gene=tig;inference=ab initio prediction:Prodigal:2.6,similar to AA sequence:UniProtKB:P99080;locus_tag=AOGHMILI_01094;product=Trigger factor
1	Prodigal:2.6	CDS	1141205	1142467	.	+	0	ID=AOGHMILI_01095;Name=clpX;gene=clpX;inference=ab initio prediction:Prodigal:2.6,similar to AA sequence:UniProtKB:P63790;locus_tag=AOGHMILI_01095;product=ATP-dependent Clp protease ATP-binding subunit ClpX
1	Prodigal:2.6	CDS	1142579	1143166	.	+	0	ID=AOGHMILI_01096;Name=engB;gene=engB;inference=ab initio prediction:Prodigal:2.6,similar to AA sequence:UniProtKB:P64071;locus_tag=AOGHMILI_01096;product=putative GTP-binding protein EngB
1	Prodigal:2.6	CDS	1143336	1144682	.	+	0	ID=AOGHMILI_01097;eC_number=1.2.1.70;Name=hemA;dbxref=COG:COG0373;gene=hemA;inference=ab initio prediction:Prodigal:2.6,similar to AA sequence:UniProtKB:P16618;locus_tag=AOGHMILI_01097;product=Glutamyl-tRNA reductase
1	Prodigal:2.6	CDS	1144704	1145516	.	+	0	ID=AOGHMILI_01098;inference=ab initio prediction:Prodigal:2.6;locus_tag=AOGHMILI_01098;product=hypothetical protein
1	Prodigal:2.6	CDS	1145570	1146496	.	+	0	ID=AOGHMILI_01099;eC_number=2.5.1.61;Name=hemC;gene=hemC;inference=ab initio prediction:Prodigal:2.6,similar to AA sequence:UniProtKB:P64341;locus_tag=AOGHMILI_01099;product=Porphobilinogen deaminase
1	Prodigal:2.6	CDS	1146530	1147210	.	+	0	ID=AOGHMILI_01100;inference=ab initio prediction:Prodigal:2.6;locus_tag=AOGHMILI_01100;product=hypothetical protein
1	Prodigal:2.6	CDS	1147200	1148174	.	+	0	ID=AOGHMILI_01101;eC_number=4.2.1.24;Name=hemB;gene=hemB;inference=ab initio prediction:Prodigal:2.6,similar to AA sequence:UniProtKB:P64334;locus_tag=AOGHMILI_01101;product=Delta-aminolevulinic acid dehydratase
1	Prodigal:2.6	CDS	1148195	1149481	.	+	0	ID=AOGHMILI_01102;eC_number=5.4.3.8;Name=hemL1;gene=hemL1;inference=ab initio prediction:Prodigal:2.6,similar to AA sequence:UniProtKB:P99096;locus_tag=AOGHMILI_01102;product=Glutamate-1-semialdehyde 2%2C1-aminomutase 1
1	Prodigal:2.6	CDS	1149888	1150961	.	+	0	ID=AOGHMILI_01103;inference=ab initio prediction:Prodigal:2.6;locus_tag=AOGHMILI_01103;product=hypothetical protein
1	Prodigal:2.6	CDS	1151571	1152470	.	+	0	ID=AOGHMILI_01104;inference=ab initio prediction:Prodigal:2.6;locus_tag=AOGHMILI_01104;product=hypothetical protein
1	Prodigal:2.6	CDS	1152637	1153236	.	-	0	ID=AOGHMILI_01105;eC_number=3.2.2.20;Name=tag;dbxref=COG:COG2818;gene=tag;inference=ab initio prediction:Prodigal:2.6,similar to AA sequence:UniProtKB:P05100;locus_tag=AOGHMILI_01105;product=DNA-3-methyladenine glycosylase 1
1	Prodigal:2.6	CDS	1153540	1156170	.	+	0	ID=AOGHMILI_01106;eC_number=6.1.1.9;Name=valS;gene=valS;inference=ab initio prediction:Prodigal:2.6,similar to AA sequence:UniProtKB:Q99TJ8;locus_tag=AOGHMILI_01106;product=Valine--tRNA ligase
1	Prodigal:2.6	CDS	1156181	1157446	.	+	0	ID=AOGHMILI_01107;eC_number=6.3.2.17;Name=fpgS;gene=fpgS;inference=ab initio prediction:Prodigal:2.6,similar to AA sequence:UniProtKB:P15925;locus_tag=AOGHMILI_01107;product=Folylpolyglutamate synthase
1	Prodigal:2.6	CDS	1157630	1158340	.	+	0	ID=AOGHMILI_01108;Name=comC;gene=comC;inference=ab initio prediction:Prodigal:2.6,similar to AA sequence:UniProtKB:P15378;locus_tag=AOGHMILI_01108;product=Type 4 prepilin-like proteins leader peptide-processing enzyme
1	Prodigal:2.6	CDS	1158352	1159017	.	+	0	ID=AOGHMILI_01109;inference=ab initio prediction:Prodigal:2.6,similar to AA sequence:UniProtKB:Q02170;locus_tag=AOGHMILI_01109;note=UPF0758 protein YsxA;product=hypothetical protein
1	Prodigal:2.6	CDS	1159081	1159260	.	-	0	ID=AOGHMILI_01110;inference=ab initio prediction:Prodigal:2.6;locus_tag=AOGHMILI_01110;product=hypothetical protein
1	Prodigal:2.6	CDS	1159425	1159910	.	+	0	ID=AOGHMILI_01111;inference=ab initio prediction:Prodigal:2.6;locus_tag=AOGHMILI_01111;product=hypothetical protein
1	Prodigal:2.6	CDS	1159994	1160134	.	+	0	ID=AOGHMILI_01112;inference=ab initio prediction:Prodigal:2.6;locus_tag=AOGHMILI_01112;product=hypothetical protein
1	Prodigal:2.6	CDS	1160541	1161380	.	+	0	ID=AOGHMILI_01113;Name=mreC;dbxref=COG:COG1792;gene=mreC;inference=ab initio prediction:Prodigal:2.6,similar to AA sequence:UniProtKB:Q8Y6Y4;locus_tag=AOGHMILI_01113;product=Cell shape-determining protein MreC
1	Prodigal:2.6	CDS	1161380	1161901	.	+	0	ID=AOGHMILI_01114;Name=mreD;dbxref=COG:COG2891;gene=mreD;inference=ab initio prediction:Prodigal:2.6,similar to AA sequence:UniProtKB:Q01467;locus_tag=AOGHMILI_01114;product=Rod shape-determining protein MreD
1	Prodigal:2.6	CDS	1162023	1162331	.	+	0	ID=AOGHMILI_01115;Name=rplU;dbxref=COG:COG0261;gene=rplU;inference=ab initio prediction:Prodigal:2.6,similar to AA sequence:UniProtKB:Q2FXS8;locus_tag=AOGHMILI_01115;product=50S ribosomal protein L21
1	Prodigal:2.6	CDS	1162336	1162656	.	+	0	ID=AOGHMILI_01116;inference=ab initio prediction:Prodigal:2.6;locus_tag=AOGHMILI_01116;product=hypothetical protein
1	Prodigal:2.6	CDS	1162668	1162952	.	+	0	ID=AOGHMILI_01117;Name=rpmA;dbxref=COG:COG0211;gene=rpmA;inference=ab initio prediction:Prodigal:2.6,similar to AA sequence:UniProtKB:Q2FXT0;locus_tag=AOGHMILI_01117;product=50S ribosomal protein L27
1	Prodigal:2.6	CDS	1163098	1164390	.	+	0	ID=AOGHMILI_01118;eC_number=3.6.5.-;Name=obg;gene=obg;inference=ab initio prediction:Prodigal:2.6,similar to AA sequence:UniProtKB:Q7A584;locus_tag=AOGHMILI_01118;product=GTPase Obg
1	Prodigal:2.6	CDS	1164393	1164857	.	+	0	ID=AOGHMILI_01119;inference=ab initio prediction:Prodigal:2.6;locus_tag=AOGHMILI_01119;product=hypothetical protein
1	Prodigal:2.6	CDS	1164870	1165472	.	+	0	ID=AOGHMILI_01120;eC_number=3.6.4.12;Name=ruvA;dbxref=COG:COG0632;gene=ruvA;inference=ab initio prediction:Prodigal:2.6,similar to AA sequence:UniProtKB:P0A809;locus_tag=AOGHMILI_01120;product=Holliday junction ATP-dependent DNA helicase RuvA
1	Prodigal:2.6	CDS	1165486	1166490	.	+	0	ID=AOGHMILI_01121;eC_number=3.6.4.12;Name=ruvB;gene=ruvB;inference=ab initio prediction:Prodigal:2.6,similar to AA sequence:UniProtKB:P66758;locus_tag=AOGHMILI_01121;product=Holliday junction ATP-dependent DNA helicase RuvB
1	Prodigal:2.6	CDS	1166453	1167517	.	+	0	ID=AOGHMILI_01122;eC_number=2.4.99.17;Name=queA;gene=queA;inference=ab initio prediction:Prodigal:2.6,similar to AA sequence:UniProtKB:P65951;locus_tag=AOGHMILI_01122;product=S-adenosylmethionine:tRNA ribosyltransferase-isomerase
1	Prodigal:2.6	CDS	1167538	1168677	.	+	0	ID=AOGHMILI_01123;eC_number=2.4.2.29;Name=tgt;gene=tgt;inference=ab initio prediction:Prodigal:2.6,similar to AA sequence:UniProtKB:P66905;locus_tag=AOGHMILI_01123;product=Queuine tRNA-ribosyltransferase
1	Prodigal:2.6	CDS	1168693	1168953	.	+	0	ID=AOGHMILI_01124;Name=yajC;dbxref=COG:COG1862;gene=yajC;inference=ab initio prediction:Prodigal:2.6,similar to AA sequence:UniProtKB:P0ADZ7;locus_tag=AOGHMILI_01124;product=Sec translocon accessory complex subunit YajC
1	Prodigal:2.6	CDS	1169292	1171583	.	+	0	ID=AOGHMILI_01125;Name=secDF;dbxref=COG:COG0341;gene=secDF;inference=ab initio prediction:Prodigal:2.6,similar to AA sequence:UniProtKB:O32047;locus_tag=AOGHMILI_01125;product=Protein translocase subunit SecDF
1	Prodigal:2.6	CDS	1172328	1174601	.	+	0	ID=AOGHMILI_01126;eC_number=3.1.-.-;Name=recJ;dbxref=COG:COG0608;gene=recJ;inference=ab initio prediction:Prodigal:2.6,similar to AA sequence:UniProtKB:P21893;locus_tag=AOGHMILI_01126;product=Single-stranded-DNA-specific exonuclease RecJ
1	Prodigal:2.6	CDS	1174620	1175138	.	+	0	ID=AOGHMILI_01127;eC_number=2.4.2.7;Name=apt;gene=apt;inference=ab initio prediction:Prodigal:2.6,similar to AA sequence:UniProtKB:P68779;locus_tag=AOGHMILI_01127;product=Adenine phosphoribosyltransferase
1	Prodigal:2.6	CDS	1175657	1177846	.	+	0	ID=AOGHMILI_01128;eC_number=2.7.6.5;Name=relA;gene=relA;inference=ab initio prediction:Prodigal:2.6,similar to AA sequence:UniProtKB:Q99TL8;locus_tag=AOGHMILI_01128;product=GTP pyrophosphokinase
1	Prodigal:2.6	CDS	1177860	1178312	.	+	0	ID=AOGHMILI_01129;eC_number=3.1.1.96;Name=dtd;gene=dtd;inference=ab initio prediction:Prodigal:2.6,similar to AA sequence:UniProtKB:P0A026;locus_tag=AOGHMILI_01129;product=D-aminoacyl-tRNA deacylase
1	Prodigal:2.6	CDS	1178309	1179184	.	+	0	ID=AOGHMILI_01130;eC_number=3.5.1.28;Name=lytC;dbxref=COG:COG0860;gene=lytC;inference=ab initio prediction:Prodigal:2.6,similar to AA sequence:UniProtKB:Q02114;locus_tag=AOGHMILI_01130;product=N-acetylmuramoyl-L-alanine amidase LytC
1	Prodigal:2.6	CDS	1179556	1180830	.	+	0	ID=AOGHMILI_01131;eC_number=6.1.1.21;Name=hisS;gene=hisS;inference=ab initio prediction:Prodigal:2.6,similar to AA sequence:UniProtKB:P60910;locus_tag=AOGHMILI_01131;product=Histidine--tRNA ligase
1	Prodigal:2.6	CDS	1180833	1182599	.	+	0	ID=AOGHMILI_01132;eC_number=6.1.1.12;Name=aspS;gene=aspS;inference=ab initio prediction:Prodigal:2.6,similar to AA sequence:UniProtKB:P67015;locus_tag=AOGHMILI_01132;product=Aspartate--tRNA ligase
1	Prodigal:2.6	CDS	1183155	1183931	.	+	0	ID=AOGHMILI_01133;eC_number=6.1.-.-;Name=tcdA;dbxref=COG:COG1179;gene=tcdA;inference=ab initio prediction:Prodigal:2.6,similar to AA sequence:UniProtKB:Q46927;locus_tag=AOGHMILI_01133;product=tRNA threonylcarbamoyladenosine dehydratase
1	Prodigal:2.6	CDS	1184125	1185396	.	-	0	ID=AOGHMILI_01134;dbxref=COG:COG2256;inference=ab initio prediction:Prodigal:2.6,similar to AA sequence:UniProtKB:P9WQN1;locus_tag=AOGHMILI_01134;product=putative AAA domain-containing protein
1	Prodigal:2.6	CDS	1185482	1185904	.	+	0	ID=AOGHMILI_01135;Name=cymR;gene=cymR;inference=ab initio prediction:Prodigal:2.6,similar to AA sequence:UniProtKB:O34527;locus_tag=AOGHMILI_01135;product=HTH-type transcriptional regulator CymR
1	Prodigal:2.6	CDS	1186090	1186233	.	+	0	ID=AOGHMILI_01136;inference=ab initio prediction:Prodigal:2.6;locus_tag=AOGHMILI_01136;product=hypothetical protein
1	Prodigal:2.6	CDS	1186433	1187428	.	-	0	ID=AOGHMILI_01137;eC_number=1.14.14.3;Name=luxB;gene=luxB;inference=ab initio prediction:Prodigal:2.6,similar to AA sequence:UniProtKB:P29239;locus_tag=AOGHMILI_01137;product=Alkanal monooxygenase beta chain
1	Prodigal:2.6	CDS	1187671	1188813	.	+	0	ID=AOGHMILI_01138;eC_number=2.8.1.7;Name=iscS;gene=iscS;inference=ab initio prediction:Prodigal:2.6,similar to AA sequence:UniProtKB:O54055;locus_tag=AOGHMILI_01138;product=Cysteine desulfurase IscS
1	Prodigal:2.6	CDS	1188813	1189931	.	+	0	ID=AOGHMILI_01139;eC_number=2.8.1.13;Name=mnmA;gene=mnmA;inference=ab initio prediction:Prodigal:2.6,similar to AA sequence:UniProtKB:Q99TM8;locus_tag=AOGHMILI_01139;product=tRNA-specific 2-thiouridylase MnmA
1	Prodigal:2.6	CDS	1190094	1190762	.	+	0	ID=AOGHMILI_01140;Name=yrrB;gene=yrrB;inference=ab initio prediction:Prodigal:2.6,similar to AA sequence:UniProtKB:O34452;locus_tag=AOGHMILI_01140;product=TPR repeat-containing protein YrrB
1	Prodigal:2.6	CDS	1190764	1193196	.	+	0	ID=AOGHMILI_01141;eC_number=3.6.4.12;Name=recD2;dbxref=COG:COG0507;gene=recD2;inference=ab initio prediction:Prodigal:2.6,similar to AA sequence:UniProtKB:Q9RT63;locus_tag=AOGHMILI_01141;product=ATP-dependent RecD-like DNA helicase
1	Prodigal:2.6	CDS	1193525	1196155	.	+	0	ID=AOGHMILI_01142;eC_number=6.1.1.7;Name=alaS;gene=alaS;inference=ab initio prediction:Prodigal:2.6,similar to AA sequence:UniProtKB:P67011;locus_tag=AOGHMILI_01142;product=Alanine--tRNA ligase
1	Prodigal:2.6	CDS	1196219	1196479	.	+	0	ID=AOGHMILI_01143;inference=ab initio prediction:Prodigal:2.6,similar to AA sequence:UniProtKB:P60359;locus_tag=AOGHMILI_01143;note=UPF0297 protein SA1445;product=hypothetical protein
1	Prodigal:2.6	CDS	1196481	1196909	.	+	0	ID=AOGHMILI_01144;eC_number=3.1.-.-;Name=yrrK;dbxref=COG:COG0816;gene=yrrK;inference=ab initio prediction:Prodigal:2.6,similar to AA sequence:UniProtKB:O34634;locus_tag=AOGHMILI_01144;product=Putative pre-16S rRNA nuclease
1	Prodigal:2.6	CDS	1196924	1197232	.	+	0	ID=AOGHMILI_01145;inference=ab initio prediction:Prodigal:2.6,similar to AA sequence:UniProtKB:Q7A598;locus_tag=AOGHMILI_01145;note=UPF0473 protein SA1443;product=hypothetical protein
1	Prodigal:2.6	CDS	1197661	1198296	.	+	0	ID=AOGHMILI_01146;eC_number=2.1.1.-;dbxref=COG:COG4122;inference=ab initio prediction:Prodigal:2.6,similar to AA sequence:UniProtKB:A0R2D5;locus_tag=AOGHMILI_01146;product=Putative O-methyltransferase/MSMEI_4947
1	Prodigal:2.6	CDS	1198299	1199222	.	+	0	ID=AOGHMILI_01147;eC_number=3.4.-.-;Name=ydcP_1;dbxref=COG:COG0826;gene=ydcP_1;inference=ab initio prediction:Prodigal:2.6,similar to AA sequence:UniProtKB:P76104;locus_tag=AOGHMILI_01147;product=putative protease YdcP
1	Prodigal:2.6	CDS	1199240	1200508	.	+	0	ID=AOGHMILI_01148;eC_number=3.4.-.-;Name=ydcP_2;dbxref=COG:COG0826;gene=ydcP_2;inference=ab initio prediction:Prodigal:2.6,similar to AA sequence:UniProtKB:P76104;locus_tag=AOGHMILI_01148;product=putative protease YdcP
1	Prodigal:2.6	CDS	1200508	1201131	.	+	0	ID=AOGHMILI_01149;eC_number=2.7.1.48;Name=udk;gene=udk;inference=ab initio prediction:Prodigal:2.6,similar to AA sequence:UniProtKB:P67411;locus_tag=AOGHMILI_01149;product=Uridine kinase
1	Prodigal:2.6	CDS	1201162	1201638	.	+	0	ID=AOGHMILI_01150;Name=greA;gene=greA;inference=ab initio prediction:Prodigal:2.6,similar to AA sequence:UniProtKB:P99156;locus_tag=AOGHMILI_01150;product=Transcription elongation factor GreA
1	Prodigal:2.6	CDS	1201936	1202418	.	+	0	ID=AOGHMILI_01151;inference=ab initio prediction:Prodigal:2.6;locus_tag=AOGHMILI_01151;product=hypothetical protein
1	Prodigal:2.6	CDS	1202938	1203669	.	+	0	ID=AOGHMILI_01152;Name=kipI_1;dbxref=COG:COG2049;gene=kipI_1;inference=ab initio prediction:Prodigal:2.6,similar to AA sequence:UniProtKB:P60495;locus_tag=AOGHMILI_01152;product=Kinase A inhibitor
1	Prodigal:2.6	CDS	1203659	1204663	.	+	0	ID=AOGHMILI_01153;Name=kipA_1;dbxref=COG:COG1984;gene=kipA_1;inference=ab initio prediction:Prodigal:2.6,similar to AA sequence:UniProtKB:Q7WY77;locus_tag=AOGHMILI_01153;product=KipI antagonist
1	Prodigal:2.6	CDS	1204664	1205104	.	+	0	ID=AOGHMILI_01154;Name=accB_1;dbxref=COG:COG0511;gene=accB_1;inference=ab initio prediction:Prodigal:2.6,similar to AA sequence:UniProtKB:Q06881;locus_tag=AOGHMILI_01154;product=Biotin carboxyl carrier protein of acetyl-CoA carboxylase
1	Prodigal:2.6	CDS	1205115	1206476	.	+	0	ID=AOGHMILI_01155;eC_number=6.3.4.14;Name=accC;dbxref=COG:COG0439;gene=accC;inference=ab initio prediction:Prodigal:2.6,similar to AA sequence:UniProtKB:P37798;locus_tag=AOGHMILI_01155;product=Biotin carboxylase
1	Prodigal:2.6	CDS	1206473	1207231	.	+	0	ID=AOGHMILI_01156;inference=ab initio prediction:Prodigal:2.6,similar to AA sequence:UniProtKB:Q53WG6;locus_tag=AOGHMILI_01156;note=UPF0271 protein TTHB195;product=hypothetical protein
1	Prodigal:2.6	CDS	1207243	1208487	.	+	0	ID=AOGHMILI_01157;inference=ab initio prediction:Prodigal:2.6;locus_tag=AOGHMILI_01157;product=hypothetical protein
1	Prodigal:2.6	CDS	1208686	1209372	.	+	0	ID=AOGHMILI_01158;eC_number=3.2.2.9;Name=mtnN;dbxref=COG:COG0775;gene=mtnN;inference=ab initio prediction:Prodigal:2.6,similar to AA sequence:UniProtKB:Q99TQ0;locus_tag=AOGHMILI_01158;product=5'-methylthioadenosine/S-adenosylhomocysteine nucleosidase
1	Prodigal:2.6	CDS	1209392	1209919	.	+	0	ID=AOGHMILI_01159;inference=ab initio prediction:Prodigal:2.6;locus_tag=AOGHMILI_01159;product=hypothetical protein
1	Prodigal:2.6	CDS	1209920	1211020	.	+	0	ID=AOGHMILI_01160;Name=yqeH;dbxref=COG:COG1161;gene=yqeH;inference=ab initio prediction:Prodigal:2.6,similar to AA sequence:UniProtKB:P54453;locus_tag=AOGHMILI_01160;product=putative protein YqeH
1	Prodigal:2.6	CDS	1211036	1211845	.	+	0	ID=AOGHMILI_01161;eC_number=1.1.1.25;Name=aroE;dbxref=COG:COG0169;gene=aroE;inference=ab initio prediction:Prodigal:2.6,similar to AA sequence:UniProtKB:Q5HNV1;locus_tag=AOGHMILI_01161;product=Shikimate dehydrogenase (NADP(+))
1	Prodigal:2.6	CDS	1211845	1212138	.	+	0	ID=AOGHMILI_01162;dbxref=COG:COG1534;inference=ab initio prediction:Prodigal:2.6,similar to AA sequence:UniProtKB:P71376;locus_tag=AOGHMILI_01162;product=RNA-binding protein
1	Prodigal:2.6	CDS	1212135	1212710	.	+	0	ID=AOGHMILI_01163;eC_number=2.7.7.18;Name=nadD;dbxref=COG:COG1057;gene=nadD;inference=ab initio prediction:Prodigal:2.6,similar to AA sequence:UniProtKB:Q5HFG7;locus_tag=AOGHMILI_01163;product=putative nicotinate-nucleotide adenylyltransferase
1	Prodigal:2.6	CDS	1212697	1213281	.	+	0	ID=AOGHMILI_01164;inference=ab initio prediction:Prodigal:2.6;locus_tag=AOGHMILI_01164;product=hypothetical protein
1	Prodigal:2.6	CDS	1213282	1213635	.	+	0	ID=AOGHMILI_01165;Name=rsfS;dbxref=COG:COG0799;gene=rsfS;inference=ab initio prediction:Prodigal:2.6,similar to AA sequence:UniProtKB:Q9KD89;locus_tag=AOGHMILI_01165;product=Ribosomal silencing factor RsfS
1	Prodigal:2.6	CDS	1213638	1214357	.	+	0	ID=AOGHMILI_01166;eC_number=2.1.1.235;Name=tylM1;gene=tylM1;inference=ab initio prediction:Prodigal:2.6,similar to AA sequence:UniProtKB:P95748;locus_tag=AOGHMILI_01166;product=dTDP-3-amino-3%2C6-dideoxy-alpha-D-glucopyranose N%2CN-dimethyltransferase
1	Prodigal:2.6	CDS	1214416	1215090	.	+	0	ID=AOGHMILI_01167;Name=comEA;dbxref=COG:COG1555;gene=comEA;inference=ab initio prediction:Prodigal:2.6,similar to AA sequence:UniProtKB:P39694;locus_tag=AOGHMILI_01167;product=ComE operon protein 1
1	Prodigal:2.6	CDS	1215170	1215631	.	+	0	ID=AOGHMILI_01168;eC_number=3.5.4.33;Name=tadA_1;dbxref=COG:COG0590;gene=tadA_1;inference=ab initio prediction:Prodigal:2.6,similar to AA sequence:UniProtKB:P68398;locus_tag=AOGHMILI_01168;product=tRNA-specific adenosine deaminase
1	Prodigal:2.6	CDS	1215635	1217851	.	+	0	ID=AOGHMILI_01169;Name=comEC;dbxref=COG:COG0658;gene=comEC;inference=ab initio prediction:Prodigal:2.6,similar to AA sequence:UniProtKB:P39695;locus_tag=AOGHMILI_01169;product=ComE operon protein 3
1	Prodigal:2.6	CDS	1217896	1218870	.	+	0	ID=AOGHMILI_01170;Name=yqeN;dbxref=COG:COG1466;gene=yqeN;inference=ab initio prediction:Prodigal:2.6,similar to AA sequence:UniProtKB:P54459;locus_tag=AOGHMILI_01170;product=putative protein YqeN
1	Prodigal:2.6	CDS	1218988	1219239	.	-	0	ID=AOGHMILI_01171;Name=rpsT;dbxref=COG:COG0268;gene=rpsT;inference=ab initio prediction:Prodigal:2.6,similar to AA sequence:UniProtKB:Q2FXY6;locus_tag=AOGHMILI_01171;product=30S ribosomal protein S20
1	Prodigal:2.6	CDS	1219436	1221355	.	+	0	ID=AOGHMILI_01172;eC_number=3.6.5.-;Name=lepA;gene=lepA;inference=ab initio prediction:Prodigal:2.6,similar to AA sequence:UniProtKB:P65272;locus_tag=AOGHMILI_01172;product=Elongation factor 4
1	Prodigal:2.6	CDS	1221474	1222598	.	+	0	ID=AOGHMILI_01173;eC_number=1.3.99.-;Name=hemN;dbxref=COG:COG0635;gene=hemN;inference=ab initio prediction:Prodigal:2.6,similar to AA sequence:UniProtKB:P54304;locus_tag=AOGHMILI_01173;product=Oxygen-independent coproporphyrinogen-III oxidase-like protein YqeR
1	Prodigal:2.6	CDS	1222698	1223675	.	+	0	ID=AOGHMILI_01174;Name=hrcA;dbxref=COG:COG1420;gene=hrcA;inference=ab initio prediction:Prodigal:2.6,similar to AA sequence:UniProtKB:P68792;locus_tag=AOGHMILI_01174;product=Heat-inducible transcription repressor HrcA
1	Prodigal:2.6	CDS	1223704	1224336	.	+	0	ID=AOGHMILI_01175;Name=grpE;gene=grpE;inference=ab initio prediction:Prodigal:2.6,similar to AA sequence:UniProtKB:P99086;locus_tag=AOGHMILI_01175;product=Protein GrpE
1	Prodigal:2.6	CDS	1224392	1226221	.	+	0	ID=AOGHMILI_01176;Name=dnaK;gene=dnaK;inference=ab initio prediction:Prodigal:2.6,similar to AA sequence:UniProtKB:P99110;locus_tag=AOGHMILI_01176;product=Chaperone protein DnaK
1	Prodigal:2.6	CDS	1226366	1227487	.	+	0	ID=AOGHMILI_01177;Name=dnaJ;gene=dnaJ;inference=ab initio prediction:Prodigal:2.6,similar to AA sequence:UniProtKB:P63971;locus_tag=AOGHMILI_01177;product=Chaperone protein DnaJ
1	Prodigal:2.6	CDS	1227491	1228429	.	+	0	ID=AOGHMILI_01178;eC_number=2.1.1.-;Name=prmA;dbxref=COG:COG2264;gene=prmA;inference=ab initio prediction:Prodigal:2.6,similar to AA sequence:UniProtKB:P0A0P5;locus_tag=AOGHMILI_01178;product=Ribosomal protein L11 methyltransferase
1	Prodigal:2.6	CDS	1228446	1229183	.	+	0	ID=AOGHMILI_01179;eC_number=2.1.1.193;Name=rsmE;dbxref=COG:COG1385;gene=rsmE;inference=ab initio prediction:Prodigal:2.6,similar to AA sequence:UniProtKB:P54461;locus_tag=AOGHMILI_01179;product=Ribosomal RNA small subunit methyltransferase E
1	Prodigal:2.6	CDS	1229189	1230535	.	+	0	ID=AOGHMILI_01180;eC_number=2.8.4.5;Name=mtaB;dbxref=COG:COG0621;gene=mtaB;inference=ab initio prediction:Prodigal:2.6,similar to AA sequence:UniProtKB:P54462;locus_tag=AOGHMILI_01180;product=Threonylcarbamoyladenosine tRNA methylthiotransferase MtaB
1	Prodigal:2.6	CDS	1230661	1230837	.	+	0	ID=AOGHMILI_01181;Name=rpsU;dbxref=COG:COG0828;gene=rpsU;inference=ab initio prediction:Prodigal:2.6,similar to AA sequence:UniProtKB:Q2FXZ7;locus_tag=AOGHMILI_01181;product=30S ribosomal protein S21
1	Prodigal:2.6	CDS	1231682	1232392	.	+	0	ID=AOGHMILI_01182;inference=ab initio prediction:Prodigal:2.6;locus_tag=AOGHMILI_01182;product=hypothetical protein
1	Prodigal:2.6	CDS	1232407	1233396	.	+	0	ID=AOGHMILI_01183;inference=ab initio prediction:Prodigal:2.6,similar to AA sequence:UniProtKB:Q7A5C5;locus_tag=AOGHMILI_01183;note=UPF0365 protein SA1402;product=hypothetical protein
1	Prodigal:2.6	CDS	1233412	1234095	.	+	0	ID=AOGHMILI_01184;inference=ab initio prediction:Prodigal:2.6;locus_tag=AOGHMILI_01184;product=hypothetical protein
1	Prodigal:2.6	CDS	1234381	1235328	.	+	0	ID=AOGHMILI_01185;dbxref=COG:COG1702;inference=ab initio prediction:Prodigal:2.6,similar to AA sequence:UniProtKB:P9WIA3;locus_tag=AOGHMILI_01185;product=PhoH-like protein
1	Prodigal:2.6	CDS	1235329	1235796	.	+	0	ID=AOGHMILI_01186;eC_number=3.1.-.-;Name=ybeY;dbxref=COG:COG0319;gene=ybeY;inference=ab initio prediction:Prodigal:2.6,similar to AA sequence:UniProtKB:A0R0T0;locus_tag=AOGHMILI_01186;product=Endoribonuclease YbeY
1	Prodigal:2.6	CDS	1235798	1236154	.	+	0	ID=AOGHMILI_01187;eC_number=2.7.1.66;Name=dgkA;dbxref=COG:COG0818;gene=dgkA;inference=ab initio prediction:Prodigal:2.6,similar to AA sequence:UniProtKB:Q05888;locus_tag=AOGHMILI_01187;product=Undecaprenol kinase
1	Prodigal:2.6	CDS	1236154	1236558	.	+	0	ID=AOGHMILI_01188;eC_number=3.5.4.5;Name=cdd;dbxref=COG:COG0295;gene=cdd;inference=ab initio prediction:Prodigal:2.6,similar to AA sequence:UniProtKB:P19079;locus_tag=AOGHMILI_01188;product=Cytidine deaminase
1	Prodigal:2.6	CDS	1236558	1237457	.	+	0	ID=AOGHMILI_01189;Name=era;gene=era;inference=ab initio prediction:Prodigal:2.6,similar to AA sequence:UniProtKB:P64085;locus_tag=AOGHMILI_01189;product=GTPase Era
1	Prodigal:2.6	CDS	1237483	1238244	.	+	0	ID=AOGHMILI_01190;Name=recO;dbxref=COG:COG1381;gene=recO;inference=ab initio prediction:Prodigal:2.6,similar to AA sequence:UniProtKB:P42095;locus_tag=AOGHMILI_01190;product=DNA repair protein RecO
1	Prodigal:2.6	CDS	1238374	1239765	.	-	0	ID=AOGHMILI_01191;eC_number=6.1.1.14;Name=glyQS;gene=glyQS;inference=ab initio prediction:Prodigal:2.6,similar to AA sequence:UniProtKB:P99129;locus_tag=AOGHMILI_01191;product=Glycine--tRNA ligase
1	Prodigal:2.6	CDS	1240233	1240724	.	+	0	ID=AOGHMILI_01192;Name=ccpN;dbxref=COG:COG0517;gene=ccpN;inference=ab initio prediction:Prodigal:2.6,similar to AA sequence:UniProtKB:O34994;locus_tag=AOGHMILI_01192;product=Transcriptional repressor CcpN
1	Prodigal:2.6	CDS	1240736	1241554	.	+	0	ID=AOGHMILI_01193;eC_number=2.7.11.32;Name=yqfL_2;dbxref=COG:COG1806;gene=yqfL_2;inference=ab initio prediction:Prodigal:2.6,similar to AA sequence:UniProtKB:P54470;locus_tag=AOGHMILI_01193;product=Putative pyruvate%2C phosphate dikinase regulatory protein
1	Prodigal:2.6	CDS	1241728	1243524	.	+	0	ID=AOGHMILI_01194;eC_number=2.7.7.-;Name=dnaG;dbxref=COG:COG0358;gene=dnaG;inference=ab initio prediction:Prodigal:2.6,similar to AA sequence:UniProtKB:P63964;locus_tag=AOGHMILI_01194;product=DNA primase
1	Prodigal:2.6	CDS	1243795	1244901	.	+	0	ID=AOGHMILI_01195;Name=sigA;dbxref=COG:COG0568;gene=sigA;inference=ab initio prediction:Prodigal:2.6,similar to AA sequence:UniProtKB:P0A0J0;locus_tag=AOGHMILI_01195;product=RNA polymerase sigma factor SigA
1	Prodigal:2.6	CDS	1245056	1245745	.	+	0	ID=AOGHMILI_01196;eC_number=2.1.1.217;Name=trmK;dbxref=COG:COG2384;gene=trmK;inference=ab initio prediction:Prodigal:2.6,similar to AA sequence:UniProtKB:P54471;locus_tag=AOGHMILI_01196;product=tRNA (adenine(22)-N(1))-methyltransferase
1	Prodigal:2.6	CDS	1245735	1246835	.	+	0	ID=AOGHMILI_01197;dbxref=COG:COG0327;inference=ab initio prediction:Prodigal:2.6,similar to AA sequence:UniProtKB:P67272;locus_tag=AOGHMILI_01197;product=GTP cyclohydrolase 1 type 2 
1	Prodigal:2.6	CDS	1246870	1248216	.	+	0	ID=AOGHMILI_01198;eC_number=3.6.4.13;Name=cshB;dbxref=COG:COG0513;gene=cshB;inference=ab initio prediction:Prodigal:2.6,similar to AA sequence:UniProtKB:Q818H2;locus_tag=AOGHMILI_01198;product=DEAD-box ATP-dependent RNA helicase CshB
1	Prodigal:2.6	CDS	1248226	1249116	.	+	0	ID=AOGHMILI_01199;eC_number=3.1.21.2;Name=nfo;gene=nfo;inference=ab initio prediction:Prodigal:2.6,similar to AA sequence:UniProtKB:P63538;locus_tag=AOGHMILI_01199;product=putative endonuclease 4
1	Prodigal:2.6	CDS	1249334	1250116	.	+	0	ID=AOGHMILI_01200;eC_number=3.6.3.-;Name=znuC_1;dbxref=COG:COG1121;gene=znuC_1;inference=ab initio prediction:Prodigal:2.6,similar to AA sequence:UniProtKB:O34946;locus_tag=AOGHMILI_01200;product=High-affinity zinc uptake system ATP-binding protein ZnuC
1	Prodigal:2.6	CDS	1250150	1250998	.	+	0	ID=AOGHMILI_01201;Name=znuB;dbxref=COG:COG1108;gene=znuB;inference=ab initio prediction:Prodigal:2.6,similar to AA sequence:UniProtKB:O34610;locus_tag=AOGHMILI_01201;product=High-affinity zinc uptake system membrane protein ZnuB
1	Prodigal:2.6	CDS	1251001	1251420	.	+	0	ID=AOGHMILI_01202;Name=zur;dbxref=COG:COG0735;gene=zur;inference=ab initio prediction:Prodigal:2.6,similar to AA sequence:UniProtKB:P54479;locus_tag=AOGHMILI_01202;product=Zinc-specific metallo-regulatory protein
1	Prodigal:2.6	CDS	1251833	1252432	.	+	0	ID=AOGHMILI_01203;eC_number=1.15.1.1;Name=sodA;dbxref=COG:COG0605;gene=sodA;inference=ab initio prediction:Prodigal:2.6,similar to AA sequence:UniProtKB:P0C0Q6;locus_tag=AOGHMILI_01203;product=Superoxide dismutase [Mn/Fe]
1	Prodigal:2.6	CDS	1252833	1254920	.	+	0	ID=AOGHMILI_01204;Name=pbpH;dbxref=COG:COG0768;gene=pbpH;inference=ab initio prediction:Prodigal:2.6,similar to AA sequence:UniProtKB:Q796K8;locus_tag=AOGHMILI_01204;product=Penicillin-binding protein H
1	Prodigal:2.6	CDS	1255025	1255174	.	+	0	ID=AOGHMILI_01205;Name=rpmG2;dbxref=COG:COG0267;gene=rpmG2;inference=ab initio prediction:Prodigal:2.6,similar to AA sequence:UniProtKB:Q2FY22;locus_tag=AOGHMILI_01205;product=50S ribosomal protein L33 2
1	Prodigal:2.6	CDS	1255357	1255908	.	+	0	ID=AOGHMILI_01206;Name=yqgN;dbxref=COG:COG0212;gene=yqgN;inference=ab initio prediction:Prodigal:2.6,similar to AA sequence:UniProtKB:P54491;locus_tag=AOGHMILI_01206;product=putative protein YqgN
1	Prodigal:2.6	CDS	1255909	1257369	.	+	0	ID=AOGHMILI_01207;eC_number=3.4.21.105;Name=gluP;dbxref=COG:COG0705;gene=gluP;inference=ab initio prediction:Prodigal:2.6,similar to AA sequence:UniProtKB:P54493;locus_tag=AOGHMILI_01207;product=Rhomboid protease GluP
1	Prodigal:2.6	CDS	1257353	1257553	.	+	0	ID=AOGHMILI_01208;Name=yqgQ;dbxref=COG:COG4483;gene=yqgQ;inference=ab initio prediction:Prodigal:2.6,similar to AA sequence:UniProtKB:P54494;locus_tag=AOGHMILI_01208;product=putative protein YqgQ
1	Prodigal:2.6	CDS	1257553	1258539	.	+	0	ID=AOGHMILI_01209;eC_number=2.7.1.2;Name=glcK;dbxref=COG:COG1940;gene=glcK;inference=ab initio prediction:Prodigal:2.6,similar to AA sequence:UniProtKB:P54495;locus_tag=AOGHMILI_01209;product=Glucokinase
1	Prodigal:2.6	CDS	1258539	1258865	.	+	0	ID=AOGHMILI_01210;inference=ab initio prediction:Prodigal:2.6;locus_tag=AOGHMILI_01210;product=hypothetical protein
1	Prodigal:2.6	CDS	1258865	1259488	.	+	0	ID=AOGHMILI_01211;eC_number=3.-.-.-;inference=ab initio prediction:Prodigal:2.6,similar to AA sequence:UniProtKB:Q5XD24;locus_tag=AOGHMILI_01211;product=putative metallo-hydrolase
1	Prodigal:2.6	CDS	1259545	1260519	.	+	0	ID=AOGHMILI_01212;Name=comGA;dbxref=COG:COG2804;gene=comGA;inference=ab initio prediction:Prodigal:2.6,similar to AA sequence:UniProtKB:P25953;locus_tag=AOGHMILI_01212;product=ComG operon protein 1
1	Prodigal:2.6	CDS	1260491	1261558	.	+	0	ID=AOGHMILI_01213;inference=ab initio prediction:Prodigal:2.6;locus_tag=AOGHMILI_01213;product=hypothetical protein
1	Prodigal:2.6	CDS	1261576	1261893	.	+	0	ID=AOGHMILI_01214;Name=comGC;dbxref=COG:COG4537;gene=comGC;inference=ab initio prediction:Prodigal:2.6,similar to AA sequence:UniProtKB:P25955;locus_tag=AOGHMILI_01214;product=ComG operon protein 3
1	Prodigal:2.6	CDS	1261871	1262320	.	+	0	ID=AOGHMILI_01215;inference=ab initio prediction:Prodigal:2.6;locus_tag=AOGHMILI_01215;product=hypothetical protein
1	Prodigal:2.6	CDS	1262307	1262600	.	+	0	ID=AOGHMILI_01216;inference=ab initio prediction:Prodigal:2.6;locus_tag=AOGHMILI_01216;product=hypothetical protein
1	Prodigal:2.6	CDS	1262554	1263015	.	+	0	ID=AOGHMILI_01217;inference=ab initio prediction:Prodigal:2.6;locus_tag=AOGHMILI_01217;product=hypothetical protein
1	Prodigal:2.6	CDS	1262987	1263178	.	+	0	ID=AOGHMILI_01218;inference=ab initio prediction:Prodigal:2.6;locus_tag=AOGHMILI_01218;product=hypothetical protein
1	Prodigal:2.6	CDS	1263195	1263692	.	+	0	ID=AOGHMILI_01219;eC_number=2.7.1.71;Name=aroK;dbxref=COG:COG0703;gene=aroK;inference=ab initio prediction:Prodigal:2.6,similar to AA sequence:UniProtKB:O67925;locus_tag=AOGHMILI_01219;product=Shikimate kinase
1	Prodigal:2.6	CDS	1263910	1265001	.	+	0	ID=AOGHMILI_01220;eC_number=2.1.2.10;Name=gcvT;gene=gcvT;inference=ab initio prediction:Prodigal:2.6,similar to AA sequence:UniProtKB:P64225;locus_tag=AOGHMILI_01220;product=Aminomethyltransferase
1	Prodigal:2.6	CDS	1265021	1266367	.	+	0	ID=AOGHMILI_01221;eC_number=1.4.4.2;Name=gcvPA;gene=gcvPA;inference=ab initio prediction:Prodigal:2.6,similar to AA sequence:UniProtKB:P64218;locus_tag=AOGHMILI_01221;product=putative glycine dehydrogenase (decarboxylating) subunit 1
1	Prodigal:2.6	CDS	1266360	1267868	.	+	0	ID=AOGHMILI_01222;eC_number=1.4.4.2;Name=gcvPB;gene=gcvPB;inference=ab initio prediction:Prodigal:2.6,similar to AA sequence:UniProtKB:P99168;locus_tag=AOGHMILI_01222;product=putative glycine dehydrogenase (decarboxylating) subunit 2
1	Prodigal:2.6	CDS	1268339	1268608	.	+	0	ID=AOGHMILI_01223;inference=ab initio prediction:Prodigal:2.6;locus_tag=AOGHMILI_01223;product=hypothetical protein
1	Prodigal:2.6	CDS	1268760	1269146	.	-	0	ID=AOGHMILI_01224;Name=yibN;dbxref=COG:COG0607;gene=yibN;inference=ab initio prediction:Prodigal:2.6,similar to AA sequence:UniProtKB:P0AG27;locus_tag=AOGHMILI_01224;product=putative protein YibN
1	Prodigal:2.6	CDS	1269306	1270136	.	+	0	ID=AOGHMILI_01225;eC_number=2.3.1.181;Name=lipM;dbxref=COG:COG0095;gene=lipM;inference=ab initio prediction:Prodigal:2.6,similar to AA sequence:UniProtKB:P54511;locus_tag=AOGHMILI_01225;product=Octanoyltransferase LipM
1	Prodigal:2.6	CDS	1270177	1270395	.	-	0	ID=AOGHMILI_01226;inference=ab initio prediction:Prodigal:2.6;locus_tag=AOGHMILI_01226;product=hypothetical protein
1	Prodigal:2.6	CDS	1270409	1270987	.	-	0	ID=AOGHMILI_01227;inference=ab initio prediction:Prodigal:2.6;locus_tag=AOGHMILI_01227;product=hypothetical protein
1	Prodigal:2.6	CDS	1271090	1272151	.	+	0	ID=AOGHMILI_01228;eC_number=3.4.11.-;Name=ypdF;dbxref=COG:COG0006;gene=ypdF;inference=ab initio prediction:Prodigal:2.6,similar to AA sequence:UniProtKB:P76524;locus_tag=AOGHMILI_01228;product=Aminopeptidase YpdF
1	Prodigal:2.6	CDS	1272178	1272735	.	+	0	ID=AOGHMILI_01229;Name=efp;gene=efp;inference=ab initio prediction:Prodigal:2.6,similar to AA sequence:UniProtKB:P99066;locus_tag=AOGHMILI_01229;product=Elongation factor P
1	Prodigal:2.6	CDS	1272885	1273910	.	+	0	ID=AOGHMILI_01230;eC_number=1.2.1.38;Name=argC;gene=argC;inference=ab initio prediction:Prodigal:2.6,similar to AA sequence:UniProtKB:Q07906;locus_tag=AOGHMILI_01230;product=N-acetyl-gamma-glutamyl-phosphate reductase
1	Prodigal:2.6	CDS	1273929	1275122	.	+	0	ID=AOGHMILI_01231;Name=argJ;dbxref=COG:COG1364;gene=argJ;inference=ab initio prediction:Prodigal:2.6,similar to AA sequence:UniProtKB:Q9K8V3;locus_tag=AOGHMILI_01231;product=Arginine biosynthesis bifunctional protein ArgJ
1	Prodigal:2.6	CDS	1275132	1275869	.	+	0	ID=AOGHMILI_01232;eC_number=2.7.2.8;Name=argB;dbxref=COG:COG0548;gene=argB;inference=ab initio prediction:Prodigal:2.6,similar to AA sequence:UniProtKB:Q8DV44;locus_tag=AOGHMILI_01232;product=Acetylglutamate kinase
1	Prodigal:2.6	CDS	1275869	1276999	.	+	0	ID=AOGHMILI_01233;eC_number=2.6.1.11;Name=argD;dbxref=COG:COG4992;gene=argD;inference=ab initio prediction:Prodigal:2.6,similar to AA sequence:UniProtKB:O66442;locus_tag=AOGHMILI_01233;product=Acetylornithine aminotransferase
1	Prodigal:2.6	CDS	1277257	1277724	.	+	0	ID=AOGHMILI_01234;Name=accB_2;dbxref=COG:COG0511;gene=accB_2;inference=ab initio prediction:Prodigal:2.6,similar to AA sequence:UniProtKB:P49786;locus_tag=AOGHMILI_01234;product=Biotin carboxyl carrier protein of acetyl-CoA carboxylase
1	Prodigal:2.6	CDS	1277724	1279082	.	+	0	ID=AOGHMILI_01235;eC_number=6.4.1.7;Name=cfiB_1;dbxref=COG:COG0439;gene=cfiB_1;inference=ab initio prediction:Prodigal:2.6,similar to AA sequence:UniProtKB:D3DJ42;locus_tag=AOGHMILI_01235;product=2-oxoglutarate carboxylase small subunit
1	Prodigal:2.6	CDS	1279094	1279456	.	+	0	ID=AOGHMILI_01236;inference=ab initio prediction:Prodigal:2.6,similar to AA sequence:UniProtKB:Q5XA93;locus_tag=AOGHMILI_01236;product=putative protein
1	Prodigal:2.6	CDS	1279532	1279921	.	+	0	ID=AOGHMILI_01237;Name=nusB;gene=nusB;inference=ab initio prediction:Prodigal:2.6,similar to AA sequence:UniProtKB:P65578;locus_tag=AOGHMILI_01237;product=Transcription antitermination protein NusB
1	Prodigal:2.6	CDS	1279936	1281273	.	+	0	ID=AOGHMILI_01238;eC_number=3.1.11.6;Name=xseA;dbxref=COG:COG1570;gene=xseA;inference=ab initio prediction:Prodigal:2.6,similar to AA sequence:UniProtKB:P04994;locus_tag=AOGHMILI_01238;product=Exodeoxyribonuclease 7 large subunit
1	Prodigal:2.6	CDS	1281266	1281496	.	+	0	ID=AOGHMILI_01239;eC_number=3.1.11.6;Name=xseB;dbxref=COG:COG1722;gene=xseB;inference=ab initio prediction:Prodigal:2.6,similar to AA sequence:UniProtKB:Q7VV85;locus_tag=AOGHMILI_01239;product=Exodeoxyribonuclease 7 small subunit
1	Prodigal:2.6	CDS	1281462	1282355	.	+	0	ID=AOGHMILI_01240;eC_number=2.5.1.10;inference=ab initio prediction:Prodigal:2.6,similar to AA sequence:UniProtKB:Q08291;locus_tag=AOGHMILI_01240;product=Farnesyl diphosphate synthase
1	Prodigal:2.6	CDS	1282670	1283122	.	+	0	ID=AOGHMILI_01241;Name=argR_2;gene=argR_2;inference=ab initio prediction:Prodigal:2.6,similar to AA sequence:UniProtKB:P63580;locus_tag=AOGHMILI_01241;product=Arginine repressor
1	Prodigal:2.6	CDS	1283138	1284814	.	+	0	ID=AOGHMILI_01242;Name=recN;dbxref=COG:COG0497;gene=recN;inference=ab initio prediction:Prodigal:2.6,similar to AA sequence:UniProtKB:P05824;locus_tag=AOGHMILI_01242;product=DNA repair protein RecN
1	Prodigal:2.6	CDS	1285074	1286495	.	+	0	ID=AOGHMILI_01243;eC_number=1.8.1.4;dbxref=COG:COG1249;inference=ab initio prediction:Prodigal:2.6,similar to AA sequence:UniProtKB:P18925;locus_tag=AOGHMILI_01243;product=Dihydrolipoyl dehydrogenase
1	Prodigal:2.6	CDS	1286510	1287508	.	+	0	ID=AOGHMILI_01244;eC_number=1.2.4.4;Name=bfmBAA;dbxref=COG:COG1071;gene=bfmBAA;inference=ab initio prediction:Prodigal:2.6,similar to AA sequence:UniProtKB:P37940;locus_tag=AOGHMILI_01244;product=2-oxoisovalerate dehydrogenase subunit alpha
1	Prodigal:2.6	CDS	1287501	1288484	.	+	0	ID=AOGHMILI_01245;eC_number=1.2.4.4;Name=bfmBAB;dbxref=COG:COG0022;gene=bfmBAB;inference=ab initio prediction:Prodigal:2.6,similar to AA sequence:UniProtKB:P37941;locus_tag=AOGHMILI_01245;product=2-oxoisovalerate dehydrogenase subunit beta
1	Prodigal:2.6	CDS	1288509	1289816	.	+	0	ID=AOGHMILI_01246;eC_number=2.3.1.12;Name=pdhC_2;dbxref=COG:COG0508;gene=pdhC_2;inference=ab initio prediction:Prodigal:2.6,similar to AA sequence:UniProtKB:P21883;locus_tag=AOGHMILI_01246;product=Dihydrolipoyllysine-residue acetyltransferase component of pyruvate dehydrogenase complex
1	Prodigal:2.6	CDS	1290021	1290458	.	+	0	ID=AOGHMILI_01247;inference=ab initio prediction:Prodigal:2.6,similar to AA sequence:UniProtKB:Q7A5G0;locus_tag=AOGHMILI_01247;note=UPF0403 protein SA1345;product=hypothetical protein
1	Prodigal:2.6	CDS	1290471	1291448	.	+	0	ID=AOGHMILI_01248;inference=ab initio prediction:Prodigal:2.6;locus_tag=AOGHMILI_01248;product=hypothetical protein
1	Prodigal:2.6	CDS	1291826	1292950	.	+	0	ID=AOGHMILI_01249;eC_number=3.4.11.4;Name=pepT_1;dbxref=COG:COG2195;gene=pepT_1;inference=ab initio prediction:Prodigal:2.6,similar to AA sequence:UniProtKB:P29745;locus_tag=AOGHMILI_01249;product=Peptidase T
1	Prodigal:2.6	CDS	1293030	1294436	.	+	0	ID=AOGHMILI_01250;eC_number=1.1.1.44;Name=gnd;gene=gnd;inference=ab initio prediction:Prodigal:2.6,similar to AA sequence:UniProtKB:P63334;locus_tag=AOGHMILI_01250;product=6-phosphogluconate dehydrogenase%2C decarboxylating
1	Prodigal:2.6	CDS	1294606	1296261	.	+	0	ID=AOGHMILI_01251;eC_number=3.2.1.10;Name=malL;dbxref=COG:COG0366;gene=malL;inference=ab initio prediction:Prodigal:2.6,similar to AA sequence:UniProtKB:P29094;locus_tag=AOGHMILI_01251;product=Oligo-1%2C6-glucosidase
1	Prodigal:2.6	CDS	1296524	1297405	.	-	0	ID=AOGHMILI_01252;Name=marA;gene=marA;inference=ab initio prediction:Prodigal:2.6,similar to AA sequence:UniProtKB:P0ACH5;locus_tag=AOGHMILI_01252;product=Multiple antibiotic resistance protein MarA
1	Prodigal:2.6	CDS	1297606	1299090	.	-	0	ID=AOGHMILI_01253;eC_number=1.1.1.49;Name=zwf_1;dbxref=COG:COG0364;gene=zwf_1;inference=ab initio prediction:Prodigal:2.6,similar to AA sequence:UniProtKB:P54547;locus_tag=AOGHMILI_01253;product=Glucose-6-phosphate 1-dehydrogenase
1	Prodigal:2.6	CDS	1299514	1300434	.	+	0	ID=AOGHMILI_01254;eC_number=3.1.26.11;Name=rnz;dbxref=COG:COG1234;gene=rnz;inference=ab initio prediction:Prodigal:2.6,similar to AA sequence:UniProtKB:P54548;locus_tag=AOGHMILI_01254;product=Ribonuclease Z
1	Prodigal:2.6	CDS	1300484	1301299	.	-	0	ID=AOGHMILI_01255;eC_number=1.5.1.2;Name=proC;gene=proC;inference=ab initio prediction:Prodigal:2.6,similar to AA sequence:UniProtKB:Q7A5G8;locus_tag=AOGHMILI_01255;product=Pyrroline-5-carboxylate reductase
1	Prodigal:2.6	CDS	1301460	1302218	.	+	0	ID=AOGHMILI_01256;eC_number=1.-.-.-;inference=ab initio prediction:Prodigal:2.6,similar to AA sequence:UniProtKB:Q7A3L9;locus_tag=AOGHMILI_01256;product=putative oxidoreductase
1	Prodigal:2.6	CDS	1302441	1303349	.	-	0	ID=AOGHMILI_01257;eC_number=1.1.1.-;Name=yhdN;dbxref=COG:COG0667;gene=yhdN;inference=ab initio prediction:Prodigal:2.6,similar to AA sequence:UniProtKB:P80874;locus_tag=AOGHMILI_01257;product=Aldo-keto reductase YhdN
1	Prodigal:2.6	CDS	1303432	1303974	.	+	0	ID=AOGHMILI_01258;eC_number=3.6.1.13;Name=nudF;dbxref=COG:COG0494;gene=nudF;inference=ab initio prediction:Prodigal:2.6,similar to AA sequence:UniProtKB:P54570;locus_tag=AOGHMILI_01258;product=ADP-ribose pyrophosphatase
1	Prodigal:2.6	CDS	1304079	1304528	.	+	0	ID=AOGHMILI_01259;Name=fur;dbxref=COG:COG0735;gene=fur;inference=ab initio prediction:Prodigal:2.6,similar to AA sequence:UniProtKB:P54574;locus_tag=AOGHMILI_01259;product=Ferric uptake regulation protein
1	Prodigal:2.6	CDS	1304571	1305458	.	+	0	ID=AOGHMILI_01260;Name=xerD_1;gene=xerD_1;inference=ab initio prediction:Prodigal:2.6,similar to AA sequence:UniProtKB:P0A0P0;locus_tag=AOGHMILI_01260;product=Tyrosine recombinase XerD
1	Prodigal:2.6	CDS	1305511	1306020	.	-	0	ID=AOGHMILI_01261;inference=ab initio prediction:Prodigal:2.6;locus_tag=AOGHMILI_01261;product=hypothetical protein
1	Prodigal:2.6	CDS	1306064	1306864	.	+	0	ID=AOGHMILI_01262;Name=scpA;dbxref=COG:COG1354;gene=scpA;inference=ab initio prediction:Prodigal:2.6,similar to AA sequence:UniProtKB:P35154;locus_tag=AOGHMILI_01262;product=Segregation and condensation protein A
1	Prodigal:2.6	CDS	1306857	1307399	.	+	0	ID=AOGHMILI_01263;Name=scpB;dbxref=COG:COG1386;gene=scpB;inference=ab initio prediction:Prodigal:2.6,similar to AA sequence:UniProtKB:P35155;locus_tag=AOGHMILI_01263;product=Segregation and condensation protein B
1	Prodigal:2.6	CDS	1307392	1308129	.	+	0	ID=AOGHMILI_01264;eC_number=5.4.99.22;Name=rluB;dbxref=COG:COG1187;gene=rluB;inference=ab initio prediction:Prodigal:2.6,similar to AA sequence:UniProtKB:P35159;locus_tag=AOGHMILI_01264;product=Ribosomal large subunit pseudouridine synthase B
1	Prodigal:2.6	CDS	1308263	1308988	.	+	0	ID=AOGHMILI_01265;Name=srrA;dbxref=COG:COG0745;gene=srrA;inference=ab initio prediction:Prodigal:2.6,similar to AA sequence:UniProtKB:Q5HFT0;locus_tag=AOGHMILI_01265;product=Transcriptional regulatory protein SrrA
1	Prodigal:2.6	CDS	1308972	1310738	.	+	0	ID=AOGHMILI_01266;eC_number=2.7.13.3;Name=srrB;gene=srrB;inference=ab initio prediction:Prodigal:2.6,similar to AA sequence:UniProtKB:Q9L523;locus_tag=AOGHMILI_01266;product=Sensor protein SrrB
1	Prodigal:2.6	CDS	1311330	1311869	.	+	0	ID=AOGHMILI_01267;Name=ribU;gene=ribU;inference=ab initio prediction:Prodigal:2.6,similar to AA sequence:UniProtKB:E5QVT2;locus_tag=AOGHMILI_01267;product=Riboflavin transporter RibU
1	Prodigal:2.6	CDS	1312274	1312522	.	-	0	ID=AOGHMILI_01268;inference=ab initio prediction:Prodigal:2.6,similar to AA sequence:UniProtKB:P10245;locus_tag=AOGHMILI_01268;product=Ferredoxin
1	Prodigal:2.6	CDS	1312655	1313593	.	+	0	ID=AOGHMILI_01269;inference=ab initio prediction:Prodigal:2.6;locus_tag=AOGHMILI_01269;product=hypothetical protein
1	Prodigal:2.6	CDS	1313580	1314959	.	+	0	ID=AOGHMILI_01270;eC_number=3.6.4.12;Name=recQ_1;dbxref=COG:COG0514;gene=recQ_1;inference=ab initio prediction:Prodigal:2.6,similar to AA sequence:UniProtKB:P15043;locus_tag=AOGHMILI_01270;product=ATP-dependent DNA helicase RecQ
1	Prodigal:2.6	CDS	1315080	1316498	.	+	0	ID=AOGHMILI_01271;Name=ebpS;gene=ebpS;inference=ab initio prediction:Prodigal:2.6,similar to AA sequence:UniProtKB:Q7A5I6;locus_tag=AOGHMILI_01271;product=Elastin-binding protein EbpS
1	Prodigal:2.6	CDS	1316631	1317617	.	+	0	ID=AOGHMILI_01272;eC_number=4.3.1.9;dbxref=COG:COG0492;inference=ab initio prediction:Prodigal:2.6,similar to AA sequence:UniProtKB:Q93HX6;locus_tag=AOGHMILI_01272;product=Glucosaminate ammonia-lyase
1	Prodigal:2.6	CDS	1317829	1318797	.	-	0	ID=AOGHMILI_01273;eC_number=3.5.1.1;Name=ansB;gene=ansB;inference=ab initio prediction:Prodigal:2.6,similar to AA sequence:UniProtKB:P06608;locus_tag=AOGHMILI_01273;product=L-asparaginase
1	Prodigal:2.6	CDS	1318876	1319523	.	+	0	ID=AOGHMILI_01274;eC_number=2.7.4.25;Name=cmk;gene=cmk;inference=ab initio prediction:Prodigal:2.6,similar to AA sequence:UniProtKB:P63807;locus_tag=AOGHMILI_01274;product=Cytidylate kinase
1	Prodigal:2.6	CDS	1320007	1321185	.	+	0	ID=AOGHMILI_01275;Name=rpsA;gene=rpsA;inference=ab initio prediction:Prodigal:2.6,similar to AA sequence:UniProtKB:Q7A5J0;locus_tag=AOGHMILI_01275;product=30S ribosomal protein S1
1	Prodigal:2.6	CDS	1321401	1322711	.	+	0	ID=AOGHMILI_01276;Name=der;gene=der;inference=ab initio prediction:Prodigal:2.6,similar to AA sequence:UniProtKB:P64060;locus_tag=AOGHMILI_01276;product=GTPase Der
1	Prodigal:2.6	CDS	1322732	1323730	.	+	0	ID=AOGHMILI_01277;eC_number=1.1.1.94;Name=gpsA;gene=gpsA;inference=ab initio prediction:Prodigal:2.6,similar to AA sequence:UniProtKB:P64191;locus_tag=AOGHMILI_01277;product=Glycerol-3-phosphate dehydrogenase [NAD(P)+]
1	Prodigal:2.6	CDS	1323901	1324173	.	+	0	ID=AOGHMILI_01278;Name=hup;dbxref=COG:COG0776;gene=hup;inference=ab initio prediction:Prodigal:2.6,similar to AA sequence:UniProtKB:Q99U17;locus_tag=AOGHMILI_01278;product=DNA-binding protein HU
1	Prodigal:2.6	CDS	1324643	1325221	.	+	0	ID=AOGHMILI_01279;inference=ab initio prediction:Prodigal:2.6;locus_tag=AOGHMILI_01279;product=hypothetical protein
1	Prodigal:2.6	CDS	1325214	1325939	.	+	0	ID=AOGHMILI_01280;eC_number=2.1.1.163;Name=menG;gene=menG;inference=ab initio prediction:Prodigal:2.6,similar to AA sequence:UniProtKB:P67062;locus_tag=AOGHMILI_01280;product=Demethylmenaquinone methyltransferase
1	Prodigal:2.6	CDS	1325941	1326900	.	+	0	ID=AOGHMILI_01281;eC_number=2.5.1.30;Name=hepT;dbxref=COG:COG0142;gene=hepT;inference=ab initio prediction:Prodigal:2.6,similar to AA sequence:UniProtKB:P31114;locus_tag=AOGHMILI_01281;product=Heptaprenyl diphosphate synthase component 2
1	Prodigal:2.6	CDS	1327019	1327489	.	+	0	ID=AOGHMILI_01282;eC_number=2.7.4.6;Name=ndk;dbxref=COG:COG0105;gene=ndk;inference=ab initio prediction:Prodigal:2.6,similar to AA sequence:UniProtKB:Q5HFV4;locus_tag=AOGHMILI_01282;product=Nucleoside diphosphate kinase
1	Prodigal:2.6	CDS	1327898	1329136	.	+	0	ID=AOGHMILI_01283;eC_number=4.2.3.5;Name=aroC;dbxref=COG:COG0082;gene=aroC;inference=ab initio prediction:Prodigal:2.6,similar to AA sequence:UniProtKB:Q59803;locus_tag=AOGHMILI_01283;product=Chorismate synthase
1	Prodigal:2.6	CDS	1329164	1330228	.	+	0	ID=AOGHMILI_01284;eC_number=4.2.3.4;Name=aroB;gene=aroB;inference=ab initio prediction:Prodigal:2.6,similar to AA sequence:UniProtKB:Q6GGU4;locus_tag=AOGHMILI_01284;product=3-dehydroquinate synthase
1	Prodigal:2.6	CDS	1330238	1331539	.	+	0	ID=AOGHMILI_01285;eC_number=2.5.1.19;Name=aroA_2;gene=aroA_2;inference=ab initio prediction:Prodigal:2.6,similar to AA sequence:UniProtKB:P63585;locus_tag=AOGHMILI_01285;product=3-phosphoshikimate 1-carboxyvinyltransferase
1	Prodigal:2.6	CDS	1331543	1332787	.	+	0	ID=AOGHMILI_01286;Name=lapB;gene=lapB;inference=ab initio prediction:Prodigal:2.6,protein motif:HAMAP:MF_00994;locus_tag=AOGHMILI_01286;product=Lipopolysaccharide assembly protein B
1	Prodigal:2.6	CDS	1332801	1333364	.	+	0	ID=AOGHMILI_01287;inference=ab initio prediction:Prodigal:2.6;locus_tag=AOGHMILI_01287;product=hypothetical protein
1	Prodigal:2.6	CDS	1333376	1333969	.	+	0	ID=AOGHMILI_01288;inference=ab initio prediction:Prodigal:2.6;locus_tag=AOGHMILI_01288;product=hypothetical protein
1	Prodigal:2.6	CDS	1334014	1334709	.	+	0	ID=AOGHMILI_01289;inference=ab initio prediction:Prodigal:2.6;locus_tag=AOGHMILI_01289;product=hypothetical protein
1	Prodigal:2.6	CDS	1334890	1335207	.	+	0	ID=AOGHMILI_01290;Name=ypjD;dbxref=COG:COG1694;gene=ypjD;inference=ab initio prediction:Prodigal:2.6,similar to AA sequence:UniProtKB:P42979;locus_tag=AOGHMILI_01290;product=putative protein YpjD
1	Prodigal:2.6	CDS	1335229	1336371	.	+	0	ID=AOGHMILI_01291;eC_number=2.4.1.-;Name=bshA;dbxref=COG:COG0438;gene=bshA;inference=ab initio prediction:Prodigal:2.6,similar to AA sequence:UniProtKB:Q81ST7;locus_tag=AOGHMILI_01291;product=N-acetyl-alpha-D-glucosaminyl L-malate synthase
1	Prodigal:2.6	CDS	1336361	1337563	.	+	0	ID=AOGHMILI_01292;eC_number=2.7.7.72;Name=cca;gene=cca;inference=ab initio prediction:Prodigal:2.6,similar to AA sequence:UniProtKB:Q7SIB1;locus_tag=AOGHMILI_01292;product=CCA-adding enzyme
1	Prodigal:2.6	CDS	1337550	1338521	.	+	0	ID=AOGHMILI_01293;eC_number=6.3.4.15;Name=birA;dbxref=COG:COG0340;gene=birA;inference=ab initio prediction:Prodigal:2.6,similar to AA sequence:UniProtKB:P0CI75;locus_tag=AOGHMILI_01293;product=Bifunctional ligase/repressor BirA
1	Prodigal:2.6	CDS	1338546	1341254	.	+	0	ID=AOGHMILI_01294;eC_number=3.6.4.12;Name=dinG;dbxref=COG:COG0847;gene=dinG;inference=ab initio prediction:Prodigal:2.6,similar to AA sequence:UniProtKB:Q2FYH5;locus_tag=AOGHMILI_01294;product=putative ATP-dependent helicase DinG 
1	Prodigal:2.6	CDS	1341375	1342667	.	+	0	ID=AOGHMILI_01295;eC_number=6.1.1.22;Name=asnS;gene=asnS;inference=ab initio prediction:Prodigal:2.6,similar to AA sequence:UniProtKB:P67572;locus_tag=AOGHMILI_01295;product=Asparagine--tRNA ligase
1	Prodigal:2.6	CDS	1342760	1343446	.	+	0	ID=AOGHMILI_01296;Name=dnaD;dbxref=COG:COG3935;gene=dnaD;inference=ab initio prediction:Prodigal:2.6,similar to AA sequence:UniProtKB:P39787;locus_tag=AOGHMILI_01296;product=DNA replication protein DnaD
1	Prodigal:2.6	CDS	1343436	1344095	.	+	0	ID=AOGHMILI_01297;eC_number=4.2.99.18;Name=nth;dbxref=COG:COG0177;gene=nth;inference=ab initio prediction:Prodigal:2.6,similar to AA sequence:UniProtKB:P0AB83;locus_tag=AOGHMILI_01297;product=Endonuclease III
1	Prodigal:2.6	CDS	1344100	1344432	.	+	0	ID=AOGHMILI_01298;inference=ab initio prediction:Prodigal:2.6;locus_tag=AOGHMILI_01298;product=hypothetical protein
1	Prodigal:2.6	CDS	1344622	1346856	.	-	0	ID=AOGHMILI_01299;Name=ponA;dbxref=COG:COG0744;gene=ponA;inference=ab initio prediction:Prodigal:2.6,similar to AA sequence:UniProtKB:P39793;locus_tag=AOGHMILI_01299;product=Penicillin-binding protein 1A/1B
1	Prodigal:2.6	CDS	1346853	1347482	.	-	0	ID=AOGHMILI_01300;eC_number=3.1.22.-;Name=recU;gene=recU;inference=ab initio prediction:Prodigal:2.6,similar to AA sequence:UniProtKB:P68817;locus_tag=AOGHMILI_01300;product=Holliday junction resolvase RecU
1	Prodigal:2.6	CDS	1347823	1348155	.	+	0	ID=AOGHMILI_01301;inference=ab initio prediction:Prodigal:2.6;locus_tag=AOGHMILI_01301;product=hypothetical protein
1	Prodigal:2.6	CDS	1348167	1348733	.	+	0	ID=AOGHMILI_01302;inference=ab initio prediction:Prodigal:2.6,similar to AA sequence:UniProtKB:P50838;locus_tag=AOGHMILI_01302;note=UPF0398 protein YpsA;product=hypothetical protein
1	Prodigal:2.6	CDS	1348675	1349085	.	+	0	ID=AOGHMILI_01303;Name=gpsB;gene=gpsB;inference=ab initio prediction:Prodigal:2.6,similar to AA sequence:UniProtKB:Q7A5L1;locus_tag=AOGHMILI_01303;product=Cell cycle protein GpsB
1	Prodigal:2.6	CDS	1349727	1350863	.	+	0	ID=AOGHMILI_01304;eC_number=2.1.1.173;Name=rlmL;dbxref=COG:COG0116;gene=rlmL;inference=ab initio prediction:Prodigal:2.6,similar to AA sequence:UniProtKB:Q9K0V4;locus_tag=AOGHMILI_01304;product=Ribosomal RNA large subunit methyltransferase L
1	Prodigal:2.6	CDS	1350995	1351669	.	+	0	ID=AOGHMILI_01305;inference=ab initio prediction:Prodigal:2.6;locus_tag=AOGHMILI_01305;product=hypothetical protein
1	Prodigal:2.6	CDS	1352047	1355484	.	+	0	ID=AOGHMILI_01306;eC_number=3.6.5.5;dbxref=COG:COG0699;inference=ab initio prediction:Prodigal:2.6,similar to AA sequence:UniProtKB:B2IZD3;locus_tag=AOGHMILI_01306;product=Bacterial dynamin-like protein
1	Prodigal:2.6	CDS	1355503	1356381	.	+	0	ID=AOGHMILI_01307;eC_number=3.1.11.-;Name=ypcP;dbxref=COG:COG0258;gene=ypcP;inference=ab initio prediction:Prodigal:2.6,similar to AA sequence:UniProtKB:P54161;locus_tag=AOGHMILI_01307;product=5'-3' exonuclease
1	Prodigal:2.6	CDS	1356623	1387171	.	+	0	ID=AOGHMILI_01308;Name=ebh_2;gene=ebh_2;inference=ab initio prediction:Prodigal:2.6,similar to AA sequence:UniProtKB:Q8NWQ6;locus_tag=AOGHMILI_01308;product=Extracellular matrix-binding protein ebh
1	Prodigal:2.6	CDS	1387346	1387738	.	-	0	ID=AOGHMILI_01309;Name=rnhA;dbxref=COG:COG0328;gene=rnhA;inference=ab initio prediction:Prodigal:2.6,similar to AA sequence:UniProtKB:P54162;locus_tag=AOGHMILI_01309;product=14.7 kDa ribonuclease H-like protein
1	Prodigal:2.6	CDS	1388063	1388767	.	-	0	ID=AOGHMILI_01310;Name=yhhQ;dbxref=COG:COG1738;gene=yhhQ;inference=ab initio prediction:Prodigal:2.6,similar to AA sequence:UniProtKB:P37619;locus_tag=AOGHMILI_01310;product=Queuosine precursor transporter
1	Prodigal:2.6	CDS	1389018	1389212	.	+	0	ID=AOGHMILI_01311;inference=ab initio prediction:Prodigal:2.6;locus_tag=AOGHMILI_01311;product=hypothetical protein
1	Prodigal:2.6	CDS	1389224	1389484	.	+	0	ID=AOGHMILI_01312;inference=ab initio prediction:Prodigal:2.6;locus_tag=AOGHMILI_01312;product=hypothetical protein
1	Prodigal:2.6	CDS	1389533	1389973	.	+	0	ID=AOGHMILI_01313;inference=ab initio prediction:Prodigal:2.6,similar to AA sequence:UniProtKB:Q7A5M6;locus_tag=AOGHMILI_01313;note=UPF0403 protein SA1261;product=hypothetical protein
1	Prodigal:2.6	CDS	1390185	1391234	.	+	0	ID=AOGHMILI_01314;dbxref=COG:COG0577;inference=ab initio prediction:Prodigal:2.6,similar to AA sequence:UniProtKB:P9WG17;locus_tag=AOGHMILI_01314;product=putative ABC transporter permease
1	Prodigal:2.6	CDS	1391250	1391912	.	+	0	ID=AOGHMILI_01315;Name=ytrE;dbxref=COG:COG1136;gene=ytrE;inference=ab initio prediction:Prodigal:2.6,similar to AA sequence:UniProtKB:O34392;locus_tag=AOGHMILI_01315;product=ABC transporter ATP-binding protein YtrE
1	Prodigal:2.6	CDS	1392226	1393182	.	+	0	ID=AOGHMILI_01316;eC_number=2.1.1.45;Name=thyA;dbxref=COG:COG0207;gene=thyA;inference=ab initio prediction:Prodigal:2.6,similar to AA sequence:UniProtKB:P67046;locus_tag=AOGHMILI_01316;product=Thymidylate synthase
1	Prodigal:2.6	CDS	1393224	1393709	.	+	0	ID=AOGHMILI_01317;eC_number=1.5.1.3;Name=folA;dbxref=COG:COG0262;gene=folA;inference=ab initio prediction:Prodigal:2.6,similar to AA sequence:UniProtKB:P0C0P0;locus_tag=AOGHMILI_01317;product=Dihydrofolate reductase
1	Prodigal:2.6	CDS	1393719	1394567	.	+	0	ID=AOGHMILI_01318;inference=ab initio prediction:Prodigal:2.6,similar to AA sequence:UniProtKB:Q8NWR0;locus_tag=AOGHMILI_01318;product=DegV domain-containing protein
1	Prodigal:2.6	CDS	1394670	1395194	.	+	0	ID=AOGHMILI_01319;eC_number=1.8.4.11;Name=msrA2;dbxref=COG:COG0225;gene=msrA2;inference=ab initio prediction:Prodigal:2.6,similar to AA sequence:UniProtKB:P0A086;locus_tag=AOGHMILI_01319;product=Peptide methionine sulfoxide reductase MsrA 2
1	Prodigal:2.6	CDS	1395191	1395619	.	+	0	ID=AOGHMILI_01320;eC_number=1.8.4.12;Name=msrB;gene=msrB;inference=ab initio prediction:Prodigal:2.6,similar to AA sequence:UniProtKB:P99065;locus_tag=AOGHMILI_01320;product=Peptide methionine sulfoxide reductase MsrB
1	Prodigal:2.6	CDS	1395632	1396132	.	+	0	ID=AOGHMILI_01321;Name=crr;gene=crr;inference=ab initio prediction:Prodigal:2.6,similar to AA sequence:UniProtKB:P60857;locus_tag=AOGHMILI_01321;product=PTS system glucose-specific EIIA component
1	Prodigal:2.6	CDS	1396132	1396356	.	+	0	ID=AOGHMILI_01322;inference=ab initio prediction:Prodigal:2.6,similar to AA sequence:UniProtKB:Q7A0W3;locus_tag=AOGHMILI_01322;note=UPF0346 protein MW1311;product=hypothetical protein
1	Prodigal:2.6	CDS	1396701	1398176	.	+	0	ID=AOGHMILI_01323;eC_number=3.4.21.-;inference=ab initio prediction:Prodigal:2.6,similar to AA sequence:UniProtKB:Q7A5M9;locus_tag=AOGHMILI_01323;product=putative CtpA-like serine protease
1	Prodigal:2.6	CDS	1398512	1399015	.	+	0	ID=AOGHMILI_01324;inference=ab initio prediction:Prodigal:2.6;locus_tag=AOGHMILI_01324;product=hypothetical protein
1	Prodigal:2.6	CDS	1399033	1400106	.	+	0	ID=AOGHMILI_01325;eC_number=2.4.1.227;Name=murG;gene=murG;inference=ab initio prediction:Prodigal:2.6,similar to AA sequence:UniProtKB:P65482;locus_tag=AOGHMILI_01325;product=UDP-N-acetylglucosamine--N-acetylmuramyl-(pentapeptide) pyrophosphoryl-undecaprenol N-acetylglucosamine transferase
1	Prodigal:2.6	CDS	1400119	1400733	.	+	0	ID=AOGHMILI_01326;eC_number=3.1.3.27;Name=pgpB_1;dbxref=COG:COG0671;gene=pgpB_1;inference=ab initio prediction:Prodigal:2.6,similar to AA sequence:UniProtKB:O34349;locus_tag=AOGHMILI_01326;product=Phosphatidylglycerophosphatase B
1	Prodigal:2.6	CDS	1401245	1401988	.	+	0	ID=AOGHMILI_01327;inference=ab initio prediction:Prodigal:2.6;locus_tag=AOGHMILI_01327;product=hypothetical protein
1	Prodigal:2.6	CDS	1402978	1403637	.	+	0	ID=AOGHMILI_01328;Name=arlR;dbxref=COG:COG0745;gene=arlR;inference=ab initio prediction:Prodigal:2.6,similar to AA sequence:UniProtKB:Q9KJN4;locus_tag=AOGHMILI_01328;product=Response regulator ArlR
1	Prodigal:2.6	CDS	1403634	1405004	.	+	0	ID=AOGHMILI_01329;eC_number=2.7.13.3;Name=arlS;dbxref=COG:COG0642;gene=arlS;inference=ab initio prediction:Prodigal:2.6,similar to AA sequence:UniProtKB:Q9KJN3;locus_tag=AOGHMILI_01329;product=Signal transduction histidine-protein kinase ArlS
1	Prodigal:2.6	CDS	1405419	1408223	.	+	0	ID=AOGHMILI_01330;eC_number=1.2.4.2;Name=odhA;gene=odhA;inference=ab initio prediction:Prodigal:2.6,similar to AA sequence:UniProtKB:Q99U74;locus_tag=AOGHMILI_01330;product=2-oxoglutarate dehydrogenase E1 component
1	Prodigal:2.6	CDS	1408241	1409503	.	+	0	ID=AOGHMILI_01331;eC_number=2.3.1.61;Name=odhB;gene=odhB;inference=ab initio prediction:Prodigal:2.6,similar to AA sequence:UniProtKB:Q7A5N4;locus_tag=AOGHMILI_01331;product=Dihydrolipoyllysine-residue succinyltransferase component of 2-oxoglutarate dehydrogenase complex
1	Prodigal:2.6	CDS	1409667	1409840	.	-	0	ID=AOGHMILI_01332;inference=ab initio prediction:Prodigal:2.6;locus_tag=AOGHMILI_01332;product=hypothetical protein
1	Prodigal:2.6	CDS	1410041	1410850	.	+	0	ID=AOGHMILI_01333;eC_number=1.13.11.-;Name=mhqA;dbxref=COG:COG0346;gene=mhqA;inference=ab initio prediction:Prodigal:2.6,similar to AA sequence:UniProtKB:O34689;locus_tag=AOGHMILI_01333;product=Putative ring-cleaving dioxygenase MhqA
1	Prodigal:2.6	CDS	1410875	1411078	.	+	0	ID=AOGHMILI_01334;inference=ab initio prediction:Prodigal:2.6;locus_tag=AOGHMILI_01334;product=hypothetical protein
1	Prodigal:2.6	CDS	1411256	1412047	.	+	0	ID=AOGHMILI_01335;Name=nirQ;dbxref=COG:COG0714;gene=nirQ;inference=ab initio prediction:Prodigal:2.6,similar to AA sequence:UniProtKB:Q02441;locus_tag=AOGHMILI_01335;product=Denitrification regulatory protein NirQ
1	Prodigal:2.6	CDS	1412060	1413949	.	+	0	ID=AOGHMILI_01336;eC_number=6.6.1.2;Name=cobT;gene=cobT;inference=ab initio prediction:Prodigal:2.6,similar to AA sequence:UniProtKB:P29934;locus_tag=AOGHMILI_01336;product=Aerobic cobaltochelatase subunit CobT
1	Prodigal:2.6	CDS	1414136	1415479	.	+	0	ID=AOGHMILI_01337;Name=brnQ_2;dbxref=COG:COG1114;gene=brnQ_2;inference=ab initio prediction:Prodigal:2.6,similar to AA sequence:UniProtKB:P0AD99;locus_tag=AOGHMILI_01337;product=Branched-chain amino acid transport system 2 carrier protein
1	Prodigal:2.6	CDS	1415555	1416685	.	-	0	ID=AOGHMILI_01338;inference=ab initio prediction:Prodigal:2.6,similar to AA sequence:UniProtKB:P60108;locus_tag=AOGHMILI_01338;product=TelA-like protein
1	Prodigal:2.6	CDS	1416708	1417334	.	-	0	ID=AOGHMILI_01339;inference=ab initio prediction:Prodigal:2.6;locus_tag=AOGHMILI_01339;product=hypothetical protein
1	Prodigal:2.6	CDS	1417374	1417643	.	-	0	ID=AOGHMILI_01340;eC_number=3.6.1.7;Name=acyP;dbxref=COG:COG1254;gene=acyP;inference=ab initio prediction:Prodigal:2.6,similar to AA sequence:UniProtKB:O35031;locus_tag=AOGHMILI_01340;product=Acylphosphatase
1	Prodigal:2.6	CDS	1417802	1418110	.	+	0	ID=AOGHMILI_01341;inference=ab initio prediction:Prodigal:2.6;locus_tag=AOGHMILI_01341;product=hypothetical protein
1	Prodigal:2.6	CDS	1418291	1418491	.	+	0	ID=AOGHMILI_01342;Name=cspA_1;dbxref=COG:COG1278;gene=cspA_1;inference=ab initio prediction:Prodigal:2.6,similar to AA sequence:UniProtKB:Q2FYN2;locus_tag=AOGHMILI_01342;product=Cold shock protein CspA
1	Prodigal:2.6	CDS	1418850	1419431	.	+	0	ID=AOGHMILI_01343;inference=ab initio prediction:Prodigal:2.6;locus_tag=AOGHMILI_01343;product=hypothetical protein
1	Prodigal:2.6	CDS	1419437	1419847	.	+	0	ID=AOGHMILI_01344;inference=ab initio prediction:Prodigal:2.6;locus_tag=AOGHMILI_01344;product=hypothetical protein
1	Prodigal:2.6	CDS	1419834	1420697	.	+	0	ID=AOGHMILI_01345;eC_number=3.6.3.-;Name=thiQ;dbxref=COG:COG3840;gene=thiQ;inference=ab initio prediction:Prodigal:2.6,similar to AA sequence:UniProtKB:P44986;locus_tag=AOGHMILI_01345;product=Thiamine import ATP-binding protein ThiQ
1	Prodigal:2.6	CDS	1420706	1421455	.	+	0	ID=AOGHMILI_01346;inference=ab initio prediction:Prodigal:2.6;locus_tag=AOGHMILI_01346;product=hypothetical protein
1	Prodigal:2.6	CDS	1421587	1422852	.	-	0	ID=AOGHMILI_01347;eC_number=4.1.1.20;Name=lysA;dbxref=COG:COG0019;gene=lysA;inference=ab initio prediction:Prodigal:2.6,similar to AA sequence:UniProtKB:P9WIU7;locus_tag=AOGHMILI_01347;product=Diaminopimelate decarboxylase
1	Prodigal:2.6	CDS	1422853	1423926	.	-	0	ID=AOGHMILI_01348;eC_number=5.1.1.1;Name=alr1_2;dbxref=COG:COG0787;gene=alr1_2;inference=ab initio prediction:Prodigal:2.6,similar to AA sequence:UniProtKB:Q5HED1;locus_tag=AOGHMILI_01348;product=Alanine racemase 1
1	Prodigal:2.6	CDS	1423932	1425083	.	-	0	ID=AOGHMILI_01349;eC_number=3.-.-.-;Name=yxeP_3;dbxref=COG:COG1473;gene=yxeP_3;inference=ab initio prediction:Prodigal:2.6,similar to AA sequence:UniProtKB:P54955;locus_tag=AOGHMILI_01349;product=putative hydrolase YxeP
1	Prodigal:2.6	CDS	1425241	1425963	.	-	0	ID=AOGHMILI_01350;eC_number=2.3.1.89;Name=dapH;dbxref=COG:COG2171;gene=dapH;inference=ab initio prediction:Prodigal:2.6,similar to AA sequence:UniProtKB:Q7A2S0;locus_tag=AOGHMILI_01350;product=2%2C3%2C4%2C5-tetrahydropyridine-2%2C6-dicarboxylate N-acetyltransferase
1	Prodigal:2.6	CDS	1425985	1426707	.	-	0	ID=AOGHMILI_01351;eC_number=1.17.1.8;Name=dapB;dbxref=COG:COG0289;gene=dapB;inference=ab initio prediction:Prodigal:2.6,similar to AA sequence:UniProtKB:Q5HG24;locus_tag=AOGHMILI_01351;product=4-hydroxy-tetrahydrodipicolinate reductase
1	Prodigal:2.6	CDS	1426707	1427591	.	-	0	ID=AOGHMILI_01352;eC_number=4.3.3.7;Name=dapA;gene=dapA;inference=ab initio prediction:Prodigal:2.6,similar to AA sequence:UniProtKB:Q6GH13;locus_tag=AOGHMILI_01352;product=4-hydroxy-tetrahydrodipicolinate synthase
1	Prodigal:2.6	CDS	1427593	1428582	.	-	0	ID=AOGHMILI_01353;eC_number=1.2.1.11;Name=asd;dbxref=COG:COG0136;gene=asd;inference=ab initio prediction:Prodigal:2.6,similar to AA sequence:UniProtKB:Q04797;locus_tag=AOGHMILI_01353;product=Aspartate-semialdehyde dehydrogenase
1	Prodigal:2.6	CDS	1428653	1429885	.	-	0	ID=AOGHMILI_01354;eC_number=2.7.2.4;Name=lysC;dbxref=COG:COG0527;gene=lysC;inference=ab initio prediction:Prodigal:2.6,similar to AA sequence:UniProtKB:P08495;locus_tag=AOGHMILI_01354;product=Aspartokinase 2
1	Prodigal:2.6	CDS	1430462	1432069	.	-	0	ID=AOGHMILI_01355;Name=ybiT_1;dbxref=COG:COG0488;gene=ybiT_1;inference=ab initio prediction:Prodigal:2.6,similar to AA sequence:UniProtKB:P0A9U3;locus_tag=AOGHMILI_01355;product=putative ABC transporter ATP-binding protein YbiT
1	Prodigal:2.6	CDS	1432284	1433180	.	+	0	ID=AOGHMILI_01356;Name=cvfB;gene=cvfB;inference=ab initio prediction:Prodigal:2.6,similar to AA sequence:UniProtKB:Q7A5Q1;locus_tag=AOGHMILI_01356;product=Conserved virulence factor B
1	Prodigal:2.6	CDS	1433784	1434761	.	+	0	ID=AOGHMILI_01357;Name=pstS;gene=pstS;inference=ab initio prediction:Prodigal:2.6,similar to AA sequence:UniProtKB:Q7A5Q2;locus_tag=AOGHMILI_01357;product=Phosphate-binding protein PstS
1	Prodigal:2.6	CDS	1434969	1435895	.	+	0	ID=AOGHMILI_01358;Name=pstC1;dbxref=COG:COG0573;gene=pstC1;inference=ab initio prediction:Prodigal:2.6,similar to AA sequence:UniProtKB:P9WG07;locus_tag=AOGHMILI_01358;product=Phosphate transport system permease protein PstC 1
1	Prodigal:2.6	CDS	1435897	1436802	.	+	0	ID=AOGHMILI_01359;Name=pstA;dbxref=COG:COG0581;gene=pstA;inference=ab initio prediction:Prodigal:2.6,similar to AA sequence:UniProtKB:P07654;locus_tag=AOGHMILI_01359;product=Phosphate transport system permease protein PstA
1	Prodigal:2.6	CDS	1436895	1437770	.	+	0	ID=AOGHMILI_01360;eC_number=3.6.3.27;Name=pstB3;dbxref=COG:COG1117;gene=pstB3;inference=ab initio prediction:Prodigal:2.6,similar to AA sequence:UniProtKB:P0A2V9;locus_tag=AOGHMILI_01360;product=Phosphate import ATP-binding protein PstB 3
1	Prodigal:2.6	CDS	1437777	1438424	.	+	0	ID=AOGHMILI_01361;Name=phoU;dbxref=COG:COG0704;gene=phoU;inference=ab initio prediction:Prodigal:2.6,similar to AA sequence:UniProtKB:Q83WB2;locus_tag=AOGHMILI_01361;product=Phosphate-specific transport system accessory protein PhoU
1	Prodigal:2.6	CDS	1438518	1440329	.	-	0	ID=AOGHMILI_01362;eC_number=3.4.24.-;Name=pepF1_1;gene=pepF1_1;inference=ab initio prediction:Prodigal:2.6,similar to AA sequence:UniProtKB:P54124;locus_tag=AOGHMILI_01362;product=Oligoendopeptidase F%2C plasmid
1	Prodigal:2.6	CDS	1440577	1440915	.	+	0	ID=AOGHMILI_01363;inference=ab initio prediction:Prodigal:2.6;locus_tag=AOGHMILI_01363;product=hypothetical protein
1	Prodigal:2.6	CDS	1441094	1442095	.	+	0	ID=AOGHMILI_01364;Name=gsiC;dbxref=COG:COG0601;gene=gsiC;inference=ab initio prediction:Prodigal:2.6,similar to AA sequence:UniProtKB:P75798;locus_tag=AOGHMILI_01364;product=Glutathione transport system permease protein GsiC
1	Prodigal:2.6	CDS	1442085	1442939	.	+	0	ID=AOGHMILI_01365;Name=ddpC;dbxref=COG:COG1173;gene=ddpC;inference=ab initio prediction:Prodigal:2.6,similar to AA sequence:UniProtKB:P77463;locus_tag=AOGHMILI_01365;product=putative D%2CD-dipeptide transport system permease protein DdpC
1	Prodigal:2.6	CDS	1442902	1443678	.	+	0	ID=AOGHMILI_01366;Name=oppD_2;dbxref=COG:COG0444;gene=oppD_2;inference=ab initio prediction:Prodigal:2.6,similar to AA sequence:UniProtKB:P24136;locus_tag=AOGHMILI_01366;product=Oligopeptide transport ATP-binding protein OppD
1	Prodigal:2.6	CDS	1443681	1444379	.	+	0	ID=AOGHMILI_01367;Name=ddpF;dbxref=COG:COG1124;gene=ddpF;inference=ab initio prediction:Prodigal:2.6,similar to AA sequence:UniProtKB:P77622;locus_tag=AOGHMILI_01367;product=putative D%2CD-dipeptide transport ATP-binding protein DdpF
1	Prodigal:2.6	CDS	1444513	1445523	.	-	0	ID=AOGHMILI_01368;Name=yclQ_1;dbxref=COG:COG4607;gene=yclQ_1;inference=ab initio prediction:Prodigal:2.6,similar to AA sequence:UniProtKB:P94421;locus_tag=AOGHMILI_01368;product=putative ABC transporter solute-binding protein YclQ
1	Prodigal:2.6	CDS	1445588	1446352	.	-	0	ID=AOGHMILI_01369;eC_number=3.6.1.-;Name=cof;gene=cof;inference=ab initio prediction:Prodigal:2.6,protein motif:HAMAP:MF_01847;locus_tag=AOGHMILI_01369;product=HMP-PP phosphatase
1	Prodigal:2.6	CDS	1447372	1448625	.	-	0	ID=AOGHMILI_01370;eC_number=2.3.2.18;Name=femB;dbxref=COG:COG2348;gene=femB;inference=ab initio prediction:Prodigal:2.6,similar to AA sequence:UniProtKB:Q2FYR1;locus_tag=AOGHMILI_01370;product=Aminoacyltransferase FemB
1	Prodigal:2.6	CDS	1448651	1449904	.	-	0	ID=AOGHMILI_01371;eC_number=2.3.2.17;Name=femA_2;dbxref=COG:COG2348;gene=femA_2;inference=ab initio prediction:Prodigal:2.6,similar to AA sequence:UniProtKB:Q2FYR2;locus_tag=AOGHMILI_01371;product=Aminoacyltransferase FemA
1	Prodigal:2.6	CDS	1449879	1450001	.	-	0	ID=AOGHMILI_01372;inference=ab initio prediction:Prodigal:2.6;locus_tag=AOGHMILI_01372;product=hypothetical protein
1	Prodigal:2.6	CDS	1450177	1450836	.	-	0	ID=AOGHMILI_01373;eC_number=3.1.2.-;Name=hchA;dbxref=COG:COG0693;gene=hchA;inference=ab initio prediction:Prodigal:2.6,similar to AA sequence:UniProtKB:Q2G0M7;locus_tag=AOGHMILI_01373;product=Protein/nucleic acid deglycase HchA
1	Prodigal:2.6	CDS	1451027	1451758	.	-	0	ID=AOGHMILI_01374;eC_number=4.2.1.20;Name=trpA;dbxref=COG:COG0159;gene=trpA;inference=ab initio prediction:Prodigal:2.6,similar to AA sequence:UniProtKB:Q97P33;locus_tag=AOGHMILI_01374;product=Tryptophan synthase alpha chain
1	Prodigal:2.6	CDS	1451751	1452959	.	-	0	ID=AOGHMILI_01375;eC_number=4.2.1.20;Name=trpB;dbxref=COG:COG0133;gene=trpB;inference=ab initio prediction:Prodigal:2.6,similar to AA sequence:UniProtKB:Q81TL8;locus_tag=AOGHMILI_01375;product=Tryptophan synthase beta chain
1	Prodigal:2.6	CDS	1453136	1453585	.	-	0	ID=AOGHMILI_01376;eC_number=5.3.1.24;Name=trpF;dbxref=COG:COG0135;gene=trpF;inference=ab initio prediction:Prodigal:2.6,similar to AA sequence:UniProtKB:Q56320;locus_tag=AOGHMILI_01376;product=N-(5'-phosphoribosyl)anthranilate isomerase
1	Prodigal:2.6	CDS	1453575	1454363	.	-	0	ID=AOGHMILI_01377;eC_number=4.1.1.48;Name=trpC;gene=trpC;inference=ab initio prediction:Prodigal:2.6,similar to AA sequence:UniProtKB:Q2YRR4;locus_tag=AOGHMILI_01377;product=Indole-3-glycerol phosphate synthase
1	Prodigal:2.6	CDS	1454367	1455362	.	-	0	ID=AOGHMILI_01378;eC_number=2.4.2.18;Name=trpD2;dbxref=COG:COG0547;gene=trpD2;inference=ab initio prediction:Prodigal:2.6,similar to AA sequence:UniProtKB:Q8YXQ9;locus_tag=AOGHMILI_01378;product=Anthranilate phosphoribosyltransferase 2
1	Prodigal:2.6	CDS	1455365	1455931	.	-	0	ID=AOGHMILI_01379;eC_number=4.1.3.27;Name=trpG;dbxref=COG:COG0512;gene=trpG;inference=ab initio prediction:Prodigal:2.6,similar to AA sequence:UniProtKB:P26922;locus_tag=AOGHMILI_01379;product=Anthranilate synthase component 2
1	Prodigal:2.6	CDS	1455928	1457334	.	-	0	ID=AOGHMILI_01380;eC_number=4.1.3.27;Name=trpE;dbxref=COG:COG0147;gene=trpE;inference=ab initio prediction:Prodigal:2.6,similar to AA sequence:UniProtKB:P20580;locus_tag=AOGHMILI_01380;product=Anthranilate synthase component 1
1	Prodigal:2.6	CDS	1457993	1459081	.	+	0	ID=AOGHMILI_01381;eC_number=1.3.1.43;Name=tyrC;gene=tyrC;inference=ab initio prediction:Prodigal:2.6,similar to AA sequence:UniProtKB:Q04983;locus_tag=AOGHMILI_01381;product=Cyclohexadienyl dehydrogenase
1	Prodigal:2.6	CDS	1459153	1460415	.	-	0	ID=AOGHMILI_01382;Name=umuC;dbxref=COG:COG0389;gene=umuC;inference=ab initio prediction:Prodigal:2.6,similar to AA sequence:UniProtKB:P04152;locus_tag=AOGHMILI_01382;product=Protein UmuC
1	Prodigal:2.6	CDS	1460559	1460744	.	+	0	ID=AOGHMILI_01383;eC_number=5.3.2.-;inference=ab initio prediction:Prodigal:2.6,similar to AA sequence:UniProtKB:P99132;locus_tag=AOGHMILI_01383;product=putative tautomerase.1
1	Prodigal:2.6	CDS	1461289	1462278	.	-	0	ID=AOGHMILI_01384;Name=msrR;dbxref=COG:COG1316;gene=msrR;inference=ab initio prediction:Prodigal:2.6,similar to AA sequence:UniProtKB:Q7BHL7;locus_tag=AOGHMILI_01384;product=Regulatory protein MsrR
1	Prodigal:2.6	CDS	1462414	1462929	.	+	0	ID=AOGHMILI_01385;eC_number=1.8.4.11;Name=msrA1;dbxref=COG:COG0225;gene=msrA1;inference=ab initio prediction:Prodigal:2.6,similar to AA sequence:UniProtKB:P0A081;locus_tag=AOGHMILI_01385;product=Peptide methionine sulfoxide reductase MsrA 1
1	Prodigal:2.6	CDS	1463123	1465645	.	-	0	ID=AOGHMILI_01386;eC_number=2.3.2.3;Name=mprF;gene=mprF;inference=ab initio prediction:Prodigal:2.6,similar to AA sequence:UniProtKB:Q7A5R9;locus_tag=AOGHMILI_01386;product=Phosphatidylglycerol lysyltransferase
1	Prodigal:2.6	CDS	1465899	1467116	.	-	0	ID=AOGHMILI_01387;dbxref=COG:COG0628;inference=ab initio prediction:Prodigal:2.6,similar to AA sequence:UniProtKB:P9WFM5;locus_tag=AOGHMILI_01387;product=Putative transport protein
1	Prodigal:2.6	CDS	1467262	1468263	.	-	0	ID=AOGHMILI_01388;Name=glcT;dbxref=COG:COG3711;gene=glcT;inference=ab initio prediction:Prodigal:2.6,similar to AA sequence:UniProtKB:O33618;locus_tag=AOGHMILI_01388;product=GlcA/glcB genes antiterminator
1	Prodigal:2.6	CDS	1468305	1469762	.	-	0	ID=AOGHMILI_01389;Name=alsT;dbxref=COG:COG1115;gene=alsT;inference=ab initio prediction:Prodigal:2.6,similar to AA sequence:UniProtKB:Q45068;locus_tag=AOGHMILI_01389;product=Amino-acid carrier protein AlsT
1	Prodigal:2.6	CDS	1469974	1472376	.	-	0	ID=AOGHMILI_01390;eC_number=5.99.1.3;Name=parC;dbxref=COG:COG0188;gene=parC;inference=ab initio prediction:Prodigal:2.6,similar to AA sequence:UniProtKB:Q2FYS4;locus_tag=AOGHMILI_01390;product=DNA topoisomerase 4 subunit A
1	Prodigal:2.6	CDS	1472373	1474367	.	-	0	ID=AOGHMILI_01391;eC_number=5.99.1.3;Name=parE;gene=parE;inference=ab initio prediction:Prodigal:2.6,similar to AA sequence:UniProtKB:P66939;locus_tag=AOGHMILI_01391;product=DNA topoisomerase 4 subunit B
1	Prodigal:2.6	CDS	1474577	1475185	.	+	0	ID=AOGHMILI_01392;eC_number=2.3.1.-;Name=plsY;dbxref=COG:COG0344;gene=plsY;inference=ab initio prediction:Prodigal:2.6,similar to AA sequence:UniProtKB:Q45064;locus_tag=AOGHMILI_01392;product=Glycerol-3-phosphate acyltransferase
1	Prodigal:2.6	CDS	1475429	1475725	.	+	0	ID=AOGHMILI_01393;inference=ab initio prediction:Prodigal:2.6,similar to AA sequence:UniProtKB:Q7A5S4;locus_tag=AOGHMILI_01393;product=putative protein
1	Prodigal:2.6	CDS	1475776	1476243	.	-	0	ID=AOGHMILI_01394;eC_number=3.1.-.-;dbxref=COG:COG0824;inference=ab initio prediction:Prodigal:2.6,similar to AA sequence:UniProtKB:O67466;locus_tag=AOGHMILI_01394;product=Putative esterase
1	Prodigal:2.6	CDS	1476366	1479071	.	-	0	ID=AOGHMILI_01395;eC_number=4.2.1.3;Name=acnA;gene=acnA;inference=ab initio prediction:Prodigal:2.6,similar to AA sequence:UniProtKB:P99148;locus_tag=AOGHMILI_01395;product=Aconitate hydratase A
1	Prodigal:2.6	CDS	1479492	1481132	.	-	0	ID=AOGHMILI_01396;Name=opuD;dbxref=COG:COG1292;gene=opuD;inference=ab initio prediction:Prodigal:2.6,similar to AA sequence:UniProtKB:P54417;locus_tag=AOGHMILI_01396;product=Glycine betaine transporter OpuD
1	Prodigal:2.6	CDS	1481299	1481694	.	+	0	ID=AOGHMILI_01397;Name=mscL;gene=mscL;inference=ab initio prediction:Prodigal:2.6,similar to AA sequence:UniProtKB:P68805;locus_tag=AOGHMILI_01397;product=Large-conductance mechanosensitive channel
1	Prodigal:2.6	CDS	1481812	1484841	.	-	0	ID=AOGHMILI_01398;Name=sbcC;gene=sbcC;inference=ab initio prediction:Prodigal:2.6,similar to AA sequence:UniProtKB:A6QGP8;locus_tag=AOGHMILI_01398;product=Nuclease SbcCD subunit C
1	Prodigal:2.6	CDS	1484845	1485969	.	-	0	ID=AOGHMILI_01399;Name=sbcD;dbxref=COG:COG0420;gene=sbcD;inference=ab initio prediction:Prodigal:2.6,similar to AA sequence:UniProtKB:Q2FYT4;locus_tag=AOGHMILI_01399;product=Nuclease SbcCD subunit D
1	Prodigal:2.6	CDS	1486077	1486565	.	-	0	ID=AOGHMILI_01400;inference=ab initio prediction:Prodigal:2.6;locus_tag=AOGHMILI_01400;product=hypothetical protein
1	Prodigal:2.6	CDS	1486776	1487003	.	-	0	ID=AOGHMILI_01401;inference=ab initio prediction:Prodigal:2.6,similar to AA sequence:UniProtKB:P67291;locus_tag=AOGHMILI_01401;note=UPF0154 protein SA1178;product=hypothetical protein
1	Prodigal:2.6	CDS	1487210	1489198	.	-	0	ID=AOGHMILI_01402;eC_number=2.2.1.1;Name=tkt;gene=tkt;inference=ab initio prediction:Prodigal:2.6,similar to AA sequence:UniProtKB:P99161;locus_tag=AOGHMILI_01402;product=Transketolase
1	Prodigal:2.6	CDS	1489430	1489666	.	-	0	ID=AOGHMILI_01403;inference=ab initio prediction:Prodigal:2.6,similar to AA sequence:UniProtKB:P60076;locus_tag=AOGHMILI_01403;note=UPF0291 protein SA1176;product=hypothetical protein
1	Prodigal:2.6	CDS	1489827	1490060	.	-	0	ID=AOGHMILI_01404;inference=ab initio prediction:Prodigal:2.6;locus_tag=AOGHMILI_01404;product=hypothetical protein
1	Prodigal:2.6	CDS	1490204	1490824	.	+	0	ID=AOGHMILI_01405;eC_number=3.4.21.88;Name=lexA;dbxref=COG:COG1974;gene=lexA;inference=ab initio prediction:Prodigal:2.6,similar to AA sequence:UniProtKB:P31080;locus_tag=AOGHMILI_01405;product=LexA repressor
1	Prodigal:2.6	CDS	1491022	1491123	.	-	0	ID=AOGHMILI_01406;inference=ab initio prediction:Prodigal:2.6;locus_tag=AOGHMILI_01406;product=hypothetical protein
1	Prodigal:2.6	CDS	1491178	1492119	.	-	0	ID=AOGHMILI_01407;inference=ab initio prediction:Prodigal:2.6;locus_tag=AOGHMILI_01407;product=hypothetical protein
1	Prodigal:2.6	CDS	1492217	1493194	.	-	0	ID=AOGHMILI_01408;eC_number=1.7.1.7;Name=guaC;gene=guaC;inference=ab initio prediction:Prodigal:2.6,similar to AA sequence:UniProtKB:P60563;locus_tag=AOGHMILI_01408;product=GMP reductase
1	Prodigal:2.6	CDS	1493348	1493617	.	-	0	ID=AOGHMILI_01409;Name=rpsN2;dbxref=COG:COG0199;gene=rpsN2;inference=ab initio prediction:Prodigal:2.6,similar to AA sequence:UniProtKB:O31587;locus_tag=AOGHMILI_01409;product=Alternate 30S ribosomal protein S14
1	Prodigal:2.6	CDS	1493783	1493932	.	-	0	ID=AOGHMILI_01410;Name=rpmG1;dbxref=COG:COG0267;gene=rpmG1;inference=ab initio prediction:Prodigal:2.6,similar to AA sequence:UniProtKB:Q2FYU6;locus_tag=AOGHMILI_01410;product=50S ribosomal protein L33 1
1	Prodigal:2.6	CDS	1494022	1495536	.	-	0	ID=AOGHMILI_01411;eC_number=1.11.1.6;Name=katA;dbxref=COG:COG0753;gene=katA;inference=ab initio prediction:Prodigal:2.6,similar to AA sequence:UniProtKB:Q2FYU7;locus_tag=AOGHMILI_01411;product=Catalase
1	Prodigal:2.6	CDS	1495767	1497215	.	+	0	ID=AOGHMILI_01412;Name=lysP_2;dbxref=COG:COG0833;gene=lysP_2;inference=ab initio prediction:Prodigal:2.6,similar to AA sequence:UniProtKB:P25737;locus_tag=AOGHMILI_01412;product=Lysine-specific permease
1	Prodigal:2.6	CDS	1497521	1497835	.	+	0	ID=AOGHMILI_01413;inference=ab initio prediction:Prodigal:2.6;locus_tag=AOGHMILI_01413;product=hypothetical protein
1	Prodigal:2.6	CDS	1498142	1498948	.	-	0	ID=AOGHMILI_01414;eC_number=3.1.3.-;inference=ab initio prediction:Prodigal:2.6,similar to AA sequence:UniProtKB:Q5XD45;locus_tag=AOGHMILI_01414;product=Putative phosphatase
1	Prodigal:2.6	CDS	1499011	1499931	.	-	0	ID=AOGHMILI_01415;eC_number=2.7.1.39;Name=thrB_1;dbxref=COG:COG0083;gene=thrB_1;inference=ab initio prediction:Prodigal:2.6,similar to AA sequence:UniProtKB:Q8Y4A6;locus_tag=AOGHMILI_01415;product=Homoserine kinase
1	Prodigal:2.6	CDS	1499933	1500997	.	-	0	ID=AOGHMILI_01416;eC_number=4.2.3.1;Name=thrC;dbxref=COG:COG0498;gene=thrC;inference=ab initio prediction:Prodigal:2.6,similar to AA sequence:UniProtKB:A0R220;locus_tag=AOGHMILI_01416;product=Threonine synthase
1	Prodigal:2.6	CDS	1501003	1502283	.	-	0	ID=AOGHMILI_01417;eC_number=1.1.1.3;Name=hom;dbxref=COG:COG0460;gene=hom;inference=ab initio prediction:Prodigal:2.6,similar to AA sequence:UniProtKB:P19582;locus_tag=AOGHMILI_01417;product=Homoserine dehydrogenase
1	Prodigal:2.6	CDS	1502472	1503848	.	+	0	ID=AOGHMILI_01418;eC_number=2.7.2.4;Name=yclM;dbxref=COG:COG0527;gene=yclM;inference=ab initio prediction:Prodigal:2.6,similar to AA sequence:UniProtKB:P94417;locus_tag=AOGHMILI_01418;product=Aspartokinase 3
1	Prodigal:2.6	CDS	1503926	1504525	.	-	0	ID=AOGHMILI_01419;inference=ab initio prediction:Prodigal:2.6;locus_tag=AOGHMILI_01419;product=hypothetical protein
1	Prodigal:2.6	CDS	1504852	1505724	.	+	0	ID=AOGHMILI_01420;inference=ab initio prediction:Prodigal:2.6;locus_tag=AOGHMILI_01420;product=hypothetical protein
1	Prodigal:2.6	CDS	1506110	1507183	.	+	0	ID=AOGHMILI_01421;inference=ab initio prediction:Prodigal:2.6;locus_tag=AOGHMILI_01421;product=hypothetical protein
1	Prodigal:2.6	CDS	1508019	1508540	.	-	0	ID=AOGHMILI_01422;eC_number=3.1.31.1;Name=nucH;gene=nucH;inference=ab initio prediction:Prodigal:2.6,similar to AA sequence:UniProtKB:P43270;locus_tag=AOGHMILI_01422;product=Thermonuclease
1	Prodigal:2.6	CDS	1508699	1508908	.	+	0	ID=AOGHMILI_01423;inference=ab initio prediction:Prodigal:2.6;locus_tag=AOGHMILI_01423;product=hypothetical protein
1	Prodigal:2.6	CDS	1509077	1509679	.	-	0	ID=AOGHMILI_01424;Name=desR;dbxref=COG:COG2197;gene=desR;inference=ab initio prediction:Prodigal:2.6,similar to AA sequence:UniProtKB:O34723;locus_tag=AOGHMILI_01424;product=Transcriptional regulatory protein DesR
1	Prodigal:2.6	CDS	1509676	1510770	.	-	0	ID=AOGHMILI_01425;eC_number=2.7.13.3;Name=desK;dbxref=COG:COG4585;gene=desK;inference=ab initio prediction:Prodigal:2.6,similar to AA sequence:UniProtKB:O34757;locus_tag=AOGHMILI_01425;product=Sensor histidine kinase DesK
1	Prodigal:2.6	CDS	1510770	1511501	.	-	0	ID=AOGHMILI_01426;inference=ab initio prediction:Prodigal:2.6;locus_tag=AOGHMILI_01426;product=hypothetical protein
1	Prodigal:2.6	CDS	1511504	1512166	.	-	0	ID=AOGHMILI_01427;eC_number=3.6.3.-;Name=drrA;gene=drrA;inference=ab initio prediction:Prodigal:2.6,similar to AA sequence:UniProtKB:P32010;locus_tag=AOGHMILI_01427;product=Daunorubicin/doxorubicin resistance ATP-binding protein DrrA
1	Prodigal:2.6	CDS	1512552	1514024	.	-	0	ID=AOGHMILI_01428;eC_number=2.7.8.-;Name=cls_2;gene=cls_2;inference=ab initio prediction:Prodigal:2.6,similar to AA sequence:UniProtKB:P63801;locus_tag=AOGHMILI_01428;product=Cardiolipin synthase
1	Prodigal:2.6	CDS	1514082	1514279	.	-	0	ID=AOGHMILI_01429;inference=ab initio prediction:Prodigal:2.6;locus_tag=AOGHMILI_01429;product=hypothetical protein
1	Prodigal:2.6	CDS	1514593	1515618	.	+	0	ID=AOGHMILI_01430;eC_number=4.1.2.48;Name=ltaE;gene=ltaE;inference=ab initio prediction:Prodigal:2.6,similar to AA sequence:UniProtKB:O50584;locus_tag=AOGHMILI_01430;product=Low specificity L-threonine aldolase
1	Prodigal:2.6	CDS	1515688	1516371	.	+	0	ID=AOGHMILI_01431;inference=ab initio prediction:Prodigal:2.6;locus_tag=AOGHMILI_01431;product=hypothetical protein
1	Prodigal:2.6	CDS	1516622	1516810	.	-	0	ID=AOGHMILI_01432;inference=ab initio prediction:Prodigal:2.6;locus_tag=AOGHMILI_01432;product=hypothetical protein
1	Prodigal:2.6	CDS	1516817	1517194	.	-	0	ID=AOGHMILI_01433;inference=ab initio prediction:Prodigal:2.6;locus_tag=AOGHMILI_01433;product=hypothetical protein
1	Prodigal:2.6	CDS	1517371	1517562	.	-	0	ID=AOGHMILI_01434;inference=ab initio prediction:Prodigal:2.6;locus_tag=AOGHMILI_01434;product=hypothetical protein
1	Prodigal:2.6	CDS	1517568	1518914	.	-	0	ID=AOGHMILI_01435;inference=ab initio prediction:Prodigal:2.6;locus_tag=AOGHMILI_01435;product=hypothetical protein
1	Prodigal:2.6	CDS	1518979	1519218	.	-	0	ID=AOGHMILI_01436;inference=ab initio prediction:Prodigal:2.6;locus_tag=AOGHMILI_01436;product=hypothetical protein
1	Prodigal:2.6	CDS	1519359	1519604	.	+	0	ID=AOGHMILI_01437;Name=xerC_1;dbxref=COG:COG0582;gene=xerC_1;inference=ab initio prediction:Prodigal:2.6,similar to AA sequence:UniProtKB:P9WF35;locus_tag=AOGHMILI_01437;product=Tyrosine recombinase XerC
1	Prodigal:2.6	CDS	1519798	1521138	.	-	0	ID=AOGHMILI_01438;eC_number=6.3.1.2;Name=glnA;gene=glnA;inference=ab initio prediction:Prodigal:2.6,similar to AA sequence:UniProtKB:P99095;locus_tag=AOGHMILI_01438;product=Glutamine synthetase
1	Prodigal:2.6	CDS	1521157	1521522	.	-	0	ID=AOGHMILI_01439;Name=glnR;dbxref=COG:COG0789;gene=glnR;inference=ab initio prediction:Prodigal:2.6,similar to AA sequence:UniProtKB:P37582;locus_tag=AOGHMILI_01439;product=HTH-type transcriptional regulator GlnR
1	Prodigal:2.6	CDS	1522004	1523242	.	-	0	ID=AOGHMILI_01440;inference=ab initio prediction:Prodigal:2.6;locus_tag=AOGHMILI_01440;product=hypothetical protein
1	Prodigal:2.6	CDS	1523258	1524499	.	-	0	ID=AOGHMILI_01441;Name=hflX;dbxref=COG:COG2262;gene=hflX;inference=ab initio prediction:Prodigal:2.6,similar to AA sequence:UniProtKB:P25519;locus_tag=AOGHMILI_01441;product=GTPase HflX
1	Prodigal:2.6	CDS	1524609	1525085	.	+	0	ID=AOGHMILI_01442;Name=bsaA_2;gene=bsaA_2;inference=ab initio prediction:Prodigal:2.6,similar to AA sequence:UniProtKB:P99097;locus_tag=AOGHMILI_01442;product=Glutathione peroxidase BsaA
1	Prodigal:2.6	CDS	1525307	1525546	.	-	0	ID=AOGHMILI_01443;Name=hfq;dbxref=COG:COG1923;gene=hfq;inference=ab initio prediction:Prodigal:2.6,similar to AA sequence:UniProtKB:O31796;locus_tag=AOGHMILI_01443;product=RNA-binding protein Hfq
1	Prodigal:2.6	CDS	1525500	1526498	.	-	0	ID=AOGHMILI_01444;eC_number=2.5.1.75;Name=miaA;dbxref=COG:COG0324;gene=miaA;inference=ab initio prediction:Prodigal:2.6,similar to AA sequence:UniProtKB:Q8CQL3;locus_tag=AOGHMILI_01444;product=tRNA dimethylallyltransferase
1	Prodigal:2.6	CDS	1526510	1527436	.	-	0	ID=AOGHMILI_01445;eC_number=3.1.1.23;dbxref=COG:COG2267;inference=ab initio prediction:Prodigal:2.6,similar to AA sequence:UniProtKB:A0QNZ7;locus_tag=AOGHMILI_01445;product=Monoacylglycerol lipase
1	Prodigal:2.6	CDS	1527660	1529333	.	-	0	ID=AOGHMILI_01446;eC_number=1.1.5.3;Name=glpD;gene=glpD;inference=ab initio prediction:Prodigal:2.6,similar to AA sequence:UniProtKB:Q7A5V7;locus_tag=AOGHMILI_01446;product=Aerobic glycerol-3-phosphate dehydrogenase
1	Prodigal:2.6	CDS	1529510	1531009	.	-	0	ID=AOGHMILI_01447;eC_number=2.7.1.30;Name=glpK;dbxref=COG:COG0554;gene=glpK;inference=ab initio prediction:Prodigal:2.6,similar to AA sequence:UniProtKB:Q5HGD2;locus_tag=AOGHMILI_01447;product=Glycerol kinase
1	Prodigal:2.6	CDS	1531163	1531987	.	-	0	ID=AOGHMILI_01448;Name=glpF;dbxref=COG:COG0580;gene=glpF;inference=ab initio prediction:Prodigal:2.6,similar to AA sequence:UniProtKB:P18156;locus_tag=AOGHMILI_01448;product=Glycerol uptake facilitator protein
1	Prodigal:2.6	CDS	1532362	1532895	.	-	0	ID=AOGHMILI_01449;Name=glpP;dbxref=COG:COG1954;gene=glpP;inference=ab initio prediction:Prodigal:2.6,similar to AA sequence:UniProtKB:P30300;locus_tag=AOGHMILI_01449;product=Glycerol uptake operon antiterminator regulatory protein
1	Prodigal:2.6	CDS	1532909	1534846	.	-	0	ID=AOGHMILI_01450;Name=mutL;gene=mutL;inference=ab initio prediction:Prodigal:2.6,similar to AA sequence:UniProtKB:P65492;locus_tag=AOGHMILI_01450;product=DNA mismatch repair protein MutL
1	Prodigal:2.6	CDS	1534861	1537482	.	-	0	ID=AOGHMILI_01451;Name=mutS_2;dbxref=COG:COG0249;gene=mutS_2;inference=ab initio prediction:Prodigal:2.6,similar to AA sequence:UniProtKB:P0A1Y0;locus_tag=AOGHMILI_01451;product=DNA mismatch repair protein MutS
1	Prodigal:2.6	CDS	1537680	1538174	.	-	0	ID=AOGHMILI_01452;inference=ab initio prediction:Prodigal:2.6;locus_tag=AOGHMILI_01452;product=hypothetical protein
1	Prodigal:2.6	CDS	1538198	1538563	.	-	0	ID=AOGHMILI_01453;Name=ymcA;dbxref=COG:COG4550;gene=ymcA;inference=ab initio prediction:Prodigal:2.6,similar to AA sequence:UniProtKB:O31779;locus_tag=AOGHMILI_01453;product=putative protein YmcA
1	Prodigal:2.6	CDS	1538565	1540109	.	-	0	ID=AOGHMILI_01454;eC_number=2.8.4.3;Name=miaB;gene=miaB;inference=ab initio prediction:Prodigal:2.6,similar to AA sequence:UniProtKB:Q7A5W3;locus_tag=AOGHMILI_01454;product=tRNA-2-methylthio-N(6)-dimethylallyladenosine synthase
1	Prodigal:2.6	CDS	1540452	1540742	.	-	0	ID=AOGHMILI_01455;inference=ab initio prediction:Prodigal:2.6;locus_tag=AOGHMILI_01455;product=hypothetical protein
1	Prodigal:2.6	CDS	1540799	1541416	.	-	0	ID=AOGHMILI_01456;inference=ab initio prediction:Prodigal:2.6,similar to AA sequence:UniProtKB:O31815;locus_tag=AOGHMILI_01456;note=UPF0714 protein YndL;product=hypothetical protein
1	Prodigal:2.6	CDS	1542002	1542868	.	-	0	ID=AOGHMILI_01457;eC_number=1.2.7.3;Name=korB;dbxref=COG:COG1013;gene=korB;inference=ab initio prediction:Prodigal:2.6,similar to AA sequence:UniProtKB:O53181;locus_tag=AOGHMILI_01457;product=2-oxoglutarate oxidoreductase subunit KorB
1	Prodigal:2.6	CDS	1542869	1544629	.	-	0	ID=AOGHMILI_01458;eC_number=1.2.7.3;Name=korA;dbxref=COG:COG0674;gene=korA;inference=ab initio prediction:Prodigal:2.6,similar to AA sequence:UniProtKB:O53182;locus_tag=AOGHMILI_01458;product=2-oxoglutarate oxidoreductase subunit KorA
1	Prodigal:2.6	CDS	1544742	1545536	.	-	0	ID=AOGHMILI_01459;eC_number=3.1.4.16;Name=ymdB;dbxref=COG:COG1692;gene=ymdB;inference=ab initio prediction:Prodigal:2.6,similar to AA sequence:UniProtKB:O31775;locus_tag=AOGHMILI_01459;product=2'%2C3'-cyclic-nucleotide 2'-phosphodiesterase
1	Prodigal:2.6	CDS	1545700	1545915	.	+	0	ID=AOGHMILI_01460;inference=ab initio prediction:Prodigal:2.6;locus_tag=AOGHMILI_01460;product=hypothetical protein
1	Prodigal:2.6	CDS	1546005	1547564	.	-	0	ID=AOGHMILI_01461;eC_number=3.1.-.-;Name=rny;dbxref=COG:COG1418;gene=rny;inference=ab initio prediction:Prodigal:2.6,similar to AA sequence:UniProtKB:Q2FZ08;locus_tag=AOGHMILI_01461;product=Ribonuclease Y
1	Prodigal:2.6	CDS	1547790	1548839	.	-	0	ID=AOGHMILI_01462;Name=recA;gene=recA;inference=ab initio prediction:Prodigal:2.6,similar to AA sequence:UniProtKB:P68844;locus_tag=AOGHMILI_01462;product=Protein RecA
1	Prodigal:2.6	CDS	1549010	1550155	.	-	0	ID=AOGHMILI_01463;Name=cinA;dbxref=COG:COG1058;gene=cinA;inference=ab initio prediction:Prodigal:2.6,similar to AA sequence:UniProtKB:P54184;locus_tag=AOGHMILI_01463;product=Putative competence-damage inducible protein
1	Prodigal:2.6	CDS	1550608	1551189	.	-	0	ID=AOGHMILI_01464;eC_number=2.7.8.5;Name=pgsA;gene=pgsA;inference=ab initio prediction:Prodigal:2.6,similar to AA sequence:UniProtKB:P63756;locus_tag=AOGHMILI_01464;product=CDP-diacylglycerol--glycerol-3-phosphate 3-phosphatidyltransferase
1	Prodigal:2.6	CDS	1551218	1551610	.	-	0	ID=AOGHMILI_01465;Name=rodZ;dbxref=COG:COG1426;gene=rodZ;inference=ab initio prediction:Prodigal:2.6,similar to AA sequence:UniProtKB:P27434;locus_tag=AOGHMILI_01465;product=Cytoskeleton protein RodZ
1	Prodigal:2.6	CDS	1551629	1552456	.	-	0	ID=AOGHMILI_01466;inference=ab initio prediction:Prodigal:2.6;locus_tag=AOGHMILI_01466;product=hypothetical protein
1	Prodigal:2.6	CDS	1552609	1553313	.	-	0	ID=AOGHMILI_01467;eC_number=1.1.1.100;Name=fabG_1;gene=fabG_1;inference=ab initio prediction:Prodigal:2.6,similar to AA sequence:UniProtKB:P0AEK2;locus_tag=AOGHMILI_01467;product=3-oxoacyl-[acyl-carrier-protein] reductase FabG
1	Prodigal:2.6	CDS	1553310	1554599	.	-	0	ID=AOGHMILI_01468;eC_number=3.4.24.-;Name=albF;dbxref=COG:COG0612;gene=albF;inference=ab initio prediction:Prodigal:2.6,similar to AA sequence:UniProtKB:P71006;locus_tag=AOGHMILI_01468;product=Putative zinc protease AlbF
1	Prodigal:2.6	CDS	1554599	1555870	.	-	0	ID=AOGHMILI_01469;eC_number=3.4.24.-;dbxref=COG:COG0612;inference=ab initio prediction:Prodigal:2.6,similar to AA sequence:UniProtKB:P9WHT5;locus_tag=AOGHMILI_01469;product=putative zinc protease
1	Prodigal:2.6	CDS	1555901	1556614	.	-	0	ID=AOGHMILI_01470;inference=ab initio prediction:Prodigal:2.6;locus_tag=AOGHMILI_01470;product=hypothetical protein
1	Prodigal:2.6	CDS	1556617	1559010	.	-	0	ID=AOGHMILI_01471;Name=ftsK;gene=ftsK;inference=ab initio prediction:Prodigal:2.6,similar to AA sequence:UniProtKB:P64165;locus_tag=AOGHMILI_01471;product=DNA translocase FtsK
1	Prodigal:2.6	CDS	1559276	1560982	.	-	0	ID=AOGHMILI_01472;eC_number=3.1.-.-;Name=rnj2;gene=rnj2;inference=ab initio prediction:Prodigal:2.6,similar to AA sequence:UniProtKB:Q6GHG0;locus_tag=AOGHMILI_01472;product=Ribonuclease J 2
1	Prodigal:2.6	CDS	1561317	1563422	.	-	0	ID=AOGHMILI_01473;eC_number=2.7.7.8;Name=pnp;dbxref=COG:COG1185;gene=pnp;inference=ab initio prediction:Prodigal:2.6,similar to AA sequence:UniProtKB:Q2FZ20;locus_tag=AOGHMILI_01473;product=Polyribonucleotide nucleotidyltransferase
1	Prodigal:2.6	CDS	1563554	1563823	.	-	0	ID=AOGHMILI_01474;Name=rpsO;dbxref=COG:COG0184;gene=rpsO;inference=ab initio prediction:Prodigal:2.6,similar to AA sequence:UniProtKB:Q2G2Q1;locus_tag=AOGHMILI_01474;product=30S ribosomal protein S15
1	Prodigal:2.6	CDS	1563943	1564914	.	-	0	ID=AOGHMILI_01475;Name=ribF;dbxref=COG:COG0196;gene=ribF;inference=ab initio prediction:Prodigal:2.6,similar to AA sequence:UniProtKB:P0AG40;locus_tag=AOGHMILI_01475;product=Riboflavin biosynthesis protein RibF
1	Prodigal:2.6	CDS	1564930	1565847	.	-	0	ID=AOGHMILI_01476;eC_number=5.4.99.25;Name=truB;gene=truB;inference=ab initio prediction:Prodigal:2.6,similar to AA sequence:UniProtKB:P65855;locus_tag=AOGHMILI_01476;product=tRNA pseudouridine synthase B
1	Prodigal:2.6	CDS	1565985	1566335	.	-	0	ID=AOGHMILI_01477;Name=rbfA;gene=rbfA;inference=ab initio prediction:Prodigal:2.6,similar to AA sequence:UniProtKB:P65967;locus_tag=AOGHMILI_01477;product=Ribosome-binding factor A
1	Prodigal:2.6	CDS	1566638	1568800	.	-	0	ID=AOGHMILI_01478;Name=infB;gene=infB;inference=ab initio prediction:Prodigal:2.6,similar to AA sequence:UniProtKB:P65134;locus_tag=AOGHMILI_01478;product=Translation initiation factor IF-2
1	Prodigal:2.6	CDS	1568805	1569122	.	-	0	ID=AOGHMILI_01479;Name=rplGA;dbxref=COG:COG1358;gene=rplGA;inference=ab initio prediction:Prodigal:2.6,similar to AA sequence:UniProtKB:P32729;locus_tag=AOGHMILI_01479;product=putative ribosomal protein YlxQ
1	Prodigal:2.6	CDS	1569122	1569406	.	-	0	ID=AOGHMILI_01480;inference=ab initio prediction:Prodigal:2.6;locus_tag=AOGHMILI_01480;product=hypothetical protein
1	Prodigal:2.6	CDS	1569424	1570647	.	-	0	ID=AOGHMILI_01481;Name=nusA;dbxref=COG:COG0195;gene=nusA;inference=ab initio prediction:Prodigal:2.6,similar to AA sequence:UniProtKB:P32727;locus_tag=AOGHMILI_01481;product=Transcription termination/antitermination protein NusA
1	Prodigal:2.6	CDS	1570668	1571135	.	-	0	ID=AOGHMILI_01482;Name=rimP;dbxref=COG:COG0779;gene=rimP;inference=ab initio prediction:Prodigal:2.6,similar to AA sequence:UniProtKB:Q97S61;locus_tag=AOGHMILI_01482;product=Ribosome maturation factor RimP
1	Prodigal:2.6	CDS	1571314	1575624	.	-	0	ID=AOGHMILI_01483;eC_number=2.7.7.7;Name=polC;gene=polC;inference=ab initio prediction:Prodigal:2.6,similar to AA sequence:UniProtKB:P63982;locus_tag=AOGHMILI_01483;product=DNA polymerase III PolC-type
1	Prodigal:2.6	CDS	1575874	1577577	.	-	0	ID=AOGHMILI_01484;eC_number=6.1.1.15;Name=proS;gene=proS;inference=ab initio prediction:Prodigal:2.6,similar to AA sequence:UniProtKB:Q7A5Y3;locus_tag=AOGHMILI_01484;product=Proline--tRNA ligase
1	Prodigal:2.6	CDS	1577596	1578882	.	-	0	ID=AOGHMILI_01485;eC_number=3.4.24.-;inference=ab initio prediction:Prodigal:2.6,similar to AA sequence:UniProtKB:P63333;locus_tag=AOGHMILI_01485;product=Putative zinc metalloprotease
1	Prodigal:2.6	CDS	1579116	1579898	.	-	0	ID=AOGHMILI_01486;eC_number=2.7.7.41;Name=cdsA;dbxref=COG:COG0575;gene=cdsA;inference=ab initio prediction:Prodigal:2.6,similar to AA sequence:UniProtKB:P0ABG1;locus_tag=AOGHMILI_01486;product=Phosphatidate cytidylyltransferase
1	Prodigal:2.6	CDS	1579902	1580672	.	-	0	ID=AOGHMILI_01487;eC_number=2.5.1.-;Name=uppS;gene=uppS;inference=ab initio prediction:Prodigal:2.6,similar to AA sequence:UniProtKB:P60477;locus_tag=AOGHMILI_01487;product=Isoprenyl transferase
1	Prodigal:2.6	CDS	1580893	1581447	.	-	0	ID=AOGHMILI_01488;Name=frr;gene=frr;inference=ab initio prediction:Prodigal:2.6,similar to AA sequence:UniProtKB:P99130;locus_tag=AOGHMILI_01488;product=Ribosome-recycling factor
1	Prodigal:2.6	CDS	1581464	1582186	.	-	0	ID=AOGHMILI_01489;eC_number=2.7.4.22;Name=pyrH;dbxref=COG:COG0528;gene=pyrH;inference=ab initio prediction:Prodigal:2.6,similar to AA sequence:UniProtKB:Q2FZ22;locus_tag=AOGHMILI_01489;product=Uridylate kinase
1	Prodigal:2.6	CDS	1582327	1583205	.	-	0	ID=AOGHMILI_01490;Name=tsf;gene=tsf;inference=ab initio prediction:Prodigal:2.6,similar to AA sequence:UniProtKB:P99171;locus_tag=AOGHMILI_01490;product=Elongation factor Ts
1	Prodigal:2.6	CDS	1583357	1584145	.	-	0	ID=AOGHMILI_01491;Name=rpsB;dbxref=COG:COG0052;gene=rpsB;inference=ab initio prediction:Prodigal:2.6,similar to AA sequence:UniProtKB:Q2FZ25;locus_tag=AOGHMILI_01491;product=30S ribosomal protein S2
1	Prodigal:2.6	CDS	1584508	1585278	.	-	0	ID=AOGHMILI_01492;Name=codY;dbxref=COG:COG4465;gene=codY;inference=ab initio prediction:Prodigal:2.6,similar to AA sequence:UniProtKB:Q2FZ27;locus_tag=AOGHMILI_01492;product=GTP-sensing transcriptional pleiotropic repressor CodY
1	Prodigal:2.6	CDS	1585302	1586705	.	-	0	ID=AOGHMILI_01493;Name=hslU;gene=hslU;inference=ab initio prediction:Prodigal:2.6,similar to AA sequence:UniProtKB:P63797;locus_tag=AOGHMILI_01493;product=ATP-dependent protease ATPase subunit HslU
1	Prodigal:2.6	CDS	1586774	1587316	.	-	0	ID=AOGHMILI_01494;eC_number=3.4.25.2;Name=hslV;gene=hslV;inference=ab initio prediction:Prodigal:2.6,similar to AA sequence:UniProtKB:P65797;locus_tag=AOGHMILI_01494;product=ATP-dependent protease subunit HslV
1	Prodigal:2.6	CDS	1587320	1588210	.	-	0	ID=AOGHMILI_01495;Name=xerC_2;dbxref=COG:COG4974;gene=xerC_2;inference=ab initio prediction:Prodigal:2.6,similar to AA sequence:UniProtKB:P39776;locus_tag=AOGHMILI_01495;product=Tyrosine recombinase XerC
1	Prodigal:2.6	CDS	1588435	1589742	.	-	0	ID=AOGHMILI_01496;eC_number=2.1.1.74;Name=trmFO;gene=trmFO;inference=ab initio prediction:Prodigal:2.6,similar to AA sequence:UniProtKB:P64235;locus_tag=AOGHMILI_01496;product=Methylenetetrahydrofolate--tRNA-(uracil-5-)-methyltransferase TrmFO
1	Prodigal:2.6	CDS	1589767	1591836	.	-	0	ID=AOGHMILI_01497;eC_number=5.99.1.2;Name=topA;gene=topA;inference=ab initio prediction:Prodigal:2.6,similar to AA sequence:UniProtKB:Q7A5Y5;locus_tag=AOGHMILI_01497;product=DNA topoisomerase 1
1	Prodigal:2.6	CDS	1592019	1592876	.	-	0	ID=AOGHMILI_01498;Name=dprA;dbxref=COG:COG0758;gene=dprA;inference=ab initio prediction:Prodigal:2.6,similar to AA sequence:UniProtKB:Q8DPI7;locus_tag=AOGHMILI_01498;product=DNA processing protein DprA
1	Prodigal:2.6	CDS	1593697	1594605	.	-	0	ID=AOGHMILI_01499;eC_number=6.2.1.5;Name=sucD;gene=sucD;inference=ab initio prediction:Prodigal:2.6,similar to AA sequence:UniProtKB:P99070;locus_tag=AOGHMILI_01499;product=Succinate--CoA ligase [ADP-forming] subunit alpha
1	Prodigal:2.6	CDS	1594627	1595793	.	-	0	ID=AOGHMILI_01500;eC_number=6.2.1.5;Name=sucC;gene=sucC;inference=ab initio prediction:Prodigal:2.6,similar to AA sequence:UniProtKB:P99071;locus_tag=AOGHMILI_01500;product=Succinate--CoA ligase [ADP-forming] subunit beta
1	Prodigal:2.6	CDS	1595901	1596671	.	-	0	ID=AOGHMILI_01501;eC_number=3.1.26.4;Name=rnhB;dbxref=COG:COG0164;gene=rnhB;inference=ab initio prediction:Prodigal:2.6,similar to AA sequence:UniProtKB:O31744;locus_tag=AOGHMILI_01501;product=Ribonuclease HII
1	Prodigal:2.6	CDS	1596676	1597539	.	-	0	ID=AOGHMILI_01502;Name=rbgA;dbxref=COG:COG1161;gene=rbgA;inference=ab initio prediction:Prodigal:2.6,similar to AA sequence:UniProtKB:O31743;locus_tag=AOGHMILI_01502;product=Ribosome biogenesis GTPase A
1	Prodigal:2.6	CDS	1597560	1597724	.	-	0	ID=AOGHMILI_01503;inference=ab initio prediction:Prodigal:2.6;locus_tag=AOGHMILI_01503;product=hypothetical protein
1	Prodigal:2.6	CDS	1597868	1600468	.	+	0	ID=AOGHMILI_01504;inference=ab initio prediction:Prodigal:2.6;locus_tag=AOGHMILI_01504;product=hypothetical protein
1	Prodigal:2.6	CDS	1600461	1603064	.	+	0	ID=AOGHMILI_01505;inference=ab initio prediction:Prodigal:2.6;locus_tag=AOGHMILI_01505;product=hypothetical protein
1	Prodigal:2.6	CDS	1603595	1603945	.	-	0	ID=AOGHMILI_01506;Name=rplS;dbxref=COG:COG0335;gene=rplS;inference=ab initio prediction:Prodigal:2.6,similar to AA sequence:UniProtKB:Q2FZ42;locus_tag=AOGHMILI_01506;product=50S ribosomal protein L19
1	Prodigal:2.6	CDS	1604051	1604788	.	-	0	ID=AOGHMILI_01507;eC_number=2.1.1.228;Name=trmD;gene=trmD;inference=ab initio prediction:Prodigal:2.6,similar to AA sequence:UniProtKB:Q6GHJ5;locus_tag=AOGHMILI_01507;product=tRNA (guanine-N(1)-)-methyltransferase
1	Prodigal:2.6	CDS	1604788	1605291	.	-	0	ID=AOGHMILI_01508;Name=rimM;gene=rimM;inference=ab initio prediction:Prodigal:2.6,similar to AA sequence:UniProtKB:P66656;locus_tag=AOGHMILI_01508;product=Ribosome maturation factor RimM
1	Prodigal:2.6	CDS	1605418	1605693	.	-	0	ID=AOGHMILI_01509;Name=rpsP;dbxref=COG:COG0228;gene=rpsP;inference=ab initio prediction:Prodigal:2.6,similar to AA sequence:UniProtKB:Q2FZ45;locus_tag=AOGHMILI_01509;product=30S ribosomal protein S16
1	Prodigal:2.6	CDS	1606125	1607492	.	-	0	ID=AOGHMILI_01510;Name=ffh;dbxref=COG:COG0541;gene=ffh;inference=ab initio prediction:Prodigal:2.6,similar to AA sequence:UniProtKB:P37105;locus_tag=AOGHMILI_01510;product=Signal recognition particle protein
1	Prodigal:2.6	CDS	1607523	1607855	.	-	0	ID=AOGHMILI_01511;inference=ab initio prediction:Prodigal:2.6,similar to AA sequence:UniProtKB:P67248;locus_tag=AOGHMILI_01511;note=UPF0122 protein SAV1236;product=hypothetical protein
1	Prodigal:2.6	CDS	1607857	1609083	.	-	0	ID=AOGHMILI_01512;Name=ftsY;dbxref=COG:COG0552;gene=ftsY;inference=ab initio prediction:Prodigal:2.6,similar to AA sequence:UniProtKB:P51835;locus_tag=AOGHMILI_01512;product=Signal recognition particle receptor FtsY
1	Prodigal:2.6	CDS	1609080	1612649	.	-	0	ID=AOGHMILI_01513;Name=smc;dbxref=COG:COG1196;gene=smc;inference=ab initio prediction:Prodigal:2.6,similar to AA sequence:UniProtKB:P51834;locus_tag=AOGHMILI_01513;product=Chromosome partition protein Smc
1	Prodigal:2.6	CDS	1612776	1613513	.	-	0	ID=AOGHMILI_01514;eC_number=3.1.26.3;Name=rnc;gene=rnc;inference=ab initio prediction:Prodigal:2.6,similar to AA sequence:UniProtKB:P66668;locus_tag=AOGHMILI_01514;product=Ribonuclease 3
1	Prodigal:2.6	CDS	1613628	1613861	.	-	0	ID=AOGHMILI_01515;Name=acpP;dbxref=COG:COG0236;gene=acpP;inference=ab initio prediction:Prodigal:2.6,similar to AA sequence:UniProtKB:Q2FZ51;locus_tag=AOGHMILI_01515;product=Acyl carrier protein
1	Prodigal:2.6	CDS	1614025	1614759	.	-	0	ID=AOGHMILI_01516;eC_number=1.1.1.100;Name=fabG_2;gene=fabG_2;inference=ab initio prediction:Prodigal:2.6,similar to AA sequence:UniProtKB:P0A0H9;locus_tag=AOGHMILI_01516;product=3-oxoacyl-[acyl-carrier-protein] reductase FabG
1	Prodigal:2.6	CDS	1614752	1615678	.	-	0	ID=AOGHMILI_01517;eC_number=2.3.1.39;Name=fabD;dbxref=COG:COG0331;gene=fabD;inference=ab initio prediction:Prodigal:2.6,similar to AA sequence:UniProtKB:Q99UN8;locus_tag=AOGHMILI_01517;product=Malonyl CoA-acyl carrier protein transacylase
1	Prodigal:2.6	CDS	1615680	1616657	.	-	0	ID=AOGHMILI_01518;eC_number=2.3.1.-;Name=plsX;gene=plsX;inference=ab initio prediction:Prodigal:2.6,similar to AA sequence:UniProtKB:P65739;locus_tag=AOGHMILI_01518;product=Phosphate acyltransferase
1	Prodigal:2.6	CDS	1616659	1617270	.	-	0	ID=AOGHMILI_01519;Name=fapR;dbxref=COG:COG2050;gene=fapR;inference=ab initio prediction:Prodigal:2.6,similar to AA sequence:UniProtKB:O34835;locus_tag=AOGHMILI_01519;product=Transcription factor FapR
1	Prodigal:2.6	CDS	1617378	1619426	.	-	0	ID=AOGHMILI_01520;eC_number=3.6.4.12;Name=recG;gene=recG;inference=ab initio prediction:Prodigal:2.6,similar to AA sequence:UniProtKB:P64325;locus_tag=AOGHMILI_01520;product=ATP-dependent DNA helicase RecG
1	Prodigal:2.6	CDS	1619630	1621288	.	-	0	ID=AOGHMILI_01521;inference=ab initio prediction:Prodigal:2.6,similar to AA sequence:UniProtKB:Q7A5Z4;locus_tag=AOGHMILI_01521;product=putative protein
1	Prodigal:2.6	CDS	1621303	1621677	.	-	0	ID=AOGHMILI_01522;inference=ab initio prediction:Prodigal:2.6,similar to AA sequence:UniProtKB:Q5XA14;locus_tag=AOGHMILI_01522;product=putative protein
1	Prodigal:2.6	CDS	1622035	1622223	.	+	0	ID=AOGHMILI_01523;Name=rpmB;dbxref=COG:COG0227;gene=rpmB;inference=ab initio prediction:Prodigal:2.6,similar to AA sequence:UniProtKB:Q2FZ60;locus_tag=AOGHMILI_01523;product=50S ribosomal protein L28
1	Prodigal:2.6	CDS	1622306	1622941	.	-	0	ID=AOGHMILI_01524;eC_number=2.7.6.2;Name=thiN;dbxref=COG:COG1564;gene=thiN;inference=ab initio prediction:Prodigal:2.6,similar to AA sequence:UniProtKB:O34664;locus_tag=AOGHMILI_01524;product=Thiamine pyrophosphokinase
1	Prodigal:2.6	CDS	1622946	1623590	.	-	0	ID=AOGHMILI_01525;eC_number=5.1.3.1;Name=rpe;gene=rpe;inference=ab initio prediction:Prodigal:2.6,similar to AA sequence:UniProtKB:P74061;locus_tag=AOGHMILI_01525;product=Ribulose-phosphate 3-epimerase
1	Prodigal:2.6	CDS	1623591	1624481	.	-	0	ID=AOGHMILI_01526;eC_number=3.6.1.-;Name=rsgA;gene=rsgA;inference=ab initio prediction:Prodigal:2.6,similar to AA sequence:UniProtKB:P67682;locus_tag=AOGHMILI_01526;product=Small ribosomal subunit biogenesis GTPase RsgA
1	Prodigal:2.6	CDS	1624774	1626777	.	-	0	ID=AOGHMILI_01527;eC_number=2.7.11.1;Name=prkC;gene=prkC;inference=ab initio prediction:Prodigal:2.6,similar to AA sequence:UniProtKB:A6QGC0;locus_tag=AOGHMILI_01527;product=Serine/threonine-protein kinase PrkC
1	Prodigal:2.6	CDS	1626774	1627517	.	-	0	ID=AOGHMILI_01528;eC_number=3.1.3.16;Name=stp;dbxref=COG:COG0631;gene=stp;inference=ab initio prediction:Prodigal:2.6,similar to AA sequence:UniProtKB:Q8Y678;locus_tag=AOGHMILI_01528;product=Serine/threonine phosphatase stp
1	Prodigal:2.6	CDS	1627524	1628618	.	-	0	ID=AOGHMILI_01529;eC_number=2.1.1.192;Name=rlmN;gene=rlmN;inference=ab initio prediction:Prodigal:2.6,similar to AA sequence:UniProtKB:A6QGB8;locus_tag=AOGHMILI_01529;product=putative dual-specificity RNA methyltransferase RlmN
1	Prodigal:2.6	CDS	1628621	1629928	.	-	0	ID=AOGHMILI_01530;eC_number=2.1.1.176;Name=rsmB;dbxref=COG:COG0144;gene=rsmB;inference=ab initio prediction:Prodigal:2.6,similar to AA sequence:UniProtKB:P36929;locus_tag=AOGHMILI_01530;product=Ribosomal RNA small subunit methyltransferase B
1	Prodigal:2.6	CDS	1629925	1630857	.	-	0	ID=AOGHMILI_01531;eC_number=2.1.2.9;Name=fmt;gene=fmt;inference=ab initio prediction:Prodigal:2.6,similar to AA sequence:UniProtKB:P99127;locus_tag=AOGHMILI_01531;product=Methionyl-tRNA formyltransferase
1	Prodigal:2.6	CDS	1630850	1631338	.	-	0	ID=AOGHMILI_01532;eC_number=3.5.1.88;Name=def1;dbxref=COG:COG0242;gene=def1;inference=ab initio prediction:Prodigal:2.6,similar to AA sequence:UniProtKB:Q819U0;locus_tag=AOGHMILI_01532;product=Peptide deformylase 1
1	Prodigal:2.6	CDS	1631560	1631763	.	+	0	ID=AOGHMILI_01533;inference=ab initio prediction:Prodigal:2.6;locus_tag=AOGHMILI_01533;product=hypothetical protein
1	Prodigal:2.6	CDS	1631871	1634279	.	-	0	ID=AOGHMILI_01534;eC_number=3.6.4.-;Name=priA;dbxref=COG:COG1198;gene=priA;inference=ab initio prediction:Prodigal:2.6,similar to AA sequence:UniProtKB:P17888;locus_tag=AOGHMILI_01534;product=Primosomal protein N'
1	Prodigal:2.6	CDS	1634279	1635478	.	-	0	ID=AOGHMILI_01535;Name=coaBC;dbxref=COG:COG0452;gene=coaBC;inference=ab initio prediction:Prodigal:2.6,similar to AA sequence:UniProtKB:P0ABQ0;locus_tag=AOGHMILI_01535;product=Coenzyme A biosynthesis bifunctional protein CoaBC
1	Prodigal:2.6	CDS	1636016	1636228	.	-	0	ID=AOGHMILI_01536;eC_number=2.7.7.6;Name=rpoZ;gene=rpoZ;inference=ab initio prediction:Prodigal:2.6,similar to AA sequence:UniProtKB:P66726;locus_tag=AOGHMILI_01536;product=DNA-directed RNA polymerase subunit omega
1	Prodigal:2.6	CDS	1636228	1636851	.	-	0	ID=AOGHMILI_01537;eC_number=2.7.4.8;Name=gmk;gene=gmk;inference=ab initio prediction:Prodigal:2.6,similar to AA sequence:UniProtKB:P99176;locus_tag=AOGHMILI_01537;product=Guanylate kinase
1	Prodigal:2.6	CDS	1637121	1638818	.	+	0	ID=AOGHMILI_01538;Name=yloA;dbxref=COG:COG1293;gene=yloA;inference=ab initio prediction:Prodigal:2.6,similar to AA sequence:UniProtKB:O34693;locus_tag=AOGHMILI_01538;product=putative protein YloA
1	Prodigal:2.6	CDS	1638880	1639287	.	-	0	ID=AOGHMILI_01539;inference=ab initio prediction:Prodigal:2.6;locus_tag=AOGHMILI_01539;product=hypothetical protein
1	Prodigal:2.6	CDS	1639824	1640030	.	-	0	ID=AOGHMILI_01540;inference=ab initio prediction:Prodigal:2.6;locus_tag=AOGHMILI_01540;product=hypothetical protein
1	Prodigal:2.6	CDS	1640056	1640667	.	-	0	ID=AOGHMILI_01541;eC_number=2.4.2.10;Name=pyrE;gene=pyrE;inference=ab initio prediction:Prodigal:2.6,similar to AA sequence:UniProtKB:P99144;locus_tag=AOGHMILI_01541;product=Orotate phosphoribosyltransferase
1	Prodigal:2.6	CDS	1640668	1641366	.	-	0	ID=AOGHMILI_01542;eC_number=4.1.1.23;Name=pyrF;gene=pyrF;inference=ab initio prediction:Prodigal:2.6,similar to AA sequence:UniProtKB:P99145;locus_tag=AOGHMILI_01542;product=Orotidine 5'-phosphate decarboxylase
1	Prodigal:2.6	CDS	1641395	1644568	.	-	0	ID=AOGHMILI_01543;eC_number=6.3.5.5;Name=carB;gene=carB;inference=ab initio prediction:Prodigal:2.6,similar to AA sequence:UniProtKB:P63740;locus_tag=AOGHMILI_01543;product=Carbamoyl-phosphate synthase large chain
1	Prodigal:2.6	CDS	1644561	1645661	.	-	0	ID=AOGHMILI_01544;eC_number=6.3.5.5;Name=carA;gene=carA;inference=ab initio prediction:Prodigal:2.6,similar to AA sequence:UniProtKB:P99147;locus_tag=AOGHMILI_01544;product=Carbamoyl-phosphate synthase small chain
1	Prodigal:2.6	CDS	1645662	1646939	.	-	0	ID=AOGHMILI_01545;eC_number=3.5.2.3;Name=pyrC;dbxref=COG:COG0044;gene=pyrC;inference=ab initio prediction:Prodigal:2.6,similar to AA sequence:UniProtKB:Q5HGN1;locus_tag=AOGHMILI_01545;product=Dihydroorotase
1	Prodigal:2.6	CDS	1646957	1647838	.	-	0	ID=AOGHMILI_01546;eC_number=2.1.3.2;Name=pyrB;gene=pyrB;inference=ab initio prediction:Prodigal:2.6,similar to AA sequence:UniProtKB:P65618;locus_tag=AOGHMILI_01546;product=Aspartate carbamoyltransferase
1	Prodigal:2.6	CDS	1647864	1649156	.	-	0	ID=AOGHMILI_01547;Name=pyrP;gene=pyrP;inference=ab initio prediction:Prodigal:2.6,similar to AA sequence:UniProtKB:P39766;locus_tag=AOGHMILI_01547;product=Uracil permease
1	Prodigal:2.6	CDS	1649404	1649931	.	-	0	ID=AOGHMILI_01548;Name=pyrR;gene=pyrR;inference=ab initio prediction:Prodigal:2.6,similar to AA sequence:UniProtKB:P65944;locus_tag=AOGHMILI_01548;product=Bifunctional protein PyrR
1	Prodigal:2.6	CDS	1650234	1651151	.	-	0	ID=AOGHMILI_01549;eC_number=5.4.99.23;Name=rluD_2;dbxref=COG:COG0564;gene=rluD_2;inference=ab initio prediction:Prodigal:2.6,similar to AA sequence:UniProtKB:P33643;locus_tag=AOGHMILI_01549;product=Ribosomal large subunit pseudouridine synthase D
1	Prodigal:2.6	CDS	1651154	1651687	.	-	0	ID=AOGHMILI_01550;eC_number=3.4.23.36;Name=lspA;dbxref=COG:COG0597;gene=lspA;inference=ab initio prediction:Prodigal:2.6,similar to AA sequence:UniProtKB:P00804;locus_tag=AOGHMILI_01550;product=Lipoprotein signal peptidase
1	Prodigal:2.6	CDS	1651728	1652198	.	-	0	ID=AOGHMILI_01551;Name=ssaA2_2;dbxref=COG:COG3942;gene=ssaA2_2;inference=ab initio prediction:Prodigal:2.6,similar to AA sequence:UniProtKB:Q2G2J2;locus_tag=AOGHMILI_01551;product=Staphylococcal secretory antigen ssaA2
1	Prodigal:2.6	CDS	1652203	1653000	.	-	0	ID=AOGHMILI_01552;eC_number=1.13.11.2;Name=catE_2;dbxref=COG:COG2514;gene=catE_2;inference=ab initio prediction:Prodigal:2.6,similar to AA sequence:UniProtKB:P54721;locus_tag=AOGHMILI_01552;product=Catechol-2%2C3-dioxygenase
1	Prodigal:2.6	CDS	1653757	1656507	.	-	0	ID=AOGHMILI_01553;eC_number=6.1.1.5;Name=ileS;gene=ileS;inference=ab initio prediction:Prodigal:2.6,similar to AA sequence:UniProtKB:P67509;locus_tag=AOGHMILI_01553;product=Isoleucine--tRNA ligase
1	Prodigal:2.6	CDS	1656822	1657478	.	-	0	ID=AOGHMILI_01554;Name=divIVA;dbxref=COG:COG3599;gene=divIVA;inference=ab initio prediction:Prodigal:2.6,similar to AA sequence:UniProtKB:P71021;locus_tag=AOGHMILI_01554;product=Septum site-determining protein DivIVA
1	Prodigal:2.6	CDS	1657501	1658163	.	-	0	ID=AOGHMILI_01555;inference=ab initio prediction:Prodigal:2.6;locus_tag=AOGHMILI_01555;product=hypothetical protein
1	Prodigal:2.6	CDS	1658418	1658708	.	-	0	ID=AOGHMILI_01556;inference=ab initio prediction:Prodigal:2.6;locus_tag=AOGHMILI_01556;product=hypothetical protein
1	Prodigal:2.6	CDS	1658720	1659313	.	-	0	ID=AOGHMILI_01557;Name=sepF;gene=sepF;inference=ab initio prediction:Prodigal:2.6,similar to AA sequence:UniProtKB:Q7A615;locus_tag=AOGHMILI_01557;product=Cell division protein SepF
1	Prodigal:2.6	CDS	1659327	1659995	.	-	0	ID=AOGHMILI_01558;dbxref=COG:COG0325;inference=ab initio prediction:Prodigal:2.6,similar to AA sequence:UniProtKB:P44506;locus_tag=AOGHMILI_01558;product=Pyridoxal phosphate homeostasis protein
1	Prodigal:2.6	CDS	1660021	1660812	.	-	0	ID=AOGHMILI_01559;eC_number=1.10.3.-;dbxref=COG:COG1496;inference=ab initio prediction:Prodigal:2.6,similar to AA sequence:UniProtKB:Q89ZI8;locus_tag=AOGHMILI_01559;product=Polyphenol oxidase
1	Prodigal:2.6	CDS	1661232	1662416	.	-	0	ID=AOGHMILI_01560;Name=ftsZ;dbxref=COG:COG0206;gene=ftsZ;inference=ab initio prediction:Prodigal:2.6,similar to AA sequence:UniProtKB:Q5HQ06;locus_tag=AOGHMILI_01560;product=Cell division protein FtsZ
1	Prodigal:2.6	CDS	1662449	1663843	.	-	0	ID=AOGHMILI_01561;Name=ftsA;dbxref=COG:COG0849;gene=ftsA;inference=ab initio prediction:Prodigal:2.6,similar to AA sequence:UniProtKB:O07325;locus_tag=AOGHMILI_01561;product=Cell division protein FtsA
1	Prodigal:2.6	CDS	1663949	1665346	.	-	0	ID=AOGHMILI_01562;Name=divIB;dbxref=COG:COG1589;gene=divIB;inference=ab initio prediction:Prodigal:2.6,similar to AA sequence:UniProtKB:Q5L0X5;locus_tag=AOGHMILI_01562;product=Cell division protein DivIB
1	Prodigal:2.6	CDS	1665356	1666705	.	-	0	ID=AOGHMILI_01563;eC_number=6.3.2.9;Name=murD;gene=murD;inference=ab initio prediction:Prodigal:2.6,similar to AA sequence:UniProtKB:P0A090;locus_tag=AOGHMILI_01563;product=UDP-N-acetylmuramoylalanine--D-glutamate ligase
1	Prodigal:2.6	CDS	1666707	1667672	.	-	0	ID=AOGHMILI_01564;eC_number=2.7.8.13;Name=mraY;dbxref=COG:COG0472;gene=mraY;inference=ab initio prediction:Prodigal:2.6,similar to AA sequence:UniProtKB:Q2FZ93;locus_tag=AOGHMILI_01564;product=Phospho-N-acetylmuramoyl-pentapeptide-transferase
1	Prodigal:2.6	CDS	1667861	1670188	.	-	0	ID=AOGHMILI_01565;Name=pbpB;dbxref=COG:COG0768;gene=pbpB;inference=ab initio prediction:Prodigal:2.6,similar to AA sequence:UniProtKB:Q07868;locus_tag=AOGHMILI_01565;product=Penicillin-binding protein 2B
1	Prodigal:2.6	CDS	1670169	1670570	.	-	0	ID=AOGHMILI_01566;Name=ftsL;gene=ftsL;inference=ab initio prediction:Prodigal:2.6,protein motif:HAMAP:MF_00910;locus_tag=AOGHMILI_01566;product=Cell division protein FtsL
1	Prodigal:2.6	CDS	1670583	1671518	.	-	0	ID=AOGHMILI_01567;eC_number=2.1.1.199;Name=rsmH_2;gene=rsmH_2;inference=ab initio prediction:Prodigal:2.6,similar to AA sequence:UniProtKB:P60392;locus_tag=AOGHMILI_01567;product=Ribosomal RNA small subunit methyltransferase H
1	Prodigal:2.6	CDS	1671533	1671964	.	-	0	ID=AOGHMILI_01568;Name=mraZ;gene=mraZ;inference=ab initio prediction:Prodigal:2.6,similar to AA sequence:UniProtKB:P65439;locus_tag=AOGHMILI_01568;product=Transcriptional regulator MraZ
1	Prodigal:2.6	CDS	1672108	1673721	.	-	0	ID=AOGHMILI_01569;eC_number=6.-.-.-;Name=bshC;dbxref=COG:COG4365;gene=bshC;inference=ab initio prediction:Prodigal:2.6,similar to AA sequence:UniProtKB:P55342;locus_tag=AOGHMILI_01569;product=Putative cysteine ligase BshC
1	Prodigal:2.6	CDS	1673905	1674345	.	+	0	ID=AOGHMILI_01570;eC_number=2.3.1.-;inference=ab initio prediction:Prodigal:2.6,similar to AA sequence:UniProtKB:Q99UT4;locus_tag=AOGHMILI_01570;product=putative N-acetyltransferase
1	Prodigal:2.6	CDS	1674454	1675140	.	-	0	ID=AOGHMILI_01571;eC_number=3.-.-.-;Name=yfnB;dbxref=COG:COG1011;gene=yfnB;inference=ab initio prediction:Prodigal:2.6,similar to AA sequence:UniProtKB:O06480;locus_tag=AOGHMILI_01571;product=Putative HAD-hydrolase YfnB
1	Prodigal:2.6	CDS	1675248	1675382	.	-	0	ID=AOGHMILI_01572;inference=ab initio prediction:Prodigal:2.6,similar to AA sequence:UniProtKB:P11699;locus_tag=AOGHMILI_01572;product=Antibacterial protein 3
1	Prodigal:2.6	CDS	1675438	1675572	.	-	0	ID=AOGHMILI_01573;inference=ab initio prediction:Prodigal:2.6,similar to AA sequence:UniProtKB:P11699;locus_tag=AOGHMILI_01573;product=Antibacterial protein 3
1	Prodigal:2.6	CDS	1675624	1675758	.	-	0	ID=AOGHMILI_01574;inference=ab initio prediction:Prodigal:2.6,similar to AA sequence:UniProtKB:P11698;locus_tag=AOGHMILI_01574;product=Antibacterial protein 2
1	Prodigal:2.6	CDS	1675814	1675945	.	-	0	ID=AOGHMILI_01575;inference=ab initio prediction:Prodigal:2.6;locus_tag=AOGHMILI_01575;product=hypothetical protein
1	Aragorn:1.2	tRNA	1676296	1676370	.	+	.	ID=AOGHMILI_01576;inference=COORDINATES:profile:Aragorn:1.2;locus_tag=AOGHMILI_01576;product=tRNA-Arg(tct)
1	Prodigal:2.6	CDS	1676716	1677243	.	-	0	ID=AOGHMILI_01577;inference=ab initio prediction:Prodigal:2.6;locus_tag=AOGHMILI_01577;product=hypothetical protein
1	Prodigal:2.6	CDS	1677941	1678450	.	-	0	ID=AOGHMILI_01578;eC_number=3.1.4.-;inference=ab initio prediction:Prodigal:2.6,similar to AA sequence:UniProtKB:P75349;locus_tag=AOGHMILI_01578;product=Putative metallophosphoesterase MG207 
1	Prodigal:2.6	CDS	1678443	1679030	.	-	0	ID=AOGHMILI_01579;eC_number=3.6.1.66;inference=ab initio prediction:Prodigal:2.6,similar to AA sequence:UniProtKB:P99094;locus_tag=AOGHMILI_01579;product=dITP/XTP pyrophosphatase
1	Prodigal:2.6	CDS	1679045	1679848	.	-	0	ID=AOGHMILI_01580;eC_number=5.1.1.3;Name=murI;gene=murI;inference=ab initio prediction:Prodigal:2.6,similar to AA sequence:UniProtKB:Q6GHT5;locus_tag=AOGHMILI_01580;product=Glutamate racemase
1	Prodigal:2.6	CDS	1680011	1680853	.	-	0	ID=AOGHMILI_01581;eC_number=1.3.5.1;Name=frdB;dbxref=COG:COG0479;gene=frdB;inference=ab initio prediction:Prodigal:2.6,similar to AA sequence:UniProtKB:P17596;locus_tag=AOGHMILI_01581;product=Fumarate reductase iron-sulfur subunit
1	Prodigal:2.6	CDS	1680853	1682619	.	-	0	ID=AOGHMILI_01582;eC_number=1.3.5.4;Name=frdA;gene=frdA;inference=ab initio prediction:Prodigal:2.6,similar to AA sequence:UniProtKB:V3TQ67;locus_tag=AOGHMILI_01582;product=Fumarate reductase flavoprotein subunit
1	Prodigal:2.6	CDS	1682772	1683386	.	-	0	ID=AOGHMILI_01583;Name=sdhC;dbxref=COG:COG2009;gene=sdhC;inference=ab initio prediction:Prodigal:2.6,similar to AA sequence:UniProtKB:P08064;locus_tag=AOGHMILI_01583;product=Succinate dehydrogenase cytochrome b558 subunit
1	Prodigal:2.6	CDS	1683753	1685537	.	-	0	ID=AOGHMILI_01584;Name=uvrC;dbxref=COG:COG0322;gene=uvrC;inference=ab initio prediction:Prodigal:2.6,similar to AA sequence:UniProtKB:Q5KWH6;locus_tag=AOGHMILI_01584;product=UvrABC system protein C
1	Prodigal:2.6	CDS	1685635	1685949	.	-	0	ID=AOGHMILI_01585;Name=trxA_1;dbxref=COG:COG0526;gene=trxA_1;inference=ab initio prediction:Prodigal:2.6,similar to AA sequence:UniProtKB:Q2FZD2;locus_tag=AOGHMILI_01585;product=Thioredoxin
1	Prodigal:2.6	CDS	1686208	1688556	.	-	0	ID=AOGHMILI_01586;eC_number=3.1.-.-;Name=mutS2;gene=mutS2;inference=ab initio prediction:Prodigal:2.6,similar to AA sequence:UniProtKB:P65496;locus_tag=AOGHMILI_01586;product=Endonuclease MutS2
1	Prodigal:2.6	CDS	1688566	1690275	.	-	0	ID=AOGHMILI_01587;Name=polX;dbxref=COG:COG1387;gene=polX;inference=ab initio prediction:Prodigal:2.6,similar to AA sequence:UniProtKB:P94544;locus_tag=AOGHMILI_01587;product=DNA polymerase/3'-5' exonuclease PolX
1	Prodigal:2.6	CDS	1690350	1690871	.	-	0	ID=AOGHMILI_01588;inference=ab initio prediction:Prodigal:2.6;locus_tag=AOGHMILI_01588;product=hypothetical protein
1	Prodigal:2.6	CDS	1690872	1691138	.	-	0	ID=AOGHMILI_01589;Name=zapA;dbxref=COG:COG3027;gene=zapA;inference=ab initio prediction:Prodigal:2.6,similar to AA sequence:UniProtKB:P94542;locus_tag=AOGHMILI_01589;product=Cell division protein ZapA
1	Prodigal:2.6	CDS	1691392	1692318	.	+	0	ID=AOGHMILI_01590;eC_number=3.1.26.4;Name=rnhC;dbxref=COG:COG1039;gene=rnhC;inference=ab initio prediction:Prodigal:2.6,similar to AA sequence:UniProtKB:P94541;locus_tag=AOGHMILI_01590;product=Ribonuclease HIII
1	Prodigal:2.6	CDS	1692370	1694772	.	-	0	ID=AOGHMILI_01591;eC_number=6.1.1.20;Name=pheT_2;dbxref=COG:COG0072;gene=pheT_2;inference=ab initio prediction:Prodigal:2.6,similar to AA sequence:UniProtKB:Q4L5E4;locus_tag=AOGHMILI_01591;product=Phenylalanine--tRNA ligase beta subunit
1	Prodigal:2.6	CDS	1694772	1695830	.	-	0	ID=AOGHMILI_01592;eC_number=6.1.1.20;Name=pheS;dbxref=COG:COG0016;gene=pheS;inference=ab initio prediction:Prodigal:2.6,similar to AA sequence:UniProtKB:Q4L5E3;locus_tag=AOGHMILI_01592;product=Phenylalanine--tRNA ligase alpha subunit
1	Prodigal:2.6	CDS	1696198	1696938	.	-	0	ID=AOGHMILI_01593;eC_number=2.1.1.-;inference=ab initio prediction:Prodigal:2.6,similar to AA sequence:UniProtKB:Q7A794;locus_tag=AOGHMILI_01593;product=Putative TrmH family tRNA/rRNA methyltransferase
1	Prodigal:2.6	CDS	1696945	1697148	.	+	0	ID=AOGHMILI_01594;inference=ab initio prediction:Prodigal:2.6;locus_tag=AOGHMILI_01594;product=hypothetical protein
1	Prodigal:2.6	CDS	1697277	1699724	.	+	0	ID=AOGHMILI_01595;Name=pls;gene=pls;inference=ab initio prediction:Prodigal:2.6,similar to AA sequence:UniProtKB:P80544;locus_tag=AOGHMILI_01595;product=Surface protein
1	Prodigal:2.6	CDS	1700204	1700377	.	-	0	ID=AOGHMILI_01596;Name=rpmF;gene=rpmF;inference=ab initio prediction:Prodigal:2.6,similar to AA sequence:UniProtKB:P66210;locus_tag=AOGHMILI_01596;product=50S ribosomal protein L32
1	Prodigal:2.6	CDS	1700455	1701009	.	-	0	ID=AOGHMILI_01597;inference=ab initio prediction:Prodigal:2.6;locus_tag=AOGHMILI_01597;product=hypothetical protein
1	Prodigal:2.6	CDS	1701136	1702269	.	+	0	ID=AOGHMILI_01598;inference=ab initio prediction:Prodigal:2.6,similar to AA sequence:UniProtKB:Q97P99;locus_tag=AOGHMILI_01598;note=UPF0348 protein SP_1742;product=hypothetical protein
1	Prodigal:2.6	CDS	1702673	1703158	.	-	0	ID=AOGHMILI_01599;eC_number=2.7.7.3;Name=coaD;gene=coaD;inference=ab initio prediction:Prodigal:2.6,similar to AA sequence:UniProtKB:P63819;locus_tag=AOGHMILI_01599;product=Phosphopantetheine adenylyltransferase
1	Prodigal:2.6	CDS	1703160	1703723	.	-	0	ID=AOGHMILI_01600;eC_number=2.1.1.171;Name=rsmD;dbxref=COG:COG0742;gene=rsmD;inference=ab initio prediction:Prodigal:2.6,similar to AA sequence:UniProtKB:P44869;locus_tag=AOGHMILI_01600;product=Ribosomal RNA small subunit methyltransferase D
1	Prodigal:2.6	CDS	1703769	1704158	.	+	0	ID=AOGHMILI_01601;inference=ab initio prediction:Prodigal:2.6;locus_tag=AOGHMILI_01601;product=hypothetical protein
1	Prodigal:2.6	CDS	1704168	1704419	.	-	0	ID=AOGHMILI_01602;inference=ab initio prediction:Prodigal:2.6;locus_tag=AOGHMILI_01602;product=hypothetical protein
1	Prodigal:2.6	CDS	1704640	1705566	.	+	0	ID=AOGHMILI_01603;eC_number=3.1.4.46;Name=glpQ_2;dbxref=COG:COG0584;gene=glpQ_2;inference=ab initio prediction:Prodigal:2.6,similar to AA sequence:UniProtKB:P37965;locus_tag=AOGHMILI_01603;product=Glycerophosphodiester phosphodiesterase
1	Prodigal:2.6	CDS	1706081	1706515	.	-	0	ID=AOGHMILI_01604;inference=ab initio prediction:Prodigal:2.6;locus_tag=AOGHMILI_01604;product=hypothetical protein
1	Prodigal:2.6	CDS	1706536	1707588	.	-	0	ID=AOGHMILI_01605;inference=ab initio prediction:Prodigal:2.6;locus_tag=AOGHMILI_01605;product=hypothetical protein
1	Prodigal:2.6	CDS	1708030	1708491	.	-	0	ID=AOGHMILI_01606;inference=ab initio prediction:Prodigal:2.6;locus_tag=AOGHMILI_01606;product=hypothetical protein
1	Prodigal:2.6	CDS	1708517	1709428	.	-	0	ID=AOGHMILI_01607;eC_number=2.5.1.-;Name=ctaB2;dbxref=COG:COG0109;gene=ctaB2;inference=ab initio prediction:Prodigal:2.6,similar to AA sequence:UniProtKB:P24009;locus_tag=AOGHMILI_01607;product=Protoheme IX farnesyltransferase 2
1	Prodigal:2.6	CDS	1709711	1710637	.	+	0	ID=AOGHMILI_01608;eC_number=1.3.-.-;Name=ctaA;gene=ctaA;inference=ab initio prediction:Prodigal:2.6,similar to AA sequence:UniProtKB:P94346;locus_tag=AOGHMILI_01608;product=Heme A synthase
1	Prodigal:2.6	CDS	1710780	1714241	.	-	0	ID=AOGHMILI_01609;eC_number=6.4.1.7;Name=cfiB_2;dbxref=COG:COG0439;gene=cfiB_2;inference=ab initio prediction:Prodigal:2.6,similar to AA sequence:UniProtKB:D3DJ42;locus_tag=AOGHMILI_01609;product=2-oxoglutarate carboxylase small subunit
1	Prodigal:2.6	CDS	1714631	1715854	.	-	0	ID=AOGHMILI_01610;eC_number=2.4.1.129;Name=ftsW;dbxref=COG:COG0772;gene=ftsW;inference=ab initio prediction:Prodigal:2.6,similar to AA sequence:UniProtKB:O07639;locus_tag=AOGHMILI_01610;product=putative peptidoglycan glycosyltransferase FtsW
1	Prodigal:2.6	CDS	1716256	1716531	.	-	0	ID=AOGHMILI_01611;inference=ab initio prediction:Prodigal:2.6,similar to AA sequence:UniProtKB:Q7A161;locus_tag=AOGHMILI_01611;note=UPF0358 protein MW0995;product=hypothetical protein
1	Prodigal:2.6	CDS	1716676	1717158	.	+	0	ID=AOGHMILI_01612;inference=ab initio prediction:Prodigal:2.6;locus_tag=AOGHMILI_01612;product=hypothetical protein
1	Prodigal:2.6	CDS	1717160	1717315	.	+	0	ID=AOGHMILI_01613;inference=ab initio prediction:Prodigal:2.6;locus_tag=AOGHMILI_01613;product=hypothetical protein
1	Prodigal:2.6	CDS	1717339	1717590	.	-	0	ID=AOGHMILI_01614;inference=ab initio prediction:Prodigal:2.6;locus_tag=AOGHMILI_01614;product=hypothetical protein
1	Prodigal:2.6	CDS	1717785	1718003	.	-	0	ID=AOGHMILI_01615;inference=ab initio prediction:Prodigal:2.6;locus_tag=AOGHMILI_01615;product=hypothetical protein
1	Prodigal:2.6	CDS	1718384	1719457	.	-	0	ID=AOGHMILI_01616;inference=ab initio prediction:Prodigal:2.6;locus_tag=AOGHMILI_01616;product=hypothetical protein
1	Prodigal:2.6	CDS	1719851	1721698	.	-	0	ID=AOGHMILI_01617;Name=typA;dbxref=COG:COG1217;gene=typA;inference=ab initio prediction:Prodigal:2.6,similar to AA sequence:UniProtKB:P32132;locus_tag=AOGHMILI_01617;product=GTP-binding protein TypA/BipA
1	Prodigal:2.6	CDS	1721797	1721988	.	+	0	ID=AOGHMILI_01618;inference=ab initio prediction:Prodigal:2.6;locus_tag=AOGHMILI_01618;product=hypothetical protein
1	Prodigal:2.6	CDS	1722542	1723363	.	-	0	ID=AOGHMILI_01619;eC_number=3.1.3.25;Name=suhB_2;dbxref=COG:COG0483;gene=suhB_2;inference=ab initio prediction:Prodigal:2.6,similar to AA sequence:UniProtKB:P0ADG4;locus_tag=AOGHMILI_01619;product=Inositol-1-monophosphatase
1	Prodigal:2.6	CDS	1723540	1724151	.	+	0	ID=AOGHMILI_01620;inference=ab initio prediction:Prodigal:2.6,similar to AA sequence:UniProtKB:Q99UZ6;locus_tag=AOGHMILI_01620;note=UPF0637 protein SA0957;product=hypothetical protein
1	Prodigal:2.6	CDS	1724266	1725627	.	+	0	ID=AOGHMILI_01621;Name=mntH;gene=mntH;inference=ab initio prediction:Prodigal:2.6,similar to AA sequence:UniProtKB:Q99UZ7;locus_tag=AOGHMILI_01621;product=Divalent metal cation transporter MntH
1	Prodigal:2.6	CDS	1725841	1726377	.	-	0	ID=AOGHMILI_01622;inference=ab initio prediction:Prodigal:2.6;locus_tag=AOGHMILI_01622;product=hypothetical protein
1	Prodigal:2.6	CDS	1726682	1727833	.	-	0	ID=AOGHMILI_01623;inference=ab initio prediction:Prodigal:2.6;locus_tag=AOGHMILI_01623;product=hypothetical protein
1	Prodigal:2.6	CDS	1727902	1728975	.	-	0	ID=AOGHMILI_01624;Name=potD;dbxref=COG:COG0687;gene=potD;inference=ab initio prediction:Prodigal:2.6,similar to AA sequence:UniProtKB:P0AFK9;locus_tag=AOGHMILI_01624;product=Spermidine/putrescine-binding periplasmic protein
1	Prodigal:2.6	CDS	1728972	1729715	.	-	0	ID=AOGHMILI_01625;Name=ydcV;gene=ydcV;inference=ab initio prediction:Prodigal:2.6,similar to AA sequence:UniProtKB:P0AFR9;locus_tag=AOGHMILI_01625;product=Inner membrane ABC transporter permease protein YdcV
1	Prodigal:2.6	CDS	1729790	1730593	.	-	0	ID=AOGHMILI_01626;Name=potB;dbxref=COG:COG1176;gene=potB;inference=ab initio prediction:Prodigal:2.6,similar to AA sequence:UniProtKB:P0AFK4;locus_tag=AOGHMILI_01626;product=Spermidine/putrescine transport system permease protein PotB
1	Prodigal:2.6	CDS	1730586	1731680	.	-	0	ID=AOGHMILI_01627;eC_number=3.6.3.31;Name=potA;gene=potA;inference=ab initio prediction:Prodigal:2.6,similar to AA sequence:UniProtKB:Q7A679;locus_tag=AOGHMILI_01627;product=Spermidine/putrescine import ATP-binding protein PotA
1	Prodigal:2.6	CDS	1731692	1732231	.	-	0	ID=AOGHMILI_01628;Name=puuR;gene=puuR;inference=ab initio prediction:Prodigal:2.6,similar to AA sequence:UniProtKB:P0A9U6;locus_tag=AOGHMILI_01628;product=HTH-type transcriptional regulator PuuR
1	Prodigal:2.6	CDS	1732370	1732648	.	-	0	ID=AOGHMILI_01629;inference=ab initio prediction:Prodigal:2.6,similar to AA sequence:UniProtKB:Q9K9K7;locus_tag=AOGHMILI_01629;note=UPF0223 protein BH2638;product=hypothetical protein
1	Prodigal:2.6	CDS	1732950	1734356	.	-	0	ID=AOGHMILI_01630;eC_number=1.8.1.4;Name=pdhD_2;gene=pdhD_2;inference=ab initio prediction:Prodigal:2.6,similar to AA sequence:UniProtKB:P99084;locus_tag=AOGHMILI_01630;product=Dihydrolipoyl dehydrogenase
1	Prodigal:2.6	CDS	1734361	1735662	.	-	0	ID=AOGHMILI_01631;eC_number=2.3.1.12;Name=pdhC_3;gene=pdhC_3;inference=ab initio prediction:Prodigal:2.6,similar to AA sequence:UniProtKB:P65636;locus_tag=AOGHMILI_01631;product=Dihydrolipoyllysine-residue acetyltransferase component of pyruvate dehydrogenase complex
1	Prodigal:2.6	CDS	1735793	1736770	.	-	0	ID=AOGHMILI_01632;eC_number=1.2.4.1;Name=pdhB;gene=pdhB;inference=ab initio prediction:Prodigal:2.6,similar to AA sequence:UniProtKB:P99063;locus_tag=AOGHMILI_01632;product=Pyruvate dehydrogenase E1 component subunit beta
1	Prodigal:2.6	CDS	1736774	1737886	.	-	0	ID=AOGHMILI_01633;eC_number=1.2.4.1;Name=pdhA;gene=pdhA;inference=ab initio prediction:Prodigal:2.6,similar to AA sequence:UniProtKB:Q820A6;locus_tag=AOGHMILI_01633;product=Pyruvate dehydrogenase E1 component subunit alpha
1	Prodigal:2.6	CDS	1738057	1738683	.	-	0	ID=AOGHMILI_01634;inference=ab initio prediction:Prodigal:2.6;locus_tag=AOGHMILI_01634;product=hypothetical protein
1	Prodigal:2.6	CDS	1738866	1739417	.	+	0	ID=AOGHMILI_01635;eC_number=3.5.1.88;Name=def;gene=def;inference=ab initio prediction:Prodigal:2.6,similar to AA sequence:UniProtKB:P99077;locus_tag=AOGHMILI_01635;product=Peptide deformylase
1	Prodigal:2.6	CDS	1739849	1740067	.	+	0	ID=AOGHMILI_01636;inference=ab initio prediction:Prodigal:2.6,similar to AA sequence:UniProtKB:Q5XA23;locus_tag=AOGHMILI_01636;note=UPF0356 protein M6_Spy1605;product=hypothetical protein
1	Prodigal:2.6	CDS	1740067	1741749	.	+	0	ID=AOGHMILI_01637;eC_number=3.1.-.-;Name=rnj1;dbxref=COG:COG0595;gene=rnj1;inference=ab initio prediction:Prodigal:2.6,similar to AA sequence:UniProtKB:Q2FZG9;locus_tag=AOGHMILI_01637;product=Ribonuclease J 1
1	Prodigal:2.6	CDS	1742731	1743390	.	-	0	ID=AOGHMILI_01638;Name=ktrA;dbxref=COG:COG0569;gene=ktrA;inference=ab initio prediction:Prodigal:2.6,similar to AA sequence:UniProtKB:O32080;locus_tag=AOGHMILI_01638;product=Ktr system potassium uptake protein A
1	Prodigal:2.6	CDS	1743446	1744462	.	-	0	ID=AOGHMILI_01639;Name=ythB;dbxref=COG:COG1294;gene=ythB;inference=ab initio prediction:Prodigal:2.6,similar to AA sequence:UniProtKB:O34505;locus_tag=AOGHMILI_01639;product=Putative cytochrome bd menaquinol oxidase subunit II
1	Prodigal:2.6	CDS	1744459	1745814	.	-	0	ID=AOGHMILI_01640;eC_number=1.10.3.-;Name=ythA;dbxref=COG:COG1271;gene=ythA;inference=ab initio prediction:Prodigal:2.6,similar to AA sequence:UniProtKB:C0SP90;locus_tag=AOGHMILI_01640;product=Putative cytochrome bd menaquinol oxidase subunit I
1	Prodigal:2.6	CDS	1746015	1746251	.	+	0	ID=AOGHMILI_01641;inference=ab initio prediction:Prodigal:2.6;locus_tag=AOGHMILI_01641;product=hypothetical protein
1	Prodigal:2.6	CDS	1746526	1748244	.	-	0	ID=AOGHMILI_01642;eC_number=2.7.3.9;Name=ptsI;dbxref=COG:COG1080;gene=ptsI;inference=ab initio prediction:Prodigal:2.6,similar to AA sequence:UniProtKB:P51183;locus_tag=AOGHMILI_01642;product=Phosphoenolpyruvate-protein phosphotransferase
1	Prodigal:2.6	CDS	1748247	1748513	.	-	0	ID=AOGHMILI_01643;Name=ptsH;gene=ptsH;inference=ab initio prediction:Prodigal:2.6,similar to AA sequence:UniProtKB:Q9EYQ9;locus_tag=AOGHMILI_01643;product=Phosphocarrier protein HPr
1	Prodigal:2.6	CDS	1748669	1749208	.	-	0	ID=AOGHMILI_01644;inference=ab initio prediction:Prodigal:2.6;locus_tag=AOGHMILI_01644;product=hypothetical protein
1	Prodigal:2.6	CDS	1749268	1750440	.	-	0	ID=AOGHMILI_01645;eC_number=2.1.1.191;Name=rlmI;dbxref=COG:COG1092;gene=rlmI;inference=ab initio prediction:Prodigal:2.6,similar to AA sequence:UniProtKB:P75876;locus_tag=AOGHMILI_01645;product=Ribosomal RNA large subunit methyltransferase I
1	Prodigal:2.6	CDS	1750746	1752038	.	-	0	ID=AOGHMILI_01646;inference=ab initio prediction:Prodigal:2.6;locus_tag=AOGHMILI_01646;product=hypothetical protein
1	Prodigal:2.6	CDS	1752190	1752324	.	+	0	ID=AOGHMILI_01647;inference=ab initio prediction:Prodigal:2.6;locus_tag=AOGHMILI_01647;product=hypothetical protein
1	Prodigal:2.6	CDS	1752736	1754511	.	-	0	ID=AOGHMILI_01648;eC_number=4.2.1.53;dbxref=COG:COG4716;inference=ab initio prediction:Prodigal:2.6,similar to AA sequence:UniProtKB:B9E972;locus_tag=AOGHMILI_01648;product=Oleate hydratase
1	Prodigal:2.6	CDS	1755034	1755609	.	+	0	ID=AOGHMILI_01649;Name=ykoE;dbxref=COG:COG4721;gene=ykoE;inference=ab initio prediction:Prodigal:2.6,similar to AA sequence:UniProtKB:O34738;locus_tag=AOGHMILI_01649;product=Putative HMP/thiamine permease protein YkoE
1	Prodigal:2.6	CDS	1755623	1757026	.	+	0	ID=AOGHMILI_01650;eC_number=3.6.3.-;Name=ykoD;dbxref=COG:COG1122;gene=ykoD;inference=ab initio prediction:Prodigal:2.6,similar to AA sequence:UniProtKB:O34362;locus_tag=AOGHMILI_01650;product=Putative HMP/thiamine import ATP-binding protein YkoD
1	Prodigal:2.6	CDS	1757019	1757825	.	+	0	ID=AOGHMILI_01651;Name=ykoC;gene=ykoC;inference=ab initio prediction:Prodigal:2.6,similar to AA sequence:UniProtKB:O34572;locus_tag=AOGHMILI_01651;product=Putative HMP/thiamine permease protein YkoC
1	Prodigal:2.6	CDS	1757958	1759199	.	-	0	ID=AOGHMILI_01652;eC_number=6.3.4.13;Name=purD;gene=purD;inference=ab initio prediction:Prodigal:2.6,similar to AA sequence:UniProtKB:P65896;locus_tag=AOGHMILI_01652;product=Phosphoribosylamine--glycine ligase
1	Prodigal:2.6	CDS	1759225	1760703	.	-	0	ID=AOGHMILI_01653;Name=purH;gene=purH;inference=ab initio prediction:Prodigal:2.6,similar to AA sequence:UniProtKB:P67544;locus_tag=AOGHMILI_01653;product=Bifunctional purine biosynthesis protein PurH
1	Prodigal:2.6	CDS	1760720	1761286	.	-	0	ID=AOGHMILI_01654;eC_number=2.1.2.2;Name=purN;gene=purN;inference=ab initio prediction:Prodigal:2.6,similar to AA sequence:UniProtKB:P99162;locus_tag=AOGHMILI_01654;product=Phosphoribosylglycinamide formyltransferase
1	Prodigal:2.6	CDS	1761286	1762317	.	-	0	ID=AOGHMILI_01655;eC_number=6.3.3.1;Name=purM;gene=purM;inference=ab initio prediction:Prodigal:2.6,similar to AA sequence:UniProtKB:P99163;locus_tag=AOGHMILI_01655;product=Phosphoribosylformylglycinamidine cyclo-ligase
1	Prodigal:2.6	CDS	1762310	1763794	.	-	0	ID=AOGHMILI_01656;eC_number=2.4.2.14;Name=purF;gene=purF;inference=ab initio prediction:Prodigal:2.6,similar to AA sequence:UniProtKB:P99164;locus_tag=AOGHMILI_01656;product=Amidophosphoribosyltransferase
1	Prodigal:2.6	CDS	1763773	1765962	.	-	0	ID=AOGHMILI_01657;eC_number=6.3.5.3;Name=purL;gene=purL;inference=ab initio prediction:Prodigal:2.6,similar to AA sequence:UniProtKB:P65901;locus_tag=AOGHMILI_01657;product=Phosphoribosylformylglycinamidine synthase subunit PurL
1	Prodigal:2.6	CDS	1765955	1766626	.	-	0	ID=AOGHMILI_01658;eC_number=6.3.5.3;Name=purQ;gene=purQ;inference=ab initio prediction:Prodigal:2.6,similar to AA sequence:UniProtKB:P99166;locus_tag=AOGHMILI_01658;product=Phosphoribosylformylglycinamidine synthase subunit PurQ
1	Prodigal:2.6	CDS	1766628	1766888	.	-	0	ID=AOGHMILI_01659;eC_number=6.3.5.3;Name=purS;dbxref=COG:COG1828;gene=purS;inference=ab initio prediction:Prodigal:2.6,similar to AA sequence:UniProtKB:P12049;locus_tag=AOGHMILI_01659;product=Phosphoribosylformylglycinamidine synthase subunit PurS
1	Prodigal:2.6	CDS	1766888	1767592	.	-	0	ID=AOGHMILI_01660;eC_number=6.3.2.6;Name=purC;gene=purC;inference=ab initio prediction:Prodigal:2.6,similar to AA sequence:UniProtKB:P99064;locus_tag=AOGHMILI_01660;product=Phosphoribosylaminoimidazole-succinocarboxamide synthase
1	Prodigal:2.6	CDS	1767593	1768720	.	-	0	ID=AOGHMILI_01661;eC_number=6.3.4.18;Name=purK;gene=purK;inference=ab initio prediction:Prodigal:2.6,similar to AA sequence:UniProtKB:Q7A695;locus_tag=AOGHMILI_01661;product=N5-carboxyaminoimidazole ribonucleotide synthase
1	Prodigal:2.6	CDS	1768707	1769189	.	-	0	ID=AOGHMILI_01662;eC_number=5.4.99.18;Name=purE;dbxref=COG:COG0041;gene=purE;inference=ab initio prediction:Prodigal:2.6,similar to AA sequence:UniProtKB:Q9WYS7;locus_tag=AOGHMILI_01662;product=N5-carboxyaminoimidazole ribonucleotide mutase
1	Prodigal:2.6	CDS	1769394	1770254	.	+	0	ID=AOGHMILI_01663;Name=folD;gene=folD;inference=ab initio prediction:Prodigal:2.6,similar to AA sequence:UniProtKB:Q7A697;locus_tag=AOGHMILI_01663;product=Bifunctional protein FolD protein
1	Prodigal:2.6	CDS	1770627	1770944	.	+	0	ID=AOGHMILI_01664;inference=ab initio prediction:Prodigal:2.6,similar to AA sequence:UniProtKB:P56957;locus_tag=AOGHMILI_01664;product=Pesticidal crystal protein Cry22Aa
1	Prodigal:2.6	CDS	1771482	1772606	.	+	0	ID=AOGHMILI_01665;eC_number=1.10.3.-;Name=qoxA;gene=qoxA;inference=ab initio prediction:Prodigal:2.6,similar to AA sequence:UniProtKB:Q7A698;locus_tag=AOGHMILI_01665;product=putative quinol oxidase subunit 2
1	Prodigal:2.6	CDS	1772606	1774594	.	+	0	ID=AOGHMILI_01666;eC_number=1.10.3.-;Name=qoxB;gene=qoxB;inference=ab initio prediction:Prodigal:2.6,similar to AA sequence:UniProtKB:Q7A699;locus_tag=AOGHMILI_01666;product=putative quinol oxidase subunit 1
1	Prodigal:2.6	CDS	1774584	1775189	.	+	0	ID=AOGHMILI_01667;eC_number=1.10.3.-;Name=qoxC;gene=qoxC;inference=ab initio prediction:Prodigal:2.6,similar to AA sequence:UniProtKB:E0TW65;locus_tag=AOGHMILI_01667;product=Quinol oxidase subunit 3
1	Prodigal:2.6	CDS	1775186	1775476	.	+	0	ID=AOGHMILI_01668;eC_number=1.10.3.-;Name=qoxD;gene=qoxD;inference=ab initio prediction:Prodigal:2.6,similar to AA sequence:UniProtKB:E0TW64;locus_tag=AOGHMILI_01668;product=Quinol oxidase subunit 4
1	Prodigal:2.6	CDS	1775642	1776571	.	+	0	ID=AOGHMILI_01669;eC_number=3.2.-.-;Name=rihC;dbxref=COG:COG1957;gene=rihC;inference=ab initio prediction:Prodigal:2.6,similar to AA sequence:UniProtKB:P22564;locus_tag=AOGHMILI_01669;product=Non-specific ribonucleoside hydrolase RihC
1	Prodigal:2.6	CDS	1776728	1777930	.	-	0	ID=AOGHMILI_01670;Name=fmtA;gene=fmtA;inference=ab initio prediction:Prodigal:2.6,similar to AA sequence:UniProtKB:Q7A6A2;locus_tag=AOGHMILI_01670;product=Protein FmtA
1	Prodigal:2.6	CDS	1778737	1779975	.	+	0	ID=AOGHMILI_01671;eC_number=2.7.8.-;Name=tagT;dbxref=COG:COG1316;gene=tagT;inference=ab initio prediction:Prodigal:2.6,similar to AA sequence:UniProtKB:Q7WY78;locus_tag=AOGHMILI_01671;product=Polyisoprenyl-teichoic acid--peptidoglycan teichoic acid transferase TagT
1	Prodigal:2.6	CDS	1780023	1780493	.	+	0	ID=AOGHMILI_01672;inference=ab initio prediction:Prodigal:2.6;locus_tag=AOGHMILI_01672;product=hypothetical protein
1	Prodigal:2.6	CDS	1780841	1780972	.	+	0	ID=AOGHMILI_01673;inference=ab initio prediction:Prodigal:2.6;locus_tag=AOGHMILI_01673;product=hypothetical protein
1	Prodigal:2.6	CDS	1781067	1781489	.	+	0	ID=AOGHMILI_01674;eC_number=2.3.1.-;inference=ab initio prediction:Prodigal:2.6,similar to AA sequence:UniProtKB:Q5HH30;locus_tag=AOGHMILI_01674;product=Acetyltransferase
1	Prodigal:2.6	CDS	1781730	1785737	.	+	0	ID=AOGHMILI_01675;Name=atl_3;dbxref=COG:COG4193;gene=atl_3;inference=ab initio prediction:Prodigal:2.6,similar to AA sequence:UniProtKB:O33635;locus_tag=AOGHMILI_01675;product=Bifunctional autolysin
1	Prodigal:2.6	CDS	1785977	1786396	.	-	0	ID=AOGHMILI_01676;Name=slyA_2;gene=slyA_2;inference=ab initio prediction:Prodigal:2.6,similar to AA sequence:UniProtKB:P69989;locus_tag=AOGHMILI_01676;product=Transcriptional regulator SlyA
1	Prodigal:2.6	CDS	1786550	1787557	.	+	0	ID=AOGHMILI_01677;inference=ab initio prediction:Prodigal:2.6;locus_tag=AOGHMILI_01677;product=hypothetical protein
1	Prodigal:2.6	CDS	1787700	1788884	.	+	0	ID=AOGHMILI_01678;eC_number=2.6.1.-;Name=patA_1;dbxref=COG:COG0436;gene=patA_1;inference=ab initio prediction:Prodigal:2.6,similar to AA sequence:UniProtKB:P16524;locus_tag=AOGHMILI_01678;product=Putative N-acetyl-LL-diaminopimelate aminotransferase
1	Prodigal:2.6	CDS	1789229	1790047	.	-	0	ID=AOGHMILI_01679;eC_number=4.1.3.36;Name=menB;dbxref=COG:COG0447;gene=menB;inference=ab initio prediction:Prodigal:2.6,similar to AA sequence:UniProtKB:Q5HH38;locus_tag=AOGHMILI_01679;product=1%2C4-dihydroxy-2-naphthoyl-CoA synthase
1	Prodigal:2.6	CDS	1790040	1790843	.	-	0	ID=AOGHMILI_01680;eC_number=4.2.99.20;Name=menH;dbxref=COG:COG0596;gene=menH;inference=ab initio prediction:Prodigal:2.6,similar to AA sequence:UniProtKB:P37355;locus_tag=AOGHMILI_01680;product=2-succinyl-6-hydroxy-2%2C4-cyclohexadiene-1-carboxylate synthase
1	Prodigal:2.6	CDS	1790830	1792503	.	-	0	ID=AOGHMILI_01681;eC_number=2.2.1.9;Name=menD;gene=menD;inference=ab initio prediction:Prodigal:2.6,similar to AA sequence:UniProtKB:Q71YZ2;locus_tag=AOGHMILI_01681;product=2-succinyl-5-enolpyruvyl-6-hydroxy-3-cyclohexene-1-carboxylate synthase
1	Prodigal:2.6	CDS	1792490	1793851	.	-	0	ID=AOGHMILI_01682;eC_number=5.4.4.2;Name=pchA;dbxref=COG:COG1169;gene=pchA;inference=ab initio prediction:Prodigal:2.6,similar to AA sequence:UniProtKB:Q51508;locus_tag=AOGHMILI_01682;product=Salicylate biosynthesis isochorismate synthase
1	Prodigal:2.6	CDS	1794030	1794968	.	+	0	ID=AOGHMILI_01683;eC_number=2.5.1.74;Name=menA;dbxref=COG:COG1575;gene=menA;inference=ab initio prediction:Prodigal:2.6,similar to AA sequence:UniProtKB:P9WIP3;locus_tag=AOGHMILI_01683;product=1%2C4-dihydroxy-2-naphthoate octaprenyltransferase
1	Prodigal:2.6	CDS	1795320	1795877	.	-	0	ID=AOGHMILI_01684;inference=ab initio prediction:Prodigal:2.6;locus_tag=AOGHMILI_01684;product=hypothetical protein
1	Prodigal:2.6	CDS	1796108	1796323	.	+	0	ID=AOGHMILI_01685;inference=ab initio prediction:Prodigal:2.6;locus_tag=AOGHMILI_01685;product=hypothetical protein
1	Prodigal:2.6	CDS	1796865	1797395	.	+	0	ID=AOGHMILI_01686;inference=ab initio prediction:Prodigal:2.6;locus_tag=AOGHMILI_01686;product=hypothetical protein
1	Prodigal:2.6	CDS	1797597	1797827	.	+	0	ID=AOGHMILI_01687;inference=ab initio prediction:Prodigal:2.6;locus_tag=AOGHMILI_01687;product=hypothetical protein
1	Prodigal:2.6	CDS	1798209	1798463	.	-	0	ID=AOGHMILI_01688;inference=ab initio prediction:Prodigal:2.6;locus_tag=AOGHMILI_01688;product=hypothetical protein
1	Prodigal:2.6	CDS	1798672	1798767	.	-	0	ID=AOGHMILI_01689;inference=ab initio prediction:Prodigal:2.6;locus_tag=AOGHMILI_01689;product=hypothetical protein
1	Prodigal:2.6	CDS	1798793	1799152	.	+	0	ID=AOGHMILI_01690;inference=ab initio prediction:Prodigal:2.6;locus_tag=AOGHMILI_01690;product=hypothetical protein
1	Prodigal:2.6	CDS	1799135	1799269	.	-	0	ID=AOGHMILI_01691;inference=ab initio prediction:Prodigal:2.6;locus_tag=AOGHMILI_01691;product=hypothetical protein
1	Prodigal:2.6	CDS	1799499	1800263	.	-	0	ID=AOGHMILI_01692;inference=ab initio prediction:Prodigal:2.6;locus_tag=AOGHMILI_01692;product=hypothetical protein
1	Prodigal:2.6	CDS	1800313	1800519	.	+	0	ID=AOGHMILI_01693;inference=ab initio prediction:Prodigal:2.6;locus_tag=AOGHMILI_01693;product=hypothetical protein
1	Prodigal:2.6	CDS	1800508	1800672	.	-	0	ID=AOGHMILI_01694;inference=ab initio prediction:Prodigal:2.6;locus_tag=AOGHMILI_01694;product=hypothetical protein
1	Prodigal:2.6	CDS	1800669	1800923	.	-	0	ID=AOGHMILI_01695;inference=ab initio prediction:Prodigal:2.6;locus_tag=AOGHMILI_01695;product=hypothetical protein
1	Prodigal:2.6	CDS	1801117	1801446	.	+	0	ID=AOGHMILI_01696;inference=ab initio prediction:Prodigal:2.6;locus_tag=AOGHMILI_01696;product=hypothetical protein
1	Prodigal:2.6	CDS	1801458	1801919	.	+	0	ID=AOGHMILI_01697;inference=ab initio prediction:Prodigal:2.6;locus_tag=AOGHMILI_01697;product=hypothetical protein
1	Prodigal:2.6	CDS	1801935	1802453	.	+	0	ID=AOGHMILI_01698;inference=ab initio prediction:Prodigal:2.6;locus_tag=AOGHMILI_01698;product=hypothetical protein
1	Prodigal:2.6	CDS	1802455	1802898	.	+	0	ID=AOGHMILI_01699;inference=ab initio prediction:Prodigal:2.6;locus_tag=AOGHMILI_01699;product=hypothetical protein
1	Prodigal:2.6	CDS	1802971	1803165	.	+	0	ID=AOGHMILI_01700;inference=ab initio prediction:Prodigal:2.6;locus_tag=AOGHMILI_01700;product=hypothetical protein
1	Prodigal:2.6	CDS	1803234	1803749	.	+	0	ID=AOGHMILI_01701;inference=ab initio prediction:Prodigal:2.6;locus_tag=AOGHMILI_01701;product=hypothetical protein
1	Prodigal:2.6	CDS	1803751	1804086	.	+	0	ID=AOGHMILI_01702;inference=ab initio prediction:Prodigal:2.6;locus_tag=AOGHMILI_01702;product=hypothetical protein
1	Prodigal:2.6	CDS	1804142	1804738	.	+	0	ID=AOGHMILI_01703;inference=ab initio prediction:Prodigal:2.6;locus_tag=AOGHMILI_01703;product=hypothetical protein
1	Prodigal:2.6	CDS	1804862	1805206	.	+	0	ID=AOGHMILI_01704;Name=xerD_2;gene=xerD_2;inference=ab initio prediction:Prodigal:2.6,protein motif:HAMAP:MF_01807;locus_tag=AOGHMILI_01704;product=Tyrosine recombinase XerD
1	Aragorn:1.2	tRNA	1805363	1805453	.	-	.	ID=AOGHMILI_01705;inference=COORDINATES:profile:Aragorn:1.2;locus_tag=AOGHMILI_01705;product=tRNA-Ser(gct)
1	Aragorn:1.2	tRNA	1805456	1805530	.	-	.	ID=AOGHMILI_01706;inference=COORDINATES:profile:Aragorn:1.2;locus_tag=AOGHMILI_01706;product=tRNA-Asn(gtt)
1	Prodigal:2.6	CDS	1805712	1806287	.	-	0	ID=AOGHMILI_01707;Name=comK;dbxref=COG:COG4903;gene=comK;inference=ab initio prediction:Prodigal:2.6,similar to AA sequence:UniProtKB:P40396;locus_tag=AOGHMILI_01707;product=Competence transcription factor
1	Prodigal:2.6	CDS	1806502	1806720	.	+	0	ID=AOGHMILI_01708;inference=ab initio prediction:Prodigal:2.6;locus_tag=AOGHMILI_01708;product=hypothetical protein
1	Prodigal:2.6	CDS	1806798	1807784	.	-	0	ID=AOGHMILI_01709;eC_number=6.3.1.20;inference=ab initio prediction:Prodigal:2.6,similar to AA sequence:UniProtKB:A0A0H3JR16;locus_tag=AOGHMILI_01709;product=Lipoate--protein ligase 1
1	Prodigal:2.6	CDS	1807989	1808174	.	+	0	ID=AOGHMILI_01710;inference=ab initio prediction:Prodigal:2.6;locus_tag=AOGHMILI_01710;product=hypothetical protein
1	Prodigal:2.6	CDS	1808180	1808782	.	+	0	ID=AOGHMILI_01711;inference=ab initio prediction:Prodigal:2.6;locus_tag=AOGHMILI_01711;product=hypothetical protein
1	Prodigal:2.6	CDS	1808885	1810390	.	-	0	ID=AOGHMILI_01712;eC_number=3.1.3.6;Name=cpdB_2;dbxref=COG:COG0737;gene=cpdB_2;inference=ab initio prediction:Prodigal:2.6,similar to AA sequence:UniProtKB:P08331;locus_tag=AOGHMILI_01712;product=2'%2C3'-cyclic-nucleotide 2'-phosphodiesterase/3'-nucleotidase
1	Prodigal:2.6	CDS	1810529	1811887	.	-	0	ID=AOGHMILI_01713;Name=ktrB_1;dbxref=COG:COG0168;gene=ktrB_1;inference=ab initio prediction:Prodigal:2.6,similar to AA sequence:UniProtKB:O32081;locus_tag=AOGHMILI_01713;product=Ktr system potassium uptake protein B
1	Prodigal:2.6	CDS	1811905	1813662	.	-	0	ID=AOGHMILI_01714;eC_number=3.4.21.-;inference=ab initio prediction:Prodigal:2.6,similar to AA sequence:UniProtKB:Q7A6C9;locus_tag=AOGHMILI_01714;product=Serine protease HtrA-like protein
1	Prodigal:2.6	CDS	1813873	1814679	.	-	0	ID=AOGHMILI_01715;inference=ab initio prediction:Prodigal:2.6,similar to AA sequence:UniProtKB:P0AEC0;locus_tag=AOGHMILI_01715;note=UPF0053 inner membrane protein YoaE;product=hypothetical protein
1	Prodigal:2.6	CDS	1814988	1816550	.	-	0	ID=AOGHMILI_01716;Name=prfC;gene=prfC;inference=ab initio prediction:Prodigal:2.6,similar to AA sequence:UniProtKB:Q99V72;locus_tag=AOGHMILI_01716;product=Peptide chain release factor 3
1	Prodigal:2.6	CDS	1816554	1816769	.	-	0	ID=AOGHMILI_01717;inference=ab initio prediction:Prodigal:2.6;locus_tag=AOGHMILI_01717;product=hypothetical protein
1	Prodigal:2.6	CDS	1816789	1818273	.	-	0	ID=AOGHMILI_01718;eC_number=6.3.2.7;Name=murE;gene=murE;inference=ab initio prediction:Prodigal:2.6,similar to AA sequence:UniProtKB:P65480;locus_tag=AOGHMILI_01718;product=UDP-N-acetylmuramoyl-L-alanyl-D-glutamate--L-lysine ligase
1	Prodigal:2.6	CDS	1818795	1819970	.	+	0	ID=AOGHMILI_01719;eC_number=2.4.1.315;Name=ugtP;dbxref=COG:COG0707;gene=ugtP;inference=ab initio prediction:Prodigal:2.6,similar to AA sequence:UniProtKB:Q2FZP7;locus_tag=AOGHMILI_01719;product=Processive diacylglycerol beta-glucosyltransferase
1	Prodigal:2.6	CDS	1819948	1821141	.	+	0	ID=AOGHMILI_01720;Name=ltaA;gene=ltaA;inference=ab initio prediction:Prodigal:2.6,similar to AA sequence:UniProtKB:Q2FZP8;locus_tag=AOGHMILI_01720;product=putative glycolipid permease LtaA
1	Prodigal:2.6	CDS	1821406	1821915	.	-	0	ID=AOGHMILI_01721;eC_number=3.1.-.-;inference=ab initio prediction:Prodigal:2.6,similar to AA sequence:UniProtKB:Q7A6D4;locus_tag=AOGHMILI_01721;product=Putative phosphoesterase
1	Prodigal:2.6	CDS	1822069	1822824	.	-	0	ID=AOGHMILI_01722;Name=ybbA;dbxref=COG:COG2819;gene=ybbA;inference=ab initio prediction:Prodigal:2.6,similar to AA sequence:UniProtKB:P55192;locus_tag=AOGHMILI_01722;product=putative protein YbbA
1	Prodigal:2.6	CDS	1823016	1824134	.	+	0	ID=AOGHMILI_01723;dbxref=COG:COG0628;inference=ab initio prediction:Prodigal:2.6,similar to AA sequence:UniProtKB:P9WFM5;locus_tag=AOGHMILI_01723;product=Putative transport protein
1	Prodigal:2.6	CDS	1824533	1825303	.	-	0	ID=AOGHMILI_01724;eC_number=1.3.1.39;Name=fabI;gene=fabI;inference=ab initio prediction:Prodigal:2.6,similar to AA sequence:UniProtKB:Q6GI75;locus_tag=AOGHMILI_01724;product=Enoyl-[acyl-carrier-protein] reductase [NADPH] FabI
1	Prodigal:2.6	CDS	1825525	1825896	.	-	0	ID=AOGHMILI_01725;inference=ab initio prediction:Prodigal:2.6;locus_tag=AOGHMILI_01725;product=hypothetical protein
1	Prodigal:2.6	CDS	1827515	1829773	.	-	0	ID=AOGHMILI_01726;Name=uvrA_1;dbxref=COG:COG0178;gene=uvrA_1;inference=ab initio prediction:Prodigal:2.6,similar to AA sequence:UniProtKB:Q9WYV0;locus_tag=AOGHMILI_01726;product=UvrABC system protein A
1	Prodigal:2.6	CDS	1829892	1830269	.	-	0	ID=AOGHMILI_01727;eC_number=1.1.1.49;Name=zwf_2;dbxref=COG:COG0364;gene=zwf_2;inference=ab initio prediction:Prodigal:2.6,similar to AA sequence:UniProtKB:P54547;locus_tag=AOGHMILI_01727;product=Glucose-6-phosphate 1-dehydrogenase
1	Prodigal:2.6	CDS	1830278	1830523	.	-	0	ID=AOGHMILI_01728;eC_number=1.1.1.49;Name=zwf_3;dbxref=COG:COG0364;gene=zwf_3;inference=ab initio prediction:Prodigal:2.6,similar to AA sequence:UniProtKB:P54547;locus_tag=AOGHMILI_01728;product=Glucose-6-phosphate 1-dehydrogenase
1	Prodigal:2.6	CDS	1830755	1830913	.	-	0	ID=AOGHMILI_01729;eC_number=1.1.1.49;Name=zwf_4;dbxref=COG:COG0364;gene=zwf_4;inference=ab initio prediction:Prodigal:2.6,similar to AA sequence:UniProtKB:P54547;locus_tag=AOGHMILI_01729;product=Glucose-6-phosphate 1-dehydrogenase
1	Prodigal:2.6	CDS	1830946	1831251	.	-	0	ID=AOGHMILI_01730;eC_number=1.1.1.363;Name=zwf_5;gene=zwf_5;inference=ab initio prediction:Prodigal:2.6,similar to AA sequence:UniProtKB:P11411;locus_tag=AOGHMILI_01730;product=Glucose-6-phosphate 1-dehydrogenase
1	Prodigal:2.6	CDS	1831352	1831555	.	+	0	ID=AOGHMILI_01731;inference=ab initio prediction:Prodigal:2.6;locus_tag=AOGHMILI_01731;product=hypothetical protein
1	Prodigal:2.6	CDS	1831828	1832091	.	-	0	ID=AOGHMILI_01732;inference=ab initio prediction:Prodigal:2.6;locus_tag=AOGHMILI_01732;product=hypothetical protein
1	Prodigal:2.6	CDS	1832152	1832775	.	-	0	ID=AOGHMILI_01733;inference=ab initio prediction:Prodigal:2.6;locus_tag=AOGHMILI_01733;product=hypothetical protein
1	Prodigal:2.6	CDS	1833487	1835331	.	-	0	ID=AOGHMILI_01734;Name=napA;gene=napA;inference=ab initio prediction:Prodigal:2.6,similar to AA sequence:UniProtKB:P26235;locus_tag=AOGHMILI_01734;product=Na(+)/H(+) antiporter
1	Prodigal:2.6	CDS	1835341	1836726	.	-	0	ID=AOGHMILI_01735;Name=mgtE;dbxref=COG:COG2239;gene=mgtE;inference=ab initio prediction:Prodigal:2.6,similar to AA sequence:UniProtKB:Q830V1;locus_tag=AOGHMILI_01735;product=Magnesium transporter MgtE
1	Prodigal:2.6	CDS	1836751	1837605	.	-	0	ID=AOGHMILI_01736;eC_number=5.4.99.23;Name=rluD_3;dbxref=COG:COG0564;gene=rluD_3;inference=ab initio prediction:Prodigal:2.6,similar to AA sequence:UniProtKB:P33643;locus_tag=AOGHMILI_01736;product=Ribosomal large subunit pseudouridine synthase D
1	Prodigal:2.6	CDS	1837602	1838411	.	-	0	ID=AOGHMILI_01737;eC_number=2.7.1.23;Name=nadK;gene=nadK;inference=ab initio prediction:Prodigal:2.6,similar to AA sequence:UniProtKB:P65777;locus_tag=AOGHMILI_01737;product=NAD kinase
1	Prodigal:2.6	CDS	1838425	1839060	.	-	0	ID=AOGHMILI_01738;eC_number=2.7.6.5;Name=yjbM;dbxref=COG:COG2357;gene=yjbM;inference=ab initio prediction:Prodigal:2.6,similar to AA sequence:UniProtKB:O31611;locus_tag=AOGHMILI_01738;product=GTP pyrophosphokinase YjbM
1	Prodigal:2.6	CDS	1839077	1839424	.	-	0	ID=AOGHMILI_01739;inference=ab initio prediction:Prodigal:2.6;locus_tag=AOGHMILI_01739;product=hypothetical protein
1	Prodigal:2.6	CDS	1839708	1840298	.	+	0	ID=AOGHMILI_01740;eC_number=3.6.1.-;Name=yjbK;dbxref=COG:COG4116;gene=yjbK;inference=ab initio prediction:Prodigal:2.6,similar to AA sequence:UniProtKB:O31609;locus_tag=AOGHMILI_01740;product=Putative triphosphatase YjbK
1	Prodigal:2.6	CDS	1840362	1840745	.	+	0	ID=AOGHMILI_01741;Name=yjbI;dbxref=COG:COG2346;gene=yjbI;inference=ab initio prediction:Prodigal:2.6,similar to AA sequence:UniProtKB:O31607;locus_tag=AOGHMILI_01741;product=Group 2 truncated hemoglobin YjbI
1	Prodigal:2.6	CDS	1840768	1841565	.	+	0	ID=AOGHMILI_01742;inference=ab initio prediction:Prodigal:2.6,similar to AA sequence:UniProtKB:Q99V89;locus_tag=AOGHMILI_01742;note=UPF0413 protein SA0860;product=hypothetical protein
1	Prodigal:2.6	CDS	1842029	1843837	.	-	0	ID=AOGHMILI_01743;eC_number=3.4.24.-;Name=pepF1_2;gene=pepF1_2;inference=ab initio prediction:Prodigal:2.6,similar to AA sequence:UniProtKB:P54124;locus_tag=AOGHMILI_01743;product=Oligoendopeptidase F%2C plasmid
1	Prodigal:2.6	CDS	1843888	1844868	.	-	0	ID=AOGHMILI_01744;Name=coiA;dbxref=COG:COG4469;gene=coiA;inference=ab initio prediction:Prodigal:2.6,similar to AA sequence:UniProtKB:O31604;locus_tag=AOGHMILI_01744;product=Competence protein CoiA
1	Prodigal:2.6	CDS	1844964	1845686	.	-	0	ID=AOGHMILI_01745;Name=mecA;dbxref=COG:COG4862;gene=mecA;inference=ab initio prediction:Prodigal:2.6,similar to AA sequence:UniProtKB:P37958;locus_tag=AOGHMILI_01745;product=Adapter protein MecA 1
1	Prodigal:2.6	CDS	1846235	1847308	.	+	0	ID=AOGHMILI_01746;inference=ab initio prediction:Prodigal:2.6;locus_tag=AOGHMILI_01746;product=hypothetical protein
1	Prodigal:2.6	CDS	1847601	1847996	.	-	0	ID=AOGHMILI_01747;Name=spxA;gene=spxA;inference=ab initio prediction:Prodigal:2.6,similar to AA sequence:UniProtKB:P60379;locus_tag=AOGHMILI_01747;product=Regulatory protein Spx
1	Prodigal:2.6	CDS	1848287	1849276	.	+	0	ID=AOGHMILI_01748;eC_number=6.1.1.2;Name=trpS;gene=trpS;inference=ab initio prediction:Prodigal:2.6,similar to AA sequence:UniProtKB:P67593;locus_tag=AOGHMILI_01748;product=Tryptophan--tRNA ligase
1	Prodigal:2.6	CDS	1849334	1850977	.	-	0	ID=AOGHMILI_01749;Name=dppE;dbxref=COG:COG4166;gene=dppE;inference=ab initio prediction:Prodigal:2.6,similar to AA sequence:UniProtKB:P26906;locus_tag=AOGHMILI_01749;product=Dipeptide-binding protein DppE
1	Prodigal:2.6	CDS	1851001	1851942	.	-	0	ID=AOGHMILI_01750;Name=oppF;dbxref=COG:COG4608;gene=oppF;inference=ab initio prediction:Prodigal:2.6,similar to AA sequence:UniProtKB:P24137;locus_tag=AOGHMILI_01750;product=Oligopeptide transport ATP-binding protein OppF
1	Prodigal:2.6	CDS	1851935	1853014	.	-	0	ID=AOGHMILI_01751;Name=oppD_3;dbxref=COG:COG0444;gene=oppD_3;inference=ab initio prediction:Prodigal:2.6,similar to AA sequence:UniProtKB:P24136;locus_tag=AOGHMILI_01751;product=Oligopeptide transport ATP-binding protein OppD
1	Prodigal:2.6	CDS	1853029	1854099	.	-	0	ID=AOGHMILI_01752;Name=oppC;dbxref=COG:COG1173;gene=oppC;inference=ab initio prediction:Prodigal:2.6,similar to AA sequence:UniProtKB:P24139;locus_tag=AOGHMILI_01752;product=Oligopeptide transport system permease protein OppC
1	Prodigal:2.6	CDS	1854099	1855025	.	-	0	ID=AOGHMILI_01753;Name=oppB;dbxref=COG:COG0601;gene=oppB;inference=ab initio prediction:Prodigal:2.6,similar to AA sequence:UniProtKB:P24138;locus_tag=AOGHMILI_01753;product=Oligopeptide transport system permease protein OppB
1	Prodigal:2.6	CDS	1855266	1855637	.	+	0	ID=AOGHMILI_01754;inference=ab initio prediction:Prodigal:2.6;locus_tag=AOGHMILI_01754;product=hypothetical protein
1	Prodigal:2.6	CDS	1855708	1856952	.	-	0	ID=AOGHMILI_01755;eC_number=2.3.1.179;Name=fabF;dbxref=COG:COG0304;gene=fabF;inference=ab initio prediction:Prodigal:2.6,similar to AA sequence:UniProtKB:Q5HHA1;locus_tag=AOGHMILI_01755;product=3-oxoacyl-[acyl-carrier-protein] synthase 2
1	Prodigal:2.6	CDS	1856964	1857905	.	-	0	ID=AOGHMILI_01756;eC_number=2.3.1.180;Name=fabH;gene=fabH;inference=ab initio prediction:Prodigal:2.6,similar to AA sequence:UniProtKB:P99159;locus_tag=AOGHMILI_01756;product=3-oxoacyl-[acyl-carrier-protein] synthase 3
1	Prodigal:2.6	CDS	1858187	1858381	.	+	0	ID=AOGHMILI_01757;inference=ab initio prediction:Prodigal:2.6;locus_tag=AOGHMILI_01757;product=hypothetical protein
1	Prodigal:2.6	CDS	1858560	1861154	.	-	0	ID=AOGHMILI_01758;Name=clpB;gene=clpB;inference=ab initio prediction:Prodigal:2.6,similar to AA sequence:UniProtKB:Q7A6G6;locus_tag=AOGHMILI_01758;product=Chaperone protein ClpB
1	Prodigal:2.6	CDS	1861378	1863201	.	-	0	ID=AOGHMILI_01759;eC_number=2.3.1.-;Name=oatA_2;gene=oatA_2;inference=ab initio prediction:Prodigal:2.6,similar to AA sequence:UniProtKB:Q7A3D6;locus_tag=AOGHMILI_01759;product=O-acetyltransferase OatA
1	Prodigal:2.6	CDS	1863596	1863904	.	-	0	ID=AOGHMILI_01760;Name=sufT;gene=sufT;inference=ab initio prediction:Prodigal:2.6,similar to AA sequence:UniProtKB:A0A0H2XI17;locus_tag=AOGHMILI_01760;product=Fe-S protein maturation auxiliary factor SufT
1	Prodigal:2.6	CDS	1864017	1864838	.	+	0	ID=AOGHMILI_01761;eC_number=3.1.3.104;Name=yitU;dbxref=COG:COG0561;gene=yitU;inference=ab initio prediction:Prodigal:2.6,similar to AA sequence:UniProtKB:P70947;locus_tag=AOGHMILI_01761;product=5-amino-6-(5-phospho-D-ribitylamino)uracil phosphatase YitU
1	Prodigal:2.6	CDS	1864916	1866232	.	+	0	ID=AOGHMILI_01762;eC_number=1.8.1.14;Name=cdr;gene=cdr;inference=ab initio prediction:Prodigal:2.6,similar to AA sequence:UniProtKB:Q2FIA5;locus_tag=AOGHMILI_01762;product=Coenzyme A disulfide reductase
1	Prodigal:2.6	CDS	1866443	1866598	.	-	0	ID=AOGHMILI_01763;inference=ab initio prediction:Prodigal:2.6;locus_tag=AOGHMILI_01763;product=hypothetical protein
1	Prodigal:2.6	CDS	1866978	1868051	.	-	0	ID=AOGHMILI_01764;inference=ab initio prediction:Prodigal:2.6;locus_tag=AOGHMILI_01764;product=hypothetical protein
1	Prodigal:2.6	CDS	1868499	1868900	.	-	0	ID=AOGHMILI_01765;inference=ab initio prediction:Prodigal:2.6;locus_tag=AOGHMILI_01765;product=hypothetical protein
1	Prodigal:2.6	CDS	1869258	1870163	.	-	0	ID=AOGHMILI_01766;inference=ab initio prediction:Prodigal:2.6,similar to AA sequence:UniProtKB:Q7A6H3;locus_tag=AOGHMILI_01766;product=putative protein
1	Prodigal:2.6	CDS	1870362	1874036	.	-	0	ID=AOGHMILI_01767;eC_number=3.1.-.-;Name=addA;gene=addA;inference=ab initio prediction:Prodigal:2.6,similar to AA sequence:UniProtKB:Q7A6H4;locus_tag=AOGHMILI_01767;product=ATP-dependent helicase/nuclease subunit A
1	Prodigal:2.6	CDS	1874005	1877484	.	-	0	ID=AOGHMILI_01768;eC_number=3.1.-.-;Name=addB;dbxref=COG:COG3857;gene=addB;inference=ab initio prediction:Prodigal:2.6,similar to AA sequence:UniProtKB:P23477;locus_tag=AOGHMILI_01768;product=ATP-dependent helicase/deoxyribonuclease subunit B
1	Prodigal:2.6	CDS	1877605	1878180	.	-	0	ID=AOGHMILI_01769;eC_number=3.4.21.89;Name=spsB_1;dbxref=COG:COG0681;gene=spsB_1;inference=ab initio prediction:Prodigal:2.6,similar to AA sequence:UniProtKB:Q5HHB9;locus_tag=AOGHMILI_01769;product=Signal peptidase IB
1	Prodigal:2.6	CDS	1878199	1878720	.	-	0	ID=AOGHMILI_01770;eC_number=3.4.21.89;Name=spsB_2;gene=spsB_2;inference=ab initio prediction:Prodigal:2.6,similar to AA sequence:UniProtKB:P0A068;locus_tag=AOGHMILI_01770;product=Signal peptidase IB
1	Prodigal:2.6	CDS	1878724	1879299	.	-	0	ID=AOGHMILI_01771;inference=ab initio prediction:Prodigal:2.6;locus_tag=AOGHMILI_01771;product=hypothetical protein
1	Prodigal:2.6	CDS	1879617	1880948	.	-	0	ID=AOGHMILI_01772;eC_number=5.3.1.9;Name=pgi;dbxref=COG:COG0166;gene=pgi;inference=ab initio prediction:Prodigal:2.6,similar to AA sequence:UniProtKB:Q5HHC2;locus_tag=AOGHMILI_01772;product=Glucose-6-phosphate isomerase
1	Prodigal:2.6	CDS	1881294	1882499	.	+	0	ID=AOGHMILI_01773;eC_number=6.3.4.5;Name=argG;gene=argG;inference=ab initio prediction:Prodigal:2.6,similar to AA sequence:UniProtKB:P77973;locus_tag=AOGHMILI_01773;product=Argininosuccinate synthase
1	Prodigal:2.6	CDS	1882489	1882926	.	+	0	ID=AOGHMILI_01774;eC_number=4.3.2.1;Name=argH_1;dbxref=COG:COG0165;gene=argH_1;inference=ab initio prediction:Prodigal:2.6,similar to AA sequence:UniProtKB:Q72D36;locus_tag=AOGHMILI_01774;product=Argininosuccinate lyase
1	Prodigal:2.6	CDS	1882942	1883880	.	+	0	ID=AOGHMILI_01775;eC_number=4.3.2.1;Name=argH_2;dbxref=COG:COG0165;gene=argH_2;inference=ab initio prediction:Prodigal:2.6,similar to AA sequence:UniProtKB:Q9LAE5;locus_tag=AOGHMILI_01775;product=Argininosuccinate lyase
1	Prodigal:2.6	CDS	1884031	1885080	.	+	0	ID=AOGHMILI_01776;eC_number=3.1.4.46;Name=glpQ_3;dbxref=COG:COG0584;gene=glpQ_3;inference=ab initio prediction:Prodigal:2.6,similar to AA sequence:UniProtKB:P37965;locus_tag=AOGHMILI_01776;product=Glycerophosphodiester phosphodiesterase
1	Prodigal:2.6	CDS	1885272	1886516	.	-	0	ID=AOGHMILI_01777;eC_number=1.4.1.2;Name=gluD;gene=gluD;inference=ab initio prediction:Prodigal:2.6,similar to AA sequence:UniProtKB:Q7A6H8;locus_tag=AOGHMILI_01777;product=NAD-specific glutamate dehydrogenase
1	Prodigal:2.6	CDS	1886625	1887815	.	-	0	ID=AOGHMILI_01778;eC_number=2.6.1.13;Name=rocD2;gene=rocD2;inference=ab initio prediction:Prodigal:2.6,similar to AA sequence:UniProtKB:P60298;locus_tag=AOGHMILI_01778;product=Ornithine aminotransferase 2
1	Prodigal:2.6	CDS	1888443	1889516	.	+	0	ID=AOGHMILI_01779;inference=ab initio prediction:Prodigal:2.6;locus_tag=AOGHMILI_01779;product=hypothetical protein
1	Prodigal:2.6	CDS	1889672	1889956	.	-	0	ID=AOGHMILI_01780;inference=ab initio prediction:Prodigal:2.6;locus_tag=AOGHMILI_01780;product=hypothetical protein
1	Prodigal:2.6	CDS	1890012	1890284	.	-	0	ID=AOGHMILI_01781;inference=ab initio prediction:Prodigal:2.6;locus_tag=AOGHMILI_01781;product=hypothetical protein
1	Prodigal:2.6	CDS	1890581	1891708	.	-	0	ID=AOGHMILI_01782;eC_number=1.-.-.-;inference=ab initio prediction:Prodigal:2.6,similar to AA sequence:UniProtKB:P0DN73;locus_tag=AOGHMILI_01782;product=putative oxidoreductase
1	Prodigal:2.6	CDS	1892029	1892367	.	-	0	ID=AOGHMILI_01783;Name=yugI_1;dbxref=COG:COG1098;gene=yugI_1;inference=ab initio prediction:Prodigal:2.6,similar to AA sequence:UniProtKB:P80870;locus_tag=AOGHMILI_01783;product=General stress protein 13
1	Prodigal:2.6	CDS	1892706	1893299	.	-	0	ID=AOGHMILI_01784;eC_number=5.2.1.8;inference=ab initio prediction:Prodigal:2.6,similar to AA sequence:UniProtKB:Q7A6I1;locus_tag=AOGHMILI_01784;product=Putative peptidyl-prolyl cis-trans isomerase
1	Prodigal:2.6	CDS	1893365	1893745	.	+	0	ID=AOGHMILI_01785;Name=kapB;gene=kapB;inference=ab initio prediction:Prodigal:2.6,similar to AA sequence:UniProtKB:Q08429;locus_tag=AOGHMILI_01785;product=Kinase-associated lipoprotein B
1	Prodigal:2.6	CDS	1893939	1896344	.	+	0	ID=AOGHMILI_01786;Name=mnhA1;gene=mnhA1;inference=ab initio prediction:Prodigal:2.6,similar to AA sequence:UniProtKB:P60675;locus_tag=AOGHMILI_01786;product=Na(+)/H(+) antiporter subunit A1
1	Prodigal:2.6	CDS	1896337	1896765	.	+	0	ID=AOGHMILI_01787;Name=mnhB1;dbxref=COG:COG2111;gene=mnhB1;inference=ab initio prediction:Prodigal:2.6,similar to AA sequence:UniProtKB:P60678;locus_tag=AOGHMILI_01787;product=Na(+)/H(+) antiporter subunit B1
[truncated: 2,639,885 more chars]
