# Supplementary material for: Rapid methicillin resistance diversification in Staphylococcus epidermidis colonizing human neonates
Source: Nat Commun. 2021 Oct 18;12:6062. doi: 10.1038/s41467-021-26392-8 (PMC8523572; doi:10.1038/s41467-021-26392-8)
Supplement: Supplementary file 3 — Source Data [file 41467_2021_26392_MOESM3_ESM.zip › ConS_Data/Fig4D/ConS_104_1014/ConS_104_1014_nanopore.gff]

##gff-version 3
##sequence-region 1 1 2479855
##sequence-region 2 1 19459
##sequence-region 3 1 17332
##sequence-region 4 1 4555
##sequence-region 5 1 2473
1	Prodigal:2.6	CDS	1	1356	.	+	0	ID=OMCDBPEM_00001;Name=dnaA;gene=dnaA;inference=ab initio prediction:Prodigal:2.6,similar to AA sequence:UniProtKB:P68866;locus_tag=OMCDBPEM_00001;product=Chromosomal replication initiator protein DnaA
1	Prodigal:2.6	CDS	1665	2798	.	+	0	ID=OMCDBPEM_00002;Name=dnaN;gene=dnaN;inference=ab initio prediction:Prodigal:2.6,similar to AA sequence:UniProtKB:P99103;locus_tag=OMCDBPEM_00002;product=Beta sliding clamp
1	Prodigal:2.6	CDS	3231	3467	.	+	0	ID=OMCDBPEM_00003;inference=ab initio prediction:Prodigal:2.6;locus_tag=OMCDBPEM_00003;product=hypothetical protein
1	Prodigal:2.6	CDS	3464	4579	.	+	0	ID=OMCDBPEM_00004;Name=recF;dbxref=COG:COG1195;gene=recF;inference=ab initio prediction:Prodigal:2.6,similar to AA sequence:UniProtKB:P9WHI9;locus_tag=OMCDBPEM_00004;product=DNA replication and repair protein RecF
1	Prodigal:2.6	CDS	4590	6521	.	+	0	ID=OMCDBPEM_00005;eC_number=5.99.1.3;Name=gyrB;gene=gyrB;inference=ab initio prediction:Prodigal:2.6,similar to AA sequence:UniProtKB:Q6GKU0;locus_tag=OMCDBPEM_00005;product=DNA gyrase subunit B
1	Prodigal:2.6	CDS	6558	9239	.	+	0	ID=OMCDBPEM_00006;eC_number=5.99.1.3;Name=gyrA;gene=gyrA;inference=ab initio prediction:Prodigal:2.6,similar to AA sequence:UniProtKB:Q99XG5;locus_tag=OMCDBPEM_00006;product=DNA gyrase subunit A
1	Prodigal:2.6	CDS	9632	10447	.	-	0	ID=OMCDBPEM_00007;eC_number=4.2.1.136;Name=nnrD;dbxref=COG:COG0063;gene=nnrD;inference=ab initio prediction:Prodigal:2.6,similar to AA sequence:UniProtKB:Q833Y3;locus_tag=OMCDBPEM_00007;product=ADP-dependent (S)-NAD(P)H-hydrate dehydratase
1	Prodigal:2.6	CDS	11292	12578	.	+	0	ID=OMCDBPEM_00008;eC_number=6.1.1.11;Name=serS;gene=serS;inference=ab initio prediction:Prodigal:2.6,similar to AA sequence:UniProtKB:P99178;locus_tag=OMCDBPEM_00008;product=Serine--tRNA ligase
1	Prodigal:2.6	CDS	13109	14092	.	-	0	ID=OMCDBPEM_00009;eC_number=3.1.4.12;Name=smcL;gene=smcL;inference=ab initio prediction:Prodigal:2.6,similar to AA sequence:UniProtKB:Q9RLV9;locus_tag=OMCDBPEM_00009;product=Sphingomyelinase C
1	Prodigal:2.6	CDS	14476	15015	.	+	0	ID=OMCDBPEM_00010;Name=ygaZ;dbxref=COG:COG1296;gene=ygaZ;inference=ab initio prediction:Prodigal:2.6,similar to AA sequence:UniProtKB:P76630;locus_tag=OMCDBPEM_00010;product=Inner membrane protein YgaZ
1	Prodigal:2.6	CDS	15166	15495	.	+	0	ID=OMCDBPEM_00011;inference=ab initio prediction:Prodigal:2.6;locus_tag=OMCDBPEM_00011;product=hypothetical protein
1	Prodigal:2.6	CDS	15785	16753	.	+	0	ID=OMCDBPEM_00012;eC_number=2.3.1.31;Name=metXA;dbxref=COG:COG2021;gene=metXA;inference=ab initio prediction:Prodigal:2.6,similar to AA sequence:UniProtKB:K4ICC9;locus_tag=OMCDBPEM_00012;product=Homoserine O-acetyltransferase
1	Prodigal:2.6	CDS	17001	17927	.	+	0	ID=OMCDBPEM_00013;inference=ab initio prediction:Prodigal:2.6;locus_tag=OMCDBPEM_00013;product=hypothetical protein
1	Prodigal:2.6	CDS	17956	19923	.	+	0	ID=OMCDBPEM_00014;eC_number=3.1.4.-;Name=gdpP;dbxref=COG:COG3887;gene=gdpP;inference=ab initio prediction:Prodigal:2.6,similar to AA sequence:UniProtKB:P37484;locus_tag=OMCDBPEM_00014;product=Cyclic-di-AMP phosphodiesterase GdpP
1	Prodigal:2.6	CDS	19920	20366	.	+	0	ID=OMCDBPEM_00015;Name=rplI;gene=rplI;inference=ab initio prediction:Prodigal:2.6,similar to AA sequence:UniProtKB:P66318;locus_tag=OMCDBPEM_00015;product=50S ribosomal protein L9
1	Prodigal:2.6	CDS	20537	21937	.	+	0	ID=OMCDBPEM_00016;eC_number=3.6.4.12;Name=dnaC;dbxref=COG:COG0305;gene=dnaC;inference=ab initio prediction:Prodigal:2.6,similar to AA sequence:UniProtKB:P37469;locus_tag=OMCDBPEM_00016;product=Replicative DNA helicase
1	Prodigal:2.6	CDS	22216	23499	.	+	0	ID=OMCDBPEM_00017;eC_number=6.3.4.4;Name=purA;gene=purA;inference=ab initio prediction:Prodigal:2.6,similar to AA sequence:UniProtKB:P99099;locus_tag=OMCDBPEM_00017;product=Adenylosuccinate synthetase
1	Aragorn:1.2	tRNA	23923	23997	.	+	.	ID=OMCDBPEM_00018;inference=COORDINATES:profile:Aragorn:1.2;locus_tag=OMCDBPEM_00018;product=tRNA-Glu(ttc)
1	Aragorn:1.2	tRNA	24003	24075	.	+	.	ID=OMCDBPEM_00019;inference=COORDINATES:profile:Aragorn:1.2;locus_tag=OMCDBPEM_00019;product=tRNA-Asp(gtc)
1	Prodigal:2.6	CDS	24552	25253	.	+	0	ID=OMCDBPEM_00020;Name=walR;dbxref=COG:COG0745;gene=walR;inference=ab initio prediction:Prodigal:2.6,similar to AA sequence:UniProtKB:Q2G2U6;locus_tag=OMCDBPEM_00020;product=Transcriptional regulatory protein WalR
1	Prodigal:2.6	CDS	25266	27098	.	+	0	ID=OMCDBPEM_00021;eC_number=2.7.13.3;Name=walK;gene=walK;inference=ab initio prediction:Prodigal:2.6,similar to AA sequence:UniProtKB:Q5HK19;locus_tag=OMCDBPEM_00021;product=Sensor protein kinase WalK
1	Prodigal:2.6	CDS	27091	28428	.	+	0	ID=OMCDBPEM_00022;Name=yycH;dbxref=COG:COG4863;gene=yycH;inference=ab initio prediction:Prodigal:2.6,similar to AA sequence:UniProtKB:Q794W0;locus_tag=OMCDBPEM_00022;product=Two-component system WalR/WalK regulatory protein YycH
1	Prodigal:2.6	CDS	28429	29220	.	+	0	ID=OMCDBPEM_00023;Name=yycI;dbxref=COG:COG4853;gene=yycI;inference=ab initio prediction:Prodigal:2.6,similar to AA sequence:UniProtKB:Q45612;locus_tag=OMCDBPEM_00023;product=Two-component system WalR/WalK regulatory protein YycI
1	Prodigal:2.6	CDS	29840	30640	.	+	0	ID=OMCDBPEM_00024;eC_number=3.-.-.-;Name=yycJ;dbxref=COG:COG1235;gene=yycJ;inference=ab initio prediction:Prodigal:2.6,similar to AA sequence:UniProtKB:C0SP91;locus_tag=OMCDBPEM_00024;product=Putative metallo-hydrolase YycJ
1	Prodigal:2.6	CDS	31682	32161	.	+	0	ID=OMCDBPEM_00025;eC_number=2.1.1.177;Name=rlmH;dbxref=COG:COG1576;gene=rlmH;inference=ab initio prediction:Prodigal:2.6,similar to AA sequence:UniProtKB:P0C1V0;locus_tag=OMCDBPEM_00025;product=Ribosomal RNA large subunit methyltransferase H
1	Prodigal:2.6	CDS	32385	32711	.	+	0	ID=OMCDBPEM_00026;Name=immR_1;dbxref=COG:COG1396;gene=immR_1;inference=ab initio prediction:Prodigal:2.6,similar to AA sequence:UniProtKB:P96631;locus_tag=OMCDBPEM_00026;product=HTH-type transcriptional regulator ImmR
1	Prodigal:2.6	CDS	32748	33566	.	+	0	ID=OMCDBPEM_00027;inference=ab initio prediction:Prodigal:2.6;locus_tag=OMCDBPEM_00027;product=hypothetical protein
1	Prodigal:2.6	CDS	34192	34341	.	-	0	ID=OMCDBPEM_00028;inference=ab initio prediction:Prodigal:2.6;locus_tag=OMCDBPEM_00028;product=hypothetical protein
1	Prodigal:2.6	CDS	34599	34766	.	+	0	ID=OMCDBPEM_00029;inference=ab initio prediction:Prodigal:2.6;locus_tag=OMCDBPEM_00029;product=hypothetical protein
1	Prodigal:2.6	CDS	35683	36426	.	+	0	ID=OMCDBPEM_00030;eC_number=3.1.4.46;Name=ugpQ;dbxref=COG:COG0584;gene=ugpQ;inference=ab initio prediction:Prodigal:2.6,similar to AA sequence:UniProtKB:P10908;locus_tag=OMCDBPEM_00030;product=Glycerophosphodiester phosphodiesterase%2C cytoplasmic
1	Prodigal:2.6	CDS	36523	36951	.	+	0	ID=OMCDBPEM_00031;Name=paaZ;dbxref=COG:COG2030;gene=paaZ;inference=ab initio prediction:Prodigal:2.6,similar to AA sequence:UniProtKB:P77455;locus_tag=OMCDBPEM_00031;product=Bifunctional protein PaaZ
1	Prodigal:2.6	CDS	36997	39003	.	-	0	ID=OMCDBPEM_00032;Name=pbp;dbxref=COG:COG0768;gene=pbp;inference=ab initio prediction:Prodigal:2.6,similar to AA sequence:UniProtKB:P07944;locus_tag=OMCDBPEM_00032;product=Beta-lactam-inducible penicillin-binding protein
1	Prodigal:2.6	CDS	39251	39394	.	+	0	ID=OMCDBPEM_00033;inference=ab initio prediction:Prodigal:2.6;locus_tag=OMCDBPEM_00033;product=hypothetical protein
1	Prodigal:2.6	CDS	39985	40413	.	-	0	ID=OMCDBPEM_00034;inference=ab initio prediction:Prodigal:2.6;locus_tag=OMCDBPEM_00034;product=hypothetical protein
1	Prodigal:2.6	CDS	40494	41423	.	+	0	ID=OMCDBPEM_00035;inference=ab initio prediction:Prodigal:2.6;locus_tag=OMCDBPEM_00035;product=hypothetical protein
1	Prodigal:2.6	CDS	41585	43597	.	+	0	ID=OMCDBPEM_00036;inference=ab initio prediction:Prodigal:2.6;locus_tag=OMCDBPEM_00036;product=hypothetical protein
1	Prodigal:2.6	CDS	43767	44876	.	+	0	ID=OMCDBPEM_00037;inference=ab initio prediction:Prodigal:2.6;locus_tag=OMCDBPEM_00037;product=hypothetical protein
1	Prodigal:2.6	CDS	44869	45240	.	+	0	ID=OMCDBPEM_00038;inference=ab initio prediction:Prodigal:2.6;locus_tag=OMCDBPEM_00038;product=hypothetical protein
1	Prodigal:2.6	CDS	45237	46880	.	+	0	ID=OMCDBPEM_00039;inference=ab initio prediction:Prodigal:2.6;locus_tag=OMCDBPEM_00039;product=hypothetical protein
1	Prodigal:2.6	CDS	46834	46950	.	+	0	ID=OMCDBPEM_00040;inference=ab initio prediction:Prodigal:2.6;locus_tag=OMCDBPEM_00040;product=hypothetical protein
1	Prodigal:2.6	CDS	47107	47589	.	+	0	ID=OMCDBPEM_00041;Name=hin_1;dbxref=COG:COG1961;gene=hin_1;inference=ab initio prediction:Prodigal:2.6,similar to AA sequence:UniProtKB:P03013;locus_tag=OMCDBPEM_00041;product=DNA-invertase hin
1	Prodigal:2.6	CDS	47631	48782	.	+	0	ID=OMCDBPEM_00042;inference=ab initio prediction:Prodigal:2.6;locus_tag=OMCDBPEM_00042;product=hypothetical protein
1	Prodigal:2.6	CDS	48885	49226	.	+	0	ID=OMCDBPEM_00043;inference=ab initio prediction:Prodigal:2.6;locus_tag=OMCDBPEM_00043;product=hypothetical protein
1	Prodigal:2.6	CDS	49322	49633	.	+	0	ID=OMCDBPEM_00044;inference=ab initio prediction:Prodigal:2.6;locus_tag=OMCDBPEM_00044;product=hypothetical protein
1	Prodigal:2.6	CDS	49649	50155	.	+	0	ID=OMCDBPEM_00045;inference=ab initio prediction:Prodigal:2.6;locus_tag=OMCDBPEM_00045;product=hypothetical protein
1	Prodigal:2.6	CDS	50183	50629	.	+	0	ID=OMCDBPEM_00046;inference=ab initio prediction:Prodigal:2.6,similar to AA sequence:UniProtKB:Q02170;locus_tag=OMCDBPEM_00046;note=UPF0758 protein YsxA;product=hypothetical protein
1	Prodigal:2.6	CDS	50799	51671	.	+	0	ID=OMCDBPEM_00047;inference=ab initio prediction:Prodigal:2.6;locus_tag=OMCDBPEM_00047;product=hypothetical protein
1	Prodigal:2.6	CDS	51723	52013	.	+	0	ID=OMCDBPEM_00048;inference=ab initio prediction:Prodigal:2.6;locus_tag=OMCDBPEM_00048;product=hypothetical protein
1	Prodigal:2.6	CDS	52029	52391	.	+	0	ID=OMCDBPEM_00049;inference=ab initio prediction:Prodigal:2.6;locus_tag=OMCDBPEM_00049;product=hypothetical protein
1	Prodigal:2.6	CDS	52388	53131	.	+	0	ID=OMCDBPEM_00050;inference=ab initio prediction:Prodigal:2.6;locus_tag=OMCDBPEM_00050;product=hypothetical protein
1	Prodigal:2.6	CDS	53343	53510	.	+	0	ID=OMCDBPEM_00051;eC_number=3.6.3.54;Name=copB_1;gene=copB_1;inference=ab initio prediction:Prodigal:2.6,similar to AA sequence:UniProtKB:P05425;locus_tag=OMCDBPEM_00051;product=Copper-exporting P-type ATPase B
1	Prodigal:2.6	CDS	53528	54073	.	+	0	ID=OMCDBPEM_00052;Name=ydhK_1;gene=ydhK_1;inference=ab initio prediction:Prodigal:2.6,similar to AA sequence:UniProtKB:O05503;locus_tag=OMCDBPEM_00052;product=putative protein YdhK
1	Prodigal:2.6	CDS	54520	54846	.	+	0	ID=OMCDBPEM_00053;Name=immR_2;dbxref=COG:COG1396;gene=immR_2;inference=ab initio prediction:Prodigal:2.6,similar to AA sequence:UniProtKB:P96631;locus_tag=OMCDBPEM_00053;product=HTH-type transcriptional regulator ImmR
1	Prodigal:2.6	CDS	54883	55701	.	+	0	ID=OMCDBPEM_00054;inference=ab initio prediction:Prodigal:2.6;locus_tag=OMCDBPEM_00054;product=hypothetical protein
1	Prodigal:2.6	CDS	56327	56476	.	-	0	ID=OMCDBPEM_00055;inference=ab initio prediction:Prodigal:2.6;locus_tag=OMCDBPEM_00055;product=hypothetical protein
1	Prodigal:2.6	CDS	56752	57066	.	+	0	ID=OMCDBPEM_00056;inference=ab initio prediction:Prodigal:2.6;locus_tag=OMCDBPEM_00056;product=hypothetical protein
1	Prodigal:2.6	CDS	57051	57893	.	+	0	ID=OMCDBPEM_00057;inference=ab initio prediction:Prodigal:2.6;locus_tag=OMCDBPEM_00057;product=hypothetical protein
1	Prodigal:2.6	CDS	57962	58531	.	-	0	ID=OMCDBPEM_00058;inference=ab initio prediction:Prodigal:2.6;locus_tag=OMCDBPEM_00058;product=hypothetical protein
1	Prodigal:2.6	CDS	58881	59825	.	-	0	ID=OMCDBPEM_00059;Name=gbuC;gene=gbuC;inference=ab initio prediction:Prodigal:2.6,similar to AA sequence:UniProtKB:Q9RR44;locus_tag=OMCDBPEM_00059;product=Glycine betaine/carnitine transport binding protein GbuC
1	Prodigal:2.6	CDS	59849	62530	.	-	0	ID=OMCDBPEM_00060;Name=ydfJ;dbxref=COG:COG2409;gene=ydfJ;inference=ab initio prediction:Prodigal:2.6,similar to AA sequence:UniProtKB:P96687;locus_tag=OMCDBPEM_00060;product=Membrane protein YdfJ
1	Prodigal:2.6	CDS	62906	63259	.	+	0	ID=OMCDBPEM_00061;inference=ab initio prediction:Prodigal:2.6;locus_tag=OMCDBPEM_00061;product=hypothetical protein
1	Prodigal:2.6	CDS	63504	64445	.	-	0	ID=OMCDBPEM_00062;eC_number=2.7.13.3;Name=resE;gene=resE;inference=ab initio prediction:Prodigal:2.6,similar to AA sequence:UniProtKB:P35164;locus_tag=OMCDBPEM_00062;product=Sensor histidine kinase ResE
1	Prodigal:2.6	CDS	64448	65203	.	-	0	ID=OMCDBPEM_00063;inference=ab initio prediction:Prodigal:2.6;locus_tag=OMCDBPEM_00063;product=hypothetical protein
1	Prodigal:2.6	CDS	65196	66110	.	-	0	ID=OMCDBPEM_00064;eC_number=3.6.3.-;Name=yxlF_1;dbxref=COG:COG1131;gene=yxlF_1;inference=ab initio prediction:Prodigal:2.6,similar to AA sequence:UniProtKB:P94374;locus_tag=OMCDBPEM_00064;product=putative ABC transporter ATP-binding protein YxlF
1	Prodigal:2.6	CDS	66201	66869	.	-	0	ID=OMCDBPEM_00065;Name=arlR_1;dbxref=COG:COG0745;gene=arlR_1;inference=ab initio prediction:Prodigal:2.6,similar to AA sequence:UniProtKB:Q9KJN4;locus_tag=OMCDBPEM_00065;product=Response regulator ArlR
1	Prodigal:2.6	CDS	67479	68903	.	-	0	ID=OMCDBPEM_00066;eC_number=4.1.1.86;Name=ddc;dbxref=COG:COG0076;gene=ddc;inference=ab initio prediction:Prodigal:2.6,similar to AA sequence:UniProtKB:P71362;locus_tag=OMCDBPEM_00066;product=L-2%2C4-diaminobutyrate decarboxylase
1	Prodigal:2.6	CDS	69844	70047	.	+	0	ID=OMCDBPEM_00067;inference=ab initio prediction:Prodigal:2.6;locus_tag=OMCDBPEM_00067;product=hypothetical protein
1	Prodigal:2.6	CDS	70254	70397	.	+	0	ID=OMCDBPEM_00068;eC_number=3.1.21.3;Name=hsdR;gene=hsdR;inference=ab initio prediction:Prodigal:2.6,similar to AA sequence:UniProtKB:Q7A801;locus_tag=OMCDBPEM_00068;product=Type-1 restriction enzyme R protein
1	Prodigal:2.6	CDS	70390	71484	.	+	0	ID=OMCDBPEM_00069;inference=ab initio prediction:Prodigal:2.6;locus_tag=OMCDBPEM_00069;product=hypothetical protein
1	Prodigal:2.6	CDS	71562	72734	.	+	0	ID=OMCDBPEM_00070;inference=ab initio prediction:Prodigal:2.6;locus_tag=OMCDBPEM_00070;product=hypothetical protein
1	Prodigal:2.6	CDS	72932	73183	.	-	0	ID=OMCDBPEM_00071;inference=ab initio prediction:Prodigal:2.6;locus_tag=OMCDBPEM_00071;product=hypothetical protein
1	Prodigal:2.6	CDS	73251	73748	.	-	0	ID=OMCDBPEM_00072;eC_number=2.3.1.57;Name=speG_1;gene=speG_1;inference=ab initio prediction:Prodigal:2.6,similar to AA sequence:UniProtKB:Q9KL03;locus_tag=OMCDBPEM_00072;product=Spermidine N(1)-acetyltransferase
1	Prodigal:2.6	CDS	74420	74830	.	-	0	ID=OMCDBPEM_00073;inference=ab initio prediction:Prodigal:2.6;locus_tag=OMCDBPEM_00073;product=hypothetical protein
1	Prodigal:2.6	CDS	74993	75214	.	-	0	ID=OMCDBPEM_00074;inference=ab initio prediction:Prodigal:2.6;locus_tag=OMCDBPEM_00074;product=hypothetical protein
1	Prodigal:2.6	CDS	75228	75731	.	-	0	ID=OMCDBPEM_00075;inference=ab initio prediction:Prodigal:2.6;locus_tag=OMCDBPEM_00075;product=hypothetical protein
1	Prodigal:2.6	CDS	75746	76057	.	-	0	ID=OMCDBPEM_00076;inference=ab initio prediction:Prodigal:2.6;locus_tag=OMCDBPEM_00076;product=hypothetical protein
1	Prodigal:2.6	CDS	76059	76151	.	-	0	ID=OMCDBPEM_00077;inference=ab initio prediction:Prodigal:2.6;locus_tag=OMCDBPEM_00077;product=hypothetical protein
1	Prodigal:2.6	CDS	76144	76494	.	-	0	ID=OMCDBPEM_00078;inference=ab initio prediction:Prodigal:2.6;locus_tag=OMCDBPEM_00078;product=hypothetical protein
1	Prodigal:2.6	CDS	76995	78623	.	-	0	ID=OMCDBPEM_00079;Name=hin_2;dbxref=COG:COG1961;gene=hin_2;inference=ab initio prediction:Prodigal:2.6,similar to AA sequence:UniProtKB:P03013;locus_tag=OMCDBPEM_00079;product=DNA-invertase hin
1	Prodigal:2.6	CDS	78620	79981	.	-	0	ID=OMCDBPEM_00080;inference=ab initio prediction:Prodigal:2.6;locus_tag=OMCDBPEM_00080;product=hypothetical protein
1	Prodigal:2.6	CDS	80168	80782	.	-	0	ID=OMCDBPEM_00081;inference=ab initio prediction:Prodigal:2.6;locus_tag=OMCDBPEM_00081;product=hypothetical protein
1	Prodigal:2.6	CDS	81165	81308	.	+	0	ID=OMCDBPEM_00082;inference=ab initio prediction:Prodigal:2.6;locus_tag=OMCDBPEM_00082;product=hypothetical protein
1	Prodigal:2.6	CDS	81256	81615	.	-	0	ID=OMCDBPEM_00083;inference=ab initio prediction:Prodigal:2.6;locus_tag=OMCDBPEM_00083;product=hypothetical protein
1	Prodigal:2.6	CDS	81822	82148	.	+	0	ID=OMCDBPEM_00084;Name=czrA_1;dbxref=COG:COG0640;gene=czrA_1;inference=ab initio prediction:Prodigal:2.6,similar to AA sequence:UniProtKB:O31844;locus_tag=OMCDBPEM_00084;product=HTH-type transcriptional repressor CzrA
1	Prodigal:2.6	CDS	82251	82349	.	+	0	ID=OMCDBPEM_00085;inference=ab initio prediction:Prodigal:2.6;locus_tag=OMCDBPEM_00085;product=hypothetical protein
1	Prodigal:2.6	CDS	82478	84403	.	+	0	ID=OMCDBPEM_00086;eC_number=3.6.3.-;Name=zosA;dbxref=COG:COG2217;gene=zosA;inference=ab initio prediction:Prodigal:2.6,similar to AA sequence:UniProtKB:O31688;locus_tag=OMCDBPEM_00086;product=Zinc-transporting ATPase
1	Prodigal:2.6	CDS	85498	86127	.	+	0	ID=OMCDBPEM_00087;inference=ab initio prediction:Prodigal:2.6;locus_tag=OMCDBPEM_00087;product=hypothetical protein
1	Prodigal:2.6	CDS	86142	86384	.	+	0	ID=OMCDBPEM_00088;inference=ab initio prediction:Prodigal:2.6;locus_tag=OMCDBPEM_00088;product=hypothetical protein
1	Prodigal:2.6	CDS	86783	87634	.	+	0	ID=OMCDBPEM_00089;inference=ab initio prediction:Prodigal:2.6;locus_tag=OMCDBPEM_00089;product=hypothetical protein
1	Prodigal:2.6	CDS	87734	88663	.	-	0	ID=OMCDBPEM_00090;eC_number=2.7.2.2;Name=arcC1_1;gene=arcC1_1;inference=ab initio prediction:Prodigal:2.6,similar to AA sequence:UniProtKB:Q7A627;locus_tag=OMCDBPEM_00090;product=Carbamate kinase 1
1	Prodigal:2.6	CDS	88683	89681	.	-	0	ID=OMCDBPEM_00091;eC_number=2.1.3.3;Name=argF_1;gene=argF_1;inference=ab initio prediction:Prodigal:2.6,similar to AA sequence:UniProtKB:P99073;locus_tag=OMCDBPEM_00091;product=Ornithine carbamoyltransferase
1	Prodigal:2.6	CDS	89719	90408	.	-	0	ID=OMCDBPEM_00092;Name=arcR_1;gene=arcR_1;inference=ab initio prediction:Prodigal:2.6,similar to AA sequence:UniProtKB:Q7A381;locus_tag=OMCDBPEM_00092;product=HTH-type transcriptional regulator ArcR
1	Prodigal:2.6	CDS	90450	91871	.	-	0	ID=OMCDBPEM_00093;Name=arcD_1;dbxref=COG:COG0531;gene=arcD_1;inference=ab initio prediction:Prodigal:2.6,similar to AA sequence:UniProtKB:P18275;locus_tag=OMCDBPEM_00093;product=Arginine/ornithine antiporter
1	Prodigal:2.6	CDS	91957	93192	.	-	0	ID=OMCDBPEM_00094;eC_number=3.5.3.6;Name=arcA_1;gene=arcA_1;inference=ab initio prediction:Prodigal:2.6,similar to AA sequence:UniProtKB:P63554;locus_tag=OMCDBPEM_00094;product=Arginine deiminase
1	Prodigal:2.6	CDS	93461	93907	.	-	0	ID=OMCDBPEM_00095;Name=argR_1;gene=argR_1;inference=ab initio prediction:Prodigal:2.6,similar to AA sequence:UniProtKB:P63580;locus_tag=OMCDBPEM_00095;product=Arginine repressor
1	Prodigal:2.6	CDS	95433	95864	.	-	0	ID=OMCDBPEM_00096;inference=ab initio prediction:Prodigal:2.6;locus_tag=OMCDBPEM_00096;product=hypothetical protein
1	Prodigal:2.6	CDS	96745	97071	.	-	0	ID=OMCDBPEM_00097;inference=ab initio prediction:Prodigal:2.6;locus_tag=OMCDBPEM_00097;product=hypothetical protein
1	Prodigal:2.6	CDS	97087	97761	.	+	0	ID=OMCDBPEM_00098;inference=ab initio prediction:Prodigal:2.6;locus_tag=OMCDBPEM_00098;product=hypothetical protein
1	Prodigal:2.6	CDS	98139	98954	.	+	0	ID=OMCDBPEM_00099;inference=ab initio prediction:Prodigal:2.6,similar to AA sequence:UniProtKB:Q2G1Q0;locus_tag=OMCDBPEM_00099;product=putative lipoprotein
1	Prodigal:2.6	CDS	99215	99610	.	-	0	ID=OMCDBPEM_00100;eC_number=1.21.98.-;Name=albA;dbxref=COG:COG0535;gene=albA;inference=ab initio prediction:Prodigal:2.6,similar to AA sequence:UniProtKB:P71011;locus_tag=OMCDBPEM_00100;product=Antilisterial bacteriocin subtilosin biosynthesis protein AlbA
1	Prodigal:2.6	CDS	99623	99760	.	-	0	ID=OMCDBPEM_00101;inference=ab initio prediction:Prodigal:2.6;locus_tag=OMCDBPEM_00101;product=hypothetical protein
1	Prodigal:2.6	CDS	99921	100826	.	+	0	ID=OMCDBPEM_00102;eC_number=3.6.3.-;Name=yxlF_2;dbxref=COG:COG1131;gene=yxlF_2;inference=ab initio prediction:Prodigal:2.6,similar to AA sequence:UniProtKB:P94374;locus_tag=OMCDBPEM_00102;product=putative ABC transporter ATP-binding protein YxlF
1	Prodigal:2.6	CDS	100801	101922	.	+	0	ID=OMCDBPEM_00103;inference=ab initio prediction:Prodigal:2.6;locus_tag=OMCDBPEM_00103;product=hypothetical protein
1	Prodigal:2.6	CDS	101888	102499	.	+	0	ID=OMCDBPEM_00104;inference=ab initio prediction:Prodigal:2.6;locus_tag=OMCDBPEM_00104;product=hypothetical protein
1	Prodigal:2.6	CDS	102580	103245	.	+	0	ID=OMCDBPEM_00105;Name=arlR_2;dbxref=COG:COG0745;gene=arlR_2;inference=ab initio prediction:Prodigal:2.6,similar to AA sequence:UniProtKB:Q9KJN4;locus_tag=OMCDBPEM_00105;product=Response regulator ArlR
1	Prodigal:2.6	CDS	103233	104324	.	+	0	ID=OMCDBPEM_00106;eC_number=2.7.13.3;Name=cpxA;gene=cpxA;inference=ab initio prediction:Prodigal:2.6,similar to AA sequence:UniProtKB:P0AE82;locus_tag=OMCDBPEM_00106;product=Sensor histidine kinase CpxA
1	Prodigal:2.6	CDS	105248	106609	.	+	0	ID=OMCDBPEM_00107;inference=ab initio prediction:Prodigal:2.6;locus_tag=OMCDBPEM_00107;product=hypothetical protein
1	Prodigal:2.6	CDS	107155	107640	.	+	0	ID=OMCDBPEM_00108;Name=isaB_1;gene=isaB_1;inference=ab initio prediction:Prodigal:2.6,similar to AA sequence:UniProtKB:Q2FUX3;locus_tag=OMCDBPEM_00108;product=Immunodominant staphylococcal antigen B
1	Prodigal:2.6	CDS	108063	110126	.	+	0	ID=OMCDBPEM_00109;eC_number=3.6.3.54;Name=copB_2;gene=copB_2;inference=ab initio prediction:Prodigal:2.6,similar to AA sequence:UniProtKB:P05425;locus_tag=OMCDBPEM_00109;product=Copper-exporting P-type ATPase B
1	Prodigal:2.6	CDS	110141	111574	.	+	0	ID=OMCDBPEM_00110;eC_number=1.-.-.-;Name=mco;gene=mco;inference=ab initio prediction:Prodigal:2.6,similar to AA sequence:UniProtKB:Q69HT9;locus_tag=OMCDBPEM_00110;product=Multicopper oxidase mco
1	Prodigal:2.6	CDS	111594	112076	.	+	0	ID=OMCDBPEM_00111;Name=ydhK_2;gene=ydhK_2;inference=ab initio prediction:Prodigal:2.6,similar to AA sequence:UniProtKB:O05503;locus_tag=OMCDBPEM_00111;product=putative protein YdhK
1	Prodigal:2.6	CDS	112548	113876	.	-	0	ID=OMCDBPEM_00112;eC_number=3.1.2.6;Name=gloC;dbxref=COG:COG0491;gene=gloC;inference=ab initio prediction:Prodigal:2.6,similar to AA sequence:UniProtKB:P75849;locus_tag=OMCDBPEM_00112;product=Hydroxyacylglutathione hydrolase GloC
1	Prodigal:2.6	CDS	113895	114965	.	-	0	ID=OMCDBPEM_00113;Name=dsrE2;dbxref=COG:COG2210;gene=dsrE2;inference=ab initio prediction:Prodigal:2.6,similar to AA sequence:UniProtKB:D3RPC1;locus_tag=OMCDBPEM_00113;product=Sulfur carrier protein DsrE2
1	Prodigal:2.6	CDS	115104	115364	.	+	0	ID=OMCDBPEM_00114;Name=ricR_1;dbxref=COG:COG1937;gene=ricR_1;inference=ab initio prediction:Prodigal:2.6,similar to AA sequence:UniProtKB:O07434;locus_tag=OMCDBPEM_00114;product=Copper-sensing transcriptional repressor RicR
1	Prodigal:2.6	CDS	115361	116119	.	+	0	ID=OMCDBPEM_00115;inference=ab initio prediction:Prodigal:2.6;locus_tag=OMCDBPEM_00115;product=hypothetical protein
1	Prodigal:2.6	CDS	116180	116575	.	-	0	ID=OMCDBPEM_00116;eC_number=1.20.4.4;Name=arsC;gene=arsC;inference=ab initio prediction:Prodigal:2.6,similar to AA sequence:UniProtKB:P0A005;locus_tag=OMCDBPEM_00116;product=Arsenate reductase
1	Prodigal:2.6	CDS	116594	117883	.	-	0	ID=OMCDBPEM_00117;Name=arsB_1;dbxref=COG:COG1055;gene=arsB_1;inference=ab initio prediction:Prodigal:2.6,similar to AA sequence:UniProtKB:P0AB93;locus_tag=OMCDBPEM_00117;product=Arsenical pump membrane protein
1	Prodigal:2.6	CDS	117886	118200	.	-	0	ID=OMCDBPEM_00118;Name=sdpR;dbxref=COG:COG0640;gene=sdpR;inference=ab initio prediction:Prodigal:2.6,similar to AA sequence:UniProtKB:O32242;locus_tag=OMCDBPEM_00118;product=Transcriptional repressor SdpR
1	Prodigal:2.6	CDS	118350	120080	.	-	0	ID=OMCDBPEM_00119;eC_number=3.6.3.16;Name=arsA;gene=arsA;inference=ab initio prediction:Prodigal:2.6,similar to AA sequence:UniProtKB:P08690;locus_tag=OMCDBPEM_00119;product=Arsenical pump-driving ATPase
1	Prodigal:2.6	CDS	120061	120408	.	-	0	ID=OMCDBPEM_00120;Name=arsD;gene=arsD;inference=ab initio prediction:Prodigal:2.6,similar to AA sequence:UniProtKB:P46003;locus_tag=OMCDBPEM_00120;product=Arsenical resistance operon trans-acting repressor ArsD
1	Prodigal:2.6	CDS	120929	121249	.	+	0	ID=OMCDBPEM_00121;Name=arsR;dbxref=COG:COG0640;gene=arsR;inference=ab initio prediction:Prodigal:2.6,similar to AA sequence:UniProtKB:P45949;locus_tag=OMCDBPEM_00121;product=Arsenical resistance operon repressor
1	Prodigal:2.6	CDS	121337	122221	.	+	0	ID=OMCDBPEM_00122;dbxref=COG:COG0701;inference=ab initio prediction:Prodigal:2.6,similar to AA sequence:UniProtKB:Q8DUY3;locus_tag=OMCDBPEM_00122;product=Putative two-component membrane permease complex subunit SMU_747c
1	Prodigal:2.6	CDS	122235	122363	.	+	0	ID=OMCDBPEM_00123;inference=ab initio prediction:Prodigal:2.6;locus_tag=OMCDBPEM_00123;product=hypothetical protein
1	Prodigal:2.6	CDS	122716	123495	.	+	0	ID=OMCDBPEM_00124;inference=ab initio prediction:Prodigal:2.6,similar to AA sequence:UniProtKB:Q2FVD0;locus_tag=OMCDBPEM_00124;product=putative protein
1	Prodigal:2.6	CDS	123498	123587	.	+	0	ID=OMCDBPEM_00125;inference=ab initio prediction:Prodigal:2.6;locus_tag=OMCDBPEM_00125;product=hypothetical protein
1	Prodigal:2.6	CDS	123839	124600	.	+	0	ID=OMCDBPEM_00126;inference=ab initio prediction:Prodigal:2.6,similar to AA sequence:UniProtKB:Q2FVD0;locus_tag=OMCDBPEM_00126;product=putative protein
1	Prodigal:2.6	CDS	124957	125844	.	+	0	ID=OMCDBPEM_00127;Name=mscS_1;dbxref=COG:COG0668;gene=mscS_1;inference=ab initio prediction:Prodigal:2.6,similar to AA sequence:UniProtKB:Q8R6L9;locus_tag=OMCDBPEM_00127;product=Small-conductance mechanosensitive channel
1	Prodigal:2.6	CDS	126209	127021	.	+	0	ID=OMCDBPEM_00128;eC_number=3.-.-.-;inference=ab initio prediction:Prodigal:2.6,similar to AA sequence:UniProtKB:Q7A484;locus_tag=OMCDBPEM_00128;product=putative hydrolase
1	Prodigal:2.6	CDS	127285	127869	.	-	0	ID=OMCDBPEM_00129;inference=ab initio prediction:Prodigal:2.6;locus_tag=OMCDBPEM_00129;product=hypothetical protein
1	Prodigal:2.6	CDS	128255	129157	.	+	0	ID=OMCDBPEM_00130;inference=ab initio prediction:Prodigal:2.6;locus_tag=OMCDBPEM_00130;product=hypothetical protein
1	Prodigal:2.6	CDS	129469	129654	.	+	0	ID=OMCDBPEM_00131;inference=ab initio prediction:Prodigal:2.6;locus_tag=OMCDBPEM_00131;product=hypothetical protein
1	Prodigal:2.6	CDS	129899	130309	.	-	0	ID=OMCDBPEM_00132;inference=ab initio prediction:Prodigal:2.6;locus_tag=OMCDBPEM_00132;product=hypothetical protein
1	Prodigal:2.6	CDS	130849	131208	.	-	0	ID=OMCDBPEM_00133;inference=ab initio prediction:Prodigal:2.6;locus_tag=OMCDBPEM_00133;product=hypothetical protein
1	Prodigal:2.6	CDS	131526	132506	.	-	0	ID=OMCDBPEM_00134;eC_number=1.3.1.-;Name=dus;gene=dus;inference=ab initio prediction:Prodigal:2.6,similar to AA sequence:UniProtKB:P67717;locus_tag=OMCDBPEM_00134;product=putative tRNA-dihydrouridine synthase
1	Prodigal:2.6	CDS	132705	134189	.	+	0	ID=OMCDBPEM_00135;eC_number=1.1.5.4;Name=mqo2_1;gene=mqo2_1;inference=ab initio prediction:Prodigal:2.6,similar to AA sequence:UniProtKB:P99115;locus_tag=OMCDBPEM_00135;product=putative malate:quinone oxidoreductase 2
1	Prodigal:2.6	CDS	134962	135729	.	+	0	ID=OMCDBPEM_00136;eC_number=1.1.1.6;Name=golD;gene=golD;inference=ab initio prediction:Prodigal:2.6,similar to AA sequence:UniProtKB:Q92EU6;locus_tag=OMCDBPEM_00136;product=NAD-dependent glycerol dehydrogenase
1	Prodigal:2.6	CDS	136312	137154	.	-	0	ID=OMCDBPEM_00137;inference=ab initio prediction:Prodigal:2.6;locus_tag=OMCDBPEM_00137;product=hypothetical protein
1	Prodigal:2.6	CDS	137139	137453	.	-	0	ID=OMCDBPEM_00138;inference=ab initio prediction:Prodigal:2.6;locus_tag=OMCDBPEM_00138;product=hypothetical protein
1	Prodigal:2.6	CDS	137570	138064	.	-	0	ID=OMCDBPEM_00139;inference=ab initio prediction:Prodigal:2.6;locus_tag=OMCDBPEM_00139;product=hypothetical protein
1	Prodigal:2.6	CDS	138301	139680	.	+	0	ID=OMCDBPEM_00140;Name=uhpT;dbxref=COG:COG2271;gene=uhpT;inference=ab initio prediction:Prodigal:2.6,similar to AA sequence:UniProtKB:P0AGC0;locus_tag=OMCDBPEM_00140;product=Hexose-6-phosphate:phosphate antiporter
1	Prodigal:2.6	CDS	139759	140514	.	-	0	ID=OMCDBPEM_00141;dbxref=COG:COG4753;inference=ab initio prediction:Prodigal:2.6,similar to AA sequence:UniProtKB:Q5HJF7;locus_tag=OMCDBPEM_00141;product=putative response regulatory protein
1	Prodigal:2.6	CDS	140526	142064	.	-	0	ID=OMCDBPEM_00142;eC_number=2.7.13.3;dbxref=COG:COG2972;inference=ab initio prediction:Prodigal:2.6,similar to AA sequence:UniProtKB:Q5HJF6;locus_tag=OMCDBPEM_00142;product=putative sensor-like histidine kinase
1	Prodigal:2.6	CDS	142061	143035	.	-	0	ID=OMCDBPEM_00143;dbxref=COG:COG1840;inference=ab initio prediction:Prodigal:2.6,similar to AA sequence:UniProtKB:P43951;locus_tag=OMCDBPEM_00143;product=putative protein
1	Prodigal:2.6	CDS	143228	143569	.	-	0	ID=OMCDBPEM_00144;inference=ab initio prediction:Prodigal:2.6;locus_tag=OMCDBPEM_00144;product=hypothetical protein
1	Prodigal:2.6	CDS	144132	144983	.	+	0	ID=OMCDBPEM_00145;eC_number=3.4.21.-;Name=splF;dbxref=COG:COG3591;gene=splF;inference=ab initio prediction:Prodigal:2.6,similar to AA sequence:UniProtKB:Q2FXC8;locus_tag=OMCDBPEM_00145;product=Serine protease SplF
1	Prodigal:2.6	CDS	145189	145341	.	+	0	ID=OMCDBPEM_00146;inference=ab initio prediction:Prodigal:2.6;locus_tag=OMCDBPEM_00146;product=hypothetical protein
1	Prodigal:2.6	CDS	145759	146625	.	+	0	ID=OMCDBPEM_00147;Name=sdrF_1;gene=sdrF_1;inference=ab initio prediction:Prodigal:2.6,similar to AA sequence:UniProtKB:Q9KI14;locus_tag=OMCDBPEM_00147;product=Serine-aspartate repeat-containing protein F
1	Prodigal:2.6	CDS	146628	149504	.	+	0	ID=OMCDBPEM_00148;inference=ab initio prediction:Prodigal:2.6,similar to AA sequence:UniProtKB:P61598;locus_tag=OMCDBPEM_00148;product=Putative surface protein
1	Prodigal:2.6	CDS	149761	149913	.	+	0	ID=OMCDBPEM_00149;inference=ab initio prediction:Prodigal:2.6;locus_tag=OMCDBPEM_00149;product=hypothetical protein
1	Prodigal:2.6	CDS	150252	150923	.	+	0	ID=OMCDBPEM_00150;eC_number=6.3.3.3;Name=bioD1;dbxref=COG:COG0132;gene=bioD1;inference=ab initio prediction:Prodigal:2.6,similar to AA sequence:UniProtKB:P13000;locus_tag=OMCDBPEM_00150;product=ATP-dependent dethiobiotin synthetase BioD 1
1	Prodigal:2.6	CDS	150916	152271	.	+	0	ID=OMCDBPEM_00151;eC_number=2.6.1.105;Name=bioK;dbxref=COG:COG0161;gene=bioK;inference=ab initio prediction:Prodigal:2.6,similar to AA sequence:UniProtKB:P53555;locus_tag=OMCDBPEM_00151;product=L-Lysine--8-amino-7-oxononanoate transaminase
1	Prodigal:2.6	CDS	152282	153415	.	+	0	ID=OMCDBPEM_00152;eC_number=2.3.1.47;Name=bioF;gene=bioF;inference=ab initio prediction:Prodigal:2.6,similar to AA sequence:UniProtKB:P22806;locus_tag=OMCDBPEM_00152;product=8-amino-7-oxononanoate synthase
1	Prodigal:2.6	CDS	153408	154094	.	+	0	ID=OMCDBPEM_00153;eC_number=6.2.1.14;Name=bioW;dbxref=COG:COG1424;gene=bioW;inference=ab initio prediction:Prodigal:2.6,similar to AA sequence:UniProtKB:P53559;locus_tag=OMCDBPEM_00153;product=6-carboxyhexanoate--CoA ligase
1	Prodigal:2.6	CDS	154202	154519	.	-	0	ID=OMCDBPEM_00154;inference=ab initio prediction:Prodigal:2.6;locus_tag=OMCDBPEM_00154;product=hypothetical protein
1	Prodigal:2.6	CDS	154537	155724	.	-	0	ID=OMCDBPEM_00155;eC_number=3.4.22.48;Name=sspP;gene=sspP;inference=ab initio prediction:Prodigal:2.6,similar to AA sequence:UniProtKB:P81297;locus_tag=OMCDBPEM_00155;product=Staphopain A
1	Prodigal:2.6	CDS	156265	158148	.	+	0	ID=OMCDBPEM_00156;eC_number=3.1.1.3;Name=lip2_1;gene=lip2_1;inference=ab initio prediction:Prodigal:2.6,similar to AA sequence:UniProtKB:Q7A7P2;locus_tag=OMCDBPEM_00156;product=Lipase 2
1	Prodigal:2.6	CDS	158365	158688	.	+	0	ID=OMCDBPEM_00157;inference=ab initio prediction:Prodigal:2.6,similar to AA sequence:UniProtKB:Q7A3L3;locus_tag=OMCDBPEM_00157;product=putative lipoprotein
1	Prodigal:2.6	CDS	158814	159074	.	+	0	ID=OMCDBPEM_00158;inference=ab initio prediction:Prodigal:2.6,similar to AA sequence:UniProtKB:Q2FVD0;locus_tag=OMCDBPEM_00158;product=putative protein
1	Prodigal:2.6	CDS	159219	160100	.	-	0	ID=OMCDBPEM_00159;eC_number=3.6.-.-;Name=yeiR;dbxref=COG:COG0523;gene=yeiR;inference=ab initio prediction:Prodigal:2.6,similar to AA sequence:UniProtKB:P33030;locus_tag=OMCDBPEM_00159;product=Zinc-binding GTPase YeiR
1	Prodigal:2.6	CDS	160070	161452	.	-	0	ID=OMCDBPEM_00160;inference=ab initio prediction:Prodigal:2.6;locus_tag=OMCDBPEM_00160;product=hypothetical protein
1	Prodigal:2.6	CDS	161446	162552	.	-	0	ID=OMCDBPEM_00161;eC_number=1.14.13.-;dbxref=COG:COG0492;inference=ab initio prediction:Prodigal:2.6,similar to AA sequence:UniProtKB:Q99R54;locus_tag=OMCDBPEM_00161;product=Baeyer-Villiger flavin-containing monooxygenase
1	Prodigal:2.6	CDS	162809	163804	.	+	0	ID=OMCDBPEM_00162;Name=znuA_1;dbxref=COG:COG0803;gene=znuA_1;inference=ab initio prediction:Prodigal:2.6,similar to AA sequence:UniProtKB:O34966;locus_tag=OMCDBPEM_00162;product=High-affinity zinc uptake system binding-protein ZnuA
1	Prodigal:2.6	CDS	164206	165123	.	+	0	ID=OMCDBPEM_00163;eC_number=2.7.1.180;Name=apbE;dbxref=COG:COG1477;gene=apbE;inference=ab initio prediction:Prodigal:2.6,similar to AA sequence:UniProtKB:O83774;locus_tag=OMCDBPEM_00163;product=FAD:protein FMN transferase
1	Prodigal:2.6	CDS	165206	168223	.	+	0	ID=OMCDBPEM_00164;eC_number=1.3.99.33;Name=urdA;dbxref=COG:COG1053;gene=urdA;inference=ab initio prediction:Prodigal:2.6,similar to AA sequence:UniProtKB:Q8CVD0;locus_tag=OMCDBPEM_00164;product=Urocanate reductase
1	Prodigal:2.6	CDS	168252	169628	.	+	0	ID=OMCDBPEM_00165;Name=norB_1;gene=norB_1;inference=ab initio prediction:Prodigal:2.6,similar to AA sequence:UniProtKB:Q8NWQ5;locus_tag=OMCDBPEM_00165;product=Quinolone resistance protein NorB
1	Prodigal:2.6	CDS	169797	170570	.	+	0	ID=OMCDBPEM_00166;eC_number=1.1.1.304;Name=budC;gene=budC;inference=ab initio prediction:Prodigal:2.6,similar to AA sequence:UniProtKB:Q48436;locus_tag=OMCDBPEM_00166;product=Diacetyl reductase [(S)-acetoin forming]
1	Prodigal:2.6	CDS	170698	171387	.	-	0	ID=OMCDBPEM_00167;eC_number=3.6.3.-;Name=glnQ_1;dbxref=COG:COG1126;gene=glnQ_1;inference=ab initio prediction:Prodigal:2.6,similar to AA sequence:UniProtKB:O34677;locus_tag=OMCDBPEM_00167;product=Glutamine transport ATP-binding protein GlnQ
1	Prodigal:2.6	CDS	171402	171848	.	-	0	ID=OMCDBPEM_00168;inference=ab initio prediction:Prodigal:2.6;locus_tag=OMCDBPEM_00168;product=hypothetical protein
1	Prodigal:2.6	CDS	172036	172875	.	+	0	ID=OMCDBPEM_00169;eC_number=5.1.1.7;Name=dapF;gene=dapF;inference=ab initio prediction:Prodigal:2.6,protein motif:HAMAP:MF_00197;locus_tag=OMCDBPEM_00169;product=Diaminopimelate epimerase
1	Prodigal:2.6	CDS	172872	173687	.	+	0	ID=OMCDBPEM_00170;inference=ab initio prediction:Prodigal:2.6;locus_tag=OMCDBPEM_00170;product=hypothetical protein
1	Prodigal:2.6	CDS	173680	174972	.	+	0	ID=OMCDBPEM_00171;inference=ab initio prediction:Prodigal:2.6;locus_tag=OMCDBPEM_00171;product=hypothetical protein
1	Prodigal:2.6	CDS	175023	176621	.	+	0	ID=OMCDBPEM_00172;Name=nikA;dbxref=COG:COG0747;gene=nikA;inference=ab initio prediction:Prodigal:2.6,similar to AA sequence:UniProtKB:P33590;locus_tag=OMCDBPEM_00172;product=Nickel-binding periplasmic protein
1	Prodigal:2.6	CDS	176634	177569	.	+	0	ID=OMCDBPEM_00173;Name=nikB;dbxref=COG:COG0601;gene=nikB;inference=ab initio prediction:Prodigal:2.6,similar to AA sequence:UniProtKB:P33591;locus_tag=OMCDBPEM_00173;product=Nickel transport system permease protein NikB
1	Prodigal:2.6	CDS	177566	178444	.	+	0	ID=OMCDBPEM_00174;Name=gsiD;dbxref=COG:COG1173;gene=gsiD;inference=ab initio prediction:Prodigal:2.6,similar to AA sequence:UniProtKB:P75799;locus_tag=OMCDBPEM_00174;product=Glutathione transport system permease protein GsiD
1	Prodigal:2.6	CDS	178431	179246	.	+	0	ID=OMCDBPEM_00175;Name=oppD_1;dbxref=COG:COG0444;gene=oppD_1;inference=ab initio prediction:Prodigal:2.6,similar to AA sequence:UniProtKB:P24136;locus_tag=OMCDBPEM_00175;product=Oligopeptide transport ATP-binding protein OppD
1	Prodigal:2.6	CDS	179239	179988	.	+	0	ID=OMCDBPEM_00176;Name=sapF;dbxref=COG:COG4167;gene=sapF;inference=ab initio prediction:Prodigal:2.6,similar to AA sequence:UniProtKB:P0AAH8;locus_tag=OMCDBPEM_00176;product=Putrescine export system ATP-binding protein SapF
1	Prodigal:2.6	CDS	180000	181190	.	+	0	ID=OMCDBPEM_00177;Name=yhhS_1;gene=yhhS_1;inference=ab initio prediction:Prodigal:2.6,similar to AA sequence:UniProtKB:P37621;locus_tag=OMCDBPEM_00177;product=putative MFS-type transporter YhhS
1	Prodigal:2.6	CDS	181931	184177	.	+	0	ID=OMCDBPEM_00178;eC_number=2.3.1.54;Name=pflB;dbxref=COG:COG1882;gene=pflB;inference=ab initio prediction:Prodigal:2.6,similar to AA sequence:UniProtKB:Q5HJF4;locus_tag=OMCDBPEM_00178;product=Formate acetyltransferase
1	Prodigal:2.6	CDS	184199	184954	.	+	0	ID=OMCDBPEM_00179;eC_number=1.97.1.4;Name=pflA;gene=pflA;inference=ab initio prediction:Prodigal:2.6,similar to AA sequence:UniProtKB:Q7A7X5;locus_tag=OMCDBPEM_00179;product=Pyruvate formate-lyase-activating enzyme
1	Prodigal:2.6	CDS	185093	186310	.	-	0	ID=OMCDBPEM_00180;eC_number=3.5.1.18;Name=dapE_1;gene=dapE_1;inference=ab initio prediction:Prodigal:2.6,similar to AA sequence:UniProtKB:Q99SN6;locus_tag=OMCDBPEM_00180;product=putative succinyl-diaminopimelate desuccinylase
1	Prodigal:2.6	CDS	186661	188022	.	+	0	ID=OMCDBPEM_00181;Name=brnQ_1;dbxref=COG:COG1114;gene=brnQ_1;inference=ab initio prediction:Prodigal:2.6,similar to AA sequence:UniProtKB:P0AD99;locus_tag=OMCDBPEM_00181;product=Branched-chain amino acid transport system 2 carrier protein
1	Prodigal:2.6	CDS	188488	189027	.	+	0	ID=OMCDBPEM_00182;Name=kstR2;gene=kstR2;inference=ab initio prediction:Prodigal:2.6,similar to AA sequence:UniProtKB:P9WMB9;locus_tag=OMCDBPEM_00182;product=HTH-type transcriptional repressor KstR2
1	Prodigal:2.6	CDS	189163	190059	.	+	0	ID=OMCDBPEM_00183;eC_number=2.3.1.247;Name=kce;dbxref=COG:COG3246;gene=kce;inference=ab initio prediction:Prodigal:2.6,similar to AA sequence:UniProtKB:Q8RHX2;locus_tag=OMCDBPEM_00183;product=3-keto-5-aminohexanoate cleavage enzyme
1	Prodigal:2.6	CDS	190059	191024	.	+	0	ID=OMCDBPEM_00184;eC_number=1.1.1.108;Name=lcdH_1;gene=lcdH_1;inference=ab initio prediction:Prodigal:2.6,similar to AA sequence:UniProtKB:D7URM0;locus_tag=OMCDBPEM_00184;product=L-carnitine dehydrogenase
1	Prodigal:2.6	CDS	191021	191509	.	+	0	ID=OMCDBPEM_00185;eC_number=1.1.1.108;Name=lcdH_2;gene=lcdH_2;inference=ab initio prediction:Prodigal:2.6,similar to AA sequence:UniProtKB:D7UNT2;locus_tag=OMCDBPEM_00185;product=L-carnitine dehydrogenase
1	Prodigal:2.6	CDS	191644	192831	.	+	0	ID=OMCDBPEM_00186;eC_number=3.6.3.32;Name=opuCA_1;gene=opuCA_1;inference=ab initio prediction:Prodigal:2.6,similar to AA sequence:UniProtKB:G2JZ44;locus_tag=OMCDBPEM_00186;product=Carnitine transport ATP-binding protein OpuCA
1	Prodigal:2.6	CDS	192828	193463	.	+	0	ID=OMCDBPEM_00187;Name=opuCB_1;gene=opuCB_1;inference=ab initio prediction:Prodigal:2.6,similar to AA sequence:UniProtKB:G2JZ43;locus_tag=OMCDBPEM_00187;product=Carnitine transport permease protein OpuCB
1	Prodigal:2.6	CDS	193482	194441	.	+	0	ID=OMCDBPEM_00188;Name=opuCC;gene=opuCC;inference=ab initio prediction:Prodigal:2.6,similar to AA sequence:UniProtKB:G2JZ42;locus_tag=OMCDBPEM_00188;product=Carnitine transport binding protein OpuCC
1	Prodigal:2.6	CDS	194444	195091	.	+	0	ID=OMCDBPEM_00189;Name=opuCD_1;gene=opuCD_1;inference=ab initio prediction:Prodigal:2.6,similar to AA sequence:UniProtKB:G2JZ41;locus_tag=OMCDBPEM_00189;product=Carnitine transport permease protein OpuCD
1	Prodigal:2.6	CDS	195132	195899	.	+	0	ID=OMCDBPEM_00190;eC_number=3.1.2.12;dbxref=COG:COG0627;inference=ab initio prediction:Prodigal:2.6,similar to AA sequence:UniProtKB:P44556;locus_tag=OMCDBPEM_00190;product=S-formylglutathione hydrolase
1	Prodigal:2.6	CDS	196169	197725	.	-	0	ID=OMCDBPEM_00191;inference=ab initio prediction:Prodigal:2.6;locus_tag=OMCDBPEM_00191;product=hypothetical protein
1	Prodigal:2.6	CDS	197899	198831	.	-	0	ID=OMCDBPEM_00192;eC_number=2.7.2.2;Name=arcC1_2;gene=arcC1_2;inference=ab initio prediction:Prodigal:2.6,similar to AA sequence:UniProtKB:Q7A627;locus_tag=OMCDBPEM_00192;product=Carbamate kinase 1
1	Prodigal:2.6	CDS	198854	199855	.	-	0	ID=OMCDBPEM_00193;eC_number=2.1.3.3;Name=argF_2;gene=argF_2;inference=ab initio prediction:Prodigal:2.6,similar to AA sequence:UniProtKB:P99073;locus_tag=OMCDBPEM_00193;product=Ornithine carbamoyltransferase
1	Prodigal:2.6	CDS	200340	200564	.	+	0	ID=OMCDBPEM_00194;inference=ab initio prediction:Prodigal:2.6;locus_tag=OMCDBPEM_00194;product=hypothetical protein
1	Prodigal:2.6	CDS	200668	201096	.	+	0	ID=OMCDBPEM_00195;eC_number=2.5.1.-;Name=fosB;dbxref=COG:COG0346;gene=fosB;inference=ab initio prediction:Prodigal:2.6,similar to AA sequence:UniProtKB:O31817;locus_tag=OMCDBPEM_00195;product=Metallothiol transferase FosB
1	Prodigal:2.6	CDS	201204	202079	.	+	0	ID=OMCDBPEM_00196;Name=hel;dbxref=COG:COG2503;gene=hel;inference=ab initio prediction:Prodigal:2.6,similar to AA sequence:UniProtKB:P26093;locus_tag=OMCDBPEM_00196;product=Lipoprotein E
1	Prodigal:2.6	CDS	202369	203334	.	+	0	ID=OMCDBPEM_00197;eC_number=2.8.1.6;Name=bioB_1;gene=bioB_1;inference=ab initio prediction:Prodigal:2.6,similar to AA sequence:UniProtKB:Q7A3R9;locus_tag=OMCDBPEM_00197;product=Biotin synthase
1	Prodigal:2.6	CDS	203639	204742	.	+	0	ID=OMCDBPEM_00198;eC_number=1.1.1.6;Name=gldA;gene=gldA;inference=ab initio prediction:Prodigal:2.6,similar to AA sequence:UniProtKB:P32816;locus_tag=OMCDBPEM_00198;product=Glycerol dehydrogenase
1	Prodigal:2.6	CDS	204758	205720	.	+	0	ID=OMCDBPEM_00199;eC_number=2.7.1.121;Name=dhaK;dbxref=COG:COG2376;gene=dhaK;inference=ab initio prediction:Prodigal:2.6,similar to AA sequence:UniProtKB:Q9CIV8;locus_tag=OMCDBPEM_00199;product=PTS-dependent dihydroxyacetone kinase%2C dihydroxyacetone-binding subunit DhaK
1	Prodigal:2.6	CDS	205775	206350	.	+	0	ID=OMCDBPEM_00200;eC_number=2.7.1.121;Name=dhaL;dbxref=COG:COG2376;gene=dhaL;inference=ab initio prediction:Prodigal:2.6,similar to AA sequence:UniProtKB:Q9CIV7;locus_tag=OMCDBPEM_00200;product=PTS-dependent dihydroxyacetone kinase%2C ADP-binding subunit DhaL
1	Prodigal:2.6	CDS	206354	206728	.	+	0	ID=OMCDBPEM_00201;eC_number=2.7.1.121;Name=dhaM;dbxref=COG:COG3412;gene=dhaM;inference=ab initio prediction:Prodigal:2.6,similar to AA sequence:UniProtKB:Q9CIV6;locus_tag=OMCDBPEM_00201;product=PTS-dependent dihydroxyacetone kinase%2C phosphotransferase subunit DhaM
1	Prodigal:2.6	CDS	206808	208286	.	-	0	ID=OMCDBPEM_00202;Name=efpA;gene=efpA;inference=ab initio prediction:Prodigal:2.6,similar to AA sequence:UniProtKB:P9WJY5;locus_tag=OMCDBPEM_00202;product=putative MFS-type transporter EfpA
1	Prodigal:2.6	CDS	208588	208836	.	+	0	ID=OMCDBPEM_00203;inference=ab initio prediction:Prodigal:2.6;locus_tag=OMCDBPEM_00203;product=hypothetical protein
1	Prodigal:2.6	CDS	209397	210815	.	+	0	ID=OMCDBPEM_00204;Name=hsrA;gene=hsrA;inference=ab initio prediction:Prodigal:2.6,similar to AA sequence:UniProtKB:P31474;locus_tag=OMCDBPEM_00204;product=putative transport protein HsrA
1	Prodigal:2.6	CDS	211337	212578	.	+	0	ID=OMCDBPEM_00205;inference=ab initio prediction:Prodigal:2.6;locus_tag=OMCDBPEM_00205;product=hypothetical protein
1	Prodigal:2.6	CDS	212776	219939	.	+	0	ID=OMCDBPEM_00206;Name=tycC;gene=tycC;inference=ab initio prediction:Prodigal:2.6,similar to AA sequence:UniProtKB:O30409;locus_tag=OMCDBPEM_00206;product=Tyrocidine synthase 3
1	Prodigal:2.6	CDS	219949	220572	.	+	0	ID=OMCDBPEM_00207;eC_number=2.7.8.7;Name=sfp;dbxref=COG:COG2091;gene=sfp;inference=ab initio prediction:Prodigal:2.6,similar to AA sequence:UniProtKB:P39135;locus_tag=OMCDBPEM_00207;product=4'-phosphopantetheinyl transferase Sfp
1	Prodigal:2.6	CDS	220943	223129	.	+	0	ID=OMCDBPEM_00208;eC_number=3.1.1.3;Name=lip_1;dbxref=COG:COG1075;gene=lip_1;inference=ab initio prediction:Prodigal:2.6,similar to AA sequence:UniProtKB:P0C0R3;locus_tag=OMCDBPEM_00208;product=Lipase
1	Prodigal:2.6	CDS	223286	224956	.	-	0	ID=OMCDBPEM_00209;inference=ab initio prediction:Prodigal:2.6;locus_tag=OMCDBPEM_00209;product=hypothetical protein
1	Prodigal:2.6	CDS	225313	226653	.	+	0	ID=OMCDBPEM_00210;Name=csbC;gene=csbC;inference=ab initio prediction:Prodigal:2.6,similar to AA sequence:UniProtKB:P46333;locus_tag=OMCDBPEM_00210;product=putative metabolite transport protein CsbC
1	Prodigal:2.6	CDS	226808	228511	.	+	0	ID=OMCDBPEM_00211;inference=ab initio prediction:Prodigal:2.6;locus_tag=OMCDBPEM_00211;product=hypothetical protein
1	Prodigal:2.6	CDS	228606	229103	.	+	0	ID=OMCDBPEM_00212;inference=ab initio prediction:Prodigal:2.6;locus_tag=OMCDBPEM_00212;product=hypothetical protein
1	Prodigal:2.6	CDS	229235	230140	.	+	0	ID=OMCDBPEM_00213;Name=rarD;dbxref=COG:COG2962;gene=rarD;inference=ab initio prediction:Prodigal:2.6,similar to AA sequence:UniProtKB:P27844;locus_tag=OMCDBPEM_00213;product=Protein RarD
1	Prodigal:2.6	CDS	230248	231159	.	-	0	ID=OMCDBPEM_00214;dbxref=COG:COG0715;inference=ab initio prediction:Prodigal:2.6,similar to AA sequence:UniProtKB:P44658;locus_tag=OMCDBPEM_00214;product=Putative thiamine biosynthesis protein
1	Prodigal:2.6	CDS	231477	232895	.	-	0	ID=OMCDBPEM_00215;Name=yflS;dbxref=COG:COG0471;gene=yflS;inference=ab initio prediction:Prodigal:2.6,similar to AA sequence:UniProtKB:O34726;locus_tag=OMCDBPEM_00215;product=Putative malate transporter YflS
1	Prodigal:2.6	CDS	233220	234572	.	+	0	ID=OMCDBPEM_00216;eC_number=1.8.1.4;Name=lpd;dbxref=COG:COG1249;gene=lpd;inference=ab initio prediction:Prodigal:2.6,similar to AA sequence:UniProtKB:P85207;locus_tag=OMCDBPEM_00216;product=Dihydrolipoyl dehydrogenase
1	Prodigal:2.6	CDS	234614	235567	.	+	0	ID=OMCDBPEM_00217;eC_number=1.1.1.-;Name=acoA;dbxref=COG:COG1071;gene=acoA;inference=ab initio prediction:Prodigal:2.6,similar to AA sequence:UniProtKB:O31404;locus_tag=OMCDBPEM_00217;product=Acetoin:2%2C6-dichlorophenolindophenol oxidoreductase subunit alpha
1	Prodigal:2.6	CDS	235638	236678	.	+	0	ID=OMCDBPEM_00218;eC_number=1.1.1.-;Name=acoB;dbxref=COG:COG0022;gene=acoB;inference=ab initio prediction:Prodigal:2.6,similar to AA sequence:UniProtKB:P27746;locus_tag=OMCDBPEM_00218;product=Acetoin:2%2C6-dichlorophenolindophenol oxidoreductase subunit beta
1	Prodigal:2.6	CDS	236692	237969	.	+	0	ID=OMCDBPEM_00219;eC_number=2.3.1.12;Name=pdhC_1;gene=pdhC_1;inference=ab initio prediction:Prodigal:2.6,similar to AA sequence:UniProtKB:P65636;locus_tag=OMCDBPEM_00219;product=Dihydrolipoyllysine-residue acetyltransferase component of pyruvate dehydrogenase complex
1	Prodigal:2.6	CDS	238221	238376	.	+	0	ID=OMCDBPEM_00220;inference=ab initio prediction:Prodigal:2.6;locus_tag=OMCDBPEM_00220;product=hypothetical protein
1	Prodigal:2.6	CDS	238653	239165	.	+	0	ID=OMCDBPEM_00221;Name=isaB_2;gene=isaB_2;inference=ab initio prediction:Prodigal:2.6,similar to AA sequence:UniProtKB:Q2FUX3;locus_tag=OMCDBPEM_00221;product=Immunodominant staphylococcal antigen B
1	Prodigal:2.6	CDS	239330	240940	.	-	0	ID=OMCDBPEM_00222;Name=ectT;gene=ectT;inference=ab initio prediction:Prodigal:2.6,similar to AA sequence:UniProtKB:Q93AK1;locus_tag=OMCDBPEM_00222;product=Ectoine/hydroxyectoine transporter
1	Prodigal:2.6	CDS	241103	241663	.	+	0	ID=OMCDBPEM_00223;inference=ab initio prediction:Prodigal:2.6;locus_tag=OMCDBPEM_00223;product=hypothetical protein
1	Prodigal:2.6	CDS	241697	242335	.	-	0	ID=OMCDBPEM_00224;eC_number=3.4.19.3;Name=pcp;dbxref=COG:COG2039;gene=pcp;inference=ab initio prediction:Prodigal:2.6,similar to AA sequence:UniProtKB:Q5HCK7;locus_tag=OMCDBPEM_00224;product=Pyrrolidone-carboxylate peptidase
1	Prodigal:2.6	CDS	242529	243491	.	-	0	ID=OMCDBPEM_00225;inference=ab initio prediction:Prodigal:2.6,similar to AA sequence:UniProtKB:P67330;locus_tag=OMCDBPEM_00225;note=UPF0176 protein SP_0095;product=hypothetical protein
1	Prodigal:2.6	CDS	243774	244751	.	+	0	ID=OMCDBPEM_00226;eC_number=3.1.1.-;dbxref=COG:COG3386;inference=ab initio prediction:Prodigal:2.6,similar to AA sequence:UniProtKB:Q99QV3;locus_tag=OMCDBPEM_00226;product=Lactonase drp35
1	Prodigal:2.6	CDS	245011	245526	.	-	0	ID=OMCDBPEM_00227;inference=ab initio prediction:Prodigal:2.6,similar to AA sequence:UniProtKB:Q7A339;locus_tag=OMCDBPEM_00227;note=UPF0312 protein SA2479;product=hypothetical protein
1	Prodigal:2.6	CDS	246744	248240	.	-	0	ID=OMCDBPEM_00228;eC_number=1.1.5.4;Name=mqo2_2;gene=mqo2_2;inference=ab initio prediction:Prodigal:2.6,similar to AA sequence:UniProtKB:P99115;locus_tag=OMCDBPEM_00228;product=putative malate:quinone oxidoreductase 2
1	Prodigal:2.6	CDS	248592	249110	.	+	0	ID=OMCDBPEM_00229;inference=ab initio prediction:Prodigal:2.6;locus_tag=OMCDBPEM_00229;product=hypothetical protein
1	Prodigal:2.6	CDS	249254	249661	.	-	0	ID=OMCDBPEM_00230;Name=yjdF;gene=yjdF;inference=ab initio prediction:Prodigal:2.6,similar to AA sequence:UniProtKB:O31647;locus_tag=OMCDBPEM_00230;product=putative protein YjdF
1	Prodigal:2.6	CDS	249824	250234	.	-	0	ID=OMCDBPEM_00231;Name=lrpC;dbxref=COG:COG1522;gene=lrpC;inference=ab initio prediction:Prodigal:2.6,similar to AA sequence:UniProtKB:P96582;locus_tag=OMCDBPEM_00231;product=HTH-type transcriptional regulator LrpC
1	Prodigal:2.6	CDS	250337	250753	.	+	0	ID=OMCDBPEM_00232;inference=ab initio prediction:Prodigal:2.6;locus_tag=OMCDBPEM_00232;product=hypothetical protein
1	Prodigal:2.6	CDS	250990	251802	.	+	0	ID=OMCDBPEM_00233;Name=hisZ;gene=hisZ;inference=ab initio prediction:Prodigal:2.6,protein motif:HAMAP:MF_00125;locus_tag=OMCDBPEM_00233;product=ATP phosphoribosyltransferase regulatory subunit
1	Prodigal:2.6	CDS	251827	252441	.	+	0	ID=OMCDBPEM_00234;eC_number=2.4.2.17;Name=hisG;dbxref=COG:COG0040;gene=hisG;inference=ab initio prediction:Prodigal:2.6,similar to AA sequence:UniProtKB:O34520;locus_tag=OMCDBPEM_00234;product=ATP phosphoribosyltransferase
1	Prodigal:2.6	CDS	252434	253678	.	+	0	ID=OMCDBPEM_00235;eC_number=1.1.1.23;Name=hisD;dbxref=COG:COG0141;gene=hisD;inference=ab initio prediction:Prodigal:2.6,similar to AA sequence:UniProtKB:Q606Q2;locus_tag=OMCDBPEM_00235;product=Histidinol dehydrogenase
1	Prodigal:2.6	CDS	253794	254372	.	+	0	ID=OMCDBPEM_00236;eC_number=4.2.1.19;Name=hisB;gene=hisB;inference=ab initio prediction:Prodigal:2.6,similar to AA sequence:UniProtKB:P64373;locus_tag=OMCDBPEM_00236;product=Imidazoleglycerol-phosphate dehydratase
1	Prodigal:2.6	CDS	254369	254947	.	+	0	ID=OMCDBPEM_00237;eC_number=2.4.2.-;Name=hisH;dbxref=COG:COG0118;gene=hisH;inference=ab initio prediction:Prodigal:2.6,similar to AA sequence:UniProtKB:Q9KSX0;locus_tag=OMCDBPEM_00237;product=Imidazole glycerol phosphate synthase subunit HisH
1	Prodigal:2.6	CDS	254940	255644	.	+	0	ID=OMCDBPEM_00238;eC_number=5.3.1.16;Name=hisA;dbxref=COG:COG0106;gene=hisA;inference=ab initio prediction:Prodigal:2.6,similar to AA sequence:UniProtKB:A1R562;locus_tag=OMCDBPEM_00238;product=1-(5-phosphoribosyl)-5-[(5-phosphoribosylamino)methylideneamino] imidazole-4-carboxamide isomerase
1	Prodigal:2.6	CDS	255641	256399	.	+	0	ID=OMCDBPEM_00239;eC_number=4.1.3.-;Name=hisF;dbxref=COG:COG0107;gene=hisF;inference=ab initio prediction:Prodigal:2.6,similar to AA sequence:UniProtKB:P60664;locus_tag=OMCDBPEM_00239;product=Imidazole glycerol phosphate synthase subunit HisF
1	Prodigal:2.6	CDS	256396	257031	.	+	0	ID=OMCDBPEM_00240;eC_number=3.5.4.19;Name=hisI;dbxref=COG:COG0139;gene=hisI;inference=ab initio prediction:Prodigal:2.6,similar to AA sequence:UniProtKB:P9WMM7;locus_tag=OMCDBPEM_00240;product=Phosphoribosyl-AMP cyclohydrolase
1	Prodigal:2.6	CDS	257140	257925	.	-	0	ID=OMCDBPEM_00241;eC_number=2.3.1.5;Name=nat;dbxref=COG:COG2162;gene=nat;inference=ab initio prediction:Prodigal:2.6,similar to AA sequence:UniProtKB:P9WJI5;locus_tag=OMCDBPEM_00241;product=Arylamine N-acetyltransferase
1	Prodigal:2.6	CDS	258326	260392	.	+	0	ID=OMCDBPEM_00242;eC_number=3.1.1.3;Name=lip_2;dbxref=COG:COG1075;gene=lip_2;inference=ab initio prediction:Prodigal:2.6,similar to AA sequence:UniProtKB:P0C0R3;locus_tag=OMCDBPEM_00242;product=Lipase
1	Prodigal:2.6	CDS	260998	262071	.	+	0	ID=OMCDBPEM_00243;inference=ab initio prediction:Prodigal:2.6;locus_tag=OMCDBPEM_00243;product=hypothetical protein
1	Aragorn:1.2	tRNA	262224	262314	.	-	.	ID=OMCDBPEM_00244;inference=COORDINATES:profile:Aragorn:1.2;locus_tag=OMCDBPEM_00244;product=tRNA-Thr(cgt)
1	Prodigal:2.6	CDS	262905	264080	.	+	0	ID=OMCDBPEM_00245;Name=ydhP;dbxref=COG:COG2814;gene=ydhP;inference=ab initio prediction:Prodigal:2.6,similar to AA sequence:UniProtKB:P77389;locus_tag=OMCDBPEM_00245;product=Inner membrane transport protein YdhP
1	Prodigal:2.6	CDS	264180	265715	.	-	0	ID=OMCDBPEM_00246;eC_number=3.1.3.6;Name=cpdB_1;dbxref=COG:COG0737;gene=cpdB_1;inference=ab initio prediction:Prodigal:2.6,similar to AA sequence:UniProtKB:P08331;locus_tag=OMCDBPEM_00246;product=2'%2C3'-cyclic-nucleotide 2'-phosphodiesterase/3'-nucleotidase
1	Prodigal:2.6	CDS	265812	267362	.	-	0	ID=OMCDBPEM_00247;inference=ab initio prediction:Prodigal:2.6;locus_tag=OMCDBPEM_00247;product=hypothetical protein
1	Prodigal:2.6	CDS	267597	268553	.	+	0	ID=OMCDBPEM_00248;Name=ptxB;gene=ptxB;inference=ab initio prediction:Prodigal:2.6,similar to AA sequence:UniProtKB:O69052;locus_tag=OMCDBPEM_00248;product=putative phosphite transport system-binding protein PtxB
1	Prodigal:2.6	CDS	268667	269440	.	+	0	ID=OMCDBPEM_00249;eC_number=3.6.3.-;Name=glnQ_2;dbxref=COG:COG1126;gene=glnQ_2;inference=ab initio prediction:Prodigal:2.6,similar to AA sequence:UniProtKB:O34677;locus_tag=OMCDBPEM_00249;product=Glutamine transport ATP-binding protein GlnQ
1	Prodigal:2.6	CDS	269442	270242	.	+	0	ID=OMCDBPEM_00250;Name=phnE_1;dbxref=COG:COG3639;gene=phnE_1;inference=ab initio prediction:Prodigal:2.6,similar to AA sequence:UniProtKB:A0QQ68;locus_tag=OMCDBPEM_00250;product=Phosphate-import permease protein PhnE
1	Prodigal:2.6	CDS	270239	271054	.	+	0	ID=OMCDBPEM_00251;Name=phnE_2;dbxref=COG:COG3639;gene=phnE_2;inference=ab initio prediction:Prodigal:2.6,similar to AA sequence:UniProtKB:A0QQ68;locus_tag=OMCDBPEM_00251;product=Phosphate-import permease protein PhnE
1	Prodigal:2.6	CDS	271330	272631	.	+	0	ID=OMCDBPEM_00252;inference=ab initio prediction:Prodigal:2.6;locus_tag=OMCDBPEM_00252;product=hypothetical protein
1	Prodigal:2.6	CDS	273052	277698	.	+	0	ID=OMCDBPEM_00253;Name=sraP;gene=sraP;inference=ab initio prediction:Prodigal:2.6,similar to AA sequence:UniProtKB:Q2FUW1;locus_tag=OMCDBPEM_00253;product=Serine-rich adhesin for platelets
1	Prodigal:2.6	CDS	277841	279040	.	+	0	ID=OMCDBPEM_00254;Name=secY_1;dbxref=COG:COG0201;gene=secY_1;inference=ab initio prediction:Prodigal:2.6,similar to AA sequence:UniProtKB:O66491;locus_tag=OMCDBPEM_00254;product=Protein translocase subunit SecY
1	Prodigal:2.6	CDS	279058	280614	.	+	0	ID=OMCDBPEM_00255;inference=ab initio prediction:Prodigal:2.6;locus_tag=OMCDBPEM_00255;product=hypothetical protein
1	Prodigal:2.6	CDS	280604	282163	.	+	0	ID=OMCDBPEM_00256;Name=asp2;gene=asp2;inference=ab initio prediction:Prodigal:2.6,similar to AA sequence:UniProtKB:Q9AET8;locus_tag=OMCDBPEM_00256;product=Accessory Sec system protein Asp2
1	Prodigal:2.6	CDS	282150	282722	.	+	0	ID=OMCDBPEM_00257;Name=asp3;gene=asp3;inference=ab initio prediction:Prodigal:2.6,similar to AA sequence:UniProtKB:Q9AET7;locus_tag=OMCDBPEM_00257;product=Accessory Sec system protein Asp3
1	Prodigal:2.6	CDS	282715	285105	.	+	0	ID=OMCDBPEM_00258;Name=secA;dbxref=COG:COG0653;gene=secA;inference=ab initio prediction:Prodigal:2.6,similar to AA sequence:UniProtKB:P47994;locus_tag=OMCDBPEM_00258;product=Protein translocase subunit SecA
1	Prodigal:2.6	CDS	285123	286631	.	+	0	ID=OMCDBPEM_00259;eC_number=2.4.1.-;Name=gtf1_1;dbxref=COG:COG0438;gene=gtf1_1;inference=ab initio prediction:Prodigal:2.6,similar to AA sequence:UniProtKB:Q9AET5;locus_tag=OMCDBPEM_00259;product=Glycosyltransferase Gtf1
1	Prodigal:2.6	CDS	286624	287964	.	+	0	ID=OMCDBPEM_00260;Name=gtf2;gene=gtf2;inference=ab initio prediction:Prodigal:2.6,similar to AA sequence:UniProtKB:Q79T00;locus_tag=OMCDBPEM_00260;product=Glycosyltransferase-stabilizing protein Gtf2
1	Prodigal:2.6	CDS	288070	288417	.	+	0	ID=OMCDBPEM_00261;inference=ab initio prediction:Prodigal:2.6;locus_tag=OMCDBPEM_00261;product=hypothetical protein
1	Prodigal:2.6	CDS	288587	289066	.	+	0	ID=OMCDBPEM_00262;Name=msrAB1;dbxref=COG:COG0225;gene=msrAB1;inference=ab initio prediction:Prodigal:2.6,similar to AA sequence:UniProtKB:P0A3Q9;locus_tag=OMCDBPEM_00262;product=Peptide methionine sulfoxide reductase MsrA/MsrB 1
1	Prodigal:2.6	CDS	289214	289570	.	-	0	ID=OMCDBPEM_00263;inference=ab initio prediction:Prodigal:2.6;locus_tag=OMCDBPEM_00263;product=hypothetical protein
1	Prodigal:2.6	CDS	289911	291083	.	+	0	ID=OMCDBPEM_00264;Name=ynfM;gene=ynfM;inference=ab initio prediction:Prodigal:2.6,similar to AA sequence:UniProtKB:P43531;locus_tag=OMCDBPEM_00264;product=Inner membrane transport protein YnfM
1	Prodigal:2.6	CDS	291245	291418	.	+	0	ID=OMCDBPEM_00265;inference=ab initio prediction:Prodigal:2.6;locus_tag=OMCDBPEM_00265;product=hypothetical protein
1	Prodigal:2.6	CDS	291418	291933	.	+	0	ID=OMCDBPEM_00266;inference=ab initio prediction:Prodigal:2.6;locus_tag=OMCDBPEM_00266;product=hypothetical protein
1	Prodigal:2.6	CDS	292328	292483	.	+	0	ID=OMCDBPEM_00267;inference=ab initio prediction:Prodigal:2.6;locus_tag=OMCDBPEM_00267;product=hypothetical protein
1	Prodigal:2.6	CDS	292682	292858	.	-	0	ID=OMCDBPEM_00268;inference=ab initio prediction:Prodigal:2.6;locus_tag=OMCDBPEM_00268;product=hypothetical protein
1	Prodigal:2.6	CDS	293172	293600	.	-	0	ID=OMCDBPEM_00269;inference=ab initio prediction:Prodigal:2.6,similar to AA sequence:UniProtKB:Q7A6M9;locus_tag=OMCDBPEM_00269;product=Organic hydroperoxide resistance protein-like protein
1	Prodigal:2.6	CDS	293850	295880	.	+	0	ID=OMCDBPEM_00270;inference=ab initio prediction:Prodigal:2.6;locus_tag=OMCDBPEM_00270;product=hypothetical protein
1	Prodigal:2.6	CDS	296248	298215	.	-	0	ID=OMCDBPEM_00271;dbxref=COG:COG1705;inference=ab initio prediction:Prodigal:2.6,similar to AA sequence:UniProtKB:Q2G222;locus_tag=OMCDBPEM_00271;product=N-acetylmuramoyl-L-alanine amidase domain-containing protein
1	Prodigal:2.6	CDS	298503	301361	.	+	0	ID=OMCDBPEM_00272;Name=yueB;dbxref=COG:COG1511;gene=yueB;inference=ab initio prediction:Prodigal:2.6,similar to AA sequence:UniProtKB:O32101;locus_tag=OMCDBPEM_00272;product=ESX secretion system protein YueB
1	Prodigal:2.6	CDS	301672	302622	.	-	0	ID=OMCDBPEM_00273;eC_number=5.3.1.8;Name=manA;dbxref=COG:COG1482;gene=manA;inference=ab initio prediction:Prodigal:2.6,similar to AA sequence:UniProtKB:O31646;locus_tag=OMCDBPEM_00273;product=Mannose-6-phosphate isomerase ManA
1	Prodigal:2.6	CDS	302638	304578	.	-	0	ID=OMCDBPEM_00274;Name=manP;dbxref=COG:COG1299;gene=manP;inference=ab initio prediction:Prodigal:2.6,similar to AA sequence:UniProtKB:O31645;locus_tag=OMCDBPEM_00274;product=PTS system mannose-specific EIIBCA component
1	Prodigal:2.6	CDS	304663	306534	.	-	0	ID=OMCDBPEM_00275;Name=manR;dbxref=COG:COG1762;gene=manR;inference=ab initio prediction:Prodigal:2.6,similar to AA sequence:UniProtKB:O31644;locus_tag=OMCDBPEM_00275;product=Transcriptional regulator ManR
1	Prodigal:2.6	CDS	306852	306986	.	-	0	ID=OMCDBPEM_00276;inference=ab initio prediction:Prodigal:2.6,similar to AA sequence:UniProtKB:P85219;locus_tag=OMCDBPEM_00276;product=Hemolysin H1C
1	Prodigal:2.6	CDS	307282	308064	.	+	0	ID=OMCDBPEM_00277;eC_number=1.1.1.304;Name=butA;gene=butA;inference=ab initio prediction:Prodigal:2.6,similar to AA sequence:UniProtKB:P99120;locus_tag=OMCDBPEM_00277;product=Diacetyl reductase [(S)-acetoin forming]
1	Prodigal:2.6	CDS	308528	308698	.	-	0	ID=OMCDBPEM_00278;inference=ab initio prediction:Prodigal:2.6;locus_tag=OMCDBPEM_00278;product=hypothetical protein
1	Prodigal:2.6	CDS	308679	309581	.	-	0	ID=OMCDBPEM_00279;inference=ab initio prediction:Prodigal:2.6;locus_tag=OMCDBPEM_00279;product=hypothetical protein
1	Prodigal:2.6	CDS	309685	310599	.	-	0	ID=OMCDBPEM_00280;inference=ab initio prediction:Prodigal:2.6;locus_tag=OMCDBPEM_00280;product=hypothetical protein
1	Prodigal:2.6	CDS	310804	311304	.	-	0	ID=OMCDBPEM_00281;inference=ab initio prediction:Prodigal:2.6;locus_tag=OMCDBPEM_00281;product=hypothetical protein
1	Prodigal:2.6	CDS	311643	312887	.	+	0	ID=OMCDBPEM_00282;eC_number=3.5.1.18;Name=dapE_2;gene=dapE_2;inference=ab initio prediction:Prodigal:2.6,similar to AA sequence:UniProtKB:Q99SN6;locus_tag=OMCDBPEM_00282;product=putative succinyl-diaminopimelate desuccinylase
1	Prodigal:2.6	CDS	313320	314843	.	+	0	ID=OMCDBPEM_00283;eC_number=3.4.24.-;Name=sepA_1;dbxref=COG:COG3227;gene=sepA_1;inference=ab initio prediction:Prodigal:2.6,similar to AA sequence:UniProtKB:P0C0Q3;locus_tag=OMCDBPEM_00283;product=Extracellular elastase
1	Prodigal:2.6	CDS	315357	315818	.	+	0	ID=OMCDBPEM_00284;Name=argR_2;gene=argR_2;inference=ab initio prediction:Prodigal:2.6,similar to AA sequence:UniProtKB:P63580;locus_tag=OMCDBPEM_00284;product=Arginine repressor
1	Prodigal:2.6	CDS	316157	317392	.	+	0	ID=OMCDBPEM_00285;eC_number=3.5.3.6;Name=arcA_2;gene=arcA_2;inference=ab initio prediction:Prodigal:2.6,similar to AA sequence:UniProtKB:P63554;locus_tag=OMCDBPEM_00285;product=Arginine deiminase
1	Prodigal:2.6	CDS	317497	317643	.	+	0	ID=OMCDBPEM_00286;eC_number=2.1.3.3;Name=arcB_1;gene=arcB_1;inference=ab initio prediction:Prodigal:2.6,similar to AA sequence:UniProtKB:P65602;locus_tag=OMCDBPEM_00286;product=Ornithine carbamoyltransferase%2C catabolic
1	Prodigal:2.6	CDS	317811	318503	.	+	0	ID=OMCDBPEM_00287;eC_number=2.1.3.3;Name=arcB_2;gene=arcB_2;inference=ab initio prediction:Prodigal:2.6,similar to AA sequence:UniProtKB:P65602;locus_tag=OMCDBPEM_00287;product=Ornithine carbamoyltransferase%2C catabolic
1	Prodigal:2.6	CDS	318767	320170	.	+	0	ID=OMCDBPEM_00288;Name=arcD_2;dbxref=COG:COG0531;gene=arcD_2;inference=ab initio prediction:Prodigal:2.6,similar to AA sequence:UniProtKB:P18275;locus_tag=OMCDBPEM_00288;product=Arginine/ornithine antiporter
1	Prodigal:2.6	CDS	320389	321075	.	+	0	ID=OMCDBPEM_00289;Name=arcR_2;gene=arcR_2;inference=ab initio prediction:Prodigal:2.6,similar to AA sequence:UniProtKB:Q7A381;locus_tag=OMCDBPEM_00289;product=HTH-type transcriptional regulator ArcR
1	Prodigal:2.6	CDS	321368	322126	.	+	0	ID=OMCDBPEM_00290;eC_number=3.1.2.12;dbxref=COG:COG0627;inference=ab initio prediction:Prodigal:2.6,similar to AA sequence:UniProtKB:P44556;locus_tag=OMCDBPEM_00290;product=S-formylglutathione hydrolase
1	Prodigal:2.6	CDS	322380	323546	.	+	0	ID=OMCDBPEM_00291;Name=capA_1;gene=capA_1;inference=ab initio prediction:Prodigal:2.6,similar to AA sequence:UniProtKB:P19579;locus_tag=OMCDBPEM_00291;product=Capsule biosynthesis protein CapA
1	Prodigal:2.6	CDS	323893	325542	.	-	0	ID=OMCDBPEM_00292;eC_number=4.1.1.74;Name=ipdC;dbxref=COG:COG3961;gene=ipdC;inference=ab initio prediction:Prodigal:2.6,similar to AA sequence:UniProtKB:P23234;locus_tag=OMCDBPEM_00292;product=Indole-3-pyruvate decarboxylase
1	Prodigal:2.6	CDS	325714	326160	.	+	0	ID=OMCDBPEM_00293;Name=slyA_1;gene=slyA_1;inference=ab initio prediction:Prodigal:2.6,protein motif:HAMAP:MF_01819;locus_tag=OMCDBPEM_00293;product=Transcriptional regulator SlyA
1	Prodigal:2.6	CDS	326376	326858	.	+	0	ID=OMCDBPEM_00294;inference=ab initio prediction:Prodigal:2.6;locus_tag=OMCDBPEM_00294;product=hypothetical protein
1	Prodigal:2.6	CDS	327068	327406	.	+	0	ID=OMCDBPEM_00295;Name=essD;gene=essD;inference=ab initio prediction:Prodigal:2.6,similar to AA sequence:UniProtKB:A0A0H3KDT7;locus_tag=OMCDBPEM_00295;product=ESAT-6 secretion machinery protein EssD
1	Prodigal:2.6	CDS	328405	328536	.	-	0	ID=OMCDBPEM_00296;inference=ab initio prediction:Prodigal:2.6;locus_tag=OMCDBPEM_00296;product=hypothetical protein
1	Prodigal:2.6	CDS	329815	331152	.	+	0	ID=OMCDBPEM_00297;inference=ab initio prediction:Prodigal:2.6,similar to AA sequence:UniProtKB:O31815;locus_tag=OMCDBPEM_00297;note=UPF0714 protein YndL;product=hypothetical protein
1	Prodigal:2.6	CDS	331560	331661	.	+	0	ID=OMCDBPEM_00298;inference=ab initio prediction:Prodigal:2.6,similar to AA sequence:UniProtKB:P60876;locus_tag=OMCDBPEM_00298;product=putative protein.1
1	Prodigal:2.6	CDS	331859	334192	.	+	0	ID=OMCDBPEM_00299;eC_number=2.7.8.12;Name=tagF_1;dbxref=COG:COG1887;gene=tagF_1;inference=ab initio prediction:Prodigal:2.6,similar to AA sequence:UniProtKB:P13485;locus_tag=OMCDBPEM_00299;product=Teichoic acid poly(glycerol phosphate) polymerase
1	Prodigal:2.6	CDS	334383	335786	.	+	0	ID=OMCDBPEM_00300;inference=ab initio prediction:Prodigal:2.6;locus_tag=OMCDBPEM_00300;product=hypothetical protein
1	Prodigal:2.6	CDS	335783	335926	.	+	0	ID=OMCDBPEM_00301;inference=ab initio prediction:Prodigal:2.6;locus_tag=OMCDBPEM_00301;product=hypothetical protein
1	Prodigal:2.6	CDS	336049	337518	.	-	0	ID=OMCDBPEM_00302;eC_number=3.1.3.1;Name=phoB;dbxref=COG:COG1785;gene=phoB;inference=ab initio prediction:Prodigal:2.6,similar to AA sequence:UniProtKB:P19405;locus_tag=OMCDBPEM_00302;product=Alkaline phosphatase 3
1	Prodigal:2.6	CDS	337815	337994	.	+	0	ID=OMCDBPEM_00303;inference=ab initio prediction:Prodigal:2.6;locus_tag=OMCDBPEM_00303;product=hypothetical protein
1	Prodigal:2.6	CDS	338025	338690	.	+	0	ID=OMCDBPEM_00304;Name=graR_1;dbxref=COG:COG0745;gene=graR_1;inference=ab initio prediction:Prodigal:2.6,similar to AA sequence:UniProtKB:Q932F1;locus_tag=OMCDBPEM_00304;product=Response regulator protein GraR
1	Prodigal:2.6	CDS	338696	339592	.	+	0	ID=OMCDBPEM_00305;eC_number=2.7.13.3;Name=graS_1;dbxref=COG:COG0642;gene=graS_1;inference=ab initio prediction:Prodigal:2.6,similar to AA sequence:UniProtKB:Q2G0D9;locus_tag=OMCDBPEM_00305;product=Sensor histidine kinase GraS
1	Prodigal:2.6	CDS	339703	340452	.	+	0	ID=OMCDBPEM_00306;Name=yxdL;dbxref=COG:COG1136;gene=yxdL;inference=ab initio prediction:Prodigal:2.6,similar to AA sequence:UniProtKB:P42423;locus_tag=OMCDBPEM_00306;product=ABC transporter ATP-binding protein YxdL
1	Prodigal:2.6	CDS	340454	342466	.	+	0	ID=OMCDBPEM_00307;Name=bceB_1;dbxref=COG:COG0577;gene=bceB_1;inference=ab initio prediction:Prodigal:2.6,similar to AA sequence:UniProtKB:O34741;locus_tag=OMCDBPEM_00307;product=Bacitracin export permease protein BceB
1	Prodigal:2.6	CDS	342570	343160	.	+	0	ID=OMCDBPEM_00308;inference=ab initio prediction:Prodigal:2.6;locus_tag=OMCDBPEM_00308;product=hypothetical protein
1	Prodigal:2.6	CDS	343683	345275	.	+	0	ID=OMCDBPEM_00309;Name=yidK;dbxref=COG:COG4146;gene=yidK;inference=ab initio prediction:Prodigal:2.6,similar to AA sequence:UniProtKB:P31448;locus_tag=OMCDBPEM_00309;product=putative symporter YidK
1	Prodigal:2.6	CDS	345403	346587	.	+	0	ID=OMCDBPEM_00310;inference=ab initio prediction:Prodigal:2.6;locus_tag=OMCDBPEM_00310;product=hypothetical protein
1	Prodigal:2.6	CDS	346584	347693	.	+	0	ID=OMCDBPEM_00311;inference=ab initio prediction:Prodigal:2.6;locus_tag=OMCDBPEM_00311;product=hypothetical protein
1	Prodigal:2.6	CDS	347838	349163	.	+	0	ID=OMCDBPEM_00312;inference=ab initio prediction:Prodigal:2.6;locus_tag=OMCDBPEM_00312;product=hypothetical protein
1	Prodigal:2.6	CDS	349169	349918	.	+	0	ID=OMCDBPEM_00313;inference=ab initio prediction:Prodigal:2.6;locus_tag=OMCDBPEM_00313;product=hypothetical protein
1	Prodigal:2.6	CDS	350075	350578	.	+	0	ID=OMCDBPEM_00314;Name=ohrR;gene=ohrR;inference=ab initio prediction:Prodigal:2.6,similar to AA sequence:UniProtKB:O34777;locus_tag=OMCDBPEM_00314;product=Organic hydroperoxide resistance transcriptional regulator
1	Prodigal:2.6	CDS	350595	351938	.	+	0	ID=OMCDBPEM_00315;eC_number=1.8.1.4;Name=pdhD_1;gene=pdhD_1;inference=ab initio prediction:Prodigal:2.6,similar to AA sequence:UniProtKB:P11959;locus_tag=OMCDBPEM_00315;product=Dihydrolipoyl dehydrogenase
1	Prodigal:2.6	CDS	351951	352427	.	+	0	ID=OMCDBPEM_00316;Name=bsaA_1;gene=bsaA_1;inference=ab initio prediction:Prodigal:2.6,similar to AA sequence:UniProtKB:P99097;locus_tag=OMCDBPEM_00316;product=Glutathione peroxidase BsaA
1	Prodigal:2.6	CDS	352741	353472	.	+	0	ID=OMCDBPEM_00317;eC_number=1.8.4.8;Name=cysH;dbxref=COG:COG0175;gene=cysH;inference=ab initio prediction:Prodigal:2.6,similar to AA sequence:UniProtKB:P94498;locus_tag=OMCDBPEM_00317;product=Phosphoadenosine phosphosulfate reductase
1	Prodigal:2.6	CDS	353770	355614	.	+	0	ID=OMCDBPEM_00318;eC_number=1.8.1.2;Name=cysJ;dbxref=COG:COG0369;gene=cysJ;inference=ab initio prediction:Prodigal:2.6,similar to AA sequence:UniProtKB:O32214;locus_tag=OMCDBPEM_00318;product=Sulfite reductase [NADPH] flavoprotein alpha-component
1	Prodigal:2.6	CDS	355634	357352	.	+	0	ID=OMCDBPEM_00319;eC_number=1.8.1.2;Name=cysI;dbxref=COG:COG0155;gene=cysI;inference=ab initio prediction:Prodigal:2.6,similar to AA sequence:UniProtKB:O32213;locus_tag=OMCDBPEM_00319;product=Sulfite reductase [NADPH] hemoprotein beta-component
1	Prodigal:2.6	CDS	357374	358153	.	+	0	ID=OMCDBPEM_00320;eC_number=2.1.1.107;Name=sumT_1;dbxref=COG:COG0007;gene=sumT_1;inference=ab initio prediction:Prodigal:2.6,similar to AA sequence:UniProtKB:O34744;locus_tag=OMCDBPEM_00320;product=Uroporphyrinogen-III C-methyltransferase
1	Prodigal:2.6	CDS	358228	358839	.	+	0	ID=OMCDBPEM_00321;eC_number=1.3.1.76;Name=sirC;dbxref=COG:COG1648;gene=sirC;inference=ab initio prediction:Prodigal:2.6,similar to AA sequence:UniProtKB:P61818;locus_tag=OMCDBPEM_00321;product=Precorrin-2 dehydrogenase
1	Prodigal:2.6	CDS	358860	359759	.	+	0	ID=OMCDBPEM_00322;inference=ab initio prediction:Prodigal:2.6;locus_tag=OMCDBPEM_00322;product=hypothetical protein
1	Prodigal:2.6	CDS	359783	360961	.	+	0	ID=OMCDBPEM_00323;eC_number=2.7.7.4;Name=sat;dbxref=COG:COG2046;gene=sat;inference=ab initio prediction:Prodigal:2.6,similar to AA sequence:UniProtKB:O34764;locus_tag=OMCDBPEM_00323;product=Sulfate adenylyltransferase
1	Prodigal:2.6	CDS	360977	361576	.	+	0	ID=OMCDBPEM_00324;eC_number=2.7.1.25;Name=cysC;dbxref=COG:COG0529;gene=cysC;inference=ab initio prediction:Prodigal:2.6,similar to AA sequence:UniProtKB:O34577;locus_tag=OMCDBPEM_00324;product=putative adenylyl-sulfate kinase
1	Prodigal:2.6	CDS	361900	362058	.	+	0	ID=OMCDBPEM_00325;inference=ab initio prediction:Prodigal:2.6;locus_tag=OMCDBPEM_00325;product=hypothetical protein
1	Prodigal:2.6	CDS	362525	364375	.	+	0	ID=OMCDBPEM_00326;eC_number=1.1.98.6;Name=nrdD;dbxref=COG:COG1328;gene=nrdD;inference=ab initio prediction:Prodigal:2.6,similar to AA sequence:UniProtKB:P28903;locus_tag=OMCDBPEM_00326;product=Anaerobic ribonucleoside-triphosphate reductase
1	Prodigal:2.6	CDS	364372	364908	.	+	0	ID=OMCDBPEM_00327;eC_number=1.97.1.-;Name=nrdG;dbxref=COG:COG0602;gene=nrdG;inference=ab initio prediction:Prodigal:2.6,similar to AA sequence:UniProtKB:P0A9N8;locus_tag=OMCDBPEM_00327;product=Anaerobic ribonucleoside-triphosphate reductase-activating protein
1	Prodigal:2.6	CDS	365272	366570	.	+	0	ID=OMCDBPEM_00328;Name=dcuA;dbxref=COG:COG2704;gene=dcuA;inference=ab initio prediction:Prodigal:2.6,similar to AA sequence:UniProtKB:P0ABN5;locus_tag=OMCDBPEM_00328;product=Anaerobic C4-dicarboxylate transporter DcuA
1	Prodigal:2.6	CDS	366991	368613	.	+	0	ID=OMCDBPEM_00329;Name=betL;dbxref=COG:COG1292;gene=betL;inference=ab initio prediction:Prodigal:2.6,similar to AA sequence:UniProtKB:Q9X4A5;locus_tag=OMCDBPEM_00329;product=Glycine betaine transporter BetL
1	Prodigal:2.6	CDS	368643	369224	.	-	0	ID=OMCDBPEM_00330;Name=opcR;dbxref=COG:COG1510;gene=opcR;inference=ab initio prediction:Prodigal:2.6,similar to AA sequence:UniProtKB:O34709;locus_tag=OMCDBPEM_00330;product=HTH-type transcriptional repressor OpcR
1	Prodigal:2.6	CDS	369696	371186	.	+	0	ID=OMCDBPEM_00331;eC_number=1.2.1.8;Name=gbsA;dbxref=COG:COG1012;gene=gbsA;inference=ab initio prediction:Prodigal:2.6,similar to AA sequence:UniProtKB:P71016;locus_tag=OMCDBPEM_00331;product=Betaine aldehyde dehydrogenase
1	Prodigal:2.6	CDS	371346	373064	.	+	0	ID=OMCDBPEM_00332;eC_number=1.1.99.1;Name=betA;gene=betA;inference=ab initio prediction:Prodigal:2.6,similar to AA sequence:UniProtKB:P60337;locus_tag=OMCDBPEM_00332;product=Oxygen-dependent choline dehydrogenase
1	Prodigal:2.6	CDS	373386	374561	.	+	0	ID=OMCDBPEM_00333;eC_number=3.-.-.-;Name=yxeP_1;dbxref=COG:COG1473;gene=yxeP_1;inference=ab initio prediction:Prodigal:2.6,similar to AA sequence:UniProtKB:P54955;locus_tag=OMCDBPEM_00333;product=putative hydrolase YxeP
1	Prodigal:2.6	CDS	375008	375226	.	+	0	ID=OMCDBPEM_00334;inference=ab initio prediction:Prodigal:2.6;locus_tag=OMCDBPEM_00334;product=hypothetical protein
1	Prodigal:2.6	CDS	375254	375700	.	+	0	ID=OMCDBPEM_00335;eC_number=1.14.14.18;Name=hmoB;dbxref=COG:COG2329;gene=hmoB;inference=ab initio prediction:Prodigal:2.6,similar to AA sequence:UniProtKB:P38049;locus_tag=OMCDBPEM_00335;product=Heme-degrading monooxygenase HmoB
1	Prodigal:2.6	CDS	376037	377632	.	+	0	ID=OMCDBPEM_00336;eC_number=6.2.1.1;Name=acsA;dbxref=COG:COG0365;gene=acsA;inference=ab initio prediction:Prodigal:2.6,similar to AA sequence:UniProtKB:P39062;locus_tag=OMCDBPEM_00336;product=Acetyl-coenzyme A synthetase
1	Prodigal:2.6	CDS	377980	380607	.	+	0	ID=OMCDBPEM_00337;eC_number=2.7.9.1;Name=ppdK;dbxref=COG:COG0574;gene=ppdK;inference=ab initio prediction:Prodigal:2.6,similar to AA sequence:UniProtKB:P22983;locus_tag=OMCDBPEM_00337;product=Pyruvate%2C phosphate dikinase
1	Prodigal:2.6	CDS	380609	381427	.	+	0	ID=OMCDBPEM_00338;eC_number=2.7.11.32;Name=yqfL_1;dbxref=COG:COG1806;gene=yqfL_1;inference=ab initio prediction:Prodigal:2.6,similar to AA sequence:UniProtKB:P54470;locus_tag=OMCDBPEM_00338;product=Putative pyruvate%2C phosphate dikinase regulatory protein
1	Prodigal:2.6	CDS	381636	383135	.	+	0	ID=OMCDBPEM_00339;eC_number=1.1.5.4;Name=mqo2_3;gene=mqo2_3;inference=ab initio prediction:Prodigal:2.6,similar to AA sequence:UniProtKB:P99115;locus_tag=OMCDBPEM_00339;product=putative malate:quinone oxidoreductase 2
1	Prodigal:2.6	CDS	383530	384453	.	+	0	ID=OMCDBPEM_00340;inference=ab initio prediction:Prodigal:2.6;locus_tag=OMCDBPEM_00340;product=hypothetical protein
1	Prodigal:2.6	CDS	384586	385476	.	-	0	ID=OMCDBPEM_00341;eC_number=4.1.2.13;Name=fda;gene=fda;inference=ab initio prediction:Prodigal:2.6,similar to AA sequence:UniProtKB:P99117;locus_tag=OMCDBPEM_00341;product=Fructose-bisphosphate aldolase class 1
1	Prodigal:2.6	CDS	385781	387142	.	-	0	ID=OMCDBPEM_00342;eC_number=1.11.1.1;Name=npr;dbxref=COG:COG0446;gene=npr;inference=ab initio prediction:Prodigal:2.6,similar to AA sequence:UniProtKB:P37062;locus_tag=OMCDBPEM_00342;product=NADH peroxidase
1	Prodigal:2.6	CDS	387752	387940	.	+	0	ID=OMCDBPEM_00343;inference=ab initio prediction:Prodigal:2.6;locus_tag=OMCDBPEM_00343;product=hypothetical protein
1	Prodigal:2.6	CDS	387935	388525	.	-	0	ID=OMCDBPEM_00344;inference=ab initio prediction:Prodigal:2.6;locus_tag=OMCDBPEM_00344;product=hypothetical protein
1	Prodigal:2.6	CDS	388848	389726	.	+	0	ID=OMCDBPEM_00345;inference=ab initio prediction:Prodigal:2.6;locus_tag=OMCDBPEM_00345;product=hypothetical protein
1	Prodigal:2.6	CDS	389830	390261	.	-	0	ID=OMCDBPEM_00346;inference=ab initio prediction:Prodigal:2.6;locus_tag=OMCDBPEM_00346;product=hypothetical protein
1	Prodigal:2.6	CDS	390527	391864	.	+	0	ID=OMCDBPEM_00347;eC_number=5.1.1.21;dbxref=COG:COG0160;inference=ab initio prediction:Prodigal:2.6,similar to AA sequence:UniProtKB:M1GRN3;locus_tag=OMCDBPEM_00347;product=Isoleucine 2-epimerase
1	Prodigal:2.6	CDS	391992	393443	.	-	0	ID=OMCDBPEM_00348;Name=yhdG_1;dbxref=COG:COG0531;gene=yhdG_1;inference=ab initio prediction:Prodigal:2.6,similar to AA sequence:UniProtKB:O07576;locus_tag=OMCDBPEM_00348;product=putative amino acid permease YhdG
1	Prodigal:2.6	CDS	393987	394868	.	+	0	ID=OMCDBPEM_00349;Name=gltC_1;gene=gltC_1;inference=ab initio prediction:Prodigal:2.6,similar to AA sequence:UniProtKB:P20668;locus_tag=OMCDBPEM_00349;product=HTH-type transcriptional regulator GltC
1	Prodigal:2.6	CDS	395702	396652	.	+	0	ID=OMCDBPEM_00350;eC_number=1.1.1.27;Name=ldh2;dbxref=COG:COG0039;gene=ldh2;inference=ab initio prediction:Prodigal:2.6,similar to AA sequence:UniProtKB:Q5HCV0;locus_tag=OMCDBPEM_00350;product=L-lactate dehydrogenase 2
1	Prodigal:2.6	CDS	396715	398379	.	+	0	ID=OMCDBPEM_00351;eC_number=2.2.1.6;Name=alsS;dbxref=COG:COG0028;gene=alsS;inference=ab initio prediction:Prodigal:2.6,similar to AA sequence:UniProtKB:Q04789;locus_tag=OMCDBPEM_00351;product=Acetolactate synthase
1	Prodigal:2.6	CDS	398491	399195	.	+	0	ID=OMCDBPEM_00352;eC_number=4.1.1.5;Name=aldC;dbxref=COG:COG3527;gene=aldC;inference=ab initio prediction:Prodigal:2.6,similar to AA sequence:UniProtKB:Q8L208;locus_tag=OMCDBPEM_00352;product=Alpha-acetolactate decarboxylase
1	Prodigal:2.6	CDS	399594	400463	.	-	0	ID=OMCDBPEM_00353;eC_number=1.1.1.169;dbxref=COG:COG1893;inference=ab initio prediction:Prodigal:2.6,similar to AA sequence:UniProtKB:P9WIL1;locus_tag=OMCDBPEM_00353;product=Putative 2-dehydropantoate 2-reductase
1	Prodigal:2.6	CDS	400539	401357	.	+	0	ID=OMCDBPEM_00354;eC_number=2.1.2.11;Name=panB;gene=panB;inference=ab initio prediction:Prodigal:2.6,similar to AA sequence:UniProtKB:P65656;locus_tag=OMCDBPEM_00354;product=3-methyl-2-oxobutanoate hydroxymethyltransferase
1	Prodigal:2.6	CDS	401350	402210	.	+	0	ID=OMCDBPEM_00355;eC_number=6.3.2.1;Name=panC;gene=panC;inference=ab initio prediction:Prodigal:2.6,similar to AA sequence:UniProtKB:Q6GDK5;locus_tag=OMCDBPEM_00355;product=Pantothenate synthetase
1	Prodigal:2.6	CDS	402203	402589	.	+	0	ID=OMCDBPEM_00356;eC_number=4.1.1.11;Name=panD;dbxref=COG:COG0853;gene=panD;inference=ab initio prediction:Prodigal:2.6,similar to AA sequence:UniProtKB:Q2FV23;locus_tag=OMCDBPEM_00356;product=Aspartate 1-decarboxylase
1	Prodigal:2.6	CDS	403007	404017	.	+	0	ID=OMCDBPEM_00357;inference=ab initio prediction:Prodigal:2.6;locus_tag=OMCDBPEM_00357;product=hypothetical protein
1	Prodigal:2.6	CDS	404021	405352	.	+	0	ID=OMCDBPEM_00358;Name=tcaA_1;gene=tcaA_1;inference=ab initio prediction:Prodigal:2.6,similar to AA sequence:UniProtKB:A6U483;locus_tag=OMCDBPEM_00358;product=Membrane-associated protein TcaA
1	Prodigal:2.6	CDS	405629	406345	.	+	0	ID=OMCDBPEM_00359;eC_number=1.17.99.6;Name=queH;gene=queH;inference=ab initio prediction:Prodigal:2.6,similar to AA sequence:UniProtKB:A0A0H2VKG8;locus_tag=OMCDBPEM_00359;product=Epoxyqueuosine reductase QueH
1	Prodigal:2.6	CDS	406628	406783	.	+	0	ID=OMCDBPEM_00360;inference=ab initio prediction:Prodigal:2.6;locus_tag=OMCDBPEM_00360;product=hypothetical protein
1	Prodigal:2.6	CDS	406942	407256	.	+	0	ID=OMCDBPEM_00361;inference=ab initio prediction:Prodigal:2.6;locus_tag=OMCDBPEM_00361;product=hypothetical protein
1	Prodigal:2.6	CDS	407241	408083	.	+	0	ID=OMCDBPEM_00362;inference=ab initio prediction:Prodigal:2.6;locus_tag=OMCDBPEM_00362;product=hypothetical protein
1	Prodigal:2.6	CDS	408189	408458	.	-	0	ID=OMCDBPEM_00363;inference=ab initio prediction:Prodigal:2.6;locus_tag=OMCDBPEM_00363;product=hypothetical protein
1	Prodigal:2.6	CDS	408552	409616	.	-	0	ID=OMCDBPEM_00364;eC_number=1.3.5.2;Name=pyrD;dbxref=COG:COG0167;gene=pyrD;inference=ab initio prediction:Prodigal:2.6,similar to AA sequence:UniProtKB:P9WHL1;locus_tag=OMCDBPEM_00364;product=Dihydroorotate dehydrogenase (quinone)
1	Prodigal:2.6	CDS	409840	410697	.	+	0	ID=OMCDBPEM_00365;inference=ab initio prediction:Prodigal:2.6;locus_tag=OMCDBPEM_00365;product=hypothetical protein
1	Prodigal:2.6	CDS	410904	412283	.	+	0	ID=OMCDBPEM_00366;Name=cycA_1;dbxref=COG:COG1113;gene=cycA_1;inference=ab initio prediction:Prodigal:2.6,similar to AA sequence:UniProtKB:P0AAE0;locus_tag=OMCDBPEM_00366;product=D-serine/D-alanine/glycine transporter
1	Prodigal:2.6	CDS	412585	413643	.	+	0	ID=OMCDBPEM_00367;inference=ab initio prediction:Prodigal:2.6;locus_tag=OMCDBPEM_00367;product=hypothetical protein
1	Prodigal:2.6	CDS	413744	415168	.	+	0	ID=OMCDBPEM_00368;eC_number=2.7.4.-;Name=pap;dbxref=COG:COG2326;gene=pap;inference=ab initio prediction:Prodigal:2.6,similar to AA sequence:UniProtKB:Q83XD3;locus_tag=OMCDBPEM_00368;product=Polyphosphate:AMP phosphotransferase
1	Prodigal:2.6	CDS	415198	415302	.	+	0	ID=OMCDBPEM_00369;inference=ab initio prediction:Prodigal:2.6;locus_tag=OMCDBPEM_00369;product=hypothetical protein
1	Prodigal:2.6	CDS	415824	416531	.	+	0	ID=OMCDBPEM_00370;eC_number=3.2.-.-;Name=isaA;gene=isaA;inference=ab initio prediction:Prodigal:2.6,similar to AA sequence:UniProtKB:Q2FV52;locus_tag=OMCDBPEM_00370;product=putative transglycosylase IsaA
1	Prodigal:2.6	CDS	417036	418844	.	+	0	ID=OMCDBPEM_00371;eC_number=2.3.1.-;Name=oatA_1;gene=oatA_1;inference=ab initio prediction:Prodigal:2.6,similar to AA sequence:UniProtKB:Q7A3D6;locus_tag=OMCDBPEM_00371;product=O-acetyltransferase OatA
1	Prodigal:2.6	CDS	419443	420216	.	+	0	ID=OMCDBPEM_00372;Name=ssaA_1;dbxref=COG:COG3942;gene=ssaA_1;inference=ab initio prediction:Prodigal:2.6,similar to AA sequence:UniProtKB:Q2FV55;locus_tag=OMCDBPEM_00372;product=Staphylococcal secretory antigen SsaA
1	Prodigal:2.6	CDS	420543	421703	.	+	0	ID=OMCDBPEM_00373;eC_number=2.6.1.-;Name=bacF;dbxref=COG:COG0436;gene=bacF;inference=ab initio prediction:Prodigal:2.6,similar to AA sequence:UniProtKB:P39643;locus_tag=OMCDBPEM_00373;product=Transaminase BacF
1	Prodigal:2.6	CDS	421716	422714	.	+	0	ID=OMCDBPEM_00374;eC_number=1.1.1.28;Name=ldhD_1;gene=ldhD_1;inference=ab initio prediction:Prodigal:2.6,similar to AA sequence:UniProtKB:P99116;locus_tag=OMCDBPEM_00374;product=D-lactate dehydrogenase
1	Prodigal:2.6	CDS	422768	422974	.	-	0	ID=OMCDBPEM_00375;Name=copZ_1;dbxref=COG:COG2608;gene=copZ_1;inference=ab initio prediction:Prodigal:2.6,similar to AA sequence:UniProtKB:Q2FV63;locus_tag=OMCDBPEM_00375;product=Copper chaperone CopZ
1	Prodigal:2.6	CDS	423106	425490	.	-	0	ID=OMCDBPEM_00376;eC_number=3.6.3.54;Name=copA_1;dbxref=COG:COG2217;gene=copA_1;inference=ab initio prediction:Prodigal:2.6,similar to AA sequence:UniProtKB:Q2FV64;locus_tag=OMCDBPEM_00376;product=Copper-exporting P-type ATPase
1	Prodigal:2.6	CDS	425727	425933	.	-	0	ID=OMCDBPEM_00377;inference=ab initio prediction:Prodigal:2.6;locus_tag=OMCDBPEM_00377;product=hypothetical protein
1	Prodigal:2.6	CDS	426136	427005	.	+	0	ID=OMCDBPEM_00378;eC_number=1.-.-.-;Name=ydaD;gene=ydaD;inference=ab initio prediction:Prodigal:2.6,similar to AA sequence:UniProtKB:P80873;locus_tag=OMCDBPEM_00378;product=General stress protein 39
1	Prodigal:2.6	CDS	427508	429052	.	+	0	ID=OMCDBPEM_00379;eC_number=1.2.1.88;Name=rocA;gene=rocA;inference=ab initio prediction:Prodigal:2.6,similar to AA sequence:UniProtKB:P99076;locus_tag=OMCDBPEM_00379;product=1-pyrroline-5-carboxylate dehydrogenase
1	Prodigal:2.6	CDS	429347	429574	.	+	0	ID=OMCDBPEM_00380;inference=ab initio prediction:Prodigal:2.6;locus_tag=OMCDBPEM_00380;product=hypothetical protein
1	Prodigal:2.6	CDS	429580	431574	.	+	0	ID=OMCDBPEM_00381;Name=feoB;dbxref=COG:COG0370;gene=feoB;inference=ab initio prediction:Prodigal:2.6,similar to AA sequence:UniProtKB:Q8GNS3;locus_tag=OMCDBPEM_00381;product=Fe(2+) transporter FeoB
1	Prodigal:2.6	CDS	431589	431771	.	+	0	ID=OMCDBPEM_00382;inference=ab initio prediction:Prodigal:2.6;locus_tag=OMCDBPEM_00382;product=hypothetical protein
1	Prodigal:2.6	CDS	431954	432418	.	+	0	ID=OMCDBPEM_00383;inference=ab initio prediction:Prodigal:2.6;locus_tag=OMCDBPEM_00383;product=hypothetical protein
1	Prodigal:2.6	CDS	432723	433241	.	+	0	ID=OMCDBPEM_00384;eC_number=2.1.1.63;Name=ogt;dbxref=COG:COG0350;gene=ogt;inference=ab initio prediction:Prodigal:2.6,similar to AA sequence:UniProtKB:P9WJW5;locus_tag=OMCDBPEM_00384;product=Methylated-DNA--protein-cysteine methyltransferase
1	Prodigal:2.6	CDS	433493	434659	.	-	0	ID=OMCDBPEM_00385;eC_number=2.3.3.10;Name=mvaS;dbxref=COG:COG3425;gene=mvaS;inference=ab initio prediction:Prodigal:2.6,similar to AA sequence:UniProtKB:Q9FD71;locus_tag=OMCDBPEM_00385;product=Hydroxymethylglutaryl-CoA synthase
1	Prodigal:2.6	CDS	434904	436181	.	+	0	ID=OMCDBPEM_00386;eC_number=1.1.1.88;Name=mvaA;gene=mvaA;inference=ab initio prediction:Prodigal:2.6,similar to AA sequence:UniProtKB:P13702;locus_tag=OMCDBPEM_00386;product=3-hydroxy-3-methylglutaryl-coenzyme A reductase
1	Prodigal:2.6	CDS	436258	436689	.	-	0	ID=OMCDBPEM_00387;Name=ssaA_2;dbxref=COG:COG3942;gene=ssaA_2;inference=ab initio prediction:Prodigal:2.6,similar to AA sequence:UniProtKB:Q2FV55;locus_tag=OMCDBPEM_00387;product=Staphylococcal secretory antigen SsaA
1	Prodigal:2.6	CDS	436947	437162	.	-	0	ID=OMCDBPEM_00388;inference=ab initio prediction:Prodigal:2.6;locus_tag=OMCDBPEM_00388;product=hypothetical protein
1	Prodigal:2.6	CDS	437350	438234	.	+	0	ID=OMCDBPEM_00389;Name=cynR;gene=cynR;inference=ab initio prediction:Prodigal:2.6,similar to AA sequence:UniProtKB:P27111;locus_tag=OMCDBPEM_00389;product=HTH-type transcriptional regulator CynR
1	Prodigal:2.6	CDS	438546	438938	.	+	0	ID=OMCDBPEM_00390;Name=cidA;dbxref=COG:COG1380;gene=cidA;inference=ab initio prediction:Prodigal:2.6,similar to AA sequence:UniProtKB:P60647;locus_tag=OMCDBPEM_00390;product=Holin-like protein CidA
1	Prodigal:2.6	CDS	438935	439624	.	+	0	ID=OMCDBPEM_00391;Name=cidB;dbxref=COG:COG1346;gene=cidB;inference=ab initio prediction:Prodigal:2.6,similar to AA sequence:UniProtKB:P60639;locus_tag=OMCDBPEM_00391;product=Holin-like protein CidB
1	Prodigal:2.6	CDS	439674	441413	.	+	0	ID=OMCDBPEM_00392;Name=ydaP;dbxref=COG:COG0028;gene=ydaP;inference=ab initio prediction:Prodigal:2.6,similar to AA sequence:UniProtKB:P96591;locus_tag=OMCDBPEM_00392;product=Putative thiamine pyrophosphate-containing protein YdaP
1	Prodigal:2.6	CDS	441657	443684	.	+	0	ID=OMCDBPEM_00393;eC_number=2.7.1.199;Name=ptsG;gene=ptsG;inference=ab initio prediction:Prodigal:2.6,similar to AA sequence:UniProtKB:Q7A807;locus_tag=OMCDBPEM_00393;product=PTS system glucose-specific EIICBA component
1	Prodigal:2.6	CDS	443704	444084	.	+	0	ID=OMCDBPEM_00394;inference=ab initio prediction:Prodigal:2.6;locus_tag=OMCDBPEM_00394;product=hypothetical protein
1	Prodigal:2.6	CDS	444155	444913	.	+	0	ID=OMCDBPEM_00395;inference=ab initio prediction:Prodigal:2.6;locus_tag=OMCDBPEM_00395;product=hypothetical protein
1	Prodigal:2.6	CDS	444978	446030	.	-	0	ID=OMCDBPEM_00396;eC_number=1.1.1.1;Name=adh_1;dbxref=COG:COG1063;gene=adh_1;inference=ab initio prediction:Prodigal:2.6,similar to AA sequence:UniProtKB:Q0KDL6;locus_tag=OMCDBPEM_00396;product=Alcohol dehydrogenase
1	Prodigal:2.6	CDS	446253	446579	.	+	0	ID=OMCDBPEM_00397;inference=ab initio prediction:Prodigal:2.6;locus_tag=OMCDBPEM_00397;product=hypothetical protein
1	Prodigal:2.6	CDS	446762	447610	.	+	0	ID=OMCDBPEM_00398;inference=ab initio prediction:Prodigal:2.6;locus_tag=OMCDBPEM_00398;product=hypothetical protein
1	Prodigal:2.6	CDS	447693	448673	.	+	0	ID=OMCDBPEM_00399;eC_number=3.1.1.-;Name=lipR;dbxref=COG:COG0657;gene=lipR;inference=ab initio prediction:Prodigal:2.6,similar to AA sequence:UniProtKB:P9WK85;locus_tag=OMCDBPEM_00399;product=Putative acetyl-hydrolase LipR
1	Prodigal:2.6	CDS	448745	449062	.	-	0	ID=OMCDBPEM_00400;inference=ab initio prediction:Prodigal:2.6;locus_tag=OMCDBPEM_00400;product=hypothetical protein
1	Prodigal:2.6	CDS	449510	450667	.	+	0	ID=OMCDBPEM_00401;Name=capB;gene=capB;inference=ab initio prediction:Prodigal:2.6,similar to AA sequence:UniProtKB:P19580;locus_tag=OMCDBPEM_00401;product=Capsule biosynthesis protein CapB
1	Prodigal:2.6	CDS	450669	451121	.	+	0	ID=OMCDBPEM_00402;Name=capC;gene=capC;inference=ab initio prediction:Prodigal:2.6,similar to AA sequence:UniProtKB:P19581;locus_tag=OMCDBPEM_00402;product=Capsule biosynthesis protein CapC
1	Prodigal:2.6	CDS	451145	452218	.	+	0	ID=OMCDBPEM_00403;Name=capA_2;gene=capA_2;inference=ab initio prediction:Prodigal:2.6,similar to AA sequence:UniProtKB:P19579;locus_tag=OMCDBPEM_00403;product=Capsule biosynthesis protein CapA
1	Prodigal:2.6	CDS	452208	452369	.	+	0	ID=OMCDBPEM_00404;inference=ab initio prediction:Prodigal:2.6;locus_tag=OMCDBPEM_00404;product=hypothetical protein
1	Prodigal:2.6	CDS	452372	453976	.	+	0	ID=OMCDBPEM_00405;eC_number=2.3.2.-;Name=capD;gene=capD;inference=ab initio prediction:Prodigal:2.6,similar to AA sequence:UniProtKB:Q51693;locus_tag=OMCDBPEM_00405;product=Capsule biosynthesis protein CapD proenzyme
1	Prodigal:2.6	CDS	454232	455113	.	+	0	ID=OMCDBPEM_00406;Name=glcU_1;dbxref=COG:COG4975;gene=glcU_1;inference=ab initio prediction:Prodigal:2.6,similar to AA sequence:UniProtKB:P40419;locus_tag=OMCDBPEM_00406;product=putative glucose uptake protein GlcU
1	Prodigal:2.6	CDS	455135	455539	.	+	0	ID=OMCDBPEM_00407;eC_number=5.4.99.62;Name=rbsD;dbxref=COG:COG1869;gene=rbsD;inference=ab initio prediction:Prodigal:2.6,similar to AA sequence:UniProtKB:Q2G1A5;locus_tag=OMCDBPEM_00407;product=D-ribose pyranase
1	Prodigal:2.6	CDS	455593	456516	.	+	0	ID=OMCDBPEM_00408;Name=rbsK/rbiA;gene=rbsK/rbiA;inference=ab initio prediction:Prodigal:2.6,similar to AA sequence:UniProtKB:P83534;locus_tag=OMCDBPEM_00408;product=Bifunctional ribokinase/ribose-5-phosphate isomerase A
1	Prodigal:2.6	CDS	456807	458297	.	+	0	ID=OMCDBPEM_00409;eC_number=2.7.1.17;Name=xylB_1;dbxref=COG:COG1070;gene=xylB_1;inference=ab initio prediction:Prodigal:2.6,similar to AA sequence:UniProtKB:P35850;locus_tag=OMCDBPEM_00409;product=Xylulose kinase
1	Prodigal:2.6	CDS	458571	459356	.	+	0	ID=OMCDBPEM_00410;inference=ab initio prediction:Prodigal:2.6;locus_tag=OMCDBPEM_00410;product=hypothetical protein
1	Prodigal:2.6	CDS	460009	461052	.	+	0	ID=OMCDBPEM_00411;inference=ab initio prediction:Prodigal:2.6;locus_tag=OMCDBPEM_00411;product=hypothetical protein
1	Prodigal:2.6	CDS	461052	461735	.	+	0	ID=OMCDBPEM_00412;eC_number=4.3.1.17;Name=sdhB;gene=sdhB;inference=ab initio prediction:Prodigal:2.6,similar to AA sequence:UniProtKB:P33074;locus_tag=OMCDBPEM_00412;product=L-serine dehydratase%2C beta chain
1	Prodigal:2.6	CDS	461748	462647	.	+	0	ID=OMCDBPEM_00413;eC_number=4.3.1.17;Name=sdhA;gene=sdhA;inference=ab initio prediction:Prodigal:2.6,similar to AA sequence:UniProtKB:P33073;locus_tag=OMCDBPEM_00413;product=L-serine dehydratase%2C alpha chain
1	Prodigal:2.6	CDS	463134	464207	.	+	0	ID=OMCDBPEM_00414;inference=ab initio prediction:Prodigal:2.6;locus_tag=OMCDBPEM_00414;product=hypothetical protein
1	Prodigal:2.6	CDS	464466	464780	.	+	0	ID=OMCDBPEM_00415;inference=ab initio prediction:Prodigal:2.6;locus_tag=OMCDBPEM_00415;product=hypothetical protein
1	Prodigal:2.6	CDS	464765	465607	.	+	0	ID=OMCDBPEM_00416;inference=ab initio prediction:Prodigal:2.6;locus_tag=OMCDBPEM_00416;product=hypothetical protein
1	Prodigal:2.6	CDS	465716	465871	.	-	0	ID=OMCDBPEM_00417;inference=ab initio prediction:Prodigal:2.6;locus_tag=OMCDBPEM_00417;product=hypothetical protein
1	Prodigal:2.6	CDS	466437	466931	.	-	0	ID=OMCDBPEM_00418;eC_number=2.3.1.-;Name=pitA_1;dbxref=COG:COG1247;gene=pitA_1;inference=ab initio prediction:Prodigal:2.6,similar to AA sequence:UniProtKB:Q9HUU7;locus_tag=OMCDBPEM_00418;product=L-methionine sulfoximine/L-methionine sulfone acetyltransferase
1	Prodigal:2.6	CDS	467107	467718	.	+	0	ID=OMCDBPEM_00419;inference=ab initio prediction:Prodigal:2.6;locus_tag=OMCDBPEM_00419;product=hypothetical protein
1	Prodigal:2.6	CDS	468063	468872	.	+	0	ID=OMCDBPEM_00420;eC_number=3.1.3.23;Name=ybiV;dbxref=COG:COG0561;gene=ybiV;inference=ab initio prediction:Prodigal:2.6,similar to AA sequence:UniProtKB:P75792;locus_tag=OMCDBPEM_00420;product=Sugar phosphatase YbiV
1	Prodigal:2.6	CDS	469059	470051	.	-	0	ID=OMCDBPEM_00421;eC_number=1.1.1.28;Name=ldhD_2;dbxref=COG:COG1052;gene=ldhD_2;inference=ab initio prediction:Prodigal:2.6,similar to AA sequence:UniProtKB:P72357;locus_tag=OMCDBPEM_00421;product=D-lactate dehydrogenase
1	Prodigal:2.6	CDS	470292	470960	.	+	0	ID=OMCDBPEM_00422;eC_number=1.-.-.-;inference=ab initio prediction:Prodigal:2.6,similar to AA sequence:UniProtKB:Q7A3H8;locus_tag=OMCDBPEM_00422;product=Putative NAD(P)H nitroreductase
1	Prodigal:2.6	CDS	471338	472831	.	+	0	ID=OMCDBPEM_00423;eC_number=1.2.1.3;Name=aldA_1;gene=aldA_1;inference=ab initio prediction:Prodigal:2.6,similar to AA sequence:UniProtKB:Q7A825;locus_tag=OMCDBPEM_00423;product=Putative aldehyde dehydrogenase AldA
1	Prodigal:2.6	CDS	472853	472960	.	+	0	ID=OMCDBPEM_00424;inference=ab initio prediction:Prodigal:2.6;locus_tag=OMCDBPEM_00424;product=hypothetical protein
1	Prodigal:2.6	CDS	473775	474572	.	-	0	ID=OMCDBPEM_00425;eC_number=1.13.11.2;Name=catE_1;dbxref=COG:COG2514;gene=catE_1;inference=ab initio prediction:Prodigal:2.6,similar to AA sequence:UniProtKB:P54721;locus_tag=OMCDBPEM_00425;product=Catechol-2%2C3-dioxygenase
1	Prodigal:2.6	CDS	474834	475115	.	-	0	ID=OMCDBPEM_00426;Name=yjdJ;dbxref=COG:COG2388;gene=yjdJ;inference=ab initio prediction:Prodigal:2.6,similar to AA sequence:UniProtKB:P39274;locus_tag=OMCDBPEM_00426;product=putative protein YjdJ
1	Prodigal:2.6	CDS	475282	475857	.	+	0	ID=OMCDBPEM_00427;Name=znuA_2;dbxref=COG:COG0803;gene=znuA_2;inference=ab initio prediction:Prodigal:2.6,similar to AA sequence:UniProtKB:O34966;locus_tag=OMCDBPEM_00427;product=High-affinity zinc uptake system binding-protein ZnuA
1	Prodigal:2.6	CDS	475900	476229	.	+	0	ID=OMCDBPEM_00428;Name=znuA_3;dbxref=COG:COG0803;gene=znuA_3;inference=ab initio prediction:Prodigal:2.6,similar to AA sequence:UniProtKB:O34966;locus_tag=OMCDBPEM_00428;product=High-affinity zinc uptake system binding-protein ZnuA
1	Prodigal:2.6	CDS	476300	477724	.	-	0	ID=OMCDBPEM_00429;eC_number=1.2.1.22;Name=aldA_2;dbxref=COG:COG1012;gene=aldA_2;inference=ab initio prediction:Prodigal:2.6,similar to AA sequence:UniProtKB:P25553;locus_tag=OMCDBPEM_00429;product=Lactaldehyde dehydrogenase
1	Prodigal:2.6	CDS	477973	479022	.	-	0	ID=OMCDBPEM_00430;inference=ab initio prediction:Prodigal:2.6;locus_tag=OMCDBPEM_00430;product=hypothetical protein
1	Prodigal:2.6	CDS	479370	481157	.	+	0	ID=OMCDBPEM_00431;Name=nhaP2;dbxref=COG:COG3263;gene=nhaP2;inference=ab initio prediction:Prodigal:2.6,similar to AA sequence:UniProtKB:Q87KV8;locus_tag=OMCDBPEM_00431;product=K(+)/H(+) antiporter NhaP2
1	Prodigal:2.6	CDS	481380	483344	.	-	0	ID=OMCDBPEM_00432;eC_number=3.1.3.11;Name=fbp;gene=fbp;inference=ab initio prediction:Prodigal:2.6,similar to AA sequence:UniProtKB:Q7A3I5;locus_tag=OMCDBPEM_00432;product=Fructose-1%2C6-bisphosphatase class 3
1	Prodigal:2.6	CDS	483518	484132	.	-	0	ID=OMCDBPEM_00433;dbxref=COG:COG0586;inference=ab initio prediction:Prodigal:2.6,similar to AA sequence:UniProtKB:P9WP09;locus_tag=OMCDBPEM_00433;product=putative membrane protein
1	Prodigal:2.6	CDS	484240	485238	.	-	0	ID=OMCDBPEM_00434;eC_number=2.7.7.80;Name=moeB_1;dbxref=COG:COG0476;gene=moeB_1;inference=ab initio prediction:Prodigal:2.6,similar to AA sequence:UniProtKB:P12282;locus_tag=OMCDBPEM_00434;product=Molybdopterin-synthase adenylyltransferase
1	Prodigal:2.6	CDS	485240	486007	.	-	0	ID=OMCDBPEM_00435;eC_number=2.8.1.10;Name=thiG;dbxref=COG:COG2022;gene=thiG;inference=ab initio prediction:Prodigal:2.6,similar to AA sequence:UniProtKB:O31618;locus_tag=OMCDBPEM_00435;product=Thiazole synthase
1	Prodigal:2.6	CDS	486009	486209	.	-	0	ID=OMCDBPEM_00436;Name=thiS;dbxref=COG:COG2104;gene=thiS;inference=ab initio prediction:Prodigal:2.6,similar to AA sequence:UniProtKB:O31617;locus_tag=OMCDBPEM_00436;product=Sulfur carrier protein ThiS
1	Prodigal:2.6	CDS	486193	487311	.	-	0	ID=OMCDBPEM_00437;eC_number=1.4.3.19;Name=thiO;dbxref=COG:COG0665;gene=thiO;inference=ab initio prediction:Prodigal:2.6,similar to AA sequence:UniProtKB:Q5L2C2;locus_tag=OMCDBPEM_00437;product=Glycine oxidase
1	Prodigal:2.6	CDS	487304	487903	.	-	0	ID=OMCDBPEM_00438;eC_number=2.5.1.3;Name=thiE_1;dbxref=COG:COG0352;gene=thiE_1;inference=ab initio prediction:Prodigal:2.6,similar to AA sequence:UniProtKB:P39594;locus_tag=OMCDBPEM_00438;product=Thiamine-phosphate synthase
1	Prodigal:2.6	CDS	488575	489849	.	+	0	ID=OMCDBPEM_00439;Name=garP;gene=garP;inference=ab initio prediction:Prodigal:2.6,similar to AA sequence:UniProtKB:P0AA80;locus_tag=OMCDBPEM_00439;product=putative galactarate transporter
1	Prodigal:2.6	CDS	490002	490292	.	+	0	ID=OMCDBPEM_00440;eC_number=1.-.-.-;Name=ycnE;dbxref=COG:COG1359;gene=ycnE;inference=ab initio prediction:Prodigal:2.6,similar to AA sequence:UniProtKB:P94425;locus_tag=OMCDBPEM_00440;product=Putative monooxygenase YcnE
1	Prodigal:2.6	CDS	490454	492370	.	+	0	ID=OMCDBPEM_00441;Name=yccS;dbxref=COG:COG1289;gene=yccS;inference=ab initio prediction:Prodigal:2.6,similar to AA sequence:UniProtKB:P75870;locus_tag=OMCDBPEM_00441;product=Inner membrane protein YccS
1	Prodigal:2.6	CDS	492448	492861	.	+	0	ID=OMCDBPEM_00442;inference=ab initio prediction:Prodigal:2.6;locus_tag=OMCDBPEM_00442;product=hypothetical protein
1	Prodigal:2.6	CDS	493125	493826	.	+	0	ID=OMCDBPEM_00443;eC_number=2.7.6.5;Name=ywaC;dbxref=COG:COG2357;gene=ywaC;inference=ab initio prediction:Prodigal:2.6,similar to AA sequence:UniProtKB:P39583;locus_tag=OMCDBPEM_00443;product=GTP pyrophosphokinase YwaC
1	Prodigal:2.6	CDS	493946	494863	.	-	0	ID=OMCDBPEM_00444;inference=ab initio prediction:Prodigal:2.6;locus_tag=OMCDBPEM_00444;product=hypothetical protein
1	Prodigal:2.6	CDS	495133	496305	.	-	0	ID=OMCDBPEM_00445;inference=ab initio prediction:Prodigal:2.6;locus_tag=OMCDBPEM_00445;product=hypothetical protein
1	Prodigal:2.6	CDS	496501	497376	.	+	0	ID=OMCDBPEM_00446;eC_number=3.1.1.2;inference=ab initio prediction:Prodigal:2.6,similar to AA sequence:UniProtKB:P22862;locus_tag=OMCDBPEM_00446;product=Arylesterase
1	Prodigal:2.6	CDS	497462	498178	.	+	0	ID=OMCDBPEM_00447;Name=merR1;gene=merR1;inference=ab initio prediction:Prodigal:2.6,similar to AA sequence:UniProtKB:P22853;locus_tag=OMCDBPEM_00447;product=Mercuric resistance operon regulatory protein
1	Prodigal:2.6	CDS	498336	499694	.	-	0	ID=OMCDBPEM_00448;Name=glpT;dbxref=COG:COG2271;gene=glpT;inference=ab initio prediction:Prodigal:2.6,similar to AA sequence:UniProtKB:P08194;locus_tag=OMCDBPEM_00448;product=Glycerol-3-phosphate transporter
1	Prodigal:2.6	CDS	500062	500742	.	+	0	ID=OMCDBPEM_00449;Name=rspR;dbxref=COG:COG1802;gene=rspR;inference=ab initio prediction:Prodigal:2.6,similar to AA sequence:UniProtKB:P0ACM2;locus_tag=OMCDBPEM_00449;product=HTH-type transcriptional repressor RspR
1	Prodigal:2.6	CDS	500766	502307	.	+	0	ID=OMCDBPEM_00450;eC_number=2.7.1.17;Name=xylB_2;dbxref=COG:COG1070;gene=xylB_2;inference=ab initio prediction:Prodigal:2.6,similar to AA sequence:UniProtKB:P35850;locus_tag=OMCDBPEM_00450;product=Xylulose kinase
1	Prodigal:2.6	CDS	502357	503715	.	+	0	ID=OMCDBPEM_00451;Name=gntT;dbxref=COG:COG2610;gene=gntT;inference=ab initio prediction:Prodigal:2.6,similar to AA sequence:UniProtKB:P39835;locus_tag=OMCDBPEM_00451;product=High-affinity gluconate transporter
1	Prodigal:2.6	CDS	503964	504830	.	+	0	ID=OMCDBPEM_00452;eC_number=2.7.7.9;Name=gtaB;dbxref=COG:COG1210;gene=gtaB;inference=ab initio prediction:Prodigal:2.6,similar to AA sequence:UniProtKB:Q2G1T6;locus_tag=OMCDBPEM_00452;product=UTP--glucose-1-phosphate uridylyltransferase
1	Prodigal:2.6	CDS	505048	506688	.	-	0	ID=OMCDBPEM_00453;eC_number=5.4.2.2;Name=pgcA;dbxref=COG:COG1109;gene=pgcA;inference=ab initio prediction:Prodigal:2.6,similar to AA sequence:UniProtKB:Q2FVC1;locus_tag=OMCDBPEM_00453;product=Phosphoglucomutase
1	Prodigal:2.6	CDS	506906	508396	.	+	0	ID=OMCDBPEM_00454;eC_number=2.4.1.52;Name=tagE_1;dbxref=COG:COG0438;gene=tagE_1;inference=ab initio prediction:Prodigal:2.6,similar to AA sequence:UniProtKB:P13484;locus_tag=OMCDBPEM_00454;product=Poly(glycerol-phosphate) alpha-glucosyltransferase
1	Prodigal:2.6	CDS	508755	510221	.	+	0	ID=OMCDBPEM_00455;eC_number=3.1.21.4;Name=sau3AIR;gene=sau3AIR;inference=ab initio prediction:Prodigal:2.6,similar to AA sequence:UniProtKB:P16667;locus_tag=OMCDBPEM_00455;product=Type-2 restriction enzyme Sau3AI
1	Prodigal:2.6	CDS	510320	511558	.	+	0	ID=OMCDBPEM_00456;eC_number=2.1.1.37;Name=hhaIM;gene=hhaIM;inference=ab initio prediction:Prodigal:2.6,similar to AA sequence:UniProtKB:P05102;locus_tag=OMCDBPEM_00456;product=Modification methylase HhaI
1	Prodigal:2.6	CDS	511830	512021	.	+	0	ID=OMCDBPEM_00457;inference=ab initio prediction:Prodigal:2.6;locus_tag=OMCDBPEM_00457;product=hypothetical protein
1	Prodigal:2.6	CDS	512508	512600	.	-	0	ID=OMCDBPEM_00458;inference=ab initio prediction:Prodigal:2.6;locus_tag=OMCDBPEM_00458;product=hypothetical protein
1	Prodigal:2.6	CDS	512788	513480	.	+	0	ID=OMCDBPEM_00459;eC_number=1.-.-.-;inference=ab initio prediction:Prodigal:2.6,similar to AA sequence:UniProtKB:Q7A3L9;locus_tag=OMCDBPEM_00459;product=putative oxidoreductase
1	Prodigal:2.6	CDS	513581	514822	.	+	0	ID=OMCDBPEM_00460;eC_number=3.5.1.-;Name=ylmB;dbxref=COG:COG0624;gene=ylmB;inference=ab initio prediction:Prodigal:2.6,similar to AA sequence:UniProtKB:Q9K9G9;locus_tag=OMCDBPEM_00460;product=N-formyl-4-amino-5-aminomethyl-2-methylpyrimidine deformylase
1	Prodigal:2.6	CDS	514992	517157	.	-	0	ID=OMCDBPEM_00461;eC_number=2.7.4.1;Name=ppk;dbxref=COG:COG0855;gene=ppk;inference=ab initio prediction:Prodigal:2.6,similar to AA sequence:UniProtKB:P0DP44;locus_tag=OMCDBPEM_00461;product=Polyphosphate kinase
1	Prodigal:2.6	CDS	517220	518752	.	-	0	ID=OMCDBPEM_00462;eC_number=3.6.1.40;Name=gppA;dbxref=COG:COG0248;gene=gppA;inference=ab initio prediction:Prodigal:2.6,similar to AA sequence:UniProtKB:P25552;locus_tag=OMCDBPEM_00462;product=Guanosine-5'-triphosphate%2C3'-diphosphate pyrophosphatase
1	Prodigal:2.6	CDS	519066	519884	.	+	0	ID=OMCDBPEM_00463;eC_number=1.1.1.-;Name=lvr;gene=lvr;inference=ab initio prediction:Prodigal:2.6,similar to AA sequence:UniProtKB:Q9LBG2;locus_tag=OMCDBPEM_00463;product=Levodione reductase
1	Prodigal:2.6	CDS	520046	520234	.	-	0	ID=OMCDBPEM_00464;inference=ab initio prediction:Prodigal:2.6;locus_tag=OMCDBPEM_00464;product=hypothetical protein
1	Prodigal:2.6	CDS	520251	521327	.	-	0	ID=OMCDBPEM_00465;eC_number=3.4.11.-;Name=ysdC;dbxref=COG:COG1363;gene=ysdC;inference=ab initio prediction:Prodigal:2.6,similar to AA sequence:UniProtKB:P94521;locus_tag=OMCDBPEM_00465;product=Putative aminopeptidase YsdC
1	Prodigal:2.6	CDS	521511	521978	.	+	0	ID=OMCDBPEM_00466;Name=yehR;dbxref=COG:COG4808;gene=yehR;inference=ab initio prediction:Prodigal:2.6,similar to AA sequence:UniProtKB:P33354;locus_tag=OMCDBPEM_00466;product=putative lipoprotein YehR
1	Prodigal:2.6	CDS	522031	523608	.	-	0	ID=OMCDBPEM_00467;eC_number=1.4.1.13;Name=gltB_1;gene=gltB_1;inference=ab initio prediction:Prodigal:2.6,similar to AA sequence:UniProtKB:Q05755;locus_tag=OMCDBPEM_00467;product=Glutamate synthase [NADPH] large chain
1	Prodigal:2.6	CDS	523753	524535	.	+	0	ID=OMCDBPEM_00468;inference=ab initio prediction:Prodigal:2.6;locus_tag=OMCDBPEM_00468;product=hypothetical protein
1	Prodigal:2.6	CDS	524564	525334	.	+	0	ID=OMCDBPEM_00469;inference=ab initio prediction:Prodigal:2.6;locus_tag=OMCDBPEM_00469;product=hypothetical protein
1	Prodigal:2.6	CDS	525477	526229	.	+	0	ID=OMCDBPEM_00470;inference=ab initio prediction:Prodigal:2.6;locus_tag=OMCDBPEM_00470;product=hypothetical protein
1	Prodigal:2.6	CDS	526341	527003	.	+	0	ID=OMCDBPEM_00471;eC_number=3.6.3.-;Name=fetA;dbxref=COG:COG4619;gene=fetA;inference=ab initio prediction:Prodigal:2.6,similar to AA sequence:UniProtKB:P77279;locus_tag=OMCDBPEM_00471;product=putative iron export ATP-binding protein FetA
1	Prodigal:2.6	CDS	526996	527772	.	+	0	ID=OMCDBPEM_00472;Name=fetB;dbxref=COG:COG0390;gene=fetB;inference=ab initio prediction:Prodigal:2.6,similar to AA sequence:UniProtKB:P77307;locus_tag=OMCDBPEM_00472;product=putative iron export permease protein FetB
1	Prodigal:2.6	CDS	527911	529089	.	+	0	ID=OMCDBPEM_00473;Name=pbuE;dbxref=COG:COG2814;gene=pbuE;inference=ab initio prediction:Prodigal:2.6,similar to AA sequence:UniProtKB:Q797E3;locus_tag=OMCDBPEM_00473;product=Purine efflux pump PbuE
1	Prodigal:2.6	CDS	529172	530527	.	-	0	ID=OMCDBPEM_00474;eC_number=3.1.1.-;Name=pnbA;dbxref=COG:COG2272;gene=pnbA;inference=ab initio prediction:Prodigal:2.6,similar to AA sequence:UniProtKB:P37967;locus_tag=OMCDBPEM_00474;product=Para-nitrobenzyl esterase
1	Prodigal:2.6	CDS	530844	532523	.	-	0	ID=OMCDBPEM_00475;Name=yveA;dbxref=COG:COG0531;gene=yveA;inference=ab initio prediction:Prodigal:2.6,similar to AA sequence:UniProtKB:O07002;locus_tag=OMCDBPEM_00475;product=Aspartate-proton symporter
1	Prodigal:2.6	CDS	533123	534175	.	-	0	ID=OMCDBPEM_00476;eC_number=1.-.-.-;Name=ydjJ;dbxref=COG:COG1063;gene=ydjJ;inference=ab initio prediction:Prodigal:2.6,similar to AA sequence:UniProtKB:P77280;locus_tag=OMCDBPEM_00476;product=putative zinc-type alcohol dehydrogenase-like protein YdjJ
1	Prodigal:2.6	CDS	534665	535921	.	+	0	ID=OMCDBPEM_00477;eC_number=3.6.3.32;Name=opuCA_2;gene=opuCA_2;inference=ab initio prediction:Prodigal:2.6,similar to AA sequence:UniProtKB:G2JZ44;locus_tag=OMCDBPEM_00477;product=Carnitine transport ATP-binding protein OpuCA
1	Prodigal:2.6	CDS	535924	536559	.	+	0	ID=OMCDBPEM_00478;Name=opuCB_2;gene=opuCB_2;inference=ab initio prediction:Prodigal:2.6,similar to AA sequence:UniProtKB:G2JZ43;locus_tag=OMCDBPEM_00478;product=Carnitine transport permease protein OpuCB
1	Prodigal:2.6	CDS	536576	537520	.	+	0	ID=OMCDBPEM_00479;Name=opuBC;dbxref=COG:COG1732;gene=opuBC;inference=ab initio prediction:Prodigal:2.6,similar to AA sequence:UniProtKB:Q45462;locus_tag=OMCDBPEM_00479;product=Choline-binding protein
1	Prodigal:2.6	CDS	537520	538215	.	+	0	ID=OMCDBPEM_00480;Name=opuCD_2;dbxref=COG:COG1174;gene=opuCD_2;inference=ab initio prediction:Prodigal:2.6,similar to AA sequence:UniProtKB:O34742;locus_tag=OMCDBPEM_00480;product=Glycine betaine/carnitine/choline transport system permease protein OpuCD
1	Prodigal:2.6	CDS	538397	539098	.	-	0	ID=OMCDBPEM_00481;Name=lrgB;dbxref=COG:COG1346;gene=lrgB;inference=ab initio prediction:Prodigal:2.6,similar to AA sequence:UniProtKB:P60643;locus_tag=OMCDBPEM_00481;product=Antiholin-like protein LrgB
1	Prodigal:2.6	CDS	539102	539551	.	-	0	ID=OMCDBPEM_00482;Name=lrgA;dbxref=COG:COG1380;gene=lrgA;inference=ab initio prediction:Prodigal:2.6,similar to AA sequence:UniProtKB:P72358;locus_tag=OMCDBPEM_00482;product=Antiholin-like protein LrgA
1	Prodigal:2.6	CDS	539695	540453	.	-	0	ID=OMCDBPEM_00483;Name=lytR;dbxref=COG:COG3279;gene=lytR;inference=ab initio prediction:Prodigal:2.6,similar to AA sequence:UniProtKB:P60611;locus_tag=OMCDBPEM_00483;product=Sensory transduction protein LytR
1	Prodigal:2.6	CDS	540434	542209	.	-	0	ID=OMCDBPEM_00484;eC_number=2.7.13.3;Name=ypdA;dbxref=COG:COG3275;gene=ypdA;inference=ab initio prediction:Prodigal:2.6,similar to AA sequence:UniProtKB:P0AA93;locus_tag=OMCDBPEM_00484;product=Sensor histidine kinase YpdA
1	Prodigal:2.6	CDS	542634	544034	.	+	0	ID=OMCDBPEM_00485;Name=norB_2;dbxref=COG:COG0477;gene=norB_2;inference=ab initio prediction:Prodigal:2.6,similar to AA sequence:UniProtKB:Q2FYJ5;locus_tag=OMCDBPEM_00485;product=Quinolone resistance protein NorB
1	Prodigal:2.6	CDS	544458	545390	.	+	0	ID=OMCDBPEM_00486;eC_number=1.1.1.169;Name=panE;dbxref=COG:COG1893;gene=panE;inference=ab initio prediction:Prodigal:2.6,similar to AA sequence:UniProtKB:P0A9J4;locus_tag=OMCDBPEM_00486;product=2-dehydropantoate 2-reductase
1	Prodigal:2.6	CDS	545513	546349	.	-	0	ID=OMCDBPEM_00487;Name=yidC_1;gene=yidC_1;inference=ab initio prediction:Prodigal:2.6,similar to AA sequence:UniProtKB:P65629;locus_tag=OMCDBPEM_00487;product=Membrane protein insertase YidC
1	Prodigal:2.6	CDS	546510	548027	.	-	0	ID=OMCDBPEM_00488;Name=flp;gene=flp;inference=ab initio prediction:Prodigal:2.6,similar to AA sequence:UniProtKB:Q7A3Q5;locus_tag=OMCDBPEM_00488;product=Protein flp
1	Prodigal:2.6	CDS	548314	550143	.	+	0	ID=OMCDBPEM_00489;inference=ab initio prediction:Prodigal:2.6;locus_tag=OMCDBPEM_00489;product=hypothetical protein
1	Prodigal:2.6	CDS	550291	551667	.	-	0	ID=OMCDBPEM_00490;Name=cycA_2;dbxref=COG:COG1113;gene=cycA_2;inference=ab initio prediction:Prodigal:2.6,similar to AA sequence:UniProtKB:P0AAE0;locus_tag=OMCDBPEM_00490;product=D-serine/D-alanine/glycine transporter
1	Prodigal:2.6	CDS	551985	552794	.	+	0	ID=OMCDBPEM_00491;eC_number=3.1.4.53;Name=cpdA_1;gene=cpdA_1;inference=ab initio prediction:Prodigal:2.6,protein motif:HAMAP:MF_00905;locus_tag=OMCDBPEM_00491;product=3'%2C5'-cyclic adenosine monophosphate phosphodiesterase CpdA
1	Prodigal:2.6	CDS	552857	553465	.	-	0	ID=OMCDBPEM_00492;inference=ab initio prediction:Prodigal:2.6;locus_tag=OMCDBPEM_00492;product=hypothetical protein
1	Prodigal:2.6	CDS	553772	554971	.	-	0	ID=OMCDBPEM_00493;Name=bcr_1;gene=bcr_1;inference=ab initio prediction:Prodigal:2.6,similar to AA sequence:UniProtKB:P28246;locus_tag=OMCDBPEM_00493;product=Bicyclomycin resistance protein
1	Prodigal:2.6	CDS	555235	555936	.	-	0	ID=OMCDBPEM_00494;inference=ab initio prediction:Prodigal:2.6;locus_tag=OMCDBPEM_00494;product=hypothetical protein
1	Prodigal:2.6	CDS	555967	557118	.	-	0	ID=OMCDBPEM_00495;eC_number=2.7.1.165;Name=garK_1;dbxref=COG:COG1929;gene=garK_1;inference=ab initio prediction:Prodigal:2.6,similar to AA sequence:UniProtKB:P23524;locus_tag=OMCDBPEM_00495;product=Glycerate 2-kinase
1	Prodigal:2.6	CDS	557402	558874	.	+	0	ID=OMCDBPEM_00496;inference=ab initio prediction:Prodigal:2.6;locus_tag=OMCDBPEM_00496;product=hypothetical protein
1	Prodigal:2.6	CDS	558895	559281	.	+	0	ID=OMCDBPEM_00497;inference=ab initio prediction:Prodigal:2.6;locus_tag=OMCDBPEM_00497;product=hypothetical protein
1	Prodigal:2.6	CDS	559572	560453	.	+	0	ID=OMCDBPEM_00498;Name=fieF;dbxref=COG:COG0053;gene=fieF;inference=ab initio prediction:Prodigal:2.6,similar to AA sequence:UniProtKB:P69380;locus_tag=OMCDBPEM_00498;product=Ferrous-iron efflux pump FieF
1	Prodigal:2.6	CDS	560695	561381	.	+	0	ID=OMCDBPEM_00499;eC_number=5.4.2.11;Name=gpmA_1;gene=gpmA_1;inference=ab initio prediction:Prodigal:2.6,similar to AA sequence:UniProtKB:P99153;locus_tag=OMCDBPEM_00499;product=2%2C3-bisphosphoglycerate-dependent phosphoglycerate mutase
1	Prodigal:2.6	CDS	561886	562674	.	+	0	ID=OMCDBPEM_00500;Name=tcyA;dbxref=COG:COG0834;gene=tcyA;inference=ab initio prediction:Prodigal:2.6,similar to AA sequence:UniProtKB:P42199;locus_tag=OMCDBPEM_00500;product=L-cystine-binding protein TcyA
1	Prodigal:2.6	CDS	562655	563374	.	+	0	ID=OMCDBPEM_00501;Name=tcyB;dbxref=COG:COG0765;gene=tcyB;inference=ab initio prediction:Prodigal:2.6,similar to AA sequence:UniProtKB:P42200;locus_tag=OMCDBPEM_00501;product=L-cystine transport system permease protein TcyB
1	Prodigal:2.6	CDS	563371	564102	.	+	0	ID=OMCDBPEM_00502;eC_number=3.6.3.-;Name=tcyC;dbxref=COG:COG1126;gene=tcyC;inference=ab initio prediction:Prodigal:2.6,similar to AA sequence:UniProtKB:P39456;locus_tag=OMCDBPEM_00502;product=L-cystine import ATP-binding protein TcyC
1	Prodigal:2.6	CDS	564246	564392	.	-	0	ID=OMCDBPEM_00503;inference=ab initio prediction:Prodigal:2.6;locus_tag=OMCDBPEM_00503;product=hypothetical protein
1	Prodigal:2.6	CDS	564778	566025	.	-	0	ID=OMCDBPEM_00504;eC_number=2.3.2.17;Name=femA_1;gene=femA_1;inference=ab initio prediction:Prodigal:2.6,similar to AA sequence:UniProtKB:Q7A5R3;locus_tag=OMCDBPEM_00504;product=Aminoacyltransferase FemA
1	Prodigal:2.6	CDS	566386	566748	.	+	0	ID=OMCDBPEM_00505;inference=ab initio prediction:Prodigal:2.6;locus_tag=OMCDBPEM_00505;product=hypothetical protein
1	Prodigal:2.6	CDS	566772	567368	.	+	0	ID=OMCDBPEM_00506;Name=bdbD;dbxref=COG:COG1651;gene=bdbD;inference=ab initio prediction:Prodigal:2.6,similar to AA sequence:UniProtKB:O32218;locus_tag=OMCDBPEM_00506;product=Disulfide bond formation protein D
1	Prodigal:2.6	CDS	567650	568120	.	+	0	ID=OMCDBPEM_00507;inference=ab initio prediction:Prodigal:2.6;locus_tag=OMCDBPEM_00507;product=hypothetical protein
1	Prodigal:2.6	CDS	568355	569176	.	+	0	ID=OMCDBPEM_00508;Name=nirC;dbxref=COG:COG2116;gene=nirC;inference=ab initio prediction:Prodigal:2.6,similar to AA sequence:UniProtKB:P0AC26;locus_tag=OMCDBPEM_00508;product=Nitrite transporter NirC
1	Prodigal:2.6	CDS	569619	570155	.	+	0	ID=OMCDBPEM_00509;eC_number=2.3.1.-;Name=ytmI;gene=ytmI;inference=ab initio prediction:Prodigal:2.6,similar to AA sequence:UniProtKB:O34350;locus_tag=OMCDBPEM_00509;product=putative N-acetyltransferase YtmI
1	Prodigal:2.6	CDS	570455	570610	.	-	0	ID=OMCDBPEM_00510;inference=ab initio prediction:Prodigal:2.6;locus_tag=OMCDBPEM_00510;product=hypothetical protein
1	Prodigal:2.6	CDS	570891	572366	.	-	0	ID=OMCDBPEM_00511;Name=gsiB;dbxref=COG:COG0747;gene=gsiB;inference=ab initio prediction:Prodigal:2.6,similar to AA sequence:UniProtKB:P75797;locus_tag=OMCDBPEM_00511;product=Glutathione-binding protein GsiB
1	Prodigal:2.6	CDS	572616	573335	.	+	0	ID=OMCDBPEM_00512;eC_number=4.99.1.4;Name=sirB;dbxref=COG:COG2138;gene=sirB;inference=ab initio prediction:Prodigal:2.6,similar to AA sequence:UniProtKB:O34632;locus_tag=OMCDBPEM_00512;product=Sirohydrochlorin ferrochelatase
1	Prodigal:2.6	CDS	573773	576178	.	+	0	ID=OMCDBPEM_00513;eC_number=1.7.1.4;Name=nasD;dbxref=COG:COG1251;gene=nasD;inference=ab initio prediction:Prodigal:2.6,similar to AA sequence:UniProtKB:P42435;locus_tag=OMCDBPEM_00513;product=Nitrite reductase [NAD(P)H]
1	Prodigal:2.6	CDS	576181	576495	.	+	0	ID=OMCDBPEM_00514;eC_number=1.7.1.4;Name=nasE;dbxref=COG:COG2146;gene=nasE;inference=ab initio prediction:Prodigal:2.6,similar to AA sequence:UniProtKB:P42436;locus_tag=OMCDBPEM_00514;product=Assimilatory nitrite reductase [NAD(P)H] small subunit
1	Prodigal:2.6	CDS	576486	577421	.	+	0	ID=OMCDBPEM_00515;eC_number=2.1.1.107;Name=sumT_2;dbxref=COG:COG0007;gene=sumT_2;inference=ab initio prediction:Prodigal:2.6,similar to AA sequence:UniProtKB:O34744;locus_tag=OMCDBPEM_00515;product=Uroporphyrinogen-III C-methyltransferase
1	Prodigal:2.6	CDS	577600	581283	.	+	0	ID=OMCDBPEM_00516;eC_number=1.7.99.4;Name=narG;dbxref=COG:COG5013;gene=narG;inference=ab initio prediction:Prodigal:2.6,similar to AA sequence:UniProtKB:P09152;locus_tag=OMCDBPEM_00516;product=Respiratory nitrate reductase 1 alpha chain
1	Prodigal:2.6	CDS	581273	582826	.	+	0	ID=OMCDBPEM_00517;eC_number=1.7.99.4;Name=narH;dbxref=COG:COG1140;gene=narH;inference=ab initio prediction:Prodigal:2.6,similar to AA sequence:UniProtKB:P11349;locus_tag=OMCDBPEM_00517;product=Respiratory nitrate reductase 1 beta chain
1	Prodigal:2.6	CDS	582819	583394	.	+	0	ID=OMCDBPEM_00518;eC_number=1.7.99.4;Name=narX_1;gene=narX_1;inference=ab initio prediction:Prodigal:2.6,similar to AA sequence:UniProtKB:P9WJQ0;locus_tag=OMCDBPEM_00518;product=Nitrate reductase-like protein NarX
1	Prodigal:2.6	CDS	583387	584064	.	+	0	ID=OMCDBPEM_00519;eC_number=1.7.99.4;Name=narX_2;gene=narX_2;inference=ab initio prediction:Prodigal:2.6,similar to AA sequence:UniProtKB:P9WJQ0;locus_tag=OMCDBPEM_00519;product=Nitrate reductase-like protein NarX
1	Prodigal:2.6	CDS	584084	584536	.	+	0	ID=OMCDBPEM_00520;inference=ab initio prediction:Prodigal:2.6;locus_tag=OMCDBPEM_00520;product=hypothetical protein
1	Prodigal:2.6	CDS	584546	585580	.	+	0	ID=OMCDBPEM_00521;eC_number=2.7.13.3;Name=nreB;gene=nreB;inference=ab initio prediction:Prodigal:2.6,similar to AA sequence:UniProtKB:Q7WZY5;locus_tag=OMCDBPEM_00521;product=Oxygen sensor histidine kinase NreB
1	Prodigal:2.6	CDS	585609	586265	.	+	0	ID=OMCDBPEM_00522;Name=nreC;dbxref=COG:COG2197;gene=nreC;inference=ab initio prediction:Prodigal:2.6,similar to AA sequence:UniProtKB:Q7WZY4;locus_tag=OMCDBPEM_00522;product=Oxygen regulatory protein NreC
1	Prodigal:2.6	CDS	586522	587685	.	+	0	ID=OMCDBPEM_00523;Name=narT;dbxref=COG:COG2223;gene=narT;inference=ab initio prediction:Prodigal:2.6,similar to AA sequence:UniProtKB:O33854;locus_tag=OMCDBPEM_00523;product=putative nitrate transporter NarT
1	Prodigal:2.6	CDS	588390	588836	.	-	0	ID=OMCDBPEM_00524;Name=sarZ;gene=sarZ;inference=ab initio prediction:Prodigal:2.6,similar to AA sequence:UniProtKB:Q2FVN3;locus_tag=OMCDBPEM_00524;product=HTH-type transcriptional regulator SarZ
1	Prodigal:2.6	CDS	589000	589629	.	+	0	ID=OMCDBPEM_00525;eC_number=1.-.-.-;Name=yodC;dbxref=COG:COG0778;gene=yodC;inference=ab initio prediction:Prodigal:2.6,similar to AA sequence:UniProtKB:P81102;locus_tag=OMCDBPEM_00525;product=Putative NAD(P)H nitroreductase YodC
1	Prodigal:2.6	CDS	589753	590118	.	+	0	ID=OMCDBPEM_00526;inference=ab initio prediction:Prodigal:2.6;locus_tag=OMCDBPEM_00526;product=hypothetical protein
1	Prodigal:2.6	CDS	590283	591563	.	+	0	ID=OMCDBPEM_00527;Name=gltT;gene=gltT;inference=ab initio prediction:Prodigal:2.6,similar to AA sequence:UniProtKB:P24943;locus_tag=OMCDBPEM_00527;product=Proton/sodium-glutamate symport protein
1	Prodigal:2.6	CDS	591846	592196	.	-	0	ID=OMCDBPEM_00528;inference=ab initio prediction:Prodigal:2.6;locus_tag=OMCDBPEM_00528;product=hypothetical protein
1	Prodigal:2.6	CDS	592387	592809	.	-	0	ID=OMCDBPEM_00529;Name=ydaG;dbxref=COG:COG3871;gene=ydaG;inference=ab initio prediction:Prodigal:2.6,similar to AA sequence:UniProtKB:P80238;locus_tag=OMCDBPEM_00529;product=General stress protein 26
1	Prodigal:2.6	CDS	592882	594987	.	-	0	ID=OMCDBPEM_00530;Name=melR;gene=melR;inference=ab initio prediction:Prodigal:2.6,similar to AA sequence:UniProtKB:P0ACH8;locus_tag=OMCDBPEM_00530;product=Melibiose operon regulatory protein
1	Prodigal:2.6	CDS	596150	596527	.	-	0	ID=OMCDBPEM_00531;inference=ab initio prediction:Prodigal:2.6;locus_tag=OMCDBPEM_00531;product=hypothetical protein
1	Prodigal:2.6	CDS	596681	598126	.	+	0	ID=OMCDBPEM_00532;Name=treP;dbxref=COG:COG1263;gene=treP;inference=ab initio prediction:Prodigal:2.6,similar to AA sequence:UniProtKB:P39794;locus_tag=OMCDBPEM_00532;product=PTS system trehalose-specific EIIBC component
1	Prodigal:2.6	CDS	598216	599163	.	-	0	ID=OMCDBPEM_00533;inference=ab initio prediction:Prodigal:2.6;locus_tag=OMCDBPEM_00533;product=hypothetical protein
1	Prodigal:2.6	CDS	599758	600174	.	+	0	ID=OMCDBPEM_00534;Name=yobA;dbxref=COG:COG2372;gene=yobA;inference=ab initio prediction:Prodigal:2.6,similar to AA sequence:UniProtKB:P0AA57;locus_tag=OMCDBPEM_00534;product=Protein YobA
1	Prodigal:2.6	CDS	600348	601019	.	+	0	ID=OMCDBPEM_00535;inference=ab initio prediction:Prodigal:2.6;locus_tag=OMCDBPEM_00535;product=hypothetical protein
1	Prodigal:2.6	CDS	601359	601622	.	+	0	ID=OMCDBPEM_00536;Name=ycnI;dbxref=COG:COG4549;gene=ycnI;inference=ab initio prediction:Prodigal:2.6,similar to AA sequence:UniProtKB:P94431;locus_tag=OMCDBPEM_00536;product=putative protein YcnI
1	Prodigal:2.6	CDS	601836	602252	.	+	0	ID=OMCDBPEM_00537;inference=ab initio prediction:Prodigal:2.6;locus_tag=OMCDBPEM_00537;product=hypothetical protein
1	Prodigal:2.6	CDS	602321	602722	.	+	0	ID=OMCDBPEM_00538;inference=ab initio prediction:Prodigal:2.6;locus_tag=OMCDBPEM_00538;product=hypothetical protein
1	Prodigal:2.6	CDS	602779	603771	.	-	0	ID=OMCDBPEM_00539;eC_number=1.6.5.-;Name=yhfP;dbxref=COG:COG0604;gene=yhfP;inference=ab initio prediction:Prodigal:2.6,similar to AA sequence:UniProtKB:O07615;locus_tag=OMCDBPEM_00539;product=Putative quinone oxidoreductase YhfP
1	Prodigal:2.6	CDS	604012	604551	.	+	0	ID=OMCDBPEM_00540;eC_number=2.3.1.57;Name=paiA;dbxref=COG:COG0454;gene=paiA;inference=ab initio prediction:Prodigal:2.6,similar to AA sequence:UniProtKB:P21340;locus_tag=OMCDBPEM_00540;product=Spermidine/spermine N(1)-acetyltransferase
1	Prodigal:2.6	CDS	604823	606988	.	+	0	ID=OMCDBPEM_00541;eC_number=2.7.8.12;Name=tagF_2;dbxref=COG:COG1887;gene=tagF_2;inference=ab initio prediction:Prodigal:2.6,similar to AA sequence:UniProtKB:Q5HLM5;locus_tag=OMCDBPEM_00541;product=Teichoic acid poly(glycerol phosphate) polymerase
1	Prodigal:2.6	CDS	607117	607764	.	+	0	ID=OMCDBPEM_00542;inference=ab initio prediction:Prodigal:2.6,similar to AA sequence:UniProtKB:Q7A3W5;locus_tag=OMCDBPEM_00542;product=putative lipoprotein
1	Prodigal:2.6	CDS	607896	609575	.	-	0	ID=OMCDBPEM_00543;eC_number=2.7.8.12;Name=tagF_3;dbxref=COG:COG1887;gene=tagF_3;inference=ab initio prediction:Prodigal:2.6,similar to AA sequence:UniProtKB:Q5HLM5;locus_tag=OMCDBPEM_00543;product=Teichoic acid poly(glycerol phosphate) polymerase
1	Prodigal:2.6	CDS	609925	611526	.	+	0	ID=OMCDBPEM_00544;Name=lctP;dbxref=COG:COG1620;gene=lctP;inference=ab initio prediction:Prodigal:2.6,similar to AA sequence:UniProtKB:P55910;locus_tag=OMCDBPEM_00544;product=L-lactate permease
1	Prodigal:2.6	CDS	611731	612876	.	-	0	ID=OMCDBPEM_00545;eC_number=2.4.1.-;Name=gtf1_2;gene=gtf1_2;inference=ab initio prediction:Prodigal:2.6,similar to AA sequence:UniProtKB:A1C3L9;locus_tag=OMCDBPEM_00545;product=Glycosyltransferase Gtf1
1	Prodigal:2.6	CDS	613208	614686	.	+	0	ID=OMCDBPEM_00546;eC_number=1.1.5.4;Name=mqo1;gene=mqo1;inference=ab initio prediction:Prodigal:2.6,similar to AA sequence:UniProtKB:P65422;locus_tag=OMCDBPEM_00546;product=putative malate:quinone oxidoreductase 1
1	Prodigal:2.6	CDS	614830	616185	.	-	0	ID=OMCDBPEM_00547;eC_number=2.7.13.3;Name=hssS;gene=hssS;inference=ab initio prediction:Prodigal:2.6,similar to AA sequence:UniProtKB:A6QJK4;locus_tag=OMCDBPEM_00547;product=Heme sensor protein HssS
1	Prodigal:2.6	CDS	616178	616852	.	-	0	ID=OMCDBPEM_00548;Name=hssR;gene=hssR;inference=ab initio prediction:Prodigal:2.6,similar to AA sequence:UniProtKB:A6QJK3;locus_tag=OMCDBPEM_00548;product=Heme response regulator HssR
1	Prodigal:2.6	CDS	616984	618036	.	+	0	ID=OMCDBPEM_00549;dbxref=COG:COG0577;inference=ab initio prediction:Prodigal:2.6,similar to AA sequence:UniProtKB:P9WG17;locus_tag=OMCDBPEM_00549;product=putative ABC transporter permease
1	Prodigal:2.6	CDS	618036	618704	.	+	0	ID=OMCDBPEM_00550;eC_number=3.6.3.-;Name=hrtA;dbxref=COG:COG1136;gene=hrtA;inference=ab initio prediction:Prodigal:2.6,similar to AA sequence:UniProtKB:Q99RR8;locus_tag=OMCDBPEM_00550;product=Putative hemin import ATP-binding protein HrtA
1	Prodigal:2.6	CDS	619195	620868	.	+	0	ID=OMCDBPEM_00551;inference=ab initio prediction:Prodigal:2.6;locus_tag=OMCDBPEM_00551;product=hypothetical protein
1	Prodigal:2.6	CDS	620895	621851	.	-	0	ID=OMCDBPEM_00552;inference=ab initio prediction:Prodigal:2.6;locus_tag=OMCDBPEM_00552;product=hypothetical protein
1	Prodigal:2.6	CDS	622039	622494	.	+	0	ID=OMCDBPEM_00553;Name=tcaR;gene=tcaR;inference=ab initio prediction:Prodigal:2.6,similar to AA sequence:UniProtKB:A6QJJ8;locus_tag=OMCDBPEM_00553;product=HTH-type transcriptional regulator TcaR
1	Prodigal:2.6	CDS	622774	624162	.	+	0	ID=OMCDBPEM_00554;Name=tcaA_2;gene=tcaA_2;inference=ab initio prediction:Prodigal:2.6,similar to AA sequence:UniProtKB:A6U483;locus_tag=OMCDBPEM_00554;product=Membrane-associated protein TcaA
1	Prodigal:2.6	CDS	624220	625431	.	+	0	ID=OMCDBPEM_00555;Name=bcr_2;gene=bcr_2;inference=ab initio prediction:Prodigal:2.6,similar to AA sequence:UniProtKB:P28246;locus_tag=OMCDBPEM_00555;product=Bicyclomycin resistance protein
1	Prodigal:2.6	CDS	625468	626019	.	-	0	ID=OMCDBPEM_00556;inference=ab initio prediction:Prodigal:2.6;locus_tag=OMCDBPEM_00556;product=hypothetical protein
1	Prodigal:2.6	CDS	626160	626807	.	+	0	ID=OMCDBPEM_00557;Name=emrK;dbxref=COG:COG1566;gene=emrK;inference=ab initio prediction:Prodigal:2.6,similar to AA sequence:UniProtKB:P52599;locus_tag=OMCDBPEM_00557;product=putative multidrug resistance protein EmrK
1	Prodigal:2.6	CDS	626820	628796	.	+	0	ID=OMCDBPEM_00558;Name=emrB_1;gene=emrB_1;inference=ab initio prediction:Prodigal:2.6,similar to AA sequence:UniProtKB:P0AEJ0;locus_tag=OMCDBPEM_00558;product=Multidrug export protein EmrB
1	Prodigal:2.6	CDS	628976	629608	.	-	0	ID=OMCDBPEM_00559;inference=ab initio prediction:Prodigal:2.6;locus_tag=OMCDBPEM_00559;product=hypothetical protein
1	Prodigal:2.6	CDS	629826	630725	.	+	0	ID=OMCDBPEM_00560;eC_number=3.1.1.3;Name=lipY;gene=lipY;inference=ab initio prediction:Prodigal:2.6,similar to AA sequence:UniProtKB:I6Y2J4;locus_tag=OMCDBPEM_00560;product=Triacylglycerol lipase
1	Prodigal:2.6	CDS	630861	631250	.	-	0	ID=OMCDBPEM_00561;inference=ab initio prediction:Prodigal:2.6;locus_tag=OMCDBPEM_00561;product=hypothetical protein
1	Prodigal:2.6	CDS	631253	631729	.	-	0	ID=OMCDBPEM_00562;eC_number=1.1.1.108;Name=lcdH_3;gene=lcdH_3;inference=ab initio prediction:Prodigal:2.6,similar to AA sequence:UniProtKB:D7UNT2;locus_tag=OMCDBPEM_00562;product=L-carnitine dehydrogenase
1	Prodigal:2.6	CDS	631836	632783	.	+	0	ID=OMCDBPEM_00563;Name=corA;dbxref=COG:COG0598;gene=corA;inference=ab initio prediction:Prodigal:2.6,similar to AA sequence:UniProtKB:Q9WZ31;locus_tag=OMCDBPEM_00563;product=Cobalt/magnesium transport protein CorA
1	Prodigal:2.6	CDS	632823	633872	.	+	0	ID=OMCDBPEM_00564;eC_number=5.3.3.2;Name=fni;gene=fni;inference=ab initio prediction:Prodigal:2.6,similar to AA sequence:UniProtKB:P99172;locus_tag=OMCDBPEM_00564;product=Isopentenyl-diphosphate delta-isomerase
1	Prodigal:2.6	CDS	634027	635235	.	-	0	ID=OMCDBPEM_00565;Name=gltS;dbxref=COG:COG0786;gene=gltS;inference=ab initio prediction:Prodigal:2.6,similar to AA sequence:UniProtKB:P0AER8;locus_tag=OMCDBPEM_00565;product=Sodium/glutamate symporter
1	Prodigal:2.6	CDS	635552	635872	.	+	0	ID=OMCDBPEM_00566;inference=ab initio prediction:Prodigal:2.6;locus_tag=OMCDBPEM_00566;product=hypothetical protein
1	Prodigal:2.6	CDS	635869	636429	.	+	0	ID=OMCDBPEM_00567;inference=ab initio prediction:Prodigal:2.6;locus_tag=OMCDBPEM_00567;product=hypothetical protein
1	Prodigal:2.6	CDS	636426	637229	.	+	0	ID=OMCDBPEM_00568;inference=ab initio prediction:Prodigal:2.6;locus_tag=OMCDBPEM_00568;product=hypothetical protein
1	Prodigal:2.6	CDS	637384	637992	.	-	0	ID=OMCDBPEM_00569;eC_number=3.2.2.-;inference=ab initio prediction:Prodigal:2.6,protein motif:HAMAP:MF_00527;locus_tag=OMCDBPEM_00569;product=Putative 3-methyladenine DNA glycosylase
1	Prodigal:2.6	CDS	638198	638290	.	+	0	ID=OMCDBPEM_00570;inference=ab initio prediction:Prodigal:2.6;locus_tag=OMCDBPEM_00570;product=hypothetical protein
1	Prodigal:2.6	CDS	638297	638770	.	+	0	ID=OMCDBPEM_00571;inference=ab initio prediction:Prodigal:2.6;locus_tag=OMCDBPEM_00571;product=hypothetical protein
1	Prodigal:2.6	CDS	639343	640953	.	-	0	ID=OMCDBPEM_00572;eC_number=2.7.1.16;Name=araB;dbxref=COG:COG1069;gene=araB;inference=ab initio prediction:Prodigal:2.6,similar to AA sequence:UniProtKB:Q9KBQ3;locus_tag=OMCDBPEM_00572;product=Ribulokinase
1	Prodigal:2.6	CDS	641541	642551	.	+	0	ID=OMCDBPEM_00573;eC_number=5.1.3.3;Name=mro;dbxref=COG:COG2017;gene=mro;inference=ab initio prediction:Prodigal:2.6,similar to AA sequence:UniProtKB:P05149;locus_tag=OMCDBPEM_00573;product=Aldose 1-epimerase
1	Prodigal:2.6	CDS	642624	643304	.	-	0	ID=OMCDBPEM_00574;Name=yiiM;dbxref=COG:COG2258;gene=yiiM;inference=ab initio prediction:Prodigal:2.6,similar to AA sequence:UniProtKB:P32157;locus_tag=OMCDBPEM_00574;product=Protein YiiM
1	Prodigal:2.6	CDS	643470	644162	.	+	0	ID=OMCDBPEM_00575;eC_number=5.3.1.6;Name=rpiA;dbxref=COG:COG0120;gene=rpiA;inference=ab initio prediction:Prodigal:2.6,similar to AA sequence:UniProtKB:Q8DTT9;locus_tag=OMCDBPEM_00575;product=Ribose-5-phosphate isomerase A
1	Prodigal:2.6	CDS	644564	644743	.	+	0	ID=OMCDBPEM_00576;inference=ab initio prediction:Prodigal:2.6;locus_tag=OMCDBPEM_00576;product=hypothetical protein
1	Prodigal:2.6	CDS	645148	646296	.	-	0	ID=OMCDBPEM_00577;Name=lyrA;gene=lyrA;inference=ab initio prediction:Prodigal:2.6,similar to AA sequence:UniProtKB:Q2FVT1;locus_tag=OMCDBPEM_00577;product=Lysostaphin resistance protein A
1	Prodigal:2.6	CDS	646544	647479	.	+	0	ID=OMCDBPEM_00578;eC_number=3.5.3.8;Name=hutG;gene=hutG;inference=ab initio prediction:Prodigal:2.6,similar to AA sequence:UniProtKB:P99158;locus_tag=OMCDBPEM_00578;product=Formimidoylglutamase
1	Prodigal:2.6	CDS	647949	649067	.	+	0	ID=OMCDBPEM_00579;eC_number=3.-.-.-;Name=yxeP_2;dbxref=COG:COG1473;gene=yxeP_2;inference=ab initio prediction:Prodigal:2.6,similar to AA sequence:UniProtKB:P54955;locus_tag=OMCDBPEM_00579;product=putative hydrolase YxeP
1	Prodigal:2.6	CDS	649164	650045	.	+	0	ID=OMCDBPEM_00580;eC_number=1.-.-.-;Name=yghA;gene=yghA;inference=ab initio prediction:Prodigal:2.6,similar to AA sequence:UniProtKB:P0AG84;locus_tag=OMCDBPEM_00580;product=putative oxidoreductase YghA
1	Prodigal:2.6	CDS	650332	650943	.	+	0	ID=OMCDBPEM_00581;inference=ab initio prediction:Prodigal:2.6;locus_tag=OMCDBPEM_00581;product=hypothetical protein
1	Prodigal:2.6	CDS	650987	651574	.	+	0	ID=OMCDBPEM_00582;inference=ab initio prediction:Prodigal:2.6;locus_tag=OMCDBPEM_00582;product=hypothetical protein
1	Prodigal:2.6	CDS	651880	653181	.	+	0	ID=OMCDBPEM_00583;Name=mleN_1;dbxref=COG:COG1757;gene=mleN_1;inference=ab initio prediction:Prodigal:2.6,similar to AA sequence:UniProtKB:P54571;locus_tag=OMCDBPEM_00583;product=Malate-2H(+)/Na(+)-lactate antiporter
1	Prodigal:2.6	CDS	653478	653990	.	+	0	ID=OMCDBPEM_00584;inference=ab initio prediction:Prodigal:2.6;locus_tag=OMCDBPEM_00584;product=hypothetical protein
1	Prodigal:2.6	CDS	654375	655448	.	+	0	ID=OMCDBPEM_00585;inference=ab initio prediction:Prodigal:2.6;locus_tag=OMCDBPEM_00585;product=hypothetical protein
1	Prodigal:2.6	CDS	655828	655983	.	+	0	ID=OMCDBPEM_00586;inference=ab initio prediction:Prodigal:2.6;locus_tag=OMCDBPEM_00586;product=hypothetical protein
1	Prodigal:2.6	CDS	656208	656969	.	-	0	ID=OMCDBPEM_00587;Name=glvR;dbxref=COG:COG1737;gene=glvR;inference=ab initio prediction:Prodigal:2.6,similar to AA sequence:UniProtKB:P54717;locus_tag=OMCDBPEM_00587;product=HTH-type transcriptional regulator GlvR
1	Prodigal:2.6	CDS	657167	657484	.	+	0	ID=OMCDBPEM_00588;Name=malP_1;dbxref=COG:COG1263;gene=malP_1;inference=ab initio prediction:Prodigal:2.6,similar to AA sequence:UniProtKB:P54715;locus_tag=OMCDBPEM_00588;product=PTS system maltose-specific EIICB component
1	Prodigal:2.6	CDS	657653	658756	.	+	0	ID=OMCDBPEM_00589;Name=malP_2;dbxref=COG:COG1263;gene=malP_2;inference=ab initio prediction:Prodigal:2.6,similar to AA sequence:UniProtKB:P54715;locus_tag=OMCDBPEM_00589;product=PTS system maltose-specific EIICB component
1	Prodigal:2.6	CDS	658861	659391	.	-	0	ID=OMCDBPEM_00590;inference=ab initio prediction:Prodigal:2.6;locus_tag=OMCDBPEM_00590;product=hypothetical protein
1	Prodigal:2.6	CDS	659692	660327	.	+	0	ID=OMCDBPEM_00591;eC_number=3.1.3.-;dbxref=COG:COG0637;inference=ab initio prediction:Prodigal:2.6,similar to AA sequence:UniProtKB:Q9X0Y1;locus_tag=OMCDBPEM_00591;product=Phosphorylated carbohydrates phosphatase
1	Prodigal:2.6	CDS	660345	660533	.	+	0	ID=OMCDBPEM_00592;inference=ab initio prediction:Prodigal:2.6;locus_tag=OMCDBPEM_00592;product=hypothetical protein
1	Prodigal:2.6	CDS	661157	662230	.	+	0	ID=OMCDBPEM_00593;inference=ab initio prediction:Prodigal:2.6;locus_tag=OMCDBPEM_00593;product=hypothetical protein
1	Prodigal:2.6	CDS	662410	662595	.	-	0	ID=OMCDBPEM_00594;inference=ab initio prediction:Prodigal:2.6;locus_tag=OMCDBPEM_00594;product=hypothetical protein
1	Prodigal:2.6	CDS	662592	662948	.	-	0	ID=OMCDBPEM_00595;inference=ab initio prediction:Prodigal:2.6;locus_tag=OMCDBPEM_00595;product=hypothetical protein
1	Prodigal:2.6	CDS	663347	664723	.	+	0	ID=OMCDBPEM_00596;Name=yifK;dbxref=COG:COG1113;gene=yifK;inference=ab initio prediction:Prodigal:2.6,similar to AA sequence:UniProtKB:P27837;locus_tag=OMCDBPEM_00596;product=putative transport protein YifK
1	Prodigal:2.6	CDS	664846	665718	.	-	0	ID=OMCDBPEM_00597;Name=ybbH;dbxref=COG:COG1737;gene=ybbH;inference=ab initio prediction:Prodigal:2.6,similar to AA sequence:UniProtKB:Q45581;locus_tag=OMCDBPEM_00597;product=putative HTH-type transcriptional regulator YbbH
1	Prodigal:2.6	CDS	665732	667156	.	-	0	ID=OMCDBPEM_00598;inference=ab initio prediction:Prodigal:2.6,similar to AA sequence:UniProtKB:Q7A804;locus_tag=OMCDBPEM_00598;product=PTS system EIIBC component
1	Prodigal:2.6	CDS	667169	668056	.	-	0	ID=OMCDBPEM_00599;eC_number=4.2.1.126;Name=murQ;dbxref=COG:COG2103;gene=murQ;inference=ab initio prediction:Prodigal:2.6,similar to AA sequence:UniProtKB:Q45582;locus_tag=OMCDBPEM_00599;product=N-acetylmuramic acid 6-phosphate etherase
1	Prodigal:2.6	CDS	668053	669105	.	-	0	ID=OMCDBPEM_00600;inference=ab initio prediction:Prodigal:2.6;locus_tag=OMCDBPEM_00600;product=hypothetical protein
1	Prodigal:2.6	CDS	669285	669620	.	-	0	ID=OMCDBPEM_00601;inference=ab initio prediction:Prodigal:2.6;locus_tag=OMCDBPEM_00601;product=hypothetical protein
1	Prodigal:2.6	CDS	669672	670418	.	+	0	ID=OMCDBPEM_00602;inference=ab initio prediction:Prodigal:2.6;locus_tag=OMCDBPEM_00602;product=hypothetical protein
1	Prodigal:2.6	CDS	670597	671286	.	-	0	ID=OMCDBPEM_00603;inference=ab initio prediction:Prodigal:2.6;locus_tag=OMCDBPEM_00603;product=hypothetical protein
1	Prodigal:2.6	CDS	671715	672530	.	+	0	ID=OMCDBPEM_00604;eC_number=3.1.3.25;Name=suhB_1;dbxref=COG:COG0483;gene=suhB_1;inference=ab initio prediction:Prodigal:2.6,similar to AA sequence:UniProtKB:P0ADG4;locus_tag=OMCDBPEM_00604;product=Inositol-1-monophosphatase
1	Prodigal:2.6	CDS	672719	673669	.	+	0	ID=OMCDBPEM_00605;eC_number=2.7.8.-;Name=tagU;dbxref=COG:COG1316;gene=tagU;inference=ab initio prediction:Prodigal:2.6,similar to AA sequence:UniProtKB:Q02115;locus_tag=OMCDBPEM_00605;product=Polyisoprenyl-teichoic acid--peptidoglycan teichoic acid transferase TagU
1	Prodigal:2.6	CDS	674094	675167	.	+	0	ID=OMCDBPEM_00606;inference=ab initio prediction:Prodigal:2.6;locus_tag=OMCDBPEM_00606;product=hypothetical protein
1	Prodigal:2.6	CDS	675264	676943	.	-	0	ID=OMCDBPEM_00607;inference=ab initio prediction:Prodigal:2.6;locus_tag=OMCDBPEM_00607;product=hypothetical protein
1	Prodigal:2.6	CDS	677776	678051	.	+	0	ID=OMCDBPEM_00608;inference=ab initio prediction:Prodigal:2.6;locus_tag=OMCDBPEM_00608;product=hypothetical protein
1	Prodigal:2.6	CDS	678073	678849	.	+	0	ID=OMCDBPEM_00609;Name=atl_1;dbxref=COG:COG4193;gene=atl_1;inference=ab initio prediction:Prodigal:2.6,similar to AA sequence:UniProtKB:O33635;locus_tag=OMCDBPEM_00609;product=Bifunctional autolysin
1	Prodigal:2.6	CDS	679232	680356	.	+	0	ID=OMCDBPEM_00610;eC_number=1.14.13.222;Name=auaG;gene=auaG;inference=ab initio prediction:Prodigal:2.6,similar to AA sequence:UniProtKB:H1ZZA4;locus_tag=OMCDBPEM_00610;product=Aurachin C monooxygenase/isomerase
1	Prodigal:2.6	CDS	680497	681450	.	-	0	ID=OMCDBPEM_00611;eC_number=1.1.1.-;inference=ab initio prediction:Prodigal:2.6,similar to AA sequence:UniProtKB:Q7A417;locus_tag=OMCDBPEM_00611;product=Putative 2-hydroxyacid dehydrogenase
1	Prodigal:2.6	CDS	681528	681845	.	-	0	ID=OMCDBPEM_00612;Name=ykkD;dbxref=COG:COG2076;gene=ykkD;inference=ab initio prediction:Prodigal:2.6,similar to AA sequence:UniProtKB:P49857;locus_tag=OMCDBPEM_00612;product=Multidrug resistance protein YkkD
1	Prodigal:2.6	CDS	681851	682177	.	-	0	ID=OMCDBPEM_00613;Name=ykkC;dbxref=COG:COG2076;gene=ykkC;inference=ab initio prediction:Prodigal:2.6,similar to AA sequence:UniProtKB:P49856;locus_tag=OMCDBPEM_00613;product=Multidrug resistance protein YkkC
1	Prodigal:2.6	CDS	682330	682803	.	-	0	ID=OMCDBPEM_00614;Name=ssaA2_1;dbxref=COG:COG3942;gene=ssaA2_1;inference=ab initio prediction:Prodigal:2.6,similar to AA sequence:UniProtKB:Q2G2J2;locus_tag=OMCDBPEM_00614;product=Staphylococcal secretory antigen ssaA2
1	Prodigal:2.6	CDS	683125	683619	.	-	0	ID=OMCDBPEM_00615;inference=ab initio prediction:Prodigal:2.6;locus_tag=OMCDBPEM_00615;product=hypothetical protein
1	Prodigal:2.6	CDS	684001	685071	.	+	0	ID=OMCDBPEM_00616;eC_number=1.5.1.28;Name=odh;gene=odh;inference=ab initio prediction:Prodigal:2.6,similar to AA sequence:UniProtKB:Q44297;locus_tag=OMCDBPEM_00616;product=Opine dehydrogenase
1	Prodigal:2.6	CDS	685136	686533	.	+	0	ID=OMCDBPEM_00617;Name=mleN_2;dbxref=COG:COG1757;gene=mleN_2;inference=ab initio prediction:Prodigal:2.6,similar to AA sequence:UniProtKB:P54571;locus_tag=OMCDBPEM_00617;product=Malate-2H(+)/Na(+)-lactate antiporter
1	Prodigal:2.6	CDS	686982	687755	.	-	0	ID=OMCDBPEM_00618;Name=ssaA_3;dbxref=COG:COG3942;gene=ssaA_3;inference=ab initio prediction:Prodigal:2.6,similar to AA sequence:UniProtKB:Q2FV55;locus_tag=OMCDBPEM_00618;product=Staphylococcal secretory antigen SsaA
1	Prodigal:2.6	CDS	688327	690300	.	+	0	ID=OMCDBPEM_00619;Name=soxS;gene=soxS;inference=ab initio prediction:Prodigal:2.6,similar to AA sequence:UniProtKB:P0A9E2;locus_tag=OMCDBPEM_00619;product=Regulatory protein SoxS
1	Prodigal:2.6	CDS	690339	691067	.	+	0	ID=OMCDBPEM_00620;Name=sarU;gene=sarU;inference=ab initio prediction:Prodigal:2.6,similar to AA sequence:UniProtKB:Q2G1T7;locus_tag=OMCDBPEM_00620;product=HTH-type transcriptional regulator SarU
1	Prodigal:2.6	CDS	691103	691426	.	+	0	ID=OMCDBPEM_00621;inference=ab initio prediction:Prodigal:2.6;locus_tag=OMCDBPEM_00621;product=hypothetical protein
1	Prodigal:2.6	CDS	691831	692175	.	+	0	ID=OMCDBPEM_00622;Name=sarR;gene=sarR;inference=ab initio prediction:Prodigal:2.6,similar to AA sequence:UniProtKB:Q9F0R1;locus_tag=OMCDBPEM_00622;product=HTH-type transcriptional regulator SarR
1	Prodigal:2.6	CDS	692280	693116	.	-	0	ID=OMCDBPEM_00623;Name=ureD1;dbxref=COG:COG0829;gene=ureD1;inference=ab initio prediction:Prodigal:2.6,similar to AA sequence:UniProtKB:Q79VJ0;locus_tag=OMCDBPEM_00623;product=Urease accessory protein UreD
1	Prodigal:2.6	CDS	693116	693730	.	-	0	ID=OMCDBPEM_00624;Name=ureG;gene=ureG;inference=ab initio prediction:Prodigal:2.6,similar to AA sequence:UniProtKB:Q7A427;locus_tag=OMCDBPEM_00624;product=Urease accessory protein UreG
1	Prodigal:2.6	CDS	693743	694432	.	-	0	ID=OMCDBPEM_00625;Name=ureF;dbxref=COG:COG0830;gene=ureF;inference=ab initio prediction:Prodigal:2.6,similar to AA sequence:UniProtKB:Q79VJ2;locus_tag=OMCDBPEM_00625;product=Urease accessory protein UreF
1	Prodigal:2.6	CDS	694425	694877	.	-	0	ID=OMCDBPEM_00626;Name=ureE;gene=ureE;inference=ab initio prediction:Prodigal:2.6,similar to AA sequence:UniProtKB:Q7A429;locus_tag=OMCDBPEM_00626;product=Urease accessory protein UreE
1	Prodigal:2.6	CDS	694891	696606	.	-	0	ID=OMCDBPEM_00627;eC_number=3.5.1.5;Name=ureC;gene=ureC;inference=ab initio prediction:Prodigal:2.6,similar to AA sequence:UniProtKB:P67404;locus_tag=OMCDBPEM_00627;product=Urease subunit alpha
1	Prodigal:2.6	CDS	696609	697010	.	-	0	ID=OMCDBPEM_00628;eC_number=3.5.1.5;Name=ureB;dbxref=COG:COG0832;gene=ureB;inference=ab initio prediction:Prodigal:2.6,similar to AA sequence:UniProtKB:Q4A0J4;locus_tag=OMCDBPEM_00628;product=Urease subunit beta
1	Prodigal:2.6	CDS	697024	697326	.	-	0	ID=OMCDBPEM_00629;eC_number=3.5.1.5;Name=ureA;dbxref=COG:COG0831;gene=ureA;inference=ab initio prediction:Prodigal:2.6,similar to AA sequence:UniProtKB:Q4A0J3;locus_tag=OMCDBPEM_00629;product=Urease subunit gamma
1	Prodigal:2.6	CDS	697595	698497	.	+	0	ID=OMCDBPEM_00630;dbxref=COG:COG4413;inference=ab initio prediction:Prodigal:2.6,similar to AA sequence:UniProtKB:Q72CX3;locus_tag=OMCDBPEM_00630;product=Urea transporter
1	Prodigal:2.6	CDS	698930	700072	.	+	0	ID=OMCDBPEM_00631;eC_number=1.3.99.-;Name=ydbM;gene=ydbM;inference=ab initio prediction:Prodigal:2.6,similar to AA sequence:UniProtKB:P96608;locus_tag=OMCDBPEM_00631;product=Putative acyl-CoA dehydrogenase YdbM
1	Prodigal:2.6	CDS	700391	701332	.	+	0	ID=OMCDBPEM_00632;eC_number=3.2.2.8;Name=rihB;dbxref=COG:COG1957;gene=rihB;inference=ab initio prediction:Prodigal:2.6,similar to AA sequence:UniProtKB:P33022;locus_tag=OMCDBPEM_00632;product=Pyrimidine-specific ribonucleoside hydrolase RihB
1	Prodigal:2.6	CDS	701442	701990	.	+	0	ID=OMCDBPEM_00633;Name=bioY;dbxref=COG:COG1268;gene=bioY;inference=ab initio prediction:Prodigal:2.6,similar to AA sequence:UniProtKB:Q2KBP7;locus_tag=OMCDBPEM_00633;product=Biotin transporter BioY
1	Prodigal:2.6	CDS	702027	702782	.	+	0	ID=OMCDBPEM_00634;inference=ab initio prediction:Prodigal:2.6;locus_tag=OMCDBPEM_00634;product=hypothetical protein
1	Prodigal:2.6	CDS	703295	703684	.	-	0	ID=OMCDBPEM_00635;Name=fdhD;gene=fdhD;inference=ab initio prediction:Prodigal:2.6,protein motif:HAMAP:MF_00187;locus_tag=OMCDBPEM_00635;product=Protein FdhD
1	Prodigal:2.6	CDS	703903	704688	.	+	0	ID=OMCDBPEM_00636;Name=modA;dbxref=COG:COG0725;gene=modA;inference=ab initio prediction:Prodigal:2.6,similar to AA sequence:UniProtKB:P45323;locus_tag=OMCDBPEM_00636;product=Molybdate-binding protein ModA
1	Prodigal:2.6	CDS	704702	705373	.	+	0	ID=OMCDBPEM_00637;Name=modB;dbxref=COG:COG4149;gene=modB;inference=ab initio prediction:Prodigal:2.6,similar to AA sequence:UniProtKB:P0AF01;locus_tag=OMCDBPEM_00637;product=Molybdenum transport system permease protein ModB
1	Prodigal:2.6	CDS	705374	705994	.	+	0	ID=OMCDBPEM_00638;eC_number=3.6.3.25;Name=cysA_1;dbxref=COG:COG1118;gene=cysA_1;inference=ab initio prediction:Prodigal:2.6,similar to AA sequence:UniProtKB:P16676;locus_tag=OMCDBPEM_00638;product=Sulfate/thiosulfate import ATP-binding protein CysA
1	Prodigal:2.6	CDS	706070	707071	.	+	0	ID=OMCDBPEM_00639;eC_number=2.7.7.80;Name=moeB_2;dbxref=COG:COG0476;gene=moeB_2;inference=ab initio prediction:Prodigal:2.6,similar to AA sequence:UniProtKB:P12282;locus_tag=OMCDBPEM_00639;product=Molybdopterin-synthase adenylyltransferase
1	Prodigal:2.6	CDS	707092	707622	.	+	0	ID=OMCDBPEM_00640;Name=moaB;gene=moaB;inference=ab initio prediction:Prodigal:2.6,similar to AA sequence:UniProtKB:P99137;locus_tag=OMCDBPEM_00640;product=Molybdenum cofactor biosynthesis protein B
1	Prodigal:2.6	CDS	707683	708171	.	-	0	ID=OMCDBPEM_00641;eC_number=4.6.1.17;Name=moaC;dbxref=COG:COG0315;gene=moaC;inference=ab initio prediction:Prodigal:2.6,similar to AA sequence:UniProtKB:Q2FVX9;locus_tag=OMCDBPEM_00641;product=Cyclic pyranopterin monophosphate synthase
1	Prodigal:2.6	CDS	708233	709492	.	+	0	ID=OMCDBPEM_00642;eC_number=2.10.1.1;Name=moeA;gene=moeA;inference=ab initio prediction:Prodigal:2.6,similar to AA sequence:UniProtKB:P99139;locus_tag=OMCDBPEM_00642;product=Molybdopterin molybdenumtransferase
1	Prodigal:2.6	CDS	709489	709965	.	+	0	ID=OMCDBPEM_00643;Name=mobB;dbxref=COG:COG1763;gene=mobB;inference=ab initio prediction:Prodigal:2.6,similar to AA sequence:UniProtKB:P44902;locus_tag=OMCDBPEM_00643;product=Molybdopterin-guanine dinucleotide biosynthesis adapter protein
1	Prodigal:2.6	CDS	709966	710418	.	+	0	ID=OMCDBPEM_00644;eC_number=2.8.1.12;Name=moaE;gene=moaE;inference=ab initio prediction:Prodigal:2.6,similar to AA sequence:UniProtKB:P65401;locus_tag=OMCDBPEM_00644;product=Molybdopterin synthase catalytic subunit
1	Prodigal:2.6	CDS	710415	710648	.	+	0	ID=OMCDBPEM_00645;Name=moaD;gene=moaD;inference=ab initio prediction:Prodigal:2.6,similar to AA sequence:UniProtKB:Q7A441;locus_tag=OMCDBPEM_00645;product=Molybdopterin synthase sulfur carrier subunit
1	Prodigal:2.6	CDS	710654	711259	.	+	0	ID=OMCDBPEM_00646;eC_number=2.7.7.77;Name=mobA;gene=mobA;inference=ab initio prediction:Prodigal:2.6,similar to AA sequence:UniProtKB:P65405;locus_tag=OMCDBPEM_00646;product=putative molybdenum cofactor guanylyltransferase
1	Prodigal:2.6	CDS	711272	712294	.	+	0	ID=OMCDBPEM_00647;eC_number=4.1.99.22;Name=moaA;dbxref=COG:COG2896;gene=moaA;inference=ab initio prediction:Prodigal:2.6,similar to AA sequence:UniProtKB:P69848;locus_tag=OMCDBPEM_00647;product=GTP 3'%2C8-cyclase
1	Prodigal:2.6	CDS	712696	713046	.	+	0	ID=OMCDBPEM_00648;Name=sarV;gene=sarV;inference=ab initio prediction:Prodigal:2.6,similar to AA sequence:UniProtKB:Q2FVY9;locus_tag=OMCDBPEM_00648;product=HTH-type transcriptional regulator SarV
1	Prodigal:2.6	CDS	713043	713279	.	-	0	ID=OMCDBPEM_00649;inference=ab initio prediction:Prodigal:2.6;locus_tag=OMCDBPEM_00649;product=hypothetical protein
1	Prodigal:2.6	CDS	713912	715105	.	-	0	ID=OMCDBPEM_00650;Name=yhhS_2;gene=yhhS_2;inference=ab initio prediction:Prodigal:2.6,similar to AA sequence:UniProtKB:P37621;locus_tag=OMCDBPEM_00650;product=putative MFS-type transporter YhhS
1	Prodigal:2.6	CDS	715105	715545	.	-	0	ID=OMCDBPEM_00651;inference=ab initio prediction:Prodigal:2.6,similar to AA sequence:UniProtKB:Q6GEG9;locus_tag=OMCDBPEM_00651;product=putative HTH-type transcriptional regulator
1	Prodigal:2.6	CDS	715708	716469	.	+	0	ID=OMCDBPEM_00652;inference=ab initio prediction:Prodigal:2.6;locus_tag=OMCDBPEM_00652;product=hypothetical protein
1	Prodigal:2.6	CDS	716868	718118	.	+	0	ID=OMCDBPEM_00653;eC_number=2.3.2.16;Name=femX;dbxref=COG:COG2348;gene=femX;inference=ab initio prediction:Prodigal:2.6,similar to AA sequence:UniProtKB:Q2FVZ4;locus_tag=OMCDBPEM_00653;product=Lipid II:glycine glycyltransferase
1	Prodigal:2.6	CDS	718195	721350	.	+	0	ID=OMCDBPEM_00654;Name=swrC;dbxref=COG:COG0841;gene=swrC;inference=ab initio prediction:Prodigal:2.6,similar to AA sequence:UniProtKB:O31501;locus_tag=OMCDBPEM_00654;product=Swarming motility protein SwrC
1	Prodigal:2.6	CDS	721401	721718	.	-	0	ID=OMCDBPEM_00655;inference=ab initio prediction:Prodigal:2.6;locus_tag=OMCDBPEM_00655;product=hypothetical protein
1	Prodigal:2.6	CDS	722010	722180	.	-	0	ID=OMCDBPEM_00656;inference=ab initio prediction:Prodigal:2.6;locus_tag=OMCDBPEM_00656;product=hypothetical protein
1	Prodigal:2.6	CDS	722322	723230	.	+	0	ID=OMCDBPEM_00657;inference=ab initio prediction:Prodigal:2.6;locus_tag=OMCDBPEM_00657;product=hypothetical protein
1	Prodigal:2.6	CDS	723425	724216	.	-	0	ID=OMCDBPEM_00658;eC_number=1.1.1.47;Name=gdh;dbxref=COG:COG1028;gene=gdh;inference=ab initio prediction:Prodigal:2.6,similar to AA sequence:UniProtKB:P12310;locus_tag=OMCDBPEM_00658;product=Glucose 1-dehydrogenase
1	Prodigal:2.6	CDS	724244	725107	.	-	0	ID=OMCDBPEM_00659;Name=glcU_2;dbxref=COG:COG4975;gene=glcU_2;inference=ab initio prediction:Prodigal:2.6,similar to AA sequence:UniProtKB:P40419;locus_tag=OMCDBPEM_00659;product=putative glucose uptake protein GlcU
1	Prodigal:2.6	CDS	725398	726903	.	+	0	ID=OMCDBPEM_00660;eC_number=5.99.1.2;Name=topB_1;dbxref=COG:COG0550;gene=topB_1;inference=ab initio prediction:Prodigal:2.6,similar to AA sequence:UniProtKB:P14294;locus_tag=OMCDBPEM_00660;product=DNA topoisomerase 3
1	Prodigal:2.6	CDS	726939	727532	.	+	0	ID=OMCDBPEM_00661;eC_number=5.99.1.2;Name=topB_2;gene=topB_2;inference=ab initio prediction:Prodigal:2.6,protein motif:HAMAP:MF_00953;locus_tag=OMCDBPEM_00661;product=DNA topoisomerase 3
1	Prodigal:2.6	CDS	727645	728979	.	+	0	ID=OMCDBPEM_00662;Name=pbuG;dbxref=COG:COG2252;gene=pbuG;inference=ab initio prediction:Prodigal:2.6,similar to AA sequence:UniProtKB:O34987;locus_tag=OMCDBPEM_00662;product=Guanine/hypoxanthine permease PbuG
1	Prodigal:2.6	CDS	729036	729434	.	-	0	ID=OMCDBPEM_00663;inference=ab initio prediction:Prodigal:2.6;locus_tag=OMCDBPEM_00663;product=hypothetical protein
1	Prodigal:2.6	CDS	729790	730098	.	+	0	ID=OMCDBPEM_00664;Name=rpsJ;gene=rpsJ;inference=ab initio prediction:Prodigal:2.6,similar to AA sequence:UniProtKB:Q2YYP5;locus_tag=OMCDBPEM_00664;product=30S ribosomal protein S10
1	Prodigal:2.6	CDS	730126	730788	.	+	0	ID=OMCDBPEM_00665;Name=rplC;dbxref=COG:COG0087;gene=rplC;inference=ab initio prediction:Prodigal:2.6,similar to AA sequence:UniProtKB:Q2FW06;locus_tag=OMCDBPEM_00665;product=50S ribosomal protein L3
1	Prodigal:2.6	CDS	730817	731440	.	+	0	ID=OMCDBPEM_00666;Name=rplD;dbxref=COG:COG0088;gene=rplD;inference=ab initio prediction:Prodigal:2.6,similar to AA sequence:UniProtKB:Q2FW07;locus_tag=OMCDBPEM_00666;product=50S ribosomal protein L4
1	Prodigal:2.6	CDS	731440	731715	.	+	0	ID=OMCDBPEM_00667;Name=rplW;dbxref=COG:COG0089;gene=rplW;inference=ab initio prediction:Prodigal:2.6,similar to AA sequence:UniProtKB:Q2FW08;locus_tag=OMCDBPEM_00667;product=50S ribosomal protein L23
1	Prodigal:2.6	CDS	731744	732577	.	+	0	ID=OMCDBPEM_00668;Name=rplB;dbxref=COG:COG0090;gene=rplB;inference=ab initio prediction:Prodigal:2.6,similar to AA sequence:UniProtKB:P60430;locus_tag=OMCDBPEM_00668;product=50S ribosomal protein L2
1	Prodigal:2.6	CDS	732644	732922	.	+	0	ID=OMCDBPEM_00669;Name=rpsS;dbxref=COG:COG0185;gene=rpsS;inference=ab initio prediction:Prodigal:2.6,similar to AA sequence:UniProtKB:Q2FW10;locus_tag=OMCDBPEM_00669;product=30S ribosomal protein S19
1	Prodigal:2.6	CDS	732950	733303	.	+	0	ID=OMCDBPEM_00670;Name=rplV;dbxref=COG:COG0091;gene=rplV;inference=ab initio prediction:Prodigal:2.6,similar to AA sequence:UniProtKB:Q2FW11;locus_tag=OMCDBPEM_00670;product=50S ribosomal protein L22
1	Prodigal:2.6	CDS	733327	733980	.	+	0	ID=OMCDBPEM_00671;Name=rpsC;dbxref=COG:COG0092;gene=rpsC;inference=ab initio prediction:Prodigal:2.6,similar to AA sequence:UniProtKB:Q2FW12;locus_tag=OMCDBPEM_00671;product=30S ribosomal protein S3
1	Prodigal:2.6	CDS	733983	734417	.	+	0	ID=OMCDBPEM_00672;Name=rplP;dbxref=COG:COG0197;gene=rplP;inference=ab initio prediction:Prodigal:2.6,similar to AA sequence:UniProtKB:Q2FW13;locus_tag=OMCDBPEM_00672;product=50S ribosomal protein L16
1	Prodigal:2.6	CDS	734407	734616	.	+	0	ID=OMCDBPEM_00673;Name=rpmC;dbxref=COG:COG0255;gene=rpmC;inference=ab initio prediction:Prodigal:2.6,similar to AA sequence:UniProtKB:Q2FW14;locus_tag=OMCDBPEM_00673;product=50S ribosomal protein L29
1	Prodigal:2.6	CDS	734641	734904	.	+	0	ID=OMCDBPEM_00674;Name=rpsQ;dbxref=COG:COG0186;gene=rpsQ;inference=ab initio prediction:Prodigal:2.6,similar to AA sequence:UniProtKB:Q2FW15;locus_tag=OMCDBPEM_00674;product=30S ribosomal protein S17
1	Prodigal:2.6	CDS	734935	735303	.	+	0	ID=OMCDBPEM_00675;Name=rplN;dbxref=COG:COG0093;gene=rplN;inference=ab initio prediction:Prodigal:2.6,similar to AA sequence:UniProtKB:Q2FW16;locus_tag=OMCDBPEM_00675;product=50S ribosomal protein L14
1	Prodigal:2.6	CDS	735345	735662	.	+	0	ID=OMCDBPEM_00676;Name=rplX;dbxref=COG:COG0198;gene=rplX;inference=ab initio prediction:Prodigal:2.6,similar to AA sequence:UniProtKB:Q2FW17;locus_tag=OMCDBPEM_00676;product=50S ribosomal protein L24
1	Prodigal:2.6	CDS	735688	736227	.	+	0	ID=OMCDBPEM_00677;Name=rplE;dbxref=COG:COG0094;gene=rplE;inference=ab initio prediction:Prodigal:2.6,similar to AA sequence:UniProtKB:Q2FW18;locus_tag=OMCDBPEM_00677;product=50S ribosomal protein L5
1	Prodigal:2.6	CDS	736250	736435	.	+	0	ID=OMCDBPEM_00678;Name=rpsZ;dbxref=COG:COG0199;gene=rpsZ;inference=ab initio prediction:Prodigal:2.6,similar to AA sequence:UniProtKB:Q2FW19;locus_tag=OMCDBPEM_00678;product=30S ribosomal protein S14 type Z
1	Prodigal:2.6	CDS	736466	736864	.	+	0	ID=OMCDBPEM_00679;Name=rpsH;dbxref=COG:COG0096;gene=rpsH;inference=ab initio prediction:Prodigal:2.6,similar to AA sequence:UniProtKB:Q2FW20;locus_tag=OMCDBPEM_00679;product=30S ribosomal protein S8
1	Prodigal:2.6	CDS	736889	737425	.	+	0	ID=OMCDBPEM_00680;Name=rplF;dbxref=COG:COG0097;gene=rplF;inference=ab initio prediction:Prodigal:2.6,similar to AA sequence:UniProtKB:Q2FW21;locus_tag=OMCDBPEM_00680;product=50S ribosomal protein L6
1	Prodigal:2.6	CDS	737457	737819	.	+	0	ID=OMCDBPEM_00681;Name=rplR;dbxref=COG:COG0256;gene=rplR;inference=ab initio prediction:Prodigal:2.6,similar to AA sequence:UniProtKB:Q2FW22;locus_tag=OMCDBPEM_00681;product=50S ribosomal protein L18
1	Prodigal:2.6	CDS	737839	738339	.	+	0	ID=OMCDBPEM_00682;Name=rpsE;dbxref=COG:COG0098;gene=rpsE;inference=ab initio prediction:Prodigal:2.6,similar to AA sequence:UniProtKB:Q2FW23;locus_tag=OMCDBPEM_00682;product=30S ribosomal protein S5
1	Prodigal:2.6	CDS	738356	738538	.	+	0	ID=OMCDBPEM_00683;Name=rpmD;dbxref=COG:COG1841;gene=rpmD;inference=ab initio prediction:Prodigal:2.6,similar to AA sequence:UniProtKB:P0A0G2;locus_tag=OMCDBPEM_00683;product=50S ribosomal protein L30
1	Prodigal:2.6	CDS	738555	738995	.	+	0	ID=OMCDBPEM_00684;Name=rplO;dbxref=COG:COG0200;gene=rplO;inference=ab initio prediction:Prodigal:2.6,similar to AA sequence:UniProtKB:P0A0F8;locus_tag=OMCDBPEM_00684;product=50S ribosomal protein L15
1	Prodigal:2.6	CDS	738995	740287	.	+	0	ID=OMCDBPEM_00685;Name=secY_2;gene=secY_2;inference=ab initio prediction:Prodigal:2.6,similar to AA sequence:UniProtKB:Q7A468;locus_tag=OMCDBPEM_00685;product=Protein translocase subunit SecY
1	Prodigal:2.6	CDS	740305	740952	.	+	0	ID=OMCDBPEM_00686;eC_number=2.7.4.3;Name=adk;gene=adk;inference=ab initio prediction:Prodigal:2.6,similar to AA sequence:UniProtKB:P99062;locus_tag=OMCDBPEM_00686;product=Adenylate kinase
1	Prodigal:2.6	CDS	741140	741358	.	+	0	ID=OMCDBPEM_00687;Name=infA;dbxref=COG:COG0361;gene=infA;inference=ab initio prediction:Prodigal:2.6,similar to AA sequence:UniProtKB:Q2FW28;locus_tag=OMCDBPEM_00687;product=Translation initiation factor IF-1
1	Prodigal:2.6	CDS	741390	741503	.	+	0	ID=OMCDBPEM_00688;Name=rpmJ;dbxref=COG:COG0257;gene=rpmJ;inference=ab initio prediction:Prodigal:2.6,similar to AA sequence:UniProtKB:Q2FW29;locus_tag=OMCDBPEM_00688;product=50S ribosomal protein L36
1	Prodigal:2.6	CDS	741526	741891	.	+	0	ID=OMCDBPEM_00689;Name=rpsM;dbxref=COG:COG0099;gene=rpsM;inference=ab initio prediction:Prodigal:2.6,similar to AA sequence:UniProtKB:Q2FW30;locus_tag=OMCDBPEM_00689;product=30S ribosomal protein S13
1	Prodigal:2.6	CDS	741914	742303	.	+	0	ID=OMCDBPEM_00690;Name=rpsK;dbxref=COG:COG0100;gene=rpsK;inference=ab initio prediction:Prodigal:2.6,similar to AA sequence:UniProtKB:Q2FW31;locus_tag=OMCDBPEM_00690;product=30S ribosomal protein S11
1	Prodigal:2.6	CDS	742380	743324	.	+	0	ID=OMCDBPEM_00691;eC_number=2.7.7.6;Name=rpoA;gene=rpoA;inference=ab initio prediction:Prodigal:2.6,similar to AA sequence:UniProtKB:P66706;locus_tag=OMCDBPEM_00691;product=DNA-directed RNA polymerase subunit alpha
1	Prodigal:2.6	CDS	743341	743709	.	+	0	ID=OMCDBPEM_00692;Name=rplQ;dbxref=COG:COG0203;gene=rplQ;inference=ab initio prediction:Prodigal:2.6,similar to AA sequence:UniProtKB:Q2FW33;locus_tag=OMCDBPEM_00692;product=50S ribosomal protein L17
1	Prodigal:2.6	CDS	744040	744849	.	+	0	ID=OMCDBPEM_00693;eC_number=3.6.3.-;Name=ecfA1;dbxref=COG:COG1122;gene=ecfA1;inference=ab initio prediction:Prodigal:2.6,similar to AA sequence:UniProtKB:Q1GBJ0;locus_tag=OMCDBPEM_00693;product=Energy-coupling factor transporter ATP-binding protein EcfA1
1	Prodigal:2.6	CDS	744846	745706	.	+	0	ID=OMCDBPEM_00694;eC_number=3.6.3.-;Name=ecfA2;gene=ecfA2;inference=ab initio prediction:Prodigal:2.6,similar to AA sequence:UniProtKB:Q7A471;locus_tag=OMCDBPEM_00694;product=Energy-coupling factor transporter ATP-binding protein EcfA2
1	Prodigal:2.6	CDS	745696	746502	.	+	0	ID=OMCDBPEM_00695;Name=ecfT;dbxref=COG:COG0619;gene=ecfT;inference=ab initio prediction:Prodigal:2.6,similar to AA sequence:UniProtKB:P70972;locus_tag=OMCDBPEM_00695;product=Energy-coupling factor transporter transmembrane protein EcfT
1	Prodigal:2.6	CDS	746506	747309	.	+	0	ID=OMCDBPEM_00696;eC_number=5.4.99.12;Name=truA;dbxref=COG:COG0101;gene=truA;inference=ab initio prediction:Prodigal:2.6,similar to AA sequence:UniProtKB:Q72DL8;locus_tag=OMCDBPEM_00696;product=tRNA pseudouridine synthase A
1	Prodigal:2.6	CDS	747570	748007	.	+	0	ID=OMCDBPEM_00697;Name=rplM;dbxref=COG:COG0102;gene=rplM;inference=ab initio prediction:Prodigal:2.6,similar to AA sequence:UniProtKB:Q2FW38;locus_tag=OMCDBPEM_00697;product=50S ribosomal protein L13
1	Prodigal:2.6	CDS	748027	748419	.	+	0	ID=OMCDBPEM_00698;Name=rpsI;gene=rpsI;inference=ab initio prediction:Prodigal:2.6,similar to AA sequence:UniProtKB:P66646;locus_tag=OMCDBPEM_00698;product=30S ribosomal protein S9
1	Prodigal:2.6	CDS	748682	749422	.	-	0	ID=OMCDBPEM_00699;eC_number=3.5.1.-;Name=cobB;dbxref=COG:COG0846;gene=cobB;inference=ab initio prediction:Prodigal:2.6,similar to AA sequence:UniProtKB:P66815;locus_tag=OMCDBPEM_00699;product=NAD-dependent protein deacetylase
1	Prodigal:2.6	CDS	749722	750477	.	+	0	ID=OMCDBPEM_00700;Name=lacR;gene=lacR;inference=ab initio prediction:Prodigal:2.6,similar to AA sequence:UniProtKB:P67744;locus_tag=OMCDBPEM_00700;product=Lactose phosphotransferase system repressor
1	Prodigal:2.6	CDS	750848	751276	.	+	0	ID=OMCDBPEM_00701;eC_number=5.3.1.26;Name=lacA;gene=lacA;inference=ab initio prediction:Prodigal:2.6,similar to AA sequence:UniProtKB:P23494;locus_tag=OMCDBPEM_00701;product=Galactose-6-phosphate isomerase subunit LacA
1	Prodigal:2.6	CDS	751291	751806	.	+	0	ID=OMCDBPEM_00702;eC_number=5.3.1.26;Name=lacB;gene=lacB;inference=ab initio prediction:Prodigal:2.6,similar to AA sequence:UniProtKB:P65647;locus_tag=OMCDBPEM_00702;product=Galactose-6-phosphate isomerase subunit LacB
1	Prodigal:2.6	CDS	751819	752751	.	+	0	ID=OMCDBPEM_00703;eC_number=2.7.1.144;Name=lacC_1;dbxref=COG:COG1105;gene=lacC_1;inference=ab initio prediction:Prodigal:2.6,similar to AA sequence:UniProtKB:P0A0B9;locus_tag=OMCDBPEM_00703;product=Tagatose-6-phosphate kinase
1	Prodigal:2.6	CDS	752755	753732	.	+	0	ID=OMCDBPEM_00704;eC_number=4.1.2.40;Name=lacD;dbxref=COG:COG3684;gene=lacD;inference=ab initio prediction:Prodigal:2.6,similar to AA sequence:UniProtKB:P0A011;locus_tag=OMCDBPEM_00704;product=Tagatose 1%2C6-diphosphate aldolase
1	Prodigal:2.6	CDS	753752	754066	.	+	0	ID=OMCDBPEM_00705;Name=lacF;dbxref=COG:COG1447;gene=lacF;inference=ab initio prediction:Prodigal:2.6,similar to AA sequence:UniProtKB:P0A0D6;locus_tag=OMCDBPEM_00705;product=PTS system lactose-specific EIIA component
1	Prodigal:2.6	CDS	754072	755820	.	+	0	ID=OMCDBPEM_00706;Name=lacE;dbxref=COG:COG1455;gene=lacE;inference=ab initio prediction:Prodigal:2.6,similar to AA sequence:UniProtKB:P11162;locus_tag=OMCDBPEM_00706;product=PTS system lactose-specific EIICB component
1	Prodigal:2.6	CDS	755836	756435	.	+	0	ID=OMCDBPEM_00707;eC_number=3.2.1.85;Name=lacG_1;gene=lacG_1;inference=ab initio prediction:Prodigal:2.6,similar to AA sequence:UniProtKB:P67768;locus_tag=OMCDBPEM_00707;product=6-phospho-beta-galactosidase
1	Prodigal:2.6	CDS	756374	757246	.	+	0	ID=OMCDBPEM_00708;eC_number=3.2.1.85;Name=lacG_2;gene=lacG_2;inference=ab initio prediction:Prodigal:2.6,similar to AA sequence:UniProtKB:P67768;locus_tag=OMCDBPEM_00708;product=6-phospho-beta-galactosidase
1	Prodigal:2.6	CDS	757517	757996	.	+	0	ID=OMCDBPEM_00709;inference=ab initio prediction:Prodigal:2.6;locus_tag=OMCDBPEM_00709;product=hypothetical protein
1	Prodigal:2.6	CDS	758000	758383	.	+	0	ID=OMCDBPEM_00710;inference=ab initio prediction:Prodigal:2.6;locus_tag=OMCDBPEM_00710;product=hypothetical protein
1	Prodigal:2.6	CDS	758460	759485	.	-	0	ID=OMCDBPEM_00711;eC_number=1.14.13.107;Name=limB;gene=limB;inference=ab initio prediction:Prodigal:2.6,similar to AA sequence:UniProtKB:Q9EUT9;locus_tag=OMCDBPEM_00711;product=Limonene 1%2C2-monooxygenase
1	Prodigal:2.6	CDS	759618	760622	.	+	0	ID=OMCDBPEM_00712;eC_number=1.-.-.-;Name=yfmJ;dbxref=COG:COG2130;gene=yfmJ;inference=ab initio prediction:Prodigal:2.6,similar to AA sequence:UniProtKB:O34812;locus_tag=OMCDBPEM_00712;product=Putative NADP-dependent oxidoreductase YfmJ
1	Prodigal:2.6	CDS	760721	761731	.	+	0	ID=OMCDBPEM_00713;inference=ab initio prediction:Prodigal:2.6,similar to AA sequence:UniProtKB:P99173;locus_tag=OMCDBPEM_00713;product=Zinc-type alcohol dehydrogenase-like protein
1	Prodigal:2.6	CDS	762527	763063	.	+	0	ID=OMCDBPEM_00714;inference=ab initio prediction:Prodigal:2.6;locus_tag=OMCDBPEM_00714;product=hypothetical protein
1	Prodigal:2.6	CDS	763076	763315	.	+	0	ID=OMCDBPEM_00715;inference=ab initio prediction:Prodigal:2.6;locus_tag=OMCDBPEM_00715;product=hypothetical protein
1	Prodigal:2.6	CDS	763389	763889	.	+	0	ID=OMCDBPEM_00716;inference=ab initio prediction:Prodigal:2.6,similar to AA sequence:UniProtKB:P99157;locus_tag=OMCDBPEM_00716;product=Alkaline shock protein 23
1	Prodigal:2.6	CDS	763950	765911	.	-	0	ID=OMCDBPEM_00717;eC_number=6.3.2.39;Name=iucC_1;dbxref=COG:COG4264;gene=iucC_1;inference=ab initio prediction:Prodigal:2.6,similar to AA sequence:UniProtKB:Q47318;locus_tag=OMCDBPEM_00717;product=Aerobactin synthase
1	Prodigal:2.6	CDS	766014	767195	.	+	0	ID=OMCDBPEM_00718;inference=ab initio prediction:Prodigal:2.6;locus_tag=OMCDBPEM_00718;product=hypothetical protein
1	Prodigal:2.6	CDS	767185	768942	.	+	0	ID=OMCDBPEM_00719;eC_number=6.3.2.39;Name=iucC_2;dbxref=COG:COG4264;gene=iucC_2;inference=ab initio prediction:Prodigal:2.6,similar to AA sequence:UniProtKB:Q47318;locus_tag=OMCDBPEM_00719;product=Aerobactin synthase
1	Prodigal:2.6	CDS	768946	770007	.	+	0	ID=OMCDBPEM_00720;eC_number=5.1.1.12;Name=orr;dbxref=COG:COG3457;gene=orr;inference=ab initio prediction:Prodigal:2.6,similar to AA sequence:UniProtKB:C1FW08;locus_tag=OMCDBPEM_00720;product=Ornithine racemase
1	Prodigal:2.6	CDS	770209	771204	.	+	0	ID=OMCDBPEM_00721;Name=yfmC;dbxref=COG:COG4594;gene=yfmC;inference=ab initio prediction:Prodigal:2.6,similar to AA sequence:UniProtKB:O34348;locus_tag=OMCDBPEM_00721;product=Fe(3+)-citrate-binding protein YfmC
1	Prodigal:2.6	CDS	771216	772247	.	+	0	ID=OMCDBPEM_00722;Name=yfiZ;dbxref=COG:COG0609;gene=yfiZ;inference=ab initio prediction:Prodigal:2.6,similar to AA sequence:UniProtKB:O31568;locus_tag=OMCDBPEM_00722;product=putative siderophore transport system permease protein YfiZ
1	Prodigal:2.6	CDS	772244	773209	.	+	0	ID=OMCDBPEM_00723;Name=fecD;dbxref=COG:COG0609;gene=fecD;inference=ab initio prediction:Prodigal:2.6,similar to AA sequence:UniProtKB:P15029;locus_tag=OMCDBPEM_00723;product=Fe(3+) dicitrate transport system permease protein FecD
1	Prodigal:2.6	CDS	773506	774879	.	+	0	ID=OMCDBPEM_00724;inference=ab initio prediction:Prodigal:2.6;locus_tag=OMCDBPEM_00724;product=hypothetical protein
1	Prodigal:2.6	CDS	775058	775372	.	-	0	ID=OMCDBPEM_00725;eC_number=1.14.99.48;Name=isdI;dbxref=COG:COG2329;gene=isdI;inference=ab initio prediction:Prodigal:2.6,similar to AA sequence:UniProtKB:Q2G1J2;locus_tag=OMCDBPEM_00725;product=Heme oxygenase (staphylobilin-producing) 2
1	Prodigal:2.6	CDS	775525	775785	.	-	0	ID=OMCDBPEM_00726;inference=ab initio prediction:Prodigal:2.6,similar to AA sequence:UniProtKB:Q99S93;locus_tag=OMCDBPEM_00726;note=UPF0457 protein SA1975.1;product=hypothetical protein
1	Prodigal:2.6	CDS	775962	776471	.	+	0	ID=OMCDBPEM_00727;Name=ydjM;dbxref=COG:COG1988;gene=ydjM;inference=ab initio prediction:Prodigal:2.6,similar to AA sequence:UniProtKB:P64481;locus_tag=OMCDBPEM_00727;product=Inner membrane protein YdjM
1	Prodigal:2.6	CDS	776526	777713	.	+	0	ID=OMCDBPEM_00728;eC_number=2.7.7.-;inference=ab initio prediction:Prodigal:2.6,similar to AA sequence:UniProtKB:Q7A4A4;locus_tag=OMCDBPEM_00728;product=putative uridylyltransferase
1	Prodigal:2.6	CDS	777732	778415	.	+	0	ID=OMCDBPEM_00729;inference=ab initio prediction:Prodigal:2.6,similar to AA sequence:UniProtKB:P67153;locus_tag=OMCDBPEM_00729;note=UPF0073 inner membrane protein YqfA;product=hypothetical protein
1	Prodigal:2.6	CDS	778654	779991	.	+	0	ID=OMCDBPEM_00730;Name=sdrM;gene=sdrM;inference=ab initio prediction:Prodigal:2.6,similar to AA sequence:UniProtKB:Q99S97;locus_tag=OMCDBPEM_00730;product=Multidrug efflux pump SdrM
1	Prodigal:2.6	CDS	780182	780649	.	+	0	ID=OMCDBPEM_00731;Name=sepA_2;gene=sepA_2;inference=ab initio prediction:Prodigal:2.6,similar to AA sequence:UniProtKB:Q99S98;locus_tag=OMCDBPEM_00731;product=Multidrug resistance efflux pump SepA
1	Prodigal:2.6	CDS	780919	782358	.	+	0	ID=OMCDBPEM_00732;Name=emrB_2;gene=emrB_2;inference=ab initio prediction:Prodigal:2.6,similar to AA sequence:UniProtKB:P0AEJ0;locus_tag=OMCDBPEM_00732;product=Multidrug export protein EmrB
1	Prodigal:2.6	CDS	782509	783576	.	+	0	ID=OMCDBPEM_00733;Name=salA;dbxref=COG:COG0489;gene=salA;inference=ab initio prediction:Prodigal:2.6,similar to AA sequence:UniProtKB:P50863;locus_tag=OMCDBPEM_00733;product=Iron-sulfur cluster carrier protein
1	Aragorn:1.2	tRNA	788966	789040	.	+	.	ID=OMCDBPEM_00734;inference=COORDINATES:profile:Aragorn:1.2;locus_tag=OMCDBPEM_00734;product=tRNA-Asn(gtt)
1	Aragorn:1.2	tRNA	789041	789114	.	+	.	ID=OMCDBPEM_00735;inference=COORDINATES:profile:Aragorn:1.2;locus_tag=OMCDBPEM_00735;product=tRNA-Glu(ttc)
1	Aragorn:1.2	tRNA	789120	789195	.	+	.	ID=OMCDBPEM_00736;inference=COORDINATES:profile:Aragorn:1.2;locus_tag=OMCDBPEM_00736;product=tRNA-Val(tac)
1	Aragorn:1.2	tRNA	789212	789295	.	+	.	ID=OMCDBPEM_00737;inference=COORDINATES:profile:Aragorn:1.2;locus_tag=OMCDBPEM_00737;product=tRNA-Tyr(gta)
1	Aragorn:1.2	tRNA	789300	789374	.	+	.	ID=OMCDBPEM_00738;inference=COORDINATES:profile:Aragorn:1.2;locus_tag=OMCDBPEM_00738;product=tRNA-Gln(ttg)
1	Aragorn:1.2	tRNA	789378	789451	.	+	.	ID=OMCDBPEM_00739;inference=COORDINATES:profile:Aragorn:1.2;locus_tag=OMCDBPEM_00739;product=tRNA-Lys(ttt)
1	Prodigal:2.6	CDS	789617	790426	.	+	0	ID=OMCDBPEM_00740;eC_number=2.7.7.85;Name=cdaA;dbxref=COG:COG1624;gene=cdaA;inference=ab initio prediction:Prodigal:2.6,similar to AA sequence:UniProtKB:Q45589;locus_tag=OMCDBPEM_00740;product=Cyclic di-AMP synthase CdaA
1	Prodigal:2.6	CDS	790427	791362	.	+	0	ID=OMCDBPEM_00741;Name=cdaR;dbxref=COG:COG4856;gene=cdaR;inference=ab initio prediction:Prodigal:2.6,similar to AA sequence:UniProtKB:O34659;locus_tag=OMCDBPEM_00741;product=CdaA regulatory protein CdaR
1	Prodigal:2.6	CDS	791387	792742	.	+	0	ID=OMCDBPEM_00742;eC_number=5.4.2.10;Name=glmM;gene=glmM;inference=ab initio prediction:Prodigal:2.6,similar to AA sequence:UniProtKB:P99087;locus_tag=OMCDBPEM_00742;product=Phosphoglucosamine mutase
1	Prodigal:2.6	CDS	793374	795179	.	+	0	ID=OMCDBPEM_00743;eC_number=2.6.1.16;Name=glmS;gene=glmS;inference=ab initio prediction:Prodigal:2.6,similar to AA sequence:UniProtKB:P64228;locus_tag=OMCDBPEM_00743;product=Glutamine--fructose-6-phosphate aminotransferase [isomerizing]
1	Prodigal:2.6	CDS	795674	796531	.	+	0	ID=OMCDBPEM_00744;eC_number=3.1.3.104;Name=ywtE_1;dbxref=COG:COG0561;gene=ywtE_1;inference=ab initio prediction:Prodigal:2.6,similar to AA sequence:UniProtKB:P96741;locus_tag=OMCDBPEM_00744;product=5-amino-6-(5-phospho-D-ribitylamino)uracil phosphatase YwtE
1	Prodigal:2.6	CDS	796836	797987	.	-	0	ID=OMCDBPEM_00745;inference=ab initio prediction:Prodigal:2.6;locus_tag=OMCDBPEM_00745;product=hypothetical protein
1	Prodigal:2.6	CDS	798120	798851	.	+	0	ID=OMCDBPEM_00746;eC_number=3.6.1.41;Name=apaH;gene=apaH;inference=ab initio prediction:Prodigal:2.6,protein motif:HAMAP:MF_00199;locus_tag=OMCDBPEM_00746;product=Bis(5'-nucleosyl)-tetraphosphatase%2C symmetrical
1	Prodigal:2.6	CDS	799112	800065	.	-	0	ID=OMCDBPEM_00747;Name=czcD_1;dbxref=COG:COG1230;gene=czcD_1;inference=ab initio prediction:Prodigal:2.6,similar to AA sequence:UniProtKB:O07084;locus_tag=OMCDBPEM_00747;product=Cadmium%2C cobalt and zinc/H(+)-K(+) antiporter
1	Prodigal:2.6	CDS	800052	800393	.	-	0	ID=OMCDBPEM_00748;Name=czrA_2;dbxref=COG:COG0640;gene=czrA_2;inference=ab initio prediction:Prodigal:2.6,similar to AA sequence:UniProtKB:O31844;locus_tag=OMCDBPEM_00748;product=HTH-type transcriptional repressor CzrA
1	Prodigal:2.6	CDS	800538	801194	.	+	0	ID=OMCDBPEM_00749;eC_number=4.-.-.-;Name=yhfK;dbxref=COG:COG0702;gene=yhfK;inference=ab initio prediction:Prodigal:2.6,similar to AA sequence:UniProtKB:O07609;locus_tag=OMCDBPEM_00749;product=putative sugar epimerase YhfK
1	Prodigal:2.6	CDS	801836	802774	.	+	0	ID=OMCDBPEM_00750;eC_number=5.3.1.8;Name=gmuF;dbxref=COG:COG1482;gene=gmuF;inference=ab initio prediction:Prodigal:2.6,similar to AA sequence:UniProtKB:O05511;locus_tag=OMCDBPEM_00750;product=putative mannose-6-phosphate isomerase GmuF
1	Prodigal:2.6	CDS	802829	803056	.	+	0	ID=OMCDBPEM_00751;inference=ab initio prediction:Prodigal:2.6;locus_tag=OMCDBPEM_00751;product=hypothetical protein
1	Prodigal:2.6	CDS	803289	804665	.	+	0	ID=OMCDBPEM_00752;inference=ab initio prediction:Prodigal:2.6;locus_tag=OMCDBPEM_00752;product=hypothetical protein
1	Prodigal:2.6	CDS	804846	805256	.	+	0	ID=OMCDBPEM_00753;inference=ab initio prediction:Prodigal:2.6;locus_tag=OMCDBPEM_00753;product=hypothetical protein
1	Prodigal:2.6	CDS	805444	805890	.	+	0	ID=OMCDBPEM_00754;eC_number=1.16.-.-;Name=dps1;dbxref=COG:COG0783;gene=dps1;inference=ab initio prediction:Prodigal:2.6,similar to AA sequence:UniProtKB:Q8RPQ1;locus_tag=OMCDBPEM_00754;product=DNA protection during starvation protein 1
1	Prodigal:2.6	CDS	806014	806724	.	-	0	ID=OMCDBPEM_00755;eC_number=2.4.2.1;Name=deoD;dbxref=COG:COG0813;gene=deoD;inference=ab initio prediction:Prodigal:2.6,similar to AA sequence:UniProtKB:O34925;locus_tag=OMCDBPEM_00755;product=Purine nucleoside phosphorylase DeoD-type
1	Prodigal:2.6	CDS	806932	807594	.	+	0	ID=OMCDBPEM_00756;eC_number=4.1.2.4;Name=deoC2;gene=deoC2;inference=ab initio prediction:Prodigal:2.6,similar to AA sequence:UniProtKB:P99174;locus_tag=OMCDBPEM_00756;product=Deoxyribose-phosphate aldolase 2
1	Prodigal:2.6	CDS	807627	808928	.	+	0	ID=OMCDBPEM_00757;eC_number=2.4.2.2;Name=pdp;gene=pdp;inference=ab initio prediction:Prodigal:2.6,similar to AA sequence:UniProtKB:Q7A4D0;locus_tag=OMCDBPEM_00757;product=Pyrimidine-nucleoside phosphorylase
1	Prodigal:2.6	CDS	808938	810131	.	+	0	ID=OMCDBPEM_00758;eC_number=5.4.2.7;Name=deoB;gene=deoB;inference=ab initio prediction:Prodigal:2.6,similar to AA sequence:UniProtKB:P99100;locus_tag=OMCDBPEM_00758;product=Phosphopentomutase
1	Prodigal:2.6	CDS	810128	810478	.	+	0	ID=OMCDBPEM_00759;inference=ab initio prediction:Prodigal:2.6;locus_tag=OMCDBPEM_00759;product=hypothetical protein
1	Prodigal:2.6	CDS	810629	811099	.	-	0	ID=OMCDBPEM_00760;eC_number=4.4.1.21;Name=luxS;gene=luxS;inference=ab initio prediction:Prodigal:2.6,similar to AA sequence:UniProtKB:P65330;locus_tag=OMCDBPEM_00760;product=S-ribosylhomocysteine lyase
1	Prodigal:2.6	CDS	811327	812511	.	+	0	ID=OMCDBPEM_00761;eC_number=3.5.1.-;Name=abgB;dbxref=COG:COG1473;gene=abgB;inference=ab initio prediction:Prodigal:2.6,similar to AA sequence:UniProtKB:P76052;locus_tag=OMCDBPEM_00761;product=p-aminobenzoyl-glutamate hydrolase subunit B
1	Prodigal:2.6	CDS	812511	813701	.	+	0	ID=OMCDBPEM_00762;inference=ab initio prediction:Prodigal:2.6;locus_tag=OMCDBPEM_00762;product=hypothetical protein
1	Prodigal:2.6	CDS	813875	814540	.	+	0	ID=OMCDBPEM_00763;inference=ab initio prediction:Prodigal:2.6;locus_tag=OMCDBPEM_00763;product=hypothetical protein
1	Prodigal:2.6	CDS	814762	815559	.	-	0	ID=OMCDBPEM_00764;eC_number=2.7.1.33;Name=coaW;dbxref=COG:COG5146;gene=coaW;inference=ab initio prediction:Prodigal:2.6,similar to AA sequence:UniProtKB:Q2FWC7;locus_tag=OMCDBPEM_00764;product=Type II pantothenate kinase
1	Prodigal:2.6	CDS	815862	816722	.	+	0	ID=OMCDBPEM_00765;eC_number=2.3.1.57;Name=bltD;dbxref=COG:COG0454;gene=bltD;inference=ab initio prediction:Prodigal:2.6,similar to AA sequence:UniProtKB:P39909;locus_tag=OMCDBPEM_00765;product=Spermine/spermidine acetyltransferase
1	Prodigal:2.6	CDS	816833	817369	.	+	0	ID=OMCDBPEM_00766;Name=rpoE;gene=rpoE;inference=ab initio prediction:Prodigal:2.6,similar to AA sequence:UniProtKB:P66715;locus_tag=OMCDBPEM_00766;product=putative DNA-directed RNA polymerase subunit delta
1	Prodigal:2.6	CDS	817706	819313	.	+	0	ID=OMCDBPEM_00767;eC_number=6.3.4.2;Name=pyrG;gene=pyrG;inference=ab initio prediction:Prodigal:2.6,similar to AA sequence:UniProtKB:P99072;locus_tag=OMCDBPEM_00767;product=CTP synthase
1	Prodigal:2.6	CDS	819540	820061	.	-	0	ID=OMCDBPEM_00768;inference=ab initio prediction:Prodigal:2.6;locus_tag=OMCDBPEM_00768;product=hypothetical protein
1	Prodigal:2.6	CDS	820281	821141	.	+	0	ID=OMCDBPEM_00769;eC_number=4.1.2.13;Name=fba;gene=fba;inference=ab initio prediction:Prodigal:2.6,similar to AA sequence:UniProtKB:P99075;locus_tag=OMCDBPEM_00769;product=Fructose-bisphosphate aldolase
1	Prodigal:2.6	CDS	821502	822761	.	+	0	ID=OMCDBPEM_00770;eC_number=2.5.1.7;Name=murA2;gene=murA2;inference=ab initio prediction:Prodigal:2.6,similar to AA sequence:UniProtKB:P65457;locus_tag=OMCDBPEM_00770;product=UDP-N-acetylglucosamine 1-carboxyvinyltransferase 2
1	Prodigal:2.6	CDS	823189	824616	.	+	0	ID=OMCDBPEM_00771;eC_number=1.2.1.3;dbxref=COG:COG1012;inference=ab initio prediction:Prodigal:2.6,similar to AA sequence:UniProtKB:Q99SD6;locus_tag=OMCDBPEM_00771;product=Putative aldehyde dehydrogenase
1	Prodigal:2.6	CDS	824920	826236	.	+	0	ID=OMCDBPEM_00772;eC_number=3.6.4.-;Name=rho;dbxref=COG:COG1158;gene=rho;inference=ab initio prediction:Prodigal:2.6,similar to AA sequence:UniProtKB:P0AG30;locus_tag=OMCDBPEM_00772;product=Transcription termination factor Rho
1	Prodigal:2.6	CDS	826353	826610	.	+	0	ID=OMCDBPEM_00773;Name=rpmE2;dbxref=COG:COG0254;gene=rpmE2;inference=ab initio prediction:Prodigal:2.6,similar to AA sequence:UniProtKB:Q2FWD8;locus_tag=OMCDBPEM_00773;product=50S ribosomal protein L31 type B
1	Prodigal:2.6	CDS	826897	827496	.	+	0	ID=OMCDBPEM_00774;eC_number=2.7.1.21;Name=tdk;gene=tdk;inference=ab initio prediction:Prodigal:2.6,similar to AA sequence:UniProtKB:P65231;locus_tag=OMCDBPEM_00774;product=Thymidine kinase
1	Prodigal:2.6	CDS	827496	828572	.	+	0	ID=OMCDBPEM_00775;Name=prfA;dbxref=COG:COG0216;gene=prfA;inference=ab initio prediction:Prodigal:2.6,similar to AA sequence:UniProtKB:Q8DU64;locus_tag=OMCDBPEM_00775;product=Peptide chain release factor 1
1	Prodigal:2.6	CDS	828559	829395	.	+	0	ID=OMCDBPEM_00776;eC_number=2.1.1.297;Name=prmC;dbxref=COG:COG2890;gene=prmC;inference=ab initio prediction:Prodigal:2.6,similar to AA sequence:UniProtKB:P0ACC1;locus_tag=OMCDBPEM_00776;product=Release factor glutamine methyltransferase
1	Prodigal:2.6	CDS	829558	830601	.	+	0	ID=OMCDBPEM_00777;eC_number=2.7.7.87;Name=ywlC;dbxref=COG:COG0009;gene=ywlC;inference=ab initio prediction:Prodigal:2.6,similar to AA sequence:UniProtKB:P39153;locus_tag=OMCDBPEM_00777;product=Threonylcarbamoyl-AMP synthase
1	Prodigal:2.6	CDS	830598	831017	.	+	0	ID=OMCDBPEM_00778;eC_number=3.1.3.48;Name=ptpB;dbxref=COG:COG0394;gene=ptpB;inference=ab initio prediction:Prodigal:2.6,similar to AA sequence:UniProtKB:P0C5D3;locus_tag=OMCDBPEM_00778;product=Low molecular weight protein-tyrosine-phosphatase PtpB
1	Prodigal:2.6	CDS	831127	831651	.	+	0	ID=OMCDBPEM_00779;inference=ab initio prediction:Prodigal:2.6,similar to AA sequence:UniProtKB:P39157;locus_tag=OMCDBPEM_00779;note=UPF0340 protein YwlG;product=hypothetical protein
1	Prodigal:2.6	CDS	831676	832914	.	+	0	ID=OMCDBPEM_00780;eC_number=2.1.2.1;Name=glyA;dbxref=COG:COG0112;gene=glyA;inference=ab initio prediction:Prodigal:2.6,similar to AA sequence:UniProtKB:Q5HE87;locus_tag=OMCDBPEM_00780;product=Serine hydroxymethyltransferase
1	Prodigal:2.6	CDS	832943	833572	.	+	0	ID=OMCDBPEM_00781;eC_number=2.4.2.9;Name=upp;gene=upp;inference=ab initio prediction:Prodigal:2.6,similar to AA sequence:UniProtKB:P67396;locus_tag=OMCDBPEM_00781;product=Uracil phosphoribosyltransferase
1	Prodigal:2.6	CDS	833594	834742	.	+	0	ID=OMCDBPEM_00782;eC_number=5.1.3.14;Name=mnaA;dbxref=COG:COG0381;gene=mnaA;inference=ab initio prediction:Prodigal:2.6,similar to AA sequence:UniProtKB:P39131;locus_tag=OMCDBPEM_00782;product=UDP-N-acetylglucosamine 2-epimerase
1	Prodigal:2.6	CDS	834895	835245	.	+	0	ID=OMCDBPEM_00783;inference=ab initio prediction:Prodigal:2.6;locus_tag=OMCDBPEM_00783;product=hypothetical protein
1	Prodigal:2.6	CDS	835271	835999	.	+	0	ID=OMCDBPEM_00784;Name=atpB;gene=atpB;inference=ab initio prediction:Prodigal:2.6,similar to AA sequence:UniProtKB:P09218;locus_tag=OMCDBPEM_00784;product=ATP synthase subunit a
1	Prodigal:2.6	CDS	836042	836254	.	+	0	ID=OMCDBPEM_00785;Name=atpE;gene=atpE;inference=ab initio prediction:Prodigal:2.6,similar to AA sequence:UniProtKB:P00845;locus_tag=OMCDBPEM_00785;product=ATP synthase subunit c
1	Prodigal:2.6	CDS	836352	836867	.	+	0	ID=OMCDBPEM_00786;Name=atpF;gene=atpF;inference=ab initio prediction:Prodigal:2.6,similar to AA sequence:UniProtKB:Q7A4E7;locus_tag=OMCDBPEM_00786;product=ATP synthase subunit b
1	Prodigal:2.6	CDS	836867	837406	.	+	0	ID=OMCDBPEM_00787;Name=atpH;gene=atpH;inference=ab initio prediction:Prodigal:2.6,similar to AA sequence:UniProtKB:P99109;locus_tag=OMCDBPEM_00787;product=ATP synthase subunit delta
1	Prodigal:2.6	CDS	837429	838940	.	+	0	ID=OMCDBPEM_00788;eC_number=3.6.3.14;Name=atpA;gene=atpA;inference=ab initio prediction:Prodigal:2.6,similar to AA sequence:UniProtKB:P99111;locus_tag=OMCDBPEM_00788;product=ATP synthase subunit alpha
1	Prodigal:2.6	CDS	839025	839891	.	+	0	ID=OMCDBPEM_00789;Name=atpG;gene=atpG;inference=ab initio prediction:Prodigal:2.6,similar to AA sequence:UniProtKB:Q7A4E8;locus_tag=OMCDBPEM_00789;product=ATP synthase gamma chain
1	Prodigal:2.6	CDS	839913	841325	.	+	0	ID=OMCDBPEM_00790;eC_number=3.6.3.14;Name=atpD;gene=atpD;inference=ab initio prediction:Prodigal:2.6,similar to AA sequence:UniProtKB:P99112;locus_tag=OMCDBPEM_00790;product=ATP synthase subunit beta
1	Prodigal:2.6	CDS	841345	841749	.	+	0	ID=OMCDBPEM_00791;Name=atpC;gene=atpC;inference=ab initio prediction:Prodigal:2.6,similar to AA sequence:UniProtKB:P63665;locus_tag=OMCDBPEM_00791;product=ATP synthase epsilon chain
1	Prodigal:2.6	CDS	841898	842131	.	+	0	ID=OMCDBPEM_00792;inference=ab initio prediction:Prodigal:2.6;locus_tag=OMCDBPEM_00792;product=hypothetical protein
1	Prodigal:2.6	CDS	842241	843506	.	+	0	ID=OMCDBPEM_00793;eC_number=2.5.1.7;Name=murA1;gene=murA1;inference=ab initio prediction:Prodigal:2.6,similar to AA sequence:UniProtKB:P84058;locus_tag=OMCDBPEM_00793;product=UDP-N-acetylglucosamine 1-carboxyvinyltransferase 1
1	Prodigal:2.6	CDS	843540	843977	.	+	0	ID=OMCDBPEM_00794;eC_number=4.2.1.59;Name=fabZ;dbxref=COG:COG0764;gene=fabZ;inference=ab initio prediction:Prodigal:2.6,similar to AA sequence:UniProtKB:Q9HXY7;locus_tag=OMCDBPEM_00794;product=3-hydroxyacyl-[acyl-carrier-protein] dehydratase FabZ
1	Prodigal:2.6	CDS	844295	844735	.	-	0	ID=OMCDBPEM_00795;inference=ab initio prediction:Prodigal:2.6;locus_tag=OMCDBPEM_00795;product=hypothetical protein
1	Prodigal:2.6	CDS	844926	845321	.	+	0	ID=OMCDBPEM_00796;Name=ssbA_1;dbxref=COG:COG0629;gene=ssbA_1;inference=ab initio prediction:Prodigal:2.6,similar to AA sequence:UniProtKB:P37455;locus_tag=OMCDBPEM_00796;product=Single-stranded DNA-binding protein A
1	Prodigal:2.6	CDS	845709	846368	.	+	0	ID=OMCDBPEM_00797;eC_number=3.2.-.-;Name=sceD;gene=sceD;inference=ab initio prediction:Prodigal:2.6,similar to AA sequence:UniProtKB:Q99SG2;locus_tag=OMCDBPEM_00797;product=putative transglycosylase SceD
1	Prodigal:2.6	CDS	846652	847341	.	+	0	ID=OMCDBPEM_00798;eC_number=3.5.99.2;Name=tenA;dbxref=COG:COG0819;gene=tenA;inference=ab initio prediction:Prodigal:2.6,similar to AA sequence:UniProtKB:Q8CNK1;locus_tag=OMCDBPEM_00798;product=Aminopyrimidine aminohydrolase
1	Prodigal:2.6	CDS	847334	848155	.	+	0	ID=OMCDBPEM_00799;eC_number=2.7.1.49;Name=thiD;gene=thiD;inference=ab initio prediction:Prodigal:2.6,similar to AA sequence:UniProtKB:P99124;locus_tag=OMCDBPEM_00799;product=Hydroxymethylpyrimidine/phosphomethylpyrimidine kinase
1	Prodigal:2.6	CDS	848148	848936	.	+	0	ID=OMCDBPEM_00800;eC_number=2.7.1.50;Name=thiM;gene=thiM;inference=ab initio prediction:Prodigal:2.6,similar to AA sequence:UniProtKB:P66923;locus_tag=OMCDBPEM_00800;product=Hydroxyethylthiazole kinase
1	Prodigal:2.6	CDS	848939	849580	.	+	0	ID=OMCDBPEM_00801;eC_number=2.5.1.3;Name=thiE_2;gene=thiE_2;inference=ab initio prediction:Prodigal:2.6,similar to AA sequence:UniProtKB:P66919;locus_tag=OMCDBPEM_00801;product=Thiamine-phosphate synthase
1	Prodigal:2.6	CDS	849669	850541	.	+	0	ID=OMCDBPEM_00802;Name=yidC_2;gene=yidC_2;inference=ab initio prediction:Prodigal:2.6,similar to AA sequence:UniProtKB:P65629;locus_tag=OMCDBPEM_00802;product=Membrane protein insertase YidC
1	Prodigal:2.6	CDS	850647	851300	.	-	0	ID=OMCDBPEM_00803;Name=yedJ;dbxref=COG:COG1418;gene=yedJ;inference=ab initio prediction:Prodigal:2.6,similar to AA sequence:UniProtKB:P46144;locus_tag=OMCDBPEM_00803;product=putative protein YedJ
1	Prodigal:2.6	CDS	851482	852966	.	-	0	ID=OMCDBPEM_00804;eC_number=2.7.8.-;Name=cls_1;gene=cls_1;inference=ab initio prediction:Prodigal:2.6,similar to AA sequence:UniProtKB:P63801;locus_tag=OMCDBPEM_00804;product=Cardiolipin synthase
1	Prodigal:2.6	CDS	853140	853433	.	+	0	ID=OMCDBPEM_00805;Name=ricR_2;dbxref=COG:COG1937;gene=ricR_2;inference=ab initio prediction:Prodigal:2.6,similar to AA sequence:UniProtKB:O07434;locus_tag=OMCDBPEM_00805;product=Copper-sensing transcriptional repressor RicR
1	Prodigal:2.6	CDS	853446	853649	.	+	0	ID=OMCDBPEM_00806;inference=ab initio prediction:Prodigal:2.6;locus_tag=OMCDBPEM_00806;product=hypothetical protein
1	Prodigal:2.6	CDS	853792	853929	.	+	0	ID=OMCDBPEM_00807;inference=ab initio prediction:Prodigal:2.6;locus_tag=OMCDBPEM_00807;product=hypothetical protein
1	Prodigal:2.6	CDS	854028	855239	.	-	0	ID=OMCDBPEM_00808;eC_number=2.4.1.129;Name=rodA;dbxref=COG:COG0772;gene=rodA;inference=ab initio prediction:Prodigal:2.6,similar to AA sequence:UniProtKB:P39604;locus_tag=OMCDBPEM_00808;product=Peptidoglycan glycosyltransferase RodA
1	Prodigal:2.6	CDS	855630	856703	.	+	0	ID=OMCDBPEM_00809;eC_number=6.3.2.4;Name=ddl;dbxref=COG:COG1181;gene=ddl;inference=ab initio prediction:Prodigal:2.6,similar to AA sequence:UniProtKB:Q5HEB7;locus_tag=OMCDBPEM_00809;product=D-alanine--D-alanine ligase
1	Prodigal:2.6	CDS	856715	858070	.	+	0	ID=OMCDBPEM_00810;eC_number=6.3.2.10;Name=murF_1;dbxref=COG:COG0770;gene=murF_1;inference=ab initio prediction:Prodigal:2.6,similar to AA sequence:UniProtKB:P11880;locus_tag=OMCDBPEM_00810;product=UDP-N-acetylmuramoyl-tripeptide--D-alanyl-D-alanine ligase
1	Prodigal:2.6	CDS	858370	859899	.	+	0	ID=OMCDBPEM_00811;eC_number=3.6.4.13;Name=cshA;dbxref=COG:COG0513;gene=cshA;inference=ab initio prediction:Prodigal:2.6,similar to AA sequence:UniProtKB:Q2FWH5;locus_tag=OMCDBPEM_00811;product=DEAD-box ATP-dependent RNA helicase CshA
1	Prodigal:2.6	CDS	860149	860628	.	+	0	ID=OMCDBPEM_00812;inference=ab initio prediction:Prodigal:2.6;locus_tag=OMCDBPEM_00812;product=hypothetical protein
1	Prodigal:2.6	CDS	860615	862126	.	+	0	ID=OMCDBPEM_00813;inference=ab initio prediction:Prodigal:2.6;locus_tag=OMCDBPEM_00813;product=hypothetical protein
1	Prodigal:2.6	CDS	862113	862622	.	+	0	ID=OMCDBPEM_00814;inference=ab initio prediction:Prodigal:2.6;locus_tag=OMCDBPEM_00814;product=hypothetical protein
1	Prodigal:2.6	CDS	862670	863023	.	+	0	ID=OMCDBPEM_00815;eC_number=2.7.8.7;Name=acpS;dbxref=COG:COG0736;gene=acpS;inference=ab initio prediction:Prodigal:2.6,similar to AA sequence:UniProtKB:Q5HED0;locus_tag=OMCDBPEM_00815;product=Holo-[acyl-carrier-protein] synthase
1	Prodigal:2.6	CDS	863090	864238	.	+	0	ID=OMCDBPEM_00816;eC_number=5.1.1.1;Name=alr1;dbxref=COG:COG0787;gene=alr1;inference=ab initio prediction:Prodigal:2.6,similar to AA sequence:UniProtKB:P63479;locus_tag=OMCDBPEM_00816;product=Alanine racemase 1
1	Prodigal:2.6	CDS	864325	864495	.	+	0	ID=OMCDBPEM_00817;Name=mazE;gene=mazE;inference=ab initio prediction:Prodigal:2.6,similar to AA sequence:UniProtKB:P0C7B4;locus_tag=OMCDBPEM_00817;product=Antitoxin MazE
1	Prodigal:2.6	CDS	864492	864854	.	+	0	ID=OMCDBPEM_00818;eC_number=3.1.-.-;Name=mazF;dbxref=COG:COG2337;gene=mazF;inference=ab initio prediction:Prodigal:2.6,similar to AA sequence:UniProtKB:Q2FWI8;locus_tag=OMCDBPEM_00818;product=Endoribonuclease MazF
1	Prodigal:2.6	CDS	865199	866200	.	+	0	ID=OMCDBPEM_00819;eC_number=3.1.3.3;Name=rsbU;dbxref=COG:COG2208;gene=rsbU;inference=ab initio prediction:Prodigal:2.6,similar to AA sequence:UniProtKB:P40399;locus_tag=OMCDBPEM_00819;product=Phosphoserine phosphatase RsbU
1	Prodigal:2.6	CDS	866300	866626	.	+	0	ID=OMCDBPEM_00820;Name=rsbV;gene=rsbV;inference=ab initio prediction:Prodigal:2.6,similar to AA sequence:UniProtKB:P66838;locus_tag=OMCDBPEM_00820;product=Anti-sigma-B factor antagonist
1	Prodigal:2.6	CDS	866628	867107	.	+	0	ID=OMCDBPEM_00821;eC_number=2.7.11.1;Name=rsbW;gene=rsbW;inference=ab initio prediction:Prodigal:2.6,similar to AA sequence:UniProtKB:P0A0H7;locus_tag=OMCDBPEM_00821;product=Serine-protein kinase RsbW
1	Prodigal:2.6	CDS	867082	867852	.	+	0	ID=OMCDBPEM_00822;Name=sigB;dbxref=COG:COG1191;gene=sigB;inference=ab initio prediction:Prodigal:2.6,similar to AA sequence:UniProtKB:P06574;locus_tag=OMCDBPEM_00822;product=RNA polymerase sigma-B factor
1	Prodigal:2.6	CDS	868140	870290	.	+	0	ID=OMCDBPEM_00823;Name=yhgF;dbxref=COG:COG2183;gene=yhgF;inference=ab initio prediction:Prodigal:2.6,similar to AA sequence:UniProtKB:P46837;locus_tag=OMCDBPEM_00823;product=Protein YhgF
1	Prodigal:2.6	CDS	870283	870738	.	+	0	ID=OMCDBPEM_00824;inference=ab initio prediction:Prodigal:2.6,protein motif:HAMAP:MF_00745;locus_tag=OMCDBPEM_00824;product=Protein SprT-like protein
1	Aragorn:1.2	tRNA	871496	871582	.	+	.	ID=OMCDBPEM_00825;inference=COORDINATES:profile:Aragorn:1.2;locus_tag=OMCDBPEM_00825;product=tRNA-Leu(gag)
1	Aragorn:1.2	tRNA	871605	871678	.	+	.	ID=OMCDBPEM_00826;inference=COORDINATES:profile:Aragorn:1.2;locus_tag=OMCDBPEM_00826;product=tRNA-Gly(tcc)
1	Prodigal:2.6	CDS	876868	876957	.	+	0	ID=OMCDBPEM_00827;inference=ab initio prediction:Prodigal:2.6;locus_tag=OMCDBPEM_00827;product=hypothetical protein
1	Prodigal:2.6	CDS	877055	878329	.	-	0	ID=OMCDBPEM_00828;eC_number=4.3.1.19;Name=ilvA;dbxref=COG:COG1171;gene=ilvA;inference=ab initio prediction:Prodigal:2.6,similar to AA sequence:UniProtKB:P9WG95;locus_tag=OMCDBPEM_00828;product=L-threonine dehydratase biosynthetic IlvA
1	Prodigal:2.6	CDS	878338	878907	.	-	0	ID=OMCDBPEM_00829;eC_number=4.2.1.33;Name=leuD;dbxref=COG:COG0066;gene=leuD;inference=ab initio prediction:Prodigal:2.6,similar to AA sequence:UniProtKB:Q8DTG5;locus_tag=OMCDBPEM_00829;product=3-isopropylmalate dehydratase small subunit
1	Prodigal:2.6	CDS	878908	880278	.	-	0	ID=OMCDBPEM_00830;eC_number=4.2.1.33;Name=leuC;dbxref=COG:COG0065;gene=leuC;inference=ab initio prediction:Prodigal:2.6,similar to AA sequence:UniProtKB:P80858;locus_tag=OMCDBPEM_00830;product=3-isopropylmalate dehydratase large subunit
1	Prodigal:2.6	CDS	880294	881337	.	-	0	ID=OMCDBPEM_00831;eC_number=1.1.1.85;Name=leuB;dbxref=COG:COG0473;gene=leuB;inference=ab initio prediction:Prodigal:2.6,similar to AA sequence:UniProtKB:P12010;locus_tag=OMCDBPEM_00831;product=3-isopropylmalate dehydrogenase
1	Prodigal:2.6	CDS	881334	882869	.	-	0	ID=OMCDBPEM_00832;eC_number=2.3.3.13;Name=leuA;gene=leuA;inference=ab initio prediction:Prodigal:2.6,similar to AA sequence:UniProtKB:Q71Y35;locus_tag=OMCDBPEM_00832;product=2-isopropylmalate synthase
1	Prodigal:2.6	CDS	882892	883896	.	-	0	ID=OMCDBPEM_00833;eC_number=1.1.1.86;Name=ilvC;dbxref=COG:COG0059;gene=ilvC;inference=ab initio prediction:Prodigal:2.6,similar to AA sequence:UniProtKB:Q2FWK4;locus_tag=OMCDBPEM_00833;product=Ketol-acid reductoisomerase (NADP(+))
1	Prodigal:2.6	CDS	884013	884246	.	-	0	ID=OMCDBPEM_00834;inference=ab initio prediction:Prodigal:2.6;locus_tag=OMCDBPEM_00834;product=hypothetical protein
1	Prodigal:2.6	CDS	884246	885988	.	-	0	ID=OMCDBPEM_00835;eC_number=2.2.1.6;Name=ilvB;dbxref=COG:COG0028;gene=ilvB;inference=ab initio prediction:Prodigal:2.6,similar to AA sequence:UniProtKB:P37251;locus_tag=OMCDBPEM_00835;product=Acetolactate synthase large subunit
1	Prodigal:2.6	CDS	886005	887693	.	-	0	ID=OMCDBPEM_00836;eC_number=4.2.1.9;Name=ilvD;dbxref=COG:COG0129;gene=ilvD;inference=ab initio prediction:Prodigal:2.6,similar to AA sequence:UniProtKB:P51785;locus_tag=OMCDBPEM_00836;product=Dihydroxy-acid dehydratase
1	Prodigal:2.6	CDS	888172	888633	.	+	0	ID=OMCDBPEM_00837;Name=tsaE;dbxref=COG:COG0802;gene=tsaE;inference=ab initio prediction:Prodigal:2.6,similar to AA sequence:UniProtKB:O05515;locus_tag=OMCDBPEM_00837;product=tRNA threonylcarbamoyladenosine biosynthesis protein TsaE
1	Prodigal:2.6	CDS	888614	889276	.	+	0	ID=OMCDBPEM_00838;Name=tsaB;dbxref=COG:COG1214;gene=tsaB;inference=ab initio prediction:Prodigal:2.6,similar to AA sequence:UniProtKB:O05516;locus_tag=OMCDBPEM_00838;product=tRNA threonylcarbamoyladenosine biosynthesis protein TsaB
1	Prodigal:2.6	CDS	889249	889710	.	+	0	ID=OMCDBPEM_00839;eC_number=2.3.1.255;Name=rimI;dbxref=COG:COG0456;gene=rimI;inference=ab initio prediction:Prodigal:2.6,similar to AA sequence:UniProtKB:I6YG32;locus_tag=OMCDBPEM_00839;product=N-alpha-acetyltransferase RimI
1	Prodigal:2.6	CDS	889692	890729	.	+	0	ID=OMCDBPEM_00840;eC_number=2.3.1.234;Name=tsaD;gene=tsaD;inference=ab initio prediction:Prodigal:2.6,similar to AA sequence:UniProtKB:Q7A4H8;locus_tag=OMCDBPEM_00840;product=tRNA N6-adenosine threonylcarbamoyltransferase
1	Prodigal:2.6	CDS	890812	892428	.	-	0	ID=OMCDBPEM_00841;Name=mutS_1;dbxref=COG:COG0249;gene=mutS_1;inference=ab initio prediction:Prodigal:2.6,similar to AA sequence:UniProtKB:Q56215;locus_tag=OMCDBPEM_00841;product=DNA mismatch repair protein MutS
1	Prodigal:2.6	CDS	892770	894704	.	-	0	ID=OMCDBPEM_00842;Name=yheS;dbxref=COG:COG0488;gene=yheS;inference=ab initio prediction:Prodigal:2.6,similar to AA sequence:UniProtKB:P63389;locus_tag=OMCDBPEM_00842;product=putative ABC transporter ATP-binding protein YheS
1	Prodigal:2.6	CDS	895052	895687	.	+	0	ID=OMCDBPEM_00843;Name=rex;dbxref=COG:COG2344;gene=rex;inference=ab initio prediction:Prodigal:2.6,similar to AA sequence:UniProtKB:O05521;locus_tag=OMCDBPEM_00843;product=Redox-sensing transcriptional repressor Rex
1	Prodigal:2.6	CDS	895833	896114	.	+	0	ID=OMCDBPEM_00844;inference=ab initio prediction:Prodigal:2.6;locus_tag=OMCDBPEM_00844;product=hypothetical protein
1	Prodigal:2.6	CDS	896200	897252	.	+	0	ID=OMCDBPEM_00845;inference=ab initio prediction:Prodigal:2.6,similar to AA sequence:UniProtKB:P33015;locus_tag=OMCDBPEM_00845;note=UPF0394 inner membrane protein YeeE;product=hypothetical protein
1	Prodigal:2.6	CDS	897304	897528	.	+	0	ID=OMCDBPEM_00846;Name=yeeD;dbxref=COG:COG0425;gene=yeeD;inference=ab initio prediction:Prodigal:2.6,similar to AA sequence:UniProtKB:P33014;locus_tag=OMCDBPEM_00846;product=Putative sulfur carrier protein YeeD
1	Prodigal:2.6	CDS	897948	899198	.	+	0	ID=OMCDBPEM_00847;Name=nrgA;gene=nrgA;inference=ab initio prediction:Prodigal:2.6,similar to AA sequence:UniProtKB:Q07429;locus_tag=OMCDBPEM_00847;product=Ammonium transporter
1	Prodigal:2.6	CDS	899333	900286	.	+	0	ID=OMCDBPEM_00848;Name=treR;dbxref=COG:COG1609;gene=treR;inference=ab initio prediction:Prodigal:2.6,similar to AA sequence:UniProtKB:P36673;locus_tag=OMCDBPEM_00848;product=HTH-type transcriptional regulator TreR
1	Prodigal:2.6	CDS	900546	902018	.	+	0	ID=OMCDBPEM_00849;eC_number=3.2.1.26;Name=scrB;dbxref=COG:COG1621;gene=scrB;inference=ab initio prediction:Prodigal:2.6,similar to AA sequence:UniProtKB:P13394;locus_tag=OMCDBPEM_00849;product=Sucrose-6-phosphate hydrolase
1	Prodigal:2.6	CDS	902025	902984	.	+	0	ID=OMCDBPEM_00850;eC_number=2.7.1.4;Name=scrK;dbxref=COG:COG0524;gene=scrK;inference=ab initio prediction:Prodigal:2.6,similar to AA sequence:UniProtKB:P26420;locus_tag=OMCDBPEM_00850;product=Fructokinase
1	Prodigal:2.6	CDS	903052	903768	.	-	0	ID=OMCDBPEM_00851;Name=agrA;dbxref=COG:COG3279;gene=agrA;inference=ab initio prediction:Prodigal:2.6,similar to AA sequence:UniProtKB:Q5HEG2;locus_tag=OMCDBPEM_00851;product=Accessory gene regulator A
1	Prodigal:2.6	CDS	903785	905074	.	-	0	ID=OMCDBPEM_00852;inference=ab initio prediction:Prodigal:2.6;locus_tag=OMCDBPEM_00852;product=hypothetical protein
1	Prodigal:2.6	CDS	905101	905241	.	-	0	ID=OMCDBPEM_00853;inference=ab initio prediction:Prodigal:2.6;locus_tag=OMCDBPEM_00853;product=hypothetical protein
1	Prodigal:2.6	CDS	905225	905809	.	-	0	ID=OMCDBPEM_00854;eC_number=3.4.-.-;Name=agrB;dbxref=COG:COG4512;gene=agrB;inference=ab initio prediction:Prodigal:2.6,similar to AA sequence:UniProtKB:P0C1P7;locus_tag=OMCDBPEM_00854;product=Accessory gene regulator protein B
1	Prodigal:2.6	CDS	906584	907369	.	-	0	ID=OMCDBPEM_00855;eC_number=3.5.1.3;Name=yafV;gene=yafV;inference=ab initio prediction:Prodigal:2.6,similar to AA sequence:UniProtKB:P0DP65;locus_tag=OMCDBPEM_00855;product=Omega-amidase YafV
1	Prodigal:2.6	CDS	907721	909178	.	+	0	ID=OMCDBPEM_00856;inference=ab initio prediction:Prodigal:2.6;locus_tag=OMCDBPEM_00856;product=hypothetical protein
1	Prodigal:2.6	CDS	909238	909978	.	-	0	ID=OMCDBPEM_00857;inference=ab initio prediction:Prodigal:2.6;locus_tag=OMCDBPEM_00857;product=hypothetical protein
1	Prodigal:2.6	CDS	910153	910437	.	+	0	ID=OMCDBPEM_00858;Name=groS;gene=groS;inference=ab initio prediction:Prodigal:2.6,similar to AA sequence:UniProtKB:P99104;locus_tag=OMCDBPEM_00858;product=10 kDa chaperonin
1	Prodigal:2.6	CDS	910493	912112	.	+	0	ID=OMCDBPEM_00859;Name=groL;gene=groL;inference=ab initio prediction:Prodigal:2.6,similar to AA sequence:UniProtKB:P99083;locus_tag=OMCDBPEM_00859;product=60 kDa chaperonin
1	Prodigal:2.6	CDS	912181	913356	.	-	0	ID=OMCDBPEM_00860;Name=Int-Tn;gene=Int-Tn;inference=ab initio prediction:Prodigal:2.6,similar to AA sequence:UniProtKB:P22886;locus_tag=OMCDBPEM_00860;product=Transposase from transposon Tn916
1	Prodigal:2.6	CDS	913365	913997	.	-	0	ID=OMCDBPEM_00861;inference=ab initio prediction:Prodigal:2.6;locus_tag=OMCDBPEM_00861;product=hypothetical protein
1	Prodigal:2.6	CDS	914170	914400	.	+	0	ID=OMCDBPEM_00862;inference=ab initio prediction:Prodigal:2.6;locus_tag=OMCDBPEM_00862;product=hypothetical protein
1	Prodigal:2.6	CDS	914387	914701	.	+	0	ID=OMCDBPEM_00863;inference=ab initio prediction:Prodigal:2.6;locus_tag=OMCDBPEM_00863;product=hypothetical protein
1	Prodigal:2.6	CDS	914714	914923	.	+	0	ID=OMCDBPEM_00864;inference=ab initio prediction:Prodigal:2.6;locus_tag=OMCDBPEM_00864;product=hypothetical protein
1	Prodigal:2.6	CDS	914927	915130	.	+	0	ID=OMCDBPEM_00865;inference=ab initio prediction:Prodigal:2.6;locus_tag=OMCDBPEM_00865;product=hypothetical protein
1	Prodigal:2.6	CDS	915132	915536	.	+	0	ID=OMCDBPEM_00866;inference=ab initio prediction:Prodigal:2.6;locus_tag=OMCDBPEM_00866;product=hypothetical protein
1	Prodigal:2.6	CDS	915547	915750	.	+	0	ID=OMCDBPEM_00867;inference=ab initio prediction:Prodigal:2.6;locus_tag=OMCDBPEM_00867;product=hypothetical protein
1	Prodigal:2.6	CDS	915765	916067	.	+	0	ID=OMCDBPEM_00868;inference=ab initio prediction:Prodigal:2.6;locus_tag=OMCDBPEM_00868;product=hypothetical protein
1	Prodigal:2.6	CDS	916099	917001	.	+	0	ID=OMCDBPEM_00869;inference=ab initio prediction:Prodigal:2.6;locus_tag=OMCDBPEM_00869;product=hypothetical protein
1	Prodigal:2.6	CDS	917014	918726	.	+	0	ID=OMCDBPEM_00870;inference=ab initio prediction:Prodigal:2.6;locus_tag=OMCDBPEM_00870;product=hypothetical protein
1	Prodigal:2.6	CDS	919037	919558	.	+	0	ID=OMCDBPEM_00871;inference=ab initio prediction:Prodigal:2.6;locus_tag=OMCDBPEM_00871;product=hypothetical protein
1	Prodigal:2.6	CDS	919619	920203	.	+	0	ID=OMCDBPEM_00872;inference=ab initio prediction:Prodigal:2.6;locus_tag=OMCDBPEM_00872;product=hypothetical protein
1	Prodigal:2.6	CDS	920572	920904	.	+	0	ID=OMCDBPEM_00873;inference=ab initio prediction:Prodigal:2.6;locus_tag=OMCDBPEM_00873;product=hypothetical protein
1	Prodigal:2.6	CDS	920983	921570	.	+	0	ID=OMCDBPEM_00874;inference=ab initio prediction:Prodigal:2.6;locus_tag=OMCDBPEM_00874;product=hypothetical protein
1	Prodigal:2.6	CDS	921570	921779	.	+	0	ID=OMCDBPEM_00875;inference=ab initio prediction:Prodigal:2.6;locus_tag=OMCDBPEM_00875;product=hypothetical protein
1	Prodigal:2.6	CDS	921834	922271	.	+	0	ID=OMCDBPEM_00876;inference=ab initio prediction:Prodigal:2.6;locus_tag=OMCDBPEM_00876;product=hypothetical protein
1	Prodigal:2.6	CDS	922268	922609	.	+	0	ID=OMCDBPEM_00877;inference=ab initio prediction:Prodigal:2.6;locus_tag=OMCDBPEM_00877;product=hypothetical protein
1	Prodigal:2.6	CDS	922611	923183	.	+	0	ID=OMCDBPEM_00878;inference=ab initio prediction:Prodigal:2.6;locus_tag=OMCDBPEM_00878;product=hypothetical protein
1	Prodigal:2.6	CDS	923189	923458	.	+	0	ID=OMCDBPEM_00879;inference=ab initio prediction:Prodigal:2.6;locus_tag=OMCDBPEM_00879;product=hypothetical protein
1	Prodigal:2.6	CDS	923925	924305	.	-	0	ID=OMCDBPEM_00880;Name=blaI;gene=blaI;inference=ab initio prediction:Prodigal:2.6,similar to AA sequence:UniProtKB:P0A042;locus_tag=OMCDBPEM_00880;product=Penicillinase repressor
1	Prodigal:2.6	CDS	924295	926052	.	-	0	ID=OMCDBPEM_00881;Name=blaR1;gene=blaR1;inference=ab initio prediction:Prodigal:2.6,similar to AA sequence:UniProtKB:P18357;locus_tag=OMCDBPEM_00881;product=Regulatory protein BlaR1
1	Prodigal:2.6	CDS	926159	927004	.	+	0	ID=OMCDBPEM_00882;eC_number=3.5.2.6;Name=blaZ;gene=blaZ;inference=ab initio prediction:Prodigal:2.6,similar to AA sequence:UniProtKB:P00807;locus_tag=OMCDBPEM_00882;product=Beta-lactamase
1	Prodigal:2.6	CDS	927313	927456	.	+	0	ID=OMCDBPEM_00883;inference=ab initio prediction:Prodigal:2.6;locus_tag=OMCDBPEM_00883;product=hypothetical protein
1	Prodigal:2.6	CDS	927870	928391	.	+	0	ID=OMCDBPEM_00884;inference=ab initio prediction:Prodigal:2.6;locus_tag=OMCDBPEM_00884;product=hypothetical protein
1	Prodigal:2.6	CDS	928964	929938	.	+	0	ID=OMCDBPEM_00885;inference=ab initio prediction:Prodigal:2.6;locus_tag=OMCDBPEM_00885;product=hypothetical protein
1	Prodigal:2.6	CDS	930375	931664	.	-	0	ID=OMCDBPEM_00886;eC_number=2.6.1.1;Name=aspC;dbxref=COG:COG0436;gene=aspC;inference=ab initio prediction:Prodigal:2.6,similar to AA sequence:UniProtKB:Q56232;locus_tag=OMCDBPEM_00886;product=Aspartate aminotransferase
1	Prodigal:2.6	CDS	932137	932307	.	+	0	ID=OMCDBPEM_00887;inference=ab initio prediction:Prodigal:2.6;locus_tag=OMCDBPEM_00887;product=hypothetical protein
1	Prodigal:2.6	CDS	932624	933001	.	+	0	ID=OMCDBPEM_00888;Name=ytrA;dbxref=COG:COG1725;gene=ytrA;inference=ab initio prediction:Prodigal:2.6,similar to AA sequence:UniProtKB:O34712;locus_tag=OMCDBPEM_00888;product=HTH-type transcriptional repressor YtrA
1	Prodigal:2.6	CDS	933001	933915	.	+	0	ID=OMCDBPEM_00889;Name=ytrB_1;dbxref=COG:COG1131;gene=ytrB_1;inference=ab initio prediction:Prodigal:2.6,similar to AA sequence:UniProtKB:O34641;locus_tag=OMCDBPEM_00889;product=ABC transporter ATP-binding protein YtrB
1	Prodigal:2.6	CDS	933896	934555	.	+	0	ID=OMCDBPEM_00890;inference=ab initio prediction:Prodigal:2.6;locus_tag=OMCDBPEM_00890;product=hypothetical protein
1	Prodigal:2.6	CDS	934576	935448	.	+	0	ID=OMCDBPEM_00891;eC_number=3.6.3.-;Name=yxlF_3;dbxref=COG:COG1131;gene=yxlF_3;inference=ab initio prediction:Prodigal:2.6,similar to AA sequence:UniProtKB:P94374;locus_tag=OMCDBPEM_00891;product=putative ABC transporter ATP-binding protein YxlF
1	Prodigal:2.6	CDS	935448	936179	.	+	0	ID=OMCDBPEM_00892;inference=ab initio prediction:Prodigal:2.6;locus_tag=OMCDBPEM_00892;product=hypothetical protein
1	Prodigal:2.6	CDS	936310	936639	.	-	0	ID=OMCDBPEM_00893;inference=ab initio prediction:Prodigal:2.6;locus_tag=OMCDBPEM_00893;product=hypothetical protein
1	Prodigal:2.6	CDS	936910	937455	.	+	0	ID=OMCDBPEM_00894;inference=ab initio prediction:Prodigal:2.6;locus_tag=OMCDBPEM_00894;product=hypothetical protein
1	Prodigal:2.6	CDS	937508	938065	.	+	0	ID=OMCDBPEM_00895;inference=ab initio prediction:Prodigal:2.6;locus_tag=OMCDBPEM_00895;product=hypothetical protein
1	Prodigal:2.6	CDS	938062	938898	.	+	0	ID=OMCDBPEM_00896;inference=ab initio prediction:Prodigal:2.6;locus_tag=OMCDBPEM_00896;product=hypothetical protein
1	Prodigal:2.6	CDS	938952	939992	.	-	0	ID=OMCDBPEM_00897;inference=ab initio prediction:Prodigal:2.6;locus_tag=OMCDBPEM_00897;product=hypothetical protein
1	Prodigal:2.6	CDS	940374	940544	.	+	0	ID=OMCDBPEM_00898;inference=ab initio prediction:Prodigal:2.6;locus_tag=OMCDBPEM_00898;product=hypothetical protein
1	Prodigal:2.6	CDS	940758	941156	.	-	0	ID=OMCDBPEM_00899;inference=ab initio prediction:Prodigal:2.6;locus_tag=OMCDBPEM_00899;product=hypothetical protein
1	Prodigal:2.6	CDS	941392	942420	.	+	0	ID=OMCDBPEM_00900;inference=ab initio prediction:Prodigal:2.6,similar to AA sequence:UniProtKB:Q7A4P4;locus_tag=OMCDBPEM_00900;product=putative protein
1	Prodigal:2.6	CDS	942532	943911	.	-	0	ID=OMCDBPEM_00901;eC_number=1.2.1.3;Name=alkH;gene=alkH;inference=ab initio prediction:Prodigal:2.6,similar to AA sequence:UniProtKB:P12693;locus_tag=OMCDBPEM_00901;product=Aldehyde dehydrogenase
1	Prodigal:2.6	CDS	944211	945140	.	-	0	ID=OMCDBPEM_00902;eC_number=3.6.1.1;Name=ppaC;dbxref=COG:COG1227;gene=ppaC;inference=ab initio prediction:Prodigal:2.6,similar to AA sequence:UniProtKB:P65752;locus_tag=OMCDBPEM_00902;product=putative manganese-dependent inorganic pyrophosphatase
1	Prodigal:2.6	CDS	945195	945749	.	-	0	ID=OMCDBPEM_00903;eC_number=3.5.1.19;Name=pncA;dbxref=COG:COG1335;gene=pncA;inference=ab initio prediction:Prodigal:2.6,similar to AA sequence:UniProtKB:I6XD65;locus_tag=OMCDBPEM_00903;product=Nicotinamidase/pyrazinamidase
1	Prodigal:2.6	CDS	945941	947038	.	+	0	ID=OMCDBPEM_00904;Name=pfbA;dbxref=COG:COG5434;gene=pfbA;inference=ab initio prediction:Prodigal:2.6,similar to AA sequence:UniProtKB:Q8CYC9;locus_tag=OMCDBPEM_00904;product=Plasmin and fibronectin-binding protein A
1	Prodigal:2.6	CDS	947491	948294	.	-	0	ID=OMCDBPEM_00905;Name=pheA;dbxref=COG:COG0077;gene=pheA;inference=ab initio prediction:Prodigal:2.6,similar to AA sequence:UniProtKB:P0A9J8;locus_tag=OMCDBPEM_00905;product=P-protein
1	Prodigal:2.6	CDS	948313	949380	.	-	0	ID=OMCDBPEM_00906;eC_number=1.14.14.47;Name=nos;gene=nos;inference=ab initio prediction:Prodigal:2.6,similar to AA sequence:UniProtKB:P0A093;locus_tag=OMCDBPEM_00906;product=Nitric oxide synthase oxygenase
1	Prodigal:2.6	CDS	949572	951041	.	+	0	ID=OMCDBPEM_00907;eC_number=6.3.4.21;Name=pncB2;gene=pncB2;inference=ab initio prediction:Prodigal:2.6,similar to AA sequence:UniProtKB:P9WJI6;locus_tag=OMCDBPEM_00907;product=Nicotinate phosphoribosyltransferase pncB2
1	Prodigal:2.6	CDS	951034	951861	.	+	0	ID=OMCDBPEM_00908;eC_number=6.3.1.5;Name=nadE;gene=nadE;inference=ab initio prediction:Prodigal:2.6,similar to AA sequence:UniProtKB:P99150;locus_tag=OMCDBPEM_00908;product=NH(3)-dependent NAD(+) synthetase
1	Prodigal:2.6	CDS	951935	952561	.	+	0	ID=OMCDBPEM_00909;inference=ab initio prediction:Prodigal:2.6,similar to AA sequence:UniProtKB:P61544;locus_tag=OMCDBPEM_00909;note=UPF0316 protein SA1727;product=hypothetical protein
1	Prodigal:2.6	CDS	952545	952724	.	+	0	ID=OMCDBPEM_00910;inference=ab initio prediction:Prodigal:2.6;locus_tag=OMCDBPEM_00910;product=hypothetical protein
1	Prodigal:2.6	CDS	953136	954431	.	+	0	ID=OMCDBPEM_00911;eC_number=4.3.2.2;Name=purB;gene=purB;inference=ab initio prediction:Prodigal:2.6,similar to AA sequence:UniProtKB:Q7A4Q3;locus_tag=OMCDBPEM_00911;product=Adenylosuccinate lyase
1	Prodigal:2.6	CDS	954556	954858	.	+	0	ID=OMCDBPEM_00912;inference=ab initio prediction:Prodigal:2.6;locus_tag=OMCDBPEM_00912;product=hypothetical protein
1	Prodigal:2.6	CDS	955182	955874	.	+	0	ID=OMCDBPEM_00913;eC_number=2.5.1.-;Name=pcrB;dbxref=COG:COG1646;gene=pcrB;inference=ab initio prediction:Prodigal:2.6,similar to AA sequence:UniProtKB:Q53726;locus_tag=OMCDBPEM_00913;product=Heptaprenylglyceryl phosphate synthase
1	Prodigal:2.6	CDS	955871	958060	.	+	0	ID=OMCDBPEM_00914;eC_number=3.6.4.12;Name=pcrA;gene=pcrA;inference=ab initio prediction:Prodigal:2.6,similar to AA sequence:UniProtKB:P64319;locus_tag=OMCDBPEM_00914;product=ATP-dependent DNA helicase PcrA
1	Prodigal:2.6	CDS	958064	960061	.	+	0	ID=OMCDBPEM_00915;eC_number=6.5.1.2;Name=ligA;dbxref=COG:COG0272;gene=ligA;inference=ab initio prediction:Prodigal:2.6,similar to AA sequence:UniProtKB:Q9AIU7;locus_tag=OMCDBPEM_00915;product=DNA ligase
1	Prodigal:2.6	CDS	960081	961289	.	+	0	ID=OMCDBPEM_00916;inference=ab initio prediction:Prodigal:2.6;locus_tag=OMCDBPEM_00916;product=hypothetical protein
1	Prodigal:2.6	CDS	961617	963152	.	-	0	ID=OMCDBPEM_00917;Name=putP;dbxref=COG:COG0591;gene=putP;inference=ab initio prediction:Prodigal:2.6,similar to AA sequence:UniProtKB:Q2FWY7;locus_tag=OMCDBPEM_00917;product=Sodium/proline symporter
1	Prodigal:2.6	CDS	963530	963832	.	+	0	ID=OMCDBPEM_00918;eC_number=6.3.5.-;Name=gatC;dbxref=COG:COG0721;gene=gatC;inference=ab initio prediction:Prodigal:2.6,similar to AA sequence:UniProtKB:P68807;locus_tag=OMCDBPEM_00918;product=Aspartyl/glutamyl-tRNA(Asn/Gln) amidotransferase subunit C
1	Prodigal:2.6	CDS	963834	965291	.	+	0	ID=OMCDBPEM_00919;eC_number=6.3.5.7;Name=gatA;dbxref=COG:COG0154;gene=gatA;inference=ab initio prediction:Prodigal:2.6,similar to AA sequence:UniProtKB:P63488;locus_tag=OMCDBPEM_00919;product=Glutamyl-tRNA(Gln) amidotransferase subunit A
1	Prodigal:2.6	CDS	965304	966731	.	+	0	ID=OMCDBPEM_00920;eC_number=6.3.5.-;Name=gatB;dbxref=COG:COG0064;gene=gatB;inference=ab initio prediction:Prodigal:2.6,similar to AA sequence:UniProtKB:P64201;locus_tag=OMCDBPEM_00920;product=Aspartyl/glutamyl-tRNA(Asn/Gln) amidotransferase subunit B
1	Prodigal:2.6	CDS	966956	967906	.	+	0	ID=OMCDBPEM_00921;eC_number=2.7.1.107;Name=dagK;gene=dagK;inference=ab initio prediction:Prodigal:2.6,similar to AA sequence:UniProtKB:Q6GFF9;locus_tag=OMCDBPEM_00921;product=Diacylglycerol kinase
1	Prodigal:2.6	CDS	967938	969356	.	+	0	ID=OMCDBPEM_00922;eC_number=2.1.1.189;Name=rlmCD;dbxref=COG:COG2265;gene=rlmCD;inference=ab initio prediction:Prodigal:2.6,similar to AA sequence:UniProtKB:O31503;locus_tag=OMCDBPEM_00922;product=23S rRNA (uracil-C(5))-methyltransferase RlmCD
1	Prodigal:2.6	CDS	969500	970042	.	+	0	ID=OMCDBPEM_00923;inference=ab initio prediction:Prodigal:2.6;locus_tag=OMCDBPEM_00923;product=hypothetical protein
1	Prodigal:2.6	CDS	970351	971421	.	+	0	ID=OMCDBPEM_00924;eC_number=2.7.7.7;Name=dinB;dbxref=COG:COG0389;gene=dinB;inference=ab initio prediction:Prodigal:2.6,similar to AA sequence:UniProtKB:Q47155;locus_tag=OMCDBPEM_00924;product=DNA polymerase IV
1	Prodigal:2.6	CDS	971452	972006	.	-	0	ID=OMCDBPEM_00925;eC_number=3.1.-.-;dbxref=COG:COG0322;inference=ab initio prediction:Prodigal:2.6,similar to AA sequence:UniProtKB:P9WLJ1;locus_tag=OMCDBPEM_00925;product=Putative bifunctional exonuclease/endonuclease protein
1	Prodigal:2.6	CDS	972195	972695	.	-	0	ID=OMCDBPEM_00926;eC_number=1.16.3.2;Name=ftnA;dbxref=COG:COG1528;gene=ftnA;inference=ab initio prediction:Prodigal:2.6,similar to AA sequence:UniProtKB:Q2FWZ8;locus_tag=OMCDBPEM_00926;product=Bacterial non-heme ferritin
1	Prodigal:2.6	CDS	972917	974230	.	+	0	ID=OMCDBPEM_00927;eC_number=6.3.2.10;Name=murF_2;gene=murF_2;inference=ab initio prediction:Prodigal:2.6,protein motif:HAMAP:MF_02019;locus_tag=OMCDBPEM_00927;product=UDP-N-acetylmuramoyl-tripeptide--D-alanyl-D-alanine ligase
1	Prodigal:2.6	CDS	974232	974957	.	+	0	ID=OMCDBPEM_00928;Name=cobQ;gene=cobQ;inference=ab initio prediction:Prodigal:2.6,protein motif:HAMAP:MF_00028;locus_tag=OMCDBPEM_00928;product=Cobyric acid synthase
1	Prodigal:2.6	CDS	975405	975941	.	+	0	ID=OMCDBPEM_00929;inference=ab initio prediction:Prodigal:2.6;locus_tag=OMCDBPEM_00929;product=hypothetical protein
1	Prodigal:2.6	CDS	976092	977078	.	-	0	ID=OMCDBPEM_00930;inference=ab initio prediction:Prodigal:2.6;locus_tag=OMCDBPEM_00930;product=hypothetical protein
1	Prodigal:2.6	CDS	977252	978007	.	+	0	ID=OMCDBPEM_00931;eC_number=3.4.11.18;Name=map;dbxref=COG:COG0024;gene=map;inference=ab initio prediction:Prodigal:2.6,similar to AA sequence:UniProtKB:P0A078;locus_tag=OMCDBPEM_00931;product=Methionine aminopeptidase
1	Prodigal:2.6	CDS	978165	978551	.	+	0	ID=OMCDBPEM_00932;inference=ab initio prediction:Prodigal:2.6;locus_tag=OMCDBPEM_00932;product=hypothetical protein
1	Prodigal:2.6	CDS	978566	979267	.	+	0	ID=OMCDBPEM_00933;Name=liaF;dbxref=COG:COG4758;gene=liaF;inference=ab initio prediction:Prodigal:2.6,similar to AA sequence:UniProtKB:O32199;locus_tag=OMCDBPEM_00933;product=Protein LiaF
1	Prodigal:2.6	CDS	979264	980310	.	+	0	ID=OMCDBPEM_00934;eC_number=2.7.13.3;Name=vraS;gene=vraS;inference=ab initio prediction:Prodigal:2.6,similar to AA sequence:UniProtKB:Q99SZ7;locus_tag=OMCDBPEM_00934;product=Sensor protein VraS
1	Prodigal:2.6	CDS	980300	980929	.	+	0	ID=OMCDBPEM_00935;Name=vraR_1;dbxref=COG:COG2197;gene=vraR_1;inference=ab initio prediction:Prodigal:2.6,similar to AA sequence:UniProtKB:Q7A2Q1;locus_tag=OMCDBPEM_00935;product=Response regulator protein VraR
1	Prodigal:2.6	CDS	980986	982164	.	-	0	ID=OMCDBPEM_00936;inference=ab initio prediction:Prodigal:2.6,similar to AA sequence:UniProtKB:P0A8K8;locus_tag=OMCDBPEM_00936;note=UPF0761 membrane protein YihY;product=hypothetical protein
1	Prodigal:2.6	CDS	982571	982855	.	-	0	ID=OMCDBPEM_00937;inference=ab initio prediction:Prodigal:2.6;locus_tag=OMCDBPEM_00937;product=hypothetical protein
1	Prodigal:2.6	CDS	982863	983327	.	-	0	ID=OMCDBPEM_00938;eC_number=3.1.3.48;Name=ptpA;gene=ptpA;inference=ab initio prediction:Prodigal:2.6,similar to AA sequence:UniProtKB:Q7A4S1;locus_tag=OMCDBPEM_00938;product=Low molecular weight protein-tyrosine-phosphatase PtpA
1	Prodigal:2.6	CDS	983468	983683	.	+	0	ID=OMCDBPEM_00939;inference=ab initio prediction:Prodigal:2.6,similar to AA sequence:UniProtKB:Q7A4S2;locus_tag=OMCDBPEM_00939;note=UPF0435 protein SA1696;product=hypothetical protein
1	Prodigal:2.6	CDS	983685	984926	.	+	0	ID=OMCDBPEM_00940;eC_number=3.4.11.-;Name=pepS;dbxref=COG:COG2309;gene=pepS;inference=ab initio prediction:Prodigal:2.6,similar to AA sequence:UniProtKB:Q9X4A7;locus_tag=OMCDBPEM_00940;product=Aminopeptidase PepS
1	Prodigal:2.6	CDS	985006	985536	.	+	0	ID=OMCDBPEM_00941;eC_number=3.1.2.-;dbxref=COG:COG1607;inference=ab initio prediction:Prodigal:2.6,similar to AA sequence:UniProtKB:P44886;locus_tag=OMCDBPEM_00941;product=putative acyl-CoA thioester hydrolase
1	Prodigal:2.6	CDS	985673	986815	.	-	0	ID=OMCDBPEM_00942;eC_number=4.3.99.3;Name=queE_1;gene=queE_1;inference=ab initio prediction:Prodigal:2.6,protein motif:HAMAP:MF_00917;locus_tag=OMCDBPEM_00942;product=7-carboxy-7-deazaguanine synthase
1	Prodigal:2.6	CDS	986974	987135	.	+	0	ID=OMCDBPEM_00943;inference=ab initio prediction:Prodigal:2.6;locus_tag=OMCDBPEM_00943;product=hypothetical protein
1	Prodigal:2.6	CDS	987493	988011	.	+	0	ID=OMCDBPEM_00944;dbxref=COG:COG0693;inference=ab initio prediction:Prodigal:2.6,similar to AA sequence:UniProtKB:P0A0K0;locus_tag=OMCDBPEM_00944;product=putative protein
1	Prodigal:2.6	CDS	988332	989141	.	+	0	ID=OMCDBPEM_00945;eC_number=2.4.1.129;Name=mgt;dbxref=COG:COG0744;gene=mgt;inference=ab initio prediction:Prodigal:2.6,similar to AA sequence:UniProtKB:Q93Q23;locus_tag=OMCDBPEM_00945;product=Monofunctional glycosyltransferase
1	Prodigal:2.6	CDS	989419	990222	.	+	0	ID=OMCDBPEM_00946;Name=recX;gene=recX;inference=ab initio prediction:Prodigal:2.6,similar to AA sequence:UniProtKB:P66003;locus_tag=OMCDBPEM_00946;product=Regulatory protein RecX
1	Prodigal:2.6	CDS	990215	990529	.	+	0	ID=OMCDBPEM_00947;Name=yfhH;gene=yfhH;inference=ab initio prediction:Prodigal:2.6,similar to AA sequence:UniProtKB:O31576;locus_tag=OMCDBPEM_00947;product=putative protein YfhH
1	Prodigal:2.6	CDS	990545	992062	.	+	0	ID=OMCDBPEM_00948;eC_number=3.6.3.40;Name=tagH_1;gene=tagH_1;inference=ab initio prediction:Prodigal:2.6,similar to AA sequence:UniProtKB:Q7A713;locus_tag=OMCDBPEM_00948;product=Teichoic acids export ATP-binding protein TagH
1	Prodigal:2.6	CDS	992071	992901	.	+	0	ID=OMCDBPEM_00949;inference=ab initio prediction:Prodigal:2.6;locus_tag=OMCDBPEM_00949;product=hypothetical protein
1	Prodigal:2.6	CDS	993087	994061	.	-	0	ID=OMCDBPEM_00950;Name=yfhP;dbxref=COG:COG1988;gene=yfhP;inference=ab initio prediction:Prodigal:2.6,similar to AA sequence:UniProtKB:O31583;locus_tag=OMCDBPEM_00950;product=putative protein YfhP
1	Prodigal:2.6	CDS	994242	995285	.	+	0	ID=OMCDBPEM_00951;eC_number=3.2.2.-;Name=mutY;gene=mutY;inference=ab initio prediction:Prodigal:2.6,similar to AA sequence:UniProtKB:P83847;locus_tag=OMCDBPEM_00951;product=Adenine DNA glycosylase
1	Prodigal:2.6	CDS	995392	995934	.	+	0	ID=OMCDBPEM_00952;inference=ab initio prediction:Prodigal:2.6,similar to AA sequence:UniProtKB:Q97NV6;locus_tag=OMCDBPEM_00952;note=UPF0374 protein SP_1903;product=hypothetical protein
1	Prodigal:2.6	CDS	996176	997912	.	+	0	ID=OMCDBPEM_00953;eC_number=3.6.3.-;inference=ab initio prediction:Prodigal:2.6,similar to AA sequence:UniProtKB:Q7A4T3;locus_tag=OMCDBPEM_00953;product=Putative multidrug export ATP-binding/permease protein
1	Prodigal:2.6	CDS	998072	999166	.	-	0	ID=OMCDBPEM_00954;inference=ab initio prediction:Prodigal:2.6;locus_tag=OMCDBPEM_00954;product=hypothetical protein
1	Prodigal:2.6	CDS	999473	1000762	.	-	0	ID=OMCDBPEM_00955;eC_number=5.4.3.8;Name=hemL2;gene=hemL2;inference=ab initio prediction:Prodigal:2.6,similar to AA sequence:UniProtKB:Q7A4T5;locus_tag=OMCDBPEM_00955;product=Glutamate-1-semialdehyde 2%2C1-aminomutase 2
1	Prodigal:2.6	CDS	1000843	1001301	.	+	0	ID=OMCDBPEM_00956;eC_number=1.11.1.15;Name=bcp;dbxref=COG:COG1225;gene=bcp;inference=ab initio prediction:Prodigal:2.6,similar to AA sequence:UniProtKB:Q83CY8;locus_tag=OMCDBPEM_00956;product=Putative peroxiredoxin bcp
1	Prodigal:2.6	CDS	1001304	1002254	.	+	0	ID=OMCDBPEM_00957;eC_number=1.1.1.310;Name=slcC;dbxref=COG:COG0111;gene=slcC;inference=ab initio prediction:Prodigal:2.6,similar to AA sequence:UniProtKB:Q1QWN6;locus_tag=OMCDBPEM_00957;product=(S)-sulfolactate dehydrogenase
1	Prodigal:2.6	CDS	1002350	1002802	.	+	0	ID=OMCDBPEM_00958;Name=perR;dbxref=COG:COG0735;gene=perR;inference=ab initio prediction:Prodigal:2.6,similar to AA sequence:UniProtKB:Q2G282;locus_tag=OMCDBPEM_00958;product=Peroxide-responsive repressor PerR
1	Aragorn:1.2	tRNA	1005099	1005175	.	+	.	ID=OMCDBPEM_00959;inference=COORDINATES:profile:Aragorn:1.2;locus_tag=OMCDBPEM_00959;product=tRNA-Ile(gat)
1	Aragorn:1.2	tRNA	1005196	1005271	.	+	.	ID=OMCDBPEM_00960;inference=COORDINATES:profile:Aragorn:1.2;locus_tag=OMCDBPEM_00960;product=tRNA-Ala(tgc)
1	Aragorn:1.2	tRNA	1008574	1008649	.	+	.	ID=OMCDBPEM_00961;inference=COORDINATES:profile:Aragorn:1.2;locus_tag=OMCDBPEM_00961;product=tRNA-Val(tac)
1	Aragorn:1.2	tRNA	1008656	1008731	.	+	.	ID=OMCDBPEM_00962;inference=COORDINATES:profile:Aragorn:1.2;locus_tag=OMCDBPEM_00962;product=tRNA-Thr(tgt)
1	Aragorn:1.2	tRNA	1008738	1008813	.	+	.	ID=OMCDBPEM_00963;inference=COORDINATES:profile:Aragorn:1.2;locus_tag=OMCDBPEM_00963;product=tRNA-Lys(ttt)
1	Aragorn:1.2	tRNA	1008822	1008904	.	+	.	ID=OMCDBPEM_00964;inference=COORDINATES:profile:Aragorn:1.2;locus_tag=OMCDBPEM_00964;product=tRNA-Leu(tag)
1	Aragorn:1.2	tRNA	1008908	1008982	.	+	.	ID=OMCDBPEM_00965;inference=COORDINATES:profile:Aragorn:1.2;locus_tag=OMCDBPEM_00965;product=tRNA-Gly(gcc)
1	Aragorn:1.2	tRNA	1008994	1009082	.	+	.	ID=OMCDBPEM_00966;inference=COORDINATES:profile:Aragorn:1.2;locus_tag=OMCDBPEM_00966;product=tRNA-Leu(taa)
1	Aragorn:1.2	tRNA	1009095	1009169	.	+	.	ID=OMCDBPEM_00967;inference=COORDINATES:profile:Aragorn:1.2;locus_tag=OMCDBPEM_00967;product=tRNA-Arg(acg)
1	Aragorn:1.2	tRNA	1009178	1009251	.	+	.	ID=OMCDBPEM_00968;inference=COORDINATES:profile:Aragorn:1.2;locus_tag=OMCDBPEM_00968;product=tRNA-Pro(tgg)
1	Aragorn:1.2	tRNA	1009268	1009343	.	+	.	ID=OMCDBPEM_00969;inference=COORDINATES:profile:Aragorn:1.2;locus_tag=OMCDBPEM_00969;product=tRNA-Ala(tgc)
1	Aragorn:1.2	tRNA	1009368	1009442	.	+	.	ID=OMCDBPEM_00970;inference=COORDINATES:profile:Aragorn:1.2;locus_tag=OMCDBPEM_00970;product=tRNA-Met(cat)
1	Aragorn:1.2	tRNA	1009469	1009542	.	+	.	ID=OMCDBPEM_00971;inference=COORDINATES:profile:Aragorn:1.2;locus_tag=OMCDBPEM_00971;product=tRNA-Met(cat)
1	Aragorn:1.2	tRNA	1009551	1009642	.	+	.	ID=OMCDBPEM_00972;inference=COORDINATES:profile:Aragorn:1.2;locus_tag=OMCDBPEM_00972;product=tRNA-Ser(tga)
1	Aragorn:1.2	tRNA	1009649	1009724	.	+	.	ID=OMCDBPEM_00973;inference=COORDINATES:profile:Aragorn:1.2;locus_tag=OMCDBPEM_00973;product=tRNA-Asp(gtc)
1	Aragorn:1.2	tRNA	1009762	1009854	.	+	.	ID=OMCDBPEM_00974;inference=COORDINATES:profile:Aragorn:1.2;locus_tag=OMCDBPEM_00974;product=tRNA-Ser(tga)
1	Aragorn:1.2	tRNA	1009866	1009939	.	+	.	ID=OMCDBPEM_00975;inference=COORDINATES:profile:Aragorn:1.2;locus_tag=OMCDBPEM_00975;product=tRNA-Met(cat)
1	Aragorn:1.2	tRNA	1010043	1010117	.	+	.	ID=OMCDBPEM_00976;inference=COORDINATES:profile:Aragorn:1.2;locus_tag=OMCDBPEM_00976;product=tRNA-Phe(gaa)
1	Aragorn:1.2	tRNA	1010125	1010200	.	+	.	ID=OMCDBPEM_00977;inference=COORDINATES:profile:Aragorn:1.2;locus_tag=OMCDBPEM_00977;product=tRNA-Thr(tgt)
1	Aragorn:1.2	tRNA	1010205	1010288	.	+	.	ID=OMCDBPEM_00978;inference=COORDINATES:profile:Aragorn:1.2;locus_tag=OMCDBPEM_00978;product=tRNA-Tyr(gta)
1	Aragorn:1.2	tRNA	1010297	1010370	.	+	.	ID=OMCDBPEM_00979;inference=COORDINATES:profile:Aragorn:1.2;locus_tag=OMCDBPEM_00979;product=tRNA-Trp(cca)
1	Aragorn:1.2	tRNA	1010373	1010446	.	+	.	ID=OMCDBPEM_00980;inference=COORDINATES:profile:Aragorn:1.2;locus_tag=OMCDBPEM_00980;product=tRNA-His(gtg)
1	Aragorn:1.2	tRNA	1010457	1010528	.	+	.	ID=OMCDBPEM_00981;inference=COORDINATES:profile:Aragorn:1.2;locus_tag=OMCDBPEM_00981;product=tRNA-Gln(ttg)
1	Aragorn:1.2	tRNA	1010534	1010607	.	+	.	ID=OMCDBPEM_00982;inference=COORDINATES:profile:Aragorn:1.2;locus_tag=OMCDBPEM_00982;product=tRNA-Cys(gca)
1	Aragorn:1.2	tRNA	1010617	1010691	.	+	.	ID=OMCDBPEM_00983;inference=COORDINATES:profile:Aragorn:1.2;locus_tag=OMCDBPEM_00983;product=tRNA-Gly(tcc)
1	Aragorn:1.2	tRNA	1010706	1010780	.	+	.	ID=OMCDBPEM_00984;inference=COORDINATES:profile:Aragorn:1.2;locus_tag=OMCDBPEM_00984;product=tRNA-Gly(tcc)
1	Aragorn:1.2	tRNA	1010907	1010990	.	+	.	ID=OMCDBPEM_00985;inference=COORDINATES:profile:Aragorn:1.2;locus_tag=OMCDBPEM_00985;product=tRNA-Leu(caa)
1	Prodigal:2.6	CDS	1011308	1012156	.	+	0	ID=OMCDBPEM_00986;eC_number=3.4.21.19;Name=gseA;dbxref=COG:COG3591;gene=gseA;inference=ab initio prediction:Prodigal:2.6,similar to AA sequence:UniProtKB:P0C0Q1;locus_tag=OMCDBPEM_00986;product=Glutamyl endopeptidase
1	Prodigal:2.6	CDS	1012382	1013440	.	+	0	ID=OMCDBPEM_00987;inference=ab initio prediction:Prodigal:2.6;locus_tag=OMCDBPEM_00987;product=hypothetical protein
1	Prodigal:2.6	CDS	1013679	1015136	.	+	0	ID=OMCDBPEM_00988;Name=artQ;dbxref=COG:COG0765;gene=artQ;inference=ab initio prediction:Prodigal:2.6,similar to AA sequence:UniProtKB:P54536;locus_tag=OMCDBPEM_00988;product=Arginine transport system permease protein ArtQ
1	Prodigal:2.6	CDS	1015123	1015851	.	+	0	ID=OMCDBPEM_00989;Name=artM;dbxref=COG:COG1126;gene=artM;inference=ab initio prediction:Prodigal:2.6,similar to AA sequence:UniProtKB:P54537;locus_tag=OMCDBPEM_00989;product=Arginine transport ATP-binding protein ArtM
1	Prodigal:2.6	CDS	1016348	1016503	.	+	0	ID=OMCDBPEM_00990;inference=ab initio prediction:Prodigal:2.6;locus_tag=OMCDBPEM_00990;product=hypothetical protein
1	Prodigal:2.6	CDS	1016713	1017843	.	+	0	ID=OMCDBPEM_00991;eC_number=1.17.99.6;Name=queG;dbxref=COG:COG1600;gene=queG;inference=ab initio prediction:Prodigal:2.6,similar to AA sequence:UniProtKB:P97030;locus_tag=OMCDBPEM_00991;product=Epoxyqueuosine reductase
1	Prodigal:2.6	CDS	1017840	1018310	.	+	0	ID=OMCDBPEM_00992;eC_number=2.1.1.207;Name=trmL;dbxref=COG:COG0219;gene=trmL;inference=ab initio prediction:Prodigal:2.6,similar to AA sequence:UniProtKB:Q74Y93;locus_tag=OMCDBPEM_00992;product=tRNA (cytidine(34)-2'-O)-methyltransferase
1	Prodigal:2.6	CDS	1018468	1019067	.	+	0	ID=OMCDBPEM_00993;eC_number=3.5.99.6;Name=nagB_1;gene=nagB_1;inference=ab initio prediction:Prodigal:2.6,protein motif:HAMAP:MF_01241;locus_tag=OMCDBPEM_00993;product=Glucosamine-6-phosphate deaminase
1	Prodigal:2.6	CDS	1019088	1019270	.	+	0	ID=OMCDBPEM_00994;inference=ab initio prediction:Prodigal:2.6;locus_tag=OMCDBPEM_00994;product=hypothetical protein
1	Prodigal:2.6	CDS	1019426	1019830	.	+	0	ID=OMCDBPEM_00995;inference=ab initio prediction:Prodigal:2.6;locus_tag=OMCDBPEM_00995;product=hypothetical protein
1	Prodigal:2.6	CDS	1020015	1021400	.	+	0	ID=OMCDBPEM_00996;eC_number=4.2.1.2;Name=fumC;gene=fumC;inference=ab initio prediction:Prodigal:2.6,similar to AA sequence:UniProtKB:P64173;locus_tag=OMCDBPEM_00996;product=Fumarate hydratase class II
1	Prodigal:2.6	CDS	1021761	1022585	.	-	0	ID=OMCDBPEM_00997;eC_number=5.4.99.23;Name=rluD_1;dbxref=COG:COG0564;gene=rluD_1;inference=ab initio prediction:Prodigal:2.6,similar to AA sequence:UniProtKB:P33643;locus_tag=OMCDBPEM_00997;product=Ribosomal large subunit pseudouridine synthase D
1	Prodigal:2.6	CDS	1022744	1023877	.	+	0	ID=OMCDBPEM_00998;eC_number=2.7.13.3;Name=liaS;dbxref=COG:COG4585;gene=liaS;inference=ab initio prediction:Prodigal:2.6,similar to AA sequence:UniProtKB:O32198;locus_tag=OMCDBPEM_00998;product=Sensor histidine kinase LiaS
1	Prodigal:2.6	CDS	1023870	1024493	.	+	0	ID=OMCDBPEM_00999;Name=vraR_2;dbxref=COG:COG2197;gene=vraR_2;inference=ab initio prediction:Prodigal:2.6,similar to AA sequence:UniProtKB:Q7A2Q1;locus_tag=OMCDBPEM_00999;product=Response regulator protein VraR
1	Prodigal:2.6	CDS	1024764	1025228	.	+	0	ID=OMCDBPEM_01000;inference=ab initio prediction:Prodigal:2.6;locus_tag=OMCDBPEM_01000;product=hypothetical protein
1	Prodigal:2.6	CDS	1025410	1026540	.	+	0	ID=OMCDBPEM_01001;inference=ab initio prediction:Prodigal:2.6,similar to AA sequence:UniProtKB:Q7A4V2;locus_tag=OMCDBPEM_01001;note=UPF0754 membrane protein SA1664;product=hypothetical protein
1	Prodigal:2.6	CDS	1026613	1026957	.	+	0	ID=OMCDBPEM_01002;inference=ab initio prediction:Prodigal:2.6,similar to AA sequence:UniProtKB:Q7A4V3;locus_tag=OMCDBPEM_01002;note=UPF0342 protein SA1663;product=hypothetical protein
1	Prodigal:2.6	CDS	1027228	1028424	.	+	0	ID=OMCDBPEM_01003;Name=yhaO;dbxref=COG:COG0420;gene=yhaO;inference=ab initio prediction:Prodigal:2.6,similar to AA sequence:UniProtKB:O07522;locus_tag=OMCDBPEM_01003;product=putative metallophosphoesterase YhaO
1	Prodigal:2.6	CDS	1028414	1031353	.	+	0	ID=OMCDBPEM_01004;Name=yhaN;dbxref=COG:COG4717;gene=yhaN;inference=ab initio prediction:Prodigal:2.6,similar to AA sequence:UniProtKB:O08455;locus_tag=OMCDBPEM_01004;product=putative protein YhaN
1	Prodigal:2.6	CDS	1031350	1032291	.	+	0	ID=OMCDBPEM_01005;eC_number=3.1.-.-;Name=yhaM;dbxref=COG:COG3481;gene=yhaM;inference=ab initio prediction:Prodigal:2.6,similar to AA sequence:UniProtKB:O07521;locus_tag=OMCDBPEM_01005;product=3'-5' exoribonuclease YhaM
1	Prodigal:2.6	CDS	1032717	1033694	.	-	0	ID=OMCDBPEM_01006;eC_number=5.2.1.8;Name=prsA;dbxref=COG:COG0760;gene=prsA;inference=ab initio prediction:Prodigal:2.6,similar to AA sequence:UniProtKB:P60747;locus_tag=OMCDBPEM_01006;product=Foldase protein PrsA
1	Prodigal:2.6	CDS	1033897	1034457	.	-	0	ID=OMCDBPEM_01007;inference=ab initio prediction:Prodigal:2.6;locus_tag=OMCDBPEM_01007;product=hypothetical protein
1	Prodigal:2.6	CDS	1034624	1034995	.	-	0	ID=OMCDBPEM_01008;inference=ab initio prediction:Prodigal:2.6;locus_tag=OMCDBPEM_01008;product=hypothetical protein
1	Prodigal:2.6	CDS	1035072	1035497	.	-	0	ID=OMCDBPEM_01009;Name=hit;dbxref=COG:COG0537;gene=hit;inference=ab initio prediction:Prodigal:2.6,similar to AA sequence:UniProtKB:O07513;locus_tag=OMCDBPEM_01009;product=Protein hit
1	Prodigal:2.6	CDS	1035627	1036367	.	+	0	ID=OMCDBPEM_01010;Name=ecsA;dbxref=COG:COG1131;gene=ecsA;inference=ab initio prediction:Prodigal:2.6,similar to AA sequence:UniProtKB:P55339;locus_tag=OMCDBPEM_01010;product=ABC-type transporter ATP-binding protein EcsA
1	Prodigal:2.6	CDS	1036360	1037583	.	+	0	ID=OMCDBPEM_01011;inference=ab initio prediction:Prodigal:2.6;locus_tag=OMCDBPEM_01011;product=hypothetical protein
1	Prodigal:2.6	CDS	1037642	1038259	.	+	0	ID=OMCDBPEM_01012;inference=ab initio prediction:Prodigal:2.6;locus_tag=OMCDBPEM_01012;product=hypothetical protein
1	Prodigal:2.6	CDS	1038821	1039324	.	-	0	ID=OMCDBPEM_01013;Name=traP;dbxref=COG:COG2329;gene=traP;inference=ab initio prediction:Prodigal:2.6,similar to AA sequence:UniProtKB:Q8GQQ1;locus_tag=OMCDBPEM_01013;product=Signal transduction protein TRAP
1	Prodigal:2.6	CDS	1039644	1040678	.	+	0	ID=OMCDBPEM_01014;eC_number=4.1.1.37;Name=hemE;gene=hemE;inference=ab initio prediction:Prodigal:2.6,similar to AA sequence:UniProtKB:P67420;locus_tag=OMCDBPEM_01014;product=Uroporphyrinogen decarboxylase
1	Prodigal:2.6	CDS	1040755	1041678	.	+	0	ID=OMCDBPEM_01015;eC_number=4.99.1.1;Name=hemH;gene=hemH;inference=ab initio prediction:Prodigal:2.6,similar to AA sequence:UniProtKB:P64125;locus_tag=OMCDBPEM_01015;product=Ferrochelatase
1	Prodigal:2.6	CDS	1041771	1043219	.	+	0	ID=OMCDBPEM_01016;eC_number=1.3.3.4;Name=hemY;dbxref=COG:COG1232;gene=hemY;inference=ab initio prediction:Prodigal:2.6,similar to AA sequence:UniProtKB:P32397;locus_tag=OMCDBPEM_01016;product=Protoporphyrinogen oxidase
1	Prodigal:2.6	CDS	1043355	1043909	.	+	0	ID=OMCDBPEM_01017;eC_number=3.-.-.-;Name=ydeN;dbxref=COG:COG3545;gene=ydeN;inference=ab initio prediction:Prodigal:2.6,similar to AA sequence:UniProtKB:P96671;locus_tag=OMCDBPEM_01017;product=Putative hydrolase YdeN
1	Aragorn:1.2	tRNA	1044224	1044297	.	+	.	ID=OMCDBPEM_01018;inference=COORDINATES:profile:Aragorn:1.2;locus_tag=OMCDBPEM_01018;product=tRNA-Met(cat)
1	Aragorn:1.2	tRNA	1044312	1044387	.	+	.	ID=OMCDBPEM_01019;inference=COORDINATES:profile:Aragorn:1.2;locus_tag=OMCDBPEM_01019;product=tRNA-Asp(gtc)
1	Aragorn:1.2	tRNA	1044397	1044471	.	+	.	ID=OMCDBPEM_01020;inference=COORDINATES:profile:Aragorn:1.2;locus_tag=OMCDBPEM_01020;product=tRNA-Phe(gaa)
1	Aragorn:1.2	tRNA	1044484	1044559	.	+	.	ID=OMCDBPEM_01021;inference=COORDINATES:profile:Aragorn:1.2;locus_tag=OMCDBPEM_01021;product=tRNA-His(gtg)
1	Aragorn:1.2	tRNA	1044577	1044650	.	+	.	ID=OMCDBPEM_01022;inference=COORDINATES:profile:Aragorn:1.2;locus_tag=OMCDBPEM_01022;product=tRNA-Gly(tcc)
1	Aragorn:1.2	tRNA	1044660	1044734	.	+	.	ID=OMCDBPEM_01023;inference=COORDINATES:profile:Aragorn:1.2;locus_tag=OMCDBPEM_01023;product=tRNA-Asn(gtt)
1	Aragorn:1.2	tRNA	1044735	1044808	.	+	.	ID=OMCDBPEM_01024;inference=COORDINATES:profile:Aragorn:1.2;locus_tag=OMCDBPEM_01024;product=tRNA-Glu(ttc)
1	Aragorn:1.2	tRNA	1044860	1044950	.	+	.	ID=OMCDBPEM_01025;inference=COORDINATES:profile:Aragorn:1.2;locus_tag=OMCDBPEM_01025;product=tRNA-Ser(gga)
1	Prodigal:2.6	CDS	1045174	1045668	.	-	0	ID=OMCDBPEM_01026;Name=xerC_1;gene=xerC_1;inference=ab initio prediction:Prodigal:2.6,protein motif:HAMAP:MF_01808;locus_tag=OMCDBPEM_01026;product=Tyrosine recombinase XerC
1	Prodigal:2.6	CDS	1046419	1047153	.	-	0	ID=OMCDBPEM_01027;inference=ab initio prediction:Prodigal:2.6;locus_tag=OMCDBPEM_01027;product=hypothetical protein
1	Prodigal:2.6	CDS	1047680	1047967	.	-	0	ID=OMCDBPEM_01028;inference=ab initio prediction:Prodigal:2.6;locus_tag=OMCDBPEM_01028;product=hypothetical protein
1	Prodigal:2.6	CDS	1048129	1048794	.	-	0	ID=OMCDBPEM_01029;inference=ab initio prediction:Prodigal:2.6;locus_tag=OMCDBPEM_01029;product=hypothetical protein
1	Prodigal:2.6	CDS	1050045	1051469	.	+	0	ID=OMCDBPEM_01030;eC_number=6.2.1.26;Name=menE;gene=menE;inference=ab initio prediction:Prodigal:2.6,similar to AA sequence:UniProtKB:P63526;locus_tag=OMCDBPEM_01030;product=2-succinylbenzoate--CoA ligase
1	Prodigal:2.6	CDS	1051459	1052460	.	+	0	ID=OMCDBPEM_01031;eC_number=4.2.1.113;Name=menC;dbxref=COG:COG4948;gene=menC;inference=ab initio prediction:Prodigal:2.6,similar to AA sequence:UniProtKB:O34514;locus_tag=OMCDBPEM_01031;product=o-succinylbenzoate synthase
1	Prodigal:2.6	CDS	1052457	1052708	.	-	0	ID=OMCDBPEM_01032;dbxref=COG:COG0759;inference=ab initio prediction:Prodigal:2.6,similar to AA sequence:UniProtKB:Q97NX8;locus_tag=OMCDBPEM_01032;product=Putative membrane protein insertion efficiency factor
1	Prodigal:2.6	CDS	1052776	1053243	.	+	0	ID=OMCDBPEM_01033;eC_number=3.6.1.55;Name=ytkD;dbxref=COG:COG0494;gene=ytkD;inference=ab initio prediction:Prodigal:2.6,similar to AA sequence:UniProtKB:O35013;locus_tag=OMCDBPEM_01033;product=Putative 8-oxo-dGTP diphosphatase YtkD
1	Prodigal:2.6	CDS	1053254	1054015	.	+	0	ID=OMCDBPEM_01034;inference=ab initio prediction:Prodigal:2.6;locus_tag=OMCDBPEM_01034;product=hypothetical protein
1	Prodigal:2.6	CDS	1054246	1055838	.	-	0	ID=OMCDBPEM_01035;eC_number=4.1.1.49;Name=pckA;gene=pckA;inference=ab initio prediction:Prodigal:2.6,similar to AA sequence:UniProtKB:P99128;locus_tag=OMCDBPEM_01035;product=Phosphoenolpyruvate carboxykinase (ATP)
1	Prodigal:2.6	CDS	1056208	1057407	.	+	0	ID=OMCDBPEM_01036;eC_number=2.5.1.6;Name=metK;gene=metK;inference=ab initio prediction:Prodigal:2.6,similar to AA sequence:UniProtKB:P66767;locus_tag=OMCDBPEM_01036;product=S-adenosylmethionine synthase
1	Prodigal:2.6	CDS	1057510	1058418	.	+	0	ID=OMCDBPEM_01037;inference=ab initio prediction:Prodigal:2.6;locus_tag=OMCDBPEM_01037;product=hypothetical protein
1	Prodigal:2.6	CDS	1058599	1059435	.	+	0	ID=OMCDBPEM_01038;eC_number=1.1.1.-;Name=yvgN;dbxref=COG:COG0656;gene=yvgN;inference=ab initio prediction:Prodigal:2.6,similar to AA sequence:UniProtKB:O32210;locus_tag=OMCDBPEM_01038;product=Glyoxal reductase
1	Prodigal:2.6	CDS	1059720	1059875	.	+	0	ID=OMCDBPEM_01039;inference=ab initio prediction:Prodigal:2.6;locus_tag=OMCDBPEM_01039;product=hypothetical protein
1	Prodigal:2.6	CDS	1060105	1061178	.	-	0	ID=OMCDBPEM_01040;inference=ab initio prediction:Prodigal:2.6;locus_tag=OMCDBPEM_01040;product=hypothetical protein
1	Prodigal:2.6	CDS	1061762	1062115	.	-	0	ID=OMCDBPEM_01041;Name=crcB_1;dbxref=COG:COG0239;gene=crcB_1;inference=ab initio prediction:Prodigal:2.6,similar to AA sequence:UniProtKB:Q7VYU0;locus_tag=OMCDBPEM_01041;product=Putative fluoride ion transporter CrcB
1	Prodigal:2.6	CDS	1062112	1062477	.	-	0	ID=OMCDBPEM_01042;Name=crcB_2;dbxref=COG:COG0239;gene=crcB_2;inference=ab initio prediction:Prodigal:2.6,similar to AA sequence:UniProtKB:Q7VYU0;locus_tag=OMCDBPEM_01042;product=Putative fluoride ion transporter CrcB
1	Prodigal:2.6	CDS	1062516	1062824	.	-	0	ID=OMCDBPEM_01043;inference=ab initio prediction:Prodigal:2.6;locus_tag=OMCDBPEM_01043;product=hypothetical protein
1	Prodigal:2.6	CDS	1063101	1063814	.	+	0	ID=OMCDBPEM_01044;eC_number=2.2.1.2;Name=tal;dbxref=COG:COG0176;gene=tal;inference=ab initio prediction:Prodigal:2.6,similar to AA sequence:UniProtKB:Q9WYD1;locus_tag=OMCDBPEM_01044;product=Transaldolase
1	Prodigal:2.6	CDS	1063954	1064397	.	+	0	ID=OMCDBPEM_01045;inference=ab initio prediction:Prodigal:2.6;locus_tag=OMCDBPEM_01045;product=hypothetical protein
1	Prodigal:2.6	CDS	1064384	1064827	.	-	0	ID=OMCDBPEM_01046;inference=ab initio prediction:Prodigal:2.6;locus_tag=OMCDBPEM_01046;product=hypothetical protein
1	Prodigal:2.6	CDS	1064833	1065312	.	-	0	ID=OMCDBPEM_01047;Name=sigS;dbxref=COG:COG1595;gene=sigS;inference=ab initio prediction:Prodigal:2.6,similar to AA sequence:UniProtKB:Q2FXF2;locus_tag=OMCDBPEM_01047;product=RNA polymerase sigma factor SigS
1	Prodigal:2.6	CDS	1065520	1065735	.	+	0	ID=OMCDBPEM_01048;inference=ab initio prediction:Prodigal:2.6;locus_tag=OMCDBPEM_01048;product=hypothetical protein
1	Prodigal:2.6	CDS	1066113	1066964	.	+	0	ID=OMCDBPEM_01049;Name=atl_2;dbxref=COG:COG4193;gene=atl_2;inference=ab initio prediction:Prodigal:2.6,similar to AA sequence:UniProtKB:P0C5Z8;locus_tag=OMCDBPEM_01049;product=Bifunctional autolysin
1	Prodigal:2.6	CDS	1067312	1068796	.	+	0	ID=OMCDBPEM_01050;inference=ab initio prediction:Prodigal:2.6;locus_tag=OMCDBPEM_01050;product=hypothetical protein
1	Prodigal:2.6	CDS	1069233	1070276	.	+	0	ID=OMCDBPEM_01051;Name=ribD;dbxref=COG:COG0117;gene=ribD;inference=ab initio prediction:Prodigal:2.6,similar to AA sequence:UniProtKB:P17618;locus_tag=OMCDBPEM_01051;product=Riboflavin biosynthesis protein RibD
1	Prodigal:2.6	CDS	1070277	1070915	.	+	0	ID=OMCDBPEM_01052;eC_number=2.5.1.9;Name=ribE;dbxref=COG:COG0307;gene=ribE;inference=ab initio prediction:Prodigal:2.6,similar to AA sequence:UniProtKB:P16440;locus_tag=OMCDBPEM_01052;product=Riboflavin synthase
1	Prodigal:2.6	CDS	1070928	1072109	.	+	0	ID=OMCDBPEM_01053;Name=ribBA;dbxref=COG:COG0108;gene=ribBA;inference=ab initio prediction:Prodigal:2.6,similar to AA sequence:UniProtKB:A5U2B7;locus_tag=OMCDBPEM_01053;product=Riboflavin biosynthesis protein RibBA
1	Prodigal:2.6	CDS	1072122	1072583	.	+	0	ID=OMCDBPEM_01054;eC_number=2.5.1.78;Name=ribH;gene=ribH;inference=ab initio prediction:Prodigal:2.6,similar to AA sequence:UniProtKB:P99141;locus_tag=OMCDBPEM_01054;product=6%2C7-dimethyl-8-ribityllumazine synthase
1	Prodigal:2.6	CDS	1072968	1074041	.	+	0	ID=OMCDBPEM_01055;inference=ab initio prediction:Prodigal:2.6;locus_tag=OMCDBPEM_01055;product=hypothetical protein
1	Prodigal:2.6	CDS	1074400	1075401	.	-	0	ID=OMCDBPEM_01056;eC_number=1.5.5.2;Name=putB;dbxref=COG:COG0506;gene=putB;inference=ab initio prediction:Prodigal:2.6,similar to AA sequence:UniProtKB:P94390;locus_tag=OMCDBPEM_01056;product=Proline dehydrogenase 2
1	Prodigal:2.6	CDS	1075644	1076471	.	+	0	ID=OMCDBPEM_01057;eC_number=3.1.1.-;Name=ytpA;dbxref=COG:COG2267;gene=ytpA;inference=ab initio prediction:Prodigal:2.6,similar to AA sequence:UniProtKB:O34705;locus_tag=OMCDBPEM_01057;product=Phospholipase YtpA
1	Prodigal:2.6	CDS	1076961	1077362	.	+	0	ID=OMCDBPEM_01058;Name=rot;gene=rot;inference=ab initio prediction:Prodigal:2.6,similar to AA sequence:UniProtKB:Q7A514;locus_tag=OMCDBPEM_01058;product=HTH-type transcriptional regulator rot
1	Prodigal:2.6	CDS	1077599	1078162	.	-	0	ID=OMCDBPEM_01059;eC_number=2.1.1.199;Name=rsmH_1;gene=rsmH_1;inference=ab initio prediction:Prodigal:2.6,protein motif:HAMAP:MF_01007;locus_tag=OMCDBPEM_01059;product=Ribosomal RNA small subunit methyltransferase H
1	Prodigal:2.6	CDS	1078159	1079112	.	-	0	ID=OMCDBPEM_01060;eC_number=2.8.1.6;Name=bioB_2;gene=bioB_2;inference=ab initio prediction:Prodigal:2.6,protein motif:HAMAP:MF_01694;locus_tag=OMCDBPEM_01060;product=Biotin synthase
1	Prodigal:2.6	CDS	1079219	1080433	.	+	0	ID=OMCDBPEM_01061;Name=mdtH;gene=mdtH;inference=ab initio prediction:Prodigal:2.6,similar to AA sequence:UniProtKB:P69367;locus_tag=OMCDBPEM_01061;product=Multidrug resistance protein MdtH
1	Prodigal:2.6	CDS	1080722	1083139	.	+	0	ID=OMCDBPEM_01062;eC_number=6.1.1.4;Name=leuS;gene=leuS;inference=ab initio prediction:Prodigal:2.6,similar to AA sequence:UniProtKB:P67513;locus_tag=OMCDBPEM_01062;product=Leucine--tRNA ligase
1	Prodigal:2.6	CDS	1083165	1083476	.	+	0	ID=OMCDBPEM_01063;eC_number=2.8.1.-;dbxref=COG:COG0607;inference=ab initio prediction:Prodigal:2.6,similar to AA sequence:UniProtKB:D3RPB9;locus_tag=OMCDBPEM_01063;product=Sulfurtransferase
1	Prodigal:2.6	CDS	1083881	1092313	.	+	0	ID=OMCDBPEM_01064;Name=ebh_1;gene=ebh_1;inference=ab initio prediction:Prodigal:2.6,similar to AA sequence:UniProtKB:Q8NWQ6;locus_tag=OMCDBPEM_01064;product=Extracellular matrix-binding protein ebh
1	Prodigal:2.6	CDS	1092646	1094958	.	+	0	ID=OMCDBPEM_01065;Name=ebh_2;gene=ebh_2;inference=ab initio prediction:Prodigal:2.6,similar to AA sequence:UniProtKB:Q2FYJ6;locus_tag=OMCDBPEM_01065;product=Extracellular matrix-binding protein ebh
1	Prodigal:2.6	CDS	1095330	1096592	.	-	0	ID=OMCDBPEM_01066;dbxref=COG:COG2081;inference=ab initio prediction:Prodigal:2.6,similar to AA sequence:UniProtKB:P44941;locus_tag=OMCDBPEM_01066;product=putative protein
1	Prodigal:2.6	CDS	1096865	1098526	.	+	0	ID=OMCDBPEM_01067;Name=murJ_1;dbxref=COG:COG2244;gene=murJ_1;inference=ab initio prediction:Prodigal:2.6,similar to AA sequence:UniProtKB:O34674;locus_tag=OMCDBPEM_01067;product=Lipid II flippase MurJ
1	Prodigal:2.6	CDS	1098523	1099215	.	+	0	ID=OMCDBPEM_01068;eC_number=5.4.99.19;Name=rsuA;dbxref=COG:COG1187;gene=rsuA;inference=ab initio prediction:Prodigal:2.6,similar to AA sequence:UniProtKB:P45124;locus_tag=OMCDBPEM_01068;product=Ribosomal small subunit pseudouridine synthase A
1	Prodigal:2.6	CDS	1099233	1099661	.	+	0	ID=OMCDBPEM_01069;inference=ab initio prediction:Prodigal:2.6;locus_tag=OMCDBPEM_01069;product=hypothetical protein
1	Prodigal:2.6	CDS	1099969	1101378	.	+	0	ID=OMCDBPEM_01070;eC_number=3.4.13.-;dbxref=COG:COG0624;inference=ab initio prediction:Prodigal:2.6,similar to AA sequence:UniProtKB:Q5HF23;locus_tag=OMCDBPEM_01070;product=Putative dipeptidase
1	Prodigal:2.6	CDS	1101382	1102230	.	+	0	ID=OMCDBPEM_01071;eC_number=2.6.1.21;Name=dat;gene=dat;inference=ab initio prediction:Prodigal:2.6,similar to AA sequence:UniProtKB:P99090;locus_tag=OMCDBPEM_01071;product=D-alanine aminotransferase
1	Prodigal:2.6	CDS	1102614	1103408	.	+	0	ID=OMCDBPEM_01072;inference=ab initio prediction:Prodigal:2.6;locus_tag=OMCDBPEM_01072;product=hypothetical protein
1	Prodigal:2.6	CDS	1103419	1104069	.	+	0	ID=OMCDBPEM_01073;eC_number=2.1.1.33;Name=trmB;dbxref=COG:COG0220;gene=trmB;inference=ab initio prediction:Prodigal:2.6,similar to AA sequence:UniProtKB:P67506;locus_tag=OMCDBPEM_01073;product=tRNA (guanine-N(7)-)-methyltransferase
1	Prodigal:2.6	CDS	1104231	1104545	.	-	0	ID=OMCDBPEM_01074;inference=ab initio prediction:Prodigal:2.6;locus_tag=OMCDBPEM_01074;product=hypothetical protein
1	Prodigal:2.6	CDS	1104630	1105715	.	+	0	ID=OMCDBPEM_01075;eC_number=3.4.11.7;Name=pepA_1;dbxref=COG:COG1363;gene=pepA_1;inference=ab initio prediction:Prodigal:2.6,similar to AA sequence:UniProtKB:Q48677;locus_tag=OMCDBPEM_01075;product=Glutamyl aminopeptidase
1	Prodigal:2.6	CDS	1105721	1106032	.	+	0	ID=OMCDBPEM_01076;Name=ytpP;gene=ytpP;inference=ab initio prediction:Prodigal:2.6,similar to AA sequence:UniProtKB:O34357;locus_tag=OMCDBPEM_01076;product=Thioredoxin-like protein YtpP
1	Prodigal:2.6	CDS	1106170	1107024	.	+	0	ID=OMCDBPEM_01077;inference=ab initio prediction:Prodigal:2.6,similar to AA sequence:UniProtKB:Q7A528;locus_tag=OMCDBPEM_01077;note=UPF0354 protein SA1564;product=hypothetical protein
1	Prodigal:2.6	CDS	1107047	1107643	.	+	0	ID=OMCDBPEM_01078;eC_number=6.1.1.20;Name=pheT_1;dbxref=COG:COG0072;gene=pheT_1;inference=ab initio prediction:Prodigal:2.6,similar to AA sequence:UniProtKB:Q4L5E4;locus_tag=OMCDBPEM_01078;product=Phenylalanine--tRNA ligase beta subunit
1	Prodigal:2.6	CDS	1107664	1111173	.	+	0	ID=OMCDBPEM_01079;Name=sftA;gene=sftA;inference=ab initio prediction:Prodigal:2.6,similar to AA sequence:UniProtKB:C0SP86;locus_tag=OMCDBPEM_01079;product=DNA translocase SftA
1	Prodigal:2.6	CDS	1111194	1112507	.	+	0	ID=OMCDBPEM_01080;eC_number=6.3.2.8;Name=murC;gene=murC;inference=ab initio prediction:Prodigal:2.6,similar to AA sequence:UniProtKB:P65475;locus_tag=OMCDBPEM_01080;product=UDP-N-acetylmuramate--L-alanine ligase
1	Prodigal:2.6	CDS	1112582	1113073	.	+	0	ID=OMCDBPEM_01081;inference=ab initio prediction:Prodigal:2.6,similar to AA sequence:UniProtKB:Q7A531;locus_tag=OMCDBPEM_01081;note=UPF0478 protein SA1560;product=hypothetical protein
1	Prodigal:2.6	CDS	1113151	1114374	.	+	0	ID=OMCDBPEM_01082;inference=ab initio prediction:Prodigal:2.6;locus_tag=OMCDBPEM_01082;product=hypothetical protein
1	Prodigal:2.6	CDS	1114809	1115900	.	+	0	ID=OMCDBPEM_01083;Name=aroA_1;dbxref=COG:COG1605;gene=aroA_1;inference=ab initio prediction:Prodigal:2.6,similar to AA sequence:UniProtKB:P39912;locus_tag=OMCDBPEM_01083;product=Protein AroA(G)
1	Prodigal:2.6	CDS	1116156	1117145	.	+	0	ID=OMCDBPEM_01084;Name=ccpA;gene=ccpA;inference=ab initio prediction:Prodigal:2.6,similar to AA sequence:UniProtKB:P99175;locus_tag=OMCDBPEM_01084;product=Catabolite control protein A
1	Prodigal:2.6	CDS	1117565	1119232	.	+	0	ID=OMCDBPEM_01085;eC_number=6.3.4.3;Name=fhs;gene=fhs;inference=ab initio prediction:Prodigal:2.6,similar to AA sequence:UniProtKB:Q7A535;locus_tag=OMCDBPEM_01085;product=Formate--tetrahydrofolate ligase
1	Prodigal:2.6	CDS	1119322	1120227	.	-	0	ID=OMCDBPEM_01086;Name=mrcA;dbxref=COG:COG5009;gene=mrcA;inference=ab initio prediction:Prodigal:2.6,similar to AA sequence:UniProtKB:Q07806;locus_tag=OMCDBPEM_01086;product=Penicillin-binding protein 1A
1	Prodigal:2.6	CDS	1120631	1121896	.	+	0	ID=OMCDBPEM_01087;eC_number=6.1.1.1;Name=tyrS;gene=tyrS;inference=ab initio prediction:Prodigal:2.6,similar to AA sequence:UniProtKB:A6QHR2;locus_tag=OMCDBPEM_01087;product=Tyrosine--tRNA ligase
1	Prodigal:2.6	CDS	1122087	1123325	.	-	0	ID=OMCDBPEM_01088;eC_number=3.4.21.107;Name=htrA;dbxref=COG:COG0265;gene=htrA;inference=ab initio prediction:Prodigal:2.6,similar to AA sequence:UniProtKB:O34358;locus_tag=OMCDBPEM_01088;product=Serine protease Do-like HtrA
1	Prodigal:2.6	CDS	1123605	1124228	.	+	0	ID=OMCDBPEM_01089;eC_number=2.3.1.-;Name=plsC;dbxref=COG:COG0204;gene=plsC;inference=ab initio prediction:Prodigal:2.6,similar to AA sequence:UniProtKB:O07584;locus_tag=OMCDBPEM_01089;product=1-acyl-sn-glycerol-3-phosphate acyltransferase
1	Prodigal:2.6	CDS	1124474	1125910	.	+	0	ID=OMCDBPEM_01090;Name=nagE;dbxref=COG:COG1263;gene=nagE;inference=ab initio prediction:Prodigal:2.6,similar to AA sequence:UniProtKB:P09323;locus_tag=OMCDBPEM_01090;product=PTS system N-acetylglucosamine-specific EIICBA component
1	Prodigal:2.6	CDS	1126006	1127130	.	+	0	ID=OMCDBPEM_01091;eC_number=3.1.3.18;Name=gph;gene=gph;inference=ab initio prediction:Prodigal:2.6,protein motif:HAMAP:MF_00495;locus_tag=OMCDBPEM_01091;product=Phosphoglycolate phosphatase
1	Prodigal:2.6	CDS	1127210	1127869	.	-	0	ID=OMCDBPEM_01092;eC_number=1.1.1.95;Name=serA;dbxref=COG:COG0111;gene=serA;inference=ab initio prediction:Prodigal:2.6,similar to AA sequence:UniProtKB:P9WNX3;locus_tag=OMCDBPEM_01092;product=D-3-phosphoglycerate dehydrogenase
1	Prodigal:2.6	CDS	1127913	1128806	.	-	0	ID=OMCDBPEM_01093;eC_number=1.1.1.81;dbxref=COG:COG0111;inference=ab initio prediction:Prodigal:2.6,similar to AA sequence:UniProtKB:Q9X1C1;locus_tag=OMCDBPEM_01093;product=Hydroxypyruvate reductase
1	Prodigal:2.6	CDS	1128796	1129959	.	-	0	ID=OMCDBPEM_01094;eC_number=1.12.-.-;inference=ab initio prediction:Prodigal:2.6,similar to AA sequence:UniProtKB:P16421;locus_tag=OMCDBPEM_01094;product=Soluble hydrogenase 42 kDa subunit
1	Prodigal:2.6	CDS	1130086	1130526	.	-	0	ID=OMCDBPEM_01095;inference=ab initio prediction:Prodigal:2.6;locus_tag=OMCDBPEM_01095;product=hypothetical protein
1	Prodigal:2.6	CDS	1130604	1131350	.	+	0	ID=OMCDBPEM_01096;eC_number=3.1.4.46;Name=glpQ_1;dbxref=COG:COG0584;gene=glpQ_1;inference=ab initio prediction:Prodigal:2.6,similar to AA sequence:UniProtKB:P37965;locus_tag=OMCDBPEM_01096;product=Glycerophosphodiester phosphodiesterase
1	Prodigal:2.6	CDS	1131620	1132222	.	-	0	ID=OMCDBPEM_01097;Name=rpsD;dbxref=COG:COG0522;gene=rpsD;inference=ab initio prediction:Prodigal:2.6,similar to AA sequence:UniProtKB:Q2FXK6;locus_tag=OMCDBPEM_01097;product=30S ribosomal protein S4
1	Prodigal:2.6	CDS	1132443	1132913	.	-	0	ID=OMCDBPEM_01098;eC_number=1.8.4.14;Name=msrC;dbxref=COG:COG1956;gene=msrC;inference=ab initio prediction:Prodigal:2.6,similar to AA sequence:UniProtKB:P76270;locus_tag=OMCDBPEM_01098;product=Free methionine-R-sulfoxide reductase
1	Prodigal:2.6	CDS	1133048	1134742	.	+	0	ID=OMCDBPEM_01099;Name=ezrA;gene=ezrA;inference=ab initio prediction:Prodigal:2.6,similar to AA sequence:UniProtKB:A7X3E7;locus_tag=OMCDBPEM_01099;product=Septation ring formation regulator EzrA
1	Prodigal:2.6	CDS	1135072	1136211	.	+	0	ID=OMCDBPEM_01100;eC_number=2.8.1.7;Name=nifS;dbxref=COG:COG1104;gene=nifS;inference=ab initio prediction:Prodigal:2.6,similar to AA sequence:UniProtKB:P05341;locus_tag=OMCDBPEM_01100;product=Cysteine desulfurase NifS
1	Prodigal:2.6	CDS	1136211	1137434	.	+	0	ID=OMCDBPEM_01101;eC_number=2.8.1.4;Name=thiI;dbxref=COG:COG0301;gene=thiI;inference=ab initio prediction:Prodigal:2.6,similar to AA sequence:UniProtKB:Q81KU0;locus_tag=OMCDBPEM_01101;product=putative tRNA sulfurtransferase
1	Prodigal:2.6	CDS	1137474	1138238	.	+	0	ID=OMCDBPEM_01102;Name=yfcA;dbxref=COG:COG0730;gene=yfcA;inference=ab initio prediction:Prodigal:2.6,similar to AA sequence:UniProtKB:P0AD30;locus_tag=OMCDBPEM_01102;product=putative membrane transporter protein YfcA
1	Prodigal:2.6	CDS	1138481	1138975	.	+	0	ID=OMCDBPEM_01103;eC_number=1.11.1.15;Name=tpx;gene=tpx;inference=ab initio prediction:Prodigal:2.6,similar to AA sequence:UniProtKB:P99146;locus_tag=OMCDBPEM_01103;product=Thiol peroxidase
1	Prodigal:2.6	CDS	1139104	1140051	.	+	0	ID=OMCDBPEM_01104;inference=ab initio prediction:Prodigal:2.6;locus_tag=OMCDBPEM_01104;product=hypothetical protein
1	Prodigal:2.6	CDS	1140140	1141393	.	+	0	ID=OMCDBPEM_01105;eC_number=2.7.2.1;Name=ackA;gene=ackA;inference=ab initio prediction:Prodigal:2.6,similar to AA sequence:UniProtKB:Q99TF2;locus_tag=OMCDBPEM_01105;product=Acetate kinase
1	Prodigal:2.6	CDS	1141589	1141744	.	-	0	ID=OMCDBPEM_01106;inference=ab initio prediction:Prodigal:2.6;locus_tag=OMCDBPEM_01106;product=hypothetical protein
1	Prodigal:2.6	CDS	1142039	1142542	.	-	0	ID=OMCDBPEM_01107;inference=ab initio prediction:Prodigal:2.6,similar to AA sequence:UniProtKB:Q7A551;locus_tag=OMCDBPEM_01107;product=Putative universal stress protein
1	Prodigal:2.6	CDS	1142687	1143802	.	+	0	ID=OMCDBPEM_01108;eC_number=1.4.1.1;Name=ald2;gene=ald2;inference=ab initio prediction:Prodigal:2.6,similar to AA sequence:UniProtKB:Q99TF4;locus_tag=OMCDBPEM_01108;product=Alanine dehydrogenase 2
1	Prodigal:2.6	CDS	1143866	1144921	.	-	0	ID=OMCDBPEM_01109;eC_number=3.4.-.-;inference=ab initio prediction:Prodigal:2.6,similar to AA sequence:UniProtKB:Q7A552;locus_tag=OMCDBPEM_01109;product=putative peptidase
1	Prodigal:2.6	CDS	1145093	1145782	.	+	0	ID=OMCDBPEM_01110;inference=ab initio prediction:Prodigal:2.6,similar to AA sequence:UniProtKB:P99149;locus_tag=OMCDBPEM_01110;note=UPF0173 metal-dependent hydrolase SA1529;product=hypothetical protein
1	Prodigal:2.6	CDS	1146083	1146496	.	-	0	ID=OMCDBPEM_01111;inference=ab initio prediction:Prodigal:2.6;locus_tag=OMCDBPEM_01111;product=hypothetical protein
1	Prodigal:2.6	CDS	1146694	1147992	.	+	0	ID=OMCDBPEM_01112;eC_number=3.6.1.1;inference=ab initio prediction:Prodigal:2.6,similar to AA sequence:UniProtKB:Q8XIQ9;locus_tag=OMCDBPEM_01112;product=Cobalt-dependent inorganic pyrophosphatase
1	Prodigal:2.6	CDS	1148026	1148964	.	+	0	ID=OMCDBPEM_01113;eC_number=3.1.-.-;Name=nrnA;dbxref=COG:COG0618;gene=nrnA;inference=ab initio prediction:Prodigal:2.6,similar to AA sequence:UniProtKB:O34600;locus_tag=OMCDBPEM_01113;product=Bifunctional oligoribonuclease and PAP phosphatase NrnA
1	Prodigal:2.6	CDS	1148988	1152185	.	+	0	ID=OMCDBPEM_01114;eC_number=2.7.7.7;Name=dnaE;dbxref=COG:COG0587;gene=dnaE;inference=ab initio prediction:Prodigal:2.6,similar to AA sequence:UniProtKB:Q9XDH5;locus_tag=OMCDBPEM_01114;product=DNA polymerase III subunit alpha
1	Prodigal:2.6	CDS	1152489	1153718	.	+	0	ID=OMCDBPEM_01115;eC_number=1.1.1.38;inference=ab initio prediction:Prodigal:2.6,similar to AA sequence:UniProtKB:P16468;locus_tag=OMCDBPEM_01115;product=NAD-dependent malic enzyme
1	Prodigal:2.6	CDS	1153817	1154674	.	+	0	ID=OMCDBPEM_01116;eC_number=6.4.1.2;Name=accD;dbxref=COG:COG0777;gene=accD;inference=ab initio prediction:Prodigal:2.6,similar to AA sequence:UniProtKB:Q2FXM6;locus_tag=OMCDBPEM_01116;product=Acetyl-coenzyme A carboxylase carboxyl transferase subunit beta
1	Prodigal:2.6	CDS	1154674	1155618	.	+	0	ID=OMCDBPEM_01117;eC_number=6.4.1.2;Name=accA;gene=accA;inference=ab initio prediction:Prodigal:2.6,similar to AA sequence:UniProtKB:Q7A558;locus_tag=OMCDBPEM_01117;product=Acetyl-coenzyme A carboxylase carboxyl transferase subunit alpha
1	Prodigal:2.6	CDS	1155796	1156764	.	+	0	ID=OMCDBPEM_01118;eC_number=2.7.1.11;Name=pfkA;dbxref=COG:COG0205;gene=pfkA;inference=ab initio prediction:Prodigal:2.6,similar to AA sequence:UniProtKB:Q2FXM8;locus_tag=OMCDBPEM_01118;product=ATP-dependent 6-phosphofructokinase
1	Prodigal:2.6	CDS	1156788	1158545	.	+	0	ID=OMCDBPEM_01119;eC_number=2.7.1.40;Name=pyk;gene=pyk;inference=ab initio prediction:Prodigal:2.6,similar to AA sequence:UniProtKB:Q7A559;locus_tag=OMCDBPEM_01119;product=Pyruvate kinase
1	Prodigal:2.6	CDS	1158926	1160284	.	-	0	ID=OMCDBPEM_01120;Name=cycA_3;dbxref=COG:COG1113;gene=cycA_3;inference=ab initio prediction:Prodigal:2.6,similar to AA sequence:UniProtKB:P0AAE0;locus_tag=OMCDBPEM_01120;product=D-serine/D-alanine/glycine transporter
1	Prodigal:2.6	CDS	1160632	1161753	.	+	0	ID=OMCDBPEM_01121;eC_number=2.3.3.16;Name=citZ;dbxref=COG:COG0372;gene=citZ;inference=ab initio prediction:Prodigal:2.6,similar to AA sequence:UniProtKB:P39120;locus_tag=OMCDBPEM_01121;product=Citrate synthase 2
1	Prodigal:2.6	CDS	1161796	1163064	.	+	0	ID=OMCDBPEM_01122;eC_number=1.1.1.42;Name=icd;gene=icd;inference=ab initio prediction:Prodigal:2.6,similar to AA sequence:UniProtKB:P99167;locus_tag=OMCDBPEM_01122;product=Isocitrate dehydrogenase [NADP]
1	Prodigal:2.6	CDS	1163380	1164090	.	+	0	ID=OMCDBPEM_01123;Name=phoP;dbxref=COG:COG0745;gene=phoP;inference=ab initio prediction:Prodigal:2.6,similar to AA sequence:UniProtKB:P13792;locus_tag=OMCDBPEM_01123;product=Alkaline phosphatase synthesis transcriptional regulatory protein PhoP
1	Prodigal:2.6	CDS	1164090	1165787	.	+	0	ID=OMCDBPEM_01124;eC_number=2.7.13.3;Name=phoR;dbxref=COG:COG0642;gene=phoR;inference=ab initio prediction:Prodigal:2.6,similar to AA sequence:UniProtKB:P23545;locus_tag=OMCDBPEM_01124;product=Alkaline phosphatase synthesis sensor protein PhoR
1	Prodigal:2.6	CDS	1166082	1168712	.	+	0	ID=OMCDBPEM_01125;eC_number=2.7.7.7;Name=polA;gene=polA;inference=ab initio prediction:Prodigal:2.6,similar to AA sequence:UniProtKB:Q04957;locus_tag=OMCDBPEM_01125;product=DNA polymerase I
1	Prodigal:2.6	CDS	1168728	1169600	.	+	0	ID=OMCDBPEM_01126;eC_number=3.2.2.23;Name=mutM;dbxref=COG:COG0266;gene=mutM;inference=ab initio prediction:Prodigal:2.6,similar to AA sequence:UniProtKB:O50606;locus_tag=OMCDBPEM_01126;product=Formamidopyrimidine-DNA glycosylase
1	Prodigal:2.6	CDS	1169616	1170227	.	+	0	ID=OMCDBPEM_01127;eC_number=2.7.1.24;Name=coaE;gene=coaE;inference=ab initio prediction:Prodigal:2.6,similar to AA sequence:UniProtKB:P63831;locus_tag=OMCDBPEM_01127;product=Dephospho-CoA kinase
1	Prodigal:2.6	CDS	1170582	1170698	.	+	0	ID=OMCDBPEM_01128;inference=ab initio prediction:Prodigal:2.6;locus_tag=OMCDBPEM_01128;product=hypothetical protein
1	Prodigal:2.6	CDS	1171071	1172096	.	+	0	ID=OMCDBPEM_01129;eC_number=1.2.1.12;Name=gapA2;gene=gapA2;inference=ab initio prediction:Prodigal:2.6,similar to AA sequence:UniProtKB:P99067;locus_tag=OMCDBPEM_01129;product=Glyceraldehyde-3-phosphate dehydrogenase 2
1	Prodigal:2.6	CDS	1172616	1173086	.	+	0	ID=OMCDBPEM_01130;Name=nrdR;dbxref=COG:COG1327;gene=nrdR;inference=ab initio prediction:Prodigal:2.6,similar to AA sequence:UniProtKB:P67318;locus_tag=OMCDBPEM_01130;product=Transcriptional repressor NrdR
1	Prodigal:2.6	CDS	1173087	1174457	.	+	0	ID=OMCDBPEM_01131;Name=dnaB;dbxref=COG:COG3611;gene=dnaB;inference=ab initio prediction:Prodigal:2.6,similar to AA sequence:UniProtKB:P07908;locus_tag=OMCDBPEM_01131;product=Replication initiation and membrane attachment protein
1	Prodigal:2.6	CDS	1174457	1175377	.	+	0	ID=OMCDBPEM_01132;Name=dnaI;dbxref=COG:COG1484;gene=dnaI;inference=ab initio prediction:Prodigal:2.6,similar to AA sequence:UniProtKB:P06567;locus_tag=OMCDBPEM_01132;product=Primosomal protein DnaI
1	Prodigal:2.6	CDS	1175730	1177667	.	+	0	ID=OMCDBPEM_01133;eC_number=6.1.1.3;Name=thrS;gene=thrS;inference=ab initio prediction:Prodigal:2.6,similar to AA sequence:UniProtKB:Q8NW68;locus_tag=OMCDBPEM_01133;product=Threonine--tRNA ligase
1	Prodigal:2.6	CDS	1178096	1179598	.	+	0	ID=OMCDBPEM_01134;Name=lysP_1;dbxref=COG:COG0833;gene=lysP_1;inference=ab initio prediction:Prodigal:2.6,similar to AA sequence:UniProtKB:P25737;locus_tag=OMCDBPEM_01134;product=Lysine-specific permease
1	Prodigal:2.6	CDS	1179806	1180333	.	+	0	ID=OMCDBPEM_01135;Name=infC;gene=infC;inference=ab initio prediction:Prodigal:2.6,similar to AA sequence:UniProtKB:P65140;locus_tag=OMCDBPEM_01135;product=Translation initiation factor IF-3
1	Prodigal:2.6	CDS	1180361	1180561	.	+	0	ID=OMCDBPEM_01136;Name=rpmI;dbxref=COG:COG0291;gene=rpmI;inference=ab initio prediction:Prodigal:2.6,similar to AA sequence:UniProtKB:Q2FXQ0;locus_tag=OMCDBPEM_01136;product=50S ribosomal protein L35
1	Prodigal:2.6	CDS	1180613	1180969	.	+	0	ID=OMCDBPEM_01137;Name=rplT;dbxref=COG:COG0292;gene=rplT;inference=ab initio prediction:Prodigal:2.6,similar to AA sequence:UniProtKB:Q2FXQ1;locus_tag=OMCDBPEM_01137;product=50S ribosomal protein L20
1	Prodigal:2.6	CDS	1181387	1181998	.	+	0	ID=OMCDBPEM_01138;inference=ab initio prediction:Prodigal:2.6;locus_tag=OMCDBPEM_01138;product=hypothetical protein
1	Prodigal:2.6	CDS	1182015	1182938	.	+	0	ID=OMCDBPEM_01139;inference=ab initio prediction:Prodigal:2.6;locus_tag=OMCDBPEM_01139;product=hypothetical protein
1	Prodigal:2.6	CDS	1183099	1184400	.	+	0	ID=OMCDBPEM_01140;eC_number=5.2.1.8;Name=tig;gene=tig;inference=ab initio prediction:Prodigal:2.6,similar to AA sequence:UniProtKB:P99080;locus_tag=OMCDBPEM_01140;product=Trigger factor
1	Prodigal:2.6	CDS	1184687	1185949	.	+	0	ID=OMCDBPEM_01141;Name=clpX;gene=clpX;inference=ab initio prediction:Prodigal:2.6,similar to AA sequence:UniProtKB:P63790;locus_tag=OMCDBPEM_01141;product=ATP-dependent Clp protease ATP-binding subunit ClpX
1	Prodigal:2.6	CDS	1186061	1186648	.	+	0	ID=OMCDBPEM_01142;Name=engB;gene=engB;inference=ab initio prediction:Prodigal:2.6,similar to AA sequence:UniProtKB:P64071;locus_tag=OMCDBPEM_01142;product=putative GTP-binding protein EngB
1	Prodigal:2.6	CDS	1186818	1188164	.	+	0	ID=OMCDBPEM_01143;eC_number=1.2.1.70;Name=hemA;dbxref=COG:COG0373;gene=hemA;inference=ab initio prediction:Prodigal:2.6,similar to AA sequence:UniProtKB:P16618;locus_tag=OMCDBPEM_01143;product=Glutamyl-tRNA reductase
1	Prodigal:2.6	CDS	1188186	1188998	.	+	0	ID=OMCDBPEM_01144;inference=ab initio prediction:Prodigal:2.6;locus_tag=OMCDBPEM_01144;product=hypothetical protein
1	Prodigal:2.6	CDS	1189052	1189978	.	+	0	ID=OMCDBPEM_01145;eC_number=2.5.1.61;Name=hemC;gene=hemC;inference=ab initio prediction:Prodigal:2.6,similar to AA sequence:UniProtKB:P64341;locus_tag=OMCDBPEM_01145;product=Porphobilinogen deaminase
1	Prodigal:2.6	CDS	1190012	1190692	.	+	0	ID=OMCDBPEM_01146;inference=ab initio prediction:Prodigal:2.6;locus_tag=OMCDBPEM_01146;product=hypothetical protein
1	Prodigal:2.6	CDS	1190682	1191656	.	+	0	ID=OMCDBPEM_01147;eC_number=4.2.1.24;Name=hemB;gene=hemB;inference=ab initio prediction:Prodigal:2.6,similar to AA sequence:UniProtKB:P64334;locus_tag=OMCDBPEM_01147;product=Delta-aminolevulinic acid dehydratase
1	Prodigal:2.6	CDS	1191677	1192963	.	+	0	ID=OMCDBPEM_01148;eC_number=5.4.3.8;Name=hemL1;gene=hemL1;inference=ab initio prediction:Prodigal:2.6,similar to AA sequence:UniProtKB:P99096;locus_tag=OMCDBPEM_01148;product=Glutamate-1-semialdehyde 2%2C1-aminomutase 1
1	Prodigal:2.6	CDS	1193312	1194379	.	+	0	ID=OMCDBPEM_01149;inference=ab initio prediction:Prodigal:2.6;locus_tag=OMCDBPEM_01149;product=hypothetical protein
1	Prodigal:2.6	CDS	1194546	1195106	.	-	0	ID=OMCDBPEM_01150;eC_number=3.2.2.20;Name=tag;dbxref=COG:COG2818;gene=tag;inference=ab initio prediction:Prodigal:2.6,similar to AA sequence:UniProtKB:P05100;locus_tag=OMCDBPEM_01150;product=DNA-3-methyladenine glycosylase 1
1	Prodigal:2.6	CDS	1195449	1198079	.	+	0	ID=OMCDBPEM_01151;eC_number=6.1.1.9;Name=valS;gene=valS;inference=ab initio prediction:Prodigal:2.6,similar to AA sequence:UniProtKB:Q99TJ8;locus_tag=OMCDBPEM_01151;product=Valine--tRNA ligase
1	Prodigal:2.6	CDS	1198090	1199355	.	+	0	ID=OMCDBPEM_01152;eC_number=6.3.2.17;Name=fpgS;gene=fpgS;inference=ab initio prediction:Prodigal:2.6,similar to AA sequence:UniProtKB:P15925;locus_tag=OMCDBPEM_01152;product=Folylpolyglutamate synthase
1	Prodigal:2.6	CDS	1199539	1200249	.	+	0	ID=OMCDBPEM_01153;Name=comC;gene=comC;inference=ab initio prediction:Prodigal:2.6,similar to AA sequence:UniProtKB:P15378;locus_tag=OMCDBPEM_01153;product=Type 4 prepilin-like proteins leader peptide-processing enzyme
1	Prodigal:2.6	CDS	1200246	1200926	.	+	0	ID=OMCDBPEM_01154;inference=ab initio prediction:Prodigal:2.6,similar to AA sequence:UniProtKB:Q02170;locus_tag=OMCDBPEM_01154;note=UPF0758 protein YsxA;product=hypothetical protein
1	Prodigal:2.6	CDS	1200990	1201169	.	-	0	ID=OMCDBPEM_01155;inference=ab initio prediction:Prodigal:2.6;locus_tag=OMCDBPEM_01155;product=hypothetical protein
1	Prodigal:2.6	CDS	1201334	1201819	.	+	0	ID=OMCDBPEM_01156;inference=ab initio prediction:Prodigal:2.6;locus_tag=OMCDBPEM_01156;product=hypothetical protein
1	Prodigal:2.6	CDS	1201903	1202043	.	+	0	ID=OMCDBPEM_01157;inference=ab initio prediction:Prodigal:2.6;locus_tag=OMCDBPEM_01157;product=hypothetical protein
1	Prodigal:2.6	CDS	1202450	1203289	.	+	0	ID=OMCDBPEM_01158;Name=mreC;dbxref=COG:COG1792;gene=mreC;inference=ab initio prediction:Prodigal:2.6,similar to AA sequence:UniProtKB:Q8Y6Y4;locus_tag=OMCDBPEM_01158;product=Cell shape-determining protein MreC
1	Prodigal:2.6	CDS	1203289	1203810	.	+	0	ID=OMCDBPEM_01159;Name=mreD;dbxref=COG:COG2891;gene=mreD;inference=ab initio prediction:Prodigal:2.6,similar to AA sequence:UniProtKB:Q01467;locus_tag=OMCDBPEM_01159;product=Rod shape-determining protein MreD
1	Prodigal:2.6	CDS	1203932	1204240	.	+	0	ID=OMCDBPEM_01160;Name=rplU;dbxref=COG:COG0261;gene=rplU;inference=ab initio prediction:Prodigal:2.6,similar to AA sequence:UniProtKB:Q2FXS8;locus_tag=OMCDBPEM_01160;product=50S ribosomal protein L21
1	Prodigal:2.6	CDS	1204245	1204565	.	+	0	ID=OMCDBPEM_01161;inference=ab initio prediction:Prodigal:2.6;locus_tag=OMCDBPEM_01161;product=hypothetical protein
1	Prodigal:2.6	CDS	1204577	1204861	.	+	0	ID=OMCDBPEM_01162;Name=rpmA;dbxref=COG:COG0211;gene=rpmA;inference=ab initio prediction:Prodigal:2.6,similar to AA sequence:UniProtKB:Q2FXT0;locus_tag=OMCDBPEM_01162;product=50S ribosomal protein L27
1	Prodigal:2.6	CDS	1205007	1206299	.	+	0	ID=OMCDBPEM_01163;eC_number=3.6.5.-;Name=obg;gene=obg;inference=ab initio prediction:Prodigal:2.6,similar to AA sequence:UniProtKB:Q7A584;locus_tag=OMCDBPEM_01163;product=GTPase Obg
1	Prodigal:2.6	CDS	1206311	1206766	.	+	0	ID=OMCDBPEM_01164;inference=ab initio prediction:Prodigal:2.6;locus_tag=OMCDBPEM_01164;product=hypothetical protein
1	Prodigal:2.6	CDS	1206779	1207381	.	+	0	ID=OMCDBPEM_01165;eC_number=3.6.4.12;Name=ruvA;dbxref=COG:COG0632;gene=ruvA;inference=ab initio prediction:Prodigal:2.6,similar to AA sequence:UniProtKB:P0A809;locus_tag=OMCDBPEM_01165;product=Holliday junction ATP-dependent DNA helicase RuvA
1	Prodigal:2.6	CDS	1207395	1208399	.	+	0	ID=OMCDBPEM_01166;eC_number=3.6.4.12;Name=ruvB;gene=ruvB;inference=ab initio prediction:Prodigal:2.6,similar to AA sequence:UniProtKB:P66758;locus_tag=OMCDBPEM_01166;product=Holliday junction ATP-dependent DNA helicase RuvB
1	Prodigal:2.6	CDS	1208401	1209426	.	+	0	ID=OMCDBPEM_01167;eC_number=2.4.99.17;Name=queA;gene=queA;inference=ab initio prediction:Prodigal:2.6,similar to AA sequence:UniProtKB:P65951;locus_tag=OMCDBPEM_01167;product=S-adenosylmethionine:tRNA ribosyltransferase-isomerase
1	Prodigal:2.6	CDS	1209447	1210586	.	+	0	ID=OMCDBPEM_01168;eC_number=2.4.2.29;Name=tgt;gene=tgt;inference=ab initio prediction:Prodigal:2.6,similar to AA sequence:UniProtKB:P66905;locus_tag=OMCDBPEM_01168;product=Queuine tRNA-ribosyltransferase
1	Prodigal:2.6	CDS	1210602	1210862	.	+	0	ID=OMCDBPEM_01169;Name=yajC;dbxref=COG:COG1862;gene=yajC;inference=ab initio prediction:Prodigal:2.6,similar to AA sequence:UniProtKB:P0ADZ7;locus_tag=OMCDBPEM_01169;product=Sec translocon accessory complex subunit YajC
1	Prodigal:2.6	CDS	1211201	1213492	.	+	0	ID=OMCDBPEM_01170;Name=secDF;dbxref=COG:COG0341;gene=secDF;inference=ab initio prediction:Prodigal:2.6,similar to AA sequence:UniProtKB:O32047;locus_tag=OMCDBPEM_01170;product=Protein translocase subunit SecDF
1	Prodigal:2.6	CDS	1214236	1216509	.	+	0	ID=OMCDBPEM_01171;eC_number=3.1.-.-;Name=recJ;dbxref=COG:COG0608;gene=recJ;inference=ab initio prediction:Prodigal:2.6,similar to AA sequence:UniProtKB:P21893;locus_tag=OMCDBPEM_01171;product=Single-stranded-DNA-specific exonuclease RecJ
1	Prodigal:2.6	CDS	1216528	1217046	.	+	0	ID=OMCDBPEM_01172;eC_number=2.4.2.7;Name=apt;gene=apt;inference=ab initio prediction:Prodigal:2.6,similar to AA sequence:UniProtKB:P68779;locus_tag=OMCDBPEM_01172;product=Adenine phosphoribosyltransferase
1	Prodigal:2.6	CDS	1217567	1219756	.	+	0	ID=OMCDBPEM_01173;eC_number=2.7.6.5;Name=relA;gene=relA;inference=ab initio prediction:Prodigal:2.6,similar to AA sequence:UniProtKB:Q99TL8;locus_tag=OMCDBPEM_01173;product=GTP pyrophosphokinase
1	Prodigal:2.6	CDS	1219770	1220222	.	+	0	ID=OMCDBPEM_01174;eC_number=3.1.1.96;Name=dtd;gene=dtd;inference=ab initio prediction:Prodigal:2.6,similar to AA sequence:UniProtKB:P0A026;locus_tag=OMCDBPEM_01174;product=D-aminoacyl-tRNA deacylase
1	Prodigal:2.6	CDS	1220219	1221094	.	+	0	ID=OMCDBPEM_01175;eC_number=3.5.1.28;Name=lytC;dbxref=COG:COG0860;gene=lytC;inference=ab initio prediction:Prodigal:2.6,similar to AA sequence:UniProtKB:Q02114;locus_tag=OMCDBPEM_01175;product=N-acetylmuramoyl-L-alanine amidase LytC
1	Prodigal:2.6	CDS	1221466	1222740	.	+	0	ID=OMCDBPEM_01176;eC_number=6.1.1.21;Name=hisS;gene=hisS;inference=ab initio prediction:Prodigal:2.6,similar to AA sequence:UniProtKB:P60910;locus_tag=OMCDBPEM_01176;product=Histidine--tRNA ligase
1	Prodigal:2.6	CDS	1222743	1224509	.	+	0	ID=OMCDBPEM_01177;eC_number=6.1.1.12;Name=aspS;gene=aspS;inference=ab initio prediction:Prodigal:2.6,similar to AA sequence:UniProtKB:P67015;locus_tag=OMCDBPEM_01177;product=Aspartate--tRNA ligase
1	Prodigal:2.6	CDS	1225065	1225841	.	+	0	ID=OMCDBPEM_01178;eC_number=6.1.-.-;Name=tcdA;dbxref=COG:COG1179;gene=tcdA;inference=ab initio prediction:Prodigal:2.6,similar to AA sequence:UniProtKB:Q46927;locus_tag=OMCDBPEM_01178;product=tRNA threonylcarbamoyladenosine dehydratase
1	Prodigal:2.6	CDS	1226035	1227306	.	-	0	ID=OMCDBPEM_01179;dbxref=COG:COG2256;inference=ab initio prediction:Prodigal:2.6,similar to AA sequence:UniProtKB:P9WQN1;locus_tag=OMCDBPEM_01179;product=putative AAA domain-containing protein
1	Prodigal:2.6	CDS	1227392	1227814	.	+	0	ID=OMCDBPEM_01180;Name=cymR;gene=cymR;inference=ab initio prediction:Prodigal:2.6,similar to AA sequence:UniProtKB:O34527;locus_tag=OMCDBPEM_01180;product=HTH-type transcriptional regulator CymR
1	Prodigal:2.6	CDS	1228000	1228143	.	+	0	ID=OMCDBPEM_01181;inference=ab initio prediction:Prodigal:2.6;locus_tag=OMCDBPEM_01181;product=hypothetical protein
1	Prodigal:2.6	CDS	1228343	1229338	.	-	0	ID=OMCDBPEM_01182;eC_number=1.14.14.3;Name=luxB;gene=luxB;inference=ab initio prediction:Prodigal:2.6,similar to AA sequence:UniProtKB:P29239;locus_tag=OMCDBPEM_01182;product=Alkanal monooxygenase beta chain
1	Prodigal:2.6	CDS	1229581	1230723	.	+	0	ID=OMCDBPEM_01183;eC_number=2.8.1.7;Name=iscS;gene=iscS;inference=ab initio prediction:Prodigal:2.6,similar to AA sequence:UniProtKB:O54055;locus_tag=OMCDBPEM_01183;product=Cysteine desulfurase IscS
1	Prodigal:2.6	CDS	1230723	1231841	.	+	0	ID=OMCDBPEM_01184;eC_number=2.8.1.13;Name=mnmA;gene=mnmA;inference=ab initio prediction:Prodigal:2.6,similar to AA sequence:UniProtKB:Q99TM8;locus_tag=OMCDBPEM_01184;product=tRNA-specific 2-thiouridylase MnmA
1	Prodigal:2.6	CDS	1232004	1232672	.	+	0	ID=OMCDBPEM_01185;Name=yrrB;gene=yrrB;inference=ab initio prediction:Prodigal:2.6,similar to AA sequence:UniProtKB:O34452;locus_tag=OMCDBPEM_01185;product=TPR repeat-containing protein YrrB
1	Prodigal:2.6	CDS	1232674	1235106	.	+	0	ID=OMCDBPEM_01186;eC_number=3.6.4.12;Name=recD2;dbxref=COG:COG0507;gene=recD2;inference=ab initio prediction:Prodigal:2.6,similar to AA sequence:UniProtKB:Q9RT63;locus_tag=OMCDBPEM_01186;product=ATP-dependent RecD-like DNA helicase
1	Prodigal:2.6	CDS	1235435	1238065	.	+	0	ID=OMCDBPEM_01187;eC_number=6.1.1.7;Name=alaS;gene=alaS;inference=ab initio prediction:Prodigal:2.6,similar to AA sequence:UniProtKB:P67011;locus_tag=OMCDBPEM_01187;product=Alanine--tRNA ligase
1	Prodigal:2.6	CDS	1238129	1238389	.	+	0	ID=OMCDBPEM_01188;inference=ab initio prediction:Prodigal:2.6,similar to AA sequence:UniProtKB:P60359;locus_tag=OMCDBPEM_01188;note=UPF0297 protein SA1445;product=hypothetical protein
1	Prodigal:2.6	CDS	1238391	1238819	.	+	0	ID=OMCDBPEM_01189;eC_number=3.1.-.-;Name=yrrK;dbxref=COG:COG0816;gene=yrrK;inference=ab initio prediction:Prodigal:2.6,similar to AA sequence:UniProtKB:O34634;locus_tag=OMCDBPEM_01189;product=Putative pre-16S rRNA nuclease
1	Prodigal:2.6	CDS	1238834	1239142	.	+	0	ID=OMCDBPEM_01190;inference=ab initio prediction:Prodigal:2.6,similar to AA sequence:UniProtKB:Q7A598;locus_tag=OMCDBPEM_01190;note=UPF0473 protein SA1443;product=hypothetical protein
1	Prodigal:2.6	CDS	1239571	1240206	.	+	0	ID=OMCDBPEM_01191;eC_number=2.1.1.-;dbxref=COG:COG4122;inference=ab initio prediction:Prodigal:2.6,similar to AA sequence:UniProtKB:A0R2D5;locus_tag=OMCDBPEM_01191;product=Putative O-methyltransferase/MSMEI_4947
1	Prodigal:2.6	CDS	1240209	1241132	.	+	0	ID=OMCDBPEM_01192;eC_number=3.4.-.-;Name=ydcP_1;dbxref=COG:COG0826;gene=ydcP_1;inference=ab initio prediction:Prodigal:2.6,similar to AA sequence:UniProtKB:P76104;locus_tag=OMCDBPEM_01192;product=putative protease YdcP
1	Prodigal:2.6	CDS	1241150	1242418	.	+	0	ID=OMCDBPEM_01193;eC_number=3.4.-.-;Name=ydcP_2;dbxref=COG:COG0826;gene=ydcP_2;inference=ab initio prediction:Prodigal:2.6,similar to AA sequence:UniProtKB:P76104;locus_tag=OMCDBPEM_01193;product=putative protease YdcP
1	Prodigal:2.6	CDS	1242418	1243041	.	+	0	ID=OMCDBPEM_01194;eC_number=2.7.1.48;Name=udk;gene=udk;inference=ab initio prediction:Prodigal:2.6,similar to AA sequence:UniProtKB:P67411;locus_tag=OMCDBPEM_01194;product=Uridine kinase
1	Prodigal:2.6	CDS	1243072	1243548	.	+	0	ID=OMCDBPEM_01195;Name=greA;gene=greA;inference=ab initio prediction:Prodigal:2.6,similar to AA sequence:UniProtKB:P99156;locus_tag=OMCDBPEM_01195;product=Transcription elongation factor GreA
1	Prodigal:2.6	CDS	1243846	1244328	.	+	0	ID=OMCDBPEM_01196;inference=ab initio prediction:Prodigal:2.6;locus_tag=OMCDBPEM_01196;product=hypothetical protein
1	Prodigal:2.6	CDS	1244848	1245579	.	+	0	ID=OMCDBPEM_01197;Name=kipI_1;dbxref=COG:COG2049;gene=kipI_1;inference=ab initio prediction:Prodigal:2.6,similar to AA sequence:UniProtKB:P60495;locus_tag=OMCDBPEM_01197;product=Kinase A inhibitor
1	Prodigal:2.6	CDS	1245569	1246573	.	+	0	ID=OMCDBPEM_01198;Name=kipA_1;dbxref=COG:COG1984;gene=kipA_1;inference=ab initio prediction:Prodigal:2.6,similar to AA sequence:UniProtKB:Q7WY77;locus_tag=OMCDBPEM_01198;product=KipI antagonist
1	Prodigal:2.6	CDS	1246574	1247014	.	+	0	ID=OMCDBPEM_01199;Name=accB_1;dbxref=COG:COG0511;gene=accB_1;inference=ab initio prediction:Prodigal:2.6,similar to AA sequence:UniProtKB:Q06881;locus_tag=OMCDBPEM_01199;product=Biotin carboxyl carrier protein of acetyl-CoA carboxylase
1	Prodigal:2.6	CDS	1247025	1248386	.	+	0	ID=OMCDBPEM_01200;eC_number=6.3.4.14;Name=accC;dbxref=COG:COG0439;gene=accC;inference=ab initio prediction:Prodigal:2.6,similar to AA sequence:UniProtKB:P37798;locus_tag=OMCDBPEM_01200;product=Biotin carboxylase
1	Prodigal:2.6	CDS	1248389	1249141	.	+	0	ID=OMCDBPEM_01201;inference=ab initio prediction:Prodigal:2.6,similar to AA sequence:UniProtKB:Q53WG6;locus_tag=OMCDBPEM_01201;note=UPF0271 protein TTHB195;product=hypothetical protein
1	Prodigal:2.6	CDS	1249153	1250397	.	+	0	ID=OMCDBPEM_01202;Name=mntH_1;gene=mntH_1;inference=ab initio prediction:Prodigal:2.6,protein motif:HAMAP:MF_00221;locus_tag=OMCDBPEM_01202;product=Divalent metal cation transporter MntH
1	Prodigal:2.6	CDS	1250596	1251282	.	+	0	ID=OMCDBPEM_01203;eC_number=3.2.2.9;Name=mtnN;dbxref=COG:COG0775;gene=mtnN;inference=ab initio prediction:Prodigal:2.6,similar to AA sequence:UniProtKB:Q99TQ0;locus_tag=OMCDBPEM_01203;product=5'-methylthioadenosine/S-adenosylhomocysteine nucleosidase
1	Prodigal:2.6	CDS	1251302	1251829	.	+	0	ID=OMCDBPEM_01204;inference=ab initio prediction:Prodigal:2.6;locus_tag=OMCDBPEM_01204;product=hypothetical protein
1	Prodigal:2.6	CDS	1251830	1252930	.	+	0	ID=OMCDBPEM_01205;Name=yqeH;dbxref=COG:COG1161;gene=yqeH;inference=ab initio prediction:Prodigal:2.6,similar to AA sequence:UniProtKB:P54453;locus_tag=OMCDBPEM_01205;product=putative protein YqeH
1	Prodigal:2.6	CDS	1252946	1253755	.	+	0	ID=OMCDBPEM_01206;eC_number=1.1.1.25;Name=aroE;dbxref=COG:COG0169;gene=aroE;inference=ab initio prediction:Prodigal:2.6,similar to AA sequence:UniProtKB:Q5HNV1;locus_tag=OMCDBPEM_01206;product=Shikimate dehydrogenase (NADP(+))
1	Prodigal:2.6	CDS	1253755	1254048	.	+	0	ID=OMCDBPEM_01207;dbxref=COG:COG1534;inference=ab initio prediction:Prodigal:2.6,similar to AA sequence:UniProtKB:P71376;locus_tag=OMCDBPEM_01207;product=RNA-binding protein
1	Prodigal:2.6	CDS	1254045	1254620	.	+	0	ID=OMCDBPEM_01208;eC_number=2.7.7.18;Name=nadD;dbxref=COG:COG1057;gene=nadD;inference=ab initio prediction:Prodigal:2.6,similar to AA sequence:UniProtKB:Q5HFG7;locus_tag=OMCDBPEM_01208;product=putative nicotinate-nucleotide adenylyltransferase
1	Prodigal:2.6	CDS	1254607	1255191	.	+	0	ID=OMCDBPEM_01209;inference=ab initio prediction:Prodigal:2.6;locus_tag=OMCDBPEM_01209;product=hypothetical protein
1	Prodigal:2.6	CDS	1255192	1255545	.	+	0	ID=OMCDBPEM_01210;Name=rsfS;dbxref=COG:COG0799;gene=rsfS;inference=ab initio prediction:Prodigal:2.6,similar to AA sequence:UniProtKB:Q9KD89;locus_tag=OMCDBPEM_01210;product=Ribosomal silencing factor RsfS
1	Prodigal:2.6	CDS	1255548	1256267	.	+	0	ID=OMCDBPEM_01211;eC_number=2.1.1.235;Name=tylM1;gene=tylM1;inference=ab initio prediction:Prodigal:2.6,similar to AA sequence:UniProtKB:P95748;locus_tag=OMCDBPEM_01211;product=dTDP-3-amino-3%2C6-dideoxy-alpha-D-glucopyranose N%2CN-dimethyltransferase
1	Prodigal:2.6	CDS	1256326	1257000	.	+	0	ID=OMCDBPEM_01212;Name=comEA;dbxref=COG:COG1555;gene=comEA;inference=ab initio prediction:Prodigal:2.6,similar to AA sequence:UniProtKB:P39694;locus_tag=OMCDBPEM_01212;product=ComE operon protein 1
1	Prodigal:2.6	CDS	1257080	1257541	.	+	0	ID=OMCDBPEM_01213;eC_number=3.5.4.33;Name=tadA_1;dbxref=COG:COG0590;gene=tadA_1;inference=ab initio prediction:Prodigal:2.6,similar to AA sequence:UniProtKB:P68398;locus_tag=OMCDBPEM_01213;product=tRNA-specific adenosine deaminase
1	Prodigal:2.6	CDS	1257677	1259761	.	+	0	ID=OMCDBPEM_01214;Name=comEC;dbxref=COG:COG0658;gene=comEC;inference=ab initio prediction:Prodigal:2.6,similar to AA sequence:UniProtKB:P39695;locus_tag=OMCDBPEM_01214;product=ComE operon protein 3
1	Prodigal:2.6	CDS	1259806	1260780	.	+	0	ID=OMCDBPEM_01215;Name=yqeN;dbxref=COG:COG1466;gene=yqeN;inference=ab initio prediction:Prodigal:2.6,similar to AA sequence:UniProtKB:P54459;locus_tag=OMCDBPEM_01215;product=putative protein YqeN
1	Prodigal:2.6	CDS	1260898	1261149	.	-	0	ID=OMCDBPEM_01216;Name=rpsT;dbxref=COG:COG0268;gene=rpsT;inference=ab initio prediction:Prodigal:2.6,similar to AA sequence:UniProtKB:Q2FXY6;locus_tag=OMCDBPEM_01216;product=30S ribosomal protein S20
1	Prodigal:2.6	CDS	1261442	1263265	.	+	0	ID=OMCDBPEM_01217;eC_number=3.6.5.-;Name=lepA;gene=lepA;inference=ab initio prediction:Prodigal:2.6,similar to AA sequence:UniProtKB:P65272;locus_tag=OMCDBPEM_01217;product=Elongation factor 4
1	Prodigal:2.6	CDS	1263384	1264508	.	+	0	ID=OMCDBPEM_01218;eC_number=1.3.99.-;Name=hemN;dbxref=COG:COG0635;gene=hemN;inference=ab initio prediction:Prodigal:2.6,similar to AA sequence:UniProtKB:P54304;locus_tag=OMCDBPEM_01218;product=Oxygen-independent coproporphyrinogen-III oxidase-like protein YqeR
1	Prodigal:2.6	CDS	1264608	1265585	.	+	0	ID=OMCDBPEM_01219;Name=hrcA;dbxref=COG:COG1420;gene=hrcA;inference=ab initio prediction:Prodigal:2.6,similar to AA sequence:UniProtKB:P68792;locus_tag=OMCDBPEM_01219;product=Heat-inducible transcription repressor HrcA
1	Prodigal:2.6	CDS	1265614	1266246	.	+	0	ID=OMCDBPEM_01220;Name=grpE;gene=grpE;inference=ab initio prediction:Prodigal:2.6,similar to AA sequence:UniProtKB:P99086;locus_tag=OMCDBPEM_01220;product=Protein GrpE
1	Prodigal:2.6	CDS	1266302	1268131	.	+	0	ID=OMCDBPEM_01221;Name=dnaK;gene=dnaK;inference=ab initio prediction:Prodigal:2.6,similar to AA sequence:UniProtKB:P99110;locus_tag=OMCDBPEM_01221;product=Chaperone protein DnaK
1	Prodigal:2.6	CDS	1268276	1269397	.	+	0	ID=OMCDBPEM_01222;Name=dnaJ;gene=dnaJ;inference=ab initio prediction:Prodigal:2.6,similar to AA sequence:UniProtKB:P63971;locus_tag=OMCDBPEM_01222;product=Chaperone protein DnaJ
1	Prodigal:2.6	CDS	1269401	1270339	.	+	0	ID=OMCDBPEM_01223;eC_number=2.1.1.-;Name=prmA;dbxref=COG:COG2264;gene=prmA;inference=ab initio prediction:Prodigal:2.6,similar to AA sequence:UniProtKB:P0A0P5;locus_tag=OMCDBPEM_01223;product=Ribosomal protein L11 methyltransferase
1	Prodigal:2.6	CDS	1270341	1271093	.	+	0	ID=OMCDBPEM_01224;eC_number=2.1.1.193;Name=rsmE;dbxref=COG:COG1385;gene=rsmE;inference=ab initio prediction:Prodigal:2.6,similar to AA sequence:UniProtKB:P54461;locus_tag=OMCDBPEM_01224;product=Ribosomal RNA small subunit methyltransferase E
1	Prodigal:2.6	CDS	1271090	1272445	.	+	0	ID=OMCDBPEM_01225;eC_number=2.8.4.5;Name=mtaB;dbxref=COG:COG0621;gene=mtaB;inference=ab initio prediction:Prodigal:2.6,similar to AA sequence:UniProtKB:P54462;locus_tag=OMCDBPEM_01225;product=Threonylcarbamoyladenosine tRNA methylthiotransferase MtaB
1	Prodigal:2.6	CDS	1272571	1272747	.	+	0	ID=OMCDBPEM_01226;Name=rpsU;dbxref=COG:COG0828;gene=rpsU;inference=ab initio prediction:Prodigal:2.6,similar to AA sequence:UniProtKB:Q2FXZ7;locus_tag=OMCDBPEM_01226;product=30S ribosomal protein S21
1	Prodigal:2.6	CDS	1273593	1274303	.	+	0	ID=OMCDBPEM_01227;inference=ab initio prediction:Prodigal:2.6;locus_tag=OMCDBPEM_01227;product=hypothetical protein
1	Prodigal:2.6	CDS	1274318	1275307	.	+	0	ID=OMCDBPEM_01228;inference=ab initio prediction:Prodigal:2.6,similar to AA sequence:UniProtKB:Q7A5C5;locus_tag=OMCDBPEM_01228;note=UPF0365 protein SA1402;product=hypothetical protein
1	Prodigal:2.6	CDS	1275323	1276006	.	+	0	ID=OMCDBPEM_01229;inference=ab initio prediction:Prodigal:2.6;locus_tag=OMCDBPEM_01229;product=hypothetical protein
1	Prodigal:2.6	CDS	1276292	1277239	.	+	0	ID=OMCDBPEM_01230;dbxref=COG:COG1702;inference=ab initio prediction:Prodigal:2.6,similar to AA sequence:UniProtKB:P9WIA3;locus_tag=OMCDBPEM_01230;product=PhoH-like protein
1	Prodigal:2.6	CDS	1277240	1277707	.	+	0	ID=OMCDBPEM_01231;eC_number=3.1.-.-;Name=ybeY;dbxref=COG:COG0319;gene=ybeY;inference=ab initio prediction:Prodigal:2.6,similar to AA sequence:UniProtKB:A0R0T0;locus_tag=OMCDBPEM_01231;product=Endoribonuclease YbeY
1	Prodigal:2.6	CDS	1277709	1278065	.	+	0	ID=OMCDBPEM_01232;eC_number=2.7.1.66;Name=dgkA;dbxref=COG:COG0818;gene=dgkA;inference=ab initio prediction:Prodigal:2.6,similar to AA sequence:UniProtKB:Q05888;locus_tag=OMCDBPEM_01232;product=Undecaprenol kinase
1	Prodigal:2.6	CDS	1278065	1278469	.	+	0	ID=OMCDBPEM_01233;eC_number=3.5.4.5;Name=cdd;dbxref=COG:COG0295;gene=cdd;inference=ab initio prediction:Prodigal:2.6,similar to AA sequence:UniProtKB:P19079;locus_tag=OMCDBPEM_01233;product=Cytidine deaminase
1	Prodigal:2.6	CDS	1278469	1279368	.	+	0	ID=OMCDBPEM_01234;Name=era;gene=era;inference=ab initio prediction:Prodigal:2.6,similar to AA sequence:UniProtKB:P64085;locus_tag=OMCDBPEM_01234;product=GTPase Era
1	Prodigal:2.6	CDS	1279394	1280155	.	+	0	ID=OMCDBPEM_01235;Name=recO;dbxref=COG:COG1381;gene=recO;inference=ab initio prediction:Prodigal:2.6,similar to AA sequence:UniProtKB:P42095;locus_tag=OMCDBPEM_01235;product=DNA repair protein RecO
1	Prodigal:2.6	CDS	1280285	1281676	.	-	0	ID=OMCDBPEM_01236;eC_number=6.1.1.14;Name=glyQS;gene=glyQS;inference=ab initio prediction:Prodigal:2.6,similar to AA sequence:UniProtKB:P99129;locus_tag=OMCDBPEM_01236;product=Glycine--tRNA ligase
1	Prodigal:2.6	CDS	1282144	1282635	.	+	0	ID=OMCDBPEM_01237;Name=ccpN;dbxref=COG:COG0517;gene=ccpN;inference=ab initio prediction:Prodigal:2.6,similar to AA sequence:UniProtKB:O34994;locus_tag=OMCDBPEM_01237;product=Transcriptional repressor CcpN
1	Prodigal:2.6	CDS	1282647	1283465	.	+	0	ID=OMCDBPEM_01238;eC_number=2.7.11.32;Name=yqfL_2;dbxref=COG:COG1806;gene=yqfL_2;inference=ab initio prediction:Prodigal:2.6,similar to AA sequence:UniProtKB:P54470;locus_tag=OMCDBPEM_01238;product=Putative pyruvate%2C phosphate dikinase regulatory protein
1	Prodigal:2.6	CDS	1283639	1285435	.	+	0	ID=OMCDBPEM_01239;eC_number=2.7.7.-;Name=dnaG;dbxref=COG:COG0358;gene=dnaG;inference=ab initio prediction:Prodigal:2.6,similar to AA sequence:UniProtKB:P63964;locus_tag=OMCDBPEM_01239;product=DNA primase
1	Prodigal:2.6	CDS	1285706	1286812	.	+	0	ID=OMCDBPEM_01240;Name=sigA;dbxref=COG:COG0568;gene=sigA;inference=ab initio prediction:Prodigal:2.6,similar to AA sequence:UniProtKB:P0A0J0;locus_tag=OMCDBPEM_01240;product=RNA polymerase sigma factor SigA
1	Prodigal:2.6	CDS	1286967	1287656	.	+	0	ID=OMCDBPEM_01241;eC_number=2.1.1.217;Name=trmK;dbxref=COG:COG2384;gene=trmK;inference=ab initio prediction:Prodigal:2.6,similar to AA sequence:UniProtKB:P54471;locus_tag=OMCDBPEM_01241;product=tRNA (adenine(22)-N(1))-methyltransferase
1	Prodigal:2.6	CDS	1287646	1288746	.	+	0	ID=OMCDBPEM_01242;dbxref=COG:COG0327;inference=ab initio prediction:Prodigal:2.6,similar to AA sequence:UniProtKB:P67272;locus_tag=OMCDBPEM_01242;product=GTP cyclohydrolase 1 type 2 
1	Prodigal:2.6	CDS	1288781	1290127	.	+	0	ID=OMCDBPEM_01243;eC_number=3.6.4.13;Name=cshB;dbxref=COG:COG0513;gene=cshB;inference=ab initio prediction:Prodigal:2.6,similar to AA sequence:UniProtKB:Q818H2;locus_tag=OMCDBPEM_01243;product=DEAD-box ATP-dependent RNA helicase CshB
1	Prodigal:2.6	CDS	1290137	1291027	.	+	0	ID=OMCDBPEM_01244;eC_number=3.1.21.2;Name=nfo;gene=nfo;inference=ab initio prediction:Prodigal:2.6,similar to AA sequence:UniProtKB:P63538;locus_tag=OMCDBPEM_01244;product=putative endonuclease 4
1	Prodigal:2.6	CDS	1291245	1292027	.	+	0	ID=OMCDBPEM_01245;eC_number=3.6.3.-;Name=znuC_1;dbxref=COG:COG1121;gene=znuC_1;inference=ab initio prediction:Prodigal:2.6,similar to AA sequence:UniProtKB:O34946;locus_tag=OMCDBPEM_01245;product=High-affinity zinc uptake system ATP-binding protein ZnuC
1	Prodigal:2.6	CDS	1292061	1292909	.	+	0	ID=OMCDBPEM_01246;Name=znuB;dbxref=COG:COG1108;gene=znuB;inference=ab initio prediction:Prodigal:2.6,similar to AA sequence:UniProtKB:O34610;locus_tag=OMCDBPEM_01246;product=High-affinity zinc uptake system membrane protein ZnuB
1	Prodigal:2.6	CDS	1292912	1293331	.	+	0	ID=OMCDBPEM_01247;Name=zur;dbxref=COG:COG0735;gene=zur;inference=ab initio prediction:Prodigal:2.6,similar to AA sequence:UniProtKB:P54479;locus_tag=OMCDBPEM_01247;product=Zinc-specific metallo-regulatory protein
1	Prodigal:2.6	CDS	1293744	1294343	.	+	0	ID=OMCDBPEM_01248;eC_number=1.15.1.1;Name=sodA;dbxref=COG:COG0605;gene=sodA;inference=ab initio prediction:Prodigal:2.6,similar to AA sequence:UniProtKB:P0C0Q6;locus_tag=OMCDBPEM_01248;product=Superoxide dismutase [Mn/Fe]
1	Prodigal:2.6	CDS	1294744	1296834	.	+	0	ID=OMCDBPEM_01249;Name=pbpH;dbxref=COG:COG0768;gene=pbpH;inference=ab initio prediction:Prodigal:2.6,similar to AA sequence:UniProtKB:Q796K8;locus_tag=OMCDBPEM_01249;product=Penicillin-binding protein H
1	Prodigal:2.6	CDS	1296939	1297088	.	+	0	ID=OMCDBPEM_01250;Name=rpmG2;dbxref=COG:COG0267;gene=rpmG2;inference=ab initio prediction:Prodigal:2.6,similar to AA sequence:UniProtKB:Q2FY22;locus_tag=OMCDBPEM_01250;product=50S ribosomal protein L33 2
1	Prodigal:2.6	CDS	1297271	1297822	.	+	0	ID=OMCDBPEM_01251;Name=yqgN;dbxref=COG:COG0212;gene=yqgN;inference=ab initio prediction:Prodigal:2.6,similar to AA sequence:UniProtKB:P54491;locus_tag=OMCDBPEM_01251;product=putative protein YqgN
1	Prodigal:2.6	CDS	1297823	1299283	.	+	0	ID=OMCDBPEM_01252;eC_number=3.4.21.105;Name=gluP;dbxref=COG:COG0705;gene=gluP;inference=ab initio prediction:Prodigal:2.6,similar to AA sequence:UniProtKB:P54493;locus_tag=OMCDBPEM_01252;product=Rhomboid protease GluP
1	Prodigal:2.6	CDS	1299267	1299467	.	+	0	ID=OMCDBPEM_01253;Name=yqgQ;dbxref=COG:COG4483;gene=yqgQ;inference=ab initio prediction:Prodigal:2.6,similar to AA sequence:UniProtKB:P54494;locus_tag=OMCDBPEM_01253;product=putative protein YqgQ
1	Prodigal:2.6	CDS	1299467	1300453	.	+	0	ID=OMCDBPEM_01254;eC_number=2.7.1.2;Name=glcK;dbxref=COG:COG1940;gene=glcK;inference=ab initio prediction:Prodigal:2.6,similar to AA sequence:UniProtKB:P54495;locus_tag=OMCDBPEM_01254;product=Glucokinase
1	Prodigal:2.6	CDS	1300453	1300779	.	+	0	ID=OMCDBPEM_01255;inference=ab initio prediction:Prodigal:2.6;locus_tag=OMCDBPEM_01255;product=hypothetical protein
1	Prodigal:2.6	CDS	1300779	1301402	.	+	0	ID=OMCDBPEM_01256;eC_number=3.-.-.-;inference=ab initio prediction:Prodigal:2.6,similar to AA sequence:UniProtKB:Q5XD24;locus_tag=OMCDBPEM_01256;product=putative metallo-hydrolase
1	Prodigal:2.6	CDS	1301459	1302433	.	+	0	ID=OMCDBPEM_01257;Name=comGA;dbxref=COG:COG2804;gene=comGA;inference=ab initio prediction:Prodigal:2.6,similar to AA sequence:UniProtKB:P25953;locus_tag=OMCDBPEM_01257;product=ComG operon protein 1
1	Prodigal:2.6	CDS	1302405	1303472	.	+	0	ID=OMCDBPEM_01258;inference=ab initio prediction:Prodigal:2.6;locus_tag=OMCDBPEM_01258;product=hypothetical protein
1	Prodigal:2.6	CDS	1303490	1303807	.	+	0	ID=OMCDBPEM_01259;Name=comGC;dbxref=COG:COG4537;gene=comGC;inference=ab initio prediction:Prodigal:2.6,similar to AA sequence:UniProtKB:P25955;locus_tag=OMCDBPEM_01259;product=ComG operon protein 3
1	Prodigal:2.6	CDS	1303797	1304234	.	+	0	ID=OMCDBPEM_01260;inference=ab initio prediction:Prodigal:2.6;locus_tag=OMCDBPEM_01260;product=hypothetical protein
1	Prodigal:2.6	CDS	1304221	1304514	.	+	0	ID=OMCDBPEM_01261;inference=ab initio prediction:Prodigal:2.6;locus_tag=OMCDBPEM_01261;product=hypothetical protein
1	Prodigal:2.6	CDS	1304468	1304929	.	+	0	ID=OMCDBPEM_01262;inference=ab initio prediction:Prodigal:2.6;locus_tag=OMCDBPEM_01262;product=hypothetical protein
1	Prodigal:2.6	CDS	1304901	1305092	.	+	0	ID=OMCDBPEM_01263;inference=ab initio prediction:Prodigal:2.6;locus_tag=OMCDBPEM_01263;product=hypothetical protein
1	Prodigal:2.6	CDS	1305094	1305606	.	+	0	ID=OMCDBPEM_01264;eC_number=2.7.1.71;Name=aroK;dbxref=COG:COG0703;gene=aroK;inference=ab initio prediction:Prodigal:2.6,similar to AA sequence:UniProtKB:O67925;locus_tag=OMCDBPEM_01264;product=Shikimate kinase
1	Prodigal:2.6	CDS	1305824	1306915	.	+	0	ID=OMCDBPEM_01265;eC_number=2.1.2.10;Name=gcvT;gene=gcvT;inference=ab initio prediction:Prodigal:2.6,similar to AA sequence:UniProtKB:P64225;locus_tag=OMCDBPEM_01265;product=Aminomethyltransferase
1	Prodigal:2.6	CDS	1306935	1308281	.	+	0	ID=OMCDBPEM_01266;eC_number=1.4.4.2;Name=gcvPA;gene=gcvPA;inference=ab initio prediction:Prodigal:2.6,similar to AA sequence:UniProtKB:P64218;locus_tag=OMCDBPEM_01266;product=putative glycine dehydrogenase (decarboxylating) subunit 1
1	Prodigal:2.6	CDS	1308274	1309782	.	+	0	ID=OMCDBPEM_01267;eC_number=1.4.4.2;Name=gcvPB;gene=gcvPB;inference=ab initio prediction:Prodigal:2.6,similar to AA sequence:UniProtKB:P99168;locus_tag=OMCDBPEM_01267;product=putative glycine dehydrogenase (decarboxylating) subunit 2
1	Prodigal:2.6	CDS	1310210	1310479	.	+	0	ID=OMCDBPEM_01268;inference=ab initio prediction:Prodigal:2.6;locus_tag=OMCDBPEM_01268;product=hypothetical protein
1	Prodigal:2.6	CDS	1310631	1311017	.	-	0	ID=OMCDBPEM_01269;Name=yibN;dbxref=COG:COG0607;gene=yibN;inference=ab initio prediction:Prodigal:2.6,similar to AA sequence:UniProtKB:P0AG27;locus_tag=OMCDBPEM_01269;product=putative protein YibN
1	Prodigal:2.6	CDS	1311177	1312007	.	+	0	ID=OMCDBPEM_01270;eC_number=2.3.1.181;Name=lipM;dbxref=COG:COG0095;gene=lipM;inference=ab initio prediction:Prodigal:2.6,similar to AA sequence:UniProtKB:P54511;locus_tag=OMCDBPEM_01270;product=Octanoyltransferase LipM
1	Prodigal:2.6	CDS	1312048	1312266	.	-	0	ID=OMCDBPEM_01271;inference=ab initio prediction:Prodigal:2.6;locus_tag=OMCDBPEM_01271;product=hypothetical protein
1	Prodigal:2.6	CDS	1312280	1312858	.	-	0	ID=OMCDBPEM_01272;inference=ab initio prediction:Prodigal:2.6;locus_tag=OMCDBPEM_01272;product=hypothetical protein
1	Prodigal:2.6	CDS	1312961	1314022	.	+	0	ID=OMCDBPEM_01273;eC_number=3.4.11.-;Name=ypdF;dbxref=COG:COG0006;gene=ypdF;inference=ab initio prediction:Prodigal:2.6,similar to AA sequence:UniProtKB:P76524;locus_tag=OMCDBPEM_01273;product=Aminopeptidase YpdF
1	Prodigal:2.6	CDS	1314049	1314606	.	+	0	ID=OMCDBPEM_01274;Name=efp;gene=efp;inference=ab initio prediction:Prodigal:2.6,similar to AA sequence:UniProtKB:P99066;locus_tag=OMCDBPEM_01274;product=Elongation factor P
1	Prodigal:2.6	CDS	1314756	1315781	.	+	0	ID=OMCDBPEM_01275;eC_number=1.2.1.38;Name=argC;gene=argC;inference=ab initio prediction:Prodigal:2.6,similar to AA sequence:UniProtKB:Q07906;locus_tag=OMCDBPEM_01275;product=N-acetyl-gamma-glutamyl-phosphate reductase
1	Prodigal:2.6	CDS	1315799	1316992	.	+	0	ID=OMCDBPEM_01276;Name=argJ;dbxref=COG:COG1364;gene=argJ;inference=ab initio prediction:Prodigal:2.6,similar to AA sequence:UniProtKB:Q9K8V3;locus_tag=OMCDBPEM_01276;product=Arginine biosynthesis bifunctional protein ArgJ
1	Prodigal:2.6	CDS	1317002	1317739	.	+	0	ID=OMCDBPEM_01277;eC_number=2.7.2.8;Name=argB;dbxref=COG:COG0548;gene=argB;inference=ab initio prediction:Prodigal:2.6,similar to AA sequence:UniProtKB:Q8DV44;locus_tag=OMCDBPEM_01277;product=Acetylglutamate kinase
1	Prodigal:2.6	CDS	1317742	1318869	.	+	0	ID=OMCDBPEM_01278;eC_number=2.6.1.11;Name=argD;dbxref=COG:COG4992;gene=argD;inference=ab initio prediction:Prodigal:2.6,similar to AA sequence:UniProtKB:O66442;locus_tag=OMCDBPEM_01278;product=Acetylornithine aminotransferase
1	Prodigal:2.6	CDS	1319127	1319594	.	+	0	ID=OMCDBPEM_01279;Name=accB_2;dbxref=COG:COG0511;gene=accB_2;inference=ab initio prediction:Prodigal:2.6,similar to AA sequence:UniProtKB:P49786;locus_tag=OMCDBPEM_01279;product=Biotin carboxyl carrier protein of acetyl-CoA carboxylase
1	Prodigal:2.6	CDS	1319594	1320952	.	+	0	ID=OMCDBPEM_01280;eC_number=6.4.1.7;Name=cfiB_1;dbxref=COG:COG0439;gene=cfiB_1;inference=ab initio prediction:Prodigal:2.6,similar to AA sequence:UniProtKB:D3DJ42;locus_tag=OMCDBPEM_01280;product=2-oxoglutarate carboxylase small subunit
1	Prodigal:2.6	CDS	1320964	1321326	.	+	0	ID=OMCDBPEM_01281;inference=ab initio prediction:Prodigal:2.6,similar to AA sequence:UniProtKB:Q5XA93;locus_tag=OMCDBPEM_01281;product=putative protein
1	Prodigal:2.6	CDS	1321402	1321791	.	+	0	ID=OMCDBPEM_01282;Name=nusB;gene=nusB;inference=ab initio prediction:Prodigal:2.6,similar to AA sequence:UniProtKB:P65578;locus_tag=OMCDBPEM_01282;product=Transcription antitermination protein NusB
1	Prodigal:2.6	CDS	1321806	1323143	.	+	0	ID=OMCDBPEM_01283;eC_number=3.1.11.6;Name=xseA;dbxref=COG:COG1570;gene=xseA;inference=ab initio prediction:Prodigal:2.6,similar to AA sequence:UniProtKB:P04994;locus_tag=OMCDBPEM_01283;product=Exodeoxyribonuclease 7 large subunit
1	Prodigal:2.6	CDS	1323136	1323366	.	+	0	ID=OMCDBPEM_01284;eC_number=3.1.11.6;Name=xseB;dbxref=COG:COG1722;gene=xseB;inference=ab initio prediction:Prodigal:2.6,similar to AA sequence:UniProtKB:Q7VV85;locus_tag=OMCDBPEM_01284;product=Exodeoxyribonuclease 7 small subunit
1	Prodigal:2.6	CDS	1323344	1324225	.	+	0	ID=OMCDBPEM_01285;eC_number=2.5.1.10;inference=ab initio prediction:Prodigal:2.6,similar to AA sequence:UniProtKB:Q08291;locus_tag=OMCDBPEM_01285;product=Farnesyl diphosphate synthase
1	Prodigal:2.6	CDS	1324540	1324992	.	+	0	ID=OMCDBPEM_01286;Name=argR_3;gene=argR_3;inference=ab initio prediction:Prodigal:2.6,similar to AA sequence:UniProtKB:P63580;locus_tag=OMCDBPEM_01286;product=Arginine repressor
1	Prodigal:2.6	CDS	1325008	1326684	.	+	0	ID=OMCDBPEM_01287;Name=recN;dbxref=COG:COG0497;gene=recN;inference=ab initio prediction:Prodigal:2.6,similar to AA sequence:UniProtKB:P05824;locus_tag=OMCDBPEM_01287;product=DNA repair protein RecN
1	Prodigal:2.6	CDS	1326944	1328365	.	+	0	ID=OMCDBPEM_01288;eC_number=1.8.1.4;dbxref=COG:COG1249;inference=ab initio prediction:Prodigal:2.6,similar to AA sequence:UniProtKB:P18925;locus_tag=OMCDBPEM_01288;product=Dihydrolipoyl dehydrogenase
1	Prodigal:2.6	CDS	1328380	1329378	.	+	0	ID=OMCDBPEM_01289;eC_number=1.2.4.4;Name=bfmBAA;dbxref=COG:COG1071;gene=bfmBAA;inference=ab initio prediction:Prodigal:2.6,similar to AA sequence:UniProtKB:P37940;locus_tag=OMCDBPEM_01289;product=2-oxoisovalerate dehydrogenase subunit alpha
1	Prodigal:2.6	CDS	1329371	1330354	.	+	0	ID=OMCDBPEM_01290;eC_number=1.2.4.4;Name=bfmBAB;dbxref=COG:COG0022;gene=bfmBAB;inference=ab initio prediction:Prodigal:2.6,similar to AA sequence:UniProtKB:P37941;locus_tag=OMCDBPEM_01290;product=2-oxoisovalerate dehydrogenase subunit beta
1	Prodigal:2.6	CDS	1330367	1331686	.	+	0	ID=OMCDBPEM_01291;eC_number=2.3.1.12;Name=pdhC_2;dbxref=COG:COG0508;gene=pdhC_2;inference=ab initio prediction:Prodigal:2.6,similar to AA sequence:UniProtKB:P21883;locus_tag=OMCDBPEM_01291;product=Dihydrolipoyllysine-residue acetyltransferase component of pyruvate dehydrogenase complex
1	Prodigal:2.6	CDS	1331891	1332328	.	+	0	ID=OMCDBPEM_01292;inference=ab initio prediction:Prodigal:2.6,similar to AA sequence:UniProtKB:Q7A5G0;locus_tag=OMCDBPEM_01292;note=UPF0403 protein SA1345;product=hypothetical protein
1	Prodigal:2.6	CDS	1332341	1333318	.	+	0	ID=OMCDBPEM_01293;inference=ab initio prediction:Prodigal:2.6;locus_tag=OMCDBPEM_01293;product=hypothetical protein
1	Prodigal:2.6	CDS	1333696	1334820	.	+	0	ID=OMCDBPEM_01294;eC_number=3.4.11.4;Name=pepT_1;dbxref=COG:COG2195;gene=pepT_1;inference=ab initio prediction:Prodigal:2.6,similar to AA sequence:UniProtKB:P29745;locus_tag=OMCDBPEM_01294;product=Peptidase T
1	Prodigal:2.6	CDS	1334900	1336306	.	+	0	ID=OMCDBPEM_01295;eC_number=1.1.1.44;Name=gnd;gene=gnd;inference=ab initio prediction:Prodigal:2.6,similar to AA sequence:UniProtKB:P63334;locus_tag=OMCDBPEM_01295;product=6-phosphogluconate dehydrogenase%2C decarboxylating
1	Prodigal:2.6	CDS	1336476	1338131	.	+	0	ID=OMCDBPEM_01296;eC_number=3.2.1.10;Name=malL;dbxref=COG:COG0366;gene=malL;inference=ab initio prediction:Prodigal:2.6,similar to AA sequence:UniProtKB:P29094;locus_tag=OMCDBPEM_01296;product=Oligo-1%2C6-glucosidase
1	Prodigal:2.6	CDS	1338394	1339275	.	-	0	ID=OMCDBPEM_01297;Name=marA;gene=marA;inference=ab initio prediction:Prodigal:2.6,similar to AA sequence:UniProtKB:P0ACH5;locus_tag=OMCDBPEM_01297;product=Multiple antibiotic resistance protein MarA
1	Prodigal:2.6	CDS	1339476	1340960	.	-	0	ID=OMCDBPEM_01298;eC_number=1.1.1.49;Name=zwf_1;dbxref=COG:COG0364;gene=zwf_1;inference=ab initio prediction:Prodigal:2.6,similar to AA sequence:UniProtKB:P54547;locus_tag=OMCDBPEM_01298;product=Glucose-6-phosphate 1-dehydrogenase
1	Prodigal:2.6	CDS	1341384	1342304	.	+	0	ID=OMCDBPEM_01299;eC_number=3.1.26.11;Name=rnz;dbxref=COG:COG1234;gene=rnz;inference=ab initio prediction:Prodigal:2.6,similar to AA sequence:UniProtKB:P54548;locus_tag=OMCDBPEM_01299;product=Ribonuclease Z
1	Prodigal:2.6	CDS	1342354	1343169	.	-	0	ID=OMCDBPEM_01300;eC_number=1.5.1.2;Name=proC;gene=proC;inference=ab initio prediction:Prodigal:2.6,similar to AA sequence:UniProtKB:Q7A5G8;locus_tag=OMCDBPEM_01300;product=Pyrroline-5-carboxylate reductase
1	Prodigal:2.6	CDS	1343330	1344088	.	+	0	ID=OMCDBPEM_01301;eC_number=1.-.-.-;inference=ab initio prediction:Prodigal:2.6,similar to AA sequence:UniProtKB:Q7A3L9;locus_tag=OMCDBPEM_01301;product=putative oxidoreductase
1	Prodigal:2.6	CDS	1344311	1345219	.	-	0	ID=OMCDBPEM_01302;eC_number=1.1.1.-;Name=yhdN;dbxref=COG:COG0667;gene=yhdN;inference=ab initio prediction:Prodigal:2.6,similar to AA sequence:UniProtKB:P80874;locus_tag=OMCDBPEM_01302;product=Aldo-keto reductase YhdN
1	Prodigal:2.6	CDS	1345302	1345844	.	+	0	ID=OMCDBPEM_01303;eC_number=3.6.1.13;Name=nudF;dbxref=COG:COG0494;gene=nudF;inference=ab initio prediction:Prodigal:2.6,similar to AA sequence:UniProtKB:P54570;locus_tag=OMCDBPEM_01303;product=ADP-ribose pyrophosphatase
1	Prodigal:2.6	CDS	1345949	1346398	.	+	0	ID=OMCDBPEM_01304;Name=fur;dbxref=COG:COG0735;gene=fur;inference=ab initio prediction:Prodigal:2.6,similar to AA sequence:UniProtKB:P54574;locus_tag=OMCDBPEM_01304;product=Ferric uptake regulation protein
1	Prodigal:2.6	CDS	1346441	1347328	.	+	0	ID=OMCDBPEM_01305;Name=xerD_1;gene=xerD_1;inference=ab initio prediction:Prodigal:2.6,similar to AA sequence:UniProtKB:P0A0P0;locus_tag=OMCDBPEM_01305;product=Tyrosine recombinase XerD
1	Prodigal:2.6	CDS	1347381	1347890	.	-	0	ID=OMCDBPEM_01306;inference=ab initio prediction:Prodigal:2.6;locus_tag=OMCDBPEM_01306;product=hypothetical protein
1	Prodigal:2.6	CDS	1348003	1348734	.	+	0	ID=OMCDBPEM_01307;Name=scpA;dbxref=COG:COG1354;gene=scpA;inference=ab initio prediction:Prodigal:2.6,similar to AA sequence:UniProtKB:P35154;locus_tag=OMCDBPEM_01307;product=Segregation and condensation protein A
1	Prodigal:2.6	CDS	1348727	1349269	.	+	0	ID=OMCDBPEM_01308;Name=scpB;dbxref=COG:COG1386;gene=scpB;inference=ab initio prediction:Prodigal:2.6,similar to AA sequence:UniProtKB:P35155;locus_tag=OMCDBPEM_01308;product=Segregation and condensation protein B
1	Prodigal:2.6	CDS	1349262	1349999	.	+	0	ID=OMCDBPEM_01309;eC_number=5.4.99.22;Name=rluB;dbxref=COG:COG1187;gene=rluB;inference=ab initio prediction:Prodigal:2.6,similar to AA sequence:UniProtKB:P35159;locus_tag=OMCDBPEM_01309;product=Ribosomal large subunit pseudouridine synthase B
1	Prodigal:2.6	CDS	1350133	1350858	.	+	0	ID=OMCDBPEM_01310;Name=srrA;dbxref=COG:COG0745;gene=srrA;inference=ab initio prediction:Prodigal:2.6,similar to AA sequence:UniProtKB:Q5HFT0;locus_tag=OMCDBPEM_01310;product=Transcriptional regulatory protein SrrA
1	Prodigal:2.6	CDS	1350842	1352608	.	+	0	ID=OMCDBPEM_01311;eC_number=2.7.13.3;Name=srrB;gene=srrB;inference=ab initio prediction:Prodigal:2.6,similar to AA sequence:UniProtKB:Q9L523;locus_tag=OMCDBPEM_01311;product=Sensor protein SrrB
1	Prodigal:2.6	CDS	1353200	1353739	.	+	0	ID=OMCDBPEM_01312;Name=ribU;gene=ribU;inference=ab initio prediction:Prodigal:2.6,similar to AA sequence:UniProtKB:E5QVT2;locus_tag=OMCDBPEM_01312;product=Riboflavin transporter RibU
1	Prodigal:2.6	CDS	1354144	1354392	.	-	0	ID=OMCDBPEM_01313;inference=ab initio prediction:Prodigal:2.6,similar to AA sequence:UniProtKB:P10245;locus_tag=OMCDBPEM_01313;product=Ferredoxin
1	Prodigal:2.6	CDS	1354501	1355463	.	+	0	ID=OMCDBPEM_01314;inference=ab initio prediction:Prodigal:2.6;locus_tag=OMCDBPEM_01314;product=hypothetical protein
1	Prodigal:2.6	CDS	1355450	1356829	.	+	0	ID=OMCDBPEM_01315;eC_number=3.6.4.12;Name=recQ_1;dbxref=COG:COG0514;gene=recQ_1;inference=ab initio prediction:Prodigal:2.6,similar to AA sequence:UniProtKB:P15043;locus_tag=OMCDBPEM_01315;product=ATP-dependent DNA helicase RecQ
1	Prodigal:2.6	CDS	1356950	1358368	.	+	0	ID=OMCDBPEM_01316;Name=ebpS;gene=ebpS;inference=ab initio prediction:Prodigal:2.6,similar to AA sequence:UniProtKB:Q7A5I6;locus_tag=OMCDBPEM_01316;product=Elastin-binding protein EbpS
1	Prodigal:2.6	CDS	1358501	1359487	.	+	0	ID=OMCDBPEM_01317;eC_number=4.3.1.9;dbxref=COG:COG0492;inference=ab initio prediction:Prodigal:2.6,similar to AA sequence:UniProtKB:Q93HX6;locus_tag=OMCDBPEM_01317;product=Glucosaminate ammonia-lyase
1	Prodigal:2.6	CDS	1359699	1360667	.	-	0	ID=OMCDBPEM_01318;eC_number=3.5.1.1;Name=ansB;gene=ansB;inference=ab initio prediction:Prodigal:2.6,similar to AA sequence:UniProtKB:P06608;locus_tag=OMCDBPEM_01318;product=L-asparaginase
1	Prodigal:2.6	CDS	1360746	1361393	.	+	0	ID=OMCDBPEM_01319;eC_number=2.7.4.25;Name=cmk;gene=cmk;inference=ab initio prediction:Prodigal:2.6,similar to AA sequence:UniProtKB:P63807;locus_tag=OMCDBPEM_01319;product=Cytidylate kinase
1	Prodigal:2.6	CDS	1361877	1363055	.	+	0	ID=OMCDBPEM_01320;Name=rpsA;gene=rpsA;inference=ab initio prediction:Prodigal:2.6,similar to AA sequence:UniProtKB:Q7A5J0;locus_tag=OMCDBPEM_01320;product=30S ribosomal protein S1
1	Prodigal:2.6	CDS	1363271	1364581	.	+	0	ID=OMCDBPEM_01321;Name=der;gene=der;inference=ab initio prediction:Prodigal:2.6,similar to AA sequence:UniProtKB:P64060;locus_tag=OMCDBPEM_01321;product=GTPase Der
1	Prodigal:2.6	CDS	1364602	1365600	.	+	0	ID=OMCDBPEM_01322;eC_number=1.1.1.94;Name=gpsA;gene=gpsA;inference=ab initio prediction:Prodigal:2.6,similar to AA sequence:UniProtKB:P64191;locus_tag=OMCDBPEM_01322;product=Glycerol-3-phosphate dehydrogenase [NAD(P)+]
1	Prodigal:2.6	CDS	1365771	1366043	.	+	0	ID=OMCDBPEM_01323;Name=hup;dbxref=COG:COG0776;gene=hup;inference=ab initio prediction:Prodigal:2.6,similar to AA sequence:UniProtKB:Q99U17;locus_tag=OMCDBPEM_01323;product=DNA-binding protein HU
1	Prodigal:2.6	CDS	1366513	1367091	.	+	0	ID=OMCDBPEM_01324;inference=ab initio prediction:Prodigal:2.6;locus_tag=OMCDBPEM_01324;product=hypothetical protein
1	Prodigal:2.6	CDS	1367084	1367809	.	+	0	ID=OMCDBPEM_01325;eC_number=2.1.1.163;Name=menG;gene=menG;inference=ab initio prediction:Prodigal:2.6,similar to AA sequence:UniProtKB:P67062;locus_tag=OMCDBPEM_01325;product=Demethylmenaquinone methyltransferase
1	Prodigal:2.6	CDS	1367811	1368770	.	+	0	ID=OMCDBPEM_01326;eC_number=2.5.1.30;Name=hepT;dbxref=COG:COG0142;gene=hepT;inference=ab initio prediction:Prodigal:2.6,similar to AA sequence:UniProtKB:P31114;locus_tag=OMCDBPEM_01326;product=Heptaprenyl diphosphate synthase component 2
1	Prodigal:2.6	CDS	1368910	1369359	.	+	0	ID=OMCDBPEM_01327;eC_number=2.7.4.6;Name=ndk;dbxref=COG:COG0105;gene=ndk;inference=ab initio prediction:Prodigal:2.6,similar to AA sequence:UniProtKB:Q5HFV4;locus_tag=OMCDBPEM_01327;product=Nucleoside diphosphate kinase
1	Prodigal:2.6	CDS	1369840	1371006	.	+	0	ID=OMCDBPEM_01328;eC_number=4.2.3.5;Name=aroC;dbxref=COG:COG0082;gene=aroC;inference=ab initio prediction:Prodigal:2.6,similar to AA sequence:UniProtKB:Q59803;locus_tag=OMCDBPEM_01328;product=Chorismate synthase
1	Prodigal:2.6	CDS	1371034	1372098	.	+	0	ID=OMCDBPEM_01329;eC_number=4.2.3.4;Name=aroB;gene=aroB;inference=ab initio prediction:Prodigal:2.6,similar to AA sequence:UniProtKB:Q6GGU4;locus_tag=OMCDBPEM_01329;product=3-dehydroquinate synthase
1	Prodigal:2.6	CDS	1372108	1373409	.	+	0	ID=OMCDBPEM_01330;eC_number=2.5.1.19;Name=aroA_2;gene=aroA_2;inference=ab initio prediction:Prodigal:2.6,similar to AA sequence:UniProtKB:P63585;locus_tag=OMCDBPEM_01330;product=3-phosphoshikimate 1-carboxyvinyltransferase
1	Prodigal:2.6	CDS	1373413	1374657	.	+	0	ID=OMCDBPEM_01331;Name=lapB;gene=lapB;inference=ab initio prediction:Prodigal:2.6,protein motif:HAMAP:MF_00994;locus_tag=OMCDBPEM_01331;product=Lipopolysaccharide assembly protein B
1	Prodigal:2.6	CDS	1374671	1375234	.	+	0	ID=OMCDBPEM_01332;inference=ab initio prediction:Prodigal:2.6;locus_tag=OMCDBPEM_01332;product=hypothetical protein
1	Prodigal:2.6	CDS	1375246	1375839	.	+	0	ID=OMCDBPEM_01333;inference=ab initio prediction:Prodigal:2.6;locus_tag=OMCDBPEM_01333;product=hypothetical protein
1	Prodigal:2.6	CDS	1375884	1376579	.	+	0	ID=OMCDBPEM_01334;inference=ab initio prediction:Prodigal:2.6;locus_tag=OMCDBPEM_01334;product=hypothetical protein
1	Prodigal:2.6	CDS	1376760	1377077	.	+	0	ID=OMCDBPEM_01335;Name=ypjD;dbxref=COG:COG1694;gene=ypjD;inference=ab initio prediction:Prodigal:2.6,similar to AA sequence:UniProtKB:P42979;locus_tag=OMCDBPEM_01335;product=putative protein YpjD
1	Prodigal:2.6	CDS	1377099	1378241	.	+	0	ID=OMCDBPEM_01336;eC_number=2.4.1.-;Name=bshA;dbxref=COG:COG0438;gene=bshA;inference=ab initio prediction:Prodigal:2.6,similar to AA sequence:UniProtKB:Q81ST7;locus_tag=OMCDBPEM_01336;product=N-acetyl-alpha-D-glucosaminyl L-malate synthase
1	Prodigal:2.6	CDS	1378231	1379433	.	+	0	ID=OMCDBPEM_01337;eC_number=2.7.7.72;Name=cca;gene=cca;inference=ab initio prediction:Prodigal:2.6,similar to AA sequence:UniProtKB:Q7SIB1;locus_tag=OMCDBPEM_01337;product=CCA-adding enzyme
1	Prodigal:2.6	CDS	1379420	1380391	.	+	0	ID=OMCDBPEM_01338;eC_number=6.3.4.15;Name=birA;dbxref=COG:COG0340;gene=birA;inference=ab initio prediction:Prodigal:2.6,similar to AA sequence:UniProtKB:P0CI75;locus_tag=OMCDBPEM_01338;product=Bifunctional ligase/repressor BirA
1	Prodigal:2.6	CDS	1380416	1383124	.	+	0	ID=OMCDBPEM_01339;eC_number=3.6.4.12;Name=dinG;dbxref=COG:COG0847;gene=dinG;inference=ab initio prediction:Prodigal:2.6,similar to AA sequence:UniProtKB:Q2FYH5;locus_tag=OMCDBPEM_01339;product=putative ATP-dependent helicase DinG 
1	Prodigal:2.6	CDS	1383245	1384537	.	+	0	ID=OMCDBPEM_01340;eC_number=6.1.1.22;Name=asnS;gene=asnS;inference=ab initio prediction:Prodigal:2.6,similar to AA sequence:UniProtKB:P67572;locus_tag=OMCDBPEM_01340;product=Asparagine--tRNA ligase
1	Prodigal:2.6	CDS	1384630	1385316	.	+	0	ID=OMCDBPEM_01341;Name=dnaD;dbxref=COG:COG3935;gene=dnaD;inference=ab initio prediction:Prodigal:2.6,similar to AA sequence:UniProtKB:P39787;locus_tag=OMCDBPEM_01341;product=DNA replication protein DnaD
1	Prodigal:2.6	CDS	1385306	1385965	.	+	0	ID=OMCDBPEM_01342;eC_number=4.2.99.18;Name=nth;dbxref=COG:COG0177;gene=nth;inference=ab initio prediction:Prodigal:2.6,similar to AA sequence:UniProtKB:P0AB83;locus_tag=OMCDBPEM_01342;product=Endonuclease III
1	Prodigal:2.6	CDS	1385970	1386302	.	+	0	ID=OMCDBPEM_01343;inference=ab initio prediction:Prodigal:2.6;locus_tag=OMCDBPEM_01343;product=hypothetical protein
1	Prodigal:2.6	CDS	1386492	1388723	.	-	0	ID=OMCDBPEM_01344;Name=ponA;dbxref=COG:COG0744;gene=ponA;inference=ab initio prediction:Prodigal:2.6,similar to AA sequence:UniProtKB:P39793;locus_tag=OMCDBPEM_01344;product=Penicillin-binding protein 1A/1B
1	Prodigal:2.6	CDS	1388720	1389349	.	-	0	ID=OMCDBPEM_01345;eC_number=3.1.22.-;Name=recU;gene=recU;inference=ab initio prediction:Prodigal:2.6,similar to AA sequence:UniProtKB:P68817;locus_tag=OMCDBPEM_01345;product=Holliday junction resolvase RecU
1	Prodigal:2.6	CDS	1389690	1390022	.	+	0	ID=OMCDBPEM_01346;inference=ab initio prediction:Prodigal:2.6;locus_tag=OMCDBPEM_01346;product=hypothetical protein
1	Prodigal:2.6	CDS	1390034	1390600	.	+	0	ID=OMCDBPEM_01347;inference=ab initio prediction:Prodigal:2.6,similar to AA sequence:UniProtKB:P50838;locus_tag=OMCDBPEM_01347;note=UPF0398 protein YpsA;product=hypothetical protein
1	Prodigal:2.6	CDS	1390614	1390952	.	+	0	ID=OMCDBPEM_01348;Name=gpsB;gene=gpsB;inference=ab initio prediction:Prodigal:2.6,similar to AA sequence:UniProtKB:Q7A5L1;locus_tag=OMCDBPEM_01348;product=Cell cycle protein GpsB
1	Prodigal:2.6	CDS	1391595	1392731	.	+	0	ID=OMCDBPEM_01349;eC_number=2.1.1.173;Name=rlmL;dbxref=COG:COG0116;gene=rlmL;inference=ab initio prediction:Prodigal:2.6,similar to AA sequence:UniProtKB:Q9K0V4;locus_tag=OMCDBPEM_01349;product=Ribosomal RNA large subunit methyltransferase L
1	Prodigal:2.6	CDS	1392899	1393537	.	+	0	ID=OMCDBPEM_01350;inference=ab initio prediction:Prodigal:2.6;locus_tag=OMCDBPEM_01350;product=hypothetical protein
1	Prodigal:2.6	CDS	1393914	1397351	.	+	0	ID=OMCDBPEM_01351;eC_number=3.6.5.5;dbxref=COG:COG0699;inference=ab initio prediction:Prodigal:2.6,similar to AA sequence:UniProtKB:B2IZD3;locus_tag=OMCDBPEM_01351;product=Bacterial dynamin-like protein
1	Prodigal:2.6	CDS	1397370	1398248	.	+	0	ID=OMCDBPEM_01352;eC_number=3.1.11.-;Name=ypcP;dbxref=COG:COG0258;gene=ypcP;inference=ab initio prediction:Prodigal:2.6,similar to AA sequence:UniProtKB:P54161;locus_tag=OMCDBPEM_01352;product=5'-3' exonuclease
1	Prodigal:2.6	CDS	1398490	1400904	.	+	0	ID=OMCDBPEM_01353;Name=ebh_3;gene=ebh_3;inference=ab initio prediction:Prodigal:2.6,similar to AA sequence:UniProtKB:Q2FYJ6;locus_tag=OMCDBPEM_01353;product=Extracellular matrix-binding protein ebh
1	Prodigal:2.6	CDS	1401108	1406957	.	+	0	ID=OMCDBPEM_01354;Name=ebh_4;gene=ebh_4;inference=ab initio prediction:Prodigal:2.6,similar to AA sequence:UniProtKB:Q2FYJ6;locus_tag=OMCDBPEM_01354;product=Extracellular matrix-binding protein ebh
1	Prodigal:2.6	CDS	1406981	1429039	.	+	0	ID=OMCDBPEM_01355;Name=ebh_5;gene=ebh_5;inference=ab initio prediction:Prodigal:2.6,similar to AA sequence:UniProtKB:Q8NWQ6;locus_tag=OMCDBPEM_01355;product=Extracellular matrix-binding protein ebh
1	Prodigal:2.6	CDS	1429211	1429606	.	-	0	ID=OMCDBPEM_01356;Name=rnhA;dbxref=COG:COG0328;gene=rnhA;inference=ab initio prediction:Prodigal:2.6,similar to AA sequence:UniProtKB:P54162;locus_tag=OMCDBPEM_01356;product=14.7 kDa ribonuclease H-like protein
1	Prodigal:2.6	CDS	1429931	1430635	.	-	0	ID=OMCDBPEM_01357;Name=yhhQ;dbxref=COG:COG1738;gene=yhhQ;inference=ab initio prediction:Prodigal:2.6,similar to AA sequence:UniProtKB:P37619;locus_tag=OMCDBPEM_01357;product=Queuosine precursor transporter
1	Prodigal:2.6	CDS	1431092	1431352	.	+	0	ID=OMCDBPEM_01358;inference=ab initio prediction:Prodigal:2.6;locus_tag=OMCDBPEM_01358;product=hypothetical protein
1	Prodigal:2.6	CDS	1431401	1431841	.	+	0	ID=OMCDBPEM_01359;inference=ab initio prediction:Prodigal:2.6,similar to AA sequence:UniProtKB:Q7A5M6;locus_tag=OMCDBPEM_01359;note=UPF0403 protein SA1261;product=hypothetical protein
1	Prodigal:2.6	CDS	1432053	1433102	.	+	0	ID=OMCDBPEM_01360;dbxref=COG:COG0577;inference=ab initio prediction:Prodigal:2.6,similar to AA sequence:UniProtKB:P9WG17;locus_tag=OMCDBPEM_01360;product=putative ABC transporter permease
1	Prodigal:2.6	CDS	1433118	1433780	.	+	0	ID=OMCDBPEM_01361;Name=ytrE;dbxref=COG:COG1136;gene=ytrE;inference=ab initio prediction:Prodigal:2.6,similar to AA sequence:UniProtKB:O34392;locus_tag=OMCDBPEM_01361;product=ABC transporter ATP-binding protein YtrE
1	Prodigal:2.6	CDS	1434094	1435050	.	+	0	ID=OMCDBPEM_01362;eC_number=2.1.1.45;Name=thyA;dbxref=COG:COG0207;gene=thyA;inference=ab initio prediction:Prodigal:2.6,similar to AA sequence:UniProtKB:P67046;locus_tag=OMCDBPEM_01362;product=Thymidylate synthase
1	Prodigal:2.6	CDS	1435092	1435577	.	+	0	ID=OMCDBPEM_01363;eC_number=1.5.1.3;Name=folA;dbxref=COG:COG0262;gene=folA;inference=ab initio prediction:Prodigal:2.6,similar to AA sequence:UniProtKB:P0C0P0;locus_tag=OMCDBPEM_01363;product=Dihydrofolate reductase
1	Prodigal:2.6	CDS	1435587	1436435	.	+	0	ID=OMCDBPEM_01364;inference=ab initio prediction:Prodigal:2.6,similar to AA sequence:UniProtKB:Q8NWR0;locus_tag=OMCDBPEM_01364;product=DegV domain-containing protein
1	Prodigal:2.6	CDS	1436538	1437062	.	+	0	ID=OMCDBPEM_01365;eC_number=1.8.4.11;Name=msrA2;dbxref=COG:COG0225;gene=msrA2;inference=ab initio prediction:Prodigal:2.6,similar to AA sequence:UniProtKB:P0A086;locus_tag=OMCDBPEM_01365;product=Peptide methionine sulfoxide reductase MsrA 2
1	Prodigal:2.6	CDS	1437059	1437487	.	+	0	ID=OMCDBPEM_01366;eC_number=1.8.4.12;Name=msrB;gene=msrB;inference=ab initio prediction:Prodigal:2.6,similar to AA sequence:UniProtKB:P99065;locus_tag=OMCDBPEM_01366;product=Peptide methionine sulfoxide reductase MsrB
1	Prodigal:2.6	CDS	1437500	1438000	.	+	0	ID=OMCDBPEM_01367;Name=crr;gene=crr;inference=ab initio prediction:Prodigal:2.6,similar to AA sequence:UniProtKB:P60857;locus_tag=OMCDBPEM_01367;product=PTS system glucose-specific EIIA component
1	Prodigal:2.6	CDS	1438000	1438224	.	+	0	ID=OMCDBPEM_01368;inference=ab initio prediction:Prodigal:2.6,similar to AA sequence:UniProtKB:Q7A0W3;locus_tag=OMCDBPEM_01368;note=UPF0346 protein MW1311;product=hypothetical protein
1	Prodigal:2.6	CDS	1438569	1440044	.	+	0	ID=OMCDBPEM_01369;eC_number=3.4.21.-;inference=ab initio prediction:Prodigal:2.6,similar to AA sequence:UniProtKB:Q7A5M9;locus_tag=OMCDBPEM_01369;product=putative CtpA-like serine protease
1	Prodigal:2.6	CDS	1440380	1440883	.	+	0	ID=OMCDBPEM_01370;inference=ab initio prediction:Prodigal:2.6;locus_tag=OMCDBPEM_01370;product=hypothetical protein
1	Prodigal:2.6	CDS	1440901	1441974	.	+	0	ID=OMCDBPEM_01371;eC_number=2.4.1.227;Name=murG;gene=murG;inference=ab initio prediction:Prodigal:2.6,similar to AA sequence:UniProtKB:P65482;locus_tag=OMCDBPEM_01371;product=UDP-N-acetylglucosamine--N-acetylmuramyl-(pentapeptide) pyrophosphoryl-undecaprenol N-acetylglucosamine transferase
1	Prodigal:2.6	CDS	1441987	1442601	.	+	0	ID=OMCDBPEM_01372;eC_number=3.1.3.27;Name=pgpB_1;dbxref=COG:COG0671;gene=pgpB_1;inference=ab initio prediction:Prodigal:2.6,similar to AA sequence:UniProtKB:O34349;locus_tag=OMCDBPEM_01372;product=Phosphatidylglycerophosphatase B
1	Prodigal:2.6	CDS	1442952	1444043	.	+	0	ID=OMCDBPEM_01373;eC_number=3.6.3.20;Name=ugpC;dbxref=COG:COG3839;gene=ugpC;inference=ab initio prediction:Prodigal:2.6,similar to AA sequence:UniProtKB:P10907;locus_tag=OMCDBPEM_01373;product=sn-glycerol-3-phosphate import ATP-binding protein UgpC
1	Prodigal:2.6	CDS	1444040	1444996	.	+	0	ID=OMCDBPEM_01374;Name=yteP;dbxref=COG:COG4209;gene=yteP;inference=ab initio prediction:Prodigal:2.6,similar to AA sequence:UniProtKB:C0SPB3;locus_tag=OMCDBPEM_01374;product=putative multiple-sugar transport system permease YteP
1	Prodigal:2.6	CDS	1445008	1446696	.	+	0	ID=OMCDBPEM_01375;Name=lipO;dbxref=COG:COG1653;gene=lipO;inference=ab initio prediction:Prodigal:2.6,similar to AA sequence:UniProtKB:P37966;locus_tag=OMCDBPEM_01375;product=Lipoprotein LipO
1	Prodigal:2.6	CDS	1446712	1447608	.	+	0	ID=OMCDBPEM_01376;Name=araQ;dbxref=COG:COG0395;gene=araQ;inference=ab initio prediction:Prodigal:2.6,similar to AA sequence:UniProtKB:P94530;locus_tag=OMCDBPEM_01376;product=L-arabinose transport system permease protein AraQ
1	Prodigal:2.6	CDS	1447622	1448476	.	+	0	ID=OMCDBPEM_01377;eC_number=3.1.4.53;Name=cpdA_2;gene=cpdA_2;inference=ab initio prediction:Prodigal:2.6,protein motif:HAMAP:MF_00905;locus_tag=OMCDBPEM_01377;product=3'%2C5'-cyclic adenosine monophosphate phosphodiesterase CpdA
1	Prodigal:2.6	CDS	1448463	1449788	.	+	0	ID=OMCDBPEM_01378;Name=yeeO;dbxref=COG:COG0534;gene=yeeO;inference=ab initio prediction:Prodigal:2.6,similar to AA sequence:UniProtKB:P76352;locus_tag=OMCDBPEM_01378;product=putative FMN/FAD exporter YeeO
1	Prodigal:2.6	CDS	1449795	1450562	.	+	0	ID=OMCDBPEM_01379;Name=glpR;dbxref=COG:COG1349;gene=glpR;inference=ab initio prediction:Prodigal:2.6,similar to AA sequence:UniProtKB:P0ACL0;locus_tag=OMCDBPEM_01379;product=Glycerol-3-phosphate regulon repressor
1	Prodigal:2.6	CDS	1451121	1451780	.	+	0	ID=OMCDBPEM_01380;Name=arlR_3;dbxref=COG:COG0745;gene=arlR_3;inference=ab initio prediction:Prodigal:2.6,similar to AA sequence:UniProtKB:Q9KJN4;locus_tag=OMCDBPEM_01380;product=Response regulator ArlR
1	Prodigal:2.6	CDS	1451777	1453147	.	+	0	ID=OMCDBPEM_01381;eC_number=2.7.13.3;Name=arlS;dbxref=COG:COG0642;gene=arlS;inference=ab initio prediction:Prodigal:2.6,similar to AA sequence:UniProtKB:Q9KJN3;locus_tag=OMCDBPEM_01381;product=Signal transduction histidine-protein kinase ArlS
1	Prodigal:2.6	CDS	1453562	1456366	.	+	0	ID=OMCDBPEM_01382;eC_number=1.2.4.2;Name=odhA;gene=odhA;inference=ab initio prediction:Prodigal:2.6,similar to AA sequence:UniProtKB:Q99U74;locus_tag=OMCDBPEM_01382;product=2-oxoglutarate dehydrogenase E1 component
1	Prodigal:2.6	CDS	1456385	1457647	.	+	0	ID=OMCDBPEM_01383;eC_number=2.3.1.61;Name=odhB;gene=odhB;inference=ab initio prediction:Prodigal:2.6,similar to AA sequence:UniProtKB:Q7A5N4;locus_tag=OMCDBPEM_01383;product=Dihydrolipoyllysine-residue succinyltransferase component of 2-oxoglutarate dehydrogenase complex
1	Prodigal:2.6	CDS	1457804	1457977	.	-	0	ID=OMCDBPEM_01384;inference=ab initio prediction:Prodigal:2.6;locus_tag=OMCDBPEM_01384;product=hypothetical protein
1	Prodigal:2.6	CDS	1458178	1458987	.	+	0	ID=OMCDBPEM_01385;eC_number=1.13.11.-;Name=mhqA;dbxref=COG:COG0346;gene=mhqA;inference=ab initio prediction:Prodigal:2.6,similar to AA sequence:UniProtKB:O34689;locus_tag=OMCDBPEM_01385;product=Putative ring-cleaving dioxygenase MhqA
1	Prodigal:2.6	CDS	1459012	1459215	.	+	0	ID=OMCDBPEM_01386;inference=ab initio prediction:Prodigal:2.6;locus_tag=OMCDBPEM_01386;product=hypothetical protein
1	Prodigal:2.6	CDS	1459393	1460184	.	+	0	ID=OMCDBPEM_01387;Name=nirQ;dbxref=COG:COG0714;gene=nirQ;inference=ab initio prediction:Prodigal:2.6,similar to AA sequence:UniProtKB:Q02441;locus_tag=OMCDBPEM_01387;product=Denitrification regulatory protein NirQ
1	Prodigal:2.6	CDS	1460197	1462086	.	+	0	ID=OMCDBPEM_01388;eC_number=6.6.1.2;Name=cobT;gene=cobT;inference=ab initio prediction:Prodigal:2.6,similar to AA sequence:UniProtKB:P29934;locus_tag=OMCDBPEM_01388;product=Aerobic cobaltochelatase subunit CobT
1	Prodigal:2.6	CDS	1462273	1463616	.	+	0	ID=OMCDBPEM_01389;Name=brnQ_2;dbxref=COG:COG1114;gene=brnQ_2;inference=ab initio prediction:Prodigal:2.6,similar to AA sequence:UniProtKB:P0AD99;locus_tag=OMCDBPEM_01389;product=Branched-chain amino acid transport system 2 carrier protein
1	Prodigal:2.6	CDS	1463692	1464822	.	-	0	ID=OMCDBPEM_01390;inference=ab initio prediction:Prodigal:2.6,similar to AA sequence:UniProtKB:P60108;locus_tag=OMCDBPEM_01390;product=TelA-like protein
1	Prodigal:2.6	CDS	1464845	1465471	.	-	0	ID=OMCDBPEM_01391;inference=ab initio prediction:Prodigal:2.6;locus_tag=OMCDBPEM_01391;product=hypothetical protein
1	Prodigal:2.6	CDS	1465511	1465780	.	-	0	ID=OMCDBPEM_01392;eC_number=3.6.1.7;Name=acyP;dbxref=COG:COG1254;gene=acyP;inference=ab initio prediction:Prodigal:2.6,similar to AA sequence:UniProtKB:O35031;locus_tag=OMCDBPEM_01392;product=Acylphosphatase
1	Prodigal:2.6	CDS	1465939	1466247	.	+	0	ID=OMCDBPEM_01393;inference=ab initio prediction:Prodigal:2.6;locus_tag=OMCDBPEM_01393;product=hypothetical protein
1	Prodigal:2.6	CDS	1466428	1466628	.	+	0	ID=OMCDBPEM_01394;Name=cspA_1;dbxref=COG:COG1278;gene=cspA_1;inference=ab initio prediction:Prodigal:2.6,similar to AA sequence:UniProtKB:Q2FYN2;locus_tag=OMCDBPEM_01394;product=Cold shock protein CspA
1	Prodigal:2.6	CDS	1467574	1467984	.	+	0	ID=OMCDBPEM_01395;inference=ab initio prediction:Prodigal:2.6;locus_tag=OMCDBPEM_01395;product=hypothetical protein
1	Prodigal:2.6	CDS	1467971	1468834	.	+	0	ID=OMCDBPEM_01396;eC_number=3.6.3.-;Name=thiQ;dbxref=COG:COG3840;gene=thiQ;inference=ab initio prediction:Prodigal:2.6,similar to AA sequence:UniProtKB:P44986;locus_tag=OMCDBPEM_01396;product=Thiamine import ATP-binding protein ThiQ
1	Prodigal:2.6	CDS	1468843	1469592	.	+	0	ID=OMCDBPEM_01397;inference=ab initio prediction:Prodigal:2.6;locus_tag=OMCDBPEM_01397;product=hypothetical protein
1	Prodigal:2.6	CDS	1469724	1470989	.	-	0	ID=OMCDBPEM_01398;eC_number=4.1.1.20;Name=lysA;dbxref=COG:COG0019;gene=lysA;inference=ab initio prediction:Prodigal:2.6,similar to AA sequence:UniProtKB:P9WIU7;locus_tag=OMCDBPEM_01398;product=Diaminopimelate decarboxylase
1	Prodigal:2.6	CDS	1470990	1472063	.	-	0	ID=OMCDBPEM_01399;eC_number=5.1.1.1;Name=alr;gene=alr;inference=ab initio prediction:Prodigal:2.6,similar to AA sequence:UniProtKB:Q9S5V6;locus_tag=OMCDBPEM_01399;product=Alanine racemase
1	Prodigal:2.6	CDS	1472069	1473220	.	-	0	ID=OMCDBPEM_01400;eC_number=3.-.-.-;Name=yxeP_3;dbxref=COG:COG1473;gene=yxeP_3;inference=ab initio prediction:Prodigal:2.6,similar to AA sequence:UniProtKB:P54955;locus_tag=OMCDBPEM_01400;product=putative hydrolase YxeP
1	Prodigal:2.6	CDS	1473378	1474100	.	-	0	ID=OMCDBPEM_01401;eC_number=2.3.1.89;Name=dapH;dbxref=COG:COG2171;gene=dapH;inference=ab initio prediction:Prodigal:2.6,similar to AA sequence:UniProtKB:Q7A2S0;locus_tag=OMCDBPEM_01401;product=2%2C3%2C4%2C5-tetrahydropyridine-2%2C6-dicarboxylate N-acetyltransferase
1	Prodigal:2.6	CDS	1474122	1474844	.	-	0	ID=OMCDBPEM_01402;eC_number=1.17.1.8;Name=dapB;dbxref=COG:COG0289;gene=dapB;inference=ab initio prediction:Prodigal:2.6,similar to AA sequence:UniProtKB:Q5HG24;locus_tag=OMCDBPEM_01402;product=4-hydroxy-tetrahydrodipicolinate reductase
1	Prodigal:2.6	CDS	1474844	1475728	.	-	0	ID=OMCDBPEM_01403;eC_number=4.3.3.7;Name=dapA;gene=dapA;inference=ab initio prediction:Prodigal:2.6,similar to AA sequence:UniProtKB:Q6GH13;locus_tag=OMCDBPEM_01403;product=4-hydroxy-tetrahydrodipicolinate synthase
1	Prodigal:2.6	CDS	1475730	1476719	.	-	0	ID=OMCDBPEM_01404;eC_number=1.2.1.11;Name=asd;dbxref=COG:COG0136;gene=asd;inference=ab initio prediction:Prodigal:2.6,similar to AA sequence:UniProtKB:Q04797;locus_tag=OMCDBPEM_01404;product=Aspartate-semialdehyde dehydrogenase
1	Prodigal:2.6	CDS	1476790	1477992	.	-	0	ID=OMCDBPEM_01405;eC_number=2.7.2.4;Name=lysC;dbxref=COG:COG0527;gene=lysC;inference=ab initio prediction:Prodigal:2.6,similar to AA sequence:UniProtKB:P08495;locus_tag=OMCDBPEM_01405;product=Aspartokinase 2
1	Prodigal:2.6	CDS	1478599	1480206	.	-	0	ID=OMCDBPEM_01406;Name=ybiT;dbxref=COG:COG0488;gene=ybiT;inference=ab initio prediction:Prodigal:2.6,similar to AA sequence:UniProtKB:P0A9U3;locus_tag=OMCDBPEM_01406;product=putative ABC transporter ATP-binding protein YbiT
1	Prodigal:2.6	CDS	1480421	1481317	.	+	0	ID=OMCDBPEM_01407;Name=cvfB;gene=cvfB;inference=ab initio prediction:Prodigal:2.6,similar to AA sequence:UniProtKB:Q7A5Q1;locus_tag=OMCDBPEM_01407;product=Conserved virulence factor B
1	Prodigal:2.6	CDS	1481921	1482898	.	+	0	ID=OMCDBPEM_01408;Name=pstS;gene=pstS;inference=ab initio prediction:Prodigal:2.6,similar to AA sequence:UniProtKB:Q7A5Q2;locus_tag=OMCDBPEM_01408;product=Phosphate-binding protein PstS
1	Prodigal:2.6	CDS	1483106	1484032	.	+	0	ID=OMCDBPEM_01409;Name=pstC1;dbxref=COG:COG0573;gene=pstC1;inference=ab initio prediction:Prodigal:2.6,similar to AA sequence:UniProtKB:P9WG07;locus_tag=OMCDBPEM_01409;product=Phosphate transport system permease protein PstC 1
1	Prodigal:2.6	CDS	1484034	1484939	.	+	0	ID=OMCDBPEM_01410;Name=pstA;dbxref=COG:COG0581;gene=pstA;inference=ab initio prediction:Prodigal:2.6,similar to AA sequence:UniProtKB:P07654;locus_tag=OMCDBPEM_01410;product=Phosphate transport system permease protein PstA
1	Prodigal:2.6	CDS	1485032	1485907	.	+	0	ID=OMCDBPEM_01411;eC_number=3.6.3.27;Name=pstB3;dbxref=COG:COG1117;gene=pstB3;inference=ab initio prediction:Prodigal:2.6,similar to AA sequence:UniProtKB:P0A2V9;locus_tag=OMCDBPEM_01411;product=Phosphate import ATP-binding protein PstB 3
1	Prodigal:2.6	CDS	1485914	1486561	.	+	0	ID=OMCDBPEM_01412;Name=phoU;dbxref=COG:COG0704;gene=phoU;inference=ab initio prediction:Prodigal:2.6,similar to AA sequence:UniProtKB:Q83WB2;locus_tag=OMCDBPEM_01412;product=Phosphate-specific transport system accessory protein PhoU
1	Prodigal:2.6	CDS	1486655	1488466	.	-	0	ID=OMCDBPEM_01413;eC_number=3.4.24.-;Name=pepF1_1;gene=pepF1_1;inference=ab initio prediction:Prodigal:2.6,similar to AA sequence:UniProtKB:P54124;locus_tag=OMCDBPEM_01413;product=Oligoendopeptidase F%2C plasmid
1	Prodigal:2.6	CDS	1488714	1489049	.	+	0	ID=OMCDBPEM_01414;inference=ab initio prediction:Prodigal:2.6;locus_tag=OMCDBPEM_01414;product=hypothetical protein
1	Prodigal:2.6	CDS	1489228	1490229	.	+	0	ID=OMCDBPEM_01415;Name=gsiC;dbxref=COG:COG0601;gene=gsiC;inference=ab initio prediction:Prodigal:2.6,similar to AA sequence:UniProtKB:P75798;locus_tag=OMCDBPEM_01415;product=Glutathione transport system permease protein GsiC
1	Prodigal:2.6	CDS	1490219	1491073	.	+	0	ID=OMCDBPEM_01416;Name=ddpC;dbxref=COG:COG1173;gene=ddpC;inference=ab initio prediction:Prodigal:2.6,similar to AA sequence:UniProtKB:P77463;locus_tag=OMCDBPEM_01416;product=putative D%2CD-dipeptide transport system permease protein DdpC
1	Prodigal:2.6	CDS	1491036	1491812	.	+	0	ID=OMCDBPEM_01417;Name=oppD_2;dbxref=COG:COG0444;gene=oppD_2;inference=ab initio prediction:Prodigal:2.6,similar to AA sequence:UniProtKB:P24136;locus_tag=OMCDBPEM_01417;product=Oligopeptide transport ATP-binding protein OppD
1	Prodigal:2.6	CDS	1491815	1492513	.	+	0	ID=OMCDBPEM_01418;Name=ddpF;dbxref=COG:COG1124;gene=ddpF;inference=ab initio prediction:Prodigal:2.6,similar to AA sequence:UniProtKB:P77622;locus_tag=OMCDBPEM_01418;product=putative D%2CD-dipeptide transport ATP-binding protein DdpF
1	Prodigal:2.6	CDS	1492744	1493508	.	-	0	ID=OMCDBPEM_01419;eC_number=3.6.1.-;Name=cof;gene=cof;inference=ab initio prediction:Prodigal:2.6,protein motif:HAMAP:MF_01847;locus_tag=OMCDBPEM_01419;product=HMP-PP phosphatase
1	Prodigal:2.6	CDS	1494529	1495782	.	-	0	ID=OMCDBPEM_01420;eC_number=2.3.2.18;Name=femB;dbxref=COG:COG2348;gene=femB;inference=ab initio prediction:Prodigal:2.6,similar to AA sequence:UniProtKB:Q2FYR1;locus_tag=OMCDBPEM_01420;product=Aminoacyltransferase FemB
1	Prodigal:2.6	CDS	1495808	1497061	.	-	0	ID=OMCDBPEM_01421;eC_number=2.3.2.17;Name=femA_2;dbxref=COG:COG2348;gene=femA_2;inference=ab initio prediction:Prodigal:2.6,similar to AA sequence:UniProtKB:Q2FYR2;locus_tag=OMCDBPEM_01421;product=Aminoacyltransferase FemA
1	Prodigal:2.6	CDS	1497334	1497993	.	-	0	ID=OMCDBPEM_01422;eC_number=3.1.2.-;Name=hchA;dbxref=COG:COG0693;gene=hchA;inference=ab initio prediction:Prodigal:2.6,similar to AA sequence:UniProtKB:Q2G0M7;locus_tag=OMCDBPEM_01422;product=Protein/nucleic acid deglycase HchA
1	Prodigal:2.6	CDS	1498184	1498915	.	-	0	ID=OMCDBPEM_01423;eC_number=4.2.1.20;Name=trpA;dbxref=COG:COG0159;gene=trpA;inference=ab initio prediction:Prodigal:2.6,similar to AA sequence:UniProtKB:Q97P33;locus_tag=OMCDBPEM_01423;product=Tryptophan synthase alpha chain
1	Prodigal:2.6	CDS	1498908	1500116	.	-	0	ID=OMCDBPEM_01424;eC_number=4.2.1.20;Name=trpB;dbxref=COG:COG0133;gene=trpB;inference=ab initio prediction:Prodigal:2.6,similar to AA sequence:UniProtKB:Q81TL8;locus_tag=OMCDBPEM_01424;product=Tryptophan synthase beta chain
1	Prodigal:2.6	CDS	1500120	1500743	.	-	0	ID=OMCDBPEM_01425;eC_number=5.3.1.24;Name=trpF;dbxref=COG:COG0135;gene=trpF;inference=ab initio prediction:Prodigal:2.6,similar to AA sequence:UniProtKB:Q56320;locus_tag=OMCDBPEM_01425;product=N-(5'-phosphoribosyl)anthranilate isomerase
1	Prodigal:2.6	CDS	1500733	1501521	.	-	0	ID=OMCDBPEM_01426;eC_number=4.1.1.48;Name=trpC;gene=trpC;inference=ab initio prediction:Prodigal:2.6,similar to AA sequence:UniProtKB:Q2YRR4;locus_tag=OMCDBPEM_01426;product=Indole-3-glycerol phosphate synthase
1	Prodigal:2.6	CDS	1501525	1502520	.	-	0	ID=OMCDBPEM_01427;eC_number=2.4.2.18;Name=trpD2;dbxref=COG:COG0547;gene=trpD2;inference=ab initio prediction:Prodigal:2.6,similar to AA sequence:UniProtKB:Q8YXQ9;locus_tag=OMCDBPEM_01427;product=Anthranilate phosphoribosyltransferase 2
1	Prodigal:2.6	CDS	1502523	1503089	.	-	0	ID=OMCDBPEM_01428;eC_number=4.1.3.27;Name=trpG;dbxref=COG:COG0512;gene=trpG;inference=ab initio prediction:Prodigal:2.6,similar to AA sequence:UniProtKB:P26922;locus_tag=OMCDBPEM_01428;product=Anthranilate synthase component 2
1	Prodigal:2.6	CDS	1503086	1504288	.	-	0	ID=OMCDBPEM_01429;eC_number=4.1.3.27;Name=trpE;dbxref=COG:COG0147;gene=trpE;inference=ab initio prediction:Prodigal:2.6,similar to AA sequence:UniProtKB:P20580;locus_tag=OMCDBPEM_01429;product=Anthranilate synthase component 1
1	Prodigal:2.6	CDS	1504307	1505479	.	+	0	ID=OMCDBPEM_01430;inference=ab initio prediction:Prodigal:2.6;locus_tag=OMCDBPEM_01430;product=hypothetical protein
1	Prodigal:2.6	CDS	1505528	1505824	.	-	0	ID=OMCDBPEM_01431;inference=ab initio prediction:Prodigal:2.6;locus_tag=OMCDBPEM_01431;product=hypothetical protein
1	Prodigal:2.6	CDS	1506483	1507571	.	+	0	ID=OMCDBPEM_01432;eC_number=1.3.1.43;Name=tyrC;gene=tyrC;inference=ab initio prediction:Prodigal:2.6,similar to AA sequence:UniProtKB:Q04983;locus_tag=OMCDBPEM_01432;product=Cyclohexadienyl dehydrogenase
1	Prodigal:2.6	CDS	1507643	1508905	.	-	0	ID=OMCDBPEM_01433;Name=umuC;dbxref=COG:COG0389;gene=umuC;inference=ab initio prediction:Prodigal:2.6,similar to AA sequence:UniProtKB:P04152;locus_tag=OMCDBPEM_01433;product=Protein UmuC
1	Prodigal:2.6	CDS	1509049	1509234	.	+	0	ID=OMCDBPEM_01434;eC_number=5.3.2.-;inference=ab initio prediction:Prodigal:2.6,similar to AA sequence:UniProtKB:P99132;locus_tag=OMCDBPEM_01434;product=putative tautomerase.1
1	Prodigal:2.6	CDS	1509748	1510590	.	-	0	ID=OMCDBPEM_01435;inference=ab initio prediction:Prodigal:2.6;locus_tag=OMCDBPEM_01435;product=hypothetical protein
1	Prodigal:2.6	CDS	1510575	1510889	.	-	0	ID=OMCDBPEM_01436;inference=ab initio prediction:Prodigal:2.6;locus_tag=OMCDBPEM_01436;product=hypothetical protein
1	Prodigal:2.6	CDS	1511050	1512039	.	-	0	ID=OMCDBPEM_01437;Name=msrR;dbxref=COG:COG1316;gene=msrR;inference=ab initio prediction:Prodigal:2.6,similar to AA sequence:UniProtKB:Q7BHL7;locus_tag=OMCDBPEM_01437;product=Regulatory protein MsrR
1	Prodigal:2.6	CDS	1512175	1512690	.	+	0	ID=OMCDBPEM_01438;eC_number=1.8.4.11;Name=msrA1;dbxref=COG:COG0225;gene=msrA1;inference=ab initio prediction:Prodigal:2.6,similar to AA sequence:UniProtKB:P0A081;locus_tag=OMCDBPEM_01438;product=Peptide methionine sulfoxide reductase MsrA 1
1	Prodigal:2.6	CDS	1512884	1515406	.	-	0	ID=OMCDBPEM_01439;eC_number=2.3.2.3;Name=mprF;gene=mprF;inference=ab initio prediction:Prodigal:2.6,similar to AA sequence:UniProtKB:Q7A5R9;locus_tag=OMCDBPEM_01439;product=Phosphatidylglycerol lysyltransferase
1	Prodigal:2.6	CDS	1515660	1516877	.	-	0	ID=OMCDBPEM_01440;dbxref=COG:COG0628;inference=ab initio prediction:Prodigal:2.6,similar to AA sequence:UniProtKB:P9WFM5;locus_tag=OMCDBPEM_01440;product=Putative transport protein
1	Prodigal:2.6	CDS	1517023	1518024	.	-	0	ID=OMCDBPEM_01441;Name=glcT;dbxref=COG:COG3711;gene=glcT;inference=ab initio prediction:Prodigal:2.6,similar to AA sequence:UniProtKB:O33618;locus_tag=OMCDBPEM_01441;product=GlcA/glcB genes antiterminator
1	Prodigal:2.6	CDS	1518066	1519523	.	-	0	ID=OMCDBPEM_01442;Name=alsT;dbxref=COG:COG1115;gene=alsT;inference=ab initio prediction:Prodigal:2.6,similar to AA sequence:UniProtKB:Q45068;locus_tag=OMCDBPEM_01442;product=Amino-acid carrier protein AlsT
1	Prodigal:2.6	CDS	1519735	1522137	.	-	0	ID=OMCDBPEM_01443;eC_number=5.99.1.3;Name=parC;dbxref=COG:COG0188;gene=parC;inference=ab initio prediction:Prodigal:2.6,similar to AA sequence:UniProtKB:Q2FYS4;locus_tag=OMCDBPEM_01443;product=DNA topoisomerase 4 subunit A
1	Prodigal:2.6	CDS	1522134	1524134	.	-	0	ID=OMCDBPEM_01444;eC_number=5.99.1.3;Name=parE;gene=parE;inference=ab initio prediction:Prodigal:2.6,similar to AA sequence:UniProtKB:P66939;locus_tag=OMCDBPEM_01444;product=DNA topoisomerase 4 subunit B
1	Prodigal:2.6	CDS	1524338	1524946	.	+	0	ID=OMCDBPEM_01445;eC_number=2.3.1.-;Name=plsY;dbxref=COG:COG0344;gene=plsY;inference=ab initio prediction:Prodigal:2.6,similar to AA sequence:UniProtKB:Q45064;locus_tag=OMCDBPEM_01445;product=Glycerol-3-phosphate acyltransferase
1	Prodigal:2.6	CDS	1525190	1525486	.	+	0	ID=OMCDBPEM_01446;inference=ab initio prediction:Prodigal:2.6,similar to AA sequence:UniProtKB:Q7A5S4;locus_tag=OMCDBPEM_01446;product=putative protein
1	Prodigal:2.6	CDS	1525537	1526004	.	-	0	ID=OMCDBPEM_01447;eC_number=3.1.-.-;dbxref=COG:COG0824;inference=ab initio prediction:Prodigal:2.6,similar to AA sequence:UniProtKB:O67466;locus_tag=OMCDBPEM_01447;product=Putative esterase
1	Prodigal:2.6	CDS	1526127	1528832	.	-	0	ID=OMCDBPEM_01448;eC_number=4.2.1.3;Name=acnA;gene=acnA;inference=ab initio prediction:Prodigal:2.6,similar to AA sequence:UniProtKB:P99148;locus_tag=OMCDBPEM_01448;product=Aconitate hydratase A
1	Prodigal:2.6	CDS	1529253	1530893	.	-	0	ID=OMCDBPEM_01449;Name=opuD;dbxref=COG:COG1292;gene=opuD;inference=ab initio prediction:Prodigal:2.6,similar to AA sequence:UniProtKB:P54417;locus_tag=OMCDBPEM_01449;product=Glycine betaine transporter OpuD
1	Prodigal:2.6	CDS	1531105	1531455	.	+	0	ID=OMCDBPEM_01450;Name=mscL;gene=mscL;inference=ab initio prediction:Prodigal:2.6,similar to AA sequence:UniProtKB:P68805;locus_tag=OMCDBPEM_01450;product=Large-conductance mechanosensitive channel
1	Prodigal:2.6	CDS	1531573	1534602	.	-	0	ID=OMCDBPEM_01451;Name=sbcC;gene=sbcC;inference=ab initio prediction:Prodigal:2.6,similar to AA sequence:UniProtKB:A6QGP8;locus_tag=OMCDBPEM_01451;product=Nuclease SbcCD subunit C
1	Prodigal:2.6	CDS	1534606	1535730	.	-	0	ID=OMCDBPEM_01452;Name=sbcD;dbxref=COG:COG0420;gene=sbcD;inference=ab initio prediction:Prodigal:2.6,similar to AA sequence:UniProtKB:Q2FYT4;locus_tag=OMCDBPEM_01452;product=Nuclease SbcCD subunit D
1	Prodigal:2.6	CDS	1535838	1536305	.	-	0	ID=OMCDBPEM_01453;inference=ab initio prediction:Prodigal:2.6;locus_tag=OMCDBPEM_01453;product=hypothetical protein
1	Prodigal:2.6	CDS	1536537	1536764	.	-	0	ID=OMCDBPEM_01454;inference=ab initio prediction:Prodigal:2.6,similar to AA sequence:UniProtKB:P67291;locus_tag=OMCDBPEM_01454;note=UPF0154 protein SA1178;product=hypothetical protein
1	Prodigal:2.6	CDS	1536971	1538959	.	-	0	ID=OMCDBPEM_01455;eC_number=2.2.1.1;Name=tkt;gene=tkt;inference=ab initio prediction:Prodigal:2.6,similar to AA sequence:UniProtKB:P99161;locus_tag=OMCDBPEM_01455;product=Transketolase
1	Prodigal:2.6	CDS	1539191	1539427	.	-	0	ID=OMCDBPEM_01456;inference=ab initio prediction:Prodigal:2.6,similar to AA sequence:UniProtKB:P60076;locus_tag=OMCDBPEM_01456;note=UPF0291 protein SA1176;product=hypothetical protein
1	Prodigal:2.6	CDS	1539588	1539821	.	-	0	ID=OMCDBPEM_01457;inference=ab initio prediction:Prodigal:2.6;locus_tag=OMCDBPEM_01457;product=hypothetical protein
1	Prodigal:2.6	CDS	1539965	1540585	.	+	0	ID=OMCDBPEM_01458;eC_number=3.4.21.88;Name=lexA;dbxref=COG:COG1974;gene=lexA;inference=ab initio prediction:Prodigal:2.6,similar to AA sequence:UniProtKB:P31080;locus_tag=OMCDBPEM_01458;product=LexA repressor
1	Prodigal:2.6	CDS	1540783	1540884	.	-	0	ID=OMCDBPEM_01459;inference=ab initio prediction:Prodigal:2.6;locus_tag=OMCDBPEM_01459;product=hypothetical protein
1	Prodigal:2.6	CDS	1540939	1541964	.	-	0	ID=OMCDBPEM_01460;inference=ab initio prediction:Prodigal:2.6;locus_tag=OMCDBPEM_01460;product=hypothetical protein
1	Prodigal:2.6	CDS	1541978	1542955	.	-	0	ID=OMCDBPEM_01461;eC_number=1.7.1.7;Name=guaC;gene=guaC;inference=ab initio prediction:Prodigal:2.6,similar to AA sequence:UniProtKB:P60563;locus_tag=OMCDBPEM_01461;product=GMP reductase
1	Prodigal:2.6	CDS	1543109	1543378	.	-	0	ID=OMCDBPEM_01462;Name=rpsN2;dbxref=COG:COG0199;gene=rpsN2;inference=ab initio prediction:Prodigal:2.6,similar to AA sequence:UniProtKB:O31587;locus_tag=OMCDBPEM_01462;product=Alternate 30S ribosomal protein S14
1	Prodigal:2.6	CDS	1543544	1543693	.	-	0	ID=OMCDBPEM_01463;Name=rpmG1;dbxref=COG:COG0267;gene=rpmG1;inference=ab initio prediction:Prodigal:2.6,similar to AA sequence:UniProtKB:Q2FYU6;locus_tag=OMCDBPEM_01463;product=50S ribosomal protein L33 1
1	Prodigal:2.6	CDS	1543783	1545297	.	-	0	ID=OMCDBPEM_01464;eC_number=1.11.1.6;Name=katA;dbxref=COG:COG0753;gene=katA;inference=ab initio prediction:Prodigal:2.6,similar to AA sequence:UniProtKB:Q2FYU7;locus_tag=OMCDBPEM_01464;product=Catalase
1	Prodigal:2.6	CDS	1545528	1546976	.	+	0	ID=OMCDBPEM_01465;Name=lysP_2;dbxref=COG:COG0833;gene=lysP_2;inference=ab initio prediction:Prodigal:2.6,similar to AA sequence:UniProtKB:P25737;locus_tag=OMCDBPEM_01465;product=Lysine-specific permease
1	Prodigal:2.6	CDS	1547282	1547596	.	+	0	ID=OMCDBPEM_01466;inference=ab initio prediction:Prodigal:2.6;locus_tag=OMCDBPEM_01466;product=hypothetical protein
1	Prodigal:2.6	CDS	1547928	1548734	.	-	0	ID=OMCDBPEM_01467;eC_number=3.1.3.-;inference=ab initio prediction:Prodigal:2.6,similar to AA sequence:UniProtKB:Q5XD45;locus_tag=OMCDBPEM_01467;product=Putative phosphatase
1	Prodigal:2.6	CDS	1548797	1549717	.	-	0	ID=OMCDBPEM_01468;eC_number=2.7.1.39;Name=thrB_1;dbxref=COG:COG0083;gene=thrB_1;inference=ab initio prediction:Prodigal:2.6,similar to AA sequence:UniProtKB:Q8Y4A6;locus_tag=OMCDBPEM_01468;product=Homoserine kinase
1	Prodigal:2.6	CDS	1549719	1550783	.	-	0	ID=OMCDBPEM_01469;eC_number=4.2.3.1;Name=thrC;dbxref=COG:COG0498;gene=thrC;inference=ab initio prediction:Prodigal:2.6,similar to AA sequence:UniProtKB:A0R220;locus_tag=OMCDBPEM_01469;product=Threonine synthase
1	Prodigal:2.6	CDS	1550789	1552069	.	-	0	ID=OMCDBPEM_01470;eC_number=1.1.1.3;Name=hom;dbxref=COG:COG0460;gene=hom;inference=ab initio prediction:Prodigal:2.6,similar to AA sequence:UniProtKB:P19582;locus_tag=OMCDBPEM_01470;product=Homoserine dehydrogenase
1	Prodigal:2.6	CDS	1552258	1553634	.	+	0	ID=OMCDBPEM_01471;eC_number=2.7.2.4;Name=yclM;dbxref=COG:COG0527;gene=yclM;inference=ab initio prediction:Prodigal:2.6,similar to AA sequence:UniProtKB:P94417;locus_tag=OMCDBPEM_01471;product=Aspartokinase 3
1	Prodigal:2.6	CDS	1553712	1554311	.	-	0	ID=OMCDBPEM_01472;inference=ab initio prediction:Prodigal:2.6;locus_tag=OMCDBPEM_01472;product=hypothetical protein
1	Prodigal:2.6	CDS	1554699	1555871	.	+	0	ID=OMCDBPEM_01473;inference=ab initio prediction:Prodigal:2.6;locus_tag=OMCDBPEM_01473;product=hypothetical protein
1	Prodigal:2.6	CDS	1555970	1556842	.	+	0	ID=OMCDBPEM_01474;inference=ab initio prediction:Prodigal:2.6;locus_tag=OMCDBPEM_01474;product=hypothetical protein
1	Prodigal:2.6	CDS	1556996	1557310	.	+	0	ID=OMCDBPEM_01475;inference=ab initio prediction:Prodigal:2.6;locus_tag=OMCDBPEM_01475;product=hypothetical protein
1	Prodigal:2.6	CDS	1557295	1558137	.	+	0	ID=OMCDBPEM_01476;inference=ab initio prediction:Prodigal:2.6;locus_tag=OMCDBPEM_01476;product=hypothetical protein
1	Prodigal:2.6	CDS	1558853	1559389	.	-	0	ID=OMCDBPEM_01477;eC_number=3.1.31.1;Name=nucH;gene=nucH;inference=ab initio prediction:Prodigal:2.6,similar to AA sequence:UniProtKB:P43270;locus_tag=OMCDBPEM_01477;product=Thermonuclease
1	Prodigal:2.6	CDS	1559554	1559742	.	+	0	ID=OMCDBPEM_01478;inference=ab initio prediction:Prodigal:2.6;locus_tag=OMCDBPEM_01478;product=hypothetical protein
1	Prodigal:2.6	CDS	1559911	1560513	.	-	0	ID=OMCDBPEM_01479;Name=desR;dbxref=COG:COG2197;gene=desR;inference=ab initio prediction:Prodigal:2.6,similar to AA sequence:UniProtKB:O34723;locus_tag=OMCDBPEM_01479;product=Transcriptional regulatory protein DesR
1	Prodigal:2.6	CDS	1560510	1561604	.	-	0	ID=OMCDBPEM_01480;eC_number=2.7.13.3;Name=desK;dbxref=COG:COG4585;gene=desK;inference=ab initio prediction:Prodigal:2.6,similar to AA sequence:UniProtKB:O34757;locus_tag=OMCDBPEM_01480;product=Sensor histidine kinase DesK
1	Prodigal:2.6	CDS	1561604	1562335	.	-	0	ID=OMCDBPEM_01481;inference=ab initio prediction:Prodigal:2.6;locus_tag=OMCDBPEM_01481;product=hypothetical protein
1	Prodigal:2.6	CDS	1562332	1563207	.	-	0	ID=OMCDBPEM_01482;eC_number=3.6.3.25;Name=cysA_2;dbxref=COG:COG1118;gene=cysA_2;inference=ab initio prediction:Prodigal:2.6,similar to AA sequence:UniProtKB:P16676;locus_tag=OMCDBPEM_01482;product=Sulfate/thiosulfate import ATP-binding protein CysA
1	Prodigal:2.6	CDS	1563385	1564857	.	-	0	ID=OMCDBPEM_01483;eC_number=2.7.8.-;Name=cls_2;gene=cls_2;inference=ab initio prediction:Prodigal:2.6,similar to AA sequence:UniProtKB:P63801;locus_tag=OMCDBPEM_01483;product=Cardiolipin synthase
1	Prodigal:2.6	CDS	1564915	1565112	.	-	0	ID=OMCDBPEM_01484;inference=ab initio prediction:Prodigal:2.6;locus_tag=OMCDBPEM_01484;product=hypothetical protein
1	Prodigal:2.6	CDS	1565426	1566451	.	+	0	ID=OMCDBPEM_01485;eC_number=4.1.2.48;Name=ltaE;gene=ltaE;inference=ab initio prediction:Prodigal:2.6,similar to AA sequence:UniProtKB:O50584;locus_tag=OMCDBPEM_01485;product=Low specificity L-threonine aldolase
1	Prodigal:2.6	CDS	1566521	1567204	.	+	0	ID=OMCDBPEM_01486;inference=ab initio prediction:Prodigal:2.6;locus_tag=OMCDBPEM_01486;product=hypothetical protein
1	Prodigal:2.6	CDS	1567455	1567838	.	-	0	ID=OMCDBPEM_01487;inference=ab initio prediction:Prodigal:2.6;locus_tag=OMCDBPEM_01487;product=hypothetical protein
1	Prodigal:2.6	CDS	1567835	1568002	.	-	0	ID=OMCDBPEM_01488;inference=ab initio prediction:Prodigal:2.6;locus_tag=OMCDBPEM_01488;product=hypothetical protein
1	Prodigal:2.6	CDS	1568163	1568357	.	-	0	ID=OMCDBPEM_01489;inference=ab initio prediction:Prodigal:2.6;locus_tag=OMCDBPEM_01489;product=hypothetical protein
1	Prodigal:2.6	CDS	1568359	1568712	.	-	0	ID=OMCDBPEM_01490;inference=ab initio prediction:Prodigal:2.6;locus_tag=OMCDBPEM_01490;product=hypothetical protein
1	Prodigal:2.6	CDS	1568755	1569402	.	-	0	ID=OMCDBPEM_01491;inference=ab initio prediction:Prodigal:2.6;locus_tag=OMCDBPEM_01491;product=hypothetical protein
1	Prodigal:2.6	CDS	1569666	1571006	.	-	0	ID=OMCDBPEM_01492;eC_number=6.3.1.2;Name=glnA;gene=glnA;inference=ab initio prediction:Prodigal:2.6,similar to AA sequence:UniProtKB:P99095;locus_tag=OMCDBPEM_01492;product=Glutamine synthetase
1	Prodigal:2.6	CDS	1571025	1571390	.	-	0	ID=OMCDBPEM_01493;Name=glnR;dbxref=COG:COG0789;gene=glnR;inference=ab initio prediction:Prodigal:2.6,similar to AA sequence:UniProtKB:P37582;locus_tag=OMCDBPEM_01493;product=HTH-type transcriptional regulator GlnR
1	Prodigal:2.6	CDS	1571871	1573109	.	-	0	ID=OMCDBPEM_01494;inference=ab initio prediction:Prodigal:2.6;locus_tag=OMCDBPEM_01494;product=hypothetical protein
1	Prodigal:2.6	CDS	1573125	1574366	.	-	0	ID=OMCDBPEM_01495;Name=hflX;dbxref=COG:COG2262;gene=hflX;inference=ab initio prediction:Prodigal:2.6,similar to AA sequence:UniProtKB:P25519;locus_tag=OMCDBPEM_01495;product=GTPase HflX
1	Prodigal:2.6	CDS	1574476	1574952	.	+	0	ID=OMCDBPEM_01496;Name=bsaA_2;gene=bsaA_2;inference=ab initio prediction:Prodigal:2.6,similar to AA sequence:UniProtKB:P99097;locus_tag=OMCDBPEM_01496;product=Glutathione peroxidase BsaA
1	Prodigal:2.6	CDS	1575174	1575413	.	-	0	ID=OMCDBPEM_01497;Name=hfq;dbxref=COG:COG1923;gene=hfq;inference=ab initio prediction:Prodigal:2.6,similar to AA sequence:UniProtKB:O31796;locus_tag=OMCDBPEM_01497;product=RNA-binding protein Hfq
1	Prodigal:2.6	CDS	1575367	1576365	.	-	0	ID=OMCDBPEM_01498;eC_number=2.5.1.75;Name=miaA;dbxref=COG:COG0324;gene=miaA;inference=ab initio prediction:Prodigal:2.6,similar to AA sequence:UniProtKB:Q8CQL3;locus_tag=OMCDBPEM_01498;product=tRNA dimethylallyltransferase
1	Prodigal:2.6	CDS	1576377	1577303	.	-	0	ID=OMCDBPEM_01499;eC_number=3.1.1.23;dbxref=COG:COG2267;inference=ab initio prediction:Prodigal:2.6,similar to AA sequence:UniProtKB:A0QNZ7;locus_tag=OMCDBPEM_01499;product=Monoacylglycerol lipase
1	Prodigal:2.6	CDS	1577527	1579200	.	-	0	ID=OMCDBPEM_01500;eC_number=1.1.5.3;Name=glpD;gene=glpD;inference=ab initio prediction:Prodigal:2.6,similar to AA sequence:UniProtKB:Q7A5V7;locus_tag=OMCDBPEM_01500;product=Aerobic glycerol-3-phosphate dehydrogenase
1	Prodigal:2.6	CDS	1579377	1580876	.	-	0	ID=OMCDBPEM_01501;eC_number=2.7.1.30;Name=glpK;dbxref=COG:COG0554;gene=glpK;inference=ab initio prediction:Prodigal:2.6,similar to AA sequence:UniProtKB:Q5HGD2;locus_tag=OMCDBPEM_01501;product=Glycerol kinase
1	Prodigal:2.6	CDS	1581030	1581854	.	-	0	ID=OMCDBPEM_01502;Name=glpF;dbxref=COG:COG0580;gene=glpF;inference=ab initio prediction:Prodigal:2.6,similar to AA sequence:UniProtKB:P18156;locus_tag=OMCDBPEM_01502;product=Glycerol uptake facilitator protein
1	Prodigal:2.6	CDS	1582229	1582762	.	-	0	ID=OMCDBPEM_01503;Name=glpP;dbxref=COG:COG1954;gene=glpP;inference=ab initio prediction:Prodigal:2.6,similar to AA sequence:UniProtKB:P30300;locus_tag=OMCDBPEM_01503;product=Glycerol uptake operon antiterminator regulatory protein
1	Prodigal:2.6	CDS	1582776	1584713	.	-	0	ID=OMCDBPEM_01504;Name=mutL;gene=mutL;inference=ab initio prediction:Prodigal:2.6,similar to AA sequence:UniProtKB:P65492;locus_tag=OMCDBPEM_01504;product=DNA mismatch repair protein MutL
1	Prodigal:2.6	CDS	1584728	1587349	.	-	0	ID=OMCDBPEM_01505;Name=mutS_2;dbxref=COG:COG0249;gene=mutS_2;inference=ab initio prediction:Prodigal:2.6,similar to AA sequence:UniProtKB:P0A1Y0;locus_tag=OMCDBPEM_01505;product=DNA mismatch repair protein MutS
1	Prodigal:2.6	CDS	1587547	1588041	.	-	0	ID=OMCDBPEM_01506;inference=ab initio prediction:Prodigal:2.6;locus_tag=OMCDBPEM_01506;product=hypothetical protein
1	Prodigal:2.6	CDS	1588065	1588430	.	-	0	ID=OMCDBPEM_01507;Name=ymcA;dbxref=COG:COG4550;gene=ymcA;inference=ab initio prediction:Prodigal:2.6,similar to AA sequence:UniProtKB:O31779;locus_tag=OMCDBPEM_01507;product=putative protein YmcA
1	Prodigal:2.6	CDS	1588432	1589976	.	-	0	ID=OMCDBPEM_01508;eC_number=2.8.4.3;Name=miaB;gene=miaB;inference=ab initio prediction:Prodigal:2.6,similar to AA sequence:UniProtKB:Q7A5W3;locus_tag=OMCDBPEM_01508;product=tRNA-2-methylthio-N(6)-dimethylallyladenosine synthase
1	Prodigal:2.6	CDS	1590319	1590609	.	-	0	ID=OMCDBPEM_01509;inference=ab initio prediction:Prodigal:2.6;locus_tag=OMCDBPEM_01509;product=hypothetical protein
1	Prodigal:2.6	CDS	1590666	1591283	.	-	0	ID=OMCDBPEM_01510;inference=ab initio prediction:Prodigal:2.6,similar to AA sequence:UniProtKB:O31815;locus_tag=OMCDBPEM_01510;note=UPF0714 protein YndL;product=hypothetical protein
1	Prodigal:2.6	CDS	1591869	1592735	.	-	0	ID=OMCDBPEM_01511;eC_number=1.2.7.3;Name=korB;dbxref=COG:COG1013;gene=korB;inference=ab initio prediction:Prodigal:2.6,similar to AA sequence:UniProtKB:O53181;locus_tag=OMCDBPEM_01511;product=2-oxoglutarate oxidoreductase subunit KorB
1	Prodigal:2.6	CDS	1592736	1594496	.	-	0	ID=OMCDBPEM_01512;eC_number=1.2.7.3;Name=korA;dbxref=COG:COG0674;gene=korA;inference=ab initio prediction:Prodigal:2.6,similar to AA sequence:UniProtKB:O53182;locus_tag=OMCDBPEM_01512;product=2-oxoglutarate oxidoreductase subunit KorA
1	Prodigal:2.6	CDS	1594609	1595403	.	-	0	ID=OMCDBPEM_01513;eC_number=3.1.4.16;Name=ymdB;dbxref=COG:COG1692;gene=ymdB;inference=ab initio prediction:Prodigal:2.6,similar to AA sequence:UniProtKB:O31775;locus_tag=OMCDBPEM_01513;product=2'%2C3'-cyclic-nucleotide 2'-phosphodiesterase
1	Prodigal:2.6	CDS	1595567	1595782	.	+	0	ID=OMCDBPEM_01514;inference=ab initio prediction:Prodigal:2.6;locus_tag=OMCDBPEM_01514;product=hypothetical protein
1	Prodigal:2.6	CDS	1595871	1597430	.	-	0	ID=OMCDBPEM_01515;eC_number=3.1.-.-;Name=rny;dbxref=COG:COG1418;gene=rny;inference=ab initio prediction:Prodigal:2.6,similar to AA sequence:UniProtKB:Q2FZ08;locus_tag=OMCDBPEM_01515;product=Ribonuclease Y
1	Prodigal:2.6	CDS	1597656	1598705	.	-	0	ID=OMCDBPEM_01516;Name=recA;gene=recA;inference=ab initio prediction:Prodigal:2.6,similar to AA sequence:UniProtKB:P68844;locus_tag=OMCDBPEM_01516;product=Protein RecA
1	Prodigal:2.6	CDS	1598876	1600021	.	-	0	ID=OMCDBPEM_01517;Name=cinA;dbxref=COG:COG1058;gene=cinA;inference=ab initio prediction:Prodigal:2.6,similar to AA sequence:UniProtKB:P54184;locus_tag=OMCDBPEM_01517;product=Putative competence-damage inducible protein
1	Prodigal:2.6	CDS	1600469	1601050	.	-	0	ID=OMCDBPEM_01518;eC_number=2.7.8.5;Name=pgsA;gene=pgsA;inference=ab initio prediction:Prodigal:2.6,similar to AA sequence:UniProtKB:P63756;locus_tag=OMCDBPEM_01518;product=CDP-diacylglycerol--glycerol-3-phosphate 3-phosphatidyltransferase
1	Prodigal:2.6	CDS	1601079	1601471	.	-	0	ID=OMCDBPEM_01519;Name=rodZ;dbxref=COG:COG1426;gene=rodZ;inference=ab initio prediction:Prodigal:2.6,similar to AA sequence:UniProtKB:P27434;locus_tag=OMCDBPEM_01519;product=Cytoskeleton protein RodZ
1	Prodigal:2.6	CDS	1601490	1602317	.	-	0	ID=OMCDBPEM_01520;inference=ab initio prediction:Prodigal:2.6;locus_tag=OMCDBPEM_01520;product=hypothetical protein
1	Prodigal:2.6	CDS	1602470	1603174	.	-	0	ID=OMCDBPEM_01521;eC_number=1.1.1.100;Name=fabG_1;gene=fabG_1;inference=ab initio prediction:Prodigal:2.6,similar to AA sequence:UniProtKB:P0AEK2;locus_tag=OMCDBPEM_01521;product=3-oxoacyl-[acyl-carrier-protein] reductase FabG
1	Prodigal:2.6	CDS	1603171	1604460	.	-	0	ID=OMCDBPEM_01522;eC_number=3.4.24.-;Name=albF;dbxref=COG:COG0612;gene=albF;inference=ab initio prediction:Prodigal:2.6,similar to AA sequence:UniProtKB:P71006;locus_tag=OMCDBPEM_01522;product=Putative zinc protease AlbF
1	Prodigal:2.6	CDS	1604460	1605731	.	-	0	ID=OMCDBPEM_01523;eC_number=3.4.24.-;dbxref=COG:COG0612;inference=ab initio prediction:Prodigal:2.6,similar to AA sequence:UniProtKB:P9WHT5;locus_tag=OMCDBPEM_01523;product=putative zinc protease
1	Prodigal:2.6	CDS	1605762	1606475	.	-	0	ID=OMCDBPEM_01524;inference=ab initio prediction:Prodigal:2.6;locus_tag=OMCDBPEM_01524;product=hypothetical protein
1	Prodigal:2.6	CDS	1606478	1608871	.	-	0	ID=OMCDBPEM_01525;Name=ftsK;gene=ftsK;inference=ab initio prediction:Prodigal:2.6,similar to AA sequence:UniProtKB:P64165;locus_tag=OMCDBPEM_01525;product=DNA translocase FtsK
1	Prodigal:2.6	CDS	1609137	1610843	.	-	0	ID=OMCDBPEM_01526;eC_number=3.1.-.-;Name=rnj2;gene=rnj2;inference=ab initio prediction:Prodigal:2.6,similar to AA sequence:UniProtKB:Q6GHG0;locus_tag=OMCDBPEM_01526;product=Ribonuclease J 2
1	Prodigal:2.6	CDS	1611178	1613283	.	-	0	ID=OMCDBPEM_01527;eC_number=2.7.7.8;Name=pnp;dbxref=COG:COG1185;gene=pnp;inference=ab initio prediction:Prodigal:2.6,similar to AA sequence:UniProtKB:Q2FZ20;locus_tag=OMCDBPEM_01527;product=Polyribonucleotide nucleotidyltransferase
1	Prodigal:2.6	CDS	1613415	1613684	.	-	0	ID=OMCDBPEM_01528;Name=rpsO;dbxref=COG:COG0184;gene=rpsO;inference=ab initio prediction:Prodigal:2.6,similar to AA sequence:UniProtKB:Q2G2Q1;locus_tag=OMCDBPEM_01528;product=30S ribosomal protein S15
1	Prodigal:2.6	CDS	1613804	1614775	.	-	0	ID=OMCDBPEM_01529;Name=ribF;dbxref=COG:COG0196;gene=ribF;inference=ab initio prediction:Prodigal:2.6,similar to AA sequence:UniProtKB:P0AG40;locus_tag=OMCDBPEM_01529;product=Riboflavin biosynthesis protein RibF
1	Prodigal:2.6	CDS	1614791	1615708	.	-	0	ID=OMCDBPEM_01530;eC_number=5.4.99.25;Name=truB;gene=truB;inference=ab initio prediction:Prodigal:2.6,similar to AA sequence:UniProtKB:P65855;locus_tag=OMCDBPEM_01530;product=tRNA pseudouridine synthase B
1	Prodigal:2.6	CDS	1615846	1616196	.	-	0	ID=OMCDBPEM_01531;Name=rbfA;gene=rbfA;inference=ab initio prediction:Prodigal:2.6,similar to AA sequence:UniProtKB:P65967;locus_tag=OMCDBPEM_01531;product=Ribosome-binding factor A
1	Prodigal:2.6	CDS	1616499	1618661	.	-	0	ID=OMCDBPEM_01532;Name=infB;gene=infB;inference=ab initio prediction:Prodigal:2.6,similar to AA sequence:UniProtKB:P65134;locus_tag=OMCDBPEM_01532;product=Translation initiation factor IF-2
1	Prodigal:2.6	CDS	1618666	1618983	.	-	0	ID=OMCDBPEM_01533;Name=rplGA;dbxref=COG:COG1358;gene=rplGA;inference=ab initio prediction:Prodigal:2.6,similar to AA sequence:UniProtKB:P32729;locus_tag=OMCDBPEM_01533;product=putative ribosomal protein YlxQ
1	Prodigal:2.6	CDS	1618983	1619267	.	-	0	ID=OMCDBPEM_01534;inference=ab initio prediction:Prodigal:2.6;locus_tag=OMCDBPEM_01534;product=hypothetical protein
1	Prodigal:2.6	CDS	1619285	1620508	.	-	0	ID=OMCDBPEM_01535;Name=nusA;dbxref=COG:COG0195;gene=nusA;inference=ab initio prediction:Prodigal:2.6,similar to AA sequence:UniProtKB:P32727;locus_tag=OMCDBPEM_01535;product=Transcription termination/antitermination protein NusA
1	Prodigal:2.6	CDS	1620529	1620996	.	-	0	ID=OMCDBPEM_01536;Name=rimP;dbxref=COG:COG0779;gene=rimP;inference=ab initio prediction:Prodigal:2.6,similar to AA sequence:UniProtKB:Q97S61;locus_tag=OMCDBPEM_01536;product=Ribosome maturation factor RimP
1	Prodigal:2.6	CDS	1621175	1625491	.	-	0	ID=OMCDBPEM_01537;eC_number=2.7.7.7;Name=polC;gene=polC;inference=ab initio prediction:Prodigal:2.6,similar to AA sequence:UniProtKB:P63982;locus_tag=OMCDBPEM_01537;product=DNA polymerase III PolC-type
1	Prodigal:2.6	CDS	1625735	1627438	.	-	0	ID=OMCDBPEM_01538;eC_number=6.1.1.15;Name=proS;gene=proS;inference=ab initio prediction:Prodigal:2.6,similar to AA sequence:UniProtKB:Q7A5Y3;locus_tag=OMCDBPEM_01538;product=Proline--tRNA ligase
1	Prodigal:2.6	CDS	1627457	1628743	.	-	0	ID=OMCDBPEM_01539;eC_number=3.4.24.-;inference=ab initio prediction:Prodigal:2.6,similar to AA sequence:UniProtKB:P63333;locus_tag=OMCDBPEM_01539;product=Putative zinc metalloprotease
1	Prodigal:2.6	CDS	1628977	1629759	.	-	0	ID=OMCDBPEM_01540;eC_number=2.7.7.41;Name=cdsA;dbxref=COG:COG0575;gene=cdsA;inference=ab initio prediction:Prodigal:2.6,similar to AA sequence:UniProtKB:P0ABG1;locus_tag=OMCDBPEM_01540;product=Phosphatidate cytidylyltransferase
1	Prodigal:2.6	CDS	1629763	1630533	.	-	0	ID=OMCDBPEM_01541;eC_number=2.5.1.-;Name=uppS;gene=uppS;inference=ab initio prediction:Prodigal:2.6,similar to AA sequence:UniProtKB:P60477;locus_tag=OMCDBPEM_01541;product=Isoprenyl transferase
1	Prodigal:2.6	CDS	1630754	1631308	.	-	0	ID=OMCDBPEM_01542;Name=frr;gene=frr;inference=ab initio prediction:Prodigal:2.6,similar to AA sequence:UniProtKB:P99130;locus_tag=OMCDBPEM_01542;product=Ribosome-recycling factor
1	Prodigal:2.6	CDS	1631325	1632047	.	-	0	ID=OMCDBPEM_01543;eC_number=2.7.4.22;Name=pyrH;dbxref=COG:COG0528;gene=pyrH;inference=ab initio prediction:Prodigal:2.6,similar to AA sequence:UniProtKB:Q2FZ22;locus_tag=OMCDBPEM_01543;product=Uridylate kinase
1	Prodigal:2.6	CDS	1632188	1633066	.	-	0	ID=OMCDBPEM_01544;Name=tsf;gene=tsf;inference=ab initio prediction:Prodigal:2.6,similar to AA sequence:UniProtKB:P99171;locus_tag=OMCDBPEM_01544;product=Elongation factor Ts
1	Prodigal:2.6	CDS	1633218	1634006	.	-	0	ID=OMCDBPEM_01545;Name=rpsB;dbxref=COG:COG0052;gene=rpsB;inference=ab initio prediction:Prodigal:2.6,similar to AA sequence:UniProtKB:Q2FZ25;locus_tag=OMCDBPEM_01545;product=30S ribosomal protein S2
1	Prodigal:2.6	CDS	1634369	1635139	.	-	0	ID=OMCDBPEM_01546;Name=codY;dbxref=COG:COG4465;gene=codY;inference=ab initio prediction:Prodigal:2.6,similar to AA sequence:UniProtKB:Q2FZ27;locus_tag=OMCDBPEM_01546;product=GTP-sensing transcriptional pleiotropic repressor CodY
1	Prodigal:2.6	CDS	1635163	1636566	.	-	0	ID=OMCDBPEM_01547;Name=hslU;gene=hslU;inference=ab initio prediction:Prodigal:2.6,similar to AA sequence:UniProtKB:P63797;locus_tag=OMCDBPEM_01547;product=ATP-dependent protease ATPase subunit HslU
1	Prodigal:2.6	CDS	1636635	1637177	.	-	0	ID=OMCDBPEM_01548;eC_number=3.4.25.2;Name=hslV;gene=hslV;inference=ab initio prediction:Prodigal:2.6,similar to AA sequence:UniProtKB:P65797;locus_tag=OMCDBPEM_01548;product=ATP-dependent protease subunit HslV
1	Prodigal:2.6	CDS	1637181	1638071	.	-	0	ID=OMCDBPEM_01549;Name=xerC_2;dbxref=COG:COG4974;gene=xerC_2;inference=ab initio prediction:Prodigal:2.6,similar to AA sequence:UniProtKB:P39776;locus_tag=OMCDBPEM_01549;product=Tyrosine recombinase XerC
1	Prodigal:2.6	CDS	1638296	1639603	.	-	0	ID=OMCDBPEM_01550;eC_number=2.1.1.74;Name=trmFO;gene=trmFO;inference=ab initio prediction:Prodigal:2.6,similar to AA sequence:UniProtKB:P64235;locus_tag=OMCDBPEM_01550;product=Methylenetetrahydrofolate--tRNA-(uracil-5-)-methyltransferase TrmFO
1	Prodigal:2.6	CDS	1639628	1641697	.	-	0	ID=OMCDBPEM_01551;eC_number=5.99.1.2;Name=topA;gene=topA;inference=ab initio prediction:Prodigal:2.6,similar to AA sequence:UniProtKB:Q7A5Y5;locus_tag=OMCDBPEM_01551;product=DNA topoisomerase 1
1	Prodigal:2.6	CDS	1641880	1642752	.	-	0	ID=OMCDBPEM_01552;Name=dprA;dbxref=COG:COG0758;gene=dprA;inference=ab initio prediction:Prodigal:2.6,similar to AA sequence:UniProtKB:Q8DPI7;locus_tag=OMCDBPEM_01552;product=DNA processing protein DprA
1	Prodigal:2.6	CDS	1643558	1644466	.	-	0	ID=OMCDBPEM_01553;eC_number=6.2.1.5;Name=sucD;gene=sucD;inference=ab initio prediction:Prodigal:2.6,similar to AA sequence:UniProtKB:P99070;locus_tag=OMCDBPEM_01553;product=Succinate--CoA ligase [ADP-forming] subunit alpha
1	Prodigal:2.6	CDS	1644488	1645654	.	-	0	ID=OMCDBPEM_01554;eC_number=6.2.1.5;Name=sucC;gene=sucC;inference=ab initio prediction:Prodigal:2.6,similar to AA sequence:UniProtKB:P99071;locus_tag=OMCDBPEM_01554;product=Succinate--CoA ligase [ADP-forming] subunit beta
1	Prodigal:2.6	CDS	1645762	1646532	.	-	0	ID=OMCDBPEM_01555;eC_number=3.1.26.4;Name=rnhB;dbxref=COG:COG0164;gene=rnhB;inference=ab initio prediction:Prodigal:2.6,similar to AA sequence:UniProtKB:O31744;locus_tag=OMCDBPEM_01555;product=Ribonuclease HII
1	Prodigal:2.6	CDS	1646537	1647400	.	-	0	ID=OMCDBPEM_01556;Name=rbgA;dbxref=COG:COG1161;gene=rbgA;inference=ab initio prediction:Prodigal:2.6,similar to AA sequence:UniProtKB:O31743;locus_tag=OMCDBPEM_01556;product=Ribosome biogenesis GTPase A
1	Prodigal:2.6	CDS	1647729	1650329	.	+	0	ID=OMCDBPEM_01557;inference=ab initio prediction:Prodigal:2.6;locus_tag=OMCDBPEM_01557;product=hypothetical protein
1	Prodigal:2.6	CDS	1650322	1652925	.	+	0	ID=OMCDBPEM_01558;inference=ab initio prediction:Prodigal:2.6;locus_tag=OMCDBPEM_01558;product=hypothetical protein
1	Prodigal:2.6	CDS	1653455	1653805	.	-	0	ID=OMCDBPEM_01559;Name=rplS;dbxref=COG:COG0335;gene=rplS;inference=ab initio prediction:Prodigal:2.6,similar to AA sequence:UniProtKB:Q2FZ42;locus_tag=OMCDBPEM_01559;product=50S ribosomal protein L19
1	Prodigal:2.6	CDS	1653911	1654648	.	-	0	ID=OMCDBPEM_01560;eC_number=2.1.1.228;Name=trmD;gene=trmD;inference=ab initio prediction:Prodigal:2.6,similar to AA sequence:UniProtKB:Q6GHJ5;locus_tag=OMCDBPEM_01560;product=tRNA (guanine-N(1)-)-methyltransferase
1	Prodigal:2.6	CDS	1654648	1655151	.	-	0	ID=OMCDBPEM_01561;Name=rimM;gene=rimM;inference=ab initio prediction:Prodigal:2.6,similar to AA sequence:UniProtKB:P66656;locus_tag=OMCDBPEM_01561;product=Ribosome maturation factor RimM
1	Prodigal:2.6	CDS	1655278	1655553	.	-	0	ID=OMCDBPEM_01562;Name=rpsP;dbxref=COG:COG0228;gene=rpsP;inference=ab initio prediction:Prodigal:2.6,similar to AA sequence:UniProtKB:Q2FZ45;locus_tag=OMCDBPEM_01562;product=30S ribosomal protein S16
1	Prodigal:2.6	CDS	1655799	1657166	.	-	0	ID=OMCDBPEM_01563;Name=ffh;dbxref=COG:COG0541;gene=ffh;inference=ab initio prediction:Prodigal:2.6,similar to AA sequence:UniProtKB:P37105;locus_tag=OMCDBPEM_01563;product=Signal recognition particle protein
1	Prodigal:2.6	CDS	1657197	1657529	.	-	0	ID=OMCDBPEM_01564;inference=ab initio prediction:Prodigal:2.6,similar to AA sequence:UniProtKB:P67248;locus_tag=OMCDBPEM_01564;note=UPF0122 protein SAV1236;product=hypothetical protein
1	Prodigal:2.6	CDS	1657531	1658757	.	-	0	ID=OMCDBPEM_01565;Name=ftsY;dbxref=COG:COG0552;gene=ftsY;inference=ab initio prediction:Prodigal:2.6,similar to AA sequence:UniProtKB:P51835;locus_tag=OMCDBPEM_01565;product=Signal recognition particle receptor FtsY
1	Prodigal:2.6	CDS	1658754	1662323	.	-	0	ID=OMCDBPEM_01566;Name=smc;dbxref=COG:COG1196;gene=smc;inference=ab initio prediction:Prodigal:2.6,similar to AA sequence:UniProtKB:P51834;locus_tag=OMCDBPEM_01566;product=Chromosome partition protein Smc
1	Prodigal:2.6	CDS	1662450	1663187	.	-	0	ID=OMCDBPEM_01567;eC_number=3.1.26.3;Name=rnc;gene=rnc;inference=ab initio prediction:Prodigal:2.6,similar to AA sequence:UniProtKB:P66668;locus_tag=OMCDBPEM_01567;product=Ribonuclease 3
1	Prodigal:2.6	CDS	1663302	1663535	.	-	0	ID=OMCDBPEM_01568;Name=acpP;dbxref=COG:COG0236;gene=acpP;inference=ab initio prediction:Prodigal:2.6,similar to AA sequence:UniProtKB:Q2FZ51;locus_tag=OMCDBPEM_01568;product=Acyl carrier protein
1	Prodigal:2.6	CDS	1663762	1664496	.	-	0	ID=OMCDBPEM_01569;eC_number=1.1.1.100;Name=fabG_2;gene=fabG_2;inference=ab initio prediction:Prodigal:2.6,similar to AA sequence:UniProtKB:P0A0H9;locus_tag=OMCDBPEM_01569;product=3-oxoacyl-[acyl-carrier-protein] reductase FabG
1	Prodigal:2.6	CDS	1664489	1665415	.	-	0	ID=OMCDBPEM_01570;eC_number=2.3.1.39;Name=fabD;dbxref=COG:COG0331;gene=fabD;inference=ab initio prediction:Prodigal:2.6,similar to AA sequence:UniProtKB:Q99UN8;locus_tag=OMCDBPEM_01570;product=Malonyl CoA-acyl carrier protein transacylase
1	Prodigal:2.6	CDS	1665417	1666394	.	-	0	ID=OMCDBPEM_01571;eC_number=2.3.1.-;Name=plsX;gene=plsX;inference=ab initio prediction:Prodigal:2.6,similar to AA sequence:UniProtKB:P65739;locus_tag=OMCDBPEM_01571;product=Phosphate acyltransferase
1	Prodigal:2.6	CDS	1666396	1666956	.	-	0	ID=OMCDBPEM_01572;Name=fapR;dbxref=COG:COG2050;gene=fapR;inference=ab initio prediction:Prodigal:2.6,similar to AA sequence:UniProtKB:O34835;locus_tag=OMCDBPEM_01572;product=Transcription factor FapR
1	Prodigal:2.6	CDS	1667115	1669163	.	-	0	ID=OMCDBPEM_01573;eC_number=3.6.4.12;Name=recG;gene=recG;inference=ab initio prediction:Prodigal:2.6,similar to AA sequence:UniProtKB:P64325;locus_tag=OMCDBPEM_01573;product=ATP-dependent DNA helicase RecG
1	Prodigal:2.6	CDS	1669367	1671025	.	-	0	ID=OMCDBPEM_01574;inference=ab initio prediction:Prodigal:2.6,similar to AA sequence:UniProtKB:Q7A5Z4;locus_tag=OMCDBPEM_01574;product=putative protein
1	Prodigal:2.6	CDS	1671040	1671414	.	-	0	ID=OMCDBPEM_01575;inference=ab initio prediction:Prodigal:2.6,similar to AA sequence:UniProtKB:Q5XA14;locus_tag=OMCDBPEM_01575;product=putative protein
1	Prodigal:2.6	CDS	1671772	1671960	.	+	0	ID=OMCDBPEM_01576;Name=rpmB;dbxref=COG:COG0227;gene=rpmB;inference=ab initio prediction:Prodigal:2.6,similar to AA sequence:UniProtKB:Q2FZ60;locus_tag=OMCDBPEM_01576;product=50S ribosomal protein L28
1	Prodigal:2.6	CDS	1672043	1672678	.	-	0	ID=OMCDBPEM_01577;eC_number=2.7.6.2;Name=thiN;dbxref=COG:COG1564;gene=thiN;inference=ab initio prediction:Prodigal:2.6,similar to AA sequence:UniProtKB:O34664;locus_tag=OMCDBPEM_01577;product=Thiamine pyrophosphokinase
1	Prodigal:2.6	CDS	1672683	1673327	.	-	0	ID=OMCDBPEM_01578;eC_number=5.1.3.1;Name=rpe;gene=rpe;inference=ab initio prediction:Prodigal:2.6,similar to AA sequence:UniProtKB:P74061;locus_tag=OMCDBPEM_01578;product=Ribulose-phosphate 3-epimerase
1	Prodigal:2.6	CDS	1673328	1674203	.	-	0	ID=OMCDBPEM_01579;eC_number=3.6.1.-;Name=rsgA;gene=rsgA;inference=ab initio prediction:Prodigal:2.6,similar to AA sequence:UniProtKB:P67682;locus_tag=OMCDBPEM_01579;product=Small ribosomal subunit biogenesis GTPase RsgA
1	Prodigal:2.6	CDS	1674512	1676515	.	-	0	ID=OMCDBPEM_01580;eC_number=2.7.11.1;Name=prkC;gene=prkC;inference=ab initio prediction:Prodigal:2.6,similar to AA sequence:UniProtKB:A6QGC0;locus_tag=OMCDBPEM_01580;product=Serine/threonine-protein kinase PrkC
1	Prodigal:2.6	CDS	1676512	1677255	.	-	0	ID=OMCDBPEM_01581;eC_number=3.1.3.16;Name=stp;dbxref=COG:COG0631;gene=stp;inference=ab initio prediction:Prodigal:2.6,similar to AA sequence:UniProtKB:Q8Y678;locus_tag=OMCDBPEM_01581;product=Serine/threonine phosphatase stp
1	Prodigal:2.6	CDS	1677262	1678356	.	-	0	ID=OMCDBPEM_01582;eC_number=2.1.1.192;Name=rlmN;gene=rlmN;inference=ab initio prediction:Prodigal:2.6,similar to AA sequence:UniProtKB:A6QGB8;locus_tag=OMCDBPEM_01582;product=putative dual-specificity RNA methyltransferase RlmN
1	Prodigal:2.6	CDS	1678359	1679666	.	-	0	ID=OMCDBPEM_01583;eC_number=2.1.1.176;Name=rsmB;dbxref=COG:COG0144;gene=rsmB;inference=ab initio prediction:Prodigal:2.6,similar to AA sequence:UniProtKB:P36929;locus_tag=OMCDBPEM_01583;product=Ribosomal RNA small subunit methyltransferase B
1	Prodigal:2.6	CDS	1679663	1680595	.	-	0	ID=OMCDBPEM_01584;eC_number=2.1.2.9;Name=fmt;gene=fmt;inference=ab initio prediction:Prodigal:2.6,similar to AA sequence:UniProtKB:P99127;locus_tag=OMCDBPEM_01584;product=Methionyl-tRNA formyltransferase
1	Prodigal:2.6	CDS	1680588	1681076	.	-	0	ID=OMCDBPEM_01585;eC_number=3.5.1.88;Name=def1;dbxref=COG:COG0242;gene=def1;inference=ab initio prediction:Prodigal:2.6,similar to AA sequence:UniProtKB:Q819U0;locus_tag=OMCDBPEM_01585;product=Peptide deformylase 1
1	Prodigal:2.6	CDS	1681298	1681501	.	+	0	ID=OMCDBPEM_01586;inference=ab initio prediction:Prodigal:2.6;locus_tag=OMCDBPEM_01586;product=hypothetical protein
1	Prodigal:2.6	CDS	1681609	1684017	.	-	0	ID=OMCDBPEM_01587;eC_number=3.6.4.-;Name=priA;dbxref=COG:COG1198;gene=priA;inference=ab initio prediction:Prodigal:2.6,similar to AA sequence:UniProtKB:P17888;locus_tag=OMCDBPEM_01587;product=Primosomal protein N'
1	Prodigal:2.6	CDS	1684017	1685216	.	-	0	ID=OMCDBPEM_01588;Name=coaBC;dbxref=COG:COG0452;gene=coaBC;inference=ab initio prediction:Prodigal:2.6,similar to AA sequence:UniProtKB:P0ABQ0;locus_tag=OMCDBPEM_01588;product=Coenzyme A biosynthesis bifunctional protein CoaBC
1	Prodigal:2.6	CDS	1685754	1685966	.	-	0	ID=OMCDBPEM_01589;eC_number=2.7.7.6;Name=rpoZ;gene=rpoZ;inference=ab initio prediction:Prodigal:2.6,similar to AA sequence:UniProtKB:P66726;locus_tag=OMCDBPEM_01589;product=DNA-directed RNA polymerase subunit omega
1	Prodigal:2.6	CDS	1685966	1686589	.	-	0	ID=OMCDBPEM_01590;eC_number=2.7.4.8;Name=gmk;gene=gmk;inference=ab initio prediction:Prodigal:2.6,similar to AA sequence:UniProtKB:P99176;locus_tag=OMCDBPEM_01590;product=Guanylate kinase
1	Prodigal:2.6	CDS	1686859	1688556	.	+	0	ID=OMCDBPEM_01591;Name=yloA;dbxref=COG:COG1293;gene=yloA;inference=ab initio prediction:Prodigal:2.6,similar to AA sequence:UniProtKB:O34693;locus_tag=OMCDBPEM_01591;product=putative protein YloA
1	Prodigal:2.6	CDS	1688618	1689025	.	-	0	ID=OMCDBPEM_01592;inference=ab initio prediction:Prodigal:2.6;locus_tag=OMCDBPEM_01592;product=hypothetical protein
1	Prodigal:2.6	CDS	1689563	1689769	.	-	0	ID=OMCDBPEM_01593;inference=ab initio prediction:Prodigal:2.6;locus_tag=OMCDBPEM_01593;product=hypothetical protein
1	Prodigal:2.6	CDS	1689795	1690406	.	-	0	ID=OMCDBPEM_01594;eC_number=2.4.2.10;Name=pyrE;gene=pyrE;inference=ab initio prediction:Prodigal:2.6,similar to AA sequence:UniProtKB:P99144;locus_tag=OMCDBPEM_01594;product=Orotate phosphoribosyltransferase
1	Prodigal:2.6	CDS	1690407	1691099	.	-	0	ID=OMCDBPEM_01595;eC_number=4.1.1.23;Name=pyrF;gene=pyrF;inference=ab initio prediction:Prodigal:2.6,similar to AA sequence:UniProtKB:P99145;locus_tag=OMCDBPEM_01595;product=Orotidine 5'-phosphate decarboxylase
1	Prodigal:2.6	CDS	1691134	1694307	.	-	0	ID=OMCDBPEM_01596;eC_number=6.3.5.5;Name=carB;gene=carB;inference=ab initio prediction:Prodigal:2.6,similar to AA sequence:UniProtKB:P63740;locus_tag=OMCDBPEM_01596;product=Carbamoyl-phosphate synthase large chain
1	Prodigal:2.6	CDS	1694300	1695400	.	-	0	ID=OMCDBPEM_01597;eC_number=6.3.5.5;Name=carA;gene=carA;inference=ab initio prediction:Prodigal:2.6,similar to AA sequence:UniProtKB:P99147;locus_tag=OMCDBPEM_01597;product=Carbamoyl-phosphate synthase small chain
1	Prodigal:2.6	CDS	1695401	1696678	.	-	0	ID=OMCDBPEM_01598;eC_number=3.5.2.3;Name=pyrC;dbxref=COG:COG0044;gene=pyrC;inference=ab initio prediction:Prodigal:2.6,similar to AA sequence:UniProtKB:Q5HGN1;locus_tag=OMCDBPEM_01598;product=Dihydroorotase
1	Prodigal:2.6	CDS	1696696	1697577	.	-	0	ID=OMCDBPEM_01599;eC_number=2.1.3.2;Name=pyrB;gene=pyrB;inference=ab initio prediction:Prodigal:2.6,similar to AA sequence:UniProtKB:P65618;locus_tag=OMCDBPEM_01599;product=Aspartate carbamoyltransferase
1	Prodigal:2.6	CDS	1697603	1698910	.	-	0	ID=OMCDBPEM_01600;Name=pyrP;gene=pyrP;inference=ab initio prediction:Prodigal:2.6,similar to AA sequence:UniProtKB:P39766;locus_tag=OMCDBPEM_01600;product=Uracil permease
1	Prodigal:2.6	CDS	1699143	1699670	.	-	0	ID=OMCDBPEM_01601;Name=pyrR;gene=pyrR;inference=ab initio prediction:Prodigal:2.6,similar to AA sequence:UniProtKB:P65944;locus_tag=OMCDBPEM_01601;product=Bifunctional protein PyrR
1	Prodigal:2.6	CDS	1699973	1700890	.	-	0	ID=OMCDBPEM_01602;eC_number=5.4.99.23;Name=rluD_2;dbxref=COG:COG0564;gene=rluD_2;inference=ab initio prediction:Prodigal:2.6,similar to AA sequence:UniProtKB:P33643;locus_tag=OMCDBPEM_01602;product=Ribosomal large subunit pseudouridine synthase D
1	Prodigal:2.6	CDS	1700893	1701426	.	-	0	ID=OMCDBPEM_01603;eC_number=3.4.23.36;Name=lspA;dbxref=COG:COG0597;gene=lspA;inference=ab initio prediction:Prodigal:2.6,similar to AA sequence:UniProtKB:P00804;locus_tag=OMCDBPEM_01603;product=Lipoprotein signal peptidase
1	Prodigal:2.6	CDS	1701575	1701937	.	-	0	ID=OMCDBPEM_01604;Name=ssaA2_2;dbxref=COG:COG3942;gene=ssaA2_2;inference=ab initio prediction:Prodigal:2.6,similar to AA sequence:UniProtKB:Q2G2J2;locus_tag=OMCDBPEM_01604;product=Staphylococcal secretory antigen ssaA2
1	Prodigal:2.6	CDS	1701942	1702739	.	-	0	ID=OMCDBPEM_01605;eC_number=1.13.11.2;Name=catE_2;dbxref=COG:COG2514;gene=catE_2;inference=ab initio prediction:Prodigal:2.6,similar to AA sequence:UniProtKB:P54721;locus_tag=OMCDBPEM_01605;product=Catechol-2%2C3-dioxygenase
1	Prodigal:2.6	CDS	1703528	1706278	.	-	0	ID=OMCDBPEM_01606;eC_number=6.1.1.5;Name=ileS;gene=ileS;inference=ab initio prediction:Prodigal:2.6,similar to AA sequence:UniProtKB:P67509;locus_tag=OMCDBPEM_01606;product=Isoleucine--tRNA ligase
1	Prodigal:2.6	CDS	1706593	1707249	.	-	0	ID=OMCDBPEM_01607;Name=divIVA;dbxref=COG:COG3599;gene=divIVA;inference=ab initio prediction:Prodigal:2.6,similar to AA sequence:UniProtKB:P71021;locus_tag=OMCDBPEM_01607;product=Septum site-determining protein DivIVA
1	Prodigal:2.6	CDS	1707272	1707934	.	-	0	ID=OMCDBPEM_01608;inference=ab initio prediction:Prodigal:2.6;locus_tag=OMCDBPEM_01608;product=hypothetical protein
1	Prodigal:2.6	CDS	1708189	1708479	.	-	0	ID=OMCDBPEM_01609;inference=ab initio prediction:Prodigal:2.6;locus_tag=OMCDBPEM_01609;product=hypothetical protein
1	Prodigal:2.6	CDS	1708491	1709084	.	-	0	ID=OMCDBPEM_01610;Name=sepF;gene=sepF;inference=ab initio prediction:Prodigal:2.6,similar to AA sequence:UniProtKB:Q7A615;locus_tag=OMCDBPEM_01610;product=Cell division protein SepF
1	Prodigal:2.6	CDS	1709098	1709766	.	-	0	ID=OMCDBPEM_01611;dbxref=COG:COG0325;inference=ab initio prediction:Prodigal:2.6,similar to AA sequence:UniProtKB:P44506;locus_tag=OMCDBPEM_01611;product=Pyridoxal phosphate homeostasis protein
1	Prodigal:2.6	CDS	1709792	1710583	.	-	0	ID=OMCDBPEM_01612;eC_number=1.10.3.-;dbxref=COG:COG1496;inference=ab initio prediction:Prodigal:2.6,similar to AA sequence:UniProtKB:Q89ZI8;locus_tag=OMCDBPEM_01612;product=Polyphenol oxidase
1	Prodigal:2.6	CDS	1711000	1712184	.	-	0	ID=OMCDBPEM_01613;Name=ftsZ;dbxref=COG:COG0206;gene=ftsZ;inference=ab initio prediction:Prodigal:2.6,similar to AA sequence:UniProtKB:Q5HQ06;locus_tag=OMCDBPEM_01613;product=Cell division protein FtsZ
1	Prodigal:2.6	CDS	1712217	1713611	.	-	0	ID=OMCDBPEM_01614;Name=ftsA;gene=ftsA;inference=ab initio prediction:Prodigal:2.6,similar to AA sequence:UniProtKB:Q8NX33;locus_tag=OMCDBPEM_01614;product=Cell division protein FtsA
1	Prodigal:2.6	CDS	1713717	1715114	.	-	0	ID=OMCDBPEM_01615;Name=divIB;dbxref=COG:COG1589;gene=divIB;inference=ab initio prediction:Prodigal:2.6,similar to AA sequence:UniProtKB:Q5L0X5;locus_tag=OMCDBPEM_01615;product=Cell division protein DivIB
1	Prodigal:2.6	CDS	1715124	1716473	.	-	0	ID=OMCDBPEM_01616;eC_number=6.3.2.9;Name=murD;gene=murD;inference=ab initio prediction:Prodigal:2.6,similar to AA sequence:UniProtKB:P0A090;locus_tag=OMCDBPEM_01616;product=UDP-N-acetylmuramoylalanine--D-glutamate ligase
1	Prodigal:2.6	CDS	1716475	1717440	.	-	0	ID=OMCDBPEM_01617;eC_number=2.7.8.13;Name=mraY;dbxref=COG:COG0472;gene=mraY;inference=ab initio prediction:Prodigal:2.6,similar to AA sequence:UniProtKB:Q2FZ93;locus_tag=OMCDBPEM_01617;product=Phospho-N-acetylmuramoyl-pentapeptide-transferase
1	Prodigal:2.6	CDS	1717629	1719959	.	-	0	ID=OMCDBPEM_01618;Name=pbpB;dbxref=COG:COG0768;gene=pbpB;inference=ab initio prediction:Prodigal:2.6,similar to AA sequence:UniProtKB:Q07868;locus_tag=OMCDBPEM_01618;product=Penicillin-binding protein 2B
1	Prodigal:2.6	CDS	1719940	1720341	.	-	0	ID=OMCDBPEM_01619;Name=ftsL;gene=ftsL;inference=ab initio prediction:Prodigal:2.6,protein motif:HAMAP:MF_00910;locus_tag=OMCDBPEM_01619;product=Cell division protein FtsL
1	Prodigal:2.6	CDS	1720354	1721289	.	-	0	ID=OMCDBPEM_01620;eC_number=2.1.1.199;Name=rsmH_2;gene=rsmH_2;inference=ab initio prediction:Prodigal:2.6,similar to AA sequence:UniProtKB:P60392;locus_tag=OMCDBPEM_01620;product=Ribosomal RNA small subunit methyltransferase H
1	Prodigal:2.6	CDS	1721304	1721735	.	-	0	ID=OMCDBPEM_01621;Name=mraZ;gene=mraZ;inference=ab initio prediction:Prodigal:2.6,similar to AA sequence:UniProtKB:P65439;locus_tag=OMCDBPEM_01621;product=Transcriptional regulator MraZ
1	Prodigal:2.6	CDS	1721878	1723491	.	-	0	ID=OMCDBPEM_01622;eC_number=6.-.-.-;Name=bshC;dbxref=COG:COG4365;gene=bshC;inference=ab initio prediction:Prodigal:2.6,similar to AA sequence:UniProtKB:P55342;locus_tag=OMCDBPEM_01622;product=Putative cysteine ligase BshC
1	Prodigal:2.6	CDS	1723675	1724115	.	+	0	ID=OMCDBPEM_01623;eC_number=2.3.1.-;inference=ab initio prediction:Prodigal:2.6,similar to AA sequence:UniProtKB:Q99UT4;locus_tag=OMCDBPEM_01623;product=putative N-acetyltransferase
1	Prodigal:2.6	CDS	1724224	1724910	.	-	0	ID=OMCDBPEM_01624;eC_number=3.-.-.-;Name=yfnB;dbxref=COG:COG1011;gene=yfnB;inference=ab initio prediction:Prodigal:2.6,similar to AA sequence:UniProtKB:O06480;locus_tag=OMCDBPEM_01624;product=Putative HAD-hydrolase YfnB
1	Prodigal:2.6	CDS	1725018	1725152	.	-	0	ID=OMCDBPEM_01625;inference=ab initio prediction:Prodigal:2.6,similar to AA sequence:UniProtKB:P11699;locus_tag=OMCDBPEM_01625;product=Antibacterial protein 3
1	Prodigal:2.6	CDS	1725208	1725342	.	-	0	ID=OMCDBPEM_01626;inference=ab initio prediction:Prodigal:2.6,similar to AA sequence:UniProtKB:P11699;locus_tag=OMCDBPEM_01626;product=Antibacterial protein 3
1	Prodigal:2.6	CDS	1725394	1725528	.	-	0	ID=OMCDBPEM_01627;inference=ab initio prediction:Prodigal:2.6,similar to AA sequence:UniProtKB:P11698;locus_tag=OMCDBPEM_01627;product=Antibacterial protein 2
1	Prodigal:2.6	CDS	1725584	1725715	.	-	0	ID=OMCDBPEM_01628;inference=ab initio prediction:Prodigal:2.6;locus_tag=OMCDBPEM_01628;product=hypothetical protein
1	Aragorn:1.2	tRNA	1726066	1726140	.	+	.	ID=OMCDBPEM_01629;inference=COORDINATES:profile:Aragorn:1.2;locus_tag=OMCDBPEM_01629;product=tRNA-Arg(tct)
1	Prodigal:2.6	CDS	1726379	1726888	.	-	0	ID=OMCDBPEM_01630;eC_number=3.1.4.-;inference=ab initio prediction:Prodigal:2.6,similar to AA sequence:UniProtKB:P75349;locus_tag=OMCDBPEM_01630;product=Putative metallophosphoesterase MG207 
1	Prodigal:2.6	CDS	1726881	1727468	.	-	0	ID=OMCDBPEM_01631;eC_number=3.6.1.66;inference=ab initio prediction:Prodigal:2.6,similar to AA sequence:UniProtKB:P99094;locus_tag=OMCDBPEM_01631;product=dITP/XTP pyrophosphatase
1	Prodigal:2.6	CDS	1727483	1728286	.	-	0	ID=OMCDBPEM_01632;eC_number=5.1.1.3;Name=murI;gene=murI;inference=ab initio prediction:Prodigal:2.6,similar to AA sequence:UniProtKB:Q6GHT5;locus_tag=OMCDBPEM_01632;product=Glutamate racemase
1	Prodigal:2.6	CDS	1728449	1729291	.	-	0	ID=OMCDBPEM_01633;eC_number=1.3.5.1;Name=frdB;dbxref=COG:COG0479;gene=frdB;inference=ab initio prediction:Prodigal:2.6,similar to AA sequence:UniProtKB:P17596;locus_tag=OMCDBPEM_01633;product=Fumarate reductase iron-sulfur subunit
1	Prodigal:2.6	CDS	1729291	1731057	.	-	0	ID=OMCDBPEM_01634;eC_number=1.3.5.4;Name=frdA;gene=frdA;inference=ab initio prediction:Prodigal:2.6,similar to AA sequence:UniProtKB:V3TQ67;locus_tag=OMCDBPEM_01634;product=Fumarate reductase flavoprotein subunit
1	Prodigal:2.6	CDS	1731210	1731824	.	-	0	ID=OMCDBPEM_01635;Name=sdhC;dbxref=COG:COG2009;gene=sdhC;inference=ab initio prediction:Prodigal:2.6,similar to AA sequence:UniProtKB:P08064;locus_tag=OMCDBPEM_01635;product=Succinate dehydrogenase cytochrome b558 subunit
1	Prodigal:2.6	CDS	1732191	1733975	.	-	0	ID=OMCDBPEM_01636;Name=uvrC;dbxref=COG:COG0322;gene=uvrC;inference=ab initio prediction:Prodigal:2.6,similar to AA sequence:UniProtKB:Q5KWH6;locus_tag=OMCDBPEM_01636;product=UvrABC system protein C
1	Prodigal:2.6	CDS	1734073	1734387	.	-	0	ID=OMCDBPEM_01637;Name=trxA_1;dbxref=COG:COG0526;gene=trxA_1;inference=ab initio prediction:Prodigal:2.6,similar to AA sequence:UniProtKB:Q2FZD2;locus_tag=OMCDBPEM_01637;product=Thioredoxin
1	Prodigal:2.6	CDS	1734646	1736994	.	-	0	ID=OMCDBPEM_01638;eC_number=3.1.-.-;Name=mutS2;gene=mutS2;inference=ab initio prediction:Prodigal:2.6,similar to AA sequence:UniProtKB:P65496;locus_tag=OMCDBPEM_01638;product=Endonuclease MutS2
1	Prodigal:2.6	CDS	1737004	1738713	.	-	0	ID=OMCDBPEM_01639;Name=polX;dbxref=COG:COG1387;gene=polX;inference=ab initio prediction:Prodigal:2.6,similar to AA sequence:UniProtKB:P94544;locus_tag=OMCDBPEM_01639;product=DNA polymerase/3'-5' exonuclease PolX
1	Prodigal:2.6	CDS	1738788	1739309	.	-	0	ID=OMCDBPEM_01640;inference=ab initio prediction:Prodigal:2.6;locus_tag=OMCDBPEM_01640;product=hypothetical protein
1	Prodigal:2.6	CDS	1739310	1739576	.	-	0	ID=OMCDBPEM_01641;Name=zapA;dbxref=COG:COG3027;gene=zapA;inference=ab initio prediction:Prodigal:2.6,similar to AA sequence:UniProtKB:P94542;locus_tag=OMCDBPEM_01641;product=Cell division protein ZapA
1	Prodigal:2.6	CDS	1739837	1740763	.	+	0	ID=OMCDBPEM_01642;eC_number=3.1.26.4;Name=rnhC;dbxref=COG:COG1039;gene=rnhC;inference=ab initio prediction:Prodigal:2.6,similar to AA sequence:UniProtKB:P94541;locus_tag=OMCDBPEM_01642;product=Ribonuclease HIII
1	Prodigal:2.6	CDS	1740815	1743217	.	-	0	ID=OMCDBPEM_01643;eC_number=6.1.1.20;Name=pheT_2;dbxref=COG:COG0072;gene=pheT_2;inference=ab initio prediction:Prodigal:2.6,similar to AA sequence:UniProtKB:Q4L5E4;locus_tag=OMCDBPEM_01643;product=Phenylalanine--tRNA ligase beta subunit
1	Prodigal:2.6	CDS	1743217	1744275	.	-	0	ID=OMCDBPEM_01644;eC_number=6.1.1.20;Name=pheS;dbxref=COG:COG0016;gene=pheS;inference=ab initio prediction:Prodigal:2.6,similar to AA sequence:UniProtKB:Q4L5E3;locus_tag=OMCDBPEM_01644;product=Phenylalanine--tRNA ligase alpha subunit
1	Prodigal:2.6	CDS	1744643	1745383	.	-	0	ID=OMCDBPEM_01645;eC_number=2.1.1.-;inference=ab initio prediction:Prodigal:2.6,similar to AA sequence:UniProtKB:Q7A794;locus_tag=OMCDBPEM_01645;product=Putative TrmH family tRNA/rRNA methyltransferase
1	Prodigal:2.6	CDS	1746699	1748204	.	+	0	ID=OMCDBPEM_01646;inference=ab initio prediction:Prodigal:2.6;locus_tag=OMCDBPEM_01646;product=hypothetical protein
1	Prodigal:2.6	CDS	1748684	1748857	.	-	0	ID=OMCDBPEM_01647;Name=rpmF;gene=rpmF;inference=ab initio prediction:Prodigal:2.6,similar to AA sequence:UniProtKB:P66210;locus_tag=OMCDBPEM_01647;product=50S ribosomal protein L32
1	Prodigal:2.6	CDS	1748935	1749489	.	-	0	ID=OMCDBPEM_01648;inference=ab initio prediction:Prodigal:2.6;locus_tag=OMCDBPEM_01648;product=hypothetical protein
1	Prodigal:2.6	CDS	1749616	1750749	.	+	0	ID=OMCDBPEM_01649;inference=ab initio prediction:Prodigal:2.6,similar to AA sequence:UniProtKB:Q97P99;locus_tag=OMCDBPEM_01649;note=UPF0348 protein SP_1742;product=hypothetical protein
1	Prodigal:2.6	CDS	1751153	1751638	.	-	0	ID=OMCDBPEM_01650;eC_number=2.7.7.3;Name=coaD;gene=coaD;inference=ab initio prediction:Prodigal:2.6,similar to AA sequence:UniProtKB:P63819;locus_tag=OMCDBPEM_01650;product=Phosphopantetheine adenylyltransferase
1	Prodigal:2.6	CDS	1751640	1752182	.	-	0	ID=OMCDBPEM_01651;eC_number=2.1.1.171;Name=rsmD;dbxref=COG:COG0742;gene=rsmD;inference=ab initio prediction:Prodigal:2.6,similar to AA sequence:UniProtKB:P44869;locus_tag=OMCDBPEM_01651;product=Ribosomal RNA small subunit methyltransferase D
1	Prodigal:2.6	CDS	1752249	1752638	.	+	0	ID=OMCDBPEM_01652;inference=ab initio prediction:Prodigal:2.6;locus_tag=OMCDBPEM_01652;product=hypothetical protein
1	Prodigal:2.6	CDS	1752648	1752899	.	-	0	ID=OMCDBPEM_01653;inference=ab initio prediction:Prodigal:2.6;locus_tag=OMCDBPEM_01653;product=hypothetical protein
1	Prodigal:2.6	CDS	1753120	1754046	.	+	0	ID=OMCDBPEM_01654;eC_number=3.1.4.46;Name=glpQ_2;dbxref=COG:COG0584;gene=glpQ_2;inference=ab initio prediction:Prodigal:2.6,similar to AA sequence:UniProtKB:P37965;locus_tag=OMCDBPEM_01654;product=Glycerophosphodiester phosphodiesterase
1	Prodigal:2.6	CDS	1754561	1754995	.	-	0	ID=OMCDBPEM_01655;inference=ab initio prediction:Prodigal:2.6;locus_tag=OMCDBPEM_01655;product=hypothetical protein
1	Prodigal:2.6	CDS	1755016	1756068	.	-	0	ID=OMCDBPEM_01656;inference=ab initio prediction:Prodigal:2.6;locus_tag=OMCDBPEM_01656;product=hypothetical protein
1	Prodigal:2.6	CDS	1756510	1756971	.	-	0	ID=OMCDBPEM_01657;inference=ab initio prediction:Prodigal:2.6;locus_tag=OMCDBPEM_01657;product=hypothetical protein
1	Prodigal:2.6	CDS	1756997	1757908	.	-	0	ID=OMCDBPEM_01658;eC_number=2.5.1.-;Name=ctaB2;dbxref=COG:COG0109;gene=ctaB2;inference=ab initio prediction:Prodigal:2.6,similar to AA sequence:UniProtKB:P24009;locus_tag=OMCDBPEM_01658;product=Protoheme IX farnesyltransferase 2
1	Prodigal:2.6	CDS	1758194	1759117	.	+	0	ID=OMCDBPEM_01659;eC_number=1.3.-.-;Name=ctaA;gene=ctaA;inference=ab initio prediction:Prodigal:2.6,similar to AA sequence:UniProtKB:P94346;locus_tag=OMCDBPEM_01659;product=Heme A synthase
1	Prodigal:2.6	CDS	1759260	1762709	.	-	0	ID=OMCDBPEM_01660;eC_number=6.4.1.7;Name=cfiB_2;dbxref=COG:COG0439;gene=cfiB_2;inference=ab initio prediction:Prodigal:2.6,similar to AA sequence:UniProtKB:D3DJ42;locus_tag=OMCDBPEM_01660;product=2-oxoglutarate carboxylase small subunit
1	Prodigal:2.6	CDS	1763111	1764334	.	-	0	ID=OMCDBPEM_01661;eC_number=2.4.1.129;Name=ftsW;dbxref=COG:COG0772;gene=ftsW;inference=ab initio prediction:Prodigal:2.6,similar to AA sequence:UniProtKB:O07639;locus_tag=OMCDBPEM_01661;product=putative peptidoglycan glycosyltransferase FtsW
1	Prodigal:2.6	CDS	1764736	1765011	.	-	0	ID=OMCDBPEM_01662;inference=ab initio prediction:Prodigal:2.6,similar to AA sequence:UniProtKB:Q7A161;locus_tag=OMCDBPEM_01662;note=UPF0358 protein MW0995;product=hypothetical protein
1	Prodigal:2.6	CDS	1765156	1765638	.	+	0	ID=OMCDBPEM_01663;inference=ab initio prediction:Prodigal:2.6;locus_tag=OMCDBPEM_01663;product=hypothetical protein
1	Prodigal:2.6	CDS	1765640	1765795	.	+	0	ID=OMCDBPEM_01664;inference=ab initio prediction:Prodigal:2.6;locus_tag=OMCDBPEM_01664;product=hypothetical protein
1	Prodigal:2.6	CDS	1765819	1766049	.	-	0	ID=OMCDBPEM_01665;inference=ab initio prediction:Prodigal:2.6;locus_tag=OMCDBPEM_01665;product=hypothetical protein
1	Prodigal:2.6	CDS	1766265	1766483	.	-	0	ID=OMCDBPEM_01666;inference=ab initio prediction:Prodigal:2.6;locus_tag=OMCDBPEM_01666;product=hypothetical protein
1	Prodigal:2.6	CDS	1766864	1767937	.	-	0	ID=OMCDBPEM_01667;inference=ab initio prediction:Prodigal:2.6;locus_tag=OMCDBPEM_01667;product=hypothetical protein
1	Prodigal:2.6	CDS	1768331	1770178	.	-	0	ID=OMCDBPEM_01668;Name=typA;dbxref=COG:COG1217;gene=typA;inference=ab initio prediction:Prodigal:2.6,similar to AA sequence:UniProtKB:P32132;locus_tag=OMCDBPEM_01668;product=GTP-binding protein TypA/BipA
1	Prodigal:2.6	CDS	1770277	1770468	.	+	0	ID=OMCDBPEM_01669;inference=ab initio prediction:Prodigal:2.6;locus_tag=OMCDBPEM_01669;product=hypothetical protein
1	Prodigal:2.6	CDS	1771022	1771843	.	-	0	ID=OMCDBPEM_01670;eC_number=3.1.3.25;Name=suhB_2;dbxref=COG:COG0483;gene=suhB_2;inference=ab initio prediction:Prodigal:2.6,similar to AA sequence:UniProtKB:P0ADG4;locus_tag=OMCDBPEM_01670;product=Inositol-1-monophosphatase
1	Prodigal:2.6	CDS	1772020	1772631	.	+	0	ID=OMCDBPEM_01671;inference=ab initio prediction:Prodigal:2.6,similar to AA sequence:UniProtKB:Q99UZ6;locus_tag=OMCDBPEM_01671;note=UPF0637 protein SA0957;product=hypothetical protein
1	Prodigal:2.6	CDS	1772761	1774107	.	+	0	ID=OMCDBPEM_01672;Name=mntH_2;gene=mntH_2;inference=ab initio prediction:Prodigal:2.6,similar to AA sequence:UniProtKB:Q99UZ7;locus_tag=OMCDBPEM_01672;product=Divalent metal cation transporter MntH
1	Prodigal:2.6	CDS	1774320	1774856	.	-	0	ID=OMCDBPEM_01673;inference=ab initio prediction:Prodigal:2.6;locus_tag=OMCDBPEM_01673;product=hypothetical protein
1	Prodigal:2.6	CDS	1775161	1776312	.	-	0	ID=OMCDBPEM_01674;inference=ab initio prediction:Prodigal:2.6;locus_tag=OMCDBPEM_01674;product=hypothetical protein
1	Prodigal:2.6	CDS	1776381	1777454	.	-	0	ID=OMCDBPEM_01675;Name=potD;dbxref=COG:COG0687;gene=potD;inference=ab initio prediction:Prodigal:2.6,similar to AA sequence:UniProtKB:P0AFK9;locus_tag=OMCDBPEM_01675;product=Spermidine/putrescine-binding periplasmic protein
1	Prodigal:2.6	CDS	1777451	1778263	.	-	0	ID=OMCDBPEM_01676;Name=ydcV;gene=ydcV;inference=ab initio prediction:Prodigal:2.6,similar to AA sequence:UniProtKB:P0AFR9;locus_tag=OMCDBPEM_01676;product=Inner membrane ABC transporter permease protein YdcV
1	Prodigal:2.6	CDS	1778269	1779072	.	-	0	ID=OMCDBPEM_01677;Name=potB;dbxref=COG:COG1176;gene=potB;inference=ab initio prediction:Prodigal:2.6,similar to AA sequence:UniProtKB:P0AFK4;locus_tag=OMCDBPEM_01677;product=Spermidine/putrescine transport system permease protein PotB
1	Prodigal:2.6	CDS	1779065	1780159	.	-	0	ID=OMCDBPEM_01678;eC_number=3.6.3.31;Name=potA;gene=potA;inference=ab initio prediction:Prodigal:2.6,similar to AA sequence:UniProtKB:Q7A679;locus_tag=OMCDBPEM_01678;product=Spermidine/putrescine import ATP-binding protein PotA
1	Prodigal:2.6	CDS	1780171	1780710	.	-	0	ID=OMCDBPEM_01679;Name=puuR;gene=puuR;inference=ab initio prediction:Prodigal:2.6,similar to AA sequence:UniProtKB:P0A9U6;locus_tag=OMCDBPEM_01679;product=HTH-type transcriptional regulator PuuR
1	Prodigal:2.6	CDS	1780849	1781127	.	-	0	ID=OMCDBPEM_01680;inference=ab initio prediction:Prodigal:2.6,similar to AA sequence:UniProtKB:Q9K9K7;locus_tag=OMCDBPEM_01680;note=UPF0223 protein BH2638;product=hypothetical protein
1	Prodigal:2.6	CDS	1781429	1782835	.	-	0	ID=OMCDBPEM_01681;eC_number=1.8.1.4;Name=pdhD_2;gene=pdhD_2;inference=ab initio prediction:Prodigal:2.6,similar to AA sequence:UniProtKB:P99084;locus_tag=OMCDBPEM_01681;product=Dihydrolipoyl dehydrogenase
1	Prodigal:2.6	CDS	1782840	1784141	.	-	0	ID=OMCDBPEM_01682;eC_number=2.3.1.12;Name=pdhC_3;gene=pdhC_3;inference=ab initio prediction:Prodigal:2.6,similar to AA sequence:UniProtKB:P65636;locus_tag=OMCDBPEM_01682;product=Dihydrolipoyllysine-residue acetyltransferase component of pyruvate dehydrogenase complex
1	Prodigal:2.6	CDS	1784272	1785249	.	-	0	ID=OMCDBPEM_01683;eC_number=1.2.4.1;Name=pdhB;gene=pdhB;inference=ab initio prediction:Prodigal:2.6,similar to AA sequence:UniProtKB:P99063;locus_tag=OMCDBPEM_01683;product=Pyruvate dehydrogenase E1 component subunit beta
1	Prodigal:2.6	CDS	1785253	1786365	.	-	0	ID=OMCDBPEM_01684;eC_number=1.2.4.1;Name=pdhA;gene=pdhA;inference=ab initio prediction:Prodigal:2.6,similar to AA sequence:UniProtKB:Q820A6;locus_tag=OMCDBPEM_01684;product=Pyruvate dehydrogenase E1 component subunit alpha
1	Prodigal:2.6	CDS	1786536	1787162	.	-	0	ID=OMCDBPEM_01685;inference=ab initio prediction:Prodigal:2.6;locus_tag=OMCDBPEM_01685;product=hypothetical protein
1	Prodigal:2.6	CDS	1787345	1787896	.	+	0	ID=OMCDBPEM_01686;eC_number=3.5.1.88;Name=def;gene=def;inference=ab initio prediction:Prodigal:2.6,similar to AA sequence:UniProtKB:P99077;locus_tag=OMCDBPEM_01686;product=Peptide deformylase
1	Prodigal:2.6	CDS	1788328	1788546	.	+	0	ID=OMCDBPEM_01687;inference=ab initio prediction:Prodigal:2.6,similar to AA sequence:UniProtKB:Q5XA23;locus_tag=OMCDBPEM_01687;note=UPF0356 protein M6_Spy1605;product=hypothetical protein
1	Prodigal:2.6	CDS	1788546	1790228	.	+	0	ID=OMCDBPEM_01688;eC_number=3.1.-.-;Name=rnj1;dbxref=COG:COG0595;gene=rnj1;inference=ab initio prediction:Prodigal:2.6,similar to AA sequence:UniProtKB:Q2FZG9;locus_tag=OMCDBPEM_01688;product=Ribonuclease J 1
1	Prodigal:2.6	CDS	1791210	1791869	.	-	0	ID=OMCDBPEM_01689;Name=ktrA;dbxref=COG:COG0569;gene=ktrA;inference=ab initio prediction:Prodigal:2.6,similar to AA sequence:UniProtKB:O32080;locus_tag=OMCDBPEM_01689;product=Ktr system potassium uptake protein A
1	Prodigal:2.6	CDS	1791925	1792149	.	-	0	ID=OMCDBPEM_01690;Name=ythB_1;dbxref=COG:COG1294;gene=ythB_1;inference=ab initio prediction:Prodigal:2.6,similar to AA sequence:UniProtKB:O34505;locus_tag=OMCDBPEM_01690;product=Putative cytochrome bd menaquinol oxidase subunit II
1	Prodigal:2.6	CDS	1792175	1792942	.	-	0	ID=OMCDBPEM_01691;Name=ythB_2;dbxref=COG:COG1294;gene=ythB_2;inference=ab initio prediction:Prodigal:2.6,similar to AA sequence:UniProtKB:O34505;locus_tag=OMCDBPEM_01691;product=Putative cytochrome bd menaquinol oxidase subunit II
1	Prodigal:2.6	CDS	1792939	1794294	.	-	0	ID=OMCDBPEM_01692;eC_number=1.10.3.-;Name=ythA;dbxref=COG:COG1271;gene=ythA;inference=ab initio prediction:Prodigal:2.6,similar to AA sequence:UniProtKB:C0SP90;locus_tag=OMCDBPEM_01692;product=Putative cytochrome bd menaquinol oxidase subunit I
1	Prodigal:2.6	CDS	1794494	1794730	.	+	0	ID=OMCDBPEM_01693;inference=ab initio prediction:Prodigal:2.6;locus_tag=OMCDBPEM_01693;product=hypothetical protein
1	Prodigal:2.6	CDS	1795005	1796723	.	-	0	ID=OMCDBPEM_01694;eC_number=2.7.3.9;Name=ptsI;dbxref=COG:COG1080;gene=ptsI;inference=ab initio prediction:Prodigal:2.6,similar to AA sequence:UniProtKB:P51183;locus_tag=OMCDBPEM_01694;product=Phosphoenolpyruvate-protein phosphotransferase
1	Prodigal:2.6	CDS	1796726	1796992	.	-	0	ID=OMCDBPEM_01695;Name=ptsH;gene=ptsH;inference=ab initio prediction:Prodigal:2.6,similar to AA sequence:UniProtKB:Q9EYQ9;locus_tag=OMCDBPEM_01695;product=Phosphocarrier protein HPr
1	Prodigal:2.6	CDS	1797148	1797687	.	-	0	ID=OMCDBPEM_01696;inference=ab initio prediction:Prodigal:2.6;locus_tag=OMCDBPEM_01696;product=hypothetical protein
1	Prodigal:2.6	CDS	1797747	1798919	.	-	0	ID=OMCDBPEM_01697;eC_number=2.1.1.191;Name=rlmI;dbxref=COG:COG1092;gene=rlmI;inference=ab initio prediction:Prodigal:2.6,similar to AA sequence:UniProtKB:P75876;locus_tag=OMCDBPEM_01697;product=Ribosomal RNA large subunit methyltransferase I
1	Prodigal:2.6	CDS	1799225	1800517	.	-	0	ID=OMCDBPEM_01698;inference=ab initio prediction:Prodigal:2.6;locus_tag=OMCDBPEM_01698;product=hypothetical protein
1	Prodigal:2.6	CDS	1800669	1800803	.	+	0	ID=OMCDBPEM_01699;inference=ab initio prediction:Prodigal:2.6;locus_tag=OMCDBPEM_01699;product=hypothetical protein
1	Prodigal:2.6	CDS	1801215	1802990	.	-	0	ID=OMCDBPEM_01700;eC_number=4.2.1.53;dbxref=COG:COG4716;inference=ab initio prediction:Prodigal:2.6,similar to AA sequence:UniProtKB:B9E972;locus_tag=OMCDBPEM_01700;product=Oleate hydratase
1	Prodigal:2.6	CDS	1803513	1804088	.	+	0	ID=OMCDBPEM_01701;Name=ykoE;dbxref=COG:COG4721;gene=ykoE;inference=ab initio prediction:Prodigal:2.6,similar to AA sequence:UniProtKB:O34738;locus_tag=OMCDBPEM_01701;product=Putative HMP/thiamine permease protein YkoE
1	Prodigal:2.6	CDS	1804102	1805505	.	+	0	ID=OMCDBPEM_01702;eC_number=3.6.3.-;Name=ykoD;dbxref=COG:COG1122;gene=ykoD;inference=ab initio prediction:Prodigal:2.6,similar to AA sequence:UniProtKB:O34362;locus_tag=OMCDBPEM_01702;product=Putative HMP/thiamine import ATP-binding protein YkoD
1	Prodigal:2.6	CDS	1805465	1806304	.	+	0	ID=OMCDBPEM_01703;Name=ykoC;gene=ykoC;inference=ab initio prediction:Prodigal:2.6,similar to AA sequence:UniProtKB:O34572;locus_tag=OMCDBPEM_01703;product=Putative HMP/thiamine permease protein YkoC
1	Prodigal:2.6	CDS	1806437	1807678	.	-	0	ID=OMCDBPEM_01704;eC_number=6.3.4.13;Name=purD;gene=purD;inference=ab initio prediction:Prodigal:2.6,similar to AA sequence:UniProtKB:P65896;locus_tag=OMCDBPEM_01704;product=Phosphoribosylamine--glycine ligase
1	Prodigal:2.6	CDS	1807704	1809182	.	-	0	ID=OMCDBPEM_01705;Name=purH;gene=purH;inference=ab initio prediction:Prodigal:2.6,similar to AA sequence:UniProtKB:P67544;locus_tag=OMCDBPEM_01705;product=Bifunctional purine biosynthesis protein PurH
1	Prodigal:2.6	CDS	1809199	1809765	.	-	0	ID=OMCDBPEM_01706;eC_number=2.1.2.2;Name=purN;gene=purN;inference=ab initio prediction:Prodigal:2.6,similar to AA sequence:UniProtKB:P99162;locus_tag=OMCDBPEM_01706;product=Phosphoribosylglycinamide formyltransferase
1	Prodigal:2.6	CDS	1809765	1810796	.	-	0	ID=OMCDBPEM_01707;eC_number=6.3.3.1;Name=purM;gene=purM;inference=ab initio prediction:Prodigal:2.6,similar to AA sequence:UniProtKB:P99163;locus_tag=OMCDBPEM_01707;product=Phosphoribosylformylglycinamidine cyclo-ligase
1	Prodigal:2.6	CDS	1810789	1812273	.	-	0	ID=OMCDBPEM_01708;eC_number=2.4.2.14;Name=purF;gene=purF;inference=ab initio prediction:Prodigal:2.6,similar to AA sequence:UniProtKB:P99164;locus_tag=OMCDBPEM_01708;product=Amidophosphoribosyltransferase
1	Prodigal:2.6	CDS	1812252	1814441	.	-	0	ID=OMCDBPEM_01709;eC_number=6.3.5.3;Name=purL;gene=purL;inference=ab initio prediction:Prodigal:2.6,similar to AA sequence:UniProtKB:P65901;locus_tag=OMCDBPEM_01709;product=Phosphoribosylformylglycinamidine synthase subunit PurL
1	Prodigal:2.6	CDS	1814434	1815105	.	-	0	ID=OMCDBPEM_01710;eC_number=6.3.5.3;Name=purQ;gene=purQ;inference=ab initio prediction:Prodigal:2.6,similar to AA sequence:UniProtKB:P99166;locus_tag=OMCDBPEM_01710;product=Phosphoribosylformylglycinamidine synthase subunit PurQ
1	Prodigal:2.6	CDS	1815107	1815367	.	-	0	ID=OMCDBPEM_01711;eC_number=6.3.5.3;Name=purS;dbxref=COG:COG1828;gene=purS;inference=ab initio prediction:Prodigal:2.6,similar to AA sequence:UniProtKB:P12049;locus_tag=OMCDBPEM_01711;product=Phosphoribosylformylglycinamidine synthase subunit PurS
1	Prodigal:2.6	CDS	1815367	1816071	.	-	0	ID=OMCDBPEM_01712;eC_number=6.3.2.6;Name=purC;gene=purC;inference=ab initio prediction:Prodigal:2.6,similar to AA sequence:UniProtKB:P99064;locus_tag=OMCDBPEM_01712;product=Phosphoribosylaminoimidazole-succinocarboxamide synthase
1	Prodigal:2.6	CDS	1816072	1817199	.	-	0	ID=OMCDBPEM_01713;eC_number=6.3.4.18;Name=purK;gene=purK;inference=ab initio prediction:Prodigal:2.6,similar to AA sequence:UniProtKB:Q7A695;locus_tag=OMCDBPEM_01713;product=N5-carboxyaminoimidazole ribonucleotide synthase
1	Prodigal:2.6	CDS	1817186	1817668	.	-	0	ID=OMCDBPEM_01714;eC_number=5.4.99.18;Name=purE;dbxref=COG:COG0041;gene=purE;inference=ab initio prediction:Prodigal:2.6,similar to AA sequence:UniProtKB:Q9WYS7;locus_tag=OMCDBPEM_01714;product=N5-carboxyaminoimidazole ribonucleotide mutase
1	Prodigal:2.6	CDS	1817873	1818733	.	+	0	ID=OMCDBPEM_01715;Name=folD;gene=folD;inference=ab initio prediction:Prodigal:2.6,similar to AA sequence:UniProtKB:Q7A697;locus_tag=OMCDBPEM_01715;product=Bifunctional protein FolD protein
1	Prodigal:2.6	CDS	1819106	1819423	.	+	0	ID=OMCDBPEM_01716;inference=ab initio prediction:Prodigal:2.6,similar to AA sequence:UniProtKB:P56957;locus_tag=OMCDBPEM_01716;product=Pesticidal crystal protein Cry22Aa
1	Prodigal:2.6	CDS	1819962	1821086	.	+	0	ID=OMCDBPEM_01717;eC_number=1.10.3.-;Name=qoxA;gene=qoxA;inference=ab initio prediction:Prodigal:2.6,similar to AA sequence:UniProtKB:Q7A698;locus_tag=OMCDBPEM_01717;product=putative quinol oxidase subunit 2
1	Prodigal:2.6	CDS	1821086	1823074	.	+	0	ID=OMCDBPEM_01718;eC_number=1.10.3.-;Name=qoxB;gene=qoxB;inference=ab initio prediction:Prodigal:2.6,similar to AA sequence:UniProtKB:Q7A699;locus_tag=OMCDBPEM_01718;product=putative quinol oxidase subunit 1
1	Prodigal:2.6	CDS	1823064	1823669	.	+	0	ID=OMCDBPEM_01719;eC_number=1.10.3.-;Name=qoxC;gene=qoxC;inference=ab initio prediction:Prodigal:2.6,similar to AA sequence:UniProtKB:E0TW65;locus_tag=OMCDBPEM_01719;product=Quinol oxidase subunit 3
1	Prodigal:2.6	CDS	1823666	1823956	.	+	0	ID=OMCDBPEM_01720;eC_number=1.10.3.-;Name=qoxD;gene=qoxD;inference=ab initio prediction:Prodigal:2.6,similar to AA sequence:UniProtKB:E0TW64;locus_tag=OMCDBPEM_01720;product=Quinol oxidase subunit 4
1	Prodigal:2.6	CDS	1824143	1825051	.	+	0	ID=OMCDBPEM_01721;eC_number=3.2.-.-;Name=rihC;dbxref=COG:COG1957;gene=rihC;inference=ab initio prediction:Prodigal:2.6,similar to AA sequence:UniProtKB:P22564;locus_tag=OMCDBPEM_01721;product=Non-specific ribonucleoside hydrolase RihC
1	Prodigal:2.6	CDS	1825208	1826410	.	-	0	ID=OMCDBPEM_01722;Name=fmtA;gene=fmtA;inference=ab initio prediction:Prodigal:2.6,similar to AA sequence:UniProtKB:Q7A6A2;locus_tag=OMCDBPEM_01722;product=Protein FmtA
1	Prodigal:2.6	CDS	1827217	1828455	.	+	0	ID=OMCDBPEM_01723;eC_number=2.7.8.-;Name=tagT;dbxref=COG:COG1316;gene=tagT;inference=ab initio prediction:Prodigal:2.6,similar to AA sequence:UniProtKB:Q7WY78;locus_tag=OMCDBPEM_01723;product=Polyisoprenyl-teichoic acid--peptidoglycan teichoic acid transferase TagT
1	Prodigal:2.6	CDS	1828503	1828973	.	+	0	ID=OMCDBPEM_01724;inference=ab initio prediction:Prodigal:2.6;locus_tag=OMCDBPEM_01724;product=hypothetical protein
1	Prodigal:2.6	CDS	1829547	1829969	.	+	0	ID=OMCDBPEM_01725;eC_number=2.3.1.-;inference=ab initio prediction:Prodigal:2.6,similar to AA sequence:UniProtKB:Q5HH30;locus_tag=OMCDBPEM_01725;product=Acetyltransferase
1	Prodigal:2.6	CDS	1830210	1834217	.	+	0	ID=OMCDBPEM_01726;Name=atl_3;dbxref=COG:COG4193;gene=atl_3;inference=ab initio prediction:Prodigal:2.6,similar to AA sequence:UniProtKB:O33635;locus_tag=OMCDBPEM_01726;product=Bifunctional autolysin
1	Prodigal:2.6	CDS	1834457	1834876	.	-	0	ID=OMCDBPEM_01727;Name=slyA_2;gene=slyA_2;inference=ab initio prediction:Prodigal:2.6,similar to AA sequence:UniProtKB:P69989;locus_tag=OMCDBPEM_01727;product=Transcriptional regulator SlyA
1	Prodigal:2.6	CDS	1835030	1836037	.	+	0	ID=OMCDBPEM_01728;inference=ab initio prediction:Prodigal:2.6;locus_tag=OMCDBPEM_01728;product=hypothetical protein
1	Prodigal:2.6	CDS	1836180	1837364	.	+	0	ID=OMCDBPEM_01729;eC_number=2.6.1.-;Name=patA_1;dbxref=COG:COG0436;gene=patA_1;inference=ab initio prediction:Prodigal:2.6,similar to AA sequence:UniProtKB:P16524;locus_tag=OMCDBPEM_01729;product=Putative N-acetyl-LL-diaminopimelate aminotransferase
1	Prodigal:2.6	CDS	1837709	1838527	.	-	0	ID=OMCDBPEM_01730;eC_number=4.1.3.36;Name=menB;dbxref=COG:COG0447;gene=menB;inference=ab initio prediction:Prodigal:2.6,similar to AA sequence:UniProtKB:Q5HH38;locus_tag=OMCDBPEM_01730;product=1%2C4-dihydroxy-2-naphthoyl-CoA synthase
1	Prodigal:2.6	CDS	1838520	1839323	.	-	0	ID=OMCDBPEM_01731;eC_number=4.2.99.20;Name=menH;dbxref=COG:COG0596;gene=menH;inference=ab initio prediction:Prodigal:2.6,similar to AA sequence:UniProtKB:P37355;locus_tag=OMCDBPEM_01731;product=2-succinyl-6-hydroxy-2%2C4-cyclohexadiene-1-carboxylate synthase
1	Prodigal:2.6	CDS	1839310	1840983	.	-	0	ID=OMCDBPEM_01732;eC_number=2.2.1.9;Name=menD;gene=menD;inference=ab initio prediction:Prodigal:2.6,similar to AA sequence:UniProtKB:Q71YZ2;locus_tag=OMCDBPEM_01732;product=2-succinyl-5-enolpyruvyl-6-hydroxy-3-cyclohexene-1-carboxylate synthase
1	Prodigal:2.6	CDS	1840970	1842340	.	-	0	ID=OMCDBPEM_01733;eC_number=5.4.4.2;Name=pchA;dbxref=COG:COG1169;gene=pchA;inference=ab initio prediction:Prodigal:2.6,similar to AA sequence:UniProtKB:Q51508;locus_tag=OMCDBPEM_01733;product=Salicylate biosynthesis isochorismate synthase
1	Prodigal:2.6	CDS	1842510	1843448	.	+	0	ID=OMCDBPEM_01734;eC_number=2.5.1.74;Name=menA;dbxref=COG:COG1575;gene=menA;inference=ab initio prediction:Prodigal:2.6,similar to AA sequence:UniProtKB:P9WIP3;locus_tag=OMCDBPEM_01734;product=1%2C4-dihydroxy-2-naphthoate octaprenyltransferase
1	Prodigal:2.6	CDS	1843741	1844298	.	-	0	ID=OMCDBPEM_01735;inference=ab initio prediction:Prodigal:2.6;locus_tag=OMCDBPEM_01735;product=hypothetical protein
1	Prodigal:2.6	CDS	1844529	1844744	.	+	0	ID=OMCDBPEM_01736;inference=ab initio prediction:Prodigal:2.6;locus_tag=OMCDBPEM_01736;product=hypothetical protein
1	Prodigal:2.6	CDS	1845623	1845991	.	-	0	ID=OMCDBPEM_01737;Name=argO_1;gene=argO_1;inference=ab initio prediction:Prodigal:2.6,protein motif:HAMAP:MF_01901;locus_tag=OMCDBPEM_01737;product=Arginine exporter protein ArgO
1	Prodigal:2.6	CDS	1846114	1846239	.	-	0	ID=OMCDBPEM_01738;Name=argO_2;gene=argO_2;inference=ab initio prediction:Prodigal:2.6,protein motif:HAMAP:MF_01901;locus_tag=OMCDBPEM_01738;product=Arginine exporter protein ArgO
1	Prodigal:2.6	CDS	1846243	1846584	.	-	0	ID=OMCDBPEM_01739;inference=ab initio prediction:Prodigal:2.6;locus_tag=OMCDBPEM_01739;product=hypothetical protein
1	Prodigal:2.6	CDS	1846797	1847033	.	-	0	ID=OMCDBPEM_01740;inference=ab initio prediction:Prodigal:2.6;locus_tag=OMCDBPEM_01740;product=hypothetical protein
1	Prodigal:2.6	CDS	1847235	1847486	.	-	0	ID=OMCDBPEM_01741;inference=ab initio prediction:Prodigal:2.6;locus_tag=OMCDBPEM_01741;product=hypothetical protein
1	Aragorn:1.2	tRNA	1848484	1848574	.	-	.	ID=OMCDBPEM_01742;inference=COORDINATES:profile:Aragorn:1.2;locus_tag=OMCDBPEM_01742;product=tRNA-Ser(gct)
1	Aragorn:1.2	tRNA	1848577	1848651	.	-	.	ID=OMCDBPEM_01743;inference=COORDINATES:profile:Aragorn:1.2;locus_tag=OMCDBPEM_01743;product=tRNA-Asn(gtt)
1	Prodigal:2.6	CDS	1848833	1849408	.	-	0	ID=OMCDBPEM_01744;Name=comK;dbxref=COG:COG4903;gene=comK;inference=ab initio prediction:Prodigal:2.6,similar to AA sequence:UniProtKB:P40396;locus_tag=OMCDBPEM_01744;product=Competence transcription factor
1	Prodigal:2.6	CDS	1849623	1849841	.	+	0	ID=OMCDBPEM_01745;inference=ab initio prediction:Prodigal:2.6;locus_tag=OMCDBPEM_01745;product=hypothetical protein
1	Prodigal:2.6	CDS	1849919	1850905	.	-	0	ID=OMCDBPEM_01746;eC_number=6.3.1.20;inference=ab initio prediction:Prodigal:2.6,similar to AA sequence:UniProtKB:A0A0H3JR16;locus_tag=OMCDBPEM_01746;product=Lipoate--protein ligase 1
1	Prodigal:2.6	CDS	1851110	1851295	.	+	0	ID=OMCDBPEM_01747;inference=ab initio prediction:Prodigal:2.6;locus_tag=OMCDBPEM_01747;product=hypothetical protein
1	Prodigal:2.6	CDS	1851301	1851903	.	+	0	ID=OMCDBPEM_01748;inference=ab initio prediction:Prodigal:2.6;locus_tag=OMCDBPEM_01748;product=hypothetical protein
1	Prodigal:2.6	CDS	1852006	1853511	.	-	0	ID=OMCDBPEM_01749;eC_number=3.1.3.6;Name=cpdB_2;dbxref=COG:COG0737;gene=cpdB_2;inference=ab initio prediction:Prodigal:2.6,similar to AA sequence:UniProtKB:P08331;locus_tag=OMCDBPEM_01749;product=2'%2C3'-cyclic-nucleotide 2'-phosphodiesterase/3'-nucleotidase
1	Prodigal:2.6	CDS	1853650	1855008	.	-	0	ID=OMCDBPEM_01750;Name=ktrB_1;dbxref=COG:COG0168;gene=ktrB_1;inference=ab initio prediction:Prodigal:2.6,similar to AA sequence:UniProtKB:O32081;locus_tag=OMCDBPEM_01750;product=Ktr system potassium uptake protein B
1	Prodigal:2.6	CDS	1855026	1856783	.	-	0	ID=OMCDBPEM_01751;eC_number=3.4.21.-;inference=ab initio prediction:Prodigal:2.6,similar to AA sequence:UniProtKB:Q7A6C9;locus_tag=OMCDBPEM_01751;product=Serine protease HtrA-like protein
1	Prodigal:2.6	CDS	1856994	1857800	.	-	0	ID=OMCDBPEM_01752;inference=ab initio prediction:Prodigal:2.6,similar to AA sequence:UniProtKB:P0AEC0;locus_tag=OMCDBPEM_01752;note=UPF0053 inner membrane protein YoaE;product=hypothetical protein
1	Prodigal:2.6	CDS	1858109	1859671	.	-	0	ID=OMCDBPEM_01753;Name=prfC;gene=prfC;inference=ab initio prediction:Prodigal:2.6,similar to AA sequence:UniProtKB:Q99V72;locus_tag=OMCDBPEM_01753;product=Peptide chain release factor 3
1	Prodigal:2.6	CDS	1859675	1859920	.	-	0	ID=OMCDBPEM_01754;inference=ab initio prediction:Prodigal:2.6;locus_tag=OMCDBPEM_01754;product=hypothetical protein
1	Prodigal:2.6	CDS	1859910	1861394	.	-	0	ID=OMCDBPEM_01755;eC_number=6.3.2.7;Name=murE;gene=murE;inference=ab initio prediction:Prodigal:2.6,similar to AA sequence:UniProtKB:P65480;locus_tag=OMCDBPEM_01755;product=UDP-N-acetylmuramoyl-L-alanyl-D-glutamate--L-lysine ligase
1	Prodigal:2.6	CDS	1861915	1863090	.	+	0	ID=OMCDBPEM_01756;eC_number=2.4.1.315;Name=ugtP;dbxref=COG:COG0707;gene=ugtP;inference=ab initio prediction:Prodigal:2.6,similar to AA sequence:UniProtKB:Q2FZP7;locus_tag=OMCDBPEM_01756;product=Processive diacylglycerol beta-glucosyltransferase
1	Prodigal:2.6	CDS	1863068	1864261	.	+	0	ID=OMCDBPEM_01757;Name=ltaA;gene=ltaA;inference=ab initio prediction:Prodigal:2.6,similar to AA sequence:UniProtKB:Q2FZP8;locus_tag=OMCDBPEM_01757;product=putative glycolipid permease LtaA
1	Prodigal:2.6	CDS	1864525	1865034	.	-	0	ID=OMCDBPEM_01758;eC_number=3.1.-.-;inference=ab initio prediction:Prodigal:2.6,similar to AA sequence:UniProtKB:Q7A6D4;locus_tag=OMCDBPEM_01758;product=Putative phosphoesterase
1	Prodigal:2.6	CDS	1865187	1865942	.	-	0	ID=OMCDBPEM_01759;Name=ybbA;dbxref=COG:COG2819;gene=ybbA;inference=ab initio prediction:Prodigal:2.6,similar to AA sequence:UniProtKB:P55192;locus_tag=OMCDBPEM_01759;product=putative protein YbbA
1	Prodigal:2.6	CDS	1866167	1867252	.	+	0	ID=OMCDBPEM_01760;dbxref=COG:COG0628;inference=ab initio prediction:Prodigal:2.6,similar to AA sequence:UniProtKB:P9WFM5;locus_tag=OMCDBPEM_01760;product=Putative transport protein
1	Prodigal:2.6	CDS	1867649	1868419	.	-	0	ID=OMCDBPEM_01761;eC_number=1.3.1.39;Name=fabI;gene=fabI;inference=ab initio prediction:Prodigal:2.6,similar to AA sequence:UniProtKB:Q6GI75;locus_tag=OMCDBPEM_01761;product=Enoyl-[acyl-carrier-protein] reductase [NADPH] FabI
1	Prodigal:2.6	CDS	1868641	1869012	.	-	0	ID=OMCDBPEM_01762;inference=ab initio prediction:Prodigal:2.6;locus_tag=OMCDBPEM_01762;product=hypothetical protein
1	Prodigal:2.6	CDS	1870631	1872889	.	-	0	ID=OMCDBPEM_01763;Name=uvrA_1;dbxref=COG:COG0178;gene=uvrA_1;inference=ab initio prediction:Prodigal:2.6,similar to AA sequence:UniProtKB:Q9WYV0;locus_tag=OMCDBPEM_01763;product=UvrABC system protein A
1	Prodigal:2.6	CDS	1873008	1873385	.	-	0	ID=OMCDBPEM_01764;eC_number=1.1.1.49;Name=zwf_2;dbxref=COG:COG0364;gene=zwf_2;inference=ab initio prediction:Prodigal:2.6,similar to AA sequence:UniProtKB:P54547;locus_tag=OMCDBPEM_01764;product=Glucose-6-phosphate 1-dehydrogenase
1	Prodigal:2.6	CDS	1873394	1873639	.	-	0	ID=OMCDBPEM_01765;eC_number=1.1.1.49;Name=zwf_3;dbxref=COG:COG0364;gene=zwf_3;inference=ab initio prediction:Prodigal:2.6,similar to AA sequence:UniProtKB:P54547;locus_tag=OMCDBPEM_01765;product=Glucose-6-phosphate 1-dehydrogenase
1	Prodigal:2.6	CDS	1873871	1874065	.	-	0	ID=OMCDBPEM_01766;eC_number=1.1.1.49;Name=zwf_4;dbxref=COG:COG0364;gene=zwf_4;inference=ab initio prediction:Prodigal:2.6,similar to AA sequence:UniProtKB:P54547;locus_tag=OMCDBPEM_01766;product=Glucose-6-phosphate 1-dehydrogenase
1	Prodigal:2.6	CDS	1874062	1874367	.	-	0	ID=OMCDBPEM_01767;eC_number=1.1.1.363;Name=zwf_5;gene=zwf_5;inference=ab initio prediction:Prodigal:2.6,similar to AA sequence:UniProtKB:P11411;locus_tag=OMCDBPEM_01767;product=Glucose-6-phosphate 1-dehydrogenase
1	Prodigal:2.6	CDS	1874944	1875207	.	-	0	ID=OMCDBPEM_01768;inference=ab initio prediction:Prodigal:2.6;locus_tag=OMCDBPEM_01768;product=hypothetical protein
1	Prodigal:2.6	CDS	1875268	1875891	.	-	0	ID=OMCDBPEM_01769;inference=ab initio prediction:Prodigal:2.6;locus_tag=OMCDBPEM_01769;product=hypothetical protein
1	Prodigal:2.6	CDS	1876601	1878445	.	-	0	ID=OMCDBPEM_01770;Name=napA;gene=napA;inference=ab initio prediction:Prodigal:2.6,similar to AA sequence:UniProtKB:P26235;locus_tag=OMCDBPEM_01770;product=Na(+)/H(+) antiporter
1	Prodigal:2.6	CDS	1878455	1879840	.	-	0	ID=OMCDBPEM_01771;Name=mgtE;dbxref=COG:COG2239;gene=mgtE;inference=ab initio prediction:Prodigal:2.6,similar to AA sequence:UniProtKB:Q830V1;locus_tag=OMCDBPEM_01771;product=Magnesium transporter MgtE
1	Prodigal:2.6	CDS	1879865	1880719	.	-	0	ID=OMCDBPEM_01772;eC_number=5.4.99.23;Name=rluD_3;dbxref=COG:COG0564;gene=rluD_3;inference=ab initio prediction:Prodigal:2.6,similar to AA sequence:UniProtKB:P33643;locus_tag=OMCDBPEM_01772;product=Ribosomal large subunit pseudouridine synthase D
1	Prodigal:2.6	CDS	1880716	1881525	.	-	0	ID=OMCDBPEM_01773;eC_number=2.7.1.23;Name=nadK;gene=nadK;inference=ab initio prediction:Prodigal:2.6,similar to AA sequence:UniProtKB:P65777;locus_tag=OMCDBPEM_01773;product=NAD kinase
1	Prodigal:2.6	CDS	1881539	1882174	.	-	0	ID=OMCDBPEM_01774;eC_number=2.7.6.5;Name=yjbM;dbxref=COG:COG2357;gene=yjbM;inference=ab initio prediction:Prodigal:2.6,similar to AA sequence:UniProtKB:O31611;locus_tag=OMCDBPEM_01774;product=GTP pyrophosphokinase YjbM
1	Prodigal:2.6	CDS	1882191	1882538	.	-	0	ID=OMCDBPEM_01775;inference=ab initio prediction:Prodigal:2.6;locus_tag=OMCDBPEM_01775;product=hypothetical protein
1	Prodigal:2.6	CDS	1882822	1883412	.	+	0	ID=OMCDBPEM_01776;eC_number=3.6.1.-;Name=yjbK;dbxref=COG:COG4116;gene=yjbK;inference=ab initio prediction:Prodigal:2.6,similar to AA sequence:UniProtKB:O31609;locus_tag=OMCDBPEM_01776;product=Putative triphosphatase YjbK
1	Prodigal:2.6	CDS	1883476	1883859	.	+	0	ID=OMCDBPEM_01777;Name=yjbI;dbxref=COG:COG2346;gene=yjbI;inference=ab initio prediction:Prodigal:2.6,similar to AA sequence:UniProtKB:O31607;locus_tag=OMCDBPEM_01777;product=Group 2 truncated hemoglobin YjbI
1	Prodigal:2.6	CDS	1883882	1884679	.	+	0	ID=OMCDBPEM_01778;inference=ab initio prediction:Prodigal:2.6,similar to AA sequence:UniProtKB:Q99V89;locus_tag=OMCDBPEM_01778;note=UPF0413 protein SA0860;product=hypothetical protein
1	Prodigal:2.6	CDS	1885143	1886951	.	-	0	ID=OMCDBPEM_01779;eC_number=3.4.24.-;Name=pepF1_2;gene=pepF1_2;inference=ab initio prediction:Prodigal:2.6,similar to AA sequence:UniProtKB:P54124;locus_tag=OMCDBPEM_01779;product=Oligoendopeptidase F%2C plasmid
1	Prodigal:2.6	CDS	1887002	1887982	.	-	0	ID=OMCDBPEM_01780;Name=coiA;dbxref=COG:COG4469;gene=coiA;inference=ab initio prediction:Prodigal:2.6,similar to AA sequence:UniProtKB:O31604;locus_tag=OMCDBPEM_01780;product=Competence protein CoiA
1	Prodigal:2.6	CDS	1888078	1888800	.	-	0	ID=OMCDBPEM_01781;Name=mecA;dbxref=COG:COG4862;gene=mecA;inference=ab initio prediction:Prodigal:2.6,similar to AA sequence:UniProtKB:P37958;locus_tag=OMCDBPEM_01781;product=Adapter protein MecA 1
1	Prodigal:2.6	CDS	1889155	1889550	.	-	0	ID=OMCDBPEM_01782;Name=spxA;gene=spxA;inference=ab initio prediction:Prodigal:2.6,similar to AA sequence:UniProtKB:P60379;locus_tag=OMCDBPEM_01782;product=Regulatory protein Spx
1	Prodigal:2.6	CDS	1889841	1890830	.	+	0	ID=OMCDBPEM_01783;eC_number=6.1.1.2;Name=trpS;gene=trpS;inference=ab initio prediction:Prodigal:2.6,similar to AA sequence:UniProtKB:P67593;locus_tag=OMCDBPEM_01783;product=Tryptophan--tRNA ligase
1	Prodigal:2.6	CDS	1890888	1892531	.	-	0	ID=OMCDBPEM_01784;Name=dppE;dbxref=COG:COG4166;gene=dppE;inference=ab initio prediction:Prodigal:2.6,similar to AA sequence:UniProtKB:P26906;locus_tag=OMCDBPEM_01784;product=Dipeptide-binding protein DppE
1	Prodigal:2.6	CDS	1892558	1893496	.	-	0	ID=OMCDBPEM_01785;Name=oppF;dbxref=COG:COG4608;gene=oppF;inference=ab initio prediction:Prodigal:2.6,similar to AA sequence:UniProtKB:P24137;locus_tag=OMCDBPEM_01785;product=Oligopeptide transport ATP-binding protein OppF
[truncated: 2,699,934 more chars]
