# Supplementary material for: Rapid methicillin resistance diversification in Staphylococcus epidermidis colonizing human neonates
Source: Nat Commun. 2021 Oct 18;12:6062. doi: 10.1038/s41467-021-26392-8 (PMC8523572; doi:10.1038/s41467-021-26392-8)
Supplement: Supplementary file 3 — Source Data [file 41467_2021_26392_MOESM3_ESM.zip › ConS_Data/Fig4D/ConS_104_1014/ConS_146_1014.gff]

##gff-version 3
##sequence-region 1 1 2457506
##sequence-region 2 1 19459
##sequence-region 3 1 17332
##sequence-region 4 1 4555
##sequence-region 5 1 2473
1	Prodigal:2.6	CDS	1	1356	.	+	0	ID=DILJNIAH_00001;Name=dnaA;gene=dnaA;inference=ab initio prediction:Prodigal:2.6,similar to AA sequence:UniProtKB:P68866;locus_tag=DILJNIAH_00001;product=Chromosomal replication initiator protein DnaA
1	Prodigal:2.6	CDS	1665	2798	.	+	0	ID=DILJNIAH_00002;Name=dnaN;gene=dnaN;inference=ab initio prediction:Prodigal:2.6,similar to AA sequence:UniProtKB:P99103;locus_tag=DILJNIAH_00002;product=Beta sliding clamp
1	Prodigal:2.6	CDS	3231	3467	.	+	0	ID=DILJNIAH_00003;inference=ab initio prediction:Prodigal:2.6;locus_tag=DILJNIAH_00003;product=hypothetical protein
1	Prodigal:2.6	CDS	3464	4579	.	+	0	ID=DILJNIAH_00004;Name=recF;dbxref=COG:COG1195;gene=recF;inference=ab initio prediction:Prodigal:2.6,similar to AA sequence:UniProtKB:P9WHI9;locus_tag=DILJNIAH_00004;product=DNA replication and repair protein RecF
1	Prodigal:2.6	CDS	4590	6521	.	+	0	ID=DILJNIAH_00005;eC_number=5.99.1.3;Name=gyrB;gene=gyrB;inference=ab initio prediction:Prodigal:2.6,similar to AA sequence:UniProtKB:Q6GKU0;locus_tag=DILJNIAH_00005;product=DNA gyrase subunit B
1	Prodigal:2.6	CDS	6558	9239	.	+	0	ID=DILJNIAH_00006;eC_number=5.99.1.3;Name=gyrA;gene=gyrA;inference=ab initio prediction:Prodigal:2.6,similar to AA sequence:UniProtKB:Q99XG5;locus_tag=DILJNIAH_00006;product=DNA gyrase subunit A
1	Prodigal:2.6	CDS	9632	10465	.	-	0	ID=DILJNIAH_00007;eC_number=4.2.1.136;Name=nnrD;dbxref=COG:COG0063;gene=nnrD;inference=ab initio prediction:Prodigal:2.6,similar to AA sequence:UniProtKB:Q833Y3;locus_tag=DILJNIAH_00007;product=ADP-dependent (S)-NAD(P)H-hydrate dehydratase
1	Prodigal:2.6	CDS	11292	12578	.	+	0	ID=DILJNIAH_00008;eC_number=6.1.1.11;Name=serS;gene=serS;inference=ab initio prediction:Prodigal:2.6,similar to AA sequence:UniProtKB:P99178;locus_tag=DILJNIAH_00008;product=Serine--tRNA ligase
1	Prodigal:2.6	CDS	13109	14113	.	-	0	ID=DILJNIAH_00009;eC_number=3.1.4.12;Name=smcL;gene=smcL;inference=ab initio prediction:Prodigal:2.6,similar to AA sequence:UniProtKB:Q9RLV9;locus_tag=DILJNIAH_00009;product=Sphingomyelinase C
1	Prodigal:2.6	CDS	14476	15015	.	+	0	ID=DILJNIAH_00010;Name=ygaZ;dbxref=COG:COG1296;gene=ygaZ;inference=ab initio prediction:Prodigal:2.6,similar to AA sequence:UniProtKB:P76630;locus_tag=DILJNIAH_00010;product=Inner membrane protein YgaZ
1	Prodigal:2.6	CDS	15166	15495	.	+	0	ID=DILJNIAH_00011;inference=ab initio prediction:Prodigal:2.6;locus_tag=DILJNIAH_00011;product=hypothetical protein
1	Prodigal:2.6	CDS	15785	16753	.	+	0	ID=DILJNIAH_00012;eC_number=2.3.1.31;Name=metXA;dbxref=COG:COG2021;gene=metXA;inference=ab initio prediction:Prodigal:2.6,similar to AA sequence:UniProtKB:K4ICC9;locus_tag=DILJNIAH_00012;product=Homoserine O-acetyltransferase
1	Prodigal:2.6	CDS	17001	17927	.	+	0	ID=DILJNIAH_00013;inference=ab initio prediction:Prodigal:2.6;locus_tag=DILJNIAH_00013;product=hypothetical protein
1	Prodigal:2.6	CDS	17956	19923	.	+	0	ID=DILJNIAH_00014;eC_number=3.1.4.-;Name=gdpP;dbxref=COG:COG3887;gene=gdpP;inference=ab initio prediction:Prodigal:2.6,similar to AA sequence:UniProtKB:P37484;locus_tag=DILJNIAH_00014;product=Cyclic-di-AMP phosphodiesterase GdpP
1	Prodigal:2.6	CDS	19920	20366	.	+	0	ID=DILJNIAH_00015;Name=rplI;gene=rplI;inference=ab initio prediction:Prodigal:2.6,similar to AA sequence:UniProtKB:P66318;locus_tag=DILJNIAH_00015;product=50S ribosomal protein L9
1	Prodigal:2.6	CDS	20537	21937	.	+	0	ID=DILJNIAH_00016;eC_number=3.6.4.12;Name=dnaC;dbxref=COG:COG0305;gene=dnaC;inference=ab initio prediction:Prodigal:2.6,similar to AA sequence:UniProtKB:P37469;locus_tag=DILJNIAH_00016;product=Replicative DNA helicase
1	Prodigal:2.6	CDS	22216	23499	.	+	0	ID=DILJNIAH_00017;eC_number=6.3.4.4;Name=purA;gene=purA;inference=ab initio prediction:Prodigal:2.6,similar to AA sequence:UniProtKB:P99099;locus_tag=DILJNIAH_00017;product=Adenylosuccinate synthetase
1	Aragorn:1.2	tRNA	23923	23997	.	+	.	ID=DILJNIAH_00018;inference=COORDINATES:profile:Aragorn:1.2;locus_tag=DILJNIAH_00018;product=tRNA-Glu(ttc)
1	Aragorn:1.2	tRNA	24003	24075	.	+	.	ID=DILJNIAH_00019;inference=COORDINATES:profile:Aragorn:1.2;locus_tag=DILJNIAH_00019;product=tRNA-Asp(gtc)
1	Prodigal:2.6	CDS	24552	25253	.	+	0	ID=DILJNIAH_00020;Name=walR;dbxref=COG:COG0745;gene=walR;inference=ab initio prediction:Prodigal:2.6,similar to AA sequence:UniProtKB:Q2G2U6;locus_tag=DILJNIAH_00020;product=Transcriptional regulatory protein WalR
1	Prodigal:2.6	CDS	25266	27098	.	+	0	ID=DILJNIAH_00021;eC_number=2.7.13.3;Name=walK;gene=walK;inference=ab initio prediction:Prodigal:2.6,similar to AA sequence:UniProtKB:Q5HK19;locus_tag=DILJNIAH_00021;product=Sensor protein kinase WalK
1	Prodigal:2.6	CDS	27142	28428	.	+	0	ID=DILJNIAH_00022;inference=ab initio prediction:Prodigal:2.6;locus_tag=DILJNIAH_00022;product=hypothetical protein
1	Prodigal:2.6	CDS	28429	29220	.	+	0	ID=DILJNIAH_00023;Name=yycI;dbxref=COG:COG4853;gene=yycI;inference=ab initio prediction:Prodigal:2.6,similar to AA sequence:UniProtKB:Q45612;locus_tag=DILJNIAH_00023;product=Two-component system WalR/WalK regulatory protein YycI
1	Prodigal:2.6	CDS	29840	30640	.	+	0	ID=DILJNIAH_00024;eC_number=3.-.-.-;Name=yycJ;dbxref=COG:COG1235;gene=yycJ;inference=ab initio prediction:Prodigal:2.6,similar to AA sequence:UniProtKB:C0SP91;locus_tag=DILJNIAH_00024;product=Putative metallo-hydrolase YycJ
1	Prodigal:2.6	CDS	31682	32161	.	+	0	ID=DILJNIAH_00025;eC_number=2.1.1.177;Name=rlmH;dbxref=COG:COG1576;gene=rlmH;inference=ab initio prediction:Prodigal:2.6,similar to AA sequence:UniProtKB:P0C1V0;locus_tag=DILJNIAH_00025;product=Ribosomal RNA large subunit methyltransferase H
1	Prodigal:2.6	CDS	32385	32711	.	+	0	ID=DILJNIAH_00026;Name=immR_1;dbxref=COG:COG1396;gene=immR_1;inference=ab initio prediction:Prodigal:2.6,similar to AA sequence:UniProtKB:P96631;locus_tag=DILJNIAH_00026;product=HTH-type transcriptional regulator ImmR
1	Prodigal:2.6	CDS	32748	33566	.	+	0	ID=DILJNIAH_00027;inference=ab initio prediction:Prodigal:2.6;locus_tag=DILJNIAH_00027;product=hypothetical protein
1	Prodigal:2.6	CDS	34192	34341	.	-	0	ID=DILJNIAH_00028;inference=ab initio prediction:Prodigal:2.6;locus_tag=DILJNIAH_00028;product=hypothetical protein
1	Prodigal:2.6	CDS	34617	34931	.	+	0	ID=DILJNIAH_00029;inference=ab initio prediction:Prodigal:2.6;locus_tag=DILJNIAH_00029;product=hypothetical protein
1	Prodigal:2.6	CDS	34916	35758	.	+	0	ID=DILJNIAH_00030;inference=ab initio prediction:Prodigal:2.6;locus_tag=DILJNIAH_00030;product=hypothetical protein
1	Prodigal:2.6	CDS	35827	36396	.	-	0	ID=DILJNIAH_00031;inference=ab initio prediction:Prodigal:2.6;locus_tag=DILJNIAH_00031;product=hypothetical protein
1	Prodigal:2.6	CDS	36746	37690	.	-	0	ID=DILJNIAH_00032;Name=gbuC;gene=gbuC;inference=ab initio prediction:Prodigal:2.6,similar to AA sequence:UniProtKB:Q9RR44;locus_tag=DILJNIAH_00032;product=Glycine betaine/carnitine transport binding protein GbuC
1	Prodigal:2.6	CDS	37714	40395	.	-	0	ID=DILJNIAH_00033;Name=ydfJ;dbxref=COG:COG2409;gene=ydfJ;inference=ab initio prediction:Prodigal:2.6,similar to AA sequence:UniProtKB:P96687;locus_tag=DILJNIAH_00033;product=Membrane protein YdfJ
1	Prodigal:2.6	CDS	40771	41124	.	+	0	ID=DILJNIAH_00034;inference=ab initio prediction:Prodigal:2.6;locus_tag=DILJNIAH_00034;product=hypothetical protein
1	Prodigal:2.6	CDS	41369	42310	.	-	0	ID=DILJNIAH_00035;eC_number=2.7.13.3;Name=resE;gene=resE;inference=ab initio prediction:Prodigal:2.6,similar to AA sequence:UniProtKB:P35164;locus_tag=DILJNIAH_00035;product=Sensor histidine kinase ResE
1	Prodigal:2.6	CDS	42313	43074	.	-	0	ID=DILJNIAH_00036;inference=ab initio prediction:Prodigal:2.6;locus_tag=DILJNIAH_00036;product=hypothetical protein
1	Prodigal:2.6	CDS	43061	43975	.	-	0	ID=DILJNIAH_00037;eC_number=3.6.3.-;Name=yxlF_1;dbxref=COG:COG1131;gene=yxlF_1;inference=ab initio prediction:Prodigal:2.6,similar to AA sequence:UniProtKB:P94374;locus_tag=DILJNIAH_00037;product=putative ABC transporter ATP-binding protein YxlF
1	Prodigal:2.6	CDS	44066	44734	.	-	0	ID=DILJNIAH_00038;Name=arlR_1;dbxref=COG:COG0745;gene=arlR_1;inference=ab initio prediction:Prodigal:2.6,similar to AA sequence:UniProtKB:Q9KJN4;locus_tag=DILJNIAH_00038;product=Response regulator ArlR
1	Prodigal:2.6	CDS	45343	46767	.	-	0	ID=DILJNIAH_00039;eC_number=4.1.1.86;Name=ddc;dbxref=COG:COG0076;gene=ddc;inference=ab initio prediction:Prodigal:2.6,similar to AA sequence:UniProtKB:P71362;locus_tag=DILJNIAH_00039;product=L-2%2C4-diaminobutyrate decarboxylase
1	Prodigal:2.6	CDS	47708	47911	.	+	0	ID=DILJNIAH_00040;inference=ab initio prediction:Prodigal:2.6;locus_tag=DILJNIAH_00040;product=hypothetical protein
1	Prodigal:2.6	CDS	48118	48261	.	+	0	ID=DILJNIAH_00041;eC_number=3.1.21.3;Name=hsdR;gene=hsdR;inference=ab initio prediction:Prodigal:2.6,similar to AA sequence:UniProtKB:Q7A801;locus_tag=DILJNIAH_00041;product=Type-1 restriction enzyme R protein
1	Prodigal:2.6	CDS	48254	49348	.	+	0	ID=DILJNIAH_00042;inference=ab initio prediction:Prodigal:2.6;locus_tag=DILJNIAH_00042;product=hypothetical protein
1	Prodigal:2.6	CDS	49426	50598	.	+	0	ID=DILJNIAH_00043;inference=ab initio prediction:Prodigal:2.6;locus_tag=DILJNIAH_00043;product=hypothetical protein
1	Prodigal:2.6	CDS	50796	51047	.	-	0	ID=DILJNIAH_00044;inference=ab initio prediction:Prodigal:2.6;locus_tag=DILJNIAH_00044;product=hypothetical protein
1	Prodigal:2.6	CDS	51115	51612	.	-	0	ID=DILJNIAH_00045;eC_number=2.3.1.57;Name=speG_1;gene=speG_1;inference=ab initio prediction:Prodigal:2.6,similar to AA sequence:UniProtKB:Q9KL03;locus_tag=DILJNIAH_00045;product=Spermidine N(1)-acetyltransferase
1	Prodigal:2.6	CDS	52284	52694	.	-	0	ID=DILJNIAH_00046;inference=ab initio prediction:Prodigal:2.6;locus_tag=DILJNIAH_00046;product=hypothetical protein
1	Prodigal:2.6	CDS	52857	53078	.	-	0	ID=DILJNIAH_00047;inference=ab initio prediction:Prodigal:2.6;locus_tag=DILJNIAH_00047;product=hypothetical protein
1	Prodigal:2.6	CDS	53092	53595	.	-	0	ID=DILJNIAH_00048;inference=ab initio prediction:Prodigal:2.6;locus_tag=DILJNIAH_00048;product=hypothetical protein
1	Prodigal:2.6	CDS	53610	53921	.	-	0	ID=DILJNIAH_00049;inference=ab initio prediction:Prodigal:2.6;locus_tag=DILJNIAH_00049;product=hypothetical protein
1	Prodigal:2.6	CDS	54008	54358	.	-	0	ID=DILJNIAH_00050;inference=ab initio prediction:Prodigal:2.6;locus_tag=DILJNIAH_00050;product=hypothetical protein
1	Prodigal:2.6	CDS	54859	56487	.	-	0	ID=DILJNIAH_00051;Name=hin;dbxref=COG:COG1961;gene=hin;inference=ab initio prediction:Prodigal:2.6,similar to AA sequence:UniProtKB:P03013;locus_tag=DILJNIAH_00051;product=DNA-invertase hin
1	Prodigal:2.6	CDS	56484	57845	.	-	0	ID=DILJNIAH_00052;inference=ab initio prediction:Prodigal:2.6;locus_tag=DILJNIAH_00052;product=hypothetical protein
1	Prodigal:2.6	CDS	58032	58646	.	-	0	ID=DILJNIAH_00053;inference=ab initio prediction:Prodigal:2.6;locus_tag=DILJNIAH_00053;product=hypothetical protein
1	Prodigal:2.6	CDS	59029	59172	.	+	0	ID=DILJNIAH_00054;inference=ab initio prediction:Prodigal:2.6;locus_tag=DILJNIAH_00054;product=hypothetical protein
1	Prodigal:2.6	CDS	59120	59479	.	-	0	ID=DILJNIAH_00055;inference=ab initio prediction:Prodigal:2.6;locus_tag=DILJNIAH_00055;product=hypothetical protein
1	Prodigal:2.6	CDS	59686	60012	.	+	0	ID=DILJNIAH_00056;Name=czrA_1;dbxref=COG:COG0640;gene=czrA_1;inference=ab initio prediction:Prodigal:2.6,similar to AA sequence:UniProtKB:O31844;locus_tag=DILJNIAH_00056;product=HTH-type transcriptional repressor CzrA
1	Prodigal:2.6	CDS	60115	60213	.	+	0	ID=DILJNIAH_00057;inference=ab initio prediction:Prodigal:2.6;locus_tag=DILJNIAH_00057;product=hypothetical protein
1	Prodigal:2.6	CDS	60342	62267	.	+	0	ID=DILJNIAH_00058;eC_number=3.6.3.-;Name=zosA;dbxref=COG:COG2217;gene=zosA;inference=ab initio prediction:Prodigal:2.6,similar to AA sequence:UniProtKB:O31688;locus_tag=DILJNIAH_00058;product=Zinc-transporting ATPase
1	Prodigal:2.6	CDS	63362	63991	.	+	0	ID=DILJNIAH_00059;inference=ab initio prediction:Prodigal:2.6;locus_tag=DILJNIAH_00059;product=hypothetical protein
1	Prodigal:2.6	CDS	64006	64248	.	+	0	ID=DILJNIAH_00060;inference=ab initio prediction:Prodigal:2.6;locus_tag=DILJNIAH_00060;product=hypothetical protein
1	Prodigal:2.6	CDS	64620	65498	.	+	0	ID=DILJNIAH_00061;inference=ab initio prediction:Prodigal:2.6;locus_tag=DILJNIAH_00061;product=hypothetical protein
1	Prodigal:2.6	CDS	65598	66527	.	-	0	ID=DILJNIAH_00062;eC_number=2.7.2.2;Name=arcC1_1;gene=arcC1_1;inference=ab initio prediction:Prodigal:2.6,similar to AA sequence:UniProtKB:Q7A627;locus_tag=DILJNIAH_00062;product=Carbamate kinase 1
1	Prodigal:2.6	CDS	66547	67545	.	-	0	ID=DILJNIAH_00063;eC_number=2.1.3.3;Name=argF_1;gene=argF_1;inference=ab initio prediction:Prodigal:2.6,similar to AA sequence:UniProtKB:P99073;locus_tag=DILJNIAH_00063;product=Ornithine carbamoyltransferase
1	Prodigal:2.6	CDS	67583	68272	.	-	0	ID=DILJNIAH_00064;Name=arcR_1;gene=arcR_1;inference=ab initio prediction:Prodigal:2.6,similar to AA sequence:UniProtKB:Q7A381;locus_tag=DILJNIAH_00064;product=HTH-type transcriptional regulator ArcR
1	Prodigal:2.6	CDS	68314	69735	.	-	0	ID=DILJNIAH_00065;Name=arcD_1;dbxref=COG:COG0531;gene=arcD_1;inference=ab initio prediction:Prodigal:2.6,similar to AA sequence:UniProtKB:P18275;locus_tag=DILJNIAH_00065;product=Arginine/ornithine antiporter
1	Prodigal:2.6	CDS	69821	71056	.	-	0	ID=DILJNIAH_00066;eC_number=3.5.3.6;Name=arcA_1;gene=arcA_1;inference=ab initio prediction:Prodigal:2.6,similar to AA sequence:UniProtKB:P63554;locus_tag=DILJNIAH_00066;product=Arginine deiminase
1	Prodigal:2.6	CDS	71325	71771	.	-	0	ID=DILJNIAH_00067;Name=argR_1;gene=argR_1;inference=ab initio prediction:Prodigal:2.6,similar to AA sequence:UniProtKB:P63580;locus_tag=DILJNIAH_00067;product=Arginine repressor
1	Prodigal:2.6	CDS	72871	73026	.	+	0	ID=DILJNIAH_00068;inference=ab initio prediction:Prodigal:2.6;locus_tag=DILJNIAH_00068;product=hypothetical protein
1	Prodigal:2.6	CDS	73297	73728	.	-	0	ID=DILJNIAH_00069;inference=ab initio prediction:Prodigal:2.6;locus_tag=DILJNIAH_00069;product=hypothetical protein
1	Prodigal:2.6	CDS	74609	74935	.	-	0	ID=DILJNIAH_00070;inference=ab initio prediction:Prodigal:2.6;locus_tag=DILJNIAH_00070;product=hypothetical protein
1	Prodigal:2.6	CDS	74951	75625	.	+	0	ID=DILJNIAH_00071;inference=ab initio prediction:Prodigal:2.6;locus_tag=DILJNIAH_00071;product=hypothetical protein
1	Prodigal:2.6	CDS	76003	76818	.	+	0	ID=DILJNIAH_00072;inference=ab initio prediction:Prodigal:2.6,similar to AA sequence:UniProtKB:Q2G1Q0;locus_tag=DILJNIAH_00072;product=putative lipoprotein
1	Prodigal:2.6	CDS	77079	77474	.	-	0	ID=DILJNIAH_00073;eC_number=1.21.98.-;Name=albA;dbxref=COG:COG0535;gene=albA;inference=ab initio prediction:Prodigal:2.6,similar to AA sequence:UniProtKB:P71011;locus_tag=DILJNIAH_00073;product=Antilisterial bacteriocin subtilosin biosynthesis protein AlbA
1	Prodigal:2.6	CDS	77487	77624	.	-	0	ID=DILJNIAH_00074;inference=ab initio prediction:Prodigal:2.6;locus_tag=DILJNIAH_00074;product=hypothetical protein
1	Prodigal:2.6	CDS	77785	78690	.	+	0	ID=DILJNIAH_00075;eC_number=3.6.3.-;Name=yxlF_2;dbxref=COG:COG1131;gene=yxlF_2;inference=ab initio prediction:Prodigal:2.6,similar to AA sequence:UniProtKB:P94374;locus_tag=DILJNIAH_00075;product=putative ABC transporter ATP-binding protein YxlF
1	Prodigal:2.6	CDS	78665	79786	.	+	0	ID=DILJNIAH_00076;inference=ab initio prediction:Prodigal:2.6;locus_tag=DILJNIAH_00076;product=hypothetical protein
1	Prodigal:2.6	CDS	79752	80363	.	+	0	ID=DILJNIAH_00077;inference=ab initio prediction:Prodigal:2.6;locus_tag=DILJNIAH_00077;product=hypothetical protein
1	Prodigal:2.6	CDS	80444	81109	.	+	0	ID=DILJNIAH_00078;Name=arlR_2;dbxref=COG:COG0745;gene=arlR_2;inference=ab initio prediction:Prodigal:2.6,similar to AA sequence:UniProtKB:Q9KJN4;locus_tag=DILJNIAH_00078;product=Response regulator ArlR
1	Prodigal:2.6	CDS	81097	82188	.	+	0	ID=DILJNIAH_00079;eC_number=2.7.13.3;Name=cpxA;gene=cpxA;inference=ab initio prediction:Prodigal:2.6,similar to AA sequence:UniProtKB:P0AE82;locus_tag=DILJNIAH_00079;product=Sensor histidine kinase CpxA
1	Prodigal:2.6	CDS	83112	84473	.	+	0	ID=DILJNIAH_00080;inference=ab initio prediction:Prodigal:2.6;locus_tag=DILJNIAH_00080;product=hypothetical protein
1	Prodigal:2.6	CDS	85019	85504	.	+	0	ID=DILJNIAH_00081;Name=isaB_1;gene=isaB_1;inference=ab initio prediction:Prodigal:2.6,similar to AA sequence:UniProtKB:Q2FUX3;locus_tag=DILJNIAH_00081;product=Immunodominant staphylococcal antigen B
1	Prodigal:2.6	CDS	85927	87990	.	+	0	ID=DILJNIAH_00082;eC_number=3.6.3.54;Name=copB;gene=copB;inference=ab initio prediction:Prodigal:2.6,similar to AA sequence:UniProtKB:P05425;locus_tag=DILJNIAH_00082;product=Copper-exporting P-type ATPase B
1	Prodigal:2.6	CDS	88005	89438	.	+	0	ID=DILJNIAH_00083;eC_number=1.-.-.-;Name=mco;gene=mco;inference=ab initio prediction:Prodigal:2.6,similar to AA sequence:UniProtKB:Q69HT9;locus_tag=DILJNIAH_00083;product=Multicopper oxidase mco
1	Prodigal:2.6	CDS	89458	89940	.	+	0	ID=DILJNIAH_00084;Name=ydhK;gene=ydhK;inference=ab initio prediction:Prodigal:2.6,similar to AA sequence:UniProtKB:O05503;locus_tag=DILJNIAH_00084;product=putative protein YdhK
1	Prodigal:2.6	CDS	90412	91740	.	-	0	ID=DILJNIAH_00085;eC_number=3.1.2.6;Name=gloC;dbxref=COG:COG0491;gene=gloC;inference=ab initio prediction:Prodigal:2.6,similar to AA sequence:UniProtKB:P75849;locus_tag=DILJNIAH_00085;product=Hydroxyacylglutathione hydrolase GloC
1	Prodigal:2.6	CDS	91759	92829	.	-	0	ID=DILJNIAH_00086;Name=dsrE2;dbxref=COG:COG2210;gene=dsrE2;inference=ab initio prediction:Prodigal:2.6,similar to AA sequence:UniProtKB:D3RPC1;locus_tag=DILJNIAH_00086;product=Sulfur carrier protein DsrE2
1	Prodigal:2.6	CDS	92968	93228	.	+	0	ID=DILJNIAH_00087;Name=ricR_1;dbxref=COG:COG1937;gene=ricR_1;inference=ab initio prediction:Prodigal:2.6,similar to AA sequence:UniProtKB:O07434;locus_tag=DILJNIAH_00087;product=Copper-sensing transcriptional repressor RicR
1	Prodigal:2.6	CDS	93225	93983	.	+	0	ID=DILJNIAH_00088;inference=ab initio prediction:Prodigal:2.6;locus_tag=DILJNIAH_00088;product=hypothetical protein
1	Prodigal:2.6	CDS	94044	94439	.	-	0	ID=DILJNIAH_00089;eC_number=1.20.4.4;Name=arsC_1;gene=arsC_1;inference=ab initio prediction:Prodigal:2.6,similar to AA sequence:UniProtKB:P0A005;locus_tag=DILJNIAH_00089;product=Arsenate reductase
1	Prodigal:2.6	CDS	94458	95756	.	-	0	ID=DILJNIAH_00090;Name=arsB_1;dbxref=COG:COG1055;gene=arsB_1;inference=ab initio prediction:Prodigal:2.6,similar to AA sequence:UniProtKB:P0AB93;locus_tag=DILJNIAH_00090;product=Arsenical pump membrane protein
1	Prodigal:2.6	CDS	95750	96064	.	-	0	ID=DILJNIAH_00091;Name=sdpR;dbxref=COG:COG0640;gene=sdpR;inference=ab initio prediction:Prodigal:2.6,similar to AA sequence:UniProtKB:O32242;locus_tag=DILJNIAH_00091;product=Transcriptional repressor SdpR
1	Prodigal:2.6	CDS	96214	97959	.	-	0	ID=DILJNIAH_00092;eC_number=3.6.3.16;Name=arsA;gene=arsA;inference=ab initio prediction:Prodigal:2.6,similar to AA sequence:UniProtKB:P08690;locus_tag=DILJNIAH_00092;product=Arsenical pump-driving ATPase
1	Prodigal:2.6	CDS	97925	98314	.	-	0	ID=DILJNIAH_00093;Name=arsD;gene=arsD;inference=ab initio prediction:Prodigal:2.6,similar to AA sequence:UniProtKB:P46003;locus_tag=DILJNIAH_00093;product=Arsenical resistance operon trans-acting repressor ArsD
1	Prodigal:2.6	CDS	98793	99113	.	+	0	ID=DILJNIAH_00094;Name=arsR;dbxref=COG:COG0640;gene=arsR;inference=ab initio prediction:Prodigal:2.6,similar to AA sequence:UniProtKB:P45949;locus_tag=DILJNIAH_00094;product=Arsenical resistance operon repressor
1	Prodigal:2.6	CDS	99201	100085	.	+	0	ID=DILJNIAH_00095;dbxref=COG:COG0701;inference=ab initio prediction:Prodigal:2.6,similar to AA sequence:UniProtKB:Q8DUY3;locus_tag=DILJNIAH_00095;product=Putative two-component membrane permease complex subunit SMU_747c
1	Prodigal:2.6	CDS	100099	100227	.	+	0	ID=DILJNIAH_00096;inference=ab initio prediction:Prodigal:2.6;locus_tag=DILJNIAH_00096;product=hypothetical protein
1	Prodigal:2.6	CDS	100580	101359	.	+	0	ID=DILJNIAH_00097;inference=ab initio prediction:Prodigal:2.6,similar to AA sequence:UniProtKB:Q2FVD0;locus_tag=DILJNIAH_00097;product=putative protein
1	Prodigal:2.6	CDS	101362	101451	.	+	0	ID=DILJNIAH_00098;inference=ab initio prediction:Prodigal:2.6;locus_tag=DILJNIAH_00098;product=hypothetical protein
1	Prodigal:2.6	CDS	101509	101628	.	+	0	ID=DILJNIAH_00099;inference=ab initio prediction:Prodigal:2.6;locus_tag=DILJNIAH_00099;product=hypothetical protein
1	Prodigal:2.6	CDS	101703	102464	.	+	0	ID=DILJNIAH_00100;inference=ab initio prediction:Prodigal:2.6,similar to AA sequence:UniProtKB:Q2FVD0;locus_tag=DILJNIAH_00100;product=putative protein
1	Prodigal:2.6	CDS	102740	103708	.	+	0	ID=DILJNIAH_00101;Name=mscS_1;dbxref=COG:COG0668;gene=mscS_1;inference=ab initio prediction:Prodigal:2.6,similar to AA sequence:UniProtKB:Q8R6L9;locus_tag=DILJNIAH_00101;product=Small-conductance mechanosensitive channel
1	Prodigal:2.6	CDS	104073	104885	.	+	0	ID=DILJNIAH_00102;eC_number=3.-.-.-;inference=ab initio prediction:Prodigal:2.6,similar to AA sequence:UniProtKB:Q7A484;locus_tag=DILJNIAH_00102;product=putative hydrolase
1	Prodigal:2.6	CDS	105149	105688	.	-	0	ID=DILJNIAH_00103;inference=ab initio prediction:Prodigal:2.6;locus_tag=DILJNIAH_00103;product=hypothetical protein
1	Prodigal:2.6	CDS	106119	107021	.	+	0	ID=DILJNIAH_00104;inference=ab initio prediction:Prodigal:2.6;locus_tag=DILJNIAH_00104;product=hypothetical protein
1	Prodigal:2.6	CDS	107763	108173	.	-	0	ID=DILJNIAH_00105;inference=ab initio prediction:Prodigal:2.6;locus_tag=DILJNIAH_00105;product=hypothetical protein
1	Prodigal:2.6	CDS	108713	109072	.	-	0	ID=DILJNIAH_00106;inference=ab initio prediction:Prodigal:2.6;locus_tag=DILJNIAH_00106;product=hypothetical protein
1	Prodigal:2.6	CDS	109390	110370	.	-	0	ID=DILJNIAH_00107;eC_number=1.3.1.-;Name=dus;gene=dus;inference=ab initio prediction:Prodigal:2.6,similar to AA sequence:UniProtKB:P67717;locus_tag=DILJNIAH_00107;product=putative tRNA-dihydrouridine synthase
1	Prodigal:2.6	CDS	110569	112053	.	+	0	ID=DILJNIAH_00108;eC_number=1.1.5.4;Name=mqo2_1;gene=mqo2_1;inference=ab initio prediction:Prodigal:2.6,similar to AA sequence:UniProtKB:P99115;locus_tag=DILJNIAH_00108;product=putative malate:quinone oxidoreductase 2
1	Prodigal:2.6	CDS	112826	113593	.	+	0	ID=DILJNIAH_00109;eC_number=1.1.1.6;Name=golD;gene=golD;inference=ab initio prediction:Prodigal:2.6,similar to AA sequence:UniProtKB:Q92EU6;locus_tag=DILJNIAH_00109;product=NAD-dependent glycerol dehydrogenase
1	Prodigal:2.6	CDS	114176	115018	.	-	0	ID=DILJNIAH_00110;inference=ab initio prediction:Prodigal:2.6;locus_tag=DILJNIAH_00110;product=hypothetical protein
1	Prodigal:2.6	CDS	115003	115317	.	-	0	ID=DILJNIAH_00111;inference=ab initio prediction:Prodigal:2.6;locus_tag=DILJNIAH_00111;product=hypothetical protein
1	Prodigal:2.6	CDS	115434	115928	.	-	0	ID=DILJNIAH_00112;inference=ab initio prediction:Prodigal:2.6;locus_tag=DILJNIAH_00112;product=hypothetical protein
1	Prodigal:2.6	CDS	115930	116178	.	+	0	ID=DILJNIAH_00113;inference=ab initio prediction:Prodigal:2.6;locus_tag=DILJNIAH_00113;product=hypothetical protein
1	Prodigal:2.6	CDS	116147	117544	.	+	0	ID=DILJNIAH_00114;Name=uhpT;dbxref=COG:COG2271;gene=uhpT;inference=ab initio prediction:Prodigal:2.6,similar to AA sequence:UniProtKB:P0AGC0;locus_tag=DILJNIAH_00114;product=Hexose-6-phosphate:phosphate antiporter
1	Prodigal:2.6	CDS	117623	118378	.	-	0	ID=DILJNIAH_00115;dbxref=COG:COG4753;inference=ab initio prediction:Prodigal:2.6,similar to AA sequence:UniProtKB:Q5HJF7;locus_tag=DILJNIAH_00115;product=putative response regulatory protein
1	Prodigal:2.6	CDS	118390	119928	.	-	0	ID=DILJNIAH_00116;eC_number=2.7.13.3;dbxref=COG:COG2972;inference=ab initio prediction:Prodigal:2.6,similar to AA sequence:UniProtKB:Q5HJF6;locus_tag=DILJNIAH_00116;product=putative sensor-like histidine kinase
1	Prodigal:2.6	CDS	119925	120899	.	-	0	ID=DILJNIAH_00117;dbxref=COG:COG1840;inference=ab initio prediction:Prodigal:2.6,similar to AA sequence:UniProtKB:P43951;locus_tag=DILJNIAH_00117;product=putative protein
1	Prodigal:2.6	CDS	121092	121433	.	-	0	ID=DILJNIAH_00118;inference=ab initio prediction:Prodigal:2.6;locus_tag=DILJNIAH_00118;product=hypothetical protein
1	Prodigal:2.6	CDS	121996	122847	.	+	0	ID=DILJNIAH_00119;eC_number=3.4.21.-;Name=splF;dbxref=COG:COG3591;gene=splF;inference=ab initio prediction:Prodigal:2.6,similar to AA sequence:UniProtKB:Q2FXC8;locus_tag=DILJNIAH_00119;product=Serine protease SplF
1	Prodigal:2.6	CDS	123053	123205	.	+	0	ID=DILJNIAH_00120;inference=ab initio prediction:Prodigal:2.6;locus_tag=DILJNIAH_00120;product=hypothetical protein
1	Prodigal:2.6	CDS	123623	124489	.	+	0	ID=DILJNIAH_00121;Name=sdrF_1;gene=sdrF_1;inference=ab initio prediction:Prodigal:2.6,similar to AA sequence:UniProtKB:Q9KI14;locus_tag=DILJNIAH_00121;product=Serine-aspartate repeat-containing protein F
1	Prodigal:2.6	CDS	124492	127368	.	+	0	ID=DILJNIAH_00122;inference=ab initio prediction:Prodigal:2.6,similar to AA sequence:UniProtKB:P61598;locus_tag=DILJNIAH_00122;product=Putative surface protein
1	Prodigal:2.6	CDS	127625	127777	.	+	0	ID=DILJNIAH_00123;inference=ab initio prediction:Prodigal:2.6;locus_tag=DILJNIAH_00123;product=hypothetical protein
1	Prodigal:2.6	CDS	128107	128787	.	+	0	ID=DILJNIAH_00124;eC_number=6.3.3.3;Name=bioD1;dbxref=COG:COG0132;gene=bioD1;inference=ab initio prediction:Prodigal:2.6,similar to AA sequence:UniProtKB:P13000;locus_tag=DILJNIAH_00124;product=ATP-dependent dethiobiotin synthetase BioD 1
1	Prodigal:2.6	CDS	128780	130135	.	+	0	ID=DILJNIAH_00125;eC_number=2.6.1.105;Name=bioK;dbxref=COG:COG0161;gene=bioK;inference=ab initio prediction:Prodigal:2.6,similar to AA sequence:UniProtKB:P53555;locus_tag=DILJNIAH_00125;product=L-Lysine--8-amino-7-oxononanoate transaminase
1	Prodigal:2.6	CDS	130146	131279	.	+	0	ID=DILJNIAH_00126;eC_number=2.3.1.47;Name=bioF;gene=bioF;inference=ab initio prediction:Prodigal:2.6,similar to AA sequence:UniProtKB:P22806;locus_tag=DILJNIAH_00126;product=8-amino-7-oxononanoate synthase
1	Prodigal:2.6	CDS	131272	131958	.	+	0	ID=DILJNIAH_00127;eC_number=6.2.1.14;Name=bioW;dbxref=COG:COG1424;gene=bioW;inference=ab initio prediction:Prodigal:2.6,similar to AA sequence:UniProtKB:P53559;locus_tag=DILJNIAH_00127;product=6-carboxyhexanoate--CoA ligase
1	Prodigal:2.6	CDS	132066	132383	.	-	0	ID=DILJNIAH_00128;inference=ab initio prediction:Prodigal:2.6;locus_tag=DILJNIAH_00128;product=hypothetical protein
1	Prodigal:2.6	CDS	132401	133588	.	-	0	ID=DILJNIAH_00129;eC_number=3.4.22.48;Name=sspP;gene=sspP;inference=ab initio prediction:Prodigal:2.6,similar to AA sequence:UniProtKB:P81297;locus_tag=DILJNIAH_00129;product=Staphopain A
1	Prodigal:2.6	CDS	134129	136012	.	+	0	ID=DILJNIAH_00130;eC_number=3.1.1.3;Name=lip2_1;gene=lip2_1;inference=ab initio prediction:Prodigal:2.6,similar to AA sequence:UniProtKB:Q7A7P2;locus_tag=DILJNIAH_00130;product=Lipase 2
1	Prodigal:2.6	CDS	136154	136552	.	+	0	ID=DILJNIAH_00131;inference=ab initio prediction:Prodigal:2.6,similar to AA sequence:UniProtKB:Q2G1Q1;locus_tag=DILJNIAH_00131;product=putative lipoprotein
1	Prodigal:2.6	CDS	136678	136938	.	+	0	ID=DILJNIAH_00132;inference=ab initio prediction:Prodigal:2.6,similar to AA sequence:UniProtKB:Q2FVD0;locus_tag=DILJNIAH_00132;product=putative protein
1	Prodigal:2.6	CDS	137083	137964	.	-	0	ID=DILJNIAH_00133;eC_number=3.6.-.-;Name=yeiR;dbxref=COG:COG0523;gene=yeiR;inference=ab initio prediction:Prodigal:2.6,similar to AA sequence:UniProtKB:P33030;locus_tag=DILJNIAH_00133;product=Zinc-binding GTPase YeiR
1	Prodigal:2.6	CDS	137934	139316	.	-	0	ID=DILJNIAH_00134;inference=ab initio prediction:Prodigal:2.6;locus_tag=DILJNIAH_00134;product=hypothetical protein
1	Prodigal:2.6	CDS	139310	140416	.	-	0	ID=DILJNIAH_00135;eC_number=1.14.13.-;dbxref=COG:COG0492;inference=ab initio prediction:Prodigal:2.6,similar to AA sequence:UniProtKB:Q99R54;locus_tag=DILJNIAH_00135;product=Baeyer-Villiger flavin-containing monooxygenase
1	Prodigal:2.6	CDS	140673	141668	.	+	0	ID=DILJNIAH_00136;Name=znuA_1;dbxref=COG:COG0803;gene=znuA_1;inference=ab initio prediction:Prodigal:2.6,similar to AA sequence:UniProtKB:O34966;locus_tag=DILJNIAH_00136;product=High-affinity zinc uptake system binding-protein ZnuA
1	Prodigal:2.6	CDS	142082	142987	.	+	0	ID=DILJNIAH_00137;eC_number=2.7.1.180;Name=apbE;dbxref=COG:COG1477;gene=apbE;inference=ab initio prediction:Prodigal:2.6,similar to AA sequence:UniProtKB:O83774;locus_tag=DILJNIAH_00137;product=FAD:protein FMN transferase
1	Prodigal:2.6	CDS	143070	146087	.	+	0	ID=DILJNIAH_00138;eC_number=1.3.99.33;Name=urdA;dbxref=COG:COG1053;gene=urdA;inference=ab initio prediction:Prodigal:2.6,similar to AA sequence:UniProtKB:Q8CVD0;locus_tag=DILJNIAH_00138;product=Urocanate reductase
1	Prodigal:2.6	CDS	146116	147492	.	+	0	ID=DILJNIAH_00139;Name=norB_1;gene=norB_1;inference=ab initio prediction:Prodigal:2.6,similar to AA sequence:UniProtKB:Q8NWQ5;locus_tag=DILJNIAH_00139;product=Quinolone resistance protein NorB
1	Prodigal:2.6	CDS	147661	148434	.	+	0	ID=DILJNIAH_00140;eC_number=1.1.1.304;Name=budC;gene=budC;inference=ab initio prediction:Prodigal:2.6,similar to AA sequence:UniProtKB:Q48436;locus_tag=DILJNIAH_00140;product=Diacetyl reductase [(S)-acetoin forming]
1	Prodigal:2.6	CDS	148562	149251	.	-	0	ID=DILJNIAH_00141;eC_number=3.6.3.-;Name=glnQ_1;dbxref=COG:COG1126;gene=glnQ_1;inference=ab initio prediction:Prodigal:2.6,similar to AA sequence:UniProtKB:O34677;locus_tag=DILJNIAH_00141;product=Glutamine transport ATP-binding protein GlnQ
1	Prodigal:2.6	CDS	149266	149712	.	-	0	ID=DILJNIAH_00142;inference=ab initio prediction:Prodigal:2.6;locus_tag=DILJNIAH_00142;product=hypothetical protein
1	Prodigal:2.6	CDS	149900	150739	.	+	0	ID=DILJNIAH_00143;eC_number=5.1.1.7;Name=dapF;gene=dapF;inference=ab initio prediction:Prodigal:2.6,protein motif:HAMAP:MF_00197;locus_tag=DILJNIAH_00143;product=Diaminopimelate epimerase
1	Prodigal:2.6	CDS	150736	151551	.	+	0	ID=DILJNIAH_00144;inference=ab initio prediction:Prodigal:2.6;locus_tag=DILJNIAH_00144;product=hypothetical protein
1	Prodigal:2.6	CDS	151544	152836	.	+	0	ID=DILJNIAH_00145;inference=ab initio prediction:Prodigal:2.6;locus_tag=DILJNIAH_00145;product=hypothetical protein
1	Prodigal:2.6	CDS	152887	154485	.	+	0	ID=DILJNIAH_00146;Name=nikA;dbxref=COG:COG0747;gene=nikA;inference=ab initio prediction:Prodigal:2.6,similar to AA sequence:UniProtKB:P33590;locus_tag=DILJNIAH_00146;product=Nickel-binding periplasmic protein
1	Prodigal:2.6	CDS	154498	155433	.	+	0	ID=DILJNIAH_00147;Name=nikB;dbxref=COG:COG0601;gene=nikB;inference=ab initio prediction:Prodigal:2.6,similar to AA sequence:UniProtKB:P33591;locus_tag=DILJNIAH_00147;product=Nickel transport system permease protein NikB
1	Prodigal:2.6	CDS	155430	156308	.	+	0	ID=DILJNIAH_00148;Name=gsiD;dbxref=COG:COG1173;gene=gsiD;inference=ab initio prediction:Prodigal:2.6,similar to AA sequence:UniProtKB:P75799;locus_tag=DILJNIAH_00148;product=Glutathione transport system permease protein GsiD
1	Prodigal:2.6	CDS	156295	157110	.	+	0	ID=DILJNIAH_00149;Name=oppD_1;dbxref=COG:COG0444;gene=oppD_1;inference=ab initio prediction:Prodigal:2.6,similar to AA sequence:UniProtKB:P24136;locus_tag=DILJNIAH_00149;product=Oligopeptide transport ATP-binding protein OppD
1	Prodigal:2.6	CDS	157103	157852	.	+	0	ID=DILJNIAH_00150;Name=sapF;dbxref=COG:COG4167;gene=sapF;inference=ab initio prediction:Prodigal:2.6,similar to AA sequence:UniProtKB:P0AAH8;locus_tag=DILJNIAH_00150;product=Putrescine export system ATP-binding protein SapF
1	Prodigal:2.6	CDS	157864	159054	.	+	0	ID=DILJNIAH_00151;Name=yhhS_1;gene=yhhS_1;inference=ab initio prediction:Prodigal:2.6,similar to AA sequence:UniProtKB:P37621;locus_tag=DILJNIAH_00151;product=putative MFS-type transporter YhhS
1	Prodigal:2.6	CDS	159795	162041	.	+	0	ID=DILJNIAH_00152;eC_number=2.3.1.54;Name=pflB;dbxref=COG:COG1882;gene=pflB;inference=ab initio prediction:Prodigal:2.6,similar to AA sequence:UniProtKB:Q5HJF4;locus_tag=DILJNIAH_00152;product=Formate acetyltransferase
1	Prodigal:2.6	CDS	162063	162818	.	+	0	ID=DILJNIAH_00153;eC_number=1.97.1.4;Name=pflA;gene=pflA;inference=ab initio prediction:Prodigal:2.6,similar to AA sequence:UniProtKB:Q7A7X5;locus_tag=DILJNIAH_00153;product=Pyruvate formate-lyase-activating enzyme
1	Prodigal:2.6	CDS	162957	164174	.	-	0	ID=DILJNIAH_00154;eC_number=3.5.1.18;Name=dapE_1;gene=dapE_1;inference=ab initio prediction:Prodigal:2.6,similar to AA sequence:UniProtKB:Q99SN6;locus_tag=DILJNIAH_00154;product=putative succinyl-diaminopimelate desuccinylase
1	Prodigal:2.6	CDS	164528	165886	.	+	0	ID=DILJNIAH_00155;Name=brnQ_1;dbxref=COG:COG1114;gene=brnQ_1;inference=ab initio prediction:Prodigal:2.6,similar to AA sequence:UniProtKB:P0AD99;locus_tag=DILJNIAH_00155;product=Branched-chain amino acid transport system 2 carrier protein
1	Prodigal:2.6	CDS	166352	166891	.	+	0	ID=DILJNIAH_00156;Name=kstR2;gene=kstR2;inference=ab initio prediction:Prodigal:2.6,similar to AA sequence:UniProtKB:P9WMB9;locus_tag=DILJNIAH_00156;product=HTH-type transcriptional repressor KstR2
1	Prodigal:2.6	CDS	167027	167923	.	+	0	ID=DILJNIAH_00157;eC_number=2.3.1.247;Name=kce;dbxref=COG:COG3246;gene=kce;inference=ab initio prediction:Prodigal:2.6,similar to AA sequence:UniProtKB:Q8RHX2;locus_tag=DILJNIAH_00157;product=3-keto-5-aminohexanoate cleavage enzyme
1	Prodigal:2.6	CDS	167923	168888	.	+	0	ID=DILJNIAH_00158;eC_number=1.1.1.108;Name=lcdH_1;gene=lcdH_1;inference=ab initio prediction:Prodigal:2.6,similar to AA sequence:UniProtKB:D7URM0;locus_tag=DILJNIAH_00158;product=L-carnitine dehydrogenase
1	Prodigal:2.6	CDS	168885	169373	.	+	0	ID=DILJNIAH_00159;eC_number=1.1.1.108;Name=lcdH_2;gene=lcdH_2;inference=ab initio prediction:Prodigal:2.6,similar to AA sequence:UniProtKB:D7UNT2;locus_tag=DILJNIAH_00159;product=L-carnitine dehydrogenase
1	Prodigal:2.6	CDS	169508	170695	.	+	0	ID=DILJNIAH_00160;eC_number=3.6.3.32;Name=opuCA_1;gene=opuCA_1;inference=ab initio prediction:Prodigal:2.6,similar to AA sequence:UniProtKB:G2JZ44;locus_tag=DILJNIAH_00160;product=Carnitine transport ATP-binding protein OpuCA
1	Prodigal:2.6	CDS	170692	171327	.	+	0	ID=DILJNIAH_00161;Name=opuCB_1;gene=opuCB_1;inference=ab initio prediction:Prodigal:2.6,similar to AA sequence:UniProtKB:G2JZ43;locus_tag=DILJNIAH_00161;product=Carnitine transport permease protein OpuCB
1	Prodigal:2.6	CDS	171346	172305	.	+	0	ID=DILJNIAH_00162;Name=opuCC;gene=opuCC;inference=ab initio prediction:Prodigal:2.6,similar to AA sequence:UniProtKB:G2JZ42;locus_tag=DILJNIAH_00162;product=Carnitine transport binding protein OpuCC
1	Prodigal:2.6	CDS	172308	172955	.	+	0	ID=DILJNIAH_00163;Name=opuCD_1;gene=opuCD_1;inference=ab initio prediction:Prodigal:2.6,similar to AA sequence:UniProtKB:G2JZ41;locus_tag=DILJNIAH_00163;product=Carnitine transport permease protein OpuCD
1	Prodigal:2.6	CDS	172996	173763	.	+	0	ID=DILJNIAH_00164;eC_number=3.1.2.12;dbxref=COG:COG0627;inference=ab initio prediction:Prodigal:2.6,similar to AA sequence:UniProtKB:P44556;locus_tag=DILJNIAH_00164;product=S-formylglutathione hydrolase
1	Prodigal:2.6	CDS	174033	175598	.	-	0	ID=DILJNIAH_00165;inference=ab initio prediction:Prodigal:2.6;locus_tag=DILJNIAH_00165;product=hypothetical protein
1	Prodigal:2.6	CDS	175763	176695	.	-	0	ID=DILJNIAH_00166;eC_number=2.7.2.2;Name=arcC1_2;gene=arcC1_2;inference=ab initio prediction:Prodigal:2.6,similar to AA sequence:UniProtKB:Q7A627;locus_tag=DILJNIAH_00166;product=Carbamate kinase 1
1	Prodigal:2.6	CDS	176718	177719	.	-	0	ID=DILJNIAH_00167;eC_number=2.1.3.3;Name=argF_2;gene=argF_2;inference=ab initio prediction:Prodigal:2.6,similar to AA sequence:UniProtKB:P99073;locus_tag=DILJNIAH_00167;product=Ornithine carbamoyltransferase
1	Prodigal:2.6	CDS	178204	178428	.	+	0	ID=DILJNIAH_00168;inference=ab initio prediction:Prodigal:2.6;locus_tag=DILJNIAH_00168;product=hypothetical protein
1	Prodigal:2.6	CDS	178532	178960	.	+	0	ID=DILJNIAH_00169;eC_number=2.5.1.-;Name=fosB;dbxref=COG:COG0346;gene=fosB;inference=ab initio prediction:Prodigal:2.6,similar to AA sequence:UniProtKB:O31817;locus_tag=DILJNIAH_00169;product=Metallothiol transferase FosB
1	Prodigal:2.6	CDS	179068	179943	.	+	0	ID=DILJNIAH_00170;Name=hel;dbxref=COG:COG2503;gene=hel;inference=ab initio prediction:Prodigal:2.6,similar to AA sequence:UniProtKB:P26093;locus_tag=DILJNIAH_00170;product=Lipoprotein E
1	Prodigal:2.6	CDS	180233	181198	.	+	0	ID=DILJNIAH_00171;eC_number=2.8.1.6;Name=bioB_1;gene=bioB_1;inference=ab initio prediction:Prodigal:2.6,similar to AA sequence:UniProtKB:Q7A3R9;locus_tag=DILJNIAH_00171;product=Biotin synthase
1	Prodigal:2.6	CDS	181503	182606	.	+	0	ID=DILJNIAH_00172;eC_number=1.1.1.6;Name=gldA;gene=gldA;inference=ab initio prediction:Prodigal:2.6,similar to AA sequence:UniProtKB:P32816;locus_tag=DILJNIAH_00172;product=Glycerol dehydrogenase
1	Prodigal:2.6	CDS	182622	183584	.	+	0	ID=DILJNIAH_00173;eC_number=2.7.1.121;Name=dhaK;dbxref=COG:COG2376;gene=dhaK;inference=ab initio prediction:Prodigal:2.6,similar to AA sequence:UniProtKB:Q9CIV8;locus_tag=DILJNIAH_00173;product=PTS-dependent dihydroxyacetone kinase%2C dihydroxyacetone-binding subunit DhaK
1	Prodigal:2.6	CDS	183639	184214	.	+	0	ID=DILJNIAH_00174;eC_number=2.7.1.121;Name=dhaL;dbxref=COG:COG2376;gene=dhaL;inference=ab initio prediction:Prodigal:2.6,similar to AA sequence:UniProtKB:Q9CIV7;locus_tag=DILJNIAH_00174;product=PTS-dependent dihydroxyacetone kinase%2C ADP-binding subunit DhaL
1	Prodigal:2.6	CDS	184218	184592	.	+	0	ID=DILJNIAH_00175;eC_number=2.7.1.121;Name=dhaM;dbxref=COG:COG3412;gene=dhaM;inference=ab initio prediction:Prodigal:2.6,similar to AA sequence:UniProtKB:Q9CIV6;locus_tag=DILJNIAH_00175;product=PTS-dependent dihydroxyacetone kinase%2C phosphotransferase subunit DhaM
1	Prodigal:2.6	CDS	184672	186153	.	-	0	ID=DILJNIAH_00176;Name=efpA;gene=efpA;inference=ab initio prediction:Prodigal:2.6,similar to AA sequence:UniProtKB:P9WJY5;locus_tag=DILJNIAH_00176;product=putative MFS-type transporter EfpA
1	Prodigal:2.6	CDS	186452	186700	.	+	0	ID=DILJNIAH_00177;inference=ab initio prediction:Prodigal:2.6;locus_tag=DILJNIAH_00177;product=hypothetical protein
1	Prodigal:2.6	CDS	187261	188679	.	+	0	ID=DILJNIAH_00178;Name=hsrA;gene=hsrA;inference=ab initio prediction:Prodigal:2.6,similar to AA sequence:UniProtKB:P31474;locus_tag=DILJNIAH_00178;product=putative transport protein HsrA
1	Prodigal:2.6	CDS	188719	188925	.	+	0	ID=DILJNIAH_00179;inference=ab initio prediction:Prodigal:2.6;locus_tag=DILJNIAH_00179;product=hypothetical protein
1	Prodigal:2.6	CDS	189132	190442	.	+	0	ID=DILJNIAH_00180;inference=ab initio prediction:Prodigal:2.6;locus_tag=DILJNIAH_00180;product=hypothetical protein
1	Prodigal:2.6	CDS	190601	197803	.	+	0	ID=DILJNIAH_00181;Name=tycC;gene=tycC;inference=ab initio prediction:Prodigal:2.6,similar to AA sequence:UniProtKB:O30409;locus_tag=DILJNIAH_00181;product=Tyrocidine synthase 3
1	Prodigal:2.6	CDS	197813	198436	.	+	0	ID=DILJNIAH_00182;eC_number=2.7.8.7;Name=sfp;dbxref=COG:COG2091;gene=sfp;inference=ab initio prediction:Prodigal:2.6,similar to AA sequence:UniProtKB:P39135;locus_tag=DILJNIAH_00182;product=4'-phosphopantetheinyl transferase Sfp
1	Prodigal:2.6	CDS	198807	200993	.	+	0	ID=DILJNIAH_00183;eC_number=3.1.1.3;Name=lip_1;dbxref=COG:COG1075;gene=lip_1;inference=ab initio prediction:Prodigal:2.6,similar to AA sequence:UniProtKB:P0C0R3;locus_tag=DILJNIAH_00183;product=Lipase
1	Prodigal:2.6	CDS	201150	202820	.	-	0	ID=DILJNIAH_00184;inference=ab initio prediction:Prodigal:2.6;locus_tag=DILJNIAH_00184;product=hypothetical protein
1	Prodigal:2.6	CDS	203114	204517	.	+	0	ID=DILJNIAH_00185;Name=csbC;gene=csbC;inference=ab initio prediction:Prodigal:2.6,similar to AA sequence:UniProtKB:P46333;locus_tag=DILJNIAH_00185;product=putative metabolite transport protein CsbC
1	Prodigal:2.6	CDS	204672	206375	.	+	0	ID=DILJNIAH_00186;inference=ab initio prediction:Prodigal:2.6;locus_tag=DILJNIAH_00186;product=hypothetical protein
1	Prodigal:2.6	CDS	206470	206967	.	+	0	ID=DILJNIAH_00187;inference=ab initio prediction:Prodigal:2.6;locus_tag=DILJNIAH_00187;product=hypothetical protein
1	Prodigal:2.6	CDS	207048	208004	.	+	0	ID=DILJNIAH_00188;Name=rarD;dbxref=COG:COG2962;gene=rarD;inference=ab initio prediction:Prodigal:2.6,similar to AA sequence:UniProtKB:P27844;locus_tag=DILJNIAH_00188;product=Protein RarD
1	Prodigal:2.6	CDS	208112	209023	.	-	0	ID=DILJNIAH_00189;dbxref=COG:COG0715;inference=ab initio prediction:Prodigal:2.6,similar to AA sequence:UniProtKB:P44658;locus_tag=DILJNIAH_00189;product=Putative thiamine biosynthesis protein
1	Prodigal:2.6	CDS	209341	210759	.	-	0	ID=DILJNIAH_00190;Name=yflS;dbxref=COG:COG0471;gene=yflS;inference=ab initio prediction:Prodigal:2.6,similar to AA sequence:UniProtKB:O34726;locus_tag=DILJNIAH_00190;product=Putative malate transporter YflS
1	Prodigal:2.6	CDS	211084	212436	.	+	0	ID=DILJNIAH_00191;eC_number=1.8.1.4;Name=lpd;dbxref=COG:COG1249;gene=lpd;inference=ab initio prediction:Prodigal:2.6,similar to AA sequence:UniProtKB:P85207;locus_tag=DILJNIAH_00191;product=Dihydrolipoyl dehydrogenase
1	Prodigal:2.6	CDS	212478	213431	.	+	0	ID=DILJNIAH_00192;eC_number=1.1.1.-;Name=acoA;dbxref=COG:COG1071;gene=acoA;inference=ab initio prediction:Prodigal:2.6,similar to AA sequence:UniProtKB:O31404;locus_tag=DILJNIAH_00192;product=Acetoin:2%2C6-dichlorophenolindophenol oxidoreductase subunit alpha
1	Prodigal:2.6	CDS	213502	214542	.	+	0	ID=DILJNIAH_00193;eC_number=1.1.1.-;Name=acoB;dbxref=COG:COG0022;gene=acoB;inference=ab initio prediction:Prodigal:2.6,similar to AA sequence:UniProtKB:P27746;locus_tag=DILJNIAH_00193;product=Acetoin:2%2C6-dichlorophenolindophenol oxidoreductase subunit beta
1	Prodigal:2.6	CDS	214556	215833	.	+	0	ID=DILJNIAH_00194;eC_number=2.3.1.12;Name=pdhC_1;gene=pdhC_1;inference=ab initio prediction:Prodigal:2.6,similar to AA sequence:UniProtKB:P65636;locus_tag=DILJNIAH_00194;product=Dihydrolipoyllysine-residue acetyltransferase component of pyruvate dehydrogenase complex
1	Prodigal:2.6	CDS	216085	216240	.	+	0	ID=DILJNIAH_00195;inference=ab initio prediction:Prodigal:2.6;locus_tag=DILJNIAH_00195;product=hypothetical protein
1	Prodigal:2.6	CDS	216517	217029	.	+	0	ID=DILJNIAH_00196;Name=isaB_2;gene=isaB_2;inference=ab initio prediction:Prodigal:2.6,similar to AA sequence:UniProtKB:Q2FUX3;locus_tag=DILJNIAH_00196;product=Immunodominant staphylococcal antigen B
1	Prodigal:2.6	CDS	217194	218804	.	-	0	ID=DILJNIAH_00197;Name=ectT;gene=ectT;inference=ab initio prediction:Prodigal:2.6,similar to AA sequence:UniProtKB:Q93AK1;locus_tag=DILJNIAH_00197;product=Ectoine/hydroxyectoine transporter
1	Prodigal:2.6	CDS	218967	219527	.	+	0	ID=DILJNIAH_00198;inference=ab initio prediction:Prodigal:2.6;locus_tag=DILJNIAH_00198;product=hypothetical protein
1	Prodigal:2.6	CDS	219561	220199	.	-	0	ID=DILJNIAH_00199;eC_number=3.4.19.3;Name=pcp;dbxref=COG:COG2039;gene=pcp;inference=ab initio prediction:Prodigal:2.6,similar to AA sequence:UniProtKB:Q5HCK7;locus_tag=DILJNIAH_00199;product=Pyrrolidone-carboxylate peptidase
1	Prodigal:2.6	CDS	220393	221355	.	-	0	ID=DILJNIAH_00200;inference=ab initio prediction:Prodigal:2.6,similar to AA sequence:UniProtKB:P67330;locus_tag=DILJNIAH_00200;note=UPF0176 protein SP_0095;product=hypothetical protein
1	Prodigal:2.6	CDS	221638	222615	.	+	0	ID=DILJNIAH_00201;eC_number=3.1.1.-;dbxref=COG:COG3386;inference=ab initio prediction:Prodigal:2.6,similar to AA sequence:UniProtKB:Q99QV3;locus_tag=DILJNIAH_00201;product=Lactonase drp35
1	Prodigal:2.6	CDS	222875	223486	.	-	0	ID=DILJNIAH_00202;inference=ab initio prediction:Prodigal:2.6,similar to AA sequence:UniProtKB:Q7A339;locus_tag=DILJNIAH_00202;note=UPF0312 protein SA2479;product=hypothetical protein
1	Prodigal:2.6	CDS	224608	226104	.	-	0	ID=DILJNIAH_00203;eC_number=1.1.5.4;Name=mqo2_2;gene=mqo2_2;inference=ab initio prediction:Prodigal:2.6,similar to AA sequence:UniProtKB:P99115;locus_tag=DILJNIAH_00203;product=putative malate:quinone oxidoreductase 2
1	Prodigal:2.6	CDS	226456	226974	.	+	0	ID=DILJNIAH_00204;inference=ab initio prediction:Prodigal:2.6;locus_tag=DILJNIAH_00204;product=hypothetical protein
1	Prodigal:2.6	CDS	227118	227525	.	-	0	ID=DILJNIAH_00205;Name=yjdF;gene=yjdF;inference=ab initio prediction:Prodigal:2.6,similar to AA sequence:UniProtKB:O31647;locus_tag=DILJNIAH_00205;product=putative protein YjdF
1	Prodigal:2.6	CDS	227688	228098	.	-	0	ID=DILJNIAH_00206;Name=lrpC;dbxref=COG:COG1522;gene=lrpC;inference=ab initio prediction:Prodigal:2.6,similar to AA sequence:UniProtKB:P96582;locus_tag=DILJNIAH_00206;product=HTH-type transcriptional regulator LrpC
1	Prodigal:2.6	CDS	228201	228617	.	+	0	ID=DILJNIAH_00207;inference=ab initio prediction:Prodigal:2.6;locus_tag=DILJNIAH_00207;product=hypothetical protein
1	Prodigal:2.6	CDS	228854	229666	.	+	0	ID=DILJNIAH_00208;Name=hisZ;gene=hisZ;inference=ab initio prediction:Prodigal:2.6,protein motif:HAMAP:MF_00125;locus_tag=DILJNIAH_00208;product=ATP phosphoribosyltransferase regulatory subunit
1	Prodigal:2.6	CDS	229691	230305	.	+	0	ID=DILJNIAH_00209;eC_number=2.4.2.17;Name=hisG;dbxref=COG:COG0040;gene=hisG;inference=ab initio prediction:Prodigal:2.6,similar to AA sequence:UniProtKB:O34520;locus_tag=DILJNIAH_00209;product=ATP phosphoribosyltransferase
1	Prodigal:2.6	CDS	230298	231542	.	+	0	ID=DILJNIAH_00210;eC_number=1.1.1.23;Name=hisD;dbxref=COG:COG0141;gene=hisD;inference=ab initio prediction:Prodigal:2.6,similar to AA sequence:UniProtKB:Q606Q2;locus_tag=DILJNIAH_00210;product=Histidinol dehydrogenase
1	Prodigal:2.6	CDS	231658	232236	.	+	0	ID=DILJNIAH_00211;eC_number=4.2.1.19;Name=hisB;gene=hisB;inference=ab initio prediction:Prodigal:2.6,similar to AA sequence:UniProtKB:P64373;locus_tag=DILJNIAH_00211;product=Imidazoleglycerol-phosphate dehydratase
1	Prodigal:2.6	CDS	232233	232811	.	+	0	ID=DILJNIAH_00212;eC_number=2.4.2.-;Name=hisH;dbxref=COG:COG0118;gene=hisH;inference=ab initio prediction:Prodigal:2.6,similar to AA sequence:UniProtKB:Q9KSX0;locus_tag=DILJNIAH_00212;product=Imidazole glycerol phosphate synthase subunit HisH
1	Prodigal:2.6	CDS	232804	233508	.	+	0	ID=DILJNIAH_00213;eC_number=5.3.1.16;Name=hisA;dbxref=COG:COG0106;gene=hisA;inference=ab initio prediction:Prodigal:2.6,similar to AA sequence:UniProtKB:A1R562;locus_tag=DILJNIAH_00213;product=1-(5-phosphoribosyl)-5-[(5-phosphoribosylamino)methylideneamino] imidazole-4-carboxamide isomerase
1	Prodigal:2.6	CDS	233505	234263	.	+	0	ID=DILJNIAH_00214;eC_number=4.1.3.-;Name=hisF;dbxref=COG:COG0107;gene=hisF;inference=ab initio prediction:Prodigal:2.6,similar to AA sequence:UniProtKB:P60664;locus_tag=DILJNIAH_00214;product=Imidazole glycerol phosphate synthase subunit HisF
1	Prodigal:2.6	CDS	234260	234895	.	+	0	ID=DILJNIAH_00215;eC_number=3.5.4.19;Name=hisI;dbxref=COG:COG0139;gene=hisI;inference=ab initio prediction:Prodigal:2.6,similar to AA sequence:UniProtKB:P9WMM7;locus_tag=DILJNIAH_00215;product=Phosphoribosyl-AMP cyclohydrolase
1	Prodigal:2.6	CDS	235004	235789	.	-	0	ID=DILJNIAH_00216;eC_number=2.3.1.5;Name=nat;dbxref=COG:COG2162;gene=nat;inference=ab initio prediction:Prodigal:2.6,similar to AA sequence:UniProtKB:P9WJI5;locus_tag=DILJNIAH_00216;product=Arylamine N-acetyltransferase
1	Prodigal:2.6	CDS	236190	238256	.	+	0	ID=DILJNIAH_00217;eC_number=3.1.1.3;Name=lip_2;dbxref=COG:COG1075;gene=lip_2;inference=ab initio prediction:Prodigal:2.6,similar to AA sequence:UniProtKB:P0C0R3;locus_tag=DILJNIAH_00217;product=Lipase
1	Prodigal:2.6	CDS	238862	239935	.	+	0	ID=DILJNIAH_00218;inference=ab initio prediction:Prodigal:2.6;locus_tag=DILJNIAH_00218;product=hypothetical protein
1	Aragorn:1.2	tRNA	240088	240178	.	-	.	ID=DILJNIAH_00219;inference=COORDINATES:profile:Aragorn:1.2;locus_tag=DILJNIAH_00219;product=tRNA-Thr(cgt)
1	Prodigal:2.6	CDS	240769	241944	.	+	0	ID=DILJNIAH_00220;Name=ydhP;dbxref=COG:COG2814;gene=ydhP;inference=ab initio prediction:Prodigal:2.6,similar to AA sequence:UniProtKB:P77389;locus_tag=DILJNIAH_00220;product=Inner membrane transport protein YdhP
1	Prodigal:2.6	CDS	242044	243579	.	-	0	ID=DILJNIAH_00221;eC_number=3.1.3.6;Name=cpdB_1;dbxref=COG:COG0737;gene=cpdB_1;inference=ab initio prediction:Prodigal:2.6,similar to AA sequence:UniProtKB:P08331;locus_tag=DILJNIAH_00221;product=2'%2C3'-cyclic-nucleotide 2'-phosphodiesterase/3'-nucleotidase
1	Prodigal:2.6	CDS	243676	245226	.	-	0	ID=DILJNIAH_00222;inference=ab initio prediction:Prodigal:2.6;locus_tag=DILJNIAH_00222;product=hypothetical protein
1	Prodigal:2.6	CDS	245461	246417	.	+	0	ID=DILJNIAH_00223;Name=ptxB;gene=ptxB;inference=ab initio prediction:Prodigal:2.6,similar to AA sequence:UniProtKB:O69052;locus_tag=DILJNIAH_00223;product=putative phosphite transport system-binding protein PtxB
1	Prodigal:2.6	CDS	246531	247304	.	+	0	ID=DILJNIAH_00224;eC_number=3.6.3.-;Name=glnQ_2;dbxref=COG:COG1126;gene=glnQ_2;inference=ab initio prediction:Prodigal:2.6,similar to AA sequence:UniProtKB:O34677;locus_tag=DILJNIAH_00224;product=Glutamine transport ATP-binding protein GlnQ
1	Prodigal:2.6	CDS	247306	248106	.	+	0	ID=DILJNIAH_00225;Name=phnE_1;dbxref=COG:COG3639;gene=phnE_1;inference=ab initio prediction:Prodigal:2.6,similar to AA sequence:UniProtKB:A0QQ68;locus_tag=DILJNIAH_00225;product=Phosphate-import permease protein PhnE
1	Prodigal:2.6	CDS	248103	248918	.	+	0	ID=DILJNIAH_00226;Name=phnE_2;dbxref=COG:COG3639;gene=phnE_2;inference=ab initio prediction:Prodigal:2.6,similar to AA sequence:UniProtKB:A0QQ68;locus_tag=DILJNIAH_00226;product=Phosphate-import permease protein PhnE
1	Prodigal:2.6	CDS	249194	250495	.	+	0	ID=DILJNIAH_00227;inference=ab initio prediction:Prodigal:2.6;locus_tag=DILJNIAH_00227;product=hypothetical protein
1	Prodigal:2.6	CDS	250916	255562	.	+	0	ID=DILJNIAH_00228;Name=sraP;gene=sraP;inference=ab initio prediction:Prodigal:2.6,similar to AA sequence:UniProtKB:Q2FUW1;locus_tag=DILJNIAH_00228;product=Serine-rich adhesin for platelets
1	Prodigal:2.6	CDS	255619	255762	.	+	0	ID=DILJNIAH_00229;inference=ab initio prediction:Prodigal:2.6;locus_tag=DILJNIAH_00229;product=hypothetical protein
1	Prodigal:2.6	CDS	255705	256904	.	+	0	ID=DILJNIAH_00230;Name=secY_1;dbxref=COG:COG0201;gene=secY_1;inference=ab initio prediction:Prodigal:2.6,similar to AA sequence:UniProtKB:O66491;locus_tag=DILJNIAH_00230;product=Protein translocase subunit SecY
1	Prodigal:2.6	CDS	256922	258478	.	+	0	ID=DILJNIAH_00231;inference=ab initio prediction:Prodigal:2.6;locus_tag=DILJNIAH_00231;product=hypothetical protein
1	Prodigal:2.6	CDS	258459	260027	.	+	0	ID=DILJNIAH_00232;Name=asp2;gene=asp2;inference=ab initio prediction:Prodigal:2.6,similar to AA sequence:UniProtKB:Q9AET8;locus_tag=DILJNIAH_00232;product=Accessory Sec system protein Asp2
1	Prodigal:2.6	CDS	260014	260586	.	+	0	ID=DILJNIAH_00233;Name=asp3;gene=asp3;inference=ab initio prediction:Prodigal:2.6,similar to AA sequence:UniProtKB:Q9AET7;locus_tag=DILJNIAH_00233;product=Accessory Sec system protein Asp3
1	Prodigal:2.6	CDS	260579	262969	.	+	0	ID=DILJNIAH_00234;Name=secA;dbxref=COG:COG0653;gene=secA;inference=ab initio prediction:Prodigal:2.6,similar to AA sequence:UniProtKB:P47994;locus_tag=DILJNIAH_00234;product=Protein translocase subunit SecA
1	Prodigal:2.6	CDS	262987	264495	.	+	0	ID=DILJNIAH_00235;eC_number=2.4.1.-;Name=gtf1_1;dbxref=COG:COG0438;gene=gtf1_1;inference=ab initio prediction:Prodigal:2.6,similar to AA sequence:UniProtKB:Q9AET5;locus_tag=DILJNIAH_00235;product=Glycosyltransferase Gtf1
1	Prodigal:2.6	CDS	264488	265828	.	+	0	ID=DILJNIAH_00236;Name=gtf2;gene=gtf2;inference=ab initio prediction:Prodigal:2.6,similar to AA sequence:UniProtKB:Q79T00;locus_tag=DILJNIAH_00236;product=Glycosyltransferase-stabilizing protein Gtf2
1	Prodigal:2.6	CDS	265934	266281	.	+	0	ID=DILJNIAH_00237;inference=ab initio prediction:Prodigal:2.6;locus_tag=DILJNIAH_00237;product=hypothetical protein
1	Prodigal:2.6	CDS	266451	266930	.	+	0	ID=DILJNIAH_00238;Name=msrAB1;dbxref=COG:COG0225;gene=msrAB1;inference=ab initio prediction:Prodigal:2.6,similar to AA sequence:UniProtKB:P0A3Q9;locus_tag=DILJNIAH_00238;product=Peptide methionine sulfoxide reductase MsrA/MsrB 1
1	Prodigal:2.6	CDS	267078	267434	.	-	0	ID=DILJNIAH_00239;inference=ab initio prediction:Prodigal:2.6;locus_tag=DILJNIAH_00239;product=hypothetical protein
1	Prodigal:2.6	CDS	267775	268947	.	+	0	ID=DILJNIAH_00240;Name=ynfM;gene=ynfM;inference=ab initio prediction:Prodigal:2.6,similar to AA sequence:UniProtKB:P43531;locus_tag=DILJNIAH_00240;product=Inner membrane transport protein YnfM
1	Prodigal:2.6	CDS	269109	269282	.	+	0	ID=DILJNIAH_00241;inference=ab initio prediction:Prodigal:2.6;locus_tag=DILJNIAH_00241;product=hypothetical protein
1	Prodigal:2.6	CDS	269276	269797	.	+	0	ID=DILJNIAH_00242;inference=ab initio prediction:Prodigal:2.6;locus_tag=DILJNIAH_00242;product=hypothetical protein
1	Prodigal:2.6	CDS	270192	270347	.	+	0	ID=DILJNIAH_00243;inference=ab initio prediction:Prodigal:2.6;locus_tag=DILJNIAH_00243;product=hypothetical protein
1	Prodigal:2.6	CDS	270546	270722	.	-	0	ID=DILJNIAH_00244;inference=ab initio prediction:Prodigal:2.6;locus_tag=DILJNIAH_00244;product=hypothetical protein
1	Prodigal:2.6	CDS	271036	271464	.	-	0	ID=DILJNIAH_00245;inference=ab initio prediction:Prodigal:2.6,similar to AA sequence:UniProtKB:Q7A6M9;locus_tag=DILJNIAH_00245;product=Organic hydroperoxide resistance protein-like protein
1	Prodigal:2.6	CDS	271714	273744	.	+	0	ID=DILJNIAH_00246;inference=ab initio prediction:Prodigal:2.6;locus_tag=DILJNIAH_00246;product=hypothetical protein
1	Prodigal:2.6	CDS	274112	276079	.	-	0	ID=DILJNIAH_00247;dbxref=COG:COG1705;inference=ab initio prediction:Prodigal:2.6,similar to AA sequence:UniProtKB:Q2G222;locus_tag=DILJNIAH_00247;product=N-acetylmuramoyl-L-alanine amidase domain-containing protein
1	Prodigal:2.6	CDS	276367	279225	.	+	0	ID=DILJNIAH_00248;Name=yueB;dbxref=COG:COG1511;gene=yueB;inference=ab initio prediction:Prodigal:2.6,similar to AA sequence:UniProtKB:O32101;locus_tag=DILJNIAH_00248;product=ESX secretion system protein YueB
1	Prodigal:2.6	CDS	279536	280486	.	-	0	ID=DILJNIAH_00249;eC_number=5.3.1.8;Name=manA;dbxref=COG:COG1482;gene=manA;inference=ab initio prediction:Prodigal:2.6,similar to AA sequence:UniProtKB:O31646;locus_tag=DILJNIAH_00249;product=Mannose-6-phosphate isomerase ManA
1	Prodigal:2.6	CDS	280502	282442	.	-	0	ID=DILJNIAH_00250;Name=manP;dbxref=COG:COG1299;gene=manP;inference=ab initio prediction:Prodigal:2.6,similar to AA sequence:UniProtKB:O31645;locus_tag=DILJNIAH_00250;product=PTS system mannose-specific EIIBCA component
1	Prodigal:2.6	CDS	282527	284398	.	-	0	ID=DILJNIAH_00251;Name=manR;dbxref=COG:COG1762;gene=manR;inference=ab initio prediction:Prodigal:2.6,similar to AA sequence:UniProtKB:O31644;locus_tag=DILJNIAH_00251;product=Transcriptional regulator ManR
1	Prodigal:2.6	CDS	284716	284850	.	-	0	ID=DILJNIAH_00252;inference=ab initio prediction:Prodigal:2.6,similar to AA sequence:UniProtKB:P85219;locus_tag=DILJNIAH_00252;product=Hemolysin H1C
1	Prodigal:2.6	CDS	285146	285928	.	+	0	ID=DILJNIAH_00253;eC_number=1.1.1.304;Name=butA;gene=butA;inference=ab initio prediction:Prodigal:2.6,similar to AA sequence:UniProtKB:P99120;locus_tag=DILJNIAH_00253;product=Diacetyl reductase [(S)-acetoin forming]
1	Prodigal:2.6	CDS	286392	286562	.	-	0	ID=DILJNIAH_00254;inference=ab initio prediction:Prodigal:2.6;locus_tag=DILJNIAH_00254;product=hypothetical protein
1	Prodigal:2.6	CDS	286543	287445	.	-	0	ID=DILJNIAH_00255;inference=ab initio prediction:Prodigal:2.6;locus_tag=DILJNIAH_00255;product=hypothetical protein
1	Prodigal:2.6	CDS	287549	288463	.	-	0	ID=DILJNIAH_00256;inference=ab initio prediction:Prodigal:2.6;locus_tag=DILJNIAH_00256;product=hypothetical protein
1	Prodigal:2.6	CDS	288668	289168	.	-	0	ID=DILJNIAH_00257;inference=ab initio prediction:Prodigal:2.6;locus_tag=DILJNIAH_00257;product=hypothetical protein
1	Prodigal:2.6	CDS	289507	290751	.	+	0	ID=DILJNIAH_00258;eC_number=3.5.1.18;Name=dapE_2;gene=dapE_2;inference=ab initio prediction:Prodigal:2.6,similar to AA sequence:UniProtKB:Q99SN6;locus_tag=DILJNIAH_00258;product=putative succinyl-diaminopimelate desuccinylase
1	Prodigal:2.6	CDS	291184	292707	.	+	0	ID=DILJNIAH_00259;eC_number=3.4.24.-;Name=sepA_1;dbxref=COG:COG3227;gene=sepA_1;inference=ab initio prediction:Prodigal:2.6,similar to AA sequence:UniProtKB:P0C0Q3;locus_tag=DILJNIAH_00259;product=Extracellular elastase
1	Prodigal:2.6	CDS	292822	292974	.	+	0	ID=DILJNIAH_00260;inference=ab initio prediction:Prodigal:2.6;locus_tag=DILJNIAH_00260;product=hypothetical protein
1	Prodigal:2.6	CDS	293221	293682	.	+	0	ID=DILJNIAH_00261;Name=argR_2;gene=argR_2;inference=ab initio prediction:Prodigal:2.6,similar to AA sequence:UniProtKB:P63580;locus_tag=DILJNIAH_00261;product=Arginine repressor
1	Prodigal:2.6	CDS	294021	295256	.	+	0	ID=DILJNIAH_00262;eC_number=3.5.3.6;Name=arcA_2;gene=arcA_2;inference=ab initio prediction:Prodigal:2.6,similar to AA sequence:UniProtKB:P63554;locus_tag=DILJNIAH_00262;product=Arginine deiminase
1	Prodigal:2.6	CDS	295313	295507	.	+	0	ID=DILJNIAH_00263;eC_number=2.1.3.3;Name=arcB_1;gene=arcB_1;inference=ab initio prediction:Prodigal:2.6,similar to AA sequence:UniProtKB:P65602;locus_tag=DILJNIAH_00263;product=Ornithine carbamoyltransferase%2C catabolic
1	Prodigal:2.6	CDS	295675	296367	.	+	0	ID=DILJNIAH_00264;eC_number=2.1.3.3;Name=arcB_2;gene=arcB_2;inference=ab initio prediction:Prodigal:2.6,similar to AA sequence:UniProtKB:P65602;locus_tag=DILJNIAH_00264;product=Ornithine carbamoyltransferase%2C catabolic
1	Prodigal:2.6	CDS	296631	298034	.	+	0	ID=DILJNIAH_00265;Name=arcD_2;dbxref=COG:COG0531;gene=arcD_2;inference=ab initio prediction:Prodigal:2.6,similar to AA sequence:UniProtKB:P18275;locus_tag=DILJNIAH_00265;product=Arginine/ornithine antiporter
1	Prodigal:2.6	CDS	298253	298939	.	+	0	ID=DILJNIAH_00266;Name=arcR_2;gene=arcR_2;inference=ab initio prediction:Prodigal:2.6,similar to AA sequence:UniProtKB:Q7A381;locus_tag=DILJNIAH_00266;product=HTH-type transcriptional regulator ArcR
1	Prodigal:2.6	CDS	299232	299990	.	+	0	ID=DILJNIAH_00267;eC_number=3.1.2.12;dbxref=COG:COG0627;inference=ab initio prediction:Prodigal:2.6,similar to AA sequence:UniProtKB:P44556;locus_tag=DILJNIAH_00267;product=S-formylglutathione hydrolase
1	Prodigal:2.6	CDS	300244	301410	.	+	0	ID=DILJNIAH_00268;Name=capA_1;gene=capA_1;inference=ab initio prediction:Prodigal:2.6,similar to AA sequence:UniProtKB:P19579;locus_tag=DILJNIAH_00268;product=Capsule biosynthesis protein CapA
1	Prodigal:2.6	CDS	301757	303406	.	-	0	ID=DILJNIAH_00269;eC_number=4.1.1.74;Name=ipdC;dbxref=COG:COG3961;gene=ipdC;inference=ab initio prediction:Prodigal:2.6,similar to AA sequence:UniProtKB:P23234;locus_tag=DILJNIAH_00269;product=Indole-3-pyruvate decarboxylase
1	Prodigal:2.6	CDS	303578	304024	.	+	0	ID=DILJNIAH_00270;Name=slyA_1;gene=slyA_1;inference=ab initio prediction:Prodigal:2.6,protein motif:HAMAP:MF_01819;locus_tag=DILJNIAH_00270;product=Transcriptional regulator SlyA
1	Prodigal:2.6	CDS	304240	304722	.	+	0	ID=DILJNIAH_00271;inference=ab initio prediction:Prodigal:2.6;locus_tag=DILJNIAH_00271;product=hypothetical protein
1	Prodigal:2.6	CDS	304932	305270	.	+	0	ID=DILJNIAH_00272;Name=essD;gene=essD;inference=ab initio prediction:Prodigal:2.6,similar to AA sequence:UniProtKB:A0A0H3KDT7;locus_tag=DILJNIAH_00272;product=ESAT-6 secretion machinery protein EssD
1	Prodigal:2.6	CDS	305852	306142	.	-	0	ID=DILJNIAH_00273;inference=ab initio prediction:Prodigal:2.6;locus_tag=DILJNIAH_00273;product=hypothetical protein
1	Prodigal:2.6	CDS	306269	306400	.	-	0	ID=DILJNIAH_00274;inference=ab initio prediction:Prodigal:2.6;locus_tag=DILJNIAH_00274;product=hypothetical protein
1	Prodigal:2.6	CDS	306901	307068	.	-	0	ID=DILJNIAH_00275;inference=ab initio prediction:Prodigal:2.6;locus_tag=DILJNIAH_00275;product=hypothetical protein
1	Prodigal:2.6	CDS	307679	309016	.	+	0	ID=DILJNIAH_00276;inference=ab initio prediction:Prodigal:2.6,similar to AA sequence:UniProtKB:O31815;locus_tag=DILJNIAH_00276;note=UPF0714 protein YndL;product=hypothetical protein
1	Prodigal:2.6	CDS	309424	309525	.	+	0	ID=DILJNIAH_00277;inference=ab initio prediction:Prodigal:2.6,similar to AA sequence:UniProtKB:P60876;locus_tag=DILJNIAH_00277;product=putative protein.1
1	Prodigal:2.6	CDS	309723	312056	.	+	0	ID=DILJNIAH_00278;eC_number=2.7.8.12;Name=tagF_1;dbxref=COG:COG1887;gene=tagF_1;inference=ab initio prediction:Prodigal:2.6,similar to AA sequence:UniProtKB:P13485;locus_tag=DILJNIAH_00278;product=Teichoic acid poly(glycerol phosphate) polymerase
1	Prodigal:2.6	CDS	312247	313650	.	+	0	ID=DILJNIAH_00279;inference=ab initio prediction:Prodigal:2.6;locus_tag=DILJNIAH_00279;product=hypothetical protein
1	Prodigal:2.6	CDS	313647	313790	.	+	0	ID=DILJNIAH_00280;inference=ab initio prediction:Prodigal:2.6;locus_tag=DILJNIAH_00280;product=hypothetical protein
1	Prodigal:2.6	CDS	313913	315382	.	-	0	ID=DILJNIAH_00281;eC_number=3.1.3.1;Name=phoB;dbxref=COG:COG1785;gene=phoB;inference=ab initio prediction:Prodigal:2.6,similar to AA sequence:UniProtKB:P19405;locus_tag=DILJNIAH_00281;product=Alkaline phosphatase 3
1	Prodigal:2.6	CDS	315679	315858	.	+	0	ID=DILJNIAH_00282;inference=ab initio prediction:Prodigal:2.6;locus_tag=DILJNIAH_00282;product=hypothetical protein
1	Prodigal:2.6	CDS	315889	316554	.	+	0	ID=DILJNIAH_00283;Name=graR_1;dbxref=COG:COG0745;gene=graR_1;inference=ab initio prediction:Prodigal:2.6,similar to AA sequence:UniProtKB:Q932F1;locus_tag=DILJNIAH_00283;product=Response regulator protein GraR
1	Prodigal:2.6	CDS	316560	317456	.	+	0	ID=DILJNIAH_00284;eC_number=2.7.13.3;Name=graS_1;dbxref=COG:COG0642;gene=graS_1;inference=ab initio prediction:Prodigal:2.6,similar to AA sequence:UniProtKB:Q2G0D9;locus_tag=DILJNIAH_00284;product=Sensor histidine kinase GraS
1	Prodigal:2.6	CDS	317567	318316	.	+	0	ID=DILJNIAH_00285;Name=yxdL;dbxref=COG:COG1136;gene=yxdL;inference=ab initio prediction:Prodigal:2.6,similar to AA sequence:UniProtKB:P42423;locus_tag=DILJNIAH_00285;product=ABC transporter ATP-binding protein YxdL
1	Prodigal:2.6	CDS	318318	320330	.	+	0	ID=DILJNIAH_00286;Name=bceB_1;dbxref=COG:COG0577;gene=bceB_1;inference=ab initio prediction:Prodigal:2.6,similar to AA sequence:UniProtKB:O34741;locus_tag=DILJNIAH_00286;product=Bacitracin export permease protein BceB
1	Prodigal:2.6	CDS	320434	321024	.	+	0	ID=DILJNIAH_00287;inference=ab initio prediction:Prodigal:2.6;locus_tag=DILJNIAH_00287;product=hypothetical protein
1	Prodigal:2.6	CDS	321547	323139	.	+	0	ID=DILJNIAH_00288;Name=yidK;dbxref=COG:COG4146;gene=yidK;inference=ab initio prediction:Prodigal:2.6,similar to AA sequence:UniProtKB:P31448;locus_tag=DILJNIAH_00288;product=putative symporter YidK
1	Prodigal:2.6	CDS	323267	324451	.	+	0	ID=DILJNIAH_00289;inference=ab initio prediction:Prodigal:2.6;locus_tag=DILJNIAH_00289;product=hypothetical protein
1	Prodigal:2.6	CDS	324448	325557	.	+	0	ID=DILJNIAH_00290;inference=ab initio prediction:Prodigal:2.6;locus_tag=DILJNIAH_00290;product=hypothetical protein
1	Prodigal:2.6	CDS	325684	327027	.	+	0	ID=DILJNIAH_00291;inference=ab initio prediction:Prodigal:2.6;locus_tag=DILJNIAH_00291;product=hypothetical protein
1	Prodigal:2.6	CDS	327033	327782	.	+	0	ID=DILJNIAH_00292;inference=ab initio prediction:Prodigal:2.6;locus_tag=DILJNIAH_00292;product=hypothetical protein
1	Prodigal:2.6	CDS	327939	328442	.	+	0	ID=DILJNIAH_00293;Name=ohrR;gene=ohrR;inference=ab initio prediction:Prodigal:2.6,similar to AA sequence:UniProtKB:O34777;locus_tag=DILJNIAH_00293;product=Organic hydroperoxide resistance transcriptional regulator
1	Prodigal:2.6	CDS	328459	329802	.	+	0	ID=DILJNIAH_00294;eC_number=1.8.1.4;Name=pdhD_1;gene=pdhD_1;inference=ab initio prediction:Prodigal:2.6,similar to AA sequence:UniProtKB:P11959;locus_tag=DILJNIAH_00294;product=Dihydrolipoyl dehydrogenase
1	Prodigal:2.6	CDS	329815	330291	.	+	0	ID=DILJNIAH_00295;Name=bsaA_1;gene=bsaA_1;inference=ab initio prediction:Prodigal:2.6,similar to AA sequence:UniProtKB:P99097;locus_tag=DILJNIAH_00295;product=Glutathione peroxidase BsaA
1	Prodigal:2.6	CDS	330605	331336	.	+	0	ID=DILJNIAH_00296;eC_number=1.8.4.8;Name=cysH;dbxref=COG:COG0175;gene=cysH;inference=ab initio prediction:Prodigal:2.6,similar to AA sequence:UniProtKB:P94498;locus_tag=DILJNIAH_00296;product=Phosphoadenosine phosphosulfate reductase
1	Prodigal:2.6	CDS	331592	333478	.	+	0	ID=DILJNIAH_00297;eC_number=1.8.1.2;Name=cysJ;dbxref=COG:COG0369;gene=cysJ;inference=ab initio prediction:Prodigal:2.6,similar to AA sequence:UniProtKB:O32214;locus_tag=DILJNIAH_00297;product=Sulfite reductase [NADPH] flavoprotein alpha-component
1	Prodigal:2.6	CDS	333498	335216	.	+	0	ID=DILJNIAH_00298;eC_number=1.8.1.2;Name=cysI;dbxref=COG:COG0155;gene=cysI;inference=ab initio prediction:Prodigal:2.6,similar to AA sequence:UniProtKB:O32213;locus_tag=DILJNIAH_00298;product=Sulfite reductase [NADPH] hemoprotein beta-component
1	Prodigal:2.6	CDS	335238	336017	.	+	0	ID=DILJNIAH_00299;eC_number=2.1.1.107;Name=sumT_1;dbxref=COG:COG0007;gene=sumT_1;inference=ab initio prediction:Prodigal:2.6,similar to AA sequence:UniProtKB:O34744;locus_tag=DILJNIAH_00299;product=Uroporphyrinogen-III C-methyltransferase
1	Prodigal:2.6	CDS	336092	336703	.	+	0	ID=DILJNIAH_00300;eC_number=1.3.1.76;Name=sirC;dbxref=COG:COG1648;gene=sirC;inference=ab initio prediction:Prodigal:2.6,similar to AA sequence:UniProtKB:P61818;locus_tag=DILJNIAH_00300;product=Precorrin-2 dehydrogenase
1	Prodigal:2.6	CDS	336724	337623	.	+	0	ID=DILJNIAH_00301;inference=ab initio prediction:Prodigal:2.6;locus_tag=DILJNIAH_00301;product=hypothetical protein
1	Prodigal:2.6	CDS	337647	338825	.	+	0	ID=DILJNIAH_00302;eC_number=2.7.7.4;Name=sat;dbxref=COG:COG2046;gene=sat;inference=ab initio prediction:Prodigal:2.6,similar to AA sequence:UniProtKB:O34764;locus_tag=DILJNIAH_00302;product=Sulfate adenylyltransferase
1	Prodigal:2.6	CDS	338841	339440	.	+	0	ID=DILJNIAH_00303;eC_number=2.7.1.25;Name=cysC;dbxref=COG:COG0529;gene=cysC;inference=ab initio prediction:Prodigal:2.6,similar to AA sequence:UniProtKB:O34577;locus_tag=DILJNIAH_00303;product=putative adenylyl-sulfate kinase
1	Prodigal:2.6	CDS	339764	339922	.	+	0	ID=DILJNIAH_00304;inference=ab initio prediction:Prodigal:2.6;locus_tag=DILJNIAH_00304;product=hypothetical protein
1	Prodigal:2.6	CDS	339924	340070	.	+	0	ID=DILJNIAH_00305;inference=ab initio prediction:Prodigal:2.6;locus_tag=DILJNIAH_00305;product=hypothetical protein
1	Prodigal:2.6	CDS	340389	342239	.	+	0	ID=DILJNIAH_00306;eC_number=1.1.98.6;Name=nrdD;dbxref=COG:COG1328;gene=nrdD;inference=ab initio prediction:Prodigal:2.6,similar to AA sequence:UniProtKB:P28903;locus_tag=DILJNIAH_00306;product=Anaerobic ribonucleoside-triphosphate reductase
1	Prodigal:2.6	CDS	342236	342772	.	+	0	ID=DILJNIAH_00307;eC_number=1.97.1.-;Name=nrdG;dbxref=COG:COG0602;gene=nrdG;inference=ab initio prediction:Prodigal:2.6,similar to AA sequence:UniProtKB:P0A9N8;locus_tag=DILJNIAH_00307;product=Anaerobic ribonucleoside-triphosphate reductase-activating protein
1	Prodigal:2.6	CDS	343136	344434	.	+	0	ID=DILJNIAH_00308;Name=dcuA;dbxref=COG:COG2704;gene=dcuA;inference=ab initio prediction:Prodigal:2.6,similar to AA sequence:UniProtKB:P0ABN5;locus_tag=DILJNIAH_00308;product=Anaerobic C4-dicarboxylate transporter DcuA
1	Prodigal:2.6	CDS	344873	346477	.	+	0	ID=DILJNIAH_00309;Name=betL;dbxref=COG:COG1292;gene=betL;inference=ab initio prediction:Prodigal:2.6,similar to AA sequence:UniProtKB:Q9X4A5;locus_tag=DILJNIAH_00309;product=Glycine betaine transporter BetL
1	Prodigal:2.6	CDS	346507	347091	.	-	0	ID=DILJNIAH_00310;Name=opcR;dbxref=COG:COG1510;gene=opcR;inference=ab initio prediction:Prodigal:2.6,similar to AA sequence:UniProtKB:O34709;locus_tag=DILJNIAH_00310;product=HTH-type transcriptional repressor OpcR
1	Prodigal:2.6	CDS	347560	349050	.	+	0	ID=DILJNIAH_00311;eC_number=1.2.1.8;Name=gbsA;dbxref=COG:COG1012;gene=gbsA;inference=ab initio prediction:Prodigal:2.6,similar to AA sequence:UniProtKB:P71016;locus_tag=DILJNIAH_00311;product=Betaine aldehyde dehydrogenase
1	Prodigal:2.6	CDS	349210	350928	.	+	0	ID=DILJNIAH_00312;eC_number=1.1.99.1;Name=betA;gene=betA;inference=ab initio prediction:Prodigal:2.6,similar to AA sequence:UniProtKB:P60337;locus_tag=DILJNIAH_00312;product=Oxygen-dependent choline dehydrogenase
1	Prodigal:2.6	CDS	351250	352425	.	+	0	ID=DILJNIAH_00313;eC_number=3.-.-.-;Name=yxeP_1;dbxref=COG:COG1473;gene=yxeP_1;inference=ab initio prediction:Prodigal:2.6,similar to AA sequence:UniProtKB:P54955;locus_tag=DILJNIAH_00313;product=putative hydrolase YxeP
1	Prodigal:2.6	CDS	352872	353090	.	+	0	ID=DILJNIAH_00314;inference=ab initio prediction:Prodigal:2.6;locus_tag=DILJNIAH_00314;product=hypothetical protein
1	Prodigal:2.6	CDS	353118	353564	.	+	0	ID=DILJNIAH_00315;eC_number=1.14.14.18;Name=hmoB;dbxref=COG:COG2329;gene=hmoB;inference=ab initio prediction:Prodigal:2.6,similar to AA sequence:UniProtKB:P38049;locus_tag=DILJNIAH_00315;product=Heme-degrading monooxygenase HmoB
1	Prodigal:2.6	CDS	353901	355496	.	+	0	ID=DILJNIAH_00316;eC_number=6.2.1.1;Name=acsA;dbxref=COG:COG0365;gene=acsA;inference=ab initio prediction:Prodigal:2.6,similar to AA sequence:UniProtKB:P39062;locus_tag=DILJNIAH_00316;product=Acetyl-coenzyme A synthetase
1	Prodigal:2.6	CDS	355844	358471	.	+	0	ID=DILJNIAH_00317;eC_number=2.7.9.1;Name=ppdK;dbxref=COG:COG0574;gene=ppdK;inference=ab initio prediction:Prodigal:2.6,similar to AA sequence:UniProtKB:P22983;locus_tag=DILJNIAH_00317;product=Pyruvate%2C phosphate dikinase
1	Prodigal:2.6	CDS	358473	359291	.	+	0	ID=DILJNIAH_00318;eC_number=2.7.11.32;Name=yqfL_1;dbxref=COG:COG1806;gene=yqfL_1;inference=ab initio prediction:Prodigal:2.6,similar to AA sequence:UniProtKB:P54470;locus_tag=DILJNIAH_00318;product=Putative pyruvate%2C phosphate dikinase regulatory protein
1	Prodigal:2.6	CDS	359470	360999	.	+	0	ID=DILJNIAH_00319;eC_number=1.1.5.4;Name=mqo2_3;gene=mqo2_3;inference=ab initio prediction:Prodigal:2.6,similar to AA sequence:UniProtKB:P99115;locus_tag=DILJNIAH_00319;product=putative malate:quinone oxidoreductase 2
1	Prodigal:2.6	CDS	361394	362317	.	+	0	ID=DILJNIAH_00320;inference=ab initio prediction:Prodigal:2.6;locus_tag=DILJNIAH_00320;product=hypothetical protein
1	Prodigal:2.6	CDS	362450	363340	.	-	0	ID=DILJNIAH_00321;eC_number=4.1.2.13;Name=fda;gene=fda;inference=ab initio prediction:Prodigal:2.6,similar to AA sequence:UniProtKB:P99117;locus_tag=DILJNIAH_00321;product=Fructose-bisphosphate aldolase class 1
1	Prodigal:2.6	CDS	363645	365006	.	-	0	ID=DILJNIAH_00322;eC_number=1.11.1.1;Name=npr;dbxref=COG:COG0446;gene=npr;inference=ab initio prediction:Prodigal:2.6,similar to AA sequence:UniProtKB:P37062;locus_tag=DILJNIAH_00322;product=NADH peroxidase
1	Prodigal:2.6	CDS	365616	365804	.	+	0	ID=DILJNIAH_00323;inference=ab initio prediction:Prodigal:2.6;locus_tag=DILJNIAH_00323;product=hypothetical protein
1	Prodigal:2.6	CDS	365799	366389	.	-	0	ID=DILJNIAH_00324;inference=ab initio prediction:Prodigal:2.6;locus_tag=DILJNIAH_00324;product=hypothetical protein
1	Prodigal:2.6	CDS	366661	367590	.	+	0	ID=DILJNIAH_00325;inference=ab initio prediction:Prodigal:2.6;locus_tag=DILJNIAH_00325;product=hypothetical protein
1	Prodigal:2.6	CDS	367694	368125	.	-	0	ID=DILJNIAH_00326;inference=ab initio prediction:Prodigal:2.6;locus_tag=DILJNIAH_00326;product=hypothetical protein
1	Prodigal:2.6	CDS	368391	369728	.	+	0	ID=DILJNIAH_00327;eC_number=5.1.1.21;dbxref=COG:COG0160;inference=ab initio prediction:Prodigal:2.6,similar to AA sequence:UniProtKB:M1GRN3;locus_tag=DILJNIAH_00327;product=Isoleucine 2-epimerase
1	Prodigal:2.6	CDS	369856	371307	.	-	0	ID=DILJNIAH_00328;Name=yhdG_1;dbxref=COG:COG0531;gene=yhdG_1;inference=ab initio prediction:Prodigal:2.6,similar to AA sequence:UniProtKB:O07576;locus_tag=DILJNIAH_00328;product=putative amino acid permease YhdG
1	Prodigal:2.6	CDS	371851	372732	.	+	0	ID=DILJNIAH_00329;Name=gltC_1;gene=gltC_1;inference=ab initio prediction:Prodigal:2.6,similar to AA sequence:UniProtKB:P20668;locus_tag=DILJNIAH_00329;product=HTH-type transcriptional regulator GltC
1	Prodigal:2.6	CDS	373566	374516	.	+	0	ID=DILJNIAH_00330;eC_number=1.1.1.27;Name=ldh2;dbxref=COG:COG0039;gene=ldh2;inference=ab initio prediction:Prodigal:2.6,similar to AA sequence:UniProtKB:Q5HCV0;locus_tag=DILJNIAH_00330;product=L-lactate dehydrogenase 2
1	Prodigal:2.6	CDS	374579	376243	.	+	0	ID=DILJNIAH_00331;eC_number=2.2.1.6;Name=alsS;dbxref=COG:COG0028;gene=alsS;inference=ab initio prediction:Prodigal:2.6,similar to AA sequence:UniProtKB:Q04789;locus_tag=DILJNIAH_00331;product=Acetolactate synthase
1	Prodigal:2.6	CDS	376355	377059	.	+	0	ID=DILJNIAH_00332;eC_number=4.1.1.5;Name=aldC;dbxref=COG:COG3527;gene=aldC;inference=ab initio prediction:Prodigal:2.6,similar to AA sequence:UniProtKB:Q8L208;locus_tag=DILJNIAH_00332;product=Alpha-acetolactate decarboxylase
1	Prodigal:2.6	CDS	377458	378360	.	-	0	ID=DILJNIAH_00333;eC_number=1.1.1.169;dbxref=COG:COG1893;inference=ab initio prediction:Prodigal:2.6,similar to AA sequence:UniProtKB:P9WIL1;locus_tag=DILJNIAH_00333;product=Putative 2-dehydropantoate 2-reductase
1	Prodigal:2.6	CDS	378430	379221	.	+	0	ID=DILJNIAH_00334;eC_number=2.1.2.11;Name=panB;gene=panB;inference=ab initio prediction:Prodigal:2.6,similar to AA sequence:UniProtKB:P65656;locus_tag=DILJNIAH_00334;product=3-methyl-2-oxobutanoate hydroxymethyltransferase
1	Prodigal:2.6	CDS	379214	380074	.	+	0	ID=DILJNIAH_00335;eC_number=6.3.2.1;Name=panC;gene=panC;inference=ab initio prediction:Prodigal:2.6,similar to AA sequence:UniProtKB:Q6GDK5;locus_tag=DILJNIAH_00335;product=Pantothenate synthetase
1	Prodigal:2.6	CDS	380058	380453	.	+	0	ID=DILJNIAH_00336;eC_number=4.1.1.11;Name=panD;dbxref=COG:COG0853;gene=panD;inference=ab initio prediction:Prodigal:2.6,similar to AA sequence:UniProtKB:Q2FV23;locus_tag=DILJNIAH_00336;product=Aspartate 1-decarboxylase
1	Prodigal:2.6	CDS	380871	381881	.	+	0	ID=DILJNIAH_00337;inference=ab initio prediction:Prodigal:2.6;locus_tag=DILJNIAH_00337;product=hypothetical protein
1	Prodigal:2.6	CDS	381885	383216	.	+	0	ID=DILJNIAH_00338;Name=tcaA_1;gene=tcaA_1;inference=ab initio prediction:Prodigal:2.6,similar to AA sequence:UniProtKB:A6U483;locus_tag=DILJNIAH_00338;product=Membrane-associated protein TcaA
1	Prodigal:2.6	CDS	383493	384209	.	+	0	ID=DILJNIAH_00339;eC_number=1.17.99.6;Name=queH;gene=queH;inference=ab initio prediction:Prodigal:2.6,similar to AA sequence:UniProtKB:A0A0H2VKG8;locus_tag=DILJNIAH_00339;product=Epoxyqueuosine reductase QueH
1	Prodigal:2.6	CDS	384492	384647	.	+	0	ID=DILJNIAH_00340;inference=ab initio prediction:Prodigal:2.6;locus_tag=DILJNIAH_00340;product=hypothetical protein
1	Prodigal:2.6	CDS	384806	385120	.	+	0	ID=DILJNIAH_00341;inference=ab initio prediction:Prodigal:2.6;locus_tag=DILJNIAH_00341;product=hypothetical protein
1	Prodigal:2.6	CDS	385105	385947	.	+	0	ID=DILJNIAH_00342;inference=ab initio prediction:Prodigal:2.6;locus_tag=DILJNIAH_00342;product=hypothetical protein
1	Prodigal:2.6	CDS	386053	386322	.	-	0	ID=DILJNIAH_00343;inference=ab initio prediction:Prodigal:2.6;locus_tag=DILJNIAH_00343;product=hypothetical protein
1	Prodigal:2.6	CDS	386416	387480	.	-	0	ID=DILJNIAH_00344;eC_number=1.3.5.2;Name=pyrD;dbxref=COG:COG0167;gene=pyrD;inference=ab initio prediction:Prodigal:2.6,similar to AA sequence:UniProtKB:P9WHL1;locus_tag=DILJNIAH_00344;product=Dihydroorotate dehydrogenase (quinone)
1	Prodigal:2.6	CDS	387704	388561	.	+	0	ID=DILJNIAH_00345;inference=ab initio prediction:Prodigal:2.6;locus_tag=DILJNIAH_00345;product=hypothetical protein
1	Prodigal:2.6	CDS	388768	390147	.	+	0	ID=DILJNIAH_00346;Name=cycA_1;dbxref=COG:COG1113;gene=cycA_1;inference=ab initio prediction:Prodigal:2.6,similar to AA sequence:UniProtKB:P0AAE0;locus_tag=DILJNIAH_00346;product=D-serine/D-alanine/glycine transporter
1	Prodigal:2.6	CDS	390449	391507	.	+	0	ID=DILJNIAH_00347;inference=ab initio prediction:Prodigal:2.6;locus_tag=DILJNIAH_00347;product=hypothetical protein
1	Prodigal:2.6	CDS	391608	393032	.	+	0	ID=DILJNIAH_00348;eC_number=2.7.4.-;Name=pap;dbxref=COG:COG2326;gene=pap;inference=ab initio prediction:Prodigal:2.6,similar to AA sequence:UniProtKB:Q83XD3;locus_tag=DILJNIAH_00348;product=Polyphosphate:AMP phosphotransferase
1	Prodigal:2.6	CDS	393062	393166	.	+	0	ID=DILJNIAH_00349;inference=ab initio prediction:Prodigal:2.6;locus_tag=DILJNIAH_00349;product=hypothetical protein
1	Prodigal:2.6	CDS	393688	394395	.	+	0	ID=DILJNIAH_00350;eC_number=3.2.-.-;Name=isaA;gene=isaA;inference=ab initio prediction:Prodigal:2.6,similar to AA sequence:UniProtKB:Q2FV52;locus_tag=DILJNIAH_00350;product=putative transglycosylase IsaA
1	Prodigal:2.6	CDS	394900	396708	.	+	0	ID=DILJNIAH_00351;eC_number=2.3.1.-;Name=oatA_1;gene=oatA_1;inference=ab initio prediction:Prodigal:2.6,similar to AA sequence:UniProtKB:Q7A3D6;locus_tag=DILJNIAH_00351;product=O-acetyltransferase OatA
1	Prodigal:2.6	CDS	397307	398080	.	+	0	ID=DILJNIAH_00352;Name=ssaA_1;dbxref=COG:COG3942;gene=ssaA_1;inference=ab initio prediction:Prodigal:2.6,similar to AA sequence:UniProtKB:Q2FV55;locus_tag=DILJNIAH_00352;product=Staphylococcal secretory antigen SsaA
1	Prodigal:2.6	CDS	398145	398282	.	+	0	ID=DILJNIAH_00353;inference=ab initio prediction:Prodigal:2.6;locus_tag=DILJNIAH_00353;product=hypothetical protein
1	Prodigal:2.6	CDS	398407	399567	.	+	0	ID=DILJNIAH_00354;eC_number=2.6.1.-;Name=bacF;dbxref=COG:COG0436;gene=bacF;inference=ab initio prediction:Prodigal:2.6,similar to AA sequence:UniProtKB:P39643;locus_tag=DILJNIAH_00354;product=Transaminase BacF
1	Prodigal:2.6	CDS	399580	400578	.	+	0	ID=DILJNIAH_00355;eC_number=1.1.1.28;Name=ldhD_1;gene=ldhD_1;inference=ab initio prediction:Prodigal:2.6,similar to AA sequence:UniProtKB:P99116;locus_tag=DILJNIAH_00355;product=D-lactate dehydrogenase
1	Prodigal:2.6	CDS	400632	400838	.	-	0	ID=DILJNIAH_00356;Name=copZ_1;dbxref=COG:COG2608;gene=copZ_1;inference=ab initio prediction:Prodigal:2.6,similar to AA sequence:UniProtKB:Q2FV63;locus_tag=DILJNIAH_00356;product=Copper chaperone CopZ
1	Prodigal:2.6	CDS	400970	403354	.	-	0	ID=DILJNIAH_00357;eC_number=3.6.3.54;Name=copA_1;dbxref=COG:COG2217;gene=copA_1;inference=ab initio prediction:Prodigal:2.6,similar to AA sequence:UniProtKB:Q2FV64;locus_tag=DILJNIAH_00357;product=Copper-exporting P-type ATPase
1	Prodigal:2.6	CDS	403591	403797	.	-	0	ID=DILJNIAH_00358;inference=ab initio prediction:Prodigal:2.6;locus_tag=DILJNIAH_00358;product=hypothetical protein
1	Prodigal:2.6	CDS	404000	404869	.	+	0	ID=DILJNIAH_00359;eC_number=1.-.-.-;Name=ydaD;gene=ydaD;inference=ab initio prediction:Prodigal:2.6,similar to AA sequence:UniProtKB:P80873;locus_tag=DILJNIAH_00359;product=General stress protein 39
1	Prodigal:2.6	CDS	405372	406916	.	+	0	ID=DILJNIAH_00360;eC_number=1.2.1.88;Name=rocA;gene=rocA;inference=ab initio prediction:Prodigal:2.6,similar to AA sequence:UniProtKB:P99076;locus_tag=DILJNIAH_00360;product=1-pyrroline-5-carboxylate dehydrogenase
1	Prodigal:2.6	CDS	407211	407438	.	+	0	ID=DILJNIAH_00361;inference=ab initio prediction:Prodigal:2.6;locus_tag=DILJNIAH_00361;product=hypothetical protein
1	Prodigal:2.6	CDS	407444	409438	.	+	0	ID=DILJNIAH_00362;Name=feoB;dbxref=COG:COG0370;gene=feoB;inference=ab initio prediction:Prodigal:2.6,similar to AA sequence:UniProtKB:Q8GNS3;locus_tag=DILJNIAH_00362;product=Fe(2+) transporter FeoB
1	Prodigal:2.6	CDS	409453	409635	.	+	0	ID=DILJNIAH_00363;inference=ab initio prediction:Prodigal:2.6;locus_tag=DILJNIAH_00363;product=hypothetical protein
1	Prodigal:2.6	CDS	409818	410282	.	+	0	ID=DILJNIAH_00364;inference=ab initio prediction:Prodigal:2.6;locus_tag=DILJNIAH_00364;product=hypothetical protein
1	Prodigal:2.6	CDS	410587	411105	.	+	0	ID=DILJNIAH_00365;eC_number=2.1.1.63;Name=ogt;dbxref=COG:COG0350;gene=ogt;inference=ab initio prediction:Prodigal:2.6,similar to AA sequence:UniProtKB:P9WJW5;locus_tag=DILJNIAH_00365;product=Methylated-DNA--protein-cysteine methyltransferase
1	Prodigal:2.6	CDS	411357	412523	.	-	0	ID=DILJNIAH_00366;eC_number=2.3.3.10;Name=mvaS;dbxref=COG:COG3425;gene=mvaS;inference=ab initio prediction:Prodigal:2.6,similar to AA sequence:UniProtKB:Q9FD71;locus_tag=DILJNIAH_00366;product=Hydroxymethylglutaryl-CoA synthase
1	Prodigal:2.6	CDS	412768	414045	.	+	0	ID=DILJNIAH_00367;eC_number=1.1.1.88;Name=mvaA;gene=mvaA;inference=ab initio prediction:Prodigal:2.6,similar to AA sequence:UniProtKB:P13702;locus_tag=DILJNIAH_00367;product=3-hydroxy-3-methylglutaryl-coenzyme A reductase
1	Prodigal:2.6	CDS	414122	414553	.	-	0	ID=DILJNIAH_00368;Name=ssaA_2;dbxref=COG:COG3942;gene=ssaA_2;inference=ab initio prediction:Prodigal:2.6,similar to AA sequence:UniProtKB:Q2FV55;locus_tag=DILJNIAH_00368;product=Staphylococcal secretory antigen SsaA
1	Prodigal:2.6	CDS	414811	415008	.	-	0	ID=DILJNIAH_00369;inference=ab initio prediction:Prodigal:2.6;locus_tag=DILJNIAH_00369;product=hypothetical protein
1	Prodigal:2.6	CDS	415214	416098	.	+	0	ID=DILJNIAH_00370;Name=cynR;gene=cynR;inference=ab initio prediction:Prodigal:2.6,similar to AA sequence:UniProtKB:P27111;locus_tag=DILJNIAH_00370;product=HTH-type transcriptional regulator CynR
1	Prodigal:2.6	CDS	416410	416802	.	+	0	ID=DILJNIAH_00371;Name=cidA;dbxref=COG:COG1380;gene=cidA;inference=ab initio prediction:Prodigal:2.6,similar to AA sequence:UniProtKB:P60647;locus_tag=DILJNIAH_00371;product=Holin-like protein CidA
1	Prodigal:2.6	CDS	416799	417488	.	+	0	ID=DILJNIAH_00372;Name=cidB;dbxref=COG:COG1346;gene=cidB;inference=ab initio prediction:Prodigal:2.6,similar to AA sequence:UniProtKB:P60639;locus_tag=DILJNIAH_00372;product=Holin-like protein CidB
1	Prodigal:2.6	CDS	417538	419277	.	+	0	ID=DILJNIAH_00373;Name=ydaP;dbxref=COG:COG0028;gene=ydaP;inference=ab initio prediction:Prodigal:2.6,similar to AA sequence:UniProtKB:P96591;locus_tag=DILJNIAH_00373;product=Putative thiamine pyrophosphate-containing protein YdaP
1	Prodigal:2.6	CDS	419521	421548	.	+	0	ID=DILJNIAH_00374;eC_number=2.7.1.199;Name=ptsG;gene=ptsG;inference=ab initio prediction:Prodigal:2.6,similar to AA sequence:UniProtKB:Q7A807;locus_tag=DILJNIAH_00374;product=PTS system glucose-specific EIICBA component
1	Prodigal:2.6	CDS	421568	421948	.	+	0	ID=DILJNIAH_00375;inference=ab initio prediction:Prodigal:2.6;locus_tag=DILJNIAH_00375;product=hypothetical protein
1	Prodigal:2.6	CDS	422010	422777	.	+	0	ID=DILJNIAH_00376;inference=ab initio prediction:Prodigal:2.6;locus_tag=DILJNIAH_00376;product=hypothetical protein
1	Prodigal:2.6	CDS	422842	423912	.	-	0	ID=DILJNIAH_00377;eC_number=1.1.1.1;Name=adh_1;dbxref=COG:COG1063;gene=adh_1;inference=ab initio prediction:Prodigal:2.6,similar to AA sequence:UniProtKB:Q0KDL6;locus_tag=DILJNIAH_00377;product=Alcohol dehydrogenase
1	Prodigal:2.6	CDS	424117	424443	.	+	0	ID=DILJNIAH_00378;inference=ab initio prediction:Prodigal:2.6;locus_tag=DILJNIAH_00378;product=hypothetical protein
1	Prodigal:2.6	CDS	424626	425474	.	+	0	ID=DILJNIAH_00379;inference=ab initio prediction:Prodigal:2.6;locus_tag=DILJNIAH_00379;product=hypothetical protein
1	Prodigal:2.6	CDS	425557	426537	.	+	0	ID=DILJNIAH_00380;eC_number=3.1.1.-;Name=lipR;dbxref=COG:COG0657;gene=lipR;inference=ab initio prediction:Prodigal:2.6,similar to AA sequence:UniProtKB:P9WK85;locus_tag=DILJNIAH_00380;product=Putative acetyl-hydrolase LipR
1	Prodigal:2.6	CDS	426609	426926	.	-	0	ID=DILJNIAH_00381;inference=ab initio prediction:Prodigal:2.6;locus_tag=DILJNIAH_00381;product=hypothetical protein
1	Prodigal:2.6	CDS	427374	428531	.	+	0	ID=DILJNIAH_00382;Name=capB;gene=capB;inference=ab initio prediction:Prodigal:2.6,similar to AA sequence:UniProtKB:P19580;locus_tag=DILJNIAH_00382;product=Capsule biosynthesis protein CapB
1	Prodigal:2.6	CDS	428533	428985	.	+	0	ID=DILJNIAH_00383;Name=capC;gene=capC;inference=ab initio prediction:Prodigal:2.6,similar to AA sequence:UniProtKB:P19581;locus_tag=DILJNIAH_00383;product=Capsule biosynthesis protein CapC
1	Prodigal:2.6	CDS	429009	430082	.	+	0	ID=DILJNIAH_00384;Name=capA_2;gene=capA_2;inference=ab initio prediction:Prodigal:2.6,similar to AA sequence:UniProtKB:P19579;locus_tag=DILJNIAH_00384;product=Capsule biosynthesis protein CapA
1	Prodigal:2.6	CDS	430057	430233	.	+	0	ID=DILJNIAH_00385;inference=ab initio prediction:Prodigal:2.6;locus_tag=DILJNIAH_00385;product=hypothetical protein
1	Prodigal:2.6	CDS	430236	431840	.	+	0	ID=DILJNIAH_00386;eC_number=2.3.2.-;Name=capD;gene=capD;inference=ab initio prediction:Prodigal:2.6,similar to AA sequence:UniProtKB:Q51693;locus_tag=DILJNIAH_00386;product=Capsule biosynthesis protein CapD proenzyme
1	Prodigal:2.6	CDS	432096	432977	.	+	0	ID=DILJNIAH_00387;Name=glcU_1;dbxref=COG:COG4975;gene=glcU_1;inference=ab initio prediction:Prodigal:2.6,similar to AA sequence:UniProtKB:P40419;locus_tag=DILJNIAH_00387;product=putative glucose uptake protein GlcU
1	Prodigal:2.6	CDS	432999	433403	.	+	0	ID=DILJNIAH_00388;eC_number=5.4.99.62;Name=rbsD;dbxref=COG:COG1869;gene=rbsD;inference=ab initio prediction:Prodigal:2.6,similar to AA sequence:UniProtKB:Q2G1A5;locus_tag=DILJNIAH_00388;product=D-ribose pyranase
1	Prodigal:2.6	CDS	433457	434380	.	+	0	ID=DILJNIAH_00389;Name=rbsK/rbiA;gene=rbsK/rbiA;inference=ab initio prediction:Prodigal:2.6,similar to AA sequence:UniProtKB:P83534;locus_tag=DILJNIAH_00389;product=Bifunctional ribokinase/ribose-5-phosphate isomerase A
1	Prodigal:2.6	CDS	434408	434536	.	+	0	ID=DILJNIAH_00390;inference=ab initio prediction:Prodigal:2.6;locus_tag=DILJNIAH_00390;product=hypothetical protein
1	Prodigal:2.6	CDS	434671	436161	.	+	0	ID=DILJNIAH_00391;eC_number=2.7.1.17;Name=xylB_1;dbxref=COG:COG1070;gene=xylB_1;inference=ab initio prediction:Prodigal:2.6,similar to AA sequence:UniProtKB:P35850;locus_tag=DILJNIAH_00391;product=Xylulose kinase
1	Prodigal:2.6	CDS	436435	437220	.	+	0	ID=DILJNIAH_00392;inference=ab initio prediction:Prodigal:2.6;locus_tag=DILJNIAH_00392;product=hypothetical protein
1	Prodigal:2.6	CDS	437873	438916	.	+	0	ID=DILJNIAH_00393;inference=ab initio prediction:Prodigal:2.6;locus_tag=DILJNIAH_00393;product=hypothetical protein
1	Prodigal:2.6	CDS	438916	439599	.	+	0	ID=DILJNIAH_00394;eC_number=4.3.1.17;Name=sdhB;gene=sdhB;inference=ab initio prediction:Prodigal:2.6,similar to AA sequence:UniProtKB:P33074;locus_tag=DILJNIAH_00394;product=L-serine dehydratase%2C beta chain
1	Prodigal:2.6	CDS	439612	440511	.	+	0	ID=DILJNIAH_00395;eC_number=4.3.1.17;Name=sdhA;gene=sdhA;inference=ab initio prediction:Prodigal:2.6,similar to AA sequence:UniProtKB:P33073;locus_tag=DILJNIAH_00395;product=L-serine dehydratase%2C alpha chain
1	Prodigal:2.6	CDS	440998	442071	.	+	0	ID=DILJNIAH_00396;inference=ab initio prediction:Prodigal:2.6;locus_tag=DILJNIAH_00396;product=hypothetical protein
1	Prodigal:2.6	CDS	442330	442644	.	+	0	ID=DILJNIAH_00397;inference=ab initio prediction:Prodigal:2.6;locus_tag=DILJNIAH_00397;product=hypothetical protein
1	Prodigal:2.6	CDS	442629	443471	.	+	0	ID=DILJNIAH_00398;inference=ab initio prediction:Prodigal:2.6;locus_tag=DILJNIAH_00398;product=hypothetical protein
1	Prodigal:2.6	CDS	443580	443735	.	-	0	ID=DILJNIAH_00399;inference=ab initio prediction:Prodigal:2.6;locus_tag=DILJNIAH_00399;product=hypothetical protein
1	Prodigal:2.6	CDS	444301	444795	.	-	0	ID=DILJNIAH_00400;eC_number=2.3.1.-;Name=pitA_1;dbxref=COG:COG1247;gene=pitA_1;inference=ab initio prediction:Prodigal:2.6,similar to AA sequence:UniProtKB:Q9HUU7;locus_tag=DILJNIAH_00400;product=L-methionine sulfoximine/L-methionine sulfone acetyltransferase
1	Prodigal:2.6	CDS	444971	445582	.	+	0	ID=DILJNIAH_00401;inference=ab initio prediction:Prodigal:2.6;locus_tag=DILJNIAH_00401;product=hypothetical protein
1	Prodigal:2.6	CDS	445927	446736	.	+	0	ID=DILJNIAH_00402;eC_number=3.1.3.23;Name=ybiV;dbxref=COG:COG0561;gene=ybiV;inference=ab initio prediction:Prodigal:2.6,similar to AA sequence:UniProtKB:P75792;locus_tag=DILJNIAH_00402;product=Sugar phosphatase YbiV
1	Prodigal:2.6	CDS	446923	447915	.	-	0	ID=DILJNIAH_00403;eC_number=1.1.1.28;Name=ldhD_2;dbxref=COG:COG1052;gene=ldhD_2;inference=ab initio prediction:Prodigal:2.6,similar to AA sequence:UniProtKB:P72357;locus_tag=DILJNIAH_00403;product=D-lactate dehydrogenase
1	Prodigal:2.6	CDS	448162	448824	.	+	0	ID=DILJNIAH_00404;eC_number=1.-.-.-;inference=ab initio prediction:Prodigal:2.6,similar to AA sequence:UniProtKB:Q7A3H8;locus_tag=DILJNIAH_00404;product=Putative NAD(P)H nitroreductase
1	Prodigal:2.6	CDS	449202	450695	.	+	0	ID=DILJNIAH_00405;eC_number=1.2.1.3;Name=aldA_1;gene=aldA_1;inference=ab initio prediction:Prodigal:2.6,similar to AA sequence:UniProtKB:Q7A825;locus_tag=DILJNIAH_00405;product=Putative aldehyde dehydrogenase AldA
1	Prodigal:2.6	CDS	451639	452436	.	-	0	ID=DILJNIAH_00406;eC_number=1.13.11.2;Name=catE_1;dbxref=COG:COG2514;gene=catE_1;inference=ab initio prediction:Prodigal:2.6,similar to AA sequence:UniProtKB:P54721;locus_tag=DILJNIAH_00406;product=Catechol-2%2C3-dioxygenase
1	Prodigal:2.6	CDS	452698	452979	.	-	0	ID=DILJNIAH_00407;Name=yjdJ;dbxref=COG:COG2388;gene=yjdJ;inference=ab initio prediction:Prodigal:2.6,similar to AA sequence:UniProtKB:P39274;locus_tag=DILJNIAH_00407;product=putative protein YjdJ
1	Prodigal:2.6	CDS	453182	453721	.	+	0	ID=DILJNIAH_00408;Name=ssaB;dbxref=COG:COG0803;gene=ssaB;inference=ab initio prediction:Prodigal:2.6,similar to AA sequence:UniProtKB:P31304;locus_tag=DILJNIAH_00408;product=Manganese ABC transporter substrate-binding lipoprotein
1	Prodigal:2.6	CDS	453764	454093	.	+	0	ID=DILJNIAH_00409;Name=znuA_2;dbxref=COG:COG0803;gene=znuA_2;inference=ab initio prediction:Prodigal:2.6,similar to AA sequence:UniProtKB:O34966;locus_tag=DILJNIAH_00409;product=High-affinity zinc uptake system binding-protein ZnuA
1	Prodigal:2.6	CDS	454164	455588	.	-	0	ID=DILJNIAH_00410;eC_number=1.2.1.22;Name=aldA_2;dbxref=COG:COG1012;gene=aldA_2;inference=ab initio prediction:Prodigal:2.6,similar to AA sequence:UniProtKB:P25553;locus_tag=DILJNIAH_00410;product=Lactaldehyde dehydrogenase
1	Prodigal:2.6	CDS	455837	456886	.	-	0	ID=DILJNIAH_00411;inference=ab initio prediction:Prodigal:2.6;locus_tag=DILJNIAH_00411;product=hypothetical protein
1	Prodigal:2.6	CDS	457234	459021	.	+	0	ID=DILJNIAH_00412;Name=nhaP2;dbxref=COG:COG3263;gene=nhaP2;inference=ab initio prediction:Prodigal:2.6,similar to AA sequence:UniProtKB:Q87KV8;locus_tag=DILJNIAH_00412;product=K(+)/H(+) antiporter NhaP2
1	Prodigal:2.6	CDS	459244	461208	.	-	0	ID=DILJNIAH_00413;eC_number=3.1.3.11;Name=fbp;gene=fbp;inference=ab initio prediction:Prodigal:2.6,similar to AA sequence:UniProtKB:Q7A3I5;locus_tag=DILJNIAH_00413;product=Fructose-1%2C6-bisphosphatase class 3
1	Prodigal:2.6	CDS	461382	461996	.	-	0	ID=DILJNIAH_00414;dbxref=COG:COG0586;inference=ab initio prediction:Prodigal:2.6,similar to AA sequence:UniProtKB:P9WP09;locus_tag=DILJNIAH_00414;product=putative membrane protein
1	Prodigal:2.6	CDS	462104	463102	.	-	0	ID=DILJNIAH_00415;eC_number=2.7.7.80;Name=moeB_1;dbxref=COG:COG0476;gene=moeB_1;inference=ab initio prediction:Prodigal:2.6,similar to AA sequence:UniProtKB:P12282;locus_tag=DILJNIAH_00415;product=Molybdopterin-synthase adenylyltransferase
1	Prodigal:2.6	CDS	463104	463871	.	-	0	ID=DILJNIAH_00416;eC_number=2.8.1.10;Name=thiG;dbxref=COG:COG2022;gene=thiG;inference=ab initio prediction:Prodigal:2.6,similar to AA sequence:UniProtKB:O31618;locus_tag=DILJNIAH_00416;product=Thiazole synthase
1	Prodigal:2.6	CDS	463873	464073	.	-	0	ID=DILJNIAH_00417;Name=thiS;dbxref=COG:COG2104;gene=thiS;inference=ab initio prediction:Prodigal:2.6,similar to AA sequence:UniProtKB:O31617;locus_tag=DILJNIAH_00417;product=Sulfur carrier protein ThiS
1	Prodigal:2.6	CDS	464057	465175	.	-	0	ID=DILJNIAH_00418;eC_number=1.4.3.19;Name=thiO;dbxref=COG:COG0665;gene=thiO;inference=ab initio prediction:Prodigal:2.6,similar to AA sequence:UniProtKB:Q5L2C2;locus_tag=DILJNIAH_00418;product=Glycine oxidase
1	Prodigal:2.6	CDS	465168	465767	.	-	0	ID=DILJNIAH_00419;eC_number=2.5.1.3;Name=thiE_1;dbxref=COG:COG0352;gene=thiE_1;inference=ab initio prediction:Prodigal:2.6,similar to AA sequence:UniProtKB:P39594;locus_tag=DILJNIAH_00419;product=Thiamine-phosphate synthase
1	Prodigal:2.6	CDS	466439	467713	.	+	0	ID=DILJNIAH_00420;Name=garP;gene=garP;inference=ab initio prediction:Prodigal:2.6,similar to AA sequence:UniProtKB:P0AA80;locus_tag=DILJNIAH_00420;product=putative galactarate transporter
1	Prodigal:2.6	CDS	467866	468156	.	+	0	ID=DILJNIAH_00421;eC_number=1.-.-.-;Name=ycnE;dbxref=COG:COG1359;gene=ycnE;inference=ab initio prediction:Prodigal:2.6,similar to AA sequence:UniProtKB:P94425;locus_tag=DILJNIAH_00421;product=Putative monooxygenase YcnE
1	Prodigal:2.6	CDS	468318	470234	.	+	0	ID=DILJNIAH_00422;Name=yccS;dbxref=COG:COG1289;gene=yccS;inference=ab initio prediction:Prodigal:2.6,similar to AA sequence:UniProtKB:P75870;locus_tag=DILJNIAH_00422;product=Inner membrane protein YccS
1	Prodigal:2.6	CDS	470312	470725	.	+	0	ID=DILJNIAH_00423;inference=ab initio prediction:Prodigal:2.6;locus_tag=DILJNIAH_00423;product=hypothetical protein
1	Prodigal:2.6	CDS	470989	471690	.	+	0	ID=DILJNIAH_00424;eC_number=2.7.6.5;Name=ywaC;dbxref=COG:COG2357;gene=ywaC;inference=ab initio prediction:Prodigal:2.6,similar to AA sequence:UniProtKB:P39583;locus_tag=DILJNIAH_00424;product=GTP pyrophosphokinase YwaC
1	Prodigal:2.6	CDS	471810	472727	.	-	0	ID=DILJNIAH_00425;inference=ab initio prediction:Prodigal:2.6;locus_tag=DILJNIAH_00425;product=hypothetical protein
1	Prodigal:2.6	CDS	472997	474169	.	-	0	ID=DILJNIAH_00426;inference=ab initio prediction:Prodigal:2.6;locus_tag=DILJNIAH_00426;product=hypothetical protein
1	Prodigal:2.6	CDS	474365	475240	.	+	0	ID=DILJNIAH_00427;eC_number=3.1.1.2;inference=ab initio prediction:Prodigal:2.6,similar to AA sequence:UniProtKB:P22862;locus_tag=DILJNIAH_00427;product=Arylesterase
1	Prodigal:2.6	CDS	475320	476042	.	+	0	ID=DILJNIAH_00428;Name=merR1;gene=merR1;inference=ab initio prediction:Prodigal:2.6,similar to AA sequence:UniProtKB:P22853;locus_tag=DILJNIAH_00428;product=Mercuric resistance operon regulatory protein
1	Prodigal:2.6	CDS	476200	477558	.	-	0	ID=DILJNIAH_00429;Name=glpT;dbxref=COG:COG2271;gene=glpT;inference=ab initio prediction:Prodigal:2.6,similar to AA sequence:UniProtKB:P08194;locus_tag=DILJNIAH_00429;product=Glycerol-3-phosphate transporter
1	Prodigal:2.6	CDS	477926	478606	.	+	0	ID=DILJNIAH_00430;Name=rspR;dbxref=COG:COG1802;gene=rspR;inference=ab initio prediction:Prodigal:2.6,similar to AA sequence:UniProtKB:P0ACM2;locus_tag=DILJNIAH_00430;product=HTH-type transcriptional repressor RspR
1	Prodigal:2.6	CDS	478630	480171	.	+	0	ID=DILJNIAH_00431;eC_number=2.7.1.17;Name=xylB_2;dbxref=COG:COG1070;gene=xylB_2;inference=ab initio prediction:Prodigal:2.6,similar to AA sequence:UniProtKB:P35850;locus_tag=DILJNIAH_00431;product=Xylulose kinase
1	Prodigal:2.6	CDS	480221	481579	.	+	0	ID=DILJNIAH_00432;Name=gntT;dbxref=COG:COG2610;gene=gntT;inference=ab initio prediction:Prodigal:2.6,similar to AA sequence:UniProtKB:P39835;locus_tag=DILJNIAH_00432;product=High-affinity gluconate transporter
1	Prodigal:2.6	CDS	481828	482694	.	+	0	ID=DILJNIAH_00433;eC_number=2.7.7.9;Name=gtaB;dbxref=COG:COG1210;gene=gtaB;inference=ab initio prediction:Prodigal:2.6,similar to AA sequence:UniProtKB:Q2G1T6;locus_tag=DILJNIAH_00433;product=UTP--glucose-1-phosphate uridylyltransferase
1	Prodigal:2.6	CDS	482912	484552	.	-	0	ID=DILJNIAH_00434;eC_number=5.4.2.2;Name=pgcA;dbxref=COG:COG1109;gene=pgcA;inference=ab initio prediction:Prodigal:2.6,similar to AA sequence:UniProtKB:Q2FVC1;locus_tag=DILJNIAH_00434;product=Phosphoglucomutase
1	Prodigal:2.6	CDS	484770	486260	.	+	0	ID=DILJNIAH_00435;eC_number=2.4.1.52;Name=tagE_1;dbxref=COG:COG0438;gene=tagE_1;inference=ab initio prediction:Prodigal:2.6,similar to AA sequence:UniProtKB:P13484;locus_tag=DILJNIAH_00435;product=Poly(glycerol-phosphate) alpha-glucosyltransferase
1	Prodigal:2.6	CDS	486619	488085	.	+	0	ID=DILJNIAH_00436;eC_number=3.1.21.4;Name=sau3AIR;gene=sau3AIR;inference=ab initio prediction:Prodigal:2.6,similar to AA sequence:UniProtKB:P16667;locus_tag=DILJNIAH_00436;product=Type-2 restriction enzyme Sau3AI
1	Prodigal:2.6	CDS	488184	489422	.	+	0	ID=DILJNIAH_00437;eC_number=2.1.1.37;Name=hhaIM;gene=hhaIM;inference=ab initio prediction:Prodigal:2.6,similar to AA sequence:UniProtKB:P05102;locus_tag=DILJNIAH_00437;product=Modification methylase HhaI
1	Prodigal:2.6	CDS	489694	489885	.	+	0	ID=DILJNIAH_00438;inference=ab initio prediction:Prodigal:2.6;locus_tag=DILJNIAH_00438;product=hypothetical protein
1	Prodigal:2.6	CDS	490168	490290	.	-	0	ID=DILJNIAH_00439;inference=ab initio prediction:Prodigal:2.6;locus_tag=DILJNIAH_00439;product=hypothetical protein
1	Prodigal:2.6	CDS	490372	490464	.	-	0	ID=DILJNIAH_00440;inference=ab initio prediction:Prodigal:2.6;locus_tag=DILJNIAH_00440;product=hypothetical protein
1	Prodigal:2.6	CDS	490652	491344	.	+	0	ID=DILJNIAH_00441;eC_number=1.-.-.-;inference=ab initio prediction:Prodigal:2.6,similar to AA sequence:UniProtKB:Q7A3L9;locus_tag=DILJNIAH_00441;product=putative oxidoreductase
1	Prodigal:2.6	CDS	491433	492686	.	+	0	ID=DILJNIAH_00442;eC_number=3.5.1.-;Name=ylmB;dbxref=COG:COG0624;gene=ylmB;inference=ab initio prediction:Prodigal:2.6,similar to AA sequence:UniProtKB:Q9K9G9;locus_tag=DILJNIAH_00442;product=N-formyl-4-amino-5-aminomethyl-2-methylpyrimidine deformylase
1	Prodigal:2.6	CDS	492856	495060	.	-	0	ID=DILJNIAH_00443;eC_number=2.7.4.1;Name=ppk;dbxref=COG:COG0855;gene=ppk;inference=ab initio prediction:Prodigal:2.6,similar to AA sequence:UniProtKB:P0DP44;locus_tag=DILJNIAH_00443;product=Polyphosphate kinase
1	Prodigal:2.6	CDS	495084	496616	.	-	0	ID=DILJNIAH_00444;eC_number=3.6.1.40;Name=gppA;dbxref=COG:COG0248;gene=gppA;inference=ab initio prediction:Prodigal:2.6,similar to AA sequence:UniProtKB:P25552;locus_tag=DILJNIAH_00444;product=Guanosine-5'-triphosphate%2C3'-diphosphate pyrophosphatase
1	Prodigal:2.6	CDS	496930	497748	.	+	0	ID=DILJNIAH_00445;eC_number=1.1.1.-;Name=lvr;gene=lvr;inference=ab initio prediction:Prodigal:2.6,similar to AA sequence:UniProtKB:Q9LBG2;locus_tag=DILJNIAH_00445;product=Levodione reductase
1	Prodigal:2.6	CDS	497910	498098	.	-	0	ID=DILJNIAH_00446;inference=ab initio prediction:Prodigal:2.6;locus_tag=DILJNIAH_00446;product=hypothetical protein
1	Prodigal:2.6	CDS	498115	499191	.	-	0	ID=DILJNIAH_00447;eC_number=3.4.11.-;Name=ysdC;dbxref=COG:COG1363;gene=ysdC;inference=ab initio prediction:Prodigal:2.6,similar to AA sequence:UniProtKB:P94521;locus_tag=DILJNIAH_00447;product=Putative aminopeptidase YsdC
1	Prodigal:2.6	CDS	499375	499842	.	+	0	ID=DILJNIAH_00448;Name=yehR;dbxref=COG:COG4808;gene=yehR;inference=ab initio prediction:Prodigal:2.6,similar to AA sequence:UniProtKB:P33354;locus_tag=DILJNIAH_00448;product=putative lipoprotein YehR
1	Prodigal:2.6	CDS	499895	501472	.	-	0	ID=DILJNIAH_00449;eC_number=1.4.1.13;Name=gltB_1;gene=gltB_1;inference=ab initio prediction:Prodigal:2.6,similar to AA sequence:UniProtKB:Q05755;locus_tag=DILJNIAH_00449;product=Glutamate synthase [NADPH] large chain
1	Prodigal:2.6	CDS	501617	502399	.	+	0	ID=DILJNIAH_00450;inference=ab initio prediction:Prodigal:2.6;locus_tag=DILJNIAH_00450;product=hypothetical protein
1	Prodigal:2.6	CDS	502428	503198	.	+	0	ID=DILJNIAH_00451;inference=ab initio prediction:Prodigal:2.6;locus_tag=DILJNIAH_00451;product=hypothetical protein
1	Prodigal:2.6	CDS	503341	504093	.	+	0	ID=DILJNIAH_00452;inference=ab initio prediction:Prodigal:2.6;locus_tag=DILJNIAH_00452;product=hypothetical protein
1	Prodigal:2.6	CDS	504205	504867	.	+	0	ID=DILJNIAH_00453;eC_number=3.6.3.-;Name=fetA;dbxref=COG:COG4619;gene=fetA;inference=ab initio prediction:Prodigal:2.6,similar to AA sequence:UniProtKB:P77279;locus_tag=DILJNIAH_00453;product=putative iron export ATP-binding protein FetA
1	Prodigal:2.6	CDS	504860	505636	.	+	0	ID=DILJNIAH_00454;Name=fetB;dbxref=COG:COG0390;gene=fetB;inference=ab initio prediction:Prodigal:2.6,similar to AA sequence:UniProtKB:P77307;locus_tag=DILJNIAH_00454;product=putative iron export permease protein FetB
1	Prodigal:2.6	CDS	505775	506953	.	+	0	ID=DILJNIAH_00455;Name=pbuE;dbxref=COG:COG2814;gene=pbuE;inference=ab initio prediction:Prodigal:2.6,similar to AA sequence:UniProtKB:Q797E3;locus_tag=DILJNIAH_00455;product=Purine efflux pump PbuE
1	Prodigal:2.6	CDS	507036	508391	.	-	0	ID=DILJNIAH_00456;eC_number=3.1.1.-;Name=pnbA;dbxref=COG:COG2272;gene=pnbA;inference=ab initio prediction:Prodigal:2.6,similar to AA sequence:UniProtKB:P37967;locus_tag=DILJNIAH_00456;product=Para-nitrobenzyl esterase
1	Prodigal:2.6	CDS	508708	510387	.	-	0	ID=DILJNIAH_00457;Name=yveA;dbxref=COG:COG0531;gene=yveA;inference=ab initio prediction:Prodigal:2.6,similar to AA sequence:UniProtKB:O07002;locus_tag=DILJNIAH_00457;product=Aspartate-proton symporter
1	Prodigal:2.6	CDS	510987	512039	.	-	0	ID=DILJNIAH_00458;eC_number=1.-.-.-;Name=ydjJ;dbxref=COG:COG1063;gene=ydjJ;inference=ab initio prediction:Prodigal:2.6,similar to AA sequence:UniProtKB:P77280;locus_tag=DILJNIAH_00458;product=putative zinc-type alcohol dehydrogenase-like protein YdjJ
1	Prodigal:2.6	CDS	512529	513785	.	+	0	ID=DILJNIAH_00459;eC_number=3.6.3.32;Name=opuCA_2;gene=opuCA_2;inference=ab initio prediction:Prodigal:2.6,similar to AA sequence:UniProtKB:G2JZ44;locus_tag=DILJNIAH_00459;product=Carnitine transport ATP-binding protein OpuCA
1	Prodigal:2.6	CDS	513788	514423	.	+	0	ID=DILJNIAH_00460;Name=opuCB_2;gene=opuCB_2;inference=ab initio prediction:Prodigal:2.6,similar to AA sequence:UniProtKB:G2JZ43;locus_tag=DILJNIAH_00460;product=Carnitine transport permease protein OpuCB
1	Prodigal:2.6	CDS	514440	515384	.	+	0	ID=DILJNIAH_00461;Name=opuBC;dbxref=COG:COG1732;gene=opuBC;inference=ab initio prediction:Prodigal:2.6,similar to AA sequence:UniProtKB:Q45462;locus_tag=DILJNIAH_00461;product=Choline-binding protein
1	Prodigal:2.6	CDS	515384	516079	.	+	0	ID=DILJNIAH_00462;Name=opuCD_2;dbxref=COG:COG1174;gene=opuCD_2;inference=ab initio prediction:Prodigal:2.6,similar to AA sequence:UniProtKB:O34742;locus_tag=DILJNIAH_00462;product=Glycine betaine/carnitine/choline transport system permease protein OpuCD
1	Prodigal:2.6	CDS	516261	516962	.	-	0	ID=DILJNIAH_00463;Name=lrgB;dbxref=COG:COG1346;gene=lrgB;inference=ab initio prediction:Prodigal:2.6,similar to AA sequence:UniProtKB:P60643;locus_tag=DILJNIAH_00463;product=Antiholin-like protein LrgB
1	Prodigal:2.6	CDS	516966	517424	.	-	0	ID=DILJNIAH_00464;Name=lrgA;dbxref=COG:COG1380;gene=lrgA;inference=ab initio prediction:Prodigal:2.6,similar to AA sequence:UniProtKB:P72358;locus_tag=DILJNIAH_00464;product=Antiholin-like protein LrgA
1	Prodigal:2.6	CDS	517559	518317	.	-	0	ID=DILJNIAH_00465;Name=lytR;dbxref=COG:COG3279;gene=lytR;inference=ab initio prediction:Prodigal:2.6,similar to AA sequence:UniProtKB:P60611;locus_tag=DILJNIAH_00465;product=Sensory transduction protein LytR
1	Prodigal:2.6	CDS	518298	520073	.	-	0	ID=DILJNIAH_00466;eC_number=2.7.13.3;Name=ypdA;dbxref=COG:COG3275;gene=ypdA;inference=ab initio prediction:Prodigal:2.6,similar to AA sequence:UniProtKB:P0AA93;locus_tag=DILJNIAH_00466;product=Sensor histidine kinase YpdA
1	Prodigal:2.6	CDS	520497	521897	.	+	0	ID=DILJNIAH_00467;Name=norB_2;dbxref=COG:COG0477;gene=norB_2;inference=ab initio prediction:Prodigal:2.6,similar to AA sequence:UniProtKB:Q2FYJ5;locus_tag=DILJNIAH_00467;product=Quinolone resistance protein NorB
1	Prodigal:2.6	CDS	522321	523253	.	+	0	ID=DILJNIAH_00468;eC_number=1.1.1.169;Name=panE;dbxref=COG:COG1893;gene=panE;inference=ab initio prediction:Prodigal:2.6,similar to AA sequence:UniProtKB:P0A9J4;locus_tag=DILJNIAH_00468;product=2-dehydropantoate 2-reductase
1	Prodigal:2.6	CDS	523376	524212	.	-	0	ID=DILJNIAH_00469;Name=yidC_1;gene=yidC_1;inference=ab initio prediction:Prodigal:2.6,similar to AA sequence:UniProtKB:P65629;locus_tag=DILJNIAH_00469;product=Membrane protein insertase YidC
1	Prodigal:2.6	CDS	524373	525890	.	-	0	ID=DILJNIAH_00470;Name=flp;gene=flp;inference=ab initio prediction:Prodigal:2.6,similar to AA sequence:UniProtKB:Q7A3Q5;locus_tag=DILJNIAH_00470;product=Protein flp
1	Prodigal:2.6	CDS	526177	528006	.	+	0	ID=DILJNIAH_00471;inference=ab initio prediction:Prodigal:2.6;locus_tag=DILJNIAH_00471;product=hypothetical protein
1	Prodigal:2.6	CDS	528154	529530	.	-	0	ID=DILJNIAH_00472;Name=cycA_2;dbxref=COG:COG1113;gene=cycA_2;inference=ab initio prediction:Prodigal:2.6,similar to AA sequence:UniProtKB:P0AAE0;locus_tag=DILJNIAH_00472;product=D-serine/D-alanine/glycine transporter
1	Prodigal:2.6	CDS	529848	530657	.	+	0	ID=DILJNIAH_00473;eC_number=3.1.4.53;Name=cpdA_1;gene=cpdA_1;inference=ab initio prediction:Prodigal:2.6,protein motif:HAMAP:MF_00905;locus_tag=DILJNIAH_00473;product=3'%2C5'-cyclic adenosine monophosphate phosphodiesterase CpdA
1	Prodigal:2.6	CDS	530720	531328	.	-	0	ID=DILJNIAH_00474;inference=ab initio prediction:Prodigal:2.6;locus_tag=DILJNIAH_00474;product=hypothetical protein
1	Prodigal:2.6	CDS	531635	532834	.	-	0	ID=DILJNIAH_00475;Name=bcr_1;gene=bcr_1;inference=ab initio prediction:Prodigal:2.6,similar to AA sequence:UniProtKB:P28246;locus_tag=DILJNIAH_00475;product=Bicyclomycin resistance protein
1	Prodigal:2.6	CDS	533098	533799	.	-	0	ID=DILJNIAH_00476;inference=ab initio prediction:Prodigal:2.6;locus_tag=DILJNIAH_00476;product=hypothetical protein
1	Prodigal:2.6	CDS	533830	534981	.	-	0	ID=DILJNIAH_00477;eC_number=2.7.1.165;Name=garK_1;dbxref=COG:COG1929;gene=garK_1;inference=ab initio prediction:Prodigal:2.6,similar to AA sequence:UniProtKB:P23524;locus_tag=DILJNIAH_00477;product=Glycerate 2-kinase
1	Prodigal:2.6	CDS	535265	536737	.	+	0	ID=DILJNIAH_00478;inference=ab initio prediction:Prodigal:2.6;locus_tag=DILJNIAH_00478;product=hypothetical protein
1	Prodigal:2.6	CDS	536758	537144	.	+	0	ID=DILJNIAH_00479;inference=ab initio prediction:Prodigal:2.6;locus_tag=DILJNIAH_00479;product=hypothetical protein
1	Prodigal:2.6	CDS	537429	538316	.	+	0	ID=DILJNIAH_00480;Name=fieF;dbxref=COG:COG0053;gene=fieF;inference=ab initio prediction:Prodigal:2.6,similar to AA sequence:UniProtKB:P69380;locus_tag=DILJNIAH_00480;product=Ferrous-iron efflux pump FieF
1	Prodigal:2.6	CDS	538558	539244	.	+	0	ID=DILJNIAH_00481;eC_number=5.4.2.11;Name=gpmA_1;gene=gpmA_1;inference=ab initio prediction:Prodigal:2.6,similar to AA sequence:UniProtKB:P99153;locus_tag=DILJNIAH_00481;product=2%2C3-bisphosphoglycerate-dependent phosphoglycerate mutase
1	Prodigal:2.6	CDS	539749	540537	.	+	0	ID=DILJNIAH_00482;Name=tcyA;dbxref=COG:COG0834;gene=tcyA;inference=ab initio prediction:Prodigal:2.6,similar to AA sequence:UniProtKB:P42199;locus_tag=DILJNIAH_00482;product=L-cystine-binding protein TcyA
1	Prodigal:2.6	CDS	540518	541237	.	+	0	ID=DILJNIAH_00483;Name=tcyB;dbxref=COG:COG0765;gene=tcyB;inference=ab initio prediction:Prodigal:2.6,similar to AA sequence:UniProtKB:P42200;locus_tag=DILJNIAH_00483;product=L-cystine transport system permease protein TcyB
1	Prodigal:2.6	CDS	541234	541965	.	+	0	ID=DILJNIAH_00484;eC_number=3.6.3.-;Name=tcyC;dbxref=COG:COG1126;gene=tcyC;inference=ab initio prediction:Prodigal:2.6,similar to AA sequence:UniProtKB:P39456;locus_tag=DILJNIAH_00484;product=L-cystine import ATP-binding protein TcyC
1	Prodigal:2.6	CDS	542109	542255	.	-	0	ID=DILJNIAH_00485;inference=ab initio prediction:Prodigal:2.6;locus_tag=DILJNIAH_00485;product=hypothetical protein
1	Prodigal:2.6	CDS	542641	543888	.	-	0	ID=DILJNIAH_00486;eC_number=2.3.2.17;Name=femA_1;gene=femA_1;inference=ab initio prediction:Prodigal:2.6,similar to AA sequence:UniProtKB:Q7A5R3;locus_tag=DILJNIAH_00486;product=Aminoacyltransferase FemA
1	Prodigal:2.6	CDS	544249	544611	.	+	0	ID=DILJNIAH_00487;inference=ab initio prediction:Prodigal:2.6;locus_tag=DILJNIAH_00487;product=hypothetical protein
1	Prodigal:2.6	CDS	544635	545231	.	+	0	ID=DILJNIAH_00488;Name=bdbD;dbxref=COG:COG1651;gene=bdbD;inference=ab initio prediction:Prodigal:2.6,similar to AA sequence:UniProtKB:O32218;locus_tag=DILJNIAH_00488;product=Disulfide bond formation protein D
1	Prodigal:2.6	CDS	545513	545983	.	+	0	ID=DILJNIAH_00489;inference=ab initio prediction:Prodigal:2.6;locus_tag=DILJNIAH_00489;product=hypothetical protein
1	Prodigal:2.6	CDS	546218	547039	.	+	0	ID=DILJNIAH_00490;Name=nirC;dbxref=COG:COG2116;gene=nirC;inference=ab initio prediction:Prodigal:2.6,similar to AA sequence:UniProtKB:P0AC26;locus_tag=DILJNIAH_00490;product=Nitrite transporter NirC
1	Prodigal:2.6	CDS	547482	548018	.	+	0	ID=DILJNIAH_00491;eC_number=2.3.1.-;Name=ytmI;gene=ytmI;inference=ab initio prediction:Prodigal:2.6,similar to AA sequence:UniProtKB:O34350;locus_tag=DILJNIAH_00491;product=putative N-acetyltransferase YtmI
1	Prodigal:2.6	CDS	548318	548473	.	-	0	ID=DILJNIAH_00492;inference=ab initio prediction:Prodigal:2.6;locus_tag=DILJNIAH_00492;product=hypothetical protein
1	Prodigal:2.6	CDS	548754	550229	.	-	0	ID=DILJNIAH_00493;Name=gsiB;dbxref=COG:COG0747;gene=gsiB;inference=ab initio prediction:Prodigal:2.6,similar to AA sequence:UniProtKB:P75797;locus_tag=DILJNIAH_00493;product=Glutathione-binding protein GsiB
1	Prodigal:2.6	CDS	550382	550489	.	+	0	ID=DILJNIAH_00494;inference=ab initio prediction:Prodigal:2.6;locus_tag=DILJNIAH_00494;product=hypothetical protein
1	Prodigal:2.6	CDS	550479	551198	.	+	0	ID=DILJNIAH_00495;eC_number=4.99.1.4;Name=sirB;dbxref=COG:COG2138;gene=sirB;inference=ab initio prediction:Prodigal:2.6,similar to AA sequence:UniProtKB:O34632;locus_tag=DILJNIAH_00495;product=Sirohydrochlorin ferrochelatase
1	Prodigal:2.6	CDS	551636	554041	.	+	0	ID=DILJNIAH_00496;eC_number=1.7.1.4;Name=nasD;dbxref=COG:COG1251;gene=nasD;inference=ab initio prediction:Prodigal:2.6,similar to AA sequence:UniProtKB:P42435;locus_tag=DILJNIAH_00496;product=Nitrite reductase [NAD(P)H]
1	Prodigal:2.6	CDS	554044	554358	.	+	0	ID=DILJNIAH_00497;eC_number=1.7.1.4;Name=nasE;dbxref=COG:COG2146;gene=nasE;inference=ab initio prediction:Prodigal:2.6,similar to AA sequence:UniProtKB:P42436;locus_tag=DILJNIAH_00497;product=Assimilatory nitrite reductase [NAD(P)H] small subunit
1	Prodigal:2.6	CDS	554349	555284	.	+	0	ID=DILJNIAH_00498;eC_number=2.1.1.107;Name=sumT_2;dbxref=COG:COG0007;gene=sumT_2;inference=ab initio prediction:Prodigal:2.6,similar to AA sequence:UniProtKB:O34744;locus_tag=DILJNIAH_00498;product=Uroporphyrinogen-III C-methyltransferase
1	Prodigal:2.6	CDS	555463	559146	.	+	0	ID=DILJNIAH_00499;eC_number=1.7.99.4;Name=narG;dbxref=COG:COG5013;gene=narG;inference=ab initio prediction:Prodigal:2.6,similar to AA sequence:UniProtKB:P09152;locus_tag=DILJNIAH_00499;product=Respiratory nitrate reductase 1 alpha chain
1	Prodigal:2.6	CDS	559136	560689	.	+	0	ID=DILJNIAH_00500;eC_number=1.7.99.4;Name=narH;dbxref=COG:COG1140;gene=narH;inference=ab initio prediction:Prodigal:2.6,similar to AA sequence:UniProtKB:P11349;locus_tag=DILJNIAH_00500;product=Respiratory nitrate reductase 1 beta chain
1	Prodigal:2.6	CDS	560655	561257	.	+	0	ID=DILJNIAH_00501;Name=narW;dbxref=COG:COG2180;gene=narW;inference=ab initio prediction:Prodigal:2.6,similar to AA sequence:UniProtKB:P19317;locus_tag=DILJNIAH_00501;product=putative nitrate reductase molybdenum cofactor assembly chaperone NarW
1	Prodigal:2.6	CDS	561250	561927	.	+	0	ID=DILJNIAH_00502;eC_number=1.7.99.4;Name=narX;gene=narX;inference=ab initio prediction:Prodigal:2.6,similar to AA sequence:UniProtKB:P9WJQ0;locus_tag=DILJNIAH_00502;product=Nitrate reductase-like protein NarX
1	Prodigal:2.6	CDS	561947	562399	.	+	0	ID=DILJNIAH_00503;inference=ab initio prediction:Prodigal:2.6;locus_tag=DILJNIAH_00503;product=hypothetical protein
1	Prodigal:2.6	CDS	562409	563443	.	+	0	ID=DILJNIAH_00504;eC_number=2.7.13.3;Name=nreB;gene=nreB;inference=ab initio prediction:Prodigal:2.6,similar to AA sequence:UniProtKB:Q7WZY5;locus_tag=DILJNIAH_00504;product=Oxygen sensor histidine kinase NreB
1	Prodigal:2.6	CDS	563472	564128	.	+	0	ID=DILJNIAH_00505;Name=nreC;dbxref=COG:COG2197;gene=nreC;inference=ab initio prediction:Prodigal:2.6,similar to AA sequence:UniProtKB:Q7WZY4;locus_tag=DILJNIAH_00505;product=Oxygen regulatory protein NreC
1	Prodigal:2.6	CDS	564385	565548	.	+	0	ID=DILJNIAH_00506;Name=narT;dbxref=COG:COG2223;gene=narT;inference=ab initio prediction:Prodigal:2.6,similar to AA sequence:UniProtKB:O33854;locus_tag=DILJNIAH_00506;product=putative nitrate transporter NarT
1	Prodigal:2.6	CDS	566253	566699	.	-	0	ID=DILJNIAH_00507;Name=sarZ;gene=sarZ;inference=ab initio prediction:Prodigal:2.6,similar to AA sequence:UniProtKB:Q2FVN3;locus_tag=DILJNIAH_00507;product=HTH-type transcriptional regulator SarZ
1	Prodigal:2.6	CDS	566863	567492	.	+	0	ID=DILJNIAH_00508;eC_number=1.-.-.-;Name=yodC;dbxref=COG:COG0778;gene=yodC;inference=ab initio prediction:Prodigal:2.6,similar to AA sequence:UniProtKB:P81102;locus_tag=DILJNIAH_00508;product=Putative NAD(P)H nitroreductase YodC
1	Prodigal:2.6	CDS	567616	567981	.	+	0	ID=DILJNIAH_00509;inference=ab initio prediction:Prodigal:2.6;locus_tag=DILJNIAH_00509;product=hypothetical protein
1	Prodigal:2.6	CDS	568146	569426	.	+	0	ID=DILJNIAH_00510;Name=gltT;gene=gltT;inference=ab initio prediction:Prodigal:2.6,similar to AA sequence:UniProtKB:P24943;locus_tag=DILJNIAH_00510;product=Proton/sodium-glutamate symport protein
1	Prodigal:2.6	CDS	569709	570059	.	-	0	ID=DILJNIAH_00511;inference=ab initio prediction:Prodigal:2.6;locus_tag=DILJNIAH_00511;product=hypothetical protein
1	Prodigal:2.6	CDS	570250	570714	.	-	0	ID=DILJNIAH_00512;Name=ydaG;dbxref=COG:COG3871;gene=ydaG;inference=ab initio prediction:Prodigal:2.6,similar to AA sequence:UniProtKB:P80238;locus_tag=DILJNIAH_00512;product=General stress protein 26
1	Prodigal:2.6	CDS	570745	572850	.	-	0	ID=DILJNIAH_00513;Name=melR;gene=melR;inference=ab initio prediction:Prodigal:2.6,similar to AA sequence:UniProtKB:P0ACH8;locus_tag=DILJNIAH_00513;product=Melibiose operon regulatory protein
1	Prodigal:2.6	CDS	574013	574390	.	-	0	ID=DILJNIAH_00514;inference=ab initio prediction:Prodigal:2.6;locus_tag=DILJNIAH_00514;product=hypothetical protein
1	Prodigal:2.6	CDS	574544	575989	.	+	0	ID=DILJNIAH_00515;Name=treP;dbxref=COG:COG1263;gene=treP;inference=ab initio prediction:Prodigal:2.6,similar to AA sequence:UniProtKB:P39794;locus_tag=DILJNIAH_00515;product=PTS system trehalose-specific EIIBC component
1	Prodigal:2.6	CDS	576079	577026	.	-	0	ID=DILJNIAH_00516;inference=ab initio prediction:Prodigal:2.6;locus_tag=DILJNIAH_00516;product=hypothetical protein
1	Prodigal:2.6	CDS	577621	578037	.	+	0	ID=DILJNIAH_00517;Name=yobA;dbxref=COG:COG2372;gene=yobA;inference=ab initio prediction:Prodigal:2.6,similar to AA sequence:UniProtKB:P0AA57;locus_tag=DILJNIAH_00517;product=Protein YobA
1	Prodigal:2.6	CDS	578217	578882	.	+	0	ID=DILJNIAH_00518;inference=ab initio prediction:Prodigal:2.6;locus_tag=DILJNIAH_00518;product=hypothetical protein
1	Prodigal:2.6	CDS	579222	579485	.	+	0	ID=DILJNIAH_00519;Name=ycnI;dbxref=COG:COG4549;gene=ycnI;inference=ab initio prediction:Prodigal:2.6,similar to AA sequence:UniProtKB:P94431;locus_tag=DILJNIAH_00519;product=putative protein YcnI
1	Prodigal:2.6	CDS	579699	580115	.	+	0	ID=DILJNIAH_00520;inference=ab initio prediction:Prodigal:2.6;locus_tag=DILJNIAH_00520;product=hypothetical protein
1	Prodigal:2.6	CDS	580184	580585	.	+	0	ID=DILJNIAH_00521;inference=ab initio prediction:Prodigal:2.6;locus_tag=DILJNIAH_00521;product=hypothetical protein
1	Prodigal:2.6	CDS	580642	581634	.	-	0	ID=DILJNIAH_00522;eC_number=1.6.5.-;Name=yhfP;dbxref=COG:COG0604;gene=yhfP;inference=ab initio prediction:Prodigal:2.6,similar to AA sequence:UniProtKB:O07615;locus_tag=DILJNIAH_00522;product=Putative quinone oxidoreductase YhfP
1	Prodigal:2.6	CDS	581875	582414	.	+	0	ID=DILJNIAH_00523;eC_number=2.3.1.57;Name=paiA;dbxref=COG:COG0454;gene=paiA;inference=ab initio prediction:Prodigal:2.6,similar to AA sequence:UniProtKB:P21340;locus_tag=DILJNIAH_00523;product=Spermidine/spermine N(1)-acetyltransferase
1	Prodigal:2.6	CDS	582686	584851	.	+	0	ID=DILJNIAH_00524;eC_number=2.7.8.12;Name=tagF_2;dbxref=COG:COG1887;gene=tagF_2;inference=ab initio prediction:Prodigal:2.6,similar to AA sequence:UniProtKB:Q5HLM5;locus_tag=DILJNIAH_00524;product=Teichoic acid poly(glycerol phosphate) polymerase
1	Prodigal:2.6	CDS	584980	585627	.	+	0	ID=DILJNIAH_00525;inference=ab initio prediction:Prodigal:2.6,similar to AA sequence:UniProtKB:Q7A3W5;locus_tag=DILJNIAH_00525;product=putative lipoprotein
1	Prodigal:2.6	CDS	585759	587438	.	-	0	ID=DILJNIAH_00526;eC_number=2.7.8.12;Name=tagF_3;dbxref=COG:COG1887;gene=tagF_3;inference=ab initio prediction:Prodigal:2.6,similar to AA sequence:UniProtKB:Q5HLM5;locus_tag=DILJNIAH_00526;product=Teichoic acid poly(glycerol phosphate) polymerase
1	Prodigal:2.6	CDS	587788	589389	.	+	0	ID=DILJNIAH_00527;Name=lctP;dbxref=COG:COG1620;gene=lctP;inference=ab initio prediction:Prodigal:2.6,similar to AA sequence:UniProtKB:P55910;locus_tag=DILJNIAH_00527;product=L-lactate permease
1	Prodigal:2.6	CDS	589594	590739	.	-	0	ID=DILJNIAH_00528;eC_number=2.4.1.-;Name=gtf1_2;gene=gtf1_2;inference=ab initio prediction:Prodigal:2.6,similar to AA sequence:UniProtKB:A1C3L9;locus_tag=DILJNIAH_00528;product=Glycosyltransferase Gtf1
1	Prodigal:2.6	CDS	591071	592549	.	+	0	ID=DILJNIAH_00529;eC_number=1.1.5.4;Name=mqo1;gene=mqo1;inference=ab initio prediction:Prodigal:2.6,similar to AA sequence:UniProtKB:P65422;locus_tag=DILJNIAH_00529;product=putative malate:quinone oxidoreductase 1
1	Prodigal:2.6	CDS	592693	594048	.	-	0	ID=DILJNIAH_00530;eC_number=2.7.13.3;Name=hssS;gene=hssS;inference=ab initio prediction:Prodigal:2.6,similar to AA sequence:UniProtKB:A6QJK4;locus_tag=DILJNIAH_00530;product=Heme sensor protein HssS
1	Prodigal:2.6	CDS	594041	594715	.	-	0	ID=DILJNIAH_00531;Name=hssR;gene=hssR;inference=ab initio prediction:Prodigal:2.6,similar to AA sequence:UniProtKB:A6QJK3;locus_tag=DILJNIAH_00531;product=Heme response regulator HssR
1	Prodigal:2.6	CDS	594847	595899	.	+	0	ID=DILJNIAH_00532;dbxref=COG:COG0577;inference=ab initio prediction:Prodigal:2.6,similar to AA sequence:UniProtKB:P9WG17;locus_tag=DILJNIAH_00532;product=putative ABC transporter permease
1	Prodigal:2.6	CDS	595899	596567	.	+	0	ID=DILJNIAH_00533;eC_number=3.6.3.-;Name=hrtA;dbxref=COG:COG1136;gene=hrtA;inference=ab initio prediction:Prodigal:2.6,similar to AA sequence:UniProtKB:Q99RR8;locus_tag=DILJNIAH_00533;product=Putative hemin import ATP-binding protein HrtA
1	Prodigal:2.6	CDS	597058	598731	.	+	0	ID=DILJNIAH_00534;inference=ab initio prediction:Prodigal:2.6;locus_tag=DILJNIAH_00534;product=hypothetical protein
1	Prodigal:2.6	CDS	598758	599714	.	-	0	ID=DILJNIAH_00535;inference=ab initio prediction:Prodigal:2.6;locus_tag=DILJNIAH_00535;product=hypothetical protein
1	Prodigal:2.6	CDS	599902	600357	.	+	0	ID=DILJNIAH_00536;Name=tcaR;gene=tcaR;inference=ab initio prediction:Prodigal:2.6,similar to AA sequence:UniProtKB:A6QJJ8;locus_tag=DILJNIAH_00536;product=HTH-type transcriptional regulator TcaR
1	Prodigal:2.6	CDS	600619	602025	.	+	0	ID=DILJNIAH_00537;Name=tcaA_2;gene=tcaA_2;inference=ab initio prediction:Prodigal:2.6,similar to AA sequence:UniProtKB:A6U483;locus_tag=DILJNIAH_00537;product=Membrane-associated protein TcaA
1	Prodigal:2.6	CDS	602083	603294	.	+	0	ID=DILJNIAH_00538;Name=bcr_2;gene=bcr_2;inference=ab initio prediction:Prodigal:2.6,similar to AA sequence:UniProtKB:P28246;locus_tag=DILJNIAH_00538;product=Bicyclomycin resistance protein
1	Prodigal:2.6	CDS	603331	603882	.	-	0	ID=DILJNIAH_00539;inference=ab initio prediction:Prodigal:2.6;locus_tag=DILJNIAH_00539;product=hypothetical protein
1	Prodigal:2.6	CDS	604023	604670	.	+	0	ID=DILJNIAH_00540;Name=emrK;dbxref=COG:COG1566;gene=emrK;inference=ab initio prediction:Prodigal:2.6,similar to AA sequence:UniProtKB:P52599;locus_tag=DILJNIAH_00540;product=putative multidrug resistance protein EmrK
1	Prodigal:2.6	CDS	604683	606659	.	+	0	ID=DILJNIAH_00541;Name=emrB_1;gene=emrB_1;inference=ab initio prediction:Prodigal:2.6,similar to AA sequence:UniProtKB:P0AEJ0;locus_tag=DILJNIAH_00541;product=Multidrug export protein EmrB
1	Prodigal:2.6	CDS	606839	607471	.	-	0	ID=DILJNIAH_00542;inference=ab initio prediction:Prodigal:2.6;locus_tag=DILJNIAH_00542;product=hypothetical protein
1	Prodigal:2.6	CDS	607689	608588	.	+	0	ID=DILJNIAH_00543;eC_number=3.1.1.3;Name=lipY;gene=lipY;inference=ab initio prediction:Prodigal:2.6,similar to AA sequence:UniProtKB:I6Y2J4;locus_tag=DILJNIAH_00543;product=Triacylglycerol lipase
1	Prodigal:2.6	CDS	608724	609113	.	-	0	ID=DILJNIAH_00544;inference=ab initio prediction:Prodigal:2.6;locus_tag=DILJNIAH_00544;product=hypothetical protein
1	Prodigal:2.6	CDS	609116	609592	.	-	0	ID=DILJNIAH_00545;eC_number=1.1.1.108;Name=lcdH_3;gene=lcdH_3;inference=ab initio prediction:Prodigal:2.6,similar to AA sequence:UniProtKB:D7UNT2;locus_tag=DILJNIAH_00545;product=L-carnitine dehydrogenase
1	Prodigal:2.6	CDS	609699	610646	.	+	0	ID=DILJNIAH_00546;Name=corA;dbxref=COG:COG0598;gene=corA;inference=ab initio prediction:Prodigal:2.6,similar to AA sequence:UniProtKB:Q9WZ31;locus_tag=DILJNIAH_00546;product=Cobalt/magnesium transport protein CorA
1	Prodigal:2.6	CDS	610686	611735	.	+	0	ID=DILJNIAH_00547;eC_number=5.3.3.2;Name=fni;gene=fni;inference=ab initio prediction:Prodigal:2.6,similar to AA sequence:UniProtKB:P99172;locus_tag=DILJNIAH_00547;product=Isopentenyl-diphosphate delta-isomerase
1	Prodigal:2.6	CDS	611890	613098	.	-	0	ID=DILJNIAH_00548;Name=gltS;dbxref=COG:COG0786;gene=gltS;inference=ab initio prediction:Prodigal:2.6,similar to AA sequence:UniProtKB:P0AER8;locus_tag=DILJNIAH_00548;product=Sodium/glutamate symporter
1	Prodigal:2.6	CDS	613415	613735	.	+	0	ID=DILJNIAH_00549;inference=ab initio prediction:Prodigal:2.6;locus_tag=DILJNIAH_00549;product=hypothetical protein
1	Prodigal:2.6	CDS	613732	614292	.	+	0	ID=DILJNIAH_00550;inference=ab initio prediction:Prodigal:2.6;locus_tag=DILJNIAH_00550;product=hypothetical protein
1	Prodigal:2.6	CDS	614289	615092	.	+	0	ID=DILJNIAH_00551;inference=ab initio prediction:Prodigal:2.6;locus_tag=DILJNIAH_00551;product=hypothetical protein
1	Prodigal:2.6	CDS	615247	615855	.	-	0	ID=DILJNIAH_00552;eC_number=3.2.2.-;inference=ab initio prediction:Prodigal:2.6,protein motif:HAMAP:MF_00527;locus_tag=DILJNIAH_00552;product=Putative 3-methyladenine DNA glycosylase
1	Prodigal:2.6	CDS	616061	616153	.	+	0	ID=DILJNIAH_00553;inference=ab initio prediction:Prodigal:2.6;locus_tag=DILJNIAH_00553;product=hypothetical protein
1	Prodigal:2.6	CDS	616160	616633	.	+	0	ID=DILJNIAH_00554;inference=ab initio prediction:Prodigal:2.6;locus_tag=DILJNIAH_00554;product=hypothetical protein
1	Prodigal:2.6	CDS	617047	617220	.	+	0	ID=DILJNIAH_00555;inference=ab initio prediction:Prodigal:2.6;locus_tag=DILJNIAH_00555;product=hypothetical protein
1	Prodigal:2.6	CDS	617206	618816	.	-	0	ID=DILJNIAH_00556;eC_number=2.7.1.16;Name=araB;dbxref=COG:COG1069;gene=araB;inference=ab initio prediction:Prodigal:2.6,similar to AA sequence:UniProtKB:Q9KBQ3;locus_tag=DILJNIAH_00556;product=Ribulokinase
1	Prodigal:2.6	CDS	619404	620414	.	+	0	ID=DILJNIAH_00557;eC_number=5.1.3.3;Name=mro;dbxref=COG:COG2017;gene=mro;inference=ab initio prediction:Prodigal:2.6,similar to AA sequence:UniProtKB:P05149;locus_tag=DILJNIAH_00557;product=Aldose 1-epimerase
1	Prodigal:2.6	CDS	620487	621167	.	-	0	ID=DILJNIAH_00558;Name=yiiM;dbxref=COG:COG2258;gene=yiiM;inference=ab initio prediction:Prodigal:2.6,similar to AA sequence:UniProtKB:P32157;locus_tag=DILJNIAH_00558;product=Protein YiiM
1	Prodigal:2.6	CDS	621333	622025	.	+	0	ID=DILJNIAH_00559;eC_number=5.3.1.6;Name=rpiA;dbxref=COG:COG0120;gene=rpiA;inference=ab initio prediction:Prodigal:2.6,similar to AA sequence:UniProtKB:Q8DTT9;locus_tag=DILJNIAH_00559;product=Ribose-5-phosphate isomerase A
1	Prodigal:2.6	CDS	622264	622449	.	-	0	ID=DILJNIAH_00560;inference=ab initio prediction:Prodigal:2.6;locus_tag=DILJNIAH_00560;product=hypothetical protein
1	Prodigal:2.6	CDS	623011	624159	.	-	0	ID=DILJNIAH_00561;Name=lyrA;gene=lyrA;inference=ab initio prediction:Prodigal:2.6,similar to AA sequence:UniProtKB:Q2FVT1;locus_tag=DILJNIAH_00561;product=Lysostaphin resistance protein A
1	Prodigal:2.6	CDS	624407	625342	.	+	0	ID=DILJNIAH_00562;eC_number=3.5.3.8;Name=hutG;gene=hutG;inference=ab initio prediction:Prodigal:2.6,similar to AA sequence:UniProtKB:P99158;locus_tag=DILJNIAH_00562;product=Formimidoylglutamase
1	Prodigal:2.6	CDS	625812	626930	.	+	0	ID=DILJNIAH_00563;eC_number=3.-.-.-;Name=yxeP_2;dbxref=COG:COG1473;gene=yxeP_2;inference=ab initio prediction:Prodigal:2.6,similar to AA sequence:UniProtKB:P54955;locus_tag=DILJNIAH_00563;product=putative hydrolase YxeP
1	Prodigal:2.6	CDS	627027	627908	.	+	0	ID=DILJNIAH_00564;eC_number=1.-.-.-;Name=yghA;gene=yghA;inference=ab initio prediction:Prodigal:2.6,similar to AA sequence:UniProtKB:P0AG84;locus_tag=DILJNIAH_00564;product=putative oxidoreductase YghA
1	Prodigal:2.6	CDS	628195	628806	.	+	0	ID=DILJNIAH_00565;inference=ab initio prediction:Prodigal:2.6;locus_tag=DILJNIAH_00565;product=hypothetical protein
1	Prodigal:2.6	CDS	628850	629437	.	+	0	ID=DILJNIAH_00566;inference=ab initio prediction:Prodigal:2.6;locus_tag=DILJNIAH_00566;product=hypothetical protein
1	Prodigal:2.6	CDS	629743	631044	.	+	0	ID=DILJNIAH_00567;Name=mleN_1;dbxref=COG:COG1757;gene=mleN_1;inference=ab initio prediction:Prodigal:2.6,similar to AA sequence:UniProtKB:P54571;locus_tag=DILJNIAH_00567;product=Malate-2H(+)/Na(+)-lactate antiporter
1	Prodigal:2.6	CDS	631341	631853	.	+	0	ID=DILJNIAH_00568;inference=ab initio prediction:Prodigal:2.6;locus_tag=DILJNIAH_00568;product=hypothetical protein
1	Prodigal:2.6	CDS	632238	633311	.	+	0	ID=DILJNIAH_00569;inference=ab initio prediction:Prodigal:2.6;locus_tag=DILJNIAH_00569;product=hypothetical protein
1	Prodigal:2.6	CDS	633691	633846	.	+	0	ID=DILJNIAH_00570;inference=ab initio prediction:Prodigal:2.6;locus_tag=DILJNIAH_00570;product=hypothetical protein
1	Prodigal:2.6	CDS	634071	634832	.	-	0	ID=DILJNIAH_00571;Name=glvR;dbxref=COG:COG1737;gene=glvR;inference=ab initio prediction:Prodigal:2.6,similar to AA sequence:UniProtKB:P54717;locus_tag=DILJNIAH_00571;product=HTH-type transcriptional regulator GlvR
1	Prodigal:2.6	CDS	635030	635347	.	+	0	ID=DILJNIAH_00572;Name=malP_1;dbxref=COG:COG1263;gene=malP_1;inference=ab initio prediction:Prodigal:2.6,similar to AA sequence:UniProtKB:P54715;locus_tag=DILJNIAH_00572;product=PTS system maltose-specific EIICB component
1	Prodigal:2.6	CDS	635516	636619	.	+	0	ID=DILJNIAH_00573;Name=malP_2;dbxref=COG:COG1263;gene=malP_2;inference=ab initio prediction:Prodigal:2.6,similar to AA sequence:UniProtKB:P54715;locus_tag=DILJNIAH_00573;product=PTS system maltose-specific EIICB component
1	Prodigal:2.6	CDS	636724	637254	.	-	0	ID=DILJNIAH_00574;inference=ab initio prediction:Prodigal:2.6;locus_tag=DILJNIAH_00574;product=hypothetical protein
1	Prodigal:2.6	CDS	637555	638190	.	+	0	ID=DILJNIAH_00575;eC_number=3.1.3.-;dbxref=COG:COG0637;inference=ab initio prediction:Prodigal:2.6,similar to AA sequence:UniProtKB:Q9X0Y1;locus_tag=DILJNIAH_00575;product=Phosphorylated carbohydrates phosphatase
1	Prodigal:2.6	CDS	638208	638396	.	+	0	ID=DILJNIAH_00576;inference=ab initio prediction:Prodigal:2.6;locus_tag=DILJNIAH_00576;product=hypothetical protein
1	Prodigal:2.6	CDS	639020	640093	.	+	0	ID=DILJNIAH_00577;inference=ab initio prediction:Prodigal:2.6;locus_tag=DILJNIAH_00577;product=hypothetical protein
1	Prodigal:2.6	CDS	640273	640458	.	-	0	ID=DILJNIAH_00578;inference=ab initio prediction:Prodigal:2.6;locus_tag=DILJNIAH_00578;product=hypothetical protein
1	Prodigal:2.6	CDS	640455	640811	.	-	0	ID=DILJNIAH_00579;inference=ab initio prediction:Prodigal:2.6;locus_tag=DILJNIAH_00579;product=hypothetical protein
1	Prodigal:2.6	CDS	641210	642586	.	+	0	ID=DILJNIAH_00580;Name=yifK;dbxref=COG:COG1113;gene=yifK;inference=ab initio prediction:Prodigal:2.6,similar to AA sequence:UniProtKB:P27837;locus_tag=DILJNIAH_00580;product=putative transport protein YifK
1	Prodigal:2.6	CDS	642709	643476	.	-	0	ID=DILJNIAH_00581;Name=ybbH;dbxref=COG:COG1737;gene=ybbH;inference=ab initio prediction:Prodigal:2.6,similar to AA sequence:UniProtKB:Q45581;locus_tag=DILJNIAH_00581;product=putative HTH-type transcriptional regulator YbbH
1	Prodigal:2.6	CDS	643595	645019	.	-	0	ID=DILJNIAH_00582;inference=ab initio prediction:Prodigal:2.6,similar to AA sequence:UniProtKB:Q7A804;locus_tag=DILJNIAH_00582;product=PTS system EIIBC component
1	Prodigal:2.6	CDS	645032	645919	.	-	0	ID=DILJNIAH_00583;eC_number=4.2.1.126;Name=murQ;dbxref=COG:COG2103;gene=murQ;inference=ab initio prediction:Prodigal:2.6,similar to AA sequence:UniProtKB:Q45582;locus_tag=DILJNIAH_00583;product=N-acetylmuramic acid 6-phosphate etherase
1	Prodigal:2.6	CDS	645916	646998	.	-	0	ID=DILJNIAH_00584;inference=ab initio prediction:Prodigal:2.6;locus_tag=DILJNIAH_00584;product=hypothetical protein
1	Prodigal:2.6	CDS	647148	647483	.	-	0	ID=DILJNIAH_00585;inference=ab initio prediction:Prodigal:2.6;locus_tag=DILJNIAH_00585;product=hypothetical protein
1	Prodigal:2.6	CDS	647535	648281	.	+	0	ID=DILJNIAH_00586;inference=ab initio prediction:Prodigal:2.6;locus_tag=DILJNIAH_00586;product=hypothetical protein
1	Prodigal:2.6	CDS	648460	649149	.	-	0	ID=DILJNIAH_00587;inference=ab initio prediction:Prodigal:2.6;locus_tag=DILJNIAH_00587;product=hypothetical protein
1	Prodigal:2.6	CDS	649578	650393	.	+	0	ID=DILJNIAH_00588;eC_number=3.1.3.25;Name=suhB_1;dbxref=COG:COG0483;gene=suhB_1;inference=ab initio prediction:Prodigal:2.6,similar to AA sequence:UniProtKB:P0ADG4;locus_tag=DILJNIAH_00588;product=Inositol-1-monophosphatase
1	Prodigal:2.6	CDS	650582	651532	.	+	0	ID=DILJNIAH_00589;eC_number=2.7.8.-;Name=tagU;dbxref=COG:COG1316;gene=tagU;inference=ab initio prediction:Prodigal:2.6,similar to AA sequence:UniProtKB:Q02115;locus_tag=DILJNIAH_00589;product=Polyisoprenyl-teichoic acid--peptidoglycan teichoic acid transferase TagU
1	Prodigal:2.6	CDS	651957	653030	.	+	0	ID=DILJNIAH_00590;inference=ab initio prediction:Prodigal:2.6;locus_tag=DILJNIAH_00590;product=hypothetical protein
1	Prodigal:2.6	CDS	653127	654806	.	-	0	ID=DILJNIAH_00591;inference=ab initio prediction:Prodigal:2.6;locus_tag=DILJNIAH_00591;product=hypothetical protein
1	Prodigal:2.6	CDS	655639	655914	.	+	0	ID=DILJNIAH_00592;inference=ab initio prediction:Prodigal:2.6;locus_tag=DILJNIAH_00592;product=hypothetical protein
1	Prodigal:2.6	CDS	655936	656712	.	+	0	ID=DILJNIAH_00593;Name=atl_1;dbxref=COG:COG4193;gene=atl_1;inference=ab initio prediction:Prodigal:2.6,similar to AA sequence:UniProtKB:O33635;locus_tag=DILJNIAH_00593;product=Bifunctional autolysin
1	Prodigal:2.6	CDS	656816	656953	.	-	0	ID=DILJNIAH_00594;inference=ab initio prediction:Prodigal:2.6;locus_tag=DILJNIAH_00594;product=hypothetical protein
1	Prodigal:2.6	CDS	657095	658219	.	+	0	ID=DILJNIAH_00595;eC_number=1.14.13.222;Name=auaG;gene=auaG;inference=ab initio prediction:Prodigal:2.6,similar to AA sequence:UniProtKB:H1ZZA4;locus_tag=DILJNIAH_00595;product=Aurachin C monooxygenase/isomerase
1	Prodigal:2.6	CDS	658360	659313	.	-	0	ID=DILJNIAH_00596;eC_number=1.1.1.-;inference=ab initio prediction:Prodigal:2.6,similar to AA sequence:UniProtKB:Q7A417;locus_tag=DILJNIAH_00596;product=Putative 2-hydroxyacid dehydrogenase
1	Prodigal:2.6	CDS	659391	659708	.	-	0	ID=DILJNIAH_00597;Name=ykkD;dbxref=COG:COG2076;gene=ykkD;inference=ab initio prediction:Prodigal:2.6,similar to AA sequence:UniProtKB:P49857;locus_tag=DILJNIAH_00597;product=Multidrug resistance protein YkkD
1	Prodigal:2.6	CDS	659714	660040	.	-	0	ID=DILJNIAH_00598;Name=ykkC;dbxref=COG:COG2076;gene=ykkC;inference=ab initio prediction:Prodigal:2.6,similar to AA sequence:UniProtKB:P49856;locus_tag=DILJNIAH_00598;product=Multidrug resistance protein YkkC
1	Prodigal:2.6	CDS	660193	660666	.	-	0	ID=DILJNIAH_00599;Name=ssaA2_1;dbxref=COG:COG3942;gene=ssaA2_1;inference=ab initio prediction:Prodigal:2.6,similar to AA sequence:UniProtKB:Q2G2J2;locus_tag=DILJNIAH_00599;product=Staphylococcal secretory antigen ssaA2
1	Prodigal:2.6	CDS	660988	661500	.	-	0	ID=DILJNIAH_00600;inference=ab initio prediction:Prodigal:2.6;locus_tag=DILJNIAH_00600;product=hypothetical protein
1	Prodigal:2.6	CDS	661864	662934	.	+	0	ID=DILJNIAH_00601;eC_number=1.5.1.28;Name=odh;gene=odh;inference=ab initio prediction:Prodigal:2.6,similar to AA sequence:UniProtKB:Q44297;locus_tag=DILJNIAH_00601;product=Opine dehydrogenase
1	Prodigal:2.6	CDS	662999	664396	.	+	0	ID=DILJNIAH_00602;Name=mleN_2;dbxref=COG:COG1757;gene=mleN_2;inference=ab initio prediction:Prodigal:2.6,similar to AA sequence:UniProtKB:P54571;locus_tag=DILJNIAH_00602;product=Malate-2H(+)/Na(+)-lactate antiporter
1	Prodigal:2.6	CDS	664845	665618	.	-	0	ID=DILJNIAH_00603;Name=ssaA_3;dbxref=COG:COG3942;gene=ssaA_3;inference=ab initio prediction:Prodigal:2.6,similar to AA sequence:UniProtKB:Q2FV55;locus_tag=DILJNIAH_00603;product=Staphylococcal secretory antigen SsaA
1	Prodigal:2.6	CDS	666190	668163	.	+	0	ID=DILJNIAH_00604;Name=soxS;gene=soxS;inference=ab initio prediction:Prodigal:2.6,similar to AA sequence:UniProtKB:P0A9E2;locus_tag=DILJNIAH_00604;product=Regulatory protein SoxS
1	Prodigal:2.6	CDS	668202	668930	.	+	0	ID=DILJNIAH_00605;Name=sarU;gene=sarU;inference=ab initio prediction:Prodigal:2.6,similar to AA sequence:UniProtKB:Q2G1T7;locus_tag=DILJNIAH_00605;product=HTH-type transcriptional regulator SarU
1	Prodigal:2.6	CDS	668966	669289	.	+	0	ID=DILJNIAH_00606;inference=ab initio prediction:Prodigal:2.6;locus_tag=DILJNIAH_00606;product=hypothetical protein
1	Prodigal:2.6	CDS	669694	670038	.	+	0	ID=DILJNIAH_00607;Name=sarR;gene=sarR;inference=ab initio prediction:Prodigal:2.6,similar to AA sequence:UniProtKB:Q9F0R1;locus_tag=DILJNIAH_00607;product=HTH-type transcriptional regulator SarR
1	Prodigal:2.6	CDS	670143	670979	.	-	0	ID=DILJNIAH_00608;Name=ureD1;dbxref=COG:COG0829;gene=ureD1;inference=ab initio prediction:Prodigal:2.6,similar to AA sequence:UniProtKB:Q79VJ0;locus_tag=DILJNIAH_00608;product=Urease accessory protein UreD
1	Prodigal:2.6	CDS	670979	671593	.	-	0	ID=DILJNIAH_00609;Name=ureG;gene=ureG;inference=ab initio prediction:Prodigal:2.6,similar to AA sequence:UniProtKB:Q7A427;locus_tag=DILJNIAH_00609;product=Urease accessory protein UreG
1	Prodigal:2.6	CDS	671606	672295	.	-	0	ID=DILJNIAH_00610;Name=ureF;dbxref=COG:COG0830;gene=ureF;inference=ab initio prediction:Prodigal:2.6,similar to AA sequence:UniProtKB:Q79VJ2;locus_tag=DILJNIAH_00610;product=Urease accessory protein UreF
1	Prodigal:2.6	CDS	672288	672740	.	-	0	ID=DILJNIAH_00611;Name=ureE;gene=ureE;inference=ab initio prediction:Prodigal:2.6,similar to AA sequence:UniProtKB:Q7A429;locus_tag=DILJNIAH_00611;product=Urease accessory protein UreE
1	Prodigal:2.6	CDS	672754	674457	.	-	0	ID=DILJNIAH_00612;eC_number=3.5.1.5;Name=ureC;gene=ureC;inference=ab initio prediction:Prodigal:2.6,similar to AA sequence:UniProtKB:P67404;locus_tag=DILJNIAH_00612;product=Urease subunit alpha
1	Prodigal:2.6	CDS	674472	674873	.	-	0	ID=DILJNIAH_00613;eC_number=3.5.1.5;Name=ureB;dbxref=COG:COG0832;gene=ureB;inference=ab initio prediction:Prodigal:2.6,similar to AA sequence:UniProtKB:Q4A0J4;locus_tag=DILJNIAH_00613;product=Urease subunit beta
1	Prodigal:2.6	CDS	674887	675207	.	-	0	ID=DILJNIAH_00614;eC_number=3.5.1.5;Name=ureA;dbxref=COG:COG0831;gene=ureA;inference=ab initio prediction:Prodigal:2.6,similar to AA sequence:UniProtKB:Q4A0J3;locus_tag=DILJNIAH_00614;product=Urease subunit gamma
1	Prodigal:2.6	CDS	675458	676360	.	+	0	ID=DILJNIAH_00615;dbxref=COG:COG4413;inference=ab initio prediction:Prodigal:2.6,similar to AA sequence:UniProtKB:Q72CX3;locus_tag=DILJNIAH_00615;product=Urea transporter
1	Prodigal:2.6	CDS	676793	677935	.	+	0	ID=DILJNIAH_00616;eC_number=1.3.99.-;Name=ydbM;gene=ydbM;inference=ab initio prediction:Prodigal:2.6,similar to AA sequence:UniProtKB:P96608;locus_tag=DILJNIAH_00616;product=Putative acyl-CoA dehydrogenase YdbM
1	Prodigal:2.6	CDS	678254	679195	.	+	0	ID=DILJNIAH_00617;eC_number=3.2.2.8;Name=rihB;dbxref=COG:COG1957;gene=rihB;inference=ab initio prediction:Prodigal:2.6,similar to AA sequence:UniProtKB:P33022;locus_tag=DILJNIAH_00617;product=Pyrimidine-specific ribonucleoside hydrolase RihB
1	Prodigal:2.6	CDS	679305	679853	.	+	0	ID=DILJNIAH_00618;Name=bioY;dbxref=COG:COG1268;gene=bioY;inference=ab initio prediction:Prodigal:2.6,similar to AA sequence:UniProtKB:Q2KBP7;locus_tag=DILJNIAH_00618;product=Biotin transporter BioY
1	Prodigal:2.6	CDS	679890	680645	.	+	0	ID=DILJNIAH_00619;inference=ab initio prediction:Prodigal:2.6;locus_tag=DILJNIAH_00619;product=hypothetical protein
1	Prodigal:2.6	CDS	680766	680969	.	-	0	ID=DILJNIAH_00620;Name=fdhD_1;gene=fdhD_1;inference=ab initio prediction:Prodigal:2.6,protein motif:HAMAP:MF_00187;locus_tag=DILJNIAH_00620;product=Protein FdhD
1	Prodigal:2.6	CDS	681158	681547	.	-	0	ID=DILJNIAH_00621;Name=fdhD_2;gene=fdhD_2;inference=ab initio prediction:Prodigal:2.6,protein motif:HAMAP:MF_00187;locus_tag=DILJNIAH_00621;product=Protein FdhD
1	Prodigal:2.6	CDS	681766	682551	.	+	0	ID=DILJNIAH_00622;Name=modA;dbxref=COG:COG0725;gene=modA;inference=ab initio prediction:Prodigal:2.6,similar to AA sequence:UniProtKB:P45323;locus_tag=DILJNIAH_00622;product=Molybdate-binding protein ModA
1	Prodigal:2.6	CDS	682565	683236	.	+	0	ID=DILJNIAH_00623;Name=modB;dbxref=COG:COG4149;gene=modB;inference=ab initio prediction:Prodigal:2.6,similar to AA sequence:UniProtKB:P0AF01;locus_tag=DILJNIAH_00623;product=Molybdenum transport system permease protein ModB
1	Prodigal:2.6	CDS	683237	683857	.	+	0	ID=DILJNIAH_00624;eC_number=3.6.3.25;Name=cysA_1;dbxref=COG:COG1118;gene=cysA_1;inference=ab initio prediction:Prodigal:2.6,similar to AA sequence:UniProtKB:P16676;locus_tag=DILJNIAH_00624;product=Sulfate/thiosulfate import ATP-binding protein CysA
1	Prodigal:2.6	CDS	683933	684934	.	+	0	ID=DILJNIAH_00625;eC_number=2.7.7.80;Name=moeB_2;dbxref=COG:COG0476;gene=moeB_2;inference=ab initio prediction:Prodigal:2.6,similar to AA sequence:UniProtKB:P12282;locus_tag=DILJNIAH_00625;product=Molybdopterin-synthase adenylyltransferase
1	Prodigal:2.6	CDS	684955	685485	.	+	0	ID=DILJNIAH_00626;Name=moaB;gene=moaB;inference=ab initio prediction:Prodigal:2.6,similar to AA sequence:UniProtKB:P99137;locus_tag=DILJNIAH_00626;product=Molybdenum cofactor biosynthesis protein B
1	Prodigal:2.6	CDS	685546	686034	.	-	0	ID=DILJNIAH_00627;eC_number=4.6.1.17;Name=moaC;dbxref=COG:COG0315;gene=moaC;inference=ab initio prediction:Prodigal:2.6,similar to AA sequence:UniProtKB:Q2FVX9;locus_tag=DILJNIAH_00627;product=Cyclic pyranopterin monophosphate synthase
1	Prodigal:2.6	CDS	686096	687355	.	+	0	ID=DILJNIAH_00628;eC_number=2.10.1.1;Name=moeA;gene=moeA;inference=ab initio prediction:Prodigal:2.6,similar to AA sequence:UniProtKB:P99139;locus_tag=DILJNIAH_00628;product=Molybdopterin molybdenumtransferase
1	Prodigal:2.6	CDS	687352	687828	.	+	0	ID=DILJNIAH_00629;Name=mobB;dbxref=COG:COG1763;gene=mobB;inference=ab initio prediction:Prodigal:2.6,similar to AA sequence:UniProtKB:P44902;locus_tag=DILJNIAH_00629;product=Molybdopterin-guanine dinucleotide biosynthesis adapter protein
1	Prodigal:2.6	CDS	687829	688281	.	+	0	ID=DILJNIAH_00630;eC_number=2.8.1.12;Name=moaE;gene=moaE;inference=ab initio prediction:Prodigal:2.6,similar to AA sequence:UniProtKB:P65401;locus_tag=DILJNIAH_00630;product=Molybdopterin synthase catalytic subunit
1	Prodigal:2.6	CDS	688278	688511	.	+	0	ID=DILJNIAH_00631;Name=moaD;gene=moaD;inference=ab initio prediction:Prodigal:2.6,similar to AA sequence:UniProtKB:Q7A441;locus_tag=DILJNIAH_00631;product=Molybdopterin synthase sulfur carrier subunit
1	Prodigal:2.6	CDS	688517	689122	.	+	0	ID=DILJNIAH_00632;eC_number=2.7.7.77;Name=mobA;gene=mobA;inference=ab initio prediction:Prodigal:2.6,similar to AA sequence:UniProtKB:P65405;locus_tag=DILJNIAH_00632;product=putative molybdenum cofactor guanylyltransferase
1	Prodigal:2.6	CDS	689135	690157	.	+	0	ID=DILJNIAH_00633;eC_number=4.1.99.22;Name=moaA;dbxref=COG:COG2896;gene=moaA;inference=ab initio prediction:Prodigal:2.6,similar to AA sequence:UniProtKB:P69848;locus_tag=DILJNIAH_00633;product=GTP 3'%2C8-cyclase
1	Prodigal:2.6	CDS	690559	690909	.	+	0	ID=DILJNIAH_00634;Name=sarV;gene=sarV;inference=ab initio prediction:Prodigal:2.6,similar to AA sequence:UniProtKB:Q2FVY9;locus_tag=DILJNIAH_00634;product=HTH-type transcriptional regulator SarV
1	Prodigal:2.6	CDS	691775	692968	.	-	0	ID=DILJNIAH_00635;Name=yhhS_2;gene=yhhS_2;inference=ab initio prediction:Prodigal:2.6,similar to AA sequence:UniProtKB:P37621;locus_tag=DILJNIAH_00635;product=putative MFS-type transporter YhhS
1	Prodigal:2.6	CDS	692968	693408	.	-	0	ID=DILJNIAH_00636;inference=ab initio prediction:Prodigal:2.6,similar to AA sequence:UniProtKB:Q6GEG9;locus_tag=DILJNIAH_00636;product=putative HTH-type transcriptional regulator
1	Prodigal:2.6	CDS	693553	694332	.	+	0	ID=DILJNIAH_00637;inference=ab initio prediction:Prodigal:2.6;locus_tag=DILJNIAH_00637;product=hypothetical protein
1	Prodigal:2.6	CDS	694731	695981	.	+	0	ID=DILJNIAH_00638;eC_number=2.3.2.16;Name=femX;dbxref=COG:COG2348;gene=femX;inference=ab initio prediction:Prodigal:2.6,similar to AA sequence:UniProtKB:Q2FVZ4;locus_tag=DILJNIAH_00638;product=Lipid II:glycine glycyltransferase
1	Prodigal:2.6	CDS	696058	699213	.	+	0	ID=DILJNIAH_00639;Name=swrC;dbxref=COG:COG0841;gene=swrC;inference=ab initio prediction:Prodigal:2.6,similar to AA sequence:UniProtKB:O31501;locus_tag=DILJNIAH_00639;product=Swarming motility protein SwrC
1	Prodigal:2.6	CDS	699264	699581	.	-	0	ID=DILJNIAH_00640;inference=ab initio prediction:Prodigal:2.6;locus_tag=DILJNIAH_00640;product=hypothetical protein
1	Prodigal:2.6	CDS	699873	700043	.	-	0	ID=DILJNIAH_00641;inference=ab initio prediction:Prodigal:2.6;locus_tag=DILJNIAH_00641;product=hypothetical protein
1	Prodigal:2.6	CDS	700185	701093	.	+	0	ID=DILJNIAH_00642;inference=ab initio prediction:Prodigal:2.6;locus_tag=DILJNIAH_00642;product=hypothetical protein
1	Prodigal:2.6	CDS	701288	702079	.	-	0	ID=DILJNIAH_00643;eC_number=1.1.1.47;Name=gdh;dbxref=COG:COG1028;gene=gdh;inference=ab initio prediction:Prodigal:2.6,similar to AA sequence:UniProtKB:P12310;locus_tag=DILJNIAH_00643;product=Glucose 1-dehydrogenase
1	Prodigal:2.6	CDS	702107	702970	.	-	0	ID=DILJNIAH_00644;Name=glcU_2;dbxref=COG:COG4975;gene=glcU_2;inference=ab initio prediction:Prodigal:2.6,similar to AA sequence:UniProtKB:P40419;locus_tag=DILJNIAH_00644;product=putative glucose uptake protein GlcU
1	Prodigal:2.6	CDS	703261	704766	.	+	0	ID=DILJNIAH_00645;eC_number=5.99.1.2;Name=topB_1;dbxref=COG:COG0550;gene=topB_1;inference=ab initio prediction:Prodigal:2.6,similar to AA sequence:UniProtKB:P14294;locus_tag=DILJNIAH_00645;product=DNA topoisomerase 3
1	Prodigal:2.6	CDS	704802	705395	.	+	0	ID=DILJNIAH_00646;eC_number=5.99.1.2;Name=topB_2;gene=topB_2;inference=ab initio prediction:Prodigal:2.6,protein motif:HAMAP:MF_00953;locus_tag=DILJNIAH_00646;product=DNA topoisomerase 3
1	Prodigal:2.6	CDS	705508	706842	.	+	0	ID=DILJNIAH_00647;Name=pbuG;dbxref=COG:COG2252;gene=pbuG;inference=ab initio prediction:Prodigal:2.6,similar to AA sequence:UniProtKB:O34987;locus_tag=DILJNIAH_00647;product=Guanine/hypoxanthine permease PbuG
1	Prodigal:2.6	CDS	706899	707297	.	-	0	ID=DILJNIAH_00648;inference=ab initio prediction:Prodigal:2.6;locus_tag=DILJNIAH_00648;product=hypothetical protein
1	Prodigal:2.6	CDS	707653	707961	.	+	0	ID=DILJNIAH_00649;Name=rpsJ;gene=rpsJ;inference=ab initio prediction:Prodigal:2.6,similar to AA sequence:UniProtKB:Q2YYP5;locus_tag=DILJNIAH_00649;product=30S ribosomal protein S10
1	Prodigal:2.6	CDS	707989	708651	.	+	0	ID=DILJNIAH_00650;Name=rplC;dbxref=COG:COG0087;gene=rplC;inference=ab initio prediction:Prodigal:2.6,similar to AA sequence:UniProtKB:Q2FW06;locus_tag=DILJNIAH_00650;product=50S ribosomal protein L3
1	Prodigal:2.6	CDS	708680	709303	.	+	0	ID=DILJNIAH_00651;Name=rplD;dbxref=COG:COG0088;gene=rplD;inference=ab initio prediction:Prodigal:2.6,similar to AA sequence:UniProtKB:Q2FW07;locus_tag=DILJNIAH_00651;product=50S ribosomal protein L4
1	Prodigal:2.6	CDS	709303	709578	.	+	0	ID=DILJNIAH_00652;Name=rplW;dbxref=COG:COG0089;gene=rplW;inference=ab initio prediction:Prodigal:2.6,similar to AA sequence:UniProtKB:Q2FW08;locus_tag=DILJNIAH_00652;product=50S ribosomal protein L23
1	Prodigal:2.6	CDS	709607	710440	.	+	0	ID=DILJNIAH_00653;Name=rplB;dbxref=COG:COG0090;gene=rplB;inference=ab initio prediction:Prodigal:2.6,similar to AA sequence:UniProtKB:P60430;locus_tag=DILJNIAH_00653;product=50S ribosomal protein L2
1	Prodigal:2.6	CDS	710507	710785	.	+	0	ID=DILJNIAH_00654;Name=rpsS;dbxref=COG:COG0185;gene=rpsS;inference=ab initio prediction:Prodigal:2.6,similar to AA sequence:UniProtKB:Q2FW10;locus_tag=DILJNIAH_00654;product=30S ribosomal protein S19
1	Prodigal:2.6	CDS	710813	711166	.	+	0	ID=DILJNIAH_00655;Name=rplV;dbxref=COG:COG0091;gene=rplV;inference=ab initio prediction:Prodigal:2.6,similar to AA sequence:UniProtKB:Q2FW11;locus_tag=DILJNIAH_00655;product=50S ribosomal protein L22
1	Prodigal:2.6	CDS	711190	711843	.	+	0	ID=DILJNIAH_00656;Name=rpsC;dbxref=COG:COG0092;gene=rpsC;inference=ab initio prediction:Prodigal:2.6,similar to AA sequence:UniProtKB:Q2FW12;locus_tag=DILJNIAH_00656;product=30S ribosomal protein S3
1	Prodigal:2.6	CDS	711846	712280	.	+	0	ID=DILJNIAH_00657;Name=rplP;dbxref=COG:COG0197;gene=rplP;inference=ab initio prediction:Prodigal:2.6,similar to AA sequence:UniProtKB:Q2FW13;locus_tag=DILJNIAH_00657;product=50S ribosomal protein L16
1	Prodigal:2.6	CDS	712270	712479	.	+	0	ID=DILJNIAH_00658;Name=rpmC;dbxref=COG:COG0255;gene=rpmC;inference=ab initio prediction:Prodigal:2.6,similar to AA sequence:UniProtKB:Q2FW14;locus_tag=DILJNIAH_00658;product=50S ribosomal protein L29
1	Prodigal:2.6	CDS	712504	712767	.	+	0	ID=DILJNIAH_00659;Name=rpsQ;dbxref=COG:COG0186;gene=rpsQ;inference=ab initio prediction:Prodigal:2.6,similar to AA sequence:UniProtKB:Q2FW15;locus_tag=DILJNIAH_00659;product=30S ribosomal protein S17
1	Prodigal:2.6	CDS	712798	713166	.	+	0	ID=DILJNIAH_00660;Name=rplN;dbxref=COG:COG0093;gene=rplN;inference=ab initio prediction:Prodigal:2.6,similar to AA sequence:UniProtKB:Q2FW16;locus_tag=DILJNIAH_00660;product=50S ribosomal protein L14
1	Prodigal:2.6	CDS	713208	713525	.	+	0	ID=DILJNIAH_00661;Name=rplX;dbxref=COG:COG0198;gene=rplX;inference=ab initio prediction:Prodigal:2.6,similar to AA sequence:UniProtKB:Q2FW17;locus_tag=DILJNIAH_00661;product=50S ribosomal protein L24
1	Prodigal:2.6	CDS	713551	714090	.	+	0	ID=DILJNIAH_00662;Name=rplE;dbxref=COG:COG0094;gene=rplE;inference=ab initio prediction:Prodigal:2.6,similar to AA sequence:UniProtKB:Q2FW18;locus_tag=DILJNIAH_00662;product=50S ribosomal protein L5
1	Prodigal:2.6	CDS	714128	714298	.	+	0	ID=DILJNIAH_00663;Name=rpsZ;dbxref=COG:COG0199;gene=rpsZ;inference=ab initio prediction:Prodigal:2.6,similar to AA sequence:UniProtKB:Q2FW19;locus_tag=DILJNIAH_00663;product=30S ribosomal protein S14 type Z
1	Prodigal:2.6	CDS	714329	714727	.	+	0	ID=DILJNIAH_00664;Name=rpsH;dbxref=COG:COG0096;gene=rpsH;inference=ab initio prediction:Prodigal:2.6,similar to AA sequence:UniProtKB:Q2FW20;locus_tag=DILJNIAH_00664;product=30S ribosomal protein S8
1	Prodigal:2.6	CDS	714752	715288	.	+	0	ID=DILJNIAH_00665;Name=rplF;dbxref=COG:COG0097;gene=rplF;inference=ab initio prediction:Prodigal:2.6,similar to AA sequence:UniProtKB:Q2FW21;locus_tag=DILJNIAH_00665;product=50S ribosomal protein L6
1	Prodigal:2.6	CDS	715320	715682	.	+	0	ID=DILJNIAH_00666;Name=rplR;dbxref=COG:COG0256;gene=rplR;inference=ab initio prediction:Prodigal:2.6,similar to AA sequence:UniProtKB:Q2FW22;locus_tag=DILJNIAH_00666;product=50S ribosomal protein L18
1	Prodigal:2.6	CDS	715702	716202	.	+	0	ID=DILJNIAH_00667;Name=rpsE;dbxref=COG:COG0098;gene=rpsE;inference=ab initio prediction:Prodigal:2.6,similar to AA sequence:UniProtKB:Q2FW23;locus_tag=DILJNIAH_00667;product=30S ribosomal protein S5
1	Prodigal:2.6	CDS	716219	716401	.	+	0	ID=DILJNIAH_00668;Name=rpmD;dbxref=COG:COG1841;gene=rpmD;inference=ab initio prediction:Prodigal:2.6,similar to AA sequence:UniProtKB:P0A0G2;locus_tag=DILJNIAH_00668;product=50S ribosomal protein L30
1	Prodigal:2.6	CDS	716418	716858	.	+	0	ID=DILJNIAH_00669;Name=rplO;dbxref=COG:COG0200;gene=rplO;inference=ab initio prediction:Prodigal:2.6,similar to AA sequence:UniProtKB:P0A0F8;locus_tag=DILJNIAH_00669;product=50S ribosomal protein L15
1	Prodigal:2.6	CDS	716858	718150	.	+	0	ID=DILJNIAH_00670;Name=secY_2;gene=secY_2;inference=ab initio prediction:Prodigal:2.6,similar to AA sequence:UniProtKB:Q7A468;locus_tag=DILJNIAH_00670;product=Protein translocase subunit SecY
1	Prodigal:2.6	CDS	718168	718815	.	+	0	ID=DILJNIAH_00671;eC_number=2.7.4.3;Name=adk;gene=adk;inference=ab initio prediction:Prodigal:2.6,similar to AA sequence:UniProtKB:P99062;locus_tag=DILJNIAH_00671;product=Adenylate kinase
1	Prodigal:2.6	CDS	719003	719221	.	+	0	ID=DILJNIAH_00672;Name=infA;dbxref=COG:COG0361;gene=infA;inference=ab initio prediction:Prodigal:2.6,similar to AA sequence:UniProtKB:Q2FW28;locus_tag=DILJNIAH_00672;product=Translation initiation factor IF-1
1	Prodigal:2.6	CDS	719253	719366	.	+	0	ID=DILJNIAH_00673;Name=rpmJ;dbxref=COG:COG0257;gene=rpmJ;inference=ab initio prediction:Prodigal:2.6,similar to AA sequence:UniProtKB:Q2FW29;locus_tag=DILJNIAH_00673;product=50S ribosomal protein L36
1	Prodigal:2.6	CDS	719389	719754	.	+	0	ID=DILJNIAH_00674;Name=rpsM;dbxref=COG:COG0099;gene=rpsM;inference=ab initio prediction:Prodigal:2.6,similar to AA sequence:UniProtKB:Q2FW30;locus_tag=DILJNIAH_00674;product=30S ribosomal protein S13
1	Prodigal:2.6	CDS	719777	720166	.	+	0	ID=DILJNIAH_00675;Name=rpsK;dbxref=COG:COG0100;gene=rpsK;inference=ab initio prediction:Prodigal:2.6,similar to AA sequence:UniProtKB:Q2FW31;locus_tag=DILJNIAH_00675;product=30S ribosomal protein S11
1	Prodigal:2.6	CDS	720243	721187	.	+	0	ID=DILJNIAH_00676;eC_number=2.7.7.6;Name=rpoA;gene=rpoA;inference=ab initio prediction:Prodigal:2.6,similar to AA sequence:UniProtKB:P66706;locus_tag=DILJNIAH_00676;product=DNA-directed RNA polymerase subunit alpha
1	Prodigal:2.6	CDS	721204	721572	.	+	0	ID=DILJNIAH_00677;Name=rplQ;dbxref=COG:COG0203;gene=rplQ;inference=ab initio prediction:Prodigal:2.6,similar to AA sequence:UniProtKB:Q2FW33;locus_tag=DILJNIAH_00677;product=50S ribosomal protein L17
1	Prodigal:2.6	CDS	721867	722712	.	+	0	ID=DILJNIAH_00678;eC_number=3.6.3.-;Name=ecfA1;dbxref=COG:COG1122;gene=ecfA1;inference=ab initio prediction:Prodigal:2.6,similar to AA sequence:UniProtKB:Q1GBJ0;locus_tag=DILJNIAH_00678;product=Energy-coupling factor transporter ATP-binding protein EcfA1
1	Prodigal:2.6	CDS	722709	723569	.	+	0	ID=DILJNIAH_00679;eC_number=3.6.3.-;Name=ecfA2;gene=ecfA2;inference=ab initio prediction:Prodigal:2.6,similar to AA sequence:UniProtKB:Q7A471;locus_tag=DILJNIAH_00679;product=Energy-coupling factor transporter ATP-binding protein EcfA2
1	Prodigal:2.6	CDS	723559	724365	.	+	0	ID=DILJNIAH_00680;Name=ecfT;dbxref=COG:COG0619;gene=ecfT;inference=ab initio prediction:Prodigal:2.6,similar to AA sequence:UniProtKB:P70972;locus_tag=DILJNIAH_00680;product=Energy-coupling factor transporter transmembrane protein EcfT
1	Prodigal:2.6	CDS	724369	725172	.	+	0	ID=DILJNIAH_00681;eC_number=5.4.99.12;Name=truA;dbxref=COG:COG0101;gene=truA;inference=ab initio prediction:Prodigal:2.6,similar to AA sequence:UniProtKB:Q72DL8;locus_tag=DILJNIAH_00681;product=tRNA pseudouridine synthase A
1	Prodigal:2.6	CDS	725433	725870	.	+	0	ID=DILJNIAH_00682;Name=rplM;dbxref=COG:COG0102;gene=rplM;inference=ab initio prediction:Prodigal:2.6,similar to AA sequence:UniProtKB:Q2FW38;locus_tag=DILJNIAH_00682;product=50S ribosomal protein L13
1	Prodigal:2.6	CDS	725890	726282	.	+	0	ID=DILJNIAH_00683;Name=rpsI;gene=rpsI;inference=ab initio prediction:Prodigal:2.6,similar to AA sequence:UniProtKB:P66646;locus_tag=DILJNIAH_00683;product=30S ribosomal protein S9
1	Prodigal:2.6	CDS	726545	727285	.	-	0	ID=DILJNIAH_00684;eC_number=3.5.1.-;Name=cobB;dbxref=COG:COG0846;gene=cobB;inference=ab initio prediction:Prodigal:2.6,similar to AA sequence:UniProtKB:P66815;locus_tag=DILJNIAH_00684;product=NAD-dependent protein deacetylase
1	Prodigal:2.6	CDS	727585	728340	.	+	0	ID=DILJNIAH_00685;Name=lacR;gene=lacR;inference=ab initio prediction:Prodigal:2.6,similar to AA sequence:UniProtKB:P67744;locus_tag=DILJNIAH_00685;product=Lactose phosphotransferase system repressor
1	Prodigal:2.6	CDS	728711	729139	.	+	0	ID=DILJNIAH_00686;eC_number=5.3.1.26;Name=lacA;gene=lacA;inference=ab initio prediction:Prodigal:2.6,similar to AA sequence:UniProtKB:P23494;locus_tag=DILJNIAH_00686;product=Galactose-6-phosphate isomerase subunit LacA
1	Prodigal:2.6	CDS	729154	729669	.	+	0	ID=DILJNIAH_00687;eC_number=5.3.1.26;Name=lacB;gene=lacB;inference=ab initio prediction:Prodigal:2.6,similar to AA sequence:UniProtKB:P65647;locus_tag=DILJNIAH_00687;product=Galactose-6-phosphate isomerase subunit LacB
1	Prodigal:2.6	CDS	729682	730614	.	+	0	ID=DILJNIAH_00688;eC_number=2.7.1.144;Name=lacC_1;dbxref=COG:COG1105;gene=lacC_1;inference=ab initio prediction:Prodigal:2.6,similar to AA sequence:UniProtKB:P0A0B9;locus_tag=DILJNIAH_00688;product=Tagatose-6-phosphate kinase
1	Prodigal:2.6	CDS	730618	731595	.	+	0	ID=DILJNIAH_00689;eC_number=4.1.2.40;Name=lacD;dbxref=COG:COG3684;gene=lacD;inference=ab initio prediction:Prodigal:2.6,similar to AA sequence:UniProtKB:P0A011;locus_tag=DILJNIAH_00689;product=Tagatose 1%2C6-diphosphate aldolase
1	Prodigal:2.6	CDS	731615	731929	.	+	0	ID=DILJNIAH_00690;Name=lacF;dbxref=COG:COG1447;gene=lacF;inference=ab initio prediction:Prodigal:2.6,similar to AA sequence:UniProtKB:P0A0D6;locus_tag=DILJNIAH_00690;product=PTS system lactose-specific EIIA component
1	Prodigal:2.6	CDS	731935	733683	.	+	0	ID=DILJNIAH_00691;Name=lacE;dbxref=COG:COG1455;gene=lacE;inference=ab initio prediction:Prodigal:2.6,similar to AA sequence:UniProtKB:P11162;locus_tag=DILJNIAH_00691;product=PTS system lactose-specific EIICB component
1	Prodigal:2.6	CDS	733699	734298	.	+	0	ID=DILJNIAH_00692;eC_number=3.2.1.85;Name=lacG_1;gene=lacG_1;inference=ab initio prediction:Prodigal:2.6,similar to AA sequence:UniProtKB:P67768;locus_tag=DILJNIAH_00692;product=6-phospho-beta-galactosidase
1	Prodigal:2.6	CDS	734270	735109	.	+	0	ID=DILJNIAH_00693;eC_number=3.2.1.85;Name=lacG_2;gene=lacG_2;inference=ab initio prediction:Prodigal:2.6,similar to AA sequence:UniProtKB:P67768;locus_tag=DILJNIAH_00693;product=6-phospho-beta-galactosidase
1	Prodigal:2.6	CDS	735380	735859	.	+	0	ID=DILJNIAH_00694;inference=ab initio prediction:Prodigal:2.6;locus_tag=DILJNIAH_00694;product=hypothetical protein
1	Prodigal:2.6	CDS	735863	736246	.	+	0	ID=DILJNIAH_00695;inference=ab initio prediction:Prodigal:2.6;locus_tag=DILJNIAH_00695;product=hypothetical protein
1	Prodigal:2.6	CDS	736323	737348	.	-	0	ID=DILJNIAH_00696;eC_number=1.14.13.107;Name=limB;gene=limB;inference=ab initio prediction:Prodigal:2.6,similar to AA sequence:UniProtKB:Q9EUT9;locus_tag=DILJNIAH_00696;product=Limonene 1%2C2-monooxygenase
1	Prodigal:2.6	CDS	737481	738485	.	+	0	ID=DILJNIAH_00697;eC_number=1.-.-.-;Name=yfmJ;dbxref=COG:COG2130;gene=yfmJ;inference=ab initio prediction:Prodigal:2.6,similar to AA sequence:UniProtKB:O34812;locus_tag=DILJNIAH_00697;product=Putative NADP-dependent oxidoreductase YfmJ
1	Prodigal:2.6	CDS	738584	739594	.	+	0	ID=DILJNIAH_00698;inference=ab initio prediction:Prodigal:2.6,similar to AA sequence:UniProtKB:P99173;locus_tag=DILJNIAH_00698;product=Zinc-type alcohol dehydrogenase-like protein
1	Prodigal:2.6	CDS	740345	740926	.	+	0	ID=DILJNIAH_00699;inference=ab initio prediction:Prodigal:2.6;locus_tag=DILJNIAH_00699;product=hypothetical protein
1	Prodigal:2.6	CDS	740939	741178	.	+	0	ID=DILJNIAH_00700;inference=ab initio prediction:Prodigal:2.6;locus_tag=DILJNIAH_00700;product=hypothetical protein
1	Prodigal:2.6	CDS	741252	741752	.	+	0	ID=DILJNIAH_00701;inference=ab initio prediction:Prodigal:2.6,similar to AA sequence:UniProtKB:P99157;locus_tag=DILJNIAH_00701;product=Alkaline shock protein 23
1	Prodigal:2.6	CDS	741813	743774	.	-	0	ID=DILJNIAH_00702;eC_number=6.3.2.39;Name=iucC_1;dbxref=COG:COG4264;gene=iucC_1;inference=ab initio prediction:Prodigal:2.6,similar to AA sequence:UniProtKB:Q47318;locus_tag=DILJNIAH_00702;product=Aerobactin synthase
1	Prodigal:2.6	CDS	743832	745058	.	+	0	ID=DILJNIAH_00703;inference=ab initio prediction:Prodigal:2.6;locus_tag=DILJNIAH_00703;product=hypothetical protein
1	Prodigal:2.6	CDS	745048	746805	.	+	0	ID=DILJNIAH_00704;eC_number=6.3.2.39;Name=iucC_2;dbxref=COG:COG4264;gene=iucC_2;inference=ab initio prediction:Prodigal:2.6,similar to AA sequence:UniProtKB:Q47318;locus_tag=DILJNIAH_00704;product=Aerobactin synthase
1	Prodigal:2.6	CDS	746809	747870	.	+	0	ID=DILJNIAH_00705;eC_number=5.1.1.12;Name=orr;dbxref=COG:COG3457;gene=orr;inference=ab initio prediction:Prodigal:2.6,similar to AA sequence:UniProtKB:C1FW08;locus_tag=DILJNIAH_00705;product=Ornithine racemase
1	Prodigal:2.6	CDS	748072	749067	.	+	0	ID=DILJNIAH_00706;Name=yfmC;dbxref=COG:COG4594;gene=yfmC;inference=ab initio prediction:Prodigal:2.6,similar to AA sequence:UniProtKB:O34348;locus_tag=DILJNIAH_00706;product=Fe(3+)-citrate-binding protein YfmC
1	Prodigal:2.6	CDS	749079	750110	.	+	0	ID=DILJNIAH_00707;Name=yfiZ;dbxref=COG:COG0609;gene=yfiZ;inference=ab initio prediction:Prodigal:2.6,similar to AA sequence:UniProtKB:O31568;locus_tag=DILJNIAH_00707;product=putative siderophore transport system permease protein YfiZ
1	Prodigal:2.6	CDS	750197	751072	.	+	0	ID=DILJNIAH_00708;Name=fecD;dbxref=COG:COG0609;gene=fecD;inference=ab initio prediction:Prodigal:2.6,similar to AA sequence:UniProtKB:P15029;locus_tag=DILJNIAH_00708;product=Fe(3+) dicitrate transport system permease protein FecD
1	Prodigal:2.6	CDS	751369	752742	.	+	0	ID=DILJNIAH_00709;inference=ab initio prediction:Prodigal:2.6;locus_tag=DILJNIAH_00709;product=hypothetical protein
1	Prodigal:2.6	CDS	752921	753235	.	-	0	ID=DILJNIAH_00710;eC_number=1.14.99.48;Name=isdI;dbxref=COG:COG2329;gene=isdI;inference=ab initio prediction:Prodigal:2.6,similar to AA sequence:UniProtKB:Q2G1J2;locus_tag=DILJNIAH_00710;product=Heme oxygenase (staphylobilin-producing) 2
1	Prodigal:2.6	CDS	753388	753648	.	-	0	ID=DILJNIAH_00711;inference=ab initio prediction:Prodigal:2.6,similar to AA sequence:UniProtKB:Q99S93;locus_tag=DILJNIAH_00711;note=UPF0457 protein SA1975.1;product=hypothetical protein
1	Prodigal:2.6	CDS	753792	754334	.	+	0	ID=DILJNIAH_00712;Name=ydjM;dbxref=COG:COG1988;gene=ydjM;inference=ab initio prediction:Prodigal:2.6,similar to AA sequence:UniProtKB:P64481;locus_tag=DILJNIAH_00712;product=Inner membrane protein YdjM
1	Prodigal:2.6	CDS	754389	755576	.	+	0	ID=DILJNIAH_00713;eC_number=2.7.7.-;inference=ab initio prediction:Prodigal:2.6,similar to AA sequence:UniProtKB:Q7A4A4;locus_tag=DILJNIAH_00713;product=putative uridylyltransferase
1	Prodigal:2.6	CDS	755595	756278	.	+	0	ID=DILJNIAH_00714;inference=ab initio prediction:Prodigal:2.6,similar to AA sequence:UniProtKB:P67153;locus_tag=DILJNIAH_00714;note=UPF0073 inner membrane protein YqfA;product=hypothetical protein
1	Prodigal:2.6	CDS	756517	757854	.	+	0	ID=DILJNIAH_00715;Name=sdrM;gene=sdrM;inference=ab initio prediction:Prodigal:2.6,similar to AA sequence:UniProtKB:Q99S97;locus_tag=DILJNIAH_00715;product=Multidrug efflux pump SdrM
1	Prodigal:2.6	CDS	758045	758512	.	+	0	ID=DILJNIAH_00716;Name=sepA_2;gene=sepA_2;inference=ab initio prediction:Prodigal:2.6,similar to AA sequence:UniProtKB:Q99S98;locus_tag=DILJNIAH_00716;product=Multidrug resistance efflux pump SepA
1	Prodigal:2.6	CDS	758583	758765	.	+	0	ID=DILJNIAH_00717;inference=ab initio prediction:Prodigal:2.6;locus_tag=DILJNIAH_00717;product=hypothetical protein
1	Prodigal:2.6	CDS	758782	760221	.	+	0	ID=DILJNIAH_00718;Name=emrB_2;gene=emrB_2;inference=ab initio prediction:Prodigal:2.6,similar to AA sequence:UniProtKB:P0AEJ0;locus_tag=DILJNIAH_00718;product=Multidrug export protein EmrB
1	Prodigal:2.6	CDS	760372	761439	.	+	0	ID=DILJNIAH_00719;Name=salA;dbxref=COG:COG0489;gene=salA;inference=ab initio prediction:Prodigal:2.6,similar to AA sequence:UniProtKB:P50863;locus_tag=DILJNIAH_00719;product=Iron-sulfur cluster carrier protein
1	Aragorn:1.2	tRNA	766829	766903	.	+	.	ID=DILJNIAH_00720;inference=COORDINATES:profile:Aragorn:1.2;locus_tag=DILJNIAH_00720;product=tRNA-Asn(gtt)
1	Aragorn:1.2	tRNA	766904	766977	.	+	.	ID=DILJNIAH_00721;inference=COORDINATES:profile:Aragorn:1.2;locus_tag=DILJNIAH_00721;product=tRNA-Glu(ttc)
1	Aragorn:1.2	tRNA	766983	767058	.	+	.	ID=DILJNIAH_00722;inference=COORDINATES:profile:Aragorn:1.2;locus_tag=DILJNIAH_00722;product=tRNA-Val(tac)
1	Aragorn:1.2	tRNA	767075	767158	.	+	.	ID=DILJNIAH_00723;inference=COORDINATES:profile:Aragorn:1.2;locus_tag=DILJNIAH_00723;product=tRNA-Tyr(gta)
1	Aragorn:1.2	tRNA	767163	767237	.	+	.	ID=DILJNIAH_00724;inference=COORDINATES:profile:Aragorn:1.2;locus_tag=DILJNIAH_00724;product=tRNA-Gln(ttg)
1	Aragorn:1.2	tRNA	767241	767314	.	+	.	ID=DILJNIAH_00725;inference=COORDINATES:profile:Aragorn:1.2;locus_tag=DILJNIAH_00725;product=tRNA-Lys(ttt)
1	Prodigal:2.6	CDS	767408	768289	.	+	0	ID=DILJNIAH_00726;eC_number=2.7.7.85;Name=cdaA;dbxref=COG:COG1624;gene=cdaA;inference=ab initio prediction:Prodigal:2.6,similar to AA sequence:UniProtKB:Q45589;locus_tag=DILJNIAH_00726;product=Cyclic di-AMP synthase CdaA
1	Prodigal:2.6	CDS	768290	769225	.	+	0	ID=DILJNIAH_00727;Name=cdaR;dbxref=COG:COG4856;gene=cdaR;inference=ab initio prediction:Prodigal:2.6,similar to AA sequence:UniProtKB:O34659;locus_tag=DILJNIAH_00727;product=CdaA regulatory protein CdaR
1	Prodigal:2.6	CDS	769250	770605	.	+	0	ID=DILJNIAH_00728;eC_number=5.4.2.10;Name=glmM;gene=glmM;inference=ab initio prediction:Prodigal:2.6,similar to AA sequence:UniProtKB:P99087;locus_tag=DILJNIAH_00728;product=Phosphoglucosamine mutase
1	Prodigal:2.6	CDS	771041	771196	.	+	0	ID=DILJNIAH_00729;inference=ab initio prediction:Prodigal:2.6;locus_tag=DILJNIAH_00729;product=hypothetical protein
1	Prodigal:2.6	CDS	771237	773042	.	+	0	ID=DILJNIAH_00730;eC_number=2.6.1.16;Name=glmS;gene=glmS;inference=ab initio prediction:Prodigal:2.6,similar to AA sequence:UniProtKB:P64228;locus_tag=DILJNIAH_00730;product=Glutamine--fructose-6-phosphate aminotransferase [isomerizing]
1	Prodigal:2.6	CDS	773537	774394	.	+	0	ID=DILJNIAH_00731;eC_number=3.1.3.104;Name=ywtE_1;dbxref=COG:COG0561;gene=ywtE_1;inference=ab initio prediction:Prodigal:2.6,similar to AA sequence:UniProtKB:P96741;locus_tag=DILJNIAH_00731;product=5-amino-6-(5-phospho-D-ribitylamino)uracil phosphatase YwtE
1	Prodigal:2.6	CDS	774699	775850	.	-	0	ID=DILJNIAH_00732;inference=ab initio prediction:Prodigal:2.6;locus_tag=DILJNIAH_00732;product=hypothetical protein
1	Prodigal:2.6	CDS	775938	776714	.	+	0	ID=DILJNIAH_00733;eC_number=3.6.1.41;Name=apaH;gene=apaH;inference=ab initio prediction:Prodigal:2.6,protein motif:HAMAP:MF_00199;locus_tag=DILJNIAH_00733;product=Bis(5'-nucleosyl)-tetraphosphatase%2C symmetrical
1	Prodigal:2.6	CDS	776975	777928	.	-	0	ID=DILJNIAH_00734;Name=czcD_1;dbxref=COG:COG1230;gene=czcD_1;inference=ab initio prediction:Prodigal:2.6,similar to AA sequence:UniProtKB:O07084;locus_tag=DILJNIAH_00734;product=Cadmium%2C cobalt and zinc/H(+)-K(+) antiporter
1	Prodigal:2.6	CDS	777915	778277	.	-	0	ID=DILJNIAH_00735;Name=czrA_2;dbxref=COG:COG0640;gene=czrA_2;inference=ab initio prediction:Prodigal:2.6,similar to AA sequence:UniProtKB:O31844;locus_tag=DILJNIAH_00735;product=HTH-type transcriptional repressor CzrA
1	Prodigal:2.6	CDS	778401	779057	.	+	0	ID=DILJNIAH_00736;eC_number=4.-.-.-;Name=yhfK;dbxref=COG:COG0702;gene=yhfK;inference=ab initio prediction:Prodigal:2.6,similar to AA sequence:UniProtKB:O07609;locus_tag=DILJNIAH_00736;product=putative sugar epimerase YhfK
1	Prodigal:2.6	CDS	779255	779404	.	+	0	ID=DILJNIAH_00737;inference=ab initio prediction:Prodigal:2.6;locus_tag=DILJNIAH_00737;product=hypothetical protein
1	Prodigal:2.6	CDS	779699	780637	.	+	0	ID=DILJNIAH_00738;eC_number=5.3.1.8;Name=gmuF;dbxref=COG:COG1482;gene=gmuF;inference=ab initio prediction:Prodigal:2.6,similar to AA sequence:UniProtKB:O05511;locus_tag=DILJNIAH_00738;product=putative mannose-6-phosphate isomerase GmuF
1	Prodigal:2.6	CDS	780692	780919	.	+	0	ID=DILJNIAH_00739;inference=ab initio prediction:Prodigal:2.6;locus_tag=DILJNIAH_00739;product=hypothetical protein
1	Prodigal:2.6	CDS	781152	782528	.	+	0	ID=DILJNIAH_00740;inference=ab initio prediction:Prodigal:2.6;locus_tag=DILJNIAH_00740;product=hypothetical protein
1	Prodigal:2.6	CDS	782709	783119	.	+	0	ID=DILJNIAH_00741;inference=ab initio prediction:Prodigal:2.6;locus_tag=DILJNIAH_00741;product=hypothetical protein
1	Prodigal:2.6	CDS	783283	783753	.	+	0	ID=DILJNIAH_00742;eC_number=1.16.-.-;Name=dps1;dbxref=COG:COG0783;gene=dps1;inference=ab initio prediction:Prodigal:2.6,similar to AA sequence:UniProtKB:Q8RPQ1;locus_tag=DILJNIAH_00742;product=DNA protection during starvation protein 1
1	Prodigal:2.6	CDS	783877	784587	.	-	0	ID=DILJNIAH_00743;eC_number=2.4.2.1;Name=deoD;dbxref=COG:COG0813;gene=deoD;inference=ab initio prediction:Prodigal:2.6,similar to AA sequence:UniProtKB:O34925;locus_tag=DILJNIAH_00743;product=Purine nucleoside phosphorylase DeoD-type
1	Prodigal:2.6	CDS	784792	785457	.	+	0	ID=DILJNIAH_00744;eC_number=4.1.2.4;Name=deoC2;gene=deoC2;inference=ab initio prediction:Prodigal:2.6,similar to AA sequence:UniProtKB:P99174;locus_tag=DILJNIAH_00744;product=Deoxyribose-phosphate aldolase 2
1	Prodigal:2.6	CDS	785490	786791	.	+	0	ID=DILJNIAH_00745;eC_number=2.4.2.2;Name=pdp;gene=pdp;inference=ab initio prediction:Prodigal:2.6,similar to AA sequence:UniProtKB:Q7A4D0;locus_tag=DILJNIAH_00745;product=Pyrimidine-nucleoside phosphorylase
1	Prodigal:2.6	CDS	786801	787994	.	+	0	ID=DILJNIAH_00746;eC_number=5.4.2.7;Name=deoB;gene=deoB;inference=ab initio prediction:Prodigal:2.6,similar to AA sequence:UniProtKB:P99100;locus_tag=DILJNIAH_00746;product=Phosphopentomutase
1	Prodigal:2.6	CDS	787991	788341	.	+	0	ID=DILJNIAH_00747;inference=ab initio prediction:Prodigal:2.6;locus_tag=DILJNIAH_00747;product=hypothetical protein
1	Prodigal:2.6	CDS	788492	788962	.	-	0	ID=DILJNIAH_00748;eC_number=4.4.1.21;Name=luxS;gene=luxS;inference=ab initio prediction:Prodigal:2.6,similar to AA sequence:UniProtKB:P65330;locus_tag=DILJNIAH_00748;product=S-ribosylhomocysteine lyase
1	Prodigal:2.6	CDS	789190	790374	.	+	0	ID=DILJNIAH_00749;eC_number=3.5.1.-;Name=abgB;dbxref=COG:COG1473;gene=abgB;inference=ab initio prediction:Prodigal:2.6,similar to AA sequence:UniProtKB:P76052;locus_tag=DILJNIAH_00749;product=p-aminobenzoyl-glutamate hydrolase subunit B
1	Prodigal:2.6	CDS	790374	791564	.	+	0	ID=DILJNIAH_00750;inference=ab initio prediction:Prodigal:2.6;locus_tag=DILJNIAH_00750;product=hypothetical protein
1	Prodigal:2.6	CDS	791738	792403	.	+	0	ID=DILJNIAH_00751;inference=ab initio prediction:Prodigal:2.6;locus_tag=DILJNIAH_00751;product=hypothetical protein
1	Prodigal:2.6	CDS	792625	793422	.	-	0	ID=DILJNIAH_00752;eC_number=2.7.1.33;Name=coaW;dbxref=COG:COG5146;gene=coaW;inference=ab initio prediction:Prodigal:2.6,similar to AA sequence:UniProtKB:Q2FWC7;locus_tag=DILJNIAH_00752;product=Type II pantothenate kinase
1	Prodigal:2.6	CDS	793725	794585	.	+	0	ID=DILJNIAH_00753;eC_number=2.3.1.57;Name=bltD;dbxref=COG:COG0454;gene=bltD;inference=ab initio prediction:Prodigal:2.6,similar to AA sequence:UniProtKB:P39909;locus_tag=DILJNIAH_00753;product=Spermine/spermidine acetyltransferase
1	Prodigal:2.6	CDS	794696	795232	.	+	0	ID=DILJNIAH_00754;Name=rpoE;gene=rpoE;inference=ab initio prediction:Prodigal:2.6,similar to AA sequence:UniProtKB:P66715;locus_tag=DILJNIAH_00754;product=putative DNA-directed RNA polymerase subunit delta
1	Prodigal:2.6	CDS	795569	797176	.	+	0	ID=DILJNIAH_00755;eC_number=6.3.4.2;Name=pyrG;gene=pyrG;inference=ab initio prediction:Prodigal:2.6,similar to AA sequence:UniProtKB:P99072;locus_tag=DILJNIAH_00755;product=CTP synthase
1	Prodigal:2.6	CDS	797403	797924	.	-	0	ID=DILJNIAH_00756;inference=ab initio prediction:Prodigal:2.6;locus_tag=DILJNIAH_00756;product=hypothetical protein
1	Prodigal:2.6	CDS	798144	799004	.	+	0	ID=DILJNIAH_00757;eC_number=4.1.2.13;Name=fba;gene=fba;inference=ab initio prediction:Prodigal:2.6,similar to AA sequence:UniProtKB:P99075;locus_tag=DILJNIAH_00757;product=Fructose-bisphosphate aldolase
1	Prodigal:2.6	CDS	799365	800624	.	+	0	ID=DILJNIAH_00758;eC_number=2.5.1.7;Name=murA2;gene=murA2;inference=ab initio prediction:Prodigal:2.6,similar to AA sequence:UniProtKB:P65457;locus_tag=DILJNIAH_00758;product=UDP-N-acetylglucosamine 1-carboxyvinyltransferase 2
1	Prodigal:2.6	CDS	801016	802479	.	+	0	ID=DILJNIAH_00759;eC_number=1.2.1.3;dbxref=COG:COG1012;inference=ab initio prediction:Prodigal:2.6,similar to AA sequence:UniProtKB:Q99SD6;locus_tag=DILJNIAH_00759;product=Putative aldehyde dehydrogenase
1	Prodigal:2.6	CDS	802783	804099	.	+	0	ID=DILJNIAH_00760;eC_number=3.6.4.-;Name=rho;dbxref=COG:COG1158;gene=rho;inference=ab initio prediction:Prodigal:2.6,similar to AA sequence:UniProtKB:P0AG30;locus_tag=DILJNIAH_00760;product=Transcription termination factor Rho
1	Prodigal:2.6	CDS	804216	804473	.	+	0	ID=DILJNIAH_00761;Name=rpmE2;dbxref=COG:COG0254;gene=rpmE2;inference=ab initio prediction:Prodigal:2.6,similar to AA sequence:UniProtKB:Q2FWD8;locus_tag=DILJNIAH_00761;product=50S ribosomal protein L31 type B
1	Prodigal:2.6	CDS	804760	805359	.	+	0	ID=DILJNIAH_00762;eC_number=2.7.1.21;Name=tdk;gene=tdk;inference=ab initio prediction:Prodigal:2.6,similar to AA sequence:UniProtKB:P65231;locus_tag=DILJNIAH_00762;product=Thymidine kinase
1	Prodigal:2.6	CDS	805359	806435	.	+	0	ID=DILJNIAH_00763;Name=prfA;dbxref=COG:COG0216;gene=prfA;inference=ab initio prediction:Prodigal:2.6,similar to AA sequence:UniProtKB:Q8DU64;locus_tag=DILJNIAH_00763;product=Peptide chain release factor 1
1	Prodigal:2.6	CDS	806422	807258	.	+	0	ID=DILJNIAH_00764;eC_number=2.1.1.297;Name=prmC;dbxref=COG:COG2890;gene=prmC;inference=ab initio prediction:Prodigal:2.6,similar to AA sequence:UniProtKB:P0ACC1;locus_tag=DILJNIAH_00764;product=Release factor glutamine methyltransferase
1	Prodigal:2.6	CDS	807421	808464	.	+	0	ID=DILJNIAH_00765;eC_number=2.7.7.87;Name=ywlC;dbxref=COG:COG0009;gene=ywlC;inference=ab initio prediction:Prodigal:2.6,similar to AA sequence:UniProtKB:P39153;locus_tag=DILJNIAH_00765;product=Threonylcarbamoyl-AMP synthase
1	Prodigal:2.6	CDS	808461	808880	.	+	0	ID=DILJNIAH_00766;eC_number=3.1.3.48;Name=ptpB;dbxref=COG:COG0394;gene=ptpB;inference=ab initio prediction:Prodigal:2.6,similar to AA sequence:UniProtKB:P0C5D3;locus_tag=DILJNIAH_00766;product=Low molecular weight protein-tyrosine-phosphatase PtpB
1	Prodigal:2.6	CDS	808990	809514	.	+	0	ID=DILJNIAH_00767;inference=ab initio prediction:Prodigal:2.6,similar to AA sequence:UniProtKB:P39157;locus_tag=DILJNIAH_00767;note=UPF0340 protein YwlG;product=hypothetical protein
1	Prodigal:2.6	CDS	809539	810777	.	+	0	ID=DILJNIAH_00768;eC_number=2.1.2.1;Name=glyA;dbxref=COG:COG0112;gene=glyA;inference=ab initio prediction:Prodigal:2.6,similar to AA sequence:UniProtKB:Q5HE87;locus_tag=DILJNIAH_00768;product=Serine hydroxymethyltransferase
1	Prodigal:2.6	CDS	810806	811435	.	+	0	ID=DILJNIAH_00769;eC_number=2.4.2.9;Name=upp;gene=upp;inference=ab initio prediction:Prodigal:2.6,similar to AA sequence:UniProtKB:P67396;locus_tag=DILJNIAH_00769;product=Uracil phosphoribosyltransferase
1	Prodigal:2.6	CDS	811460	812605	.	+	0	ID=DILJNIAH_00770;eC_number=5.1.3.14;Name=mnaA;dbxref=COG:COG0381;gene=mnaA;inference=ab initio prediction:Prodigal:2.6,similar to AA sequence:UniProtKB:P39131;locus_tag=DILJNIAH_00770;product=UDP-N-acetylglucosamine 2-epimerase
1	Prodigal:2.6	CDS	812659	813108	.	+	0	ID=DILJNIAH_00771;inference=ab initio prediction:Prodigal:2.6;locus_tag=DILJNIAH_00771;product=hypothetical protein
1	Prodigal:2.6	CDS	813134	813862	.	+	0	ID=DILJNIAH_00772;Name=atpB;gene=atpB;inference=ab initio prediction:Prodigal:2.6,similar to AA sequence:UniProtKB:P09218;locus_tag=DILJNIAH_00772;product=ATP synthase subunit a
1	Prodigal:2.6	CDS	813905	814117	.	+	0	ID=DILJNIAH_00773;Name=atpE;gene=atpE;inference=ab initio prediction:Prodigal:2.6,similar to AA sequence:UniProtKB:P00845;locus_tag=DILJNIAH_00773;product=ATP synthase subunit c
1	Prodigal:2.6	CDS	814215	814730	.	+	0	ID=DILJNIAH_00774;Name=atpF;gene=atpF;inference=ab initio prediction:Prodigal:2.6,similar to AA sequence:UniProtKB:Q7A4E7;locus_tag=DILJNIAH_00774;product=ATP synthase subunit b
1	Prodigal:2.6	CDS	814730	815269	.	+	0	ID=DILJNIAH_00775;Name=atpH;gene=atpH;inference=ab initio prediction:Prodigal:2.6,similar to AA sequence:UniProtKB:P99109;locus_tag=DILJNIAH_00775;product=ATP synthase subunit delta
1	Prodigal:2.6	CDS	815292	816803	.	+	0	ID=DILJNIAH_00776;eC_number=3.6.3.14;Name=atpA;gene=atpA;inference=ab initio prediction:Prodigal:2.6,similar to AA sequence:UniProtKB:P99111;locus_tag=DILJNIAH_00776;product=ATP synthase subunit alpha
1	Prodigal:2.6	CDS	816888	817754	.	+	0	ID=DILJNIAH_00777;Name=atpG;gene=atpG;inference=ab initio prediction:Prodigal:2.6,similar to AA sequence:UniProtKB:Q7A4E8;locus_tag=DILJNIAH_00777;product=ATP synthase gamma chain
1	Prodigal:2.6	CDS	817776	819188	.	+	0	ID=DILJNIAH_00778;eC_number=3.6.3.14;Name=atpD;gene=atpD;inference=ab initio prediction:Prodigal:2.6,similar to AA sequence:UniProtKB:P99112;locus_tag=DILJNIAH_00778;product=ATP synthase subunit beta
1	Prodigal:2.6	CDS	819208	819612	.	+	0	ID=DILJNIAH_00779;Name=atpC;gene=atpC;inference=ab initio prediction:Prodigal:2.6,similar to AA sequence:UniProtKB:P63665;locus_tag=DILJNIAH_00779;product=ATP synthase epsilon chain
1	Prodigal:2.6	CDS	819761	819994	.	+	0	ID=DILJNIAH_00780;inference=ab initio prediction:Prodigal:2.6;locus_tag=DILJNIAH_00780;product=hypothetical protein
1	Prodigal:2.6	CDS	820104	821369	.	+	0	ID=DILJNIAH_00781;eC_number=2.5.1.7;Name=murA1;gene=murA1;inference=ab initio prediction:Prodigal:2.6,similar to AA sequence:UniProtKB:P84058;locus_tag=DILJNIAH_00781;product=UDP-N-acetylglucosamine 1-carboxyvinyltransferase 1
1	Prodigal:2.6	CDS	821403	821840	.	+	0	ID=DILJNIAH_00782;eC_number=4.2.1.59;Name=fabZ;dbxref=COG:COG0764;gene=fabZ;inference=ab initio prediction:Prodigal:2.6,similar to AA sequence:UniProtKB:Q9HXY7;locus_tag=DILJNIAH_00782;product=3-hydroxyacyl-[acyl-carrier-protein] dehydratase FabZ
1	Prodigal:2.6	CDS	822158	822598	.	-	0	ID=DILJNIAH_00783;inference=ab initio prediction:Prodigal:2.6;locus_tag=DILJNIAH_00783;product=hypothetical protein
1	Prodigal:2.6	CDS	822789	823184	.	+	0	ID=DILJNIAH_00784;Name=ssbA_1;dbxref=COG:COG0629;gene=ssbA_1;inference=ab initio prediction:Prodigal:2.6,similar to AA sequence:UniProtKB:P37455;locus_tag=DILJNIAH_00784;product=Single-stranded DNA-binding protein A
1	Prodigal:2.6	CDS	823572	824231	.	+	0	ID=DILJNIAH_00785;eC_number=3.2.-.-;Name=sceD;gene=sceD;inference=ab initio prediction:Prodigal:2.6,similar to AA sequence:UniProtKB:Q99SG2;locus_tag=DILJNIAH_00785;product=putative transglycosylase SceD
1	Prodigal:2.6	CDS	824515	825204	.	+	0	ID=DILJNIAH_00786;eC_number=3.5.99.2;Name=tenA;dbxref=COG:COG0819;gene=tenA;inference=ab initio prediction:Prodigal:2.6,similar to AA sequence:UniProtKB:Q8CNK1;locus_tag=DILJNIAH_00786;product=Aminopyrimidine aminohydrolase
1	Prodigal:2.6	CDS	825167	826018	.	+	0	ID=DILJNIAH_00787;eC_number=2.7.1.49;Name=thiD;gene=thiD;inference=ab initio prediction:Prodigal:2.6,similar to AA sequence:UniProtKB:P99124;locus_tag=DILJNIAH_00787;product=Hydroxymethylpyrimidine/phosphomethylpyrimidine kinase
1	Prodigal:2.6	CDS	826008	826799	.	+	0	ID=DILJNIAH_00788;eC_number=2.7.1.50;Name=thiM;gene=thiM;inference=ab initio prediction:Prodigal:2.6,similar to AA sequence:UniProtKB:P66923;locus_tag=DILJNIAH_00788;product=Hydroxyethylthiazole kinase
1	Prodigal:2.6	CDS	826796	827443	.	+	0	ID=DILJNIAH_00789;eC_number=2.5.1.3;Name=thiE_2;gene=thiE_2;inference=ab initio prediction:Prodigal:2.6,similar to AA sequence:UniProtKB:P66919;locus_tag=DILJNIAH_00789;product=Thiamine-phosphate synthase
1	Prodigal:2.6	CDS	827487	828404	.	+	0	ID=DILJNIAH_00790;Name=yidC_2;gene=yidC_2;inference=ab initio prediction:Prodigal:2.6,similar to AA sequence:UniProtKB:P65629;locus_tag=DILJNIAH_00790;product=Membrane protein insertase YidC
1	Prodigal:2.6	CDS	828510	829163	.	-	0	ID=DILJNIAH_00791;Name=yedJ;dbxref=COG:COG1418;gene=yedJ;inference=ab initio prediction:Prodigal:2.6,similar to AA sequence:UniProtKB:P46144;locus_tag=DILJNIAH_00791;product=putative protein YedJ
1	Prodigal:2.6	CDS	829345	830829	.	-	0	ID=DILJNIAH_00792;eC_number=2.7.8.-;Name=cls_1;gene=cls_1;inference=ab initio prediction:Prodigal:2.6,similar to AA sequence:UniProtKB:P63801;locus_tag=DILJNIAH_00792;product=Cardiolipin synthase
1	Prodigal:2.6	CDS	831003	831296	.	+	0	ID=DILJNIAH_00793;Name=ricR_2;dbxref=COG:COG1937;gene=ricR_2;inference=ab initio prediction:Prodigal:2.6,similar to AA sequence:UniProtKB:O07434;locus_tag=DILJNIAH_00793;product=Copper-sensing transcriptional repressor RicR
1	Prodigal:2.6	CDS	831303	831512	.	+	0	ID=DILJNIAH_00794;inference=ab initio prediction:Prodigal:2.6;locus_tag=DILJNIAH_00794;product=hypothetical protein
1	Prodigal:2.6	CDS	831655	831792	.	+	0	ID=DILJNIAH_00795;inference=ab initio prediction:Prodigal:2.6;locus_tag=DILJNIAH_00795;product=hypothetical protein
1	Prodigal:2.6	CDS	831891	833102	.	-	0	ID=DILJNIAH_00796;eC_number=2.4.1.129;Name=rodA;dbxref=COG:COG0772;gene=rodA;inference=ab initio prediction:Prodigal:2.6,similar to AA sequence:UniProtKB:P39604;locus_tag=DILJNIAH_00796;product=Peptidoglycan glycosyltransferase RodA
1	Prodigal:2.6	CDS	833493	834566	.	+	0	ID=DILJNIAH_00797;eC_number=6.3.2.4;Name=ddl;dbxref=COG:COG1181;gene=ddl;inference=ab initio prediction:Prodigal:2.6,similar to AA sequence:UniProtKB:Q5HEB7;locus_tag=DILJNIAH_00797;product=D-alanine--D-alanine ligase
1	Prodigal:2.6	CDS	834578	835933	.	+	0	ID=DILJNIAH_00798;eC_number=6.3.2.10;Name=murF_1;dbxref=COG:COG0770;gene=murF_1;inference=ab initio prediction:Prodigal:2.6,similar to AA sequence:UniProtKB:P11880;locus_tag=DILJNIAH_00798;product=UDP-N-acetylmuramoyl-tripeptide--D-alanyl-D-alanine ligase
1	Prodigal:2.6	CDS	836233	837762	.	+	0	ID=DILJNIAH_00799;eC_number=3.6.4.13;Name=cshA;dbxref=COG:COG0513;gene=cshA;inference=ab initio prediction:Prodigal:2.6,similar to AA sequence:UniProtKB:Q2FWH5;locus_tag=DILJNIAH_00799;product=DEAD-box ATP-dependent RNA helicase CshA
1	Prodigal:2.6	CDS	838012	838491	.	+	0	ID=DILJNIAH_00800;inference=ab initio prediction:Prodigal:2.6;locus_tag=DILJNIAH_00800;product=hypothetical protein
1	Prodigal:2.6	CDS	838478	839989	.	+	0	ID=DILJNIAH_00801;inference=ab initio prediction:Prodigal:2.6;locus_tag=DILJNIAH_00801;product=hypothetical protein
1	Prodigal:2.6	CDS	839976	840485	.	+	0	ID=DILJNIAH_00802;inference=ab initio prediction:Prodigal:2.6;locus_tag=DILJNIAH_00802;product=hypothetical protein
1	Prodigal:2.6	CDS	840533	840886	.	+	0	ID=DILJNIAH_00803;eC_number=2.7.8.7;Name=acpS;dbxref=COG:COG0736;gene=acpS;inference=ab initio prediction:Prodigal:2.6,similar to AA sequence:UniProtKB:Q5HED0;locus_tag=DILJNIAH_00803;product=Holo-[acyl-carrier-protein] synthase
1	Prodigal:2.6	CDS	840953	842101	.	+	0	ID=DILJNIAH_00804;eC_number=5.1.1.1;Name=alr1;dbxref=COG:COG0787;gene=alr1;inference=ab initio prediction:Prodigal:2.6,similar to AA sequence:UniProtKB:P63479;locus_tag=DILJNIAH_00804;product=Alanine racemase 1
1	Prodigal:2.6	CDS	842188	842358	.	+	0	ID=DILJNIAH_00805;Name=mazE;gene=mazE;inference=ab initio prediction:Prodigal:2.6,similar to AA sequence:UniProtKB:P0C7B4;locus_tag=DILJNIAH_00805;product=Antitoxin MazE
1	Prodigal:2.6	CDS	842355	842717	.	+	0	ID=DILJNIAH_00806;eC_number=3.1.-.-;Name=mazF;dbxref=COG:COG2337;gene=mazF;inference=ab initio prediction:Prodigal:2.6,similar to AA sequence:UniProtKB:Q2FWI8;locus_tag=DILJNIAH_00806;product=Endoribonuclease MazF
1	Prodigal:2.6	CDS	843062	844063	.	+	0	ID=DILJNIAH_00807;eC_number=3.1.3.3;Name=rsbU;dbxref=COG:COG2208;gene=rsbU;inference=ab initio prediction:Prodigal:2.6,similar to AA sequence:UniProtKB:P40399;locus_tag=DILJNIAH_00807;product=Phosphoserine phosphatase RsbU
1	Prodigal:2.6	CDS	844163	844489	.	+	0	ID=DILJNIAH_00808;Name=rsbV;gene=rsbV;inference=ab initio prediction:Prodigal:2.6,similar to AA sequence:UniProtKB:P66838;locus_tag=DILJNIAH_00808;product=Anti-sigma-B factor antagonist
1	Prodigal:2.6	CDS	844491	844970	.	+	0	ID=DILJNIAH_00809;eC_number=2.7.11.1;Name=rsbW;gene=rsbW;inference=ab initio prediction:Prodigal:2.6,similar to AA sequence:UniProtKB:P0A0H7;locus_tag=DILJNIAH_00809;product=Serine-protein kinase RsbW
1	Prodigal:2.6	CDS	844945	845715	.	+	0	ID=DILJNIAH_00810;Name=sigB;dbxref=COG:COG1191;gene=sigB;inference=ab initio prediction:Prodigal:2.6,similar to AA sequence:UniProtKB:P06574;locus_tag=DILJNIAH_00810;product=RNA polymerase sigma-B factor
1	Prodigal:2.6	CDS	846003	848153	.	+	0	ID=DILJNIAH_00811;Name=yhgF;dbxref=COG:COG2183;gene=yhgF;inference=ab initio prediction:Prodigal:2.6,similar to AA sequence:UniProtKB:P46837;locus_tag=DILJNIAH_00811;product=Protein YhgF
1	Prodigal:2.6	CDS	848146	848601	.	+	0	ID=DILJNIAH_00812;inference=ab initio prediction:Prodigal:2.6,protein motif:HAMAP:MF_00745;locus_tag=DILJNIAH_00812;product=Protein SprT-like protein
1	Aragorn:1.2	tRNA	849359	849445	.	+	.	ID=DILJNIAH_00813;inference=COORDINATES:profile:Aragorn:1.2;locus_tag=DILJNIAH_00813;product=tRNA-Leu(gag)
1	Aragorn:1.2	tRNA	849468	849541	.	+	.	ID=DILJNIAH_00814;inference=COORDINATES:profile:Aragorn:1.2;locus_tag=DILJNIAH_00814;product=tRNA-Gly(tcc)
1	Prodigal:2.6	CDS	854710	854820	.	+	0	ID=DILJNIAH_00815;inference=ab initio prediction:Prodigal:2.6;locus_tag=DILJNIAH_00815;product=hypothetical protein
1	Prodigal:2.6	CDS	854918	856192	.	-	0	ID=DILJNIAH_00816;eC_number=4.3.1.19;Name=ilvA;dbxref=COG:COG1171;gene=ilvA;inference=ab initio prediction:Prodigal:2.6,similar to AA sequence:UniProtKB:P9WG95;locus_tag=DILJNIAH_00816;product=L-threonine dehydratase biosynthetic IlvA
1	Prodigal:2.6	CDS	856201	856770	.	-	0	ID=DILJNIAH_00817;eC_number=4.2.1.33;Name=leuD;dbxref=COG:COG0066;gene=leuD;inference=ab initio prediction:Prodigal:2.6,similar to AA sequence:UniProtKB:Q8DTG5;locus_tag=DILJNIAH_00817;product=3-isopropylmalate dehydratase small subunit
1	Prodigal:2.6	CDS	856771	858141	.	-	0	ID=DILJNIAH_00818;eC_number=4.2.1.33;Name=leuC;dbxref=COG:COG0065;gene=leuC;inference=ab initio prediction:Prodigal:2.6,similar to AA sequence:UniProtKB:P80858;locus_tag=DILJNIAH_00818;product=3-isopropylmalate dehydratase large subunit
1	Prodigal:2.6	CDS	858157	859200	.	-	0	ID=DILJNIAH_00819;eC_number=1.1.1.85;Name=leuB;dbxref=COG:COG0473;gene=leuB;inference=ab initio prediction:Prodigal:2.6,similar to AA sequence:UniProtKB:P12010;locus_tag=DILJNIAH_00819;product=3-isopropylmalate dehydrogenase
1	Prodigal:2.6	CDS	859197	860732	.	-	0	ID=DILJNIAH_00820;eC_number=2.3.3.13;Name=leuA;gene=leuA;inference=ab initio prediction:Prodigal:2.6,similar to AA sequence:UniProtKB:Q71Y35;locus_tag=DILJNIAH_00820;product=2-isopropylmalate synthase
1	Prodigal:2.6	CDS	860755	861759	.	-	0	ID=DILJNIAH_00821;eC_number=1.1.1.86;Name=ilvC;dbxref=COG:COG0059;gene=ilvC;inference=ab initio prediction:Prodigal:2.6,similar to AA sequence:UniProtKB:Q2FWK4;locus_tag=DILJNIAH_00821;product=Ketol-acid reductoisomerase (NADP(+))
1	Prodigal:2.6	CDS	861876	862109	.	-	0	ID=DILJNIAH_00822;inference=ab initio prediction:Prodigal:2.6;locus_tag=DILJNIAH_00822;product=hypothetical protein
1	Prodigal:2.6	CDS	862109	863851	.	-	0	ID=DILJNIAH_00823;eC_number=2.2.1.6;Name=ilvB;dbxref=COG:COG0028;gene=ilvB;inference=ab initio prediction:Prodigal:2.6,similar to AA sequence:UniProtKB:P37251;locus_tag=DILJNIAH_00823;product=Acetolactate synthase large subunit
1	Prodigal:2.6	CDS	863868	865718	.	-	0	ID=DILJNIAH_00824;eC_number=4.2.1.9;Name=ilvD;dbxref=COG:COG0129;gene=ilvD;inference=ab initio prediction:Prodigal:2.6,similar to AA sequence:UniProtKB:P51785;locus_tag=DILJNIAH_00824;product=Dihydroxy-acid dehydratase
1	Prodigal:2.6	CDS	866035	866496	.	+	0	ID=DILJNIAH_00825;Name=tsaE;dbxref=COG:COG0802;gene=tsaE;inference=ab initio prediction:Prodigal:2.6,similar to AA sequence:UniProtKB:O05515;locus_tag=DILJNIAH_00825;product=tRNA threonylcarbamoyladenosine biosynthesis protein TsaE
1	Prodigal:2.6	CDS	866477	867139	.	+	0	ID=DILJNIAH_00826;Name=tsaB;dbxref=COG:COG1214;gene=tsaB;inference=ab initio prediction:Prodigal:2.6,similar to AA sequence:UniProtKB:O05516;locus_tag=DILJNIAH_00826;product=tRNA threonylcarbamoyladenosine biosynthesis protein TsaB
1	Prodigal:2.6	CDS	867112	867573	.	+	0	ID=DILJNIAH_00827;eC_number=2.3.1.255;Name=rimI;dbxref=COG:COG0456;gene=rimI;inference=ab initio prediction:Prodigal:2.6,similar to AA sequence:UniProtKB:I6YG32;locus_tag=DILJNIAH_00827;product=N-alpha-acetyltransferase RimI
1	Prodigal:2.6	CDS	867570	868592	.	+	0	ID=DILJNIAH_00828;eC_number=2.3.1.234;Name=tsaD;gene=tsaD;inference=ab initio prediction:Prodigal:2.6,similar to AA sequence:UniProtKB:Q7A4H8;locus_tag=DILJNIAH_00828;product=tRNA N6-adenosine threonylcarbamoyltransferase
1	Prodigal:2.6	CDS	868675	870291	.	-	0	ID=DILJNIAH_00829;Name=mutS_1;dbxref=COG:COG0249;gene=mutS_1;inference=ab initio prediction:Prodigal:2.6,similar to AA sequence:UniProtKB:Q56215;locus_tag=DILJNIAH_00829;product=DNA mismatch repair protein MutS
1	Prodigal:2.6	CDS	870633	872567	.	-	0	ID=DILJNIAH_00830;Name=yheS;dbxref=COG:COG0488;gene=yheS;inference=ab initio prediction:Prodigal:2.6,similar to AA sequence:UniProtKB:P63389;locus_tag=DILJNIAH_00830;product=putative ABC transporter ATP-binding protein YheS
1	Prodigal:2.6	CDS	872915	873550	.	+	0	ID=DILJNIAH_00831;Name=rex;dbxref=COG:COG2344;gene=rex;inference=ab initio prediction:Prodigal:2.6,similar to AA sequence:UniProtKB:O05521;locus_tag=DILJNIAH_00831;product=Redox-sensing transcriptional repressor Rex
1	Prodigal:2.6	CDS	873696	873977	.	+	0	ID=DILJNIAH_00832;inference=ab initio prediction:Prodigal:2.6;locus_tag=DILJNIAH_00832;product=hypothetical protein
1	Prodigal:2.6	CDS	874063	875115	.	+	0	ID=DILJNIAH_00833;inference=ab initio prediction:Prodigal:2.6,similar to AA sequence:UniProtKB:P33015;locus_tag=DILJNIAH_00833;note=UPF0394 inner membrane protein YeeE;product=hypothetical protein
1	Prodigal:2.6	CDS	875167	875391	.	+	0	ID=DILJNIAH_00834;Name=yeeD;dbxref=COG:COG0425;gene=yeeD;inference=ab initio prediction:Prodigal:2.6,similar to AA sequence:UniProtKB:P33014;locus_tag=DILJNIAH_00834;product=Putative sulfur carrier protein YeeD
1	Prodigal:2.6	CDS	875784	877061	.	+	0	ID=DILJNIAH_00835;Name=nrgA;gene=nrgA;inference=ab initio prediction:Prodigal:2.6,similar to AA sequence:UniProtKB:Q07429;locus_tag=DILJNIAH_00835;product=Ammonium transporter
1	Prodigal:2.6	CDS	877196	878149	.	+	0	ID=DILJNIAH_00836;Name=treR;dbxref=COG:COG1609;gene=treR;inference=ab initio prediction:Prodigal:2.6,similar to AA sequence:UniProtKB:P36673;locus_tag=DILJNIAH_00836;product=HTH-type transcriptional regulator TreR
1	Prodigal:2.6	CDS	878409	879881	.	+	0	ID=DILJNIAH_00837;eC_number=3.2.1.26;Name=scrB;dbxref=COG:COG1621;gene=scrB;inference=ab initio prediction:Prodigal:2.6,similar to AA sequence:UniProtKB:P13394;locus_tag=DILJNIAH_00837;product=Sucrose-6-phosphate hydrolase
1	Prodigal:2.6	CDS	879888	880847	.	+	0	ID=DILJNIAH_00838;eC_number=2.7.1.4;Name=scrK;dbxref=COG:COG0524;gene=scrK;inference=ab initio prediction:Prodigal:2.6,similar to AA sequence:UniProtKB:P26420;locus_tag=DILJNIAH_00838;product=Fructokinase
1	Prodigal:2.6	CDS	880915	881631	.	-	0	ID=DILJNIAH_00839;Name=agrA;dbxref=COG:COG3279;gene=agrA;inference=ab initio prediction:Prodigal:2.6,similar to AA sequence:UniProtKB:Q5HEG2;locus_tag=DILJNIAH_00839;product=Accessory gene regulator A
1	Prodigal:2.6	CDS	881648	882937	.	-	0	ID=DILJNIAH_00840;inference=ab initio prediction:Prodigal:2.6;locus_tag=DILJNIAH_00840;product=hypothetical protein
1	Prodigal:2.6	CDS	882964	883104	.	-	0	ID=DILJNIAH_00841;inference=ab initio prediction:Prodigal:2.6;locus_tag=DILJNIAH_00841;product=hypothetical protein
1	Prodigal:2.6	CDS	883088	883699	.	-	0	ID=DILJNIAH_00842;eC_number=3.4.-.-;Name=agrB;dbxref=COG:COG4512;gene=agrB;inference=ab initio prediction:Prodigal:2.6,similar to AA sequence:UniProtKB:P0C1P7;locus_tag=DILJNIAH_00842;product=Accessory gene regulator protein B
1	Prodigal:2.6	CDS	884447	885241	.	-	0	ID=DILJNIAH_00843;eC_number=3.5.1.3;Name=yafV;gene=yafV;inference=ab initio prediction:Prodigal:2.6,similar to AA sequence:UniProtKB:P0DP65;locus_tag=DILJNIAH_00843;product=Omega-amidase YafV
1	Prodigal:2.6	CDS	885584	887041	.	+	0	ID=DILJNIAH_00844;inference=ab initio prediction:Prodigal:2.6;locus_tag=DILJNIAH_00844;product=hypothetical protein
1	Prodigal:2.6	CDS	887101	887841	.	-	0	ID=DILJNIAH_00845;inference=ab initio prediction:Prodigal:2.6;locus_tag=DILJNIAH_00845;product=hypothetical protein
1	Prodigal:2.6	CDS	888016	888300	.	+	0	ID=DILJNIAH_00846;Name=groS;gene=groS;inference=ab initio prediction:Prodigal:2.6,similar to AA sequence:UniProtKB:P99104;locus_tag=DILJNIAH_00846;product=10 kDa chaperonin
1	Prodigal:2.6	CDS	888356	889975	.	+	0	ID=DILJNIAH_00847;Name=groL;gene=groL;inference=ab initio prediction:Prodigal:2.6,similar to AA sequence:UniProtKB:P99083;locus_tag=DILJNIAH_00847;product=60 kDa chaperonin
1	Prodigal:2.6	CDS	890044	891219	.	-	0	ID=DILJNIAH_00848;Name=Int-Tn;gene=Int-Tn;inference=ab initio prediction:Prodigal:2.6,similar to AA sequence:UniProtKB:P22886;locus_tag=DILJNIAH_00848;product=Transposase from transposon Tn916
1	Prodigal:2.6	CDS	891228	891860	.	-	0	ID=DILJNIAH_00849;inference=ab initio prediction:Prodigal:2.6;locus_tag=DILJNIAH_00849;product=hypothetical protein
1	Prodigal:2.6	CDS	892033	892263	.	+	0	ID=DILJNIAH_00850;inference=ab initio prediction:Prodigal:2.6;locus_tag=DILJNIAH_00850;product=hypothetical protein
1	Prodigal:2.6	CDS	892250	892564	.	+	0	ID=DILJNIAH_00851;inference=ab initio prediction:Prodigal:2.6;locus_tag=DILJNIAH_00851;product=hypothetical protein
1	Prodigal:2.6	CDS	892577	892786	.	+	0	ID=DILJNIAH_00852;inference=ab initio prediction:Prodigal:2.6;locus_tag=DILJNIAH_00852;product=hypothetical protein
1	Prodigal:2.6	CDS	892790	892993	.	+	0	ID=DILJNIAH_00853;inference=ab initio prediction:Prodigal:2.6;locus_tag=DILJNIAH_00853;product=hypothetical protein
1	Prodigal:2.6	CDS	892995	893399	.	+	0	ID=DILJNIAH_00854;inference=ab initio prediction:Prodigal:2.6;locus_tag=DILJNIAH_00854;product=hypothetical protein
1	Prodigal:2.6	CDS	893410	893613	.	+	0	ID=DILJNIAH_00855;inference=ab initio prediction:Prodigal:2.6;locus_tag=DILJNIAH_00855;product=hypothetical protein
1	Prodigal:2.6	CDS	893628	893930	.	+	0	ID=DILJNIAH_00856;inference=ab initio prediction:Prodigal:2.6;locus_tag=DILJNIAH_00856;product=hypothetical protein
1	Prodigal:2.6	CDS	893962	894864	.	+	0	ID=DILJNIAH_00857;inference=ab initio prediction:Prodigal:2.6;locus_tag=DILJNIAH_00857;product=hypothetical protein
1	Prodigal:2.6	CDS	894877	896589	.	+	0	ID=DILJNIAH_00858;inference=ab initio prediction:Prodigal:2.6;locus_tag=DILJNIAH_00858;product=hypothetical protein
1	Prodigal:2.6	CDS	896900	897421	.	+	0	ID=DILJNIAH_00859;inference=ab initio prediction:Prodigal:2.6;locus_tag=DILJNIAH_00859;product=hypothetical protein
1	Prodigal:2.6	CDS	897482	898066	.	+	0	ID=DILJNIAH_00860;inference=ab initio prediction:Prodigal:2.6;locus_tag=DILJNIAH_00860;product=hypothetical protein
1	Prodigal:2.6	CDS	898435	898767	.	+	0	ID=DILJNIAH_00861;inference=ab initio prediction:Prodigal:2.6;locus_tag=DILJNIAH_00861;product=hypothetical protein
1	Prodigal:2.6	CDS	898846	899433	.	+	0	ID=DILJNIAH_00862;inference=ab initio prediction:Prodigal:2.6;locus_tag=DILJNIAH_00862;product=hypothetical protein
1	Prodigal:2.6	CDS	899433	899642	.	+	0	ID=DILJNIAH_00863;inference=ab initio prediction:Prodigal:2.6;locus_tag=DILJNIAH_00863;product=hypothetical protein
1	Prodigal:2.6	CDS	899697	900134	.	+	0	ID=DILJNIAH_00864;inference=ab initio prediction:Prodigal:2.6;locus_tag=DILJNIAH_00864;product=hypothetical protein
1	Prodigal:2.6	CDS	900131	900472	.	+	0	ID=DILJNIAH_00865;inference=ab initio prediction:Prodigal:2.6;locus_tag=DILJNIAH_00865;product=hypothetical protein
1	Prodigal:2.6	CDS	900474	901046	.	+	0	ID=DILJNIAH_00866;inference=ab initio prediction:Prodigal:2.6;locus_tag=DILJNIAH_00866;product=hypothetical protein
1	Prodigal:2.6	CDS	901052	901321	.	+	0	ID=DILJNIAH_00867;inference=ab initio prediction:Prodigal:2.6;locus_tag=DILJNIAH_00867;product=hypothetical protein
1	Prodigal:2.6	CDS	901788	902168	.	-	0	ID=DILJNIAH_00868;Name=blaI;gene=blaI;inference=ab initio prediction:Prodigal:2.6,similar to AA sequence:UniProtKB:P0A042;locus_tag=DILJNIAH_00868;product=Penicillinase repressor
1	Prodigal:2.6	CDS	902158	903819	.	-	0	ID=DILJNIAH_00869;Name=blaR1;gene=blaR1;inference=ab initio prediction:Prodigal:2.6,similar to AA sequence:UniProtKB:P18357;locus_tag=DILJNIAH_00869;product=Regulatory protein BlaR1
1	Prodigal:2.6	CDS	904022	904867	.	+	0	ID=DILJNIAH_00870;eC_number=3.5.2.6;Name=blaZ;gene=blaZ;inference=ab initio prediction:Prodigal:2.6,similar to AA sequence:UniProtKB:P00807;locus_tag=DILJNIAH_00870;product=Beta-lactamase
1	Prodigal:2.6	CDS	905176	905319	.	+	0	ID=DILJNIAH_00871;inference=ab initio prediction:Prodigal:2.6;locus_tag=DILJNIAH_00871;product=hypothetical protein
1	Prodigal:2.6	CDS	905733	906254	.	+	0	ID=DILJNIAH_00872;inference=ab initio prediction:Prodigal:2.6;locus_tag=DILJNIAH_00872;product=hypothetical protein
1	Prodigal:2.6	CDS	906827	907801	.	+	0	ID=DILJNIAH_00873;inference=ab initio prediction:Prodigal:2.6;locus_tag=DILJNIAH_00873;product=hypothetical protein
1	Prodigal:2.6	CDS	908238	909527	.	-	0	ID=DILJNIAH_00874;eC_number=2.6.1.1;Name=aspC;dbxref=COG:COG0436;gene=aspC;inference=ab initio prediction:Prodigal:2.6,similar to AA sequence:UniProtKB:Q56232;locus_tag=DILJNIAH_00874;product=Aspartate aminotransferase
1	Prodigal:2.6	CDS	910000	910170	.	+	0	ID=DILJNIAH_00875;inference=ab initio prediction:Prodigal:2.6;locus_tag=DILJNIAH_00875;product=hypothetical protein
1	Prodigal:2.6	CDS	910487	910864	.	+	0	ID=DILJNIAH_00876;Name=ytrA;dbxref=COG:COG1725;gene=ytrA;inference=ab initio prediction:Prodigal:2.6,similar to AA sequence:UniProtKB:O34712;locus_tag=DILJNIAH_00876;product=HTH-type transcriptional repressor YtrA
1	Prodigal:2.6	CDS	910864	911778	.	+	0	ID=DILJNIAH_00877;Name=ytrB_1;dbxref=COG:COG1131;gene=ytrB_1;inference=ab initio prediction:Prodigal:2.6,similar to AA sequence:UniProtKB:O34641;locus_tag=DILJNIAH_00877;product=ABC transporter ATP-binding protein YtrB
1	Prodigal:2.6	CDS	911759	912418	.	+	0	ID=DILJNIAH_00878;inference=ab initio prediction:Prodigal:2.6;locus_tag=DILJNIAH_00878;product=hypothetical protein
1	Prodigal:2.6	CDS	912439	913311	.	+	0	ID=DILJNIAH_00879;eC_number=3.6.3.-;Name=yxlF_3;dbxref=COG:COG1131;gene=yxlF_3;inference=ab initio prediction:Prodigal:2.6,similar to AA sequence:UniProtKB:P94374;locus_tag=DILJNIAH_00879;product=putative ABC transporter ATP-binding protein YxlF
1	Prodigal:2.6	CDS	913311	914042	.	+	0	ID=DILJNIAH_00880;inference=ab initio prediction:Prodigal:2.6;locus_tag=DILJNIAH_00880;product=hypothetical protein
1	Prodigal:2.6	CDS	914173	914502	.	-	0	ID=DILJNIAH_00881;inference=ab initio prediction:Prodigal:2.6;locus_tag=DILJNIAH_00881;product=hypothetical protein
1	Prodigal:2.6	CDS	914773	915318	.	+	0	ID=DILJNIAH_00882;inference=ab initio prediction:Prodigal:2.6;locus_tag=DILJNIAH_00882;product=hypothetical protein
1	Prodigal:2.6	CDS	915371	915928	.	+	0	ID=DILJNIAH_00883;inference=ab initio prediction:Prodigal:2.6;locus_tag=DILJNIAH_00883;product=hypothetical protein
1	Prodigal:2.6	CDS	915925	916761	.	+	0	ID=DILJNIAH_00884;inference=ab initio prediction:Prodigal:2.6;locus_tag=DILJNIAH_00884;product=hypothetical protein
1	Prodigal:2.6	CDS	916815	917855	.	-	0	ID=DILJNIAH_00885;inference=ab initio prediction:Prodigal:2.6;locus_tag=DILJNIAH_00885;product=hypothetical protein
1	Prodigal:2.6	CDS	918237	918407	.	+	0	ID=DILJNIAH_00886;inference=ab initio prediction:Prodigal:2.6;locus_tag=DILJNIAH_00886;product=hypothetical protein
1	Prodigal:2.6	CDS	918621	919019	.	-	0	ID=DILJNIAH_00887;inference=ab initio prediction:Prodigal:2.6;locus_tag=DILJNIAH_00887;product=hypothetical protein
1	Prodigal:2.6	CDS	919255	920283	.	+	0	ID=DILJNIAH_00888;inference=ab initio prediction:Prodigal:2.6,similar to AA sequence:UniProtKB:Q7A4P4;locus_tag=DILJNIAH_00888;product=putative protein
1	Prodigal:2.6	CDS	920395	921774	.	-	0	ID=DILJNIAH_00889;eC_number=1.2.1.3;Name=alkH;gene=alkH;inference=ab initio prediction:Prodigal:2.6,similar to AA sequence:UniProtKB:P12693;locus_tag=DILJNIAH_00889;product=Aldehyde dehydrogenase
1	Prodigal:2.6	CDS	922074	923003	.	-	0	ID=DILJNIAH_00890;eC_number=3.6.1.1;Name=ppaC;dbxref=COG:COG1227;gene=ppaC;inference=ab initio prediction:Prodigal:2.6,similar to AA sequence:UniProtKB:P65752;locus_tag=DILJNIAH_00890;product=putative manganese-dependent inorganic pyrophosphatase
1	Prodigal:2.6	CDS	923058	923612	.	-	0	ID=DILJNIAH_00891;eC_number=3.5.1.19;Name=pncA;dbxref=COG:COG1335;gene=pncA;inference=ab initio prediction:Prodigal:2.6,similar to AA sequence:UniProtKB:I6XD65;locus_tag=DILJNIAH_00891;product=Nicotinamidase/pyrazinamidase
1	Prodigal:2.6	CDS	923804	924901	.	+	0	ID=DILJNIAH_00892;Name=pfbA;dbxref=COG:COG5434;gene=pfbA;inference=ab initio prediction:Prodigal:2.6,similar to AA sequence:UniProtKB:Q8CYC9;locus_tag=DILJNIAH_00892;product=Plasmin and fibronectin-binding protein A
1	Prodigal:2.6	CDS	925354	926157	.	-	0	ID=DILJNIAH_00893;Name=pheA;dbxref=COG:COG0077;gene=pheA;inference=ab initio prediction:Prodigal:2.6,similar to AA sequence:UniProtKB:P0A9J8;locus_tag=DILJNIAH_00893;product=P-protein
1	Prodigal:2.6	CDS	926176	927243	.	-	0	ID=DILJNIAH_00894;eC_number=1.14.14.47;Name=nos;gene=nos;inference=ab initio prediction:Prodigal:2.6,similar to AA sequence:UniProtKB:P0A093;locus_tag=DILJNIAH_00894;product=Nitric oxide synthase oxygenase
1	Prodigal:2.6	CDS	927435	928904	.	+	0	ID=DILJNIAH_00895;eC_number=6.3.4.21;Name=pncB2;gene=pncB2;inference=ab initio prediction:Prodigal:2.6,similar to AA sequence:UniProtKB:P9WJI6;locus_tag=DILJNIAH_00895;product=Nicotinate phosphoribosyltransferase pncB2
1	Prodigal:2.6	CDS	928897	929724	.	+	0	ID=DILJNIAH_00896;eC_number=6.3.1.5;Name=nadE;gene=nadE;inference=ab initio prediction:Prodigal:2.6,similar to AA sequence:UniProtKB:P99150;locus_tag=DILJNIAH_00896;product=NH(3)-dependent NAD(+) synthetase
1	Prodigal:2.6	CDS	929798	930424	.	+	0	ID=DILJNIAH_00897;inference=ab initio prediction:Prodigal:2.6,similar to AA sequence:UniProtKB:P61544;locus_tag=DILJNIAH_00897;note=UPF0316 protein SA1727;product=hypothetical protein
1	Prodigal:2.6	CDS	930408	930587	.	+	0	ID=DILJNIAH_00898;inference=ab initio prediction:Prodigal:2.6;locus_tag=DILJNIAH_00898;product=hypothetical protein
1	Prodigal:2.6	CDS	930999	932294	.	+	0	ID=DILJNIAH_00899;eC_number=4.3.2.2;Name=purB;gene=purB;inference=ab initio prediction:Prodigal:2.6,similar to AA sequence:UniProtKB:Q7A4Q3;locus_tag=DILJNIAH_00899;product=Adenylosuccinate lyase
1	Prodigal:2.6	CDS	932419	932721	.	+	0	ID=DILJNIAH_00900;inference=ab initio prediction:Prodigal:2.6;locus_tag=DILJNIAH_00900;product=hypothetical protein
1	Prodigal:2.6	CDS	933045	933737	.	+	0	ID=DILJNIAH_00901;eC_number=2.5.1.-;Name=pcrB;dbxref=COG:COG1646;gene=pcrB;inference=ab initio prediction:Prodigal:2.6,similar to AA sequence:UniProtKB:Q53726;locus_tag=DILJNIAH_00901;product=Heptaprenylglyceryl phosphate synthase
1	Prodigal:2.6	CDS	933734	935923	.	+	0	ID=DILJNIAH_00902;eC_number=3.6.4.12;Name=pcrA;gene=pcrA;inference=ab initio prediction:Prodigal:2.6,similar to AA sequence:UniProtKB:P64319;locus_tag=DILJNIAH_00902;product=ATP-dependent DNA helicase PcrA
1	Prodigal:2.6	CDS	935927	937924	.	+	0	ID=DILJNIAH_00903;eC_number=6.5.1.2;Name=ligA;dbxref=COG:COG0272;gene=ligA;inference=ab initio prediction:Prodigal:2.6,similar to AA sequence:UniProtKB:Q9AIU7;locus_tag=DILJNIAH_00903;product=DNA ligase
1	Prodigal:2.6	CDS	937944	939152	.	+	0	ID=DILJNIAH_00904;inference=ab initio prediction:Prodigal:2.6;locus_tag=DILJNIAH_00904;product=hypothetical protein
1	Prodigal:2.6	CDS	939480	941015	.	-	0	ID=DILJNIAH_00905;Name=putP;dbxref=COG:COG0591;gene=putP;inference=ab initio prediction:Prodigal:2.6,similar to AA sequence:UniProtKB:Q2FWY7;locus_tag=DILJNIAH_00905;product=Sodium/proline symporter
1	Prodigal:2.6	CDS	941393	941695	.	+	0	ID=DILJNIAH_00906;eC_number=6.3.5.-;Name=gatC;dbxref=COG:COG0721;gene=gatC;inference=ab initio prediction:Prodigal:2.6,similar to AA sequence:UniProtKB:P68807;locus_tag=DILJNIAH_00906;product=Aspartyl/glutamyl-tRNA(Asn/Gln) amidotransferase subunit C
1	Prodigal:2.6	CDS	941697	943154	.	+	0	ID=DILJNIAH_00907;eC_number=6.3.5.7;Name=gatA;dbxref=COG:COG0154;gene=gatA;inference=ab initio prediction:Prodigal:2.6,similar to AA sequence:UniProtKB:P63488;locus_tag=DILJNIAH_00907;product=Glutamyl-tRNA(Gln) amidotransferase subunit A
1	Prodigal:2.6	CDS	943167	944594	.	+	0	ID=DILJNIAH_00908;eC_number=6.3.5.-;Name=gatB;dbxref=COG:COG0064;gene=gatB;inference=ab initio prediction:Prodigal:2.6,similar to AA sequence:UniProtKB:P64201;locus_tag=DILJNIAH_00908;product=Aspartyl/glutamyl-tRNA(Asn/Gln) amidotransferase subunit B
1	Prodigal:2.6	CDS	944819	945769	.	+	0	ID=DILJNIAH_00909;eC_number=2.7.1.107;Name=dagK;gene=dagK;inference=ab initio prediction:Prodigal:2.6,similar to AA sequence:UniProtKB:Q6GFF9;locus_tag=DILJNIAH_00909;product=Diacylglycerol kinase
1	Prodigal:2.6	CDS	945801	947219	.	+	0	ID=DILJNIAH_00910;eC_number=2.1.1.189;Name=rlmCD;dbxref=COG:COG2265;gene=rlmCD;inference=ab initio prediction:Prodigal:2.6,similar to AA sequence:UniProtKB:O31503;locus_tag=DILJNIAH_00910;product=23S rRNA (uracil-C(5))-methyltransferase RlmCD
1	Prodigal:2.6	CDS	947363	947905	.	+	0	ID=DILJNIAH_00911;inference=ab initio prediction:Prodigal:2.6;locus_tag=DILJNIAH_00911;product=hypothetical protein
1	Prodigal:2.6	CDS	948214	949284	.	+	0	ID=DILJNIAH_00912;eC_number=2.7.7.7;Name=dinB;dbxref=COG:COG0389;gene=dinB;inference=ab initio prediction:Prodigal:2.6,similar to AA sequence:UniProtKB:Q47155;locus_tag=DILJNIAH_00912;product=DNA polymerase IV
1	Prodigal:2.6	CDS	949315	949869	.	-	0	ID=DILJNIAH_00913;eC_number=3.1.-.-;dbxref=COG:COG0322;inference=ab initio prediction:Prodigal:2.6,similar to AA sequence:UniProtKB:P9WLJ1;locus_tag=DILJNIAH_00913;product=Putative bifunctional exonuclease/endonuclease protein
1	Prodigal:2.6	CDS	950058	950558	.	-	0	ID=DILJNIAH_00914;eC_number=1.16.3.2;Name=ftnA;dbxref=COG:COG1528;gene=ftnA;inference=ab initio prediction:Prodigal:2.6,similar to AA sequence:UniProtKB:Q2FWZ8;locus_tag=DILJNIAH_00914;product=Bacterial non-heme ferritin
1	Prodigal:2.6	CDS	950780	952093	.	+	0	ID=DILJNIAH_00915;eC_number=6.3.2.10;Name=murF_2;gene=murF_2;inference=ab initio prediction:Prodigal:2.6,protein motif:HAMAP:MF_02019;locus_tag=DILJNIAH_00915;product=UDP-N-acetylmuramoyl-tripeptide--D-alanyl-D-alanine ligase
1	Prodigal:2.6	CDS	952095	952820	.	+	0	ID=DILJNIAH_00916;Name=cobQ;gene=cobQ;inference=ab initio prediction:Prodigal:2.6,protein motif:HAMAP:MF_00028;locus_tag=DILJNIAH_00916;product=Cobyric acid synthase
1	Prodigal:2.6	CDS	953268	953804	.	+	0	ID=DILJNIAH_00917;inference=ab initio prediction:Prodigal:2.6;locus_tag=DILJNIAH_00917;product=hypothetical protein
1	Prodigal:2.6	CDS	953955	954941	.	-	0	ID=DILJNIAH_00918;inference=ab initio prediction:Prodigal:2.6;locus_tag=DILJNIAH_00918;product=hypothetical protein
1	Prodigal:2.6	CDS	955115	955870	.	+	0	ID=DILJNIAH_00919;eC_number=3.4.11.18;Name=map;dbxref=COG:COG0024;gene=map;inference=ab initio prediction:Prodigal:2.6,similar to AA sequence:UniProtKB:P0A078;locus_tag=DILJNIAH_00919;product=Methionine aminopeptidase
1	Prodigal:2.6	CDS	956028	956414	.	+	0	ID=DILJNIAH_00920;inference=ab initio prediction:Prodigal:2.6;locus_tag=DILJNIAH_00920;product=hypothetical protein
1	Prodigal:2.6	CDS	956429	957130	.	+	0	ID=DILJNIAH_00921;Name=liaF;dbxref=COG:COG4758;gene=liaF;inference=ab initio prediction:Prodigal:2.6,similar to AA sequence:UniProtKB:O32199;locus_tag=DILJNIAH_00921;product=Protein LiaF
1	Prodigal:2.6	CDS	957127	958173	.	+	0	ID=DILJNIAH_00922;eC_number=2.7.13.3;Name=vraS;gene=vraS;inference=ab initio prediction:Prodigal:2.6,similar to AA sequence:UniProtKB:Q99SZ7;locus_tag=DILJNIAH_00922;product=Sensor protein VraS
1	Prodigal:2.6	CDS	958163	958792	.	+	0	ID=DILJNIAH_00923;Name=vraR_1;dbxref=COG:COG2197;gene=vraR_1;inference=ab initio prediction:Prodigal:2.6,similar to AA sequence:UniProtKB:Q7A2Q1;locus_tag=DILJNIAH_00923;product=Response regulator protein VraR
1	Prodigal:2.6	CDS	958849	960027	.	-	0	ID=DILJNIAH_00924;inference=ab initio prediction:Prodigal:2.6,similar to AA sequence:UniProtKB:P0A8K8;locus_tag=DILJNIAH_00924;note=UPF0761 membrane protein YihY;product=hypothetical protein
1	Prodigal:2.6	CDS	960434	960718	.	-	0	ID=DILJNIAH_00925;inference=ab initio prediction:Prodigal:2.6;locus_tag=DILJNIAH_00925;product=hypothetical protein
1	Prodigal:2.6	CDS	960726	961190	.	-	0	ID=DILJNIAH_00926;eC_number=3.1.3.48;Name=ptpA;gene=ptpA;inference=ab initio prediction:Prodigal:2.6,similar to AA sequence:UniProtKB:Q7A4S1;locus_tag=DILJNIAH_00926;product=Low molecular weight protein-tyrosine-phosphatase PtpA
1	Prodigal:2.6	CDS	961331	961546	.	+	0	ID=DILJNIAH_00927;inference=ab initio prediction:Prodigal:2.6,similar to AA sequence:UniProtKB:Q7A4S2;locus_tag=DILJNIAH_00927;note=UPF0435 protein SA1696;product=hypothetical protein
1	Prodigal:2.6	CDS	961548	962789	.	+	0	ID=DILJNIAH_00928;eC_number=3.4.11.-;Name=pepS;dbxref=COG:COG2309;gene=pepS;inference=ab initio prediction:Prodigal:2.6,similar to AA sequence:UniProtKB:Q9X4A7;locus_tag=DILJNIAH_00928;product=Aminopeptidase PepS
1	Prodigal:2.6	CDS	962869	963399	.	+	0	ID=DILJNIAH_00929;eC_number=3.1.2.-;dbxref=COG:COG1607;inference=ab initio prediction:Prodigal:2.6,similar to AA sequence:UniProtKB:P44886;locus_tag=DILJNIAH_00929;product=putative acyl-CoA thioester hydrolase
1	Prodigal:2.6	CDS	963536	964678	.	-	0	ID=DILJNIAH_00930;eC_number=4.3.99.3;Name=queE_1;gene=queE_1;inference=ab initio prediction:Prodigal:2.6,protein motif:HAMAP:MF_00917;locus_tag=DILJNIAH_00930;product=7-carboxy-7-deazaguanine synthase
1	Prodigal:2.6	CDS	964837	964998	.	+	0	ID=DILJNIAH_00931;inference=ab initio prediction:Prodigal:2.6;locus_tag=DILJNIAH_00931;product=hypothetical protein
1	Prodigal:2.6	CDS	965356	965874	.	+	0	ID=DILJNIAH_00932;dbxref=COG:COG0693;inference=ab initio prediction:Prodigal:2.6,similar to AA sequence:UniProtKB:P0A0K0;locus_tag=DILJNIAH_00932;product=putative protein
1	Prodigal:2.6	CDS	966195	967004	.	+	0	ID=DILJNIAH_00933;eC_number=2.4.1.129;Name=mgt;dbxref=COG:COG0744;gene=mgt;inference=ab initio prediction:Prodigal:2.6,similar to AA sequence:UniProtKB:Q93Q23;locus_tag=DILJNIAH_00933;product=Monofunctional glycosyltransferase
1	Prodigal:2.6	CDS	967282	968085	.	+	0	ID=DILJNIAH_00934;Name=recX;gene=recX;inference=ab initio prediction:Prodigal:2.6,similar to AA sequence:UniProtKB:P66003;locus_tag=DILJNIAH_00934;product=Regulatory protein RecX
1	Prodigal:2.6	CDS	968078	968392	.	+	0	ID=DILJNIAH_00935;Name=yfhH;gene=yfhH;inference=ab initio prediction:Prodigal:2.6,similar to AA sequence:UniProtKB:O31576;locus_tag=DILJNIAH_00935;product=putative protein YfhH
1	Prodigal:2.6	CDS	968408	969925	.	+	0	ID=DILJNIAH_00936;eC_number=3.6.3.40;Name=tagH_1;gene=tagH_1;inference=ab initio prediction:Prodigal:2.6,similar to AA sequence:UniProtKB:Q7A713;locus_tag=DILJNIAH_00936;product=Teichoic acids export ATP-binding protein TagH
1	Prodigal:2.6	CDS	969934	970764	.	+	0	ID=DILJNIAH_00937;inference=ab initio prediction:Prodigal:2.6;locus_tag=DILJNIAH_00937;product=hypothetical protein
1	Prodigal:2.6	CDS	970950	971924	.	-	0	ID=DILJNIAH_00938;Name=yfhP;dbxref=COG:COG1988;gene=yfhP;inference=ab initio prediction:Prodigal:2.6,similar to AA sequence:UniProtKB:O31583;locus_tag=DILJNIAH_00938;product=putative protein YfhP
1	Prodigal:2.6	CDS	972105	973148	.	+	0	ID=DILJNIAH_00939;eC_number=3.2.2.-;Name=mutY;gene=mutY;inference=ab initio prediction:Prodigal:2.6,similar to AA sequence:UniProtKB:P83847;locus_tag=DILJNIAH_00939;product=Adenine DNA glycosylase
1	Prodigal:2.6	CDS	973255	973797	.	+	0	ID=DILJNIAH_00940;inference=ab initio prediction:Prodigal:2.6,similar to AA sequence:UniProtKB:Q97NV6;locus_tag=DILJNIAH_00940;note=UPF0374 protein SP_1903;product=hypothetical protein
1	Prodigal:2.6	CDS	974039	975775	.	+	0	ID=DILJNIAH_00941;eC_number=3.6.3.-;inference=ab initio prediction:Prodigal:2.6,similar to AA sequence:UniProtKB:Q7A4T3;locus_tag=DILJNIAH_00941;product=Putative multidrug export ATP-binding/permease protein
1	Prodigal:2.6	CDS	975935	977029	.	-	0	ID=DILJNIAH_00942;inference=ab initio prediction:Prodigal:2.6;locus_tag=DILJNIAH_00942;product=hypothetical protein
1	Prodigal:2.6	CDS	977336	978625	.	-	0	ID=DILJNIAH_00943;eC_number=5.4.3.8;Name=hemL2;gene=hemL2;inference=ab initio prediction:Prodigal:2.6,similar to AA sequence:UniProtKB:Q7A4T5;locus_tag=DILJNIAH_00943;product=Glutamate-1-semialdehyde 2%2C1-aminomutase 2
1	Prodigal:2.6	CDS	978706	979164	.	+	0	ID=DILJNIAH_00944;eC_number=1.11.1.15;Name=bcp;dbxref=COG:COG1225;gene=bcp;inference=ab initio prediction:Prodigal:2.6,similar to AA sequence:UniProtKB:Q83CY8;locus_tag=DILJNIAH_00944;product=Putative peroxiredoxin bcp
1	Prodigal:2.6	CDS	979167	980117	.	+	0	ID=DILJNIAH_00945;eC_number=1.1.1.310;Name=slcC;dbxref=COG:COG0111;gene=slcC;inference=ab initio prediction:Prodigal:2.6,similar to AA sequence:UniProtKB:Q1QWN6;locus_tag=DILJNIAH_00945;product=(S)-sulfolactate dehydrogenase
1	Prodigal:2.6	CDS	980213	980665	.	+	0	ID=DILJNIAH_00946;Name=perR;dbxref=COG:COG0735;gene=perR;inference=ab initio prediction:Prodigal:2.6,similar to AA sequence:UniProtKB:Q2G282;locus_tag=DILJNIAH_00946;product=Peroxide-responsive repressor PerR
1	Aragorn:1.2	tRNA	982962	983038	.	+	.	ID=DILJNIAH_00947;inference=COORDINATES:profile:Aragorn:1.2;locus_tag=DILJNIAH_00947;product=tRNA-Ile(gat)
1	Aragorn:1.2	tRNA	983059	983134	.	+	.	ID=DILJNIAH_00948;inference=COORDINATES:profile:Aragorn:1.2;locus_tag=DILJNIAH_00948;product=tRNA-Ala(tgc)
1	Aragorn:1.2	tRNA	986437	986512	.	+	.	ID=DILJNIAH_00949;inference=COORDINATES:profile:Aragorn:1.2;locus_tag=DILJNIAH_00949;product=tRNA-Val(tac)
1	Aragorn:1.2	tRNA	986519	986594	.	+	.	ID=DILJNIAH_00950;inference=COORDINATES:profile:Aragorn:1.2;locus_tag=DILJNIAH_00950;product=tRNA-Thr(tgt)
1	Aragorn:1.2	tRNA	986601	986676	.	+	.	ID=DILJNIAH_00951;inference=COORDINATES:profile:Aragorn:1.2;locus_tag=DILJNIAH_00951;product=tRNA-Lys(ttt)
1	Aragorn:1.2	tRNA	986685	986767	.	+	.	ID=DILJNIAH_00952;inference=COORDINATES:profile:Aragorn:1.2;locus_tag=DILJNIAH_00952;product=tRNA-Leu(tag)
1	Aragorn:1.2	tRNA	986771	986845	.	+	.	ID=DILJNIAH_00953;inference=COORDINATES:profile:Aragorn:1.2;locus_tag=DILJNIAH_00953;product=tRNA-Gly(gcc)
1	Aragorn:1.2	tRNA	986857	986945	.	+	.	ID=DILJNIAH_00954;inference=COORDINATES:profile:Aragorn:1.2;locus_tag=DILJNIAH_00954;product=tRNA-Leu(taa)
1	Aragorn:1.2	tRNA	986958	987032	.	+	.	ID=DILJNIAH_00955;inference=COORDINATES:profile:Aragorn:1.2;locus_tag=DILJNIAH_00955;product=tRNA-Arg(acg)
1	Aragorn:1.2	tRNA	987041	987114	.	+	.	ID=DILJNIAH_00956;inference=COORDINATES:profile:Aragorn:1.2;locus_tag=DILJNIAH_00956;product=tRNA-Pro(tgg)
1	Aragorn:1.2	tRNA	987131	987206	.	+	.	ID=DILJNIAH_00957;inference=COORDINATES:profile:Aragorn:1.2;locus_tag=DILJNIAH_00957;product=tRNA-Ala(tgc)
1	Aragorn:1.2	tRNA	987231	987305	.	+	.	ID=DILJNIAH_00958;inference=COORDINATES:profile:Aragorn:1.2;locus_tag=DILJNIAH_00958;product=tRNA-Met(cat)
1	Aragorn:1.2	tRNA	987332	987405	.	+	.	ID=DILJNIAH_00959;inference=COORDINATES:profile:Aragorn:1.2;locus_tag=DILJNIAH_00959;product=tRNA-Met(cat)
1	Aragorn:1.2	tRNA	987414	987505	.	+	.	ID=DILJNIAH_00960;inference=COORDINATES:profile:Aragorn:1.2;locus_tag=DILJNIAH_00960;product=tRNA-Ser(tga)
1	Aragorn:1.2	tRNA	987512	987587	.	+	.	ID=DILJNIAH_00961;inference=COORDINATES:profile:Aragorn:1.2;locus_tag=DILJNIAH_00961;product=tRNA-Asp(gtc)
1	Aragorn:1.2	tRNA	987625	987717	.	+	.	ID=DILJNIAH_00962;inference=COORDINATES:profile:Aragorn:1.2;locus_tag=DILJNIAH_00962;product=tRNA-Ser(tga)
1	Aragorn:1.2	tRNA	987729	987802	.	+	.	ID=DILJNIAH_00963;inference=COORDINATES:profile:Aragorn:1.2;locus_tag=DILJNIAH_00963;product=tRNA-Met(cat)
1	Aragorn:1.2	tRNA	987906	987980	.	+	.	ID=DILJNIAH_00964;inference=COORDINATES:profile:Aragorn:1.2;locus_tag=DILJNIAH_00964;product=tRNA-Phe(gaa)
1	Aragorn:1.2	tRNA	987988	988063	.	+	.	ID=DILJNIAH_00965;inference=COORDINATES:profile:Aragorn:1.2;locus_tag=DILJNIAH_00965;product=tRNA-Thr(tgt)
1	Aragorn:1.2	tRNA	988068	988151	.	+	.	ID=DILJNIAH_00966;inference=COORDINATES:profile:Aragorn:1.2;locus_tag=DILJNIAH_00966;product=tRNA-Tyr(gta)
1	Aragorn:1.2	tRNA	988160	988233	.	+	.	ID=DILJNIAH_00967;inference=COORDINATES:profile:Aragorn:1.2;locus_tag=DILJNIAH_00967;product=tRNA-Trp(cca)
1	Aragorn:1.2	tRNA	988236	988309	.	+	.	ID=DILJNIAH_00968;inference=COORDINATES:profile:Aragorn:1.2;locus_tag=DILJNIAH_00968;product=tRNA-His(gtg)
1	Aragorn:1.2	tRNA	988320	988391	.	+	.	ID=DILJNIAH_00969;inference=COORDINATES:profile:Aragorn:1.2;locus_tag=DILJNIAH_00969;product=tRNA-Gln(ttg)
1	Aragorn:1.2	tRNA	988397	988470	.	+	.	ID=DILJNIAH_00970;inference=COORDINATES:profile:Aragorn:1.2;locus_tag=DILJNIAH_00970;product=tRNA-Cys(gca)
1	Aragorn:1.2	tRNA	988480	988554	.	+	.	ID=DILJNIAH_00971;inference=COORDINATES:profile:Aragorn:1.2;locus_tag=DILJNIAH_00971;product=tRNA-Gly(tcc)
1	Aragorn:1.2	tRNA	988569	988643	.	+	.	ID=DILJNIAH_00972;inference=COORDINATES:profile:Aragorn:1.2;locus_tag=DILJNIAH_00972;product=tRNA-Gly(tcc)
1	Aragorn:1.2	tRNA	988770	988853	.	+	.	ID=DILJNIAH_00973;inference=COORDINATES:profile:Aragorn:1.2;locus_tag=DILJNIAH_00973;product=tRNA-Leu(caa)
1	Prodigal:2.6	CDS	989171	990019	.	+	0	ID=DILJNIAH_00974;eC_number=3.4.21.19;Name=gseA;dbxref=COG:COG3591;gene=gseA;inference=ab initio prediction:Prodigal:2.6,similar to AA sequence:UniProtKB:P0C0Q1;locus_tag=DILJNIAH_00974;product=Glutamyl endopeptidase
1	Prodigal:2.6	CDS	990245	991303	.	+	0	ID=DILJNIAH_00975;inference=ab initio prediction:Prodigal:2.6;locus_tag=DILJNIAH_00975;product=hypothetical protein
1	Prodigal:2.6	CDS	991542	992999	.	+	0	ID=DILJNIAH_00976;Name=artQ;dbxref=COG:COG0765;gene=artQ;inference=ab initio prediction:Prodigal:2.6,similar to AA sequence:UniProtKB:P54536;locus_tag=DILJNIAH_00976;product=Arginine transport system permease protein ArtQ
1	Prodigal:2.6	CDS	992986	993714	.	+	0	ID=DILJNIAH_00977;Name=artM;dbxref=COG:COG1126;gene=artM;inference=ab initio prediction:Prodigal:2.6,similar to AA sequence:UniProtKB:P54537;locus_tag=DILJNIAH_00977;product=Arginine transport ATP-binding protein ArtM
1	Prodigal:2.6	CDS	994211	994366	.	+	0	ID=DILJNIAH_00978;inference=ab initio prediction:Prodigal:2.6;locus_tag=DILJNIAH_00978;product=hypothetical protein
1	Prodigal:2.6	CDS	994576	995706	.	+	0	ID=DILJNIAH_00979;eC_number=1.17.99.6;Name=queG;dbxref=COG:COG1600;gene=queG;inference=ab initio prediction:Prodigal:2.6,similar to AA sequence:UniProtKB:P97030;locus_tag=DILJNIAH_00979;product=Epoxyqueuosine reductase
1	Prodigal:2.6	CDS	995703	996173	.	+	0	ID=DILJNIAH_00980;eC_number=2.1.1.207;Name=trmL;dbxref=COG:COG0219;gene=trmL;inference=ab initio prediction:Prodigal:2.6,similar to AA sequence:UniProtKB:Q74Y93;locus_tag=DILJNIAH_00980;product=tRNA (cytidine(34)-2'-O)-methyltransferase
1	Prodigal:2.6	CDS	996331	996930	.	+	0	ID=DILJNIAH_00981;eC_number=3.5.99.6;Name=nagB_1;gene=nagB_1;inference=ab initio prediction:Prodigal:2.6,protein motif:HAMAP:MF_01241;locus_tag=DILJNIAH_00981;product=Glucosamine-6-phosphate deaminase
1	Prodigal:2.6	CDS	996951	997133	.	+	0	ID=DILJNIAH_00982;inference=ab initio prediction:Prodigal:2.6;locus_tag=DILJNIAH_00982;product=hypothetical protein
1	Prodigal:2.6	CDS	997289	997693	.	+	0	ID=DILJNIAH_00983;inference=ab initio prediction:Prodigal:2.6;locus_tag=DILJNIAH_00983;product=hypothetical protein
1	Prodigal:2.6	CDS	997878	999263	.	+	0	ID=DILJNIAH_00984;eC_number=4.2.1.2;Name=fumC;gene=fumC;inference=ab initio prediction:Prodigal:2.6,similar to AA sequence:UniProtKB:P64173;locus_tag=DILJNIAH_00984;product=Fumarate hydratase class II
1	Prodigal:2.6	CDS	999624	1000448	.	-	0	ID=DILJNIAH_00985;eC_number=5.4.99.23;Name=rluD_1;dbxref=COG:COG0564;gene=rluD_1;inference=ab initio prediction:Prodigal:2.6,similar to AA sequence:UniProtKB:P33643;locus_tag=DILJNIAH_00985;product=Ribosomal large subunit pseudouridine synthase D
1	Prodigal:2.6	CDS	1000607	1001740	.	+	0	ID=DILJNIAH_00986;eC_number=2.7.13.3;Name=liaS;dbxref=COG:COG4585;gene=liaS;inference=ab initio prediction:Prodigal:2.6,similar to AA sequence:UniProtKB:O32198;locus_tag=DILJNIAH_00986;product=Sensor histidine kinase LiaS
1	Prodigal:2.6	CDS	1001733	1002356	.	+	0	ID=DILJNIAH_00987;Name=vraR_2;dbxref=COG:COG2197;gene=vraR_2;inference=ab initio prediction:Prodigal:2.6,similar to AA sequence:UniProtKB:Q7A2Q1;locus_tag=DILJNIAH_00987;product=Response regulator protein VraR
1	Prodigal:2.6	CDS	1002627	1003091	.	+	0	ID=DILJNIAH_00988;inference=ab initio prediction:Prodigal:2.6;locus_tag=DILJNIAH_00988;product=hypothetical protein
1	Prodigal:2.6	CDS	1003270	1004403	.	+	0	ID=DILJNIAH_00989;inference=ab initio prediction:Prodigal:2.6,similar to AA sequence:UniProtKB:Q7A4V2;locus_tag=DILJNIAH_00989;note=UPF0754 membrane protein SA1664;product=hypothetical protein
1	Prodigal:2.6	CDS	1004476	1004820	.	+	0	ID=DILJNIAH_00990;inference=ab initio prediction:Prodigal:2.6,similar to AA sequence:UniProtKB:Q7A4V3;locus_tag=DILJNIAH_00990;note=UPF0342 protein SA1663;product=hypothetical protein
1	Prodigal:2.6	CDS	1005091	1006287	.	+	0	ID=DILJNIAH_00991;Name=yhaO;dbxref=COG:COG0420;gene=yhaO;inference=ab initio prediction:Prodigal:2.6,similar to AA sequence:UniProtKB:O07522;locus_tag=DILJNIAH_00991;product=putative metallophosphoesterase YhaO
1	Prodigal:2.6	CDS	1006277	1009216	.	+	0	ID=DILJNIAH_00992;Name=yhaN;dbxref=COG:COG4717;gene=yhaN;inference=ab initio prediction:Prodigal:2.6,similar to AA sequence:UniProtKB:O08455;locus_tag=DILJNIAH_00992;product=putative protein YhaN
1	Prodigal:2.6	CDS	1009213	1010154	.	+	0	ID=DILJNIAH_00993;eC_number=3.1.-.-;Name=yhaM;dbxref=COG:COG3481;gene=yhaM;inference=ab initio prediction:Prodigal:2.6,similar to AA sequence:UniProtKB:O07521;locus_tag=DILJNIAH_00993;product=3'-5' exoribonuclease YhaM
1	Prodigal:2.6	CDS	1010580	1011557	.	-	0	ID=DILJNIAH_00994;eC_number=5.2.1.8;Name=prsA;dbxref=COG:COG0760;gene=prsA;inference=ab initio prediction:Prodigal:2.6,similar to AA sequence:UniProtKB:P60747;locus_tag=DILJNIAH_00994;product=Foldase protein PrsA
1	Prodigal:2.6	CDS	1011760	1012320	.	-	0	ID=DILJNIAH_00995;inference=ab initio prediction:Prodigal:2.6;locus_tag=DILJNIAH_00995;product=hypothetical protein
1	Prodigal:2.6	CDS	1012487	1012858	.	-	0	ID=DILJNIAH_00996;inference=ab initio prediction:Prodigal:2.6;locus_tag=DILJNIAH_00996;product=hypothetical protein
1	Prodigal:2.6	CDS	1012935	1013360	.	-	0	ID=DILJNIAH_00997;Name=hit;dbxref=COG:COG0537;gene=hit;inference=ab initio prediction:Prodigal:2.6,similar to AA sequence:UniProtKB:O07513;locus_tag=DILJNIAH_00997;product=Protein hit
1	Prodigal:2.6	CDS	1013490	1014230	.	+	0	ID=DILJNIAH_00998;Name=ecsA;dbxref=COG:COG1131;gene=ecsA;inference=ab initio prediction:Prodigal:2.6,similar to AA sequence:UniProtKB:P55339;locus_tag=DILJNIAH_00998;product=ABC-type transporter ATP-binding protein EcsA
1	Prodigal:2.6	CDS	1014199	1015446	.	+	0	ID=DILJNIAH_00999;inference=ab initio prediction:Prodigal:2.6;locus_tag=DILJNIAH_00999;product=hypothetical protein
1	Prodigal:2.6	CDS	1015505	1016122	.	+	0	ID=DILJNIAH_01000;inference=ab initio prediction:Prodigal:2.6;locus_tag=DILJNIAH_01000;product=hypothetical protein
1	Prodigal:2.6	CDS	1016684	1017187	.	-	0	ID=DILJNIAH_01001;Name=traP;dbxref=COG:COG2329;gene=traP;inference=ab initio prediction:Prodigal:2.6,similar to AA sequence:UniProtKB:Q8GQQ1;locus_tag=DILJNIAH_01001;product=Signal transduction protein TRAP
1	Prodigal:2.6	CDS	1017462	1018541	.	+	0	ID=DILJNIAH_01002;eC_number=4.1.1.37;Name=hemE;gene=hemE;inference=ab initio prediction:Prodigal:2.6,similar to AA sequence:UniProtKB:P67420;locus_tag=DILJNIAH_01002;product=Uroporphyrinogen decarboxylase
1	Prodigal:2.6	CDS	1018618	1019541	.	+	0	ID=DILJNIAH_01003;eC_number=4.99.1.1;Name=hemH;gene=hemH;inference=ab initio prediction:Prodigal:2.6,similar to AA sequence:UniProtKB:P64125;locus_tag=DILJNIAH_01003;product=Ferrochelatase
1	Prodigal:2.6	CDS	1019634	1021082	.	+	0	ID=DILJNIAH_01004;eC_number=1.3.3.4;Name=hemY;dbxref=COG:COG1232;gene=hemY;inference=ab initio prediction:Prodigal:2.6,similar to AA sequence:UniProtKB:P32397;locus_tag=DILJNIAH_01004;product=Protoporphyrinogen oxidase
1	Prodigal:2.6	CDS	1021218	1021772	.	+	0	ID=DILJNIAH_01005;eC_number=3.-.-.-;Name=ydeN;dbxref=COG:COG3545;gene=ydeN;inference=ab initio prediction:Prodigal:2.6,similar to AA sequence:UniProtKB:P96671;locus_tag=DILJNIAH_01005;product=Putative hydrolase YdeN
1	Aragorn:1.2	tRNA	1022087	1022160	.	+	.	ID=DILJNIAH_01006;inference=COORDINATES:profile:Aragorn:1.2;locus_tag=DILJNIAH_01006;product=tRNA-Met(cat)
1	Aragorn:1.2	tRNA	1022175	1022250	.	+	.	ID=DILJNIAH_01007;inference=COORDINATES:profile:Aragorn:1.2;locus_tag=DILJNIAH_01007;product=tRNA-Asp(gtc)
1	Aragorn:1.2	tRNA	1022260	1022334	.	+	.	ID=DILJNIAH_01008;inference=COORDINATES:profile:Aragorn:1.2;locus_tag=DILJNIAH_01008;product=tRNA-Phe(gaa)
1	Aragorn:1.2	tRNA	1022347	1022422	.	+	.	ID=DILJNIAH_01009;inference=COORDINATES:profile:Aragorn:1.2;locus_tag=DILJNIAH_01009;product=tRNA-His(gtg)
1	Aragorn:1.2	tRNA	1022440	1022513	.	+	.	ID=DILJNIAH_01010;inference=COORDINATES:profile:Aragorn:1.2;locus_tag=DILJNIAH_01010;product=tRNA-Gly(tcc)
1	Aragorn:1.2	tRNA	1022523	1022597	.	+	.	ID=DILJNIAH_01011;inference=COORDINATES:profile:Aragorn:1.2;locus_tag=DILJNIAH_01011;product=tRNA-Asn(gtt)
1	Aragorn:1.2	tRNA	1022598	1022671	.	+	.	ID=DILJNIAH_01012;inference=COORDINATES:profile:Aragorn:1.2;locus_tag=DILJNIAH_01012;product=tRNA-Glu(ttc)
1	Aragorn:1.2	tRNA	1022723	1022813	.	+	.	ID=DILJNIAH_01013;inference=COORDINATES:profile:Aragorn:1.2;locus_tag=DILJNIAH_01013;product=tRNA-Ser(gga)
1	Prodigal:2.6	CDS	1023037	1023531	.	-	0	ID=DILJNIAH_01014;Name=xerC_1;gene=xerC_1;inference=ab initio prediction:Prodigal:2.6,protein motif:HAMAP:MF_01808;locus_tag=DILJNIAH_01014;product=Tyrosine recombinase XerC
1	Prodigal:2.6	CDS	1023690	1023902	.	+	0	ID=DILJNIAH_01015;inference=ab initio prediction:Prodigal:2.6;locus_tag=DILJNIAH_01015;product=hypothetical protein
1	Prodigal:2.6	CDS	1023874	1024035	.	+	0	ID=DILJNIAH_01016;inference=ab initio prediction:Prodigal:2.6;locus_tag=DILJNIAH_01016;product=hypothetical protein
1	Prodigal:2.6	CDS	1024282	1025016	.	-	0	ID=DILJNIAH_01017;inference=ab initio prediction:Prodigal:2.6;locus_tag=DILJNIAH_01017;product=hypothetical protein
1	Prodigal:2.6	CDS	1025098	1025253	.	-	0	ID=DILJNIAH_01018;inference=ab initio prediction:Prodigal:2.6;locus_tag=DILJNIAH_01018;product=hypothetical protein
1	Prodigal:2.6	CDS	1025543	1025830	.	-	0	ID=DILJNIAH_01019;inference=ab initio prediction:Prodigal:2.6;locus_tag=DILJNIAH_01019;product=hypothetical protein
1	Prodigal:2.6	CDS	1025992	1026657	.	-	0	ID=DILJNIAH_01020;inference=ab initio prediction:Prodigal:2.6;locus_tag=DILJNIAH_01020;product=hypothetical protein
1	Prodigal:2.6	CDS	1027908	1029332	.	+	0	ID=DILJNIAH_01021;eC_number=6.2.1.26;Name=menE;gene=menE;inference=ab initio prediction:Prodigal:2.6,similar to AA sequence:UniProtKB:P63526;locus_tag=DILJNIAH_01021;product=2-succinylbenzoate--CoA ligase
1	Prodigal:2.6	CDS	1029322	1030323	.	+	0	ID=DILJNIAH_01022;eC_number=4.2.1.113;Name=menC;dbxref=COG:COG4948;gene=menC;inference=ab initio prediction:Prodigal:2.6,similar to AA sequence:UniProtKB:O34514;locus_tag=DILJNIAH_01022;product=o-succinylbenzoate synthase
1	Prodigal:2.6	CDS	1030320	1030571	.	-	0	ID=DILJNIAH_01023;dbxref=COG:COG0759;inference=ab initio prediction:Prodigal:2.6,similar to AA sequence:UniProtKB:Q97NX8;locus_tag=DILJNIAH_01023;product=Putative membrane protein insertion efficiency factor
1	Prodigal:2.6	CDS	1030630	1031106	.	+	0	ID=DILJNIAH_01024;eC_number=3.6.1.55;Name=ytkD;dbxref=COG:COG0494;gene=ytkD;inference=ab initio prediction:Prodigal:2.6,similar to AA sequence:UniProtKB:O35013;locus_tag=DILJNIAH_01024;product=Putative 8-oxo-dGTP diphosphatase YtkD
1	Prodigal:2.6	CDS	1031117	1031878	.	+	0	ID=DILJNIAH_01025;inference=ab initio prediction:Prodigal:2.6;locus_tag=DILJNIAH_01025;product=hypothetical protein
1	Prodigal:2.6	CDS	1032109	1033818	.	-	0	ID=DILJNIAH_01026;eC_number=4.1.1.49;Name=pckA;gene=pckA;inference=ab initio prediction:Prodigal:2.6,similar to AA sequence:UniProtKB:P99128;locus_tag=DILJNIAH_01026;product=Phosphoenolpyruvate carboxykinase (ATP)
1	Prodigal:2.6	CDS	1034071	1035270	.	+	0	ID=DILJNIAH_01027;eC_number=2.5.1.6;Name=metK;gene=metK;inference=ab initio prediction:Prodigal:2.6,similar to AA sequence:UniProtKB:P66767;locus_tag=DILJNIAH_01027;product=S-adenosylmethionine synthase
1	Prodigal:2.6	CDS	1035373	1036281	.	+	0	ID=DILJNIAH_01028;inference=ab initio prediction:Prodigal:2.6;locus_tag=DILJNIAH_01028;product=hypothetical protein
1	Prodigal:2.6	CDS	1036462	1037298	.	+	0	ID=DILJNIAH_01029;eC_number=1.1.1.-;Name=yvgN;dbxref=COG:COG0656;gene=yvgN;inference=ab initio prediction:Prodigal:2.6,similar to AA sequence:UniProtKB:O32210;locus_tag=DILJNIAH_01029;product=Glyoxal reductase
1	Prodigal:2.6	CDS	1037583	1037738	.	+	0	ID=DILJNIAH_01030;inference=ab initio prediction:Prodigal:2.6;locus_tag=DILJNIAH_01030;product=hypothetical protein
1	Prodigal:2.6	CDS	1037968	1039041	.	-	0	ID=DILJNIAH_01031;inference=ab initio prediction:Prodigal:2.6;locus_tag=DILJNIAH_01031;product=hypothetical protein
1	Prodigal:2.6	CDS	1039625	1039978	.	-	0	ID=DILJNIAH_01032;Name=crcB_1;dbxref=COG:COG0239;gene=crcB_1;inference=ab initio prediction:Prodigal:2.6,similar to AA sequence:UniProtKB:Q7VYU0;locus_tag=DILJNIAH_01032;product=Putative fluoride ion transporter CrcB
1	Prodigal:2.6	CDS	1039975	1040340	.	-	0	ID=DILJNIAH_01033;Name=crcB_2;dbxref=COG:COG0239;gene=crcB_2;inference=ab initio prediction:Prodigal:2.6,similar to AA sequence:UniProtKB:Q7VYU0;locus_tag=DILJNIAH_01033;product=Putative fluoride ion transporter CrcB
1	Prodigal:2.6	CDS	1040379	1040687	.	-	0	ID=DILJNIAH_01034;inference=ab initio prediction:Prodigal:2.6;locus_tag=DILJNIAH_01034;product=hypothetical protein
1	Prodigal:2.6	CDS	1040964	1041677	.	+	0	ID=DILJNIAH_01035;eC_number=2.2.1.2;Name=tal;dbxref=COG:COG0176;gene=tal;inference=ab initio prediction:Prodigal:2.6,similar to AA sequence:UniProtKB:Q9WYD1;locus_tag=DILJNIAH_01035;product=Transaldolase
1	Prodigal:2.6	CDS	1041817	1042260	.	+	0	ID=DILJNIAH_01036;inference=ab initio prediction:Prodigal:2.6;locus_tag=DILJNIAH_01036;product=hypothetical protein
1	Prodigal:2.6	CDS	1042247	1042690	.	-	0	ID=DILJNIAH_01037;inference=ab initio prediction:Prodigal:2.6;locus_tag=DILJNIAH_01037;product=hypothetical protein
1	Prodigal:2.6	CDS	1042696	1043175	.	-	0	ID=DILJNIAH_01038;Name=sigS;dbxref=COG:COG1595;gene=sigS;inference=ab initio prediction:Prodigal:2.6,similar to AA sequence:UniProtKB:Q2FXF2;locus_tag=DILJNIAH_01038;product=RNA polymerase sigma factor SigS
1	Prodigal:2.6	CDS	1043383	1043598	.	+	0	ID=DILJNIAH_01039;inference=ab initio prediction:Prodigal:2.6;locus_tag=DILJNIAH_01039;product=hypothetical protein
1	Prodigal:2.6	CDS	1043976	1044827	.	+	0	ID=DILJNIAH_01040;Name=atl_2;dbxref=COG:COG4193;gene=atl_2;inference=ab initio prediction:Prodigal:2.6,similar to AA sequence:UniProtKB:P0C5Z8;locus_tag=DILJNIAH_01040;product=Bifunctional autolysin
1	Prodigal:2.6	CDS	1045175	1046659	.	+	0	ID=DILJNIAH_01041;inference=ab initio prediction:Prodigal:2.6;locus_tag=DILJNIAH_01041;product=hypothetical protein
1	Prodigal:2.6	CDS	1047108	1048139	.	+	0	ID=DILJNIAH_01042;Name=ribD;dbxref=COG:COG0117;gene=ribD;inference=ab initio prediction:Prodigal:2.6,similar to AA sequence:UniProtKB:P17618;locus_tag=DILJNIAH_01042;product=Riboflavin biosynthesis protein RibD
1	Prodigal:2.6	CDS	1048146	1048778	.	+	0	ID=DILJNIAH_01043;eC_number=2.5.1.9;Name=ribE;dbxref=COG:COG0307;gene=ribE;inference=ab initio prediction:Prodigal:2.6,similar to AA sequence:UniProtKB:P16440;locus_tag=DILJNIAH_01043;product=Riboflavin synthase
1	Prodigal:2.6	CDS	1048791	1049972	.	+	0	ID=DILJNIAH_01044;Name=ribBA;dbxref=COG:COG0108;gene=ribBA;inference=ab initio prediction:Prodigal:2.6,similar to AA sequence:UniProtKB:A5U2B7;locus_tag=DILJNIAH_01044;product=Riboflavin biosynthesis protein RibBA
1	Prodigal:2.6	CDS	1049985	1050446	.	+	0	ID=DILJNIAH_01045;eC_number=2.5.1.78;Name=ribH;gene=ribH;inference=ab initio prediction:Prodigal:2.6,similar to AA sequence:UniProtKB:P99141;locus_tag=DILJNIAH_01045;product=6%2C7-dimethyl-8-ribityllumazine synthase
1	Prodigal:2.6	CDS	1050831	1051904	.	+	0	ID=DILJNIAH_01046;inference=ab initio prediction:Prodigal:2.6;locus_tag=DILJNIAH_01046;product=hypothetical protein
1	Prodigal:2.6	CDS	1052263	1053264	.	-	0	ID=DILJNIAH_01047;eC_number=1.5.5.2;Name=putB;dbxref=COG:COG0506;gene=putB;inference=ab initio prediction:Prodigal:2.6,similar to AA sequence:UniProtKB:P94390;locus_tag=DILJNIAH_01047;product=Proline dehydrogenase 2
1	Prodigal:2.6	CDS	1053507	1054334	.	+	0	ID=DILJNIAH_01048;eC_number=3.1.1.-;Name=ytpA;dbxref=COG:COG2267;gene=ytpA;inference=ab initio prediction:Prodigal:2.6,similar to AA sequence:UniProtKB:O34705;locus_tag=DILJNIAH_01048;product=Phospholipase YtpA
1	Prodigal:2.6	CDS	1054815	1055225	.	+	0	ID=DILJNIAH_01049;Name=rot;gene=rot;inference=ab initio prediction:Prodigal:2.6,similar to AA sequence:UniProtKB:Q7A514;locus_tag=DILJNIAH_01049;product=HTH-type transcriptional regulator rot
1	Prodigal:2.6	CDS	1055462	1056025	.	-	0	ID=DILJNIAH_01050;eC_number=2.1.1.199;Name=rsmH_1;gene=rsmH_1;inference=ab initio prediction:Prodigal:2.6,protein motif:HAMAP:MF_01007;locus_tag=DILJNIAH_01050;product=Ribosomal RNA small subunit methyltransferase H
1	Prodigal:2.6	CDS	1056022	1056975	.	-	0	ID=DILJNIAH_01051;eC_number=2.8.1.6;Name=bioB_2;gene=bioB_2;inference=ab initio prediction:Prodigal:2.6,protein motif:HAMAP:MF_01694;locus_tag=DILJNIAH_01051;product=Biotin synthase
1	Prodigal:2.6	CDS	1057082	1058296	.	+	0	ID=DILJNIAH_01052;Name=mdtH;gene=mdtH;inference=ab initio prediction:Prodigal:2.6,similar to AA sequence:UniProtKB:P69367;locus_tag=DILJNIAH_01052;product=Multidrug resistance protein MdtH
1	Prodigal:2.6	CDS	1058558	1061002	.	+	0	ID=DILJNIAH_01053;eC_number=6.1.1.4;Name=leuS;gene=leuS;inference=ab initio prediction:Prodigal:2.6,similar to AA sequence:UniProtKB:P67513;locus_tag=DILJNIAH_01053;product=Leucine--tRNA ligase
1	Prodigal:2.6	CDS	1061028	1061339	.	+	0	ID=DILJNIAH_01054;eC_number=2.8.1.-;dbxref=COG:COG0607;inference=ab initio prediction:Prodigal:2.6,similar to AA sequence:UniProtKB:D3RPB9;locus_tag=DILJNIAH_01054;product=Sulfurtransferase
1	Prodigal:2.6	CDS	1061744	1070176	.	+	0	ID=DILJNIAH_01055;Name=ebh_1;gene=ebh_1;inference=ab initio prediction:Prodigal:2.6,similar to AA sequence:UniProtKB:Q8NWQ6;locus_tag=DILJNIAH_01055;product=Extracellular matrix-binding protein ebh
1	Prodigal:2.6	CDS	1070509	1072821	.	+	0	ID=DILJNIAH_01056;Name=ebh_2;gene=ebh_2;inference=ab initio prediction:Prodigal:2.6,similar to AA sequence:UniProtKB:Q2FYJ6;locus_tag=DILJNIAH_01056;product=Extracellular matrix-binding protein ebh
1	Prodigal:2.6	CDS	1073193	1074455	.	-	0	ID=DILJNIAH_01057;dbxref=COG:COG2081;inference=ab initio prediction:Prodigal:2.6,similar to AA sequence:UniProtKB:P44941;locus_tag=DILJNIAH_01057;product=putative protein
1	Prodigal:2.6	CDS	1074728	1076389	.	+	0	ID=DILJNIAH_01058;Name=murJ_1;dbxref=COG:COG2244;gene=murJ_1;inference=ab initio prediction:Prodigal:2.6,similar to AA sequence:UniProtKB:O34674;locus_tag=DILJNIAH_01058;product=Lipid II flippase MurJ
1	Prodigal:2.6	CDS	1076386	1077078	.	+	0	ID=DILJNIAH_01059;eC_number=5.4.99.19;Name=rsuA;dbxref=COG:COG1187;gene=rsuA;inference=ab initio prediction:Prodigal:2.6,similar to AA sequence:UniProtKB:P45124;locus_tag=DILJNIAH_01059;product=Ribosomal small subunit pseudouridine synthase A
1	Prodigal:2.6	CDS	1077096	1077524	.	+	0	ID=DILJNIAH_01060;inference=ab initio prediction:Prodigal:2.6;locus_tag=DILJNIAH_01060;product=hypothetical protein
1	Prodigal:2.6	CDS	1077832	1079241	.	+	0	ID=DILJNIAH_01061;eC_number=3.4.13.-;dbxref=COG:COG0624;inference=ab initio prediction:Prodigal:2.6,similar to AA sequence:UniProtKB:Q5HF23;locus_tag=DILJNIAH_01061;product=Putative dipeptidase
1	Prodigal:2.6	CDS	1079245	1080093	.	+	0	ID=DILJNIAH_01062;eC_number=2.6.1.21;Name=dat;gene=dat;inference=ab initio prediction:Prodigal:2.6,similar to AA sequence:UniProtKB:P99090;locus_tag=DILJNIAH_01062;product=D-alanine aminotransferase
1	Prodigal:2.6	CDS	1080477	1081271	.	+	0	ID=DILJNIAH_01063;inference=ab initio prediction:Prodigal:2.6;locus_tag=DILJNIAH_01063;product=hypothetical protein
1	Prodigal:2.6	CDS	1081282	1081932	.	+	0	ID=DILJNIAH_01064;eC_number=2.1.1.33;Name=trmB;dbxref=COG:COG0220;gene=trmB;inference=ab initio prediction:Prodigal:2.6,similar to AA sequence:UniProtKB:P67506;locus_tag=DILJNIAH_01064;product=tRNA (guanine-N(7)-)-methyltransferase
1	Prodigal:2.6	CDS	1081969	1082142	.	+	0	ID=DILJNIAH_01065;inference=ab initio prediction:Prodigal:2.6;locus_tag=DILJNIAH_01065;product=hypothetical protein
1	Prodigal:2.6	CDS	1082094	1082435	.	-	0	ID=DILJNIAH_01066;inference=ab initio prediction:Prodigal:2.6;locus_tag=DILJNIAH_01066;product=hypothetical protein
1	Prodigal:2.6	CDS	1082493	1083578	.	+	0	ID=DILJNIAH_01067;eC_number=3.4.11.7;Name=pepA_1;dbxref=COG:COG1363;gene=pepA_1;inference=ab initio prediction:Prodigal:2.6,similar to AA sequence:UniProtKB:Q48677;locus_tag=DILJNIAH_01067;product=Glutamyl aminopeptidase
1	Prodigal:2.6	CDS	1083584	1083895	.	+	0	ID=DILJNIAH_01068;Name=ytpP;gene=ytpP;inference=ab initio prediction:Prodigal:2.6,similar to AA sequence:UniProtKB:O34357;locus_tag=DILJNIAH_01068;product=Thioredoxin-like protein YtpP
1	Prodigal:2.6	CDS	1084033	1084887	.	+	0	ID=DILJNIAH_01069;inference=ab initio prediction:Prodigal:2.6,similar to AA sequence:UniProtKB:Q7A528;locus_tag=DILJNIAH_01069;note=UPF0354 protein SA1564;product=hypothetical protein
1	Prodigal:2.6	CDS	1084910	1085506	.	+	0	ID=DILJNIAH_01070;eC_number=6.1.1.20;Name=pheT_1;dbxref=COG:COG0072;gene=pheT_1;inference=ab initio prediction:Prodigal:2.6,similar to AA sequence:UniProtKB:Q4L5E4;locus_tag=DILJNIAH_01070;product=Phenylalanine--tRNA ligase beta subunit
1	Prodigal:2.6	CDS	1085527	1089036	.	+	0	ID=DILJNIAH_01071;Name=sftA;gene=sftA;inference=ab initio prediction:Prodigal:2.6,similar to AA sequence:UniProtKB:C0SP86;locus_tag=DILJNIAH_01071;product=DNA translocase SftA
1	Prodigal:2.6	CDS	1089057	1090370	.	+	0	ID=DILJNIAH_01072;eC_number=6.3.2.8;Name=murC;gene=murC;inference=ab initio prediction:Prodigal:2.6,similar to AA sequence:UniProtKB:P65475;locus_tag=DILJNIAH_01072;product=UDP-N-acetylmuramate--L-alanine ligase
1	Prodigal:2.6	CDS	1090445	1090936	.	+	0	ID=DILJNIAH_01073;inference=ab initio prediction:Prodigal:2.6,similar to AA sequence:UniProtKB:Q7A531;locus_tag=DILJNIAH_01073;note=UPF0478 protein SA1560;product=hypothetical protein
1	Prodigal:2.6	CDS	1090957	1092237	.	+	0	ID=DILJNIAH_01074;inference=ab initio prediction:Prodigal:2.6;locus_tag=DILJNIAH_01074;product=hypothetical protein
1	Prodigal:2.6	CDS	1092672	1093763	.	+	0	ID=DILJNIAH_01075;Name=aroA_1;dbxref=COG:COG1605;gene=aroA_1;inference=ab initio prediction:Prodigal:2.6,similar to AA sequence:UniProtKB:P39912;locus_tag=DILJNIAH_01075;product=Protein AroA(G)
1	Prodigal:2.6	CDS	1094019	1095008	.	+	0	ID=DILJNIAH_01076;Name=ccpA;gene=ccpA;inference=ab initio prediction:Prodigal:2.6,similar to AA sequence:UniProtKB:P99175;locus_tag=DILJNIAH_01076;product=Catabolite control protein A
1	Prodigal:2.6	CDS	1095428	1097095	.	+	0	ID=DILJNIAH_01077;eC_number=6.3.4.3;Name=fhs;gene=fhs;inference=ab initio prediction:Prodigal:2.6,similar to AA sequence:UniProtKB:Q7A535;locus_tag=DILJNIAH_01077;product=Formate--tetrahydrofolate ligase
1	Prodigal:2.6	CDS	1097185	1098090	.	-	0	ID=DILJNIAH_01078;Name=mrcA;dbxref=COG:COG5009;gene=mrcA;inference=ab initio prediction:Prodigal:2.6,similar to AA sequence:UniProtKB:Q07806;locus_tag=DILJNIAH_01078;product=Penicillin-binding protein 1A
1	Prodigal:2.6	CDS	1098494	1099759	.	+	0	ID=DILJNIAH_01079;eC_number=6.1.1.1;Name=tyrS;gene=tyrS;inference=ab initio prediction:Prodigal:2.6,similar to AA sequence:UniProtKB:A6QHR2;locus_tag=DILJNIAH_01079;product=Tyrosine--tRNA ligase
1	Prodigal:2.6	CDS	1099949	1101187	.	-	0	ID=DILJNIAH_01080;eC_number=3.4.21.107;Name=htrA;dbxref=COG:COG0265;gene=htrA;inference=ab initio prediction:Prodigal:2.6,similar to AA sequence:UniProtKB:O34358;locus_tag=DILJNIAH_01080;product=Serine protease Do-like HtrA
1	Prodigal:2.6	CDS	1101467	1102090	.	+	0	ID=DILJNIAH_01081;eC_number=2.3.1.-;Name=plsC;dbxref=COG:COG0204;gene=plsC;inference=ab initio prediction:Prodigal:2.6,similar to AA sequence:UniProtKB:O07584;locus_tag=DILJNIAH_01081;product=1-acyl-sn-glycerol-3-phosphate acyltransferase
1	Prodigal:2.6	CDS	1102300	1103772	.	+	0	ID=DILJNIAH_01082;Name=nagE;dbxref=COG:COG1263;gene=nagE;inference=ab initio prediction:Prodigal:2.6,similar to AA sequence:UniProtKB:P09323;locus_tag=DILJNIAH_01082;product=PTS system N-acetylglucosamine-specific EIICBA component
1	Prodigal:2.6	CDS	1103868	1104992	.	+	0	ID=DILJNIAH_01083;eC_number=3.1.3.18;Name=gph;gene=gph;inference=ab initio prediction:Prodigal:2.6,protein motif:HAMAP:MF_00495;locus_tag=DILJNIAH_01083;product=Phosphoglycolate phosphatase
1	Prodigal:2.6	CDS	1105072	1105716	.	-	0	ID=DILJNIAH_01084;eC_number=1.1.1.95;Name=serA;dbxref=COG:COG0111;gene=serA;inference=ab initio prediction:Prodigal:2.6,similar to AA sequence:UniProtKB:P9WNX3;locus_tag=DILJNIAH_01084;product=D-3-phosphoglycerate dehydrogenase
1	Prodigal:2.6	CDS	1105775	1106668	.	-	0	ID=DILJNIAH_01085;eC_number=1.1.1.81;dbxref=COG:COG0111;inference=ab initio prediction:Prodigal:2.6,similar to AA sequence:UniProtKB:Q9X1C1;locus_tag=DILJNIAH_01085;product=Hydroxypyruvate reductase
1	Prodigal:2.6	CDS	1106658	1107821	.	-	0	ID=DILJNIAH_01086;eC_number=1.12.-.-;inference=ab initio prediction:Prodigal:2.6,similar to AA sequence:UniProtKB:P16421;locus_tag=DILJNIAH_01086;product=Soluble hydrogenase 42 kDa subunit
1	Prodigal:2.6	CDS	1107948	1108388	.	-	0	ID=DILJNIAH_01087;inference=ab initio prediction:Prodigal:2.6;locus_tag=DILJNIAH_01087;product=hypothetical protein
1	Prodigal:2.6	CDS	1108466	1109212	.	+	0	ID=DILJNIAH_01088;eC_number=3.1.4.46;Name=glpQ_1;dbxref=COG:COG0584;gene=glpQ_1;inference=ab initio prediction:Prodigal:2.6,similar to AA sequence:UniProtKB:P37965;locus_tag=DILJNIAH_01088;product=Glycerophosphodiester phosphodiesterase
1	Prodigal:2.6	CDS	1109482	1110084	.	-	0	ID=DILJNIAH_01089;Name=rpsD;dbxref=COG:COG0522;gene=rpsD;inference=ab initio prediction:Prodigal:2.6,similar to AA sequence:UniProtKB:Q2FXK6;locus_tag=DILJNIAH_01089;product=30S ribosomal protein S4
1	Prodigal:2.6	CDS	1110305	1110775	.	-	0	ID=DILJNIAH_01090;eC_number=1.8.4.14;Name=msrC;dbxref=COG:COG1956;gene=msrC;inference=ab initio prediction:Prodigal:2.6,similar to AA sequence:UniProtKB:P76270;locus_tag=DILJNIAH_01090;product=Free methionine-R-sulfoxide reductase
1	Prodigal:2.6	CDS	1110910	1112604	.	+	0	ID=DILJNIAH_01091;Name=ezrA;gene=ezrA;inference=ab initio prediction:Prodigal:2.6,similar to AA sequence:UniProtKB:A7X3E7;locus_tag=DILJNIAH_01091;product=Septation ring formation regulator EzrA
1	Prodigal:2.6	CDS	1112934	1114073	.	+	0	ID=DILJNIAH_01092;eC_number=2.8.1.7;Name=nifS;dbxref=COG:COG1104;gene=nifS;inference=ab initio prediction:Prodigal:2.6,similar to AA sequence:UniProtKB:P05341;locus_tag=DILJNIAH_01092;product=Cysteine desulfurase NifS
1	Prodigal:2.6	CDS	1114073	1115296	.	+	0	ID=DILJNIAH_01093;eC_number=2.8.1.4;Name=thiI;dbxref=COG:COG0301;gene=thiI;inference=ab initio prediction:Prodigal:2.6,similar to AA sequence:UniProtKB:Q81KU0;locus_tag=DILJNIAH_01093;product=putative tRNA sulfurtransferase
1	Prodigal:2.6	CDS	1115336	1116100	.	+	0	ID=DILJNIAH_01094;Name=yfcA;dbxref=COG:COG0730;gene=yfcA;inference=ab initio prediction:Prodigal:2.6,similar to AA sequence:UniProtKB:P0AD30;locus_tag=DILJNIAH_01094;product=putative membrane transporter protein YfcA
1	Prodigal:2.6	CDS	1116343	1116837	.	+	0	ID=DILJNIAH_01095;eC_number=1.11.1.15;Name=tpx;gene=tpx;inference=ab initio prediction:Prodigal:2.6,similar to AA sequence:UniProtKB:P99146;locus_tag=DILJNIAH_01095;product=Thiol peroxidase
1	Prodigal:2.6	CDS	1116966	1117913	.	+	0	ID=DILJNIAH_01096;inference=ab initio prediction:Prodigal:2.6;locus_tag=DILJNIAH_01096;product=hypothetical protein
1	Prodigal:2.6	CDS	1118002	1119255	.	+	0	ID=DILJNIAH_01097;eC_number=2.7.2.1;Name=ackA;gene=ackA;inference=ab initio prediction:Prodigal:2.6,similar to AA sequence:UniProtKB:Q99TF2;locus_tag=DILJNIAH_01097;product=Acetate kinase
1	Prodigal:2.6	CDS	1119451	1119606	.	-	0	ID=DILJNIAH_01098;inference=ab initio prediction:Prodigal:2.6;locus_tag=DILJNIAH_01098;product=hypothetical protein
1	Prodigal:2.6	CDS	1119901	1120404	.	-	0	ID=DILJNIAH_01099;inference=ab initio prediction:Prodigal:2.6,similar to AA sequence:UniProtKB:Q7A551;locus_tag=DILJNIAH_01099;product=Putative universal stress protein
1	Prodigal:2.6	CDS	1120549	1121664	.	+	0	ID=DILJNIAH_01100;eC_number=1.4.1.1;Name=ald2;gene=ald2;inference=ab initio prediction:Prodigal:2.6,similar to AA sequence:UniProtKB:Q99TF4;locus_tag=DILJNIAH_01100;product=Alanine dehydrogenase 2
1	Prodigal:2.6	CDS	1121728	1122783	.	-	0	ID=DILJNIAH_01101;eC_number=3.4.-.-;inference=ab initio prediction:Prodigal:2.6,similar to AA sequence:UniProtKB:Q7A552;locus_tag=DILJNIAH_01101;product=putative peptidase
1	Prodigal:2.6	CDS	1122955	1123644	.	+	0	ID=DILJNIAH_01102;inference=ab initio prediction:Prodigal:2.6,similar to AA sequence:UniProtKB:P99149;locus_tag=DILJNIAH_01102;note=UPF0173 metal-dependent hydrolase SA1529;product=hypothetical protein
1	Prodigal:2.6	CDS	1123945	1124358	.	-	0	ID=DILJNIAH_01103;inference=ab initio prediction:Prodigal:2.6;locus_tag=DILJNIAH_01103;product=hypothetical protein
1	Prodigal:2.6	CDS	1124556	1125854	.	+	0	ID=DILJNIAH_01104;eC_number=3.6.1.1;inference=ab initio prediction:Prodigal:2.6,similar to AA sequence:UniProtKB:Q8XIQ9;locus_tag=DILJNIAH_01104;product=Cobalt-dependent inorganic pyrophosphatase
1	Prodigal:2.6	CDS	1125888	1126826	.	+	0	ID=DILJNIAH_01105;eC_number=3.1.-.-;Name=nrnA;dbxref=COG:COG0618;gene=nrnA;inference=ab initio prediction:Prodigal:2.6,similar to AA sequence:UniProtKB:O34600;locus_tag=DILJNIAH_01105;product=Bifunctional oligoribonuclease and PAP phosphatase NrnA
1	Prodigal:2.6	CDS	1126850	1130047	.	+	0	ID=DILJNIAH_01106;eC_number=2.7.7.7;Name=dnaE;dbxref=COG:COG0587;gene=dnaE;inference=ab initio prediction:Prodigal:2.6,similar to AA sequence:UniProtKB:Q9XDH5;locus_tag=DILJNIAH_01106;product=DNA polymerase III subunit alpha
1	Prodigal:2.6	CDS	1130351	1131580	.	+	0	ID=DILJNIAH_01107;eC_number=1.1.1.38;inference=ab initio prediction:Prodigal:2.6,similar to AA sequence:UniProtKB:P16468;locus_tag=DILJNIAH_01107;product=NAD-dependent malic enzyme
1	Prodigal:2.6	CDS	1131679	1132536	.	+	0	ID=DILJNIAH_01108;eC_number=6.4.1.2;Name=accD;dbxref=COG:COG0777;gene=accD;inference=ab initio prediction:Prodigal:2.6,similar to AA sequence:UniProtKB:Q2FXM6;locus_tag=DILJNIAH_01108;product=Acetyl-coenzyme A carboxylase carboxyl transferase subunit beta
1	Prodigal:2.6	CDS	1132536	1133480	.	+	0	ID=DILJNIAH_01109;eC_number=6.4.1.2;Name=accA;gene=accA;inference=ab initio prediction:Prodigal:2.6,similar to AA sequence:UniProtKB:Q7A558;locus_tag=DILJNIAH_01109;product=Acetyl-coenzyme A carboxylase carboxyl transferase subunit alpha
1	Prodigal:2.6	CDS	1133658	1134626	.	+	0	ID=DILJNIAH_01110;eC_number=2.7.1.11;Name=pfkA;dbxref=COG:COG0205;gene=pfkA;inference=ab initio prediction:Prodigal:2.6,similar to AA sequence:UniProtKB:Q2FXM8;locus_tag=DILJNIAH_01110;product=ATP-dependent 6-phosphofructokinase
1	Prodigal:2.6	CDS	1134650	1136407	.	+	0	ID=DILJNIAH_01111;eC_number=2.7.1.40;Name=pyk;gene=pyk;inference=ab initio prediction:Prodigal:2.6,similar to AA sequence:UniProtKB:Q7A559;locus_tag=DILJNIAH_01111;product=Pyruvate kinase
1	Prodigal:2.6	CDS	1136788	1138146	.	-	0	ID=DILJNIAH_01112;Name=cycA_3;dbxref=COG:COG1113;gene=cycA_3;inference=ab initio prediction:Prodigal:2.6,similar to AA sequence:UniProtKB:P0AAE0;locus_tag=DILJNIAH_01112;product=D-serine/D-alanine/glycine transporter
1	Prodigal:2.6	CDS	1138494	1139615	.	+	0	ID=DILJNIAH_01113;eC_number=2.3.3.16;Name=citZ;dbxref=COG:COG0372;gene=citZ;inference=ab initio prediction:Prodigal:2.6,similar to AA sequence:UniProtKB:P39120;locus_tag=DILJNIAH_01113;product=Citrate synthase 2
1	Prodigal:2.6	CDS	1139658	1140926	.	+	0	ID=DILJNIAH_01114;eC_number=1.1.1.42;Name=icd;gene=icd;inference=ab initio prediction:Prodigal:2.6,similar to AA sequence:UniProtKB:P99167;locus_tag=DILJNIAH_01114;product=Isocitrate dehydrogenase [NADP]
1	Prodigal:2.6	CDS	1141242	1141952	.	+	0	ID=DILJNIAH_01115;Name=phoP;dbxref=COG:COG0745;gene=phoP;inference=ab initio prediction:Prodigal:2.6,similar to AA sequence:UniProtKB:P13792;locus_tag=DILJNIAH_01115;product=Alkaline phosphatase synthesis transcriptional regulatory protein PhoP
1	Prodigal:2.6	CDS	1141952	1143649	.	+	0	ID=DILJNIAH_01116;eC_number=2.7.13.3;Name=phoR;dbxref=COG:COG0642;gene=phoR;inference=ab initio prediction:Prodigal:2.6,similar to AA sequence:UniProtKB:P23545;locus_tag=DILJNIAH_01116;product=Alkaline phosphatase synthesis sensor protein PhoR
1	Prodigal:2.6	CDS	1143863	1146574	.	+	0	ID=DILJNIAH_01117;eC_number=2.7.7.7;Name=polA;gene=polA;inference=ab initio prediction:Prodigal:2.6,similar to AA sequence:UniProtKB:Q04957;locus_tag=DILJNIAH_01117;product=DNA polymerase I
1	Prodigal:2.6	CDS	1146590	1147462	.	+	0	ID=DILJNIAH_01118;eC_number=3.2.2.23;Name=mutM;dbxref=COG:COG0266;gene=mutM;inference=ab initio prediction:Prodigal:2.6,similar to AA sequence:UniProtKB:O50606;locus_tag=DILJNIAH_01118;product=Formamidopyrimidine-DNA glycosylase
1	Prodigal:2.6	CDS	1147478	1148089	.	+	0	ID=DILJNIAH_01119;eC_number=2.7.1.24;Name=coaE;gene=coaE;inference=ab initio prediction:Prodigal:2.6,similar to AA sequence:UniProtKB:P63831;locus_tag=DILJNIAH_01119;product=Dephospho-CoA kinase
1	Prodigal:2.6	CDS	1148444	1148560	.	+	0	ID=DILJNIAH_01120;inference=ab initio prediction:Prodigal:2.6;locus_tag=DILJNIAH_01120;product=hypothetical protein
1	Prodigal:2.6	CDS	1148933	1149958	.	+	0	ID=DILJNIAH_01121;eC_number=1.2.1.12;Name=gapA2;gene=gapA2;inference=ab initio prediction:Prodigal:2.6,similar to AA sequence:UniProtKB:P99067;locus_tag=DILJNIAH_01121;product=Glyceraldehyde-3-phosphate dehydrogenase 2
1	Prodigal:2.6	CDS	1150478	1150948	.	+	0	ID=DILJNIAH_01122;Name=nrdR;dbxref=COG:COG1327;gene=nrdR;inference=ab initio prediction:Prodigal:2.6,similar to AA sequence:UniProtKB:P67318;locus_tag=DILJNIAH_01122;product=Transcriptional repressor NrdR
1	Prodigal:2.6	CDS	1150949	1152319	.	+	0	ID=DILJNIAH_01123;Name=dnaB;dbxref=COG:COG3611;gene=dnaB;inference=ab initio prediction:Prodigal:2.6,similar to AA sequence:UniProtKB:P07908;locus_tag=DILJNIAH_01123;product=Replication initiation and membrane attachment protein
1	Prodigal:2.6	CDS	1152319	1153239	.	+	0	ID=DILJNIAH_01124;Name=dnaI;dbxref=COG:COG1484;gene=dnaI;inference=ab initio prediction:Prodigal:2.6,similar to AA sequence:UniProtKB:P06567;locus_tag=DILJNIAH_01124;product=Primosomal protein DnaI
1	Prodigal:2.6	CDS	1153592	1155529	.	+	0	ID=DILJNIAH_01125;eC_number=6.1.1.3;Name=thrS;gene=thrS;inference=ab initio prediction:Prodigal:2.6,similar to AA sequence:UniProtKB:Q8NW68;locus_tag=DILJNIAH_01125;product=Threonine--tRNA ligase
1	Prodigal:2.6	CDS	1155958	1157460	.	+	0	ID=DILJNIAH_01126;Name=lysP_1;dbxref=COG:COG0833;gene=lysP_1;inference=ab initio prediction:Prodigal:2.6,similar to AA sequence:UniProtKB:P25737;locus_tag=DILJNIAH_01126;product=Lysine-specific permease
1	Prodigal:2.6	CDS	1157668	1158195	.	+	0	ID=DILJNIAH_01127;Name=infC;gene=infC;inference=ab initio prediction:Prodigal:2.6,similar to AA sequence:UniProtKB:P65140;locus_tag=DILJNIAH_01127;product=Translation initiation factor IF-3
1	Prodigal:2.6	CDS	1158223	1158423	.	+	0	ID=DILJNIAH_01128;Name=rpmI;dbxref=COG:COG0291;gene=rpmI;inference=ab initio prediction:Prodigal:2.6,similar to AA sequence:UniProtKB:Q2FXQ0;locus_tag=DILJNIAH_01128;product=50S ribosomal protein L35
1	Prodigal:2.6	CDS	1158475	1158831	.	+	0	ID=DILJNIAH_01129;Name=rplT;dbxref=COG:COG0292;gene=rplT;inference=ab initio prediction:Prodigal:2.6,similar to AA sequence:UniProtKB:Q2FXQ1;locus_tag=DILJNIAH_01129;product=50S ribosomal protein L20
1	Prodigal:2.6	CDS	1159249	1159860	.	+	0	ID=DILJNIAH_01130;inference=ab initio prediction:Prodigal:2.6;locus_tag=DILJNIAH_01130;product=hypothetical protein
1	Prodigal:2.6	CDS	1159877	1160800	.	+	0	ID=DILJNIAH_01131;inference=ab initio prediction:Prodigal:2.6;locus_tag=DILJNIAH_01131;product=hypothetical protein
1	Prodigal:2.6	CDS	1160961	1162262	.	+	0	ID=DILJNIAH_01132;eC_number=5.2.1.8;Name=tig;gene=tig;inference=ab initio prediction:Prodigal:2.6,similar to AA sequence:UniProtKB:P99080;locus_tag=DILJNIAH_01132;product=Trigger factor
1	Prodigal:2.6	CDS	1162549	1163811	.	+	0	ID=DILJNIAH_01133;Name=clpX;gene=clpX;inference=ab initio prediction:Prodigal:2.6,similar to AA sequence:UniProtKB:P63790;locus_tag=DILJNIAH_01133;product=ATP-dependent Clp protease ATP-binding subunit ClpX
1	Prodigal:2.6	CDS	1163923	1164510	.	+	0	ID=DILJNIAH_01134;Name=engB;gene=engB;inference=ab initio prediction:Prodigal:2.6,similar to AA sequence:UniProtKB:P64071;locus_tag=DILJNIAH_01134;product=putative GTP-binding protein EngB
1	Prodigal:2.6	CDS	1164680	1166026	.	+	0	ID=DILJNIAH_01135;eC_number=1.2.1.70;Name=hemA;dbxref=COG:COG0373;gene=hemA;inference=ab initio prediction:Prodigal:2.6,similar to AA sequence:UniProtKB:P16618;locus_tag=DILJNIAH_01135;product=Glutamyl-tRNA reductase
1	Prodigal:2.6	CDS	1166048	1166860	.	+	0	ID=DILJNIAH_01136;inference=ab initio prediction:Prodigal:2.6;locus_tag=DILJNIAH_01136;product=hypothetical protein
1	Prodigal:2.6	CDS	1166914	1167840	.	+	0	ID=DILJNIAH_01137;eC_number=2.5.1.61;Name=hemC;gene=hemC;inference=ab initio prediction:Prodigal:2.6,similar to AA sequence:UniProtKB:P64341;locus_tag=DILJNIAH_01137;product=Porphobilinogen deaminase
1	Prodigal:2.6	CDS	1167874	1168554	.	+	0	ID=DILJNIAH_01138;inference=ab initio prediction:Prodigal:2.6;locus_tag=DILJNIAH_01138;product=hypothetical protein
1	Prodigal:2.6	CDS	1168544	1169518	.	+	0	ID=DILJNIAH_01139;eC_number=4.2.1.24;Name=hemB;gene=hemB;inference=ab initio prediction:Prodigal:2.6,similar to AA sequence:UniProtKB:P64334;locus_tag=DILJNIAH_01139;product=Delta-aminolevulinic acid dehydratase
1	Prodigal:2.6	CDS	1169539	1170825	.	+	0	ID=DILJNIAH_01140;eC_number=5.4.3.8;Name=hemL1;gene=hemL1;inference=ab initio prediction:Prodigal:2.6,similar to AA sequence:UniProtKB:P99096;locus_tag=DILJNIAH_01140;product=Glutamate-1-semialdehyde 2%2C1-aminomutase 1
1	Prodigal:2.6	CDS	1171222	1172241	.	+	0	ID=DILJNIAH_01141;inference=ab initio prediction:Prodigal:2.6;locus_tag=DILJNIAH_01141;product=hypothetical protein
1	Prodigal:2.6	CDS	1172408	1173007	.	-	0	ID=DILJNIAH_01142;eC_number=3.2.2.20;Name=tag;dbxref=COG:COG2818;gene=tag;inference=ab initio prediction:Prodigal:2.6,similar to AA sequence:UniProtKB:P05100;locus_tag=DILJNIAH_01142;product=DNA-3-methyladenine glycosylase 1
1	Prodigal:2.6	CDS	1173311	1175941	.	+	0	ID=DILJNIAH_01143;eC_number=6.1.1.9;Name=valS;gene=valS;inference=ab initio prediction:Prodigal:2.6,similar to AA sequence:UniProtKB:Q99TJ8;locus_tag=DILJNIAH_01143;product=Valine--tRNA ligase
1	Prodigal:2.6	CDS	1175952	1177217	.	+	0	ID=DILJNIAH_01144;eC_number=6.3.2.17;Name=fpgS;gene=fpgS;inference=ab initio prediction:Prodigal:2.6,similar to AA sequence:UniProtKB:P15925;locus_tag=DILJNIAH_01144;product=Folylpolyglutamate synthase
1	Prodigal:2.6	CDS	1177401	1178111	.	+	0	ID=DILJNIAH_01145;Name=comC;gene=comC;inference=ab initio prediction:Prodigal:2.6,similar to AA sequence:UniProtKB:P15378;locus_tag=DILJNIAH_01145;product=Type 4 prepilin-like proteins leader peptide-processing enzyme
1	Prodigal:2.6	CDS	1178123	1178788	.	+	0	ID=DILJNIAH_01146;inference=ab initio prediction:Prodigal:2.6,similar to AA sequence:UniProtKB:Q02170;locus_tag=DILJNIAH_01146;note=UPF0758 protein YsxA;product=hypothetical protein
1	Prodigal:2.6	CDS	1178852	1179031	.	-	0	ID=DILJNIAH_01147;inference=ab initio prediction:Prodigal:2.6;locus_tag=DILJNIAH_01147;product=hypothetical protein
1	Prodigal:2.6	CDS	1179196	1179681	.	+	0	ID=DILJNIAH_01148;inference=ab initio prediction:Prodigal:2.6;locus_tag=DILJNIAH_01148;product=hypothetical protein
1	Prodigal:2.6	CDS	1179765	1179905	.	+	0	ID=DILJNIAH_01149;inference=ab initio prediction:Prodigal:2.6;locus_tag=DILJNIAH_01149;product=hypothetical protein
1	Prodigal:2.6	CDS	1180312	1181151	.	+	0	ID=DILJNIAH_01150;Name=mreC;dbxref=COG:COG1792;gene=mreC;inference=ab initio prediction:Prodigal:2.6,similar to AA sequence:UniProtKB:Q8Y6Y4;locus_tag=DILJNIAH_01150;product=Cell shape-determining protein MreC
1	Prodigal:2.6	CDS	1181151	1181672	.	+	0	ID=DILJNIAH_01151;Name=mreD;dbxref=COG:COG2891;gene=mreD;inference=ab initio prediction:Prodigal:2.6,similar to AA sequence:UniProtKB:Q01467;locus_tag=DILJNIAH_01151;product=Rod shape-determining protein MreD
1	Prodigal:2.6	CDS	1181794	1182102	.	+	0	ID=DILJNIAH_01152;Name=rplU;dbxref=COG:COG0261;gene=rplU;inference=ab initio prediction:Prodigal:2.6,similar to AA sequence:UniProtKB:Q2FXS8;locus_tag=DILJNIAH_01152;product=50S ribosomal protein L21
1	Prodigal:2.6	CDS	1182107	1182427	.	+	0	ID=DILJNIAH_01153;inference=ab initio prediction:Prodigal:2.6;locus_tag=DILJNIAH_01153;product=hypothetical protein
1	Prodigal:2.6	CDS	1182439	1182723	.	+	0	ID=DILJNIAH_01154;Name=rpmA;dbxref=COG:COG0211;gene=rpmA;inference=ab initio prediction:Prodigal:2.6,similar to AA sequence:UniProtKB:Q2FXT0;locus_tag=DILJNIAH_01154;product=50S ribosomal protein L27
1	Prodigal:2.6	CDS	1182869	1184161	.	+	0	ID=DILJNIAH_01155;eC_number=3.6.5.-;Name=obg;gene=obg;inference=ab initio prediction:Prodigal:2.6,similar to AA sequence:UniProtKB:Q7A584;locus_tag=DILJNIAH_01155;product=GTPase Obg
1	Prodigal:2.6	CDS	1184164	1184628	.	+	0	ID=DILJNIAH_01156;inference=ab initio prediction:Prodigal:2.6;locus_tag=DILJNIAH_01156;product=hypothetical protein
1	Prodigal:2.6	CDS	1184641	1185243	.	+	0	ID=DILJNIAH_01157;eC_number=3.6.4.12;Name=ruvA;dbxref=COG:COG0632;gene=ruvA;inference=ab initio prediction:Prodigal:2.6,similar to AA sequence:UniProtKB:P0A809;locus_tag=DILJNIAH_01157;product=Holliday junction ATP-dependent DNA helicase RuvA
1	Prodigal:2.6	CDS	1185257	1186261	.	+	0	ID=DILJNIAH_01158;eC_number=3.6.4.12;Name=ruvB;gene=ruvB;inference=ab initio prediction:Prodigal:2.6,similar to AA sequence:UniProtKB:P66758;locus_tag=DILJNIAH_01158;product=Holliday junction ATP-dependent DNA helicase RuvB
1	Prodigal:2.6	CDS	1186224	1187288	.	+	0	ID=DILJNIAH_01159;eC_number=2.4.99.17;Name=queA;gene=queA;inference=ab initio prediction:Prodigal:2.6,similar to AA sequence:UniProtKB:P65951;locus_tag=DILJNIAH_01159;product=S-adenosylmethionine:tRNA ribosyltransferase-isomerase
1	Prodigal:2.6	CDS	1187309	1188448	.	+	0	ID=DILJNIAH_01160;eC_number=2.4.2.29;Name=tgt;gene=tgt;inference=ab initio prediction:Prodigal:2.6,similar to AA sequence:UniProtKB:P66905;locus_tag=DILJNIAH_01160;product=Queuine tRNA-ribosyltransferase
1	Prodigal:2.6	CDS	1188464	1188724	.	+	0	ID=DILJNIAH_01161;Name=yajC;dbxref=COG:COG1862;gene=yajC;inference=ab initio prediction:Prodigal:2.6,similar to AA sequence:UniProtKB:P0ADZ7;locus_tag=DILJNIAH_01161;product=Sec translocon accessory complex subunit YajC
1	Prodigal:2.6	CDS	1189063	1191354	.	+	0	ID=DILJNIAH_01162;Name=secDF;dbxref=COG:COG0341;gene=secDF;inference=ab initio prediction:Prodigal:2.6,similar to AA sequence:UniProtKB:O32047;locus_tag=DILJNIAH_01162;product=Protein translocase subunit SecDF
1	Prodigal:2.6	CDS	1192098	1194371	.	+	0	ID=DILJNIAH_01163;eC_number=3.1.-.-;Name=recJ;dbxref=COG:COG0608;gene=recJ;inference=ab initio prediction:Prodigal:2.6,similar to AA sequence:UniProtKB:P21893;locus_tag=DILJNIAH_01163;product=Single-stranded-DNA-specific exonuclease RecJ
1	Prodigal:2.6	CDS	1194390	1194908	.	+	0	ID=DILJNIAH_01164;eC_number=2.4.2.7;Name=apt;gene=apt;inference=ab initio prediction:Prodigal:2.6,similar to AA sequence:UniProtKB:P68779;locus_tag=DILJNIAH_01164;product=Adenine phosphoribosyltransferase
1	Prodigal:2.6	CDS	1195429	1197618	.	+	0	ID=DILJNIAH_01165;eC_number=2.7.6.5;Name=relA;gene=relA;inference=ab initio prediction:Prodigal:2.6,similar to AA sequence:UniProtKB:Q99TL8;locus_tag=DILJNIAH_01165;product=GTP pyrophosphokinase
1	Prodigal:2.6	CDS	1197632	1198084	.	+	0	ID=DILJNIAH_01166;eC_number=3.1.1.96;Name=dtd;gene=dtd;inference=ab initio prediction:Prodigal:2.6,similar to AA sequence:UniProtKB:P0A026;locus_tag=DILJNIAH_01166;product=D-aminoacyl-tRNA deacylase
1	Prodigal:2.6	CDS	1198081	1198956	.	+	0	ID=DILJNIAH_01167;eC_number=3.5.1.28;Name=lytC;dbxref=COG:COG0860;gene=lytC;inference=ab initio prediction:Prodigal:2.6,similar to AA sequence:UniProtKB:Q02114;locus_tag=DILJNIAH_01167;product=N-acetylmuramoyl-L-alanine amidase LytC
1	Prodigal:2.6	CDS	1199328	1200602	.	+	0	ID=DILJNIAH_01168;eC_number=6.1.1.21;Name=hisS;gene=hisS;inference=ab initio prediction:Prodigal:2.6,similar to AA sequence:UniProtKB:P60910;locus_tag=DILJNIAH_01168;product=Histidine--tRNA ligase
1	Prodigal:2.6	CDS	1200605	1202371	.	+	0	ID=DILJNIAH_01169;eC_number=6.1.1.12;Name=aspS;gene=aspS;inference=ab initio prediction:Prodigal:2.6,similar to AA sequence:UniProtKB:P67015;locus_tag=DILJNIAH_01169;product=Aspartate--tRNA ligase
1	Prodigal:2.6	CDS	1202927	1203703	.	+	0	ID=DILJNIAH_01170;eC_number=6.1.-.-;Name=tcdA;dbxref=COG:COG1179;gene=tcdA;inference=ab initio prediction:Prodigal:2.6,similar to AA sequence:UniProtKB:Q46927;locus_tag=DILJNIAH_01170;product=tRNA threonylcarbamoyladenosine dehydratase
1	Prodigal:2.6	CDS	1203897	1205168	.	-	0	ID=DILJNIAH_01171;dbxref=COG:COG2256;inference=ab initio prediction:Prodigal:2.6,similar to AA sequence:UniProtKB:P9WQN1;locus_tag=DILJNIAH_01171;product=putative AAA domain-containing protein
1	Prodigal:2.6	CDS	1205254	1205676	.	+	0	ID=DILJNIAH_01172;Name=cymR;gene=cymR;inference=ab initio prediction:Prodigal:2.6,similar to AA sequence:UniProtKB:O34527;locus_tag=DILJNIAH_01172;product=HTH-type transcriptional regulator CymR
1	Prodigal:2.6	CDS	1205862	1206005	.	+	0	ID=DILJNIAH_01173;inference=ab initio prediction:Prodigal:2.6;locus_tag=DILJNIAH_01173;product=hypothetical protein
1	Prodigal:2.6	CDS	1206205	1207200	.	-	0	ID=DILJNIAH_01174;eC_number=1.14.14.3;Name=luxB;gene=luxB;inference=ab initio prediction:Prodigal:2.6,similar to AA sequence:UniProtKB:P29239;locus_tag=DILJNIAH_01174;product=Alkanal monooxygenase beta chain
1	Prodigal:2.6	CDS	1207443	1208585	.	+	0	ID=DILJNIAH_01175;eC_number=2.8.1.7;Name=iscS;gene=iscS;inference=ab initio prediction:Prodigal:2.6,similar to AA sequence:UniProtKB:O54055;locus_tag=DILJNIAH_01175;product=Cysteine desulfurase IscS
1	Prodigal:2.6	CDS	1208585	1209703	.	+	0	ID=DILJNIAH_01176;eC_number=2.8.1.13;Name=mnmA;gene=mnmA;inference=ab initio prediction:Prodigal:2.6,similar to AA sequence:UniProtKB:Q99TM8;locus_tag=DILJNIAH_01176;product=tRNA-specific 2-thiouridylase MnmA
1	Prodigal:2.6	CDS	1209866	1210534	.	+	0	ID=DILJNIAH_01177;Name=yrrB;gene=yrrB;inference=ab initio prediction:Prodigal:2.6,similar to AA sequence:UniProtKB:O34452;locus_tag=DILJNIAH_01177;product=TPR repeat-containing protein YrrB
1	Prodigal:2.6	CDS	1210536	1212968	.	+	0	ID=DILJNIAH_01178;eC_number=3.6.4.12;Name=recD2;dbxref=COG:COG0507;gene=recD2;inference=ab initio prediction:Prodigal:2.6,similar to AA sequence:UniProtKB:Q9RT63;locus_tag=DILJNIAH_01178;product=ATP-dependent RecD-like DNA helicase
1	Prodigal:2.6	CDS	1213297	1215927	.	+	0	ID=DILJNIAH_01179;eC_number=6.1.1.7;Name=alaS;gene=alaS;inference=ab initio prediction:Prodigal:2.6,similar to AA sequence:UniProtKB:P67011;locus_tag=DILJNIAH_01179;product=Alanine--tRNA ligase
1	Prodigal:2.6	CDS	1215991	1216251	.	+	0	ID=DILJNIAH_01180;inference=ab initio prediction:Prodigal:2.6,similar to AA sequence:UniProtKB:P60359;locus_tag=DILJNIAH_01180;note=UPF0297 protein SA1445;product=hypothetical protein
1	Prodigal:2.6	CDS	1216253	1216681	.	+	0	ID=DILJNIAH_01181;eC_number=3.1.-.-;Name=yrrK;dbxref=COG:COG0816;gene=yrrK;inference=ab initio prediction:Prodigal:2.6,similar to AA sequence:UniProtKB:O34634;locus_tag=DILJNIAH_01181;product=Putative pre-16S rRNA nuclease
1	Prodigal:2.6	CDS	1216696	1217004	.	+	0	ID=DILJNIAH_01182;inference=ab initio prediction:Prodigal:2.6,similar to AA sequence:UniProtKB:Q7A598;locus_tag=DILJNIAH_01182;note=UPF0473 protein SA1443;product=hypothetical protein
1	Prodigal:2.6	CDS	1217433	1218068	.	+	0	ID=DILJNIAH_01183;eC_number=2.1.1.-;dbxref=COG:COG4122;inference=ab initio prediction:Prodigal:2.6,similar to AA sequence:UniProtKB:A0R2D5;locus_tag=DILJNIAH_01183;product=Putative O-methyltransferase/MSMEI_4947
1	Prodigal:2.6	CDS	1218071	1218994	.	+	0	ID=DILJNIAH_01184;eC_number=3.4.-.-;Name=ydcP_1;dbxref=COG:COG0826;gene=ydcP_1;inference=ab initio prediction:Prodigal:2.6,similar to AA sequence:UniProtKB:P76104;locus_tag=DILJNIAH_01184;product=putative protease YdcP
1	Prodigal:2.6	CDS	1219012	1220280	.	+	0	ID=DILJNIAH_01185;eC_number=3.4.-.-;Name=ydcP_2;dbxref=COG:COG0826;gene=ydcP_2;inference=ab initio prediction:Prodigal:2.6,similar to AA sequence:UniProtKB:P76104;locus_tag=DILJNIAH_01185;product=putative protease YdcP
1	Prodigal:2.6	CDS	1220280	1220903	.	+	0	ID=DILJNIAH_01186;eC_number=2.7.1.48;Name=udk;gene=udk;inference=ab initio prediction:Prodigal:2.6,similar to AA sequence:UniProtKB:P67411;locus_tag=DILJNIAH_01186;product=Uridine kinase
1	Prodigal:2.6	CDS	1220934	1221410	.	+	0	ID=DILJNIAH_01187;Name=greA;gene=greA;inference=ab initio prediction:Prodigal:2.6,similar to AA sequence:UniProtKB:P99156;locus_tag=DILJNIAH_01187;product=Transcription elongation factor GreA
1	Prodigal:2.6	CDS	1221708	1222190	.	+	0	ID=DILJNIAH_01188;inference=ab initio prediction:Prodigal:2.6;locus_tag=DILJNIAH_01188;product=hypothetical protein
1	Prodigal:2.6	CDS	1222710	1223441	.	+	0	ID=DILJNIAH_01189;Name=kipI_1;dbxref=COG:COG2049;gene=kipI_1;inference=ab initio prediction:Prodigal:2.6,similar to AA sequence:UniProtKB:P60495;locus_tag=DILJNIAH_01189;product=Kinase A inhibitor
1	Prodigal:2.6	CDS	1223431	1224435	.	+	0	ID=DILJNIAH_01190;Name=kipA_1;dbxref=COG:COG1984;gene=kipA_1;inference=ab initio prediction:Prodigal:2.6,similar to AA sequence:UniProtKB:Q7WY77;locus_tag=DILJNIAH_01190;product=KipI antagonist
1	Prodigal:2.6	CDS	1224436	1224876	.	+	0	ID=DILJNIAH_01191;Name=accB_1;dbxref=COG:COG0511;gene=accB_1;inference=ab initio prediction:Prodigal:2.6,similar to AA sequence:UniProtKB:Q06881;locus_tag=DILJNIAH_01191;product=Biotin carboxyl carrier protein of acetyl-CoA carboxylase
1	Prodigal:2.6	CDS	1224887	1226248	.	+	0	ID=DILJNIAH_01192;eC_number=6.3.4.14;Name=accC;dbxref=COG:COG0439;gene=accC;inference=ab initio prediction:Prodigal:2.6,similar to AA sequence:UniProtKB:P37798;locus_tag=DILJNIAH_01192;product=Biotin carboxylase
1	Prodigal:2.6	CDS	1226245	1227003	.	+	0	ID=DILJNIAH_01193;inference=ab initio prediction:Prodigal:2.6,similar to AA sequence:UniProtKB:Q53WG6;locus_tag=DILJNIAH_01193;note=UPF0271 protein TTHB195;product=hypothetical protein
1	Prodigal:2.6	CDS	1227015	1228259	.	+	0	ID=DILJNIAH_01194;Name=mntH_1;gene=mntH_1;inference=ab initio prediction:Prodigal:2.6,protein motif:HAMAP:MF_00221;locus_tag=DILJNIAH_01194;product=Divalent metal cation transporter MntH
1	Prodigal:2.6	CDS	1228458	1229144	.	+	0	ID=DILJNIAH_01195;eC_number=3.2.2.9;Name=mtnN;dbxref=COG:COG0775;gene=mtnN;inference=ab initio prediction:Prodigal:2.6,similar to AA sequence:UniProtKB:Q99TQ0;locus_tag=DILJNIAH_01195;product=5'-methylthioadenosine/S-adenosylhomocysteine nucleosidase
1	Prodigal:2.6	CDS	1229164	1229691	.	+	0	ID=DILJNIAH_01196;inference=ab initio prediction:Prodigal:2.6;locus_tag=DILJNIAH_01196;product=hypothetical protein
1	Prodigal:2.6	CDS	1229692	1230792	.	+	0	ID=DILJNIAH_01197;Name=yqeH;dbxref=COG:COG1161;gene=yqeH;inference=ab initio prediction:Prodigal:2.6,similar to AA sequence:UniProtKB:P54453;locus_tag=DILJNIAH_01197;product=putative protein YqeH
1	Prodigal:2.6	CDS	1230808	1231617	.	+	0	ID=DILJNIAH_01198;eC_number=1.1.1.25;Name=aroE;dbxref=COG:COG0169;gene=aroE;inference=ab initio prediction:Prodigal:2.6,similar to AA sequence:UniProtKB:Q5HNV1;locus_tag=DILJNIAH_01198;product=Shikimate dehydrogenase (NADP(+))
1	Prodigal:2.6	CDS	1231617	1231910	.	+	0	ID=DILJNIAH_01199;dbxref=COG:COG1534;inference=ab initio prediction:Prodigal:2.6,similar to AA sequence:UniProtKB:P71376;locus_tag=DILJNIAH_01199;product=RNA-binding protein
1	Prodigal:2.6	CDS	1231907	1232482	.	+	0	ID=DILJNIAH_01200;eC_number=2.7.7.18;Name=nadD;dbxref=COG:COG1057;gene=nadD;inference=ab initio prediction:Prodigal:2.6,similar to AA sequence:UniProtKB:Q5HFG7;locus_tag=DILJNIAH_01200;product=putative nicotinate-nucleotide adenylyltransferase
1	Prodigal:2.6	CDS	1232469	1233053	.	+	0	ID=DILJNIAH_01201;inference=ab initio prediction:Prodigal:2.6;locus_tag=DILJNIAH_01201;product=hypothetical protein
1	Prodigal:2.6	CDS	1233054	1233407	.	+	0	ID=DILJNIAH_01202;Name=rsfS;dbxref=COG:COG0799;gene=rsfS;inference=ab initio prediction:Prodigal:2.6,similar to AA sequence:UniProtKB:Q9KD89;locus_tag=DILJNIAH_01202;product=Ribosomal silencing factor RsfS
1	Prodigal:2.6	CDS	1233410	1234129	.	+	0	ID=DILJNIAH_01203;eC_number=2.1.1.235;Name=tylM1;gene=tylM1;inference=ab initio prediction:Prodigal:2.6,similar to AA sequence:UniProtKB:P95748;locus_tag=DILJNIAH_01203;product=dTDP-3-amino-3%2C6-dideoxy-alpha-D-glucopyranose N%2CN-dimethyltransferase
1	Prodigal:2.6	CDS	1234188	1234862	.	+	0	ID=DILJNIAH_01204;Name=comEA;dbxref=COG:COG1555;gene=comEA;inference=ab initio prediction:Prodigal:2.6,similar to AA sequence:UniProtKB:P39694;locus_tag=DILJNIAH_01204;product=ComE operon protein 1
1	Prodigal:2.6	CDS	1234942	1235403	.	+	0	ID=DILJNIAH_01205;eC_number=3.5.4.33;Name=tadA_1;dbxref=COG:COG0590;gene=tadA_1;inference=ab initio prediction:Prodigal:2.6,similar to AA sequence:UniProtKB:P68398;locus_tag=DILJNIAH_01205;product=tRNA-specific adenosine deaminase
1	Prodigal:2.6	CDS	1235407	1237623	.	+	0	ID=DILJNIAH_01206;Name=comEC;dbxref=COG:COG0658;gene=comEC;inference=ab initio prediction:Prodigal:2.6,similar to AA sequence:UniProtKB:P39695;locus_tag=DILJNIAH_01206;product=ComE operon protein 3
1	Prodigal:2.6	CDS	1237668	1238642	.	+	0	ID=DILJNIAH_01207;Name=yqeN;dbxref=COG:COG1466;gene=yqeN;inference=ab initio prediction:Prodigal:2.6,similar to AA sequence:UniProtKB:P54459;locus_tag=DILJNIAH_01207;product=putative protein YqeN
1	Prodigal:2.6	CDS	1238760	1239011	.	-	0	ID=DILJNIAH_01208;Name=rpsT;dbxref=COG:COG0268;gene=rpsT;inference=ab initio prediction:Prodigal:2.6,similar to AA sequence:UniProtKB:Q2FXY6;locus_tag=DILJNIAH_01208;product=30S ribosomal protein S20
1	Prodigal:2.6	CDS	1239208	1241127	.	+	0	ID=DILJNIAH_01209;eC_number=3.6.5.-;Name=lepA;gene=lepA;inference=ab initio prediction:Prodigal:2.6,similar to AA sequence:UniProtKB:P65272;locus_tag=DILJNIAH_01209;product=Elongation factor 4
1	Prodigal:2.6	CDS	1241246	1242370	.	+	0	ID=DILJNIAH_01210;eC_number=1.3.99.-;Name=hemN;dbxref=COG:COG0635;gene=hemN;inference=ab initio prediction:Prodigal:2.6,similar to AA sequence:UniProtKB:P54304;locus_tag=DILJNIAH_01210;product=Oxygen-independent coproporphyrinogen-III oxidase-like protein YqeR
1	Prodigal:2.6	CDS	1242470	1243447	.	+	0	ID=DILJNIAH_01211;Name=hrcA;dbxref=COG:COG1420;gene=hrcA;inference=ab initio prediction:Prodigal:2.6,similar to AA sequence:UniProtKB:P68792;locus_tag=DILJNIAH_01211;product=Heat-inducible transcription repressor HrcA
1	Prodigal:2.6	CDS	1243476	1244108	.	+	0	ID=DILJNIAH_01212;Name=grpE;gene=grpE;inference=ab initio prediction:Prodigal:2.6,similar to AA sequence:UniProtKB:P99086;locus_tag=DILJNIAH_01212;product=Protein GrpE
1	Prodigal:2.6	CDS	1244164	1245993	.	+	0	ID=DILJNIAH_01213;Name=dnaK;gene=dnaK;inference=ab initio prediction:Prodigal:2.6,similar to AA sequence:UniProtKB:P99110;locus_tag=DILJNIAH_01213;product=Chaperone protein DnaK
1	Prodigal:2.6	CDS	1246138	1247259	.	+	0	ID=DILJNIAH_01214;Name=dnaJ;gene=dnaJ;inference=ab initio prediction:Prodigal:2.6,similar to AA sequence:UniProtKB:P63971;locus_tag=DILJNIAH_01214;product=Chaperone protein DnaJ
1	Prodigal:2.6	CDS	1247263	1248201	.	+	0	ID=DILJNIAH_01215;eC_number=2.1.1.-;Name=prmA;dbxref=COG:COG2264;gene=prmA;inference=ab initio prediction:Prodigal:2.6,similar to AA sequence:UniProtKB:P0A0P5;locus_tag=DILJNIAH_01215;product=Ribosomal protein L11 methyltransferase
1	Prodigal:2.6	CDS	1248218	1248955	.	+	0	ID=DILJNIAH_01216;eC_number=2.1.1.193;Name=rsmE;dbxref=COG:COG1385;gene=rsmE;inference=ab initio prediction:Prodigal:2.6,similar to AA sequence:UniProtKB:P54461;locus_tag=DILJNIAH_01216;product=Ribosomal RNA small subunit methyltransferase E
1	Prodigal:2.6	CDS	1248961	1250307	.	+	0	ID=DILJNIAH_01217;eC_number=2.8.4.5;Name=mtaB;dbxref=COG:COG0621;gene=mtaB;inference=ab initio prediction:Prodigal:2.6,similar to AA sequence:UniProtKB:P54462;locus_tag=DILJNIAH_01217;product=Threonylcarbamoyladenosine tRNA methylthiotransferase MtaB
1	Prodigal:2.6	CDS	1250433	1250609	.	+	0	ID=DILJNIAH_01218;Name=rpsU;dbxref=COG:COG0828;gene=rpsU;inference=ab initio prediction:Prodigal:2.6,similar to AA sequence:UniProtKB:Q2FXZ7;locus_tag=DILJNIAH_01218;product=30S ribosomal protein S21
1	Prodigal:2.6	CDS	1251455	1252165	.	+	0	ID=DILJNIAH_01219;inference=ab initio prediction:Prodigal:2.6;locus_tag=DILJNIAH_01219;product=hypothetical protein
1	Prodigal:2.6	CDS	1252180	1253169	.	+	0	ID=DILJNIAH_01220;inference=ab initio prediction:Prodigal:2.6,similar to AA sequence:UniProtKB:Q7A5C5;locus_tag=DILJNIAH_01220;note=UPF0365 protein SA1402;product=hypothetical protein
1	Prodigal:2.6	CDS	1253185	1253868	.	+	0	ID=DILJNIAH_01221;inference=ab initio prediction:Prodigal:2.6;locus_tag=DILJNIAH_01221;product=hypothetical protein
1	Prodigal:2.6	CDS	1254154	1255101	.	+	0	ID=DILJNIAH_01222;dbxref=COG:COG1702;inference=ab initio prediction:Prodigal:2.6,similar to AA sequence:UniProtKB:P9WIA3;locus_tag=DILJNIAH_01222;product=PhoH-like protein
1	Prodigal:2.6	CDS	1255102	1255569	.	+	0	ID=DILJNIAH_01223;eC_number=3.1.-.-;Name=ybeY;dbxref=COG:COG0319;gene=ybeY;inference=ab initio prediction:Prodigal:2.6,similar to AA sequence:UniProtKB:A0R0T0;locus_tag=DILJNIAH_01223;product=Endoribonuclease YbeY
1	Prodigal:2.6	CDS	1255571	1255927	.	+	0	ID=DILJNIAH_01224;eC_number=2.7.1.66;Name=dgkA;dbxref=COG:COG0818;gene=dgkA;inference=ab initio prediction:Prodigal:2.6,similar to AA sequence:UniProtKB:Q05888;locus_tag=DILJNIAH_01224;product=Undecaprenol kinase
1	Prodigal:2.6	CDS	1255927	1256331	.	+	0	ID=DILJNIAH_01225;eC_number=3.5.4.5;Name=cdd;dbxref=COG:COG0295;gene=cdd;inference=ab initio prediction:Prodigal:2.6,similar to AA sequence:UniProtKB:P19079;locus_tag=DILJNIAH_01225;product=Cytidine deaminase
1	Prodigal:2.6	CDS	1256331	1257230	.	+	0	ID=DILJNIAH_01226;Name=era;gene=era;inference=ab initio prediction:Prodigal:2.6,similar to AA sequence:UniProtKB:P64085;locus_tag=DILJNIAH_01226;product=GTPase Era
1	Prodigal:2.6	CDS	1257256	1258017	.	+	0	ID=DILJNIAH_01227;Name=recO;dbxref=COG:COG1381;gene=recO;inference=ab initio prediction:Prodigal:2.6,similar to AA sequence:UniProtKB:P42095;locus_tag=DILJNIAH_01227;product=DNA repair protein RecO
1	Prodigal:2.6	CDS	1258147	1259538	.	-	0	ID=DILJNIAH_01228;eC_number=6.1.1.14;Name=glyQS;gene=glyQS;inference=ab initio prediction:Prodigal:2.6,similar to AA sequence:UniProtKB:P99129;locus_tag=DILJNIAH_01228;product=Glycine--tRNA ligase
1	Prodigal:2.6	CDS	1260006	1260497	.	+	0	ID=DILJNIAH_01229;Name=ccpN;dbxref=COG:COG0517;gene=ccpN;inference=ab initio prediction:Prodigal:2.6,similar to AA sequence:UniProtKB:O34994;locus_tag=DILJNIAH_01229;product=Transcriptional repressor CcpN
1	Prodigal:2.6	CDS	1260509	1261327	.	+	0	ID=DILJNIAH_01230;eC_number=2.7.11.32;Name=yqfL_2;dbxref=COG:COG1806;gene=yqfL_2;inference=ab initio prediction:Prodigal:2.6,similar to AA sequence:UniProtKB:P54470;locus_tag=DILJNIAH_01230;product=Putative pyruvate%2C phosphate dikinase regulatory protein
1	Prodigal:2.6	CDS	1261501	1263297	.	+	0	ID=DILJNIAH_01231;eC_number=2.7.7.-;Name=dnaG;dbxref=COG:COG0358;gene=dnaG;inference=ab initio prediction:Prodigal:2.6,similar to AA sequence:UniProtKB:P63964;locus_tag=DILJNIAH_01231;product=DNA primase
1	Prodigal:2.6	CDS	1263568	1264674	.	+	0	ID=DILJNIAH_01232;Name=sigA;dbxref=COG:COG0568;gene=sigA;inference=ab initio prediction:Prodigal:2.6,similar to AA sequence:UniProtKB:P0A0J0;locus_tag=DILJNIAH_01232;product=RNA polymerase sigma factor SigA
1	Prodigal:2.6	CDS	1264829	1265518	.	+	0	ID=DILJNIAH_01233;eC_number=2.1.1.217;Name=trmK;dbxref=COG:COG2384;gene=trmK;inference=ab initio prediction:Prodigal:2.6,similar to AA sequence:UniProtKB:P54471;locus_tag=DILJNIAH_01233;product=tRNA (adenine(22)-N(1))-methyltransferase
1	Prodigal:2.6	CDS	1265508	1266608	.	+	0	ID=DILJNIAH_01234;dbxref=COG:COG0327;inference=ab initio prediction:Prodigal:2.6,similar to AA sequence:UniProtKB:P67272;locus_tag=DILJNIAH_01234;product=GTP cyclohydrolase 1 type 2 
1	Prodigal:2.6	CDS	1266643	1267989	.	+	0	ID=DILJNIAH_01235;eC_number=3.6.4.13;Name=cshB;dbxref=COG:COG0513;gene=cshB;inference=ab initio prediction:Prodigal:2.6,similar to AA sequence:UniProtKB:Q818H2;locus_tag=DILJNIAH_01235;product=DEAD-box ATP-dependent RNA helicase CshB
1	Prodigal:2.6	CDS	1267999	1268889	.	+	0	ID=DILJNIAH_01236;eC_number=3.1.21.2;Name=nfo;gene=nfo;inference=ab initio prediction:Prodigal:2.6,similar to AA sequence:UniProtKB:P63538;locus_tag=DILJNIAH_01236;product=putative endonuclease 4
1	Prodigal:2.6	CDS	1269107	1269889	.	+	0	ID=DILJNIAH_01237;eC_number=3.6.3.-;Name=znuC_1;dbxref=COG:COG1121;gene=znuC_1;inference=ab initio prediction:Prodigal:2.6,similar to AA sequence:UniProtKB:O34946;locus_tag=DILJNIAH_01237;product=High-affinity zinc uptake system ATP-binding protein ZnuC
1	Prodigal:2.6	CDS	1269923	1270771	.	+	0	ID=DILJNIAH_01238;Name=znuB;dbxref=COG:COG1108;gene=znuB;inference=ab initio prediction:Prodigal:2.6,similar to AA sequence:UniProtKB:O34610;locus_tag=DILJNIAH_01238;product=High-affinity zinc uptake system membrane protein ZnuB
1	Prodigal:2.6	CDS	1270774	1271193	.	+	0	ID=DILJNIAH_01239;Name=zur;dbxref=COG:COG0735;gene=zur;inference=ab initio prediction:Prodigal:2.6,similar to AA sequence:UniProtKB:P54479;locus_tag=DILJNIAH_01239;product=Zinc-specific metallo-regulatory protein
1	Prodigal:2.6	CDS	1271606	1272205	.	+	0	ID=DILJNIAH_01240;eC_number=1.15.1.1;Name=sodA;dbxref=COG:COG0605;gene=sodA;inference=ab initio prediction:Prodigal:2.6,similar to AA sequence:UniProtKB:P0C0Q6;locus_tag=DILJNIAH_01240;product=Superoxide dismutase [Mn/Fe]
1	Prodigal:2.6	CDS	1272606	1274696	.	+	0	ID=DILJNIAH_01241;Name=pbpH;dbxref=COG:COG0768;gene=pbpH;inference=ab initio prediction:Prodigal:2.6,similar to AA sequence:UniProtKB:Q796K8;locus_tag=DILJNIAH_01241;product=Penicillin-binding protein H
1	Prodigal:2.6	CDS	1274801	1274950	.	+	0	ID=DILJNIAH_01242;Name=rpmG2;dbxref=COG:COG0267;gene=rpmG2;inference=ab initio prediction:Prodigal:2.6,similar to AA sequence:UniProtKB:Q2FY22;locus_tag=DILJNIAH_01242;product=50S ribosomal protein L33 2
1	Prodigal:2.6	CDS	1275133	1275684	.	+	0	ID=DILJNIAH_01243;Name=yqgN;dbxref=COG:COG0212;gene=yqgN;inference=ab initio prediction:Prodigal:2.6,similar to AA sequence:UniProtKB:P54491;locus_tag=DILJNIAH_01243;product=putative protein YqgN
1	Prodigal:2.6	CDS	1275685	1277145	.	+	0	ID=DILJNIAH_01244;eC_number=3.4.21.105;Name=gluP;dbxref=COG:COG0705;gene=gluP;inference=ab initio prediction:Prodigal:2.6,similar to AA sequence:UniProtKB:P54493;locus_tag=DILJNIAH_01244;product=Rhomboid protease GluP
1	Prodigal:2.6	CDS	1277129	1277329	.	+	0	ID=DILJNIAH_01245;Name=yqgQ;dbxref=COG:COG4483;gene=yqgQ;inference=ab initio prediction:Prodigal:2.6,similar to AA sequence:UniProtKB:P54494;locus_tag=DILJNIAH_01245;product=putative protein YqgQ
1	Prodigal:2.6	CDS	1277329	1278315	.	+	0	ID=DILJNIAH_01246;eC_number=2.7.1.2;Name=glcK;dbxref=COG:COG1940;gene=glcK;inference=ab initio prediction:Prodigal:2.6,similar to AA sequence:UniProtKB:P54495;locus_tag=DILJNIAH_01246;product=Glucokinase
1	Prodigal:2.6	CDS	1278315	1278641	.	+	0	ID=DILJNIAH_01247;inference=ab initio prediction:Prodigal:2.6;locus_tag=DILJNIAH_01247;product=hypothetical protein
1	Prodigal:2.6	CDS	1278641	1279264	.	+	0	ID=DILJNIAH_01248;eC_number=3.-.-.-;inference=ab initio prediction:Prodigal:2.6,similar to AA sequence:UniProtKB:Q5XD24;locus_tag=DILJNIAH_01248;product=putative metallo-hydrolase
1	Prodigal:2.6	CDS	1279321	1280295	.	+	0	ID=DILJNIAH_01249;Name=comGA;dbxref=COG:COG2804;gene=comGA;inference=ab initio prediction:Prodigal:2.6,similar to AA sequence:UniProtKB:P25953;locus_tag=DILJNIAH_01249;product=ComG operon protein 1
1	Prodigal:2.6	CDS	1280267	1281334	.	+	0	ID=DILJNIAH_01250;inference=ab initio prediction:Prodigal:2.6;locus_tag=DILJNIAH_01250;product=hypothetical protein
1	Prodigal:2.6	CDS	1281352	1281669	.	+	0	ID=DILJNIAH_01251;Name=comGC;dbxref=COG:COG4537;gene=comGC;inference=ab initio prediction:Prodigal:2.6,similar to AA sequence:UniProtKB:P25955;locus_tag=DILJNIAH_01251;product=ComG operon protein 3
1	Prodigal:2.6	CDS	1281647	1282096	.	+	0	ID=DILJNIAH_01252;inference=ab initio prediction:Prodigal:2.6;locus_tag=DILJNIAH_01252;product=hypothetical protein
1	Prodigal:2.6	CDS	1282083	1282376	.	+	0	ID=DILJNIAH_01253;inference=ab initio prediction:Prodigal:2.6;locus_tag=DILJNIAH_01253;product=hypothetical protein
1	Prodigal:2.6	CDS	1282330	1282791	.	+	0	ID=DILJNIAH_01254;inference=ab initio prediction:Prodigal:2.6;locus_tag=DILJNIAH_01254;product=hypothetical protein
1	Prodigal:2.6	CDS	1282763	1282954	.	+	0	ID=DILJNIAH_01255;inference=ab initio prediction:Prodigal:2.6;locus_tag=DILJNIAH_01255;product=hypothetical protein
1	Prodigal:2.6	CDS	1282971	1283468	.	+	0	ID=DILJNIAH_01256;eC_number=2.7.1.71;Name=aroK;dbxref=COG:COG0703;gene=aroK;inference=ab initio prediction:Prodigal:2.6,similar to AA sequence:UniProtKB:O67925;locus_tag=DILJNIAH_01256;product=Shikimate kinase
1	Prodigal:2.6	CDS	1283686	1284777	.	+	0	ID=DILJNIAH_01257;eC_number=2.1.2.10;Name=gcvT;gene=gcvT;inference=ab initio prediction:Prodigal:2.6,similar to AA sequence:UniProtKB:P64225;locus_tag=DILJNIAH_01257;product=Aminomethyltransferase
1	Prodigal:2.6	CDS	1284797	1286143	.	+	0	ID=DILJNIAH_01258;eC_number=1.4.4.2;Name=gcvPA;gene=gcvPA;inference=ab initio prediction:Prodigal:2.6,similar to AA sequence:UniProtKB:P64218;locus_tag=DILJNIAH_01258;product=putative glycine dehydrogenase (decarboxylating) subunit 1
1	Prodigal:2.6	CDS	1286136	1287644	.	+	0	ID=DILJNIAH_01259;eC_number=1.4.4.2;Name=gcvPB;gene=gcvPB;inference=ab initio prediction:Prodigal:2.6,similar to AA sequence:UniProtKB:P99168;locus_tag=DILJNIAH_01259;product=putative glycine dehydrogenase (decarboxylating) subunit 2
1	Prodigal:2.6	CDS	1288072	1288341	.	+	0	ID=DILJNIAH_01260;inference=ab initio prediction:Prodigal:2.6;locus_tag=DILJNIAH_01260;product=hypothetical protein
1	Prodigal:2.6	CDS	1288493	1288879	.	-	0	ID=DILJNIAH_01261;Name=yibN;dbxref=COG:COG0607;gene=yibN;inference=ab initio prediction:Prodigal:2.6,similar to AA sequence:UniProtKB:P0AG27;locus_tag=DILJNIAH_01261;product=putative protein YibN
1	Prodigal:2.6	CDS	1289039	1289869	.	+	0	ID=DILJNIAH_01262;eC_number=2.3.1.181;Name=lipM;dbxref=COG:COG0095;gene=lipM;inference=ab initio prediction:Prodigal:2.6,similar to AA sequence:UniProtKB:P54511;locus_tag=DILJNIAH_01262;product=Octanoyltransferase LipM
1	Prodigal:2.6	CDS	1289910	1290128	.	-	0	ID=DILJNIAH_01263;inference=ab initio prediction:Prodigal:2.6;locus_tag=DILJNIAH_01263;product=hypothetical protein
1	Prodigal:2.6	CDS	1290142	1290720	.	-	0	ID=DILJNIAH_01264;inference=ab initio prediction:Prodigal:2.6;locus_tag=DILJNIAH_01264;product=hypothetical protein
1	Prodigal:2.6	CDS	1290823	1291884	.	+	0	ID=DILJNIAH_01265;eC_number=3.4.11.-;Name=ypdF;dbxref=COG:COG0006;gene=ypdF;inference=ab initio prediction:Prodigal:2.6,similar to AA sequence:UniProtKB:P76524;locus_tag=DILJNIAH_01265;product=Aminopeptidase YpdF
1	Prodigal:2.6	CDS	1291911	1292468	.	+	0	ID=DILJNIAH_01266;Name=efp;gene=efp;inference=ab initio prediction:Prodigal:2.6,similar to AA sequence:UniProtKB:P99066;locus_tag=DILJNIAH_01266;product=Elongation factor P
1	Prodigal:2.6	CDS	1292618	1293643	.	+	0	ID=DILJNIAH_01267;eC_number=1.2.1.38;Name=argC;gene=argC;inference=ab initio prediction:Prodigal:2.6,similar to AA sequence:UniProtKB:Q07906;locus_tag=DILJNIAH_01267;product=N-acetyl-gamma-glutamyl-phosphate reductase
1	Prodigal:2.6	CDS	1293661	1294854	.	+	0	ID=DILJNIAH_01268;Name=argJ;dbxref=COG:COG1364;gene=argJ;inference=ab initio prediction:Prodigal:2.6,similar to AA sequence:UniProtKB:Q9K8V3;locus_tag=DILJNIAH_01268;product=Arginine biosynthesis bifunctional protein ArgJ
1	Prodigal:2.6	CDS	1294864	1295601	.	+	0	ID=DILJNIAH_01269;eC_number=2.7.2.8;Name=argB;dbxref=COG:COG0548;gene=argB;inference=ab initio prediction:Prodigal:2.6,similar to AA sequence:UniProtKB:Q8DV44;locus_tag=DILJNIAH_01269;product=Acetylglutamate kinase
1	Prodigal:2.6	CDS	1295601	1296731	.	+	0	ID=DILJNIAH_01270;eC_number=2.6.1.11;Name=argD;dbxref=COG:COG4992;gene=argD;inference=ab initio prediction:Prodigal:2.6,similar to AA sequence:UniProtKB:O66442;locus_tag=DILJNIAH_01270;product=Acetylornithine aminotransferase
1	Prodigal:2.6	CDS	1296989	1297456	.	+	0	ID=DILJNIAH_01271;Name=accB_2;dbxref=COG:COG0511;gene=accB_2;inference=ab initio prediction:Prodigal:2.6,similar to AA sequence:UniProtKB:P49786;locus_tag=DILJNIAH_01271;product=Biotin carboxyl carrier protein of acetyl-CoA carboxylase
1	Prodigal:2.6	CDS	1297456	1298814	.	+	0	ID=DILJNIAH_01272;eC_number=6.4.1.7;Name=cfiB_1;dbxref=COG:COG0439;gene=cfiB_1;inference=ab initio prediction:Prodigal:2.6,similar to AA sequence:UniProtKB:D3DJ42;locus_tag=DILJNIAH_01272;product=2-oxoglutarate carboxylase small subunit
1	Prodigal:2.6	CDS	1298826	1299188	.	+	0	ID=DILJNIAH_01273;inference=ab initio prediction:Prodigal:2.6,similar to AA sequence:UniProtKB:Q5XA93;locus_tag=DILJNIAH_01273;product=putative protein
1	Prodigal:2.6	CDS	1299264	1299653	.	+	0	ID=DILJNIAH_01274;Name=nusB;gene=nusB;inference=ab initio prediction:Prodigal:2.6,similar to AA sequence:UniProtKB:P65578;locus_tag=DILJNIAH_01274;product=Transcription antitermination protein NusB
1	Prodigal:2.6	CDS	1299668	1301005	.	+	0	ID=DILJNIAH_01275;eC_number=3.1.11.6;Name=xseA;dbxref=COG:COG1570;gene=xseA;inference=ab initio prediction:Prodigal:2.6,similar to AA sequence:UniProtKB:P04994;locus_tag=DILJNIAH_01275;product=Exodeoxyribonuclease 7 large subunit
1	Prodigal:2.6	CDS	1300998	1301228	.	+	0	ID=DILJNIAH_01276;eC_number=3.1.11.6;Name=xseB;dbxref=COG:COG1722;gene=xseB;inference=ab initio prediction:Prodigal:2.6,similar to AA sequence:UniProtKB:Q7VV85;locus_tag=DILJNIAH_01276;product=Exodeoxyribonuclease 7 small subunit
1	Prodigal:2.6	CDS	1301194	1302087	.	+	0	ID=DILJNIAH_01277;eC_number=2.5.1.10;inference=ab initio prediction:Prodigal:2.6,similar to AA sequence:UniProtKB:Q08291;locus_tag=DILJNIAH_01277;product=Farnesyl diphosphate synthase
1	Prodigal:2.6	CDS	1302402	1302854	.	+	0	ID=DILJNIAH_01278;Name=argR_3;gene=argR_3;inference=ab initio prediction:Prodigal:2.6,similar to AA sequence:UniProtKB:P63580;locus_tag=DILJNIAH_01278;product=Arginine repressor
1	Prodigal:2.6	CDS	1302870	1304546	.	+	0	ID=DILJNIAH_01279;Name=recN;dbxref=COG:COG0497;gene=recN;inference=ab initio prediction:Prodigal:2.6,similar to AA sequence:UniProtKB:P05824;locus_tag=DILJNIAH_01279;product=DNA repair protein RecN
1	Prodigal:2.6	CDS	1304806	1306227	.	+	0	ID=DILJNIAH_01280;eC_number=1.8.1.4;dbxref=COG:COG1249;inference=ab initio prediction:Prodigal:2.6,similar to AA sequence:UniProtKB:P18925;locus_tag=DILJNIAH_01280;product=Dihydrolipoyl dehydrogenase
1	Prodigal:2.6	CDS	1306242	1307240	.	+	0	ID=DILJNIAH_01281;eC_number=1.2.4.4;Name=bfmBAA;dbxref=COG:COG1071;gene=bfmBAA;inference=ab initio prediction:Prodigal:2.6,similar to AA sequence:UniProtKB:P37940;locus_tag=DILJNIAH_01281;product=2-oxoisovalerate dehydrogenase subunit alpha
1	Prodigal:2.6	CDS	1307233	1308216	.	+	0	ID=DILJNIAH_01282;eC_number=1.2.4.4;Name=bfmBAB;dbxref=COG:COG0022;gene=bfmBAB;inference=ab initio prediction:Prodigal:2.6,similar to AA sequence:UniProtKB:P37941;locus_tag=DILJNIAH_01282;product=2-oxoisovalerate dehydrogenase subunit beta
1	Prodigal:2.6	CDS	1308241	1309548	.	+	0	ID=DILJNIAH_01283;eC_number=2.3.1.12;Name=pdhC_2;dbxref=COG:COG0508;gene=pdhC_2;inference=ab initio prediction:Prodigal:2.6,similar to AA sequence:UniProtKB:P21883;locus_tag=DILJNIAH_01283;product=Dihydrolipoyllysine-residue acetyltransferase component of pyruvate dehydrogenase complex
1	Prodigal:2.6	CDS	1309753	1310190	.	+	0	ID=DILJNIAH_01284;inference=ab initio prediction:Prodigal:2.6,similar to AA sequence:UniProtKB:Q7A5G0;locus_tag=DILJNIAH_01284;note=UPF0403 protein SA1345;product=hypothetical protein
1	Prodigal:2.6	CDS	1310203	1311180	.	+	0	ID=DILJNIAH_01285;inference=ab initio prediction:Prodigal:2.6;locus_tag=DILJNIAH_01285;product=hypothetical protein
1	Prodigal:2.6	CDS	1311558	1312682	.	+	0	ID=DILJNIAH_01286;eC_number=3.4.11.4;Name=pepT_1;dbxref=COG:COG2195;gene=pepT_1;inference=ab initio prediction:Prodigal:2.6,similar to AA sequence:UniProtKB:P29745;locus_tag=DILJNIAH_01286;product=Peptidase T
1	Prodigal:2.6	CDS	1312762	1314168	.	+	0	ID=DILJNIAH_01287;eC_number=1.1.1.44;Name=gnd;gene=gnd;inference=ab initio prediction:Prodigal:2.6,similar to AA sequence:UniProtKB:P63334;locus_tag=DILJNIAH_01287;product=6-phosphogluconate dehydrogenase%2C decarboxylating
1	Prodigal:2.6	CDS	1314338	1315993	.	+	0	ID=DILJNIAH_01288;eC_number=3.2.1.10;Name=malL;dbxref=COG:COG0366;gene=malL;inference=ab initio prediction:Prodigal:2.6,similar to AA sequence:UniProtKB:P29094;locus_tag=DILJNIAH_01288;product=Oligo-1%2C6-glucosidase
1	Prodigal:2.6	CDS	1316256	1317137	.	-	0	ID=DILJNIAH_01289;Name=marA;gene=marA;inference=ab initio prediction:Prodigal:2.6,similar to AA sequence:UniProtKB:P0ACH5;locus_tag=DILJNIAH_01289;product=Multiple antibiotic resistance protein MarA
1	Prodigal:2.6	CDS	1317338	1318822	.	-	0	ID=DILJNIAH_01290;eC_number=1.1.1.49;Name=zwf_1;dbxref=COG:COG0364;gene=zwf_1;inference=ab initio prediction:Prodigal:2.6,similar to AA sequence:UniProtKB:P54547;locus_tag=DILJNIAH_01290;product=Glucose-6-phosphate 1-dehydrogenase
1	Prodigal:2.6	CDS	1319246	1320166	.	+	0	ID=DILJNIAH_01291;eC_number=3.1.26.11;Name=rnz;dbxref=COG:COG1234;gene=rnz;inference=ab initio prediction:Prodigal:2.6,similar to AA sequence:UniProtKB:P54548;locus_tag=DILJNIAH_01291;product=Ribonuclease Z
1	Prodigal:2.6	CDS	1320216	1321031	.	-	0	ID=DILJNIAH_01292;eC_number=1.5.1.2;Name=proC;gene=proC;inference=ab initio prediction:Prodigal:2.6,similar to AA sequence:UniProtKB:Q7A5G8;locus_tag=DILJNIAH_01292;product=Pyrroline-5-carboxylate reductase
1	Prodigal:2.6	CDS	1321192	1321950	.	+	0	ID=DILJNIAH_01293;eC_number=1.-.-.-;inference=ab initio prediction:Prodigal:2.6,similar to AA sequence:UniProtKB:Q7A3L9;locus_tag=DILJNIAH_01293;product=putative oxidoreductase
1	Prodigal:2.6	CDS	1322173	1323081	.	-	0	ID=DILJNIAH_01294;eC_number=1.1.1.-;Name=yhdN;dbxref=COG:COG0667;gene=yhdN;inference=ab initio prediction:Prodigal:2.6,similar to AA sequence:UniProtKB:P80874;locus_tag=DILJNIAH_01294;product=Aldo-keto reductase YhdN
1	Prodigal:2.6	CDS	1323164	1323706	.	+	0	ID=DILJNIAH_01295;eC_number=3.6.1.13;Name=nudF;dbxref=COG:COG0494;gene=nudF;inference=ab initio prediction:Prodigal:2.6,similar to AA sequence:UniProtKB:P54570;locus_tag=DILJNIAH_01295;product=ADP-ribose pyrophosphatase
1	Prodigal:2.6	CDS	1323811	1324260	.	+	0	ID=DILJNIAH_01296;Name=fur;dbxref=COG:COG0735;gene=fur;inference=ab initio prediction:Prodigal:2.6,similar to AA sequence:UniProtKB:P54574;locus_tag=DILJNIAH_01296;product=Ferric uptake regulation protein
1	Prodigal:2.6	CDS	1324303	1325190	.	+	0	ID=DILJNIAH_01297;Name=xerD_1;gene=xerD_1;inference=ab initio prediction:Prodigal:2.6,similar to AA sequence:UniProtKB:P0A0P0;locus_tag=DILJNIAH_01297;product=Tyrosine recombinase XerD
1	Prodigal:2.6	CDS	1325243	1325752	.	-	0	ID=DILJNIAH_01298;inference=ab initio prediction:Prodigal:2.6;locus_tag=DILJNIAH_01298;product=hypothetical protein
1	Prodigal:2.6	CDS	1325796	1326596	.	+	0	ID=DILJNIAH_01299;Name=scpA;dbxref=COG:COG1354;gene=scpA;inference=ab initio prediction:Prodigal:2.6,similar to AA sequence:UniProtKB:P35154;locus_tag=DILJNIAH_01299;product=Segregation and condensation protein A
1	Prodigal:2.6	CDS	1326589	1327131	.	+	0	ID=DILJNIAH_01300;Name=scpB;dbxref=COG:COG1386;gene=scpB;inference=ab initio prediction:Prodigal:2.6,similar to AA sequence:UniProtKB:P35155;locus_tag=DILJNIAH_01300;product=Segregation and condensation protein B
1	Prodigal:2.6	CDS	1327124	1327861	.	+	0	ID=DILJNIAH_01301;eC_number=5.4.99.22;Name=rluB;dbxref=COG:COG1187;gene=rluB;inference=ab initio prediction:Prodigal:2.6,similar to AA sequence:UniProtKB:P35159;locus_tag=DILJNIAH_01301;product=Ribosomal large subunit pseudouridine synthase B
1	Prodigal:2.6	CDS	1327995	1328720	.	+	0	ID=DILJNIAH_01302;Name=srrA;dbxref=COG:COG0745;gene=srrA;inference=ab initio prediction:Prodigal:2.6,similar to AA sequence:UniProtKB:Q5HFT0;locus_tag=DILJNIAH_01302;product=Transcriptional regulatory protein SrrA
1	Prodigal:2.6	CDS	1328704	1330470	.	+	0	ID=DILJNIAH_01303;eC_number=2.7.13.3;Name=srrB;gene=srrB;inference=ab initio prediction:Prodigal:2.6,similar to AA sequence:UniProtKB:Q9L523;locus_tag=DILJNIAH_01303;product=Sensor protein SrrB
1	Prodigal:2.6	CDS	1331062	1331601	.	+	0	ID=DILJNIAH_01304;Name=ribU;gene=ribU;inference=ab initio prediction:Prodigal:2.6,similar to AA sequence:UniProtKB:E5QVT2;locus_tag=DILJNIAH_01304;product=Riboflavin transporter RibU
1	Prodigal:2.6	CDS	1332006	1332254	.	-	0	ID=DILJNIAH_01305;inference=ab initio prediction:Prodigal:2.6,similar to AA sequence:UniProtKB:P10245;locus_tag=DILJNIAH_01305;product=Ferredoxin
1	Prodigal:2.6	CDS	1332387	1333325	.	+	0	ID=DILJNIAH_01306;inference=ab initio prediction:Prodigal:2.6;locus_tag=DILJNIAH_01306;product=hypothetical protein
1	Prodigal:2.6	CDS	1333312	1334691	.	+	0	ID=DILJNIAH_01307;eC_number=3.6.4.12;Name=recQ_1;dbxref=COG:COG0514;gene=recQ_1;inference=ab initio prediction:Prodigal:2.6,similar to AA sequence:UniProtKB:P15043;locus_tag=DILJNIAH_01307;product=ATP-dependent DNA helicase RecQ
1	Prodigal:2.6	CDS	1334812	1336230	.	+	0	ID=DILJNIAH_01308;Name=ebpS;gene=ebpS;inference=ab initio prediction:Prodigal:2.6,similar to AA sequence:UniProtKB:Q7A5I6;locus_tag=DILJNIAH_01308;product=Elastin-binding protein EbpS
1	Prodigal:2.6	CDS	1336363	1337349	.	+	0	ID=DILJNIAH_01309;eC_number=4.3.1.9;dbxref=COG:COG0492;inference=ab initio prediction:Prodigal:2.6,similar to AA sequence:UniProtKB:Q93HX6;locus_tag=DILJNIAH_01309;product=Glucosaminate ammonia-lyase
1	Prodigal:2.6	CDS	1337561	1338529	.	-	0	ID=DILJNIAH_01310;eC_number=3.5.1.1;Name=ansB;gene=ansB;inference=ab initio prediction:Prodigal:2.6,similar to AA sequence:UniProtKB:P06608;locus_tag=DILJNIAH_01310;product=L-asparaginase
1	Prodigal:2.6	CDS	1338608	1339255	.	+	0	ID=DILJNIAH_01311;eC_number=2.7.4.25;Name=cmk;gene=cmk;inference=ab initio prediction:Prodigal:2.6,similar to AA sequence:UniProtKB:P63807;locus_tag=DILJNIAH_01311;product=Cytidylate kinase
1	Prodigal:2.6	CDS	1339739	1340917	.	+	0	ID=DILJNIAH_01312;Name=rpsA;gene=rpsA;inference=ab initio prediction:Prodigal:2.6,similar to AA sequence:UniProtKB:Q7A5J0;locus_tag=DILJNIAH_01312;product=30S ribosomal protein S1
1	Prodigal:2.6	CDS	1341133	1342443	.	+	0	ID=DILJNIAH_01313;Name=der;gene=der;inference=ab initio prediction:Prodigal:2.6,similar to AA sequence:UniProtKB:P64060;locus_tag=DILJNIAH_01313;product=GTPase Der
1	Prodigal:2.6	CDS	1342464	1343462	.	+	0	ID=DILJNIAH_01314;eC_number=1.1.1.94;Name=gpsA;gene=gpsA;inference=ab initio prediction:Prodigal:2.6,similar to AA sequence:UniProtKB:P64191;locus_tag=DILJNIAH_01314;product=Glycerol-3-phosphate dehydrogenase [NAD(P)+]
1	Prodigal:2.6	CDS	1343633	1343905	.	+	0	ID=DILJNIAH_01315;Name=hup;dbxref=COG:COG0776;gene=hup;inference=ab initio prediction:Prodigal:2.6,similar to AA sequence:UniProtKB:Q99U17;locus_tag=DILJNIAH_01315;product=DNA-binding protein HU
1	Prodigal:2.6	CDS	1344375	1344953	.	+	0	ID=DILJNIAH_01316;inference=ab initio prediction:Prodigal:2.6;locus_tag=DILJNIAH_01316;product=hypothetical protein
1	Prodigal:2.6	CDS	1344946	1345671	.	+	0	ID=DILJNIAH_01317;eC_number=2.1.1.163;Name=menG;gene=menG;inference=ab initio prediction:Prodigal:2.6,similar to AA sequence:UniProtKB:P67062;locus_tag=DILJNIAH_01317;product=Demethylmenaquinone methyltransferase
1	Prodigal:2.6	CDS	1345673	1346632	.	+	0	ID=DILJNIAH_01318;eC_number=2.5.1.30;Name=hepT;dbxref=COG:COG0142;gene=hepT;inference=ab initio prediction:Prodigal:2.6,similar to AA sequence:UniProtKB:P31114;locus_tag=DILJNIAH_01318;product=Heptaprenyl diphosphate synthase component 2
1	Prodigal:2.6	CDS	1346751	1347221	.	+	0	ID=DILJNIAH_01319;eC_number=2.7.4.6;Name=ndk;dbxref=COG:COG0105;gene=ndk;inference=ab initio prediction:Prodigal:2.6,similar to AA sequence:UniProtKB:Q5HFV4;locus_tag=DILJNIAH_01319;product=Nucleoside diphosphate kinase
1	Prodigal:2.6	CDS	1347630	1348868	.	+	0	ID=DILJNIAH_01320;eC_number=4.2.3.5;Name=aroC;dbxref=COG:COG0082;gene=aroC;inference=ab initio prediction:Prodigal:2.6,similar to AA sequence:UniProtKB:Q59803;locus_tag=DILJNIAH_01320;product=Chorismate synthase
1	Prodigal:2.6	CDS	1348896	1349960	.	+	0	ID=DILJNIAH_01321;eC_number=4.2.3.4;Name=aroB;gene=aroB;inference=ab initio prediction:Prodigal:2.6,similar to AA sequence:UniProtKB:Q6GGU4;locus_tag=DILJNIAH_01321;product=3-dehydroquinate synthase
1	Prodigal:2.6	CDS	1349970	1351271	.	+	0	ID=DILJNIAH_01322;eC_number=2.5.1.19;Name=aroA_2;gene=aroA_2;inference=ab initio prediction:Prodigal:2.6,similar to AA sequence:UniProtKB:P63585;locus_tag=DILJNIAH_01322;product=3-phosphoshikimate 1-carboxyvinyltransferase
1	Prodigal:2.6	CDS	1351275	1352519	.	+	0	ID=DILJNIAH_01323;Name=lapB;gene=lapB;inference=ab initio prediction:Prodigal:2.6,protein motif:HAMAP:MF_00994;locus_tag=DILJNIAH_01323;product=Lipopolysaccharide assembly protein B
1	Prodigal:2.6	CDS	1352533	1353096	.	+	0	ID=DILJNIAH_01324;inference=ab initio prediction:Prodigal:2.6;locus_tag=DILJNIAH_01324;product=hypothetical protein
1	Prodigal:2.6	CDS	1353108	1353701	.	+	0	ID=DILJNIAH_01325;inference=ab initio prediction:Prodigal:2.6;locus_tag=DILJNIAH_01325;product=hypothetical protein
1	Prodigal:2.6	CDS	1353746	1354441	.	+	0	ID=DILJNIAH_01326;inference=ab initio prediction:Prodigal:2.6;locus_tag=DILJNIAH_01326;product=hypothetical protein
1	Prodigal:2.6	CDS	1354622	1354939	.	+	0	ID=DILJNIAH_01327;Name=ypjD;dbxref=COG:COG1694;gene=ypjD;inference=ab initio prediction:Prodigal:2.6,similar to AA sequence:UniProtKB:P42979;locus_tag=DILJNIAH_01327;product=putative protein YpjD
1	Prodigal:2.6	CDS	1354961	1356103	.	+	0	ID=DILJNIAH_01328;eC_number=2.4.1.-;Name=bshA;dbxref=COG:COG0438;gene=bshA;inference=ab initio prediction:Prodigal:2.6,similar to AA sequence:UniProtKB:Q81ST7;locus_tag=DILJNIAH_01328;product=N-acetyl-alpha-D-glucosaminyl L-malate synthase
1	Prodigal:2.6	CDS	1356093	1357295	.	+	0	ID=DILJNIAH_01329;eC_number=2.7.7.72;Name=cca;gene=cca;inference=ab initio prediction:Prodigal:2.6,similar to AA sequence:UniProtKB:Q7SIB1;locus_tag=DILJNIAH_01329;product=CCA-adding enzyme
1	Prodigal:2.6	CDS	1357282	1358253	.	+	0	ID=DILJNIAH_01330;eC_number=6.3.4.15;Name=birA;dbxref=COG:COG0340;gene=birA;inference=ab initio prediction:Prodigal:2.6,similar to AA sequence:UniProtKB:P0CI75;locus_tag=DILJNIAH_01330;product=Bifunctional ligase/repressor BirA
1	Prodigal:2.6	CDS	1358278	1360986	.	+	0	ID=DILJNIAH_01331;eC_number=3.6.4.12;Name=dinG;dbxref=COG:COG0847;gene=dinG;inference=ab initio prediction:Prodigal:2.6,similar to AA sequence:UniProtKB:Q2FYH5;locus_tag=DILJNIAH_01331;product=putative ATP-dependent helicase DinG 
1	Prodigal:2.6	CDS	1361107	1362399	.	+	0	ID=DILJNIAH_01332;eC_number=6.1.1.22;Name=asnS;gene=asnS;inference=ab initio prediction:Prodigal:2.6,similar to AA sequence:UniProtKB:P67572;locus_tag=DILJNIAH_01332;product=Asparagine--tRNA ligase
1	Prodigal:2.6	CDS	1362492	1363178	.	+	0	ID=DILJNIAH_01333;Name=dnaD;dbxref=COG:COG3935;gene=dnaD;inference=ab initio prediction:Prodigal:2.6,similar to AA sequence:UniProtKB:P39787;locus_tag=DILJNIAH_01333;product=DNA replication protein DnaD
1	Prodigal:2.6	CDS	1363168	1363827	.	+	0	ID=DILJNIAH_01334;eC_number=4.2.99.18;Name=nth;dbxref=COG:COG0177;gene=nth;inference=ab initio prediction:Prodigal:2.6,similar to AA sequence:UniProtKB:P0AB83;locus_tag=DILJNIAH_01334;product=Endonuclease III
1	Prodigal:2.6	CDS	1363832	1364164	.	+	0	ID=DILJNIAH_01335;inference=ab initio prediction:Prodigal:2.6;locus_tag=DILJNIAH_01335;product=hypothetical protein
1	Prodigal:2.6	CDS	1364354	1366585	.	-	0	ID=DILJNIAH_01336;Name=ponA;dbxref=COG:COG0744;gene=ponA;inference=ab initio prediction:Prodigal:2.6,similar to AA sequence:UniProtKB:P39793;locus_tag=DILJNIAH_01336;product=Penicillin-binding protein 1A/1B
1	Prodigal:2.6	CDS	1366582	1367211	.	-	0	ID=DILJNIAH_01337;eC_number=3.1.22.-;Name=recU;gene=recU;inference=ab initio prediction:Prodigal:2.6,similar to AA sequence:UniProtKB:P68817;locus_tag=DILJNIAH_01337;product=Holliday junction resolvase RecU
1	Prodigal:2.6	CDS	1367552	1367884	.	+	0	ID=DILJNIAH_01338;inference=ab initio prediction:Prodigal:2.6;locus_tag=DILJNIAH_01338;product=hypothetical protein
1	Prodigal:2.6	CDS	1367896	1368462	.	+	0	ID=DILJNIAH_01339;inference=ab initio prediction:Prodigal:2.6,similar to AA sequence:UniProtKB:P50838;locus_tag=DILJNIAH_01339;note=UPF0398 protein YpsA;product=hypothetical protein
1	Prodigal:2.6	CDS	1368404	1368814	.	+	0	ID=DILJNIAH_01340;Name=gpsB;gene=gpsB;inference=ab initio prediction:Prodigal:2.6,similar to AA sequence:UniProtKB:Q7A5L1;locus_tag=DILJNIAH_01340;product=Cell cycle protein GpsB
1	Prodigal:2.6	CDS	1369457	1370593	.	+	0	ID=DILJNIAH_01341;eC_number=2.1.1.173;Name=rlmL;dbxref=COG:COG0116;gene=rlmL;inference=ab initio prediction:Prodigal:2.6,similar to AA sequence:UniProtKB:Q9K0V4;locus_tag=DILJNIAH_01341;product=Ribosomal RNA large subunit methyltransferase L
1	Prodigal:2.6	CDS	1370725	1371399	.	+	0	ID=DILJNIAH_01342;inference=ab initio prediction:Prodigal:2.6;locus_tag=DILJNIAH_01342;product=hypothetical protein
1	Prodigal:2.6	CDS	1371776	1375213	.	+	0	ID=DILJNIAH_01343;eC_number=3.6.5.5;dbxref=COG:COG0699;inference=ab initio prediction:Prodigal:2.6,similar to AA sequence:UniProtKB:B2IZD3;locus_tag=DILJNIAH_01343;product=Bacterial dynamin-like protein
1	Prodigal:2.6	CDS	1375232	1376110	.	+	0	ID=DILJNIAH_01344;eC_number=3.1.11.-;Name=ypcP;dbxref=COG:COG0258;gene=ypcP;inference=ab initio prediction:Prodigal:2.6,similar to AA sequence:UniProtKB:P54161;locus_tag=DILJNIAH_01344;product=5'-3' exonuclease
1	Prodigal:2.6	CDS	1376352	1378766	.	+	0	ID=DILJNIAH_01345;Name=ebh_3;gene=ebh_3;inference=ab initio prediction:Prodigal:2.6,similar to AA sequence:UniProtKB:Q2FYJ6;locus_tag=DILJNIAH_01345;product=Extracellular matrix-binding protein ebh
1	Prodigal:2.6	CDS	1378970	1384819	.	+	0	ID=DILJNIAH_01346;Name=ebh_4;gene=ebh_4;inference=ab initio prediction:Prodigal:2.6,similar to AA sequence:UniProtKB:Q2FYJ6;locus_tag=DILJNIAH_01346;product=Extracellular matrix-binding protein ebh
1	Prodigal:2.6	CDS	1384843	1406901	.	+	0	ID=DILJNIAH_01347;Name=ebh_5;gene=ebh_5;inference=ab initio prediction:Prodigal:2.6,similar to AA sequence:UniProtKB:Q8NWQ6;locus_tag=DILJNIAH_01347;product=Extracellular matrix-binding protein ebh
1	Prodigal:2.6	CDS	1407073	1407468	.	-	0	ID=DILJNIAH_01348;Name=rnhA;dbxref=COG:COG0328;gene=rnhA;inference=ab initio prediction:Prodigal:2.6,similar to AA sequence:UniProtKB:P54162;locus_tag=DILJNIAH_01348;product=14.7 kDa ribonuclease H-like protein
1	Prodigal:2.6	CDS	1407793	1408497	.	-	0	ID=DILJNIAH_01349;Name=yhhQ;dbxref=COG:COG1738;gene=yhhQ;inference=ab initio prediction:Prodigal:2.6,similar to AA sequence:UniProtKB:P37619;locus_tag=DILJNIAH_01349;product=Queuosine precursor transporter
1	Prodigal:2.6	CDS	1408748	1408942	.	+	0	ID=DILJNIAH_01350;inference=ab initio prediction:Prodigal:2.6;locus_tag=DILJNIAH_01350;product=hypothetical protein
1	Prodigal:2.6	CDS	1408954	1409214	.	+	0	ID=DILJNIAH_01351;inference=ab initio prediction:Prodigal:2.6;locus_tag=DILJNIAH_01351;product=hypothetical protein
1	Prodigal:2.6	CDS	1409263	1409703	.	+	0	ID=DILJNIAH_01352;inference=ab initio prediction:Prodigal:2.6,similar to AA sequence:UniProtKB:Q7A5M6;locus_tag=DILJNIAH_01352;note=UPF0403 protein SA1261;product=hypothetical protein
1	Prodigal:2.6	CDS	1409915	1410964	.	+	0	ID=DILJNIAH_01353;dbxref=COG:COG0577;inference=ab initio prediction:Prodigal:2.6,similar to AA sequence:UniProtKB:P9WG17;locus_tag=DILJNIAH_01353;product=putative ABC transporter permease
1	Prodigal:2.6	CDS	1410980	1411642	.	+	0	ID=DILJNIAH_01354;Name=ytrE;dbxref=COG:COG1136;gene=ytrE;inference=ab initio prediction:Prodigal:2.6,similar to AA sequence:UniProtKB:O34392;locus_tag=DILJNIAH_01354;product=ABC transporter ATP-binding protein YtrE
1	Prodigal:2.6	CDS	1411956	1412912	.	+	0	ID=DILJNIAH_01355;eC_number=2.1.1.45;Name=thyA;dbxref=COG:COG0207;gene=thyA;inference=ab initio prediction:Prodigal:2.6,similar to AA sequence:UniProtKB:P67046;locus_tag=DILJNIAH_01355;product=Thymidylate synthase
1	Prodigal:2.6	CDS	1412954	1413439	.	+	0	ID=DILJNIAH_01356;eC_number=1.5.1.3;Name=folA;dbxref=COG:COG0262;gene=folA;inference=ab initio prediction:Prodigal:2.6,similar to AA sequence:UniProtKB:P0C0P0;locus_tag=DILJNIAH_01356;product=Dihydrofolate reductase
1	Prodigal:2.6	CDS	1413449	1414297	.	+	0	ID=DILJNIAH_01357;inference=ab initio prediction:Prodigal:2.6,similar to AA sequence:UniProtKB:Q8NWR0;locus_tag=DILJNIAH_01357;product=DegV domain-containing protein
1	Prodigal:2.6	CDS	1414400	1414924	.	+	0	ID=DILJNIAH_01358;eC_number=1.8.4.11;Name=msrA2;dbxref=COG:COG0225;gene=msrA2;inference=ab initio prediction:Prodigal:2.6,similar to AA sequence:UniProtKB:P0A086;locus_tag=DILJNIAH_01358;product=Peptide methionine sulfoxide reductase MsrA 2
1	Prodigal:2.6	CDS	1414921	1415349	.	+	0	ID=DILJNIAH_01359;eC_number=1.8.4.12;Name=msrB;gene=msrB;inference=ab initio prediction:Prodigal:2.6,similar to AA sequence:UniProtKB:P99065;locus_tag=DILJNIAH_01359;product=Peptide methionine sulfoxide reductase MsrB
1	Prodigal:2.6	CDS	1415362	1415862	.	+	0	ID=DILJNIAH_01360;Name=crr;gene=crr;inference=ab initio prediction:Prodigal:2.6,similar to AA sequence:UniProtKB:P60857;locus_tag=DILJNIAH_01360;product=PTS system glucose-specific EIIA component
1	Prodigal:2.6	CDS	1415862	1416086	.	+	0	ID=DILJNIAH_01361;inference=ab initio prediction:Prodigal:2.6,similar to AA sequence:UniProtKB:Q7A0W3;locus_tag=DILJNIAH_01361;note=UPF0346 protein MW1311;product=hypothetical protein
1	Prodigal:2.6	CDS	1416431	1417906	.	+	0	ID=DILJNIAH_01362;eC_number=3.4.21.-;inference=ab initio prediction:Prodigal:2.6,similar to AA sequence:UniProtKB:Q7A5M9;locus_tag=DILJNIAH_01362;product=putative CtpA-like serine protease
1	Prodigal:2.6	CDS	1418242	1418745	.	+	0	ID=DILJNIAH_01363;inference=ab initio prediction:Prodigal:2.6;locus_tag=DILJNIAH_01363;product=hypothetical protein
1	Prodigal:2.6	CDS	1418763	1419836	.	+	0	ID=DILJNIAH_01364;eC_number=2.4.1.227;Name=murG;gene=murG;inference=ab initio prediction:Prodigal:2.6,similar to AA sequence:UniProtKB:P65482;locus_tag=DILJNIAH_01364;product=UDP-N-acetylglucosamine--N-acetylmuramyl-(pentapeptide) pyrophosphoryl-undecaprenol N-acetylglucosamine transferase
1	Prodigal:2.6	CDS	1419849	1420463	.	+	0	ID=DILJNIAH_01365;eC_number=3.1.3.27;Name=pgpB_1;dbxref=COG:COG0671;gene=pgpB_1;inference=ab initio prediction:Prodigal:2.6,similar to AA sequence:UniProtKB:O34349;locus_tag=DILJNIAH_01365;product=Phosphatidylglycerophosphatase B
1	Prodigal:2.6	CDS	1420814	1421905	.	+	0	ID=DILJNIAH_01366;eC_number=3.6.3.20;Name=ugpC;dbxref=COG:COG3839;gene=ugpC;inference=ab initio prediction:Prodigal:2.6,similar to AA sequence:UniProtKB:P10907;locus_tag=DILJNIAH_01366;product=sn-glycerol-3-phosphate import ATP-binding protein UgpC
1	Prodigal:2.6	CDS	1421902	1422858	.	+	0	ID=DILJNIAH_01367;Name=yteP;dbxref=COG:COG4209;gene=yteP;inference=ab initio prediction:Prodigal:2.6,similar to AA sequence:UniProtKB:C0SPB3;locus_tag=DILJNIAH_01367;product=putative multiple-sugar transport system permease YteP
1	Prodigal:2.6	CDS	1422870	1424558	.	+	0	ID=DILJNIAH_01368;Name=lipO;dbxref=COG:COG1653;gene=lipO;inference=ab initio prediction:Prodigal:2.6,similar to AA sequence:UniProtKB:P37966;locus_tag=DILJNIAH_01368;product=Lipoprotein LipO
1	Prodigal:2.6	CDS	1424574	1425470	.	+	0	ID=DILJNIAH_01369;Name=araQ;dbxref=COG:COG0395;gene=araQ;inference=ab initio prediction:Prodigal:2.6,similar to AA sequence:UniProtKB:P94530;locus_tag=DILJNIAH_01369;product=L-arabinose transport system permease protein AraQ
1	Prodigal:2.6	CDS	1425484	1426338	.	+	0	ID=DILJNIAH_01370;eC_number=3.1.4.53;Name=cpdA_2;gene=cpdA_2;inference=ab initio prediction:Prodigal:2.6,protein motif:HAMAP:MF_00905;locus_tag=DILJNIAH_01370;product=3'%2C5'-cyclic adenosine monophosphate phosphodiesterase CpdA
1	Prodigal:2.6	CDS	1426325	1427650	.	+	0	ID=DILJNIAH_01371;Name=yeeO;dbxref=COG:COG0534;gene=yeeO;inference=ab initio prediction:Prodigal:2.6,similar to AA sequence:UniProtKB:P76352;locus_tag=DILJNIAH_01371;product=putative FMN/FAD exporter YeeO
1	Prodigal:2.6	CDS	1427657	1428424	.	+	0	ID=DILJNIAH_01372;Name=glpR;dbxref=COG:COG1349;gene=glpR;inference=ab initio prediction:Prodigal:2.6,similar to AA sequence:UniProtKB:P0ACL0;locus_tag=DILJNIAH_01372;product=Glycerol-3-phosphate regulon repressor
1	Prodigal:2.6	CDS	1428983	1429642	.	+	0	ID=DILJNIAH_01373;Name=arlR_3;dbxref=COG:COG0745;gene=arlR_3;inference=ab initio prediction:Prodigal:2.6,similar to AA sequence:UniProtKB:Q9KJN4;locus_tag=DILJNIAH_01373;product=Response regulator ArlR
1	Prodigal:2.6	CDS	1429639	1431009	.	+	0	ID=DILJNIAH_01374;eC_number=2.7.13.3;Name=arlS;dbxref=COG:COG0642;gene=arlS;inference=ab initio prediction:Prodigal:2.6,similar to AA sequence:UniProtKB:Q9KJN3;locus_tag=DILJNIAH_01374;product=Signal transduction histidine-protein kinase ArlS
1	Prodigal:2.6	CDS	1431424	1434228	.	+	0	ID=DILJNIAH_01375;eC_number=1.2.4.2;Name=odhA;gene=odhA;inference=ab initio prediction:Prodigal:2.6,similar to AA sequence:UniProtKB:Q99U74;locus_tag=DILJNIAH_01375;product=2-oxoglutarate dehydrogenase E1 component
1	Prodigal:2.6	CDS	1434247	1435509	.	+	0	ID=DILJNIAH_01376;eC_number=2.3.1.61;Name=odhB;gene=odhB;inference=ab initio prediction:Prodigal:2.6,similar to AA sequence:UniProtKB:Q7A5N4;locus_tag=DILJNIAH_01376;product=Dihydrolipoyllysine-residue succinyltransferase component of 2-oxoglutarate dehydrogenase complex
1	Prodigal:2.6	CDS	1435666	1435839	.	-	0	ID=DILJNIAH_01377;inference=ab initio prediction:Prodigal:2.6;locus_tag=DILJNIAH_01377;product=hypothetical protein
1	Prodigal:2.6	CDS	1436040	1436849	.	+	0	ID=DILJNIAH_01378;eC_number=1.13.11.-;Name=mhqA;dbxref=COG:COG0346;gene=mhqA;inference=ab initio prediction:Prodigal:2.6,similar to AA sequence:UniProtKB:O34689;locus_tag=DILJNIAH_01378;product=Putative ring-cleaving dioxygenase MhqA
1	Prodigal:2.6	CDS	1436874	1437077	.	+	0	ID=DILJNIAH_01379;inference=ab initio prediction:Prodigal:2.6;locus_tag=DILJNIAH_01379;product=hypothetical protein
1	Prodigal:2.6	CDS	1437255	1438046	.	+	0	ID=DILJNIAH_01380;Name=nirQ;dbxref=COG:COG0714;gene=nirQ;inference=ab initio prediction:Prodigal:2.6,similar to AA sequence:UniProtKB:Q02441;locus_tag=DILJNIAH_01380;product=Denitrification regulatory protein NirQ
1	Prodigal:2.6	CDS	1438059	1439948	.	+	0	ID=DILJNIAH_01381;eC_number=6.6.1.2;Name=cobT;gene=cobT;inference=ab initio prediction:Prodigal:2.6,similar to AA sequence:UniProtKB:P29934;locus_tag=DILJNIAH_01381;product=Aerobic cobaltochelatase subunit CobT
1	Prodigal:2.6	CDS	1440135	1441478	.	+	0	ID=DILJNIAH_01382;Name=brnQ_2;dbxref=COG:COG1114;gene=brnQ_2;inference=ab initio prediction:Prodigal:2.6,similar to AA sequence:UniProtKB:P0AD99;locus_tag=DILJNIAH_01382;product=Branched-chain amino acid transport system 2 carrier protein
1	Prodigal:2.6	CDS	1441554	1442684	.	-	0	ID=DILJNIAH_01383;inference=ab initio prediction:Prodigal:2.6,similar to AA sequence:UniProtKB:P60108;locus_tag=DILJNIAH_01383;product=TelA-like protein
1	Prodigal:2.6	CDS	1442707	1443333	.	-	0	ID=DILJNIAH_01384;inference=ab initio prediction:Prodigal:2.6;locus_tag=DILJNIAH_01384;product=hypothetical protein
1	Prodigal:2.6	CDS	1443373	1443642	.	-	0	ID=DILJNIAH_01385;eC_number=3.6.1.7;Name=acyP;dbxref=COG:COG1254;gene=acyP;inference=ab initio prediction:Prodigal:2.6,similar to AA sequence:UniProtKB:O35031;locus_tag=DILJNIAH_01385;product=Acylphosphatase
1	Prodigal:2.6	CDS	1443801	1444109	.	+	0	ID=DILJNIAH_01386;inference=ab initio prediction:Prodigal:2.6;locus_tag=DILJNIAH_01386;product=hypothetical protein
1	Prodigal:2.6	CDS	1444290	1444490	.	+	0	ID=DILJNIAH_01387;Name=cspA_1;dbxref=COG:COG1278;gene=cspA_1;inference=ab initio prediction:Prodigal:2.6,similar to AA sequence:UniProtKB:Q2FYN2;locus_tag=DILJNIAH_01387;product=Cold shock protein CspA
1	Prodigal:2.6	CDS	1444849	1445103	.	+	0	ID=DILJNIAH_01388;inference=ab initio prediction:Prodigal:2.6;locus_tag=DILJNIAH_01388;product=hypothetical protein
1	Prodigal:2.6	CDS	1445436	1445846	.	+	0	ID=DILJNIAH_01389;inference=ab initio prediction:Prodigal:2.6;locus_tag=DILJNIAH_01389;product=hypothetical protein
1	Prodigal:2.6	CDS	1445833	1446696	.	+	0	ID=DILJNIAH_01390;eC_number=3.6.3.-;Name=thiQ;dbxref=COG:COG3840;gene=thiQ;inference=ab initio prediction:Prodigal:2.6,similar to AA sequence:UniProtKB:P44986;locus_tag=DILJNIAH_01390;product=Thiamine import ATP-binding protein ThiQ
1	Prodigal:2.6	CDS	1446705	1447454	.	+	0	ID=DILJNIAH_01391;inference=ab initio prediction:Prodigal:2.6;locus_tag=DILJNIAH_01391;product=hypothetical protein
1	Prodigal:2.6	CDS	1447586	1448851	.	-	0	ID=DILJNIAH_01392;eC_number=4.1.1.20;Name=lysA;dbxref=COG:COG0019;gene=lysA;inference=ab initio prediction:Prodigal:2.6,similar to AA sequence:UniProtKB:P9WIU7;locus_tag=DILJNIAH_01392;product=Diaminopimelate decarboxylase
1	Prodigal:2.6	CDS	1448852	1449925	.	-	0	ID=DILJNIAH_01393;eC_number=5.1.1.1;Name=alr;gene=alr;inference=ab initio prediction:Prodigal:2.6,similar to AA sequence:UniProtKB:Q9S5V6;locus_tag=DILJNIAH_01393;product=Alanine racemase
1	Prodigal:2.6	CDS	1449931	1451082	.	-	0	ID=DILJNIAH_01394;eC_number=3.-.-.-;Name=yxeP_3;dbxref=COG:COG1473;gene=yxeP_3;inference=ab initio prediction:Prodigal:2.6,similar to AA sequence:UniProtKB:P54955;locus_tag=DILJNIAH_01394;product=putative hydrolase YxeP
1	Prodigal:2.6	CDS	1451240	1451962	.	-	0	ID=DILJNIAH_01395;eC_number=2.3.1.89;Name=dapH;dbxref=COG:COG2171;gene=dapH;inference=ab initio prediction:Prodigal:2.6,similar to AA sequence:UniProtKB:Q7A2S0;locus_tag=DILJNIAH_01395;product=2%2C3%2C4%2C5-tetrahydropyridine-2%2C6-dicarboxylate N-acetyltransferase
1	Prodigal:2.6	CDS	1451984	1452706	.	-	0	ID=DILJNIAH_01396;eC_number=1.17.1.8;Name=dapB;dbxref=COG:COG0289;gene=dapB;inference=ab initio prediction:Prodigal:2.6,similar to AA sequence:UniProtKB:Q5HG24;locus_tag=DILJNIAH_01396;product=4-hydroxy-tetrahydrodipicolinate reductase
1	Prodigal:2.6	CDS	1452706	1453590	.	-	0	ID=DILJNIAH_01397;eC_number=4.3.3.7;Name=dapA;gene=dapA;inference=ab initio prediction:Prodigal:2.6,similar to AA sequence:UniProtKB:Q6GH13;locus_tag=DILJNIAH_01397;product=4-hydroxy-tetrahydrodipicolinate synthase
1	Prodigal:2.6	CDS	1453592	1454581	.	-	0	ID=DILJNIAH_01398;eC_number=1.2.1.11;Name=asd;dbxref=COG:COG0136;gene=asd;inference=ab initio prediction:Prodigal:2.6,similar to AA sequence:UniProtKB:Q04797;locus_tag=DILJNIAH_01398;product=Aspartate-semialdehyde dehydrogenase
1	Prodigal:2.6	CDS	1454652	1455884	.	-	0	ID=DILJNIAH_01399;eC_number=2.7.2.4;Name=lysC;dbxref=COG:COG0527;gene=lysC;inference=ab initio prediction:Prodigal:2.6,similar to AA sequence:UniProtKB:P08495;locus_tag=DILJNIAH_01399;product=Aspartokinase 2
1	Prodigal:2.6	CDS	1456461	1458068	.	-	0	ID=DILJNIAH_01400;Name=ybiT;dbxref=COG:COG0488;gene=ybiT;inference=ab initio prediction:Prodigal:2.6,similar to AA sequence:UniProtKB:P0A9U3;locus_tag=DILJNIAH_01400;product=putative ABC transporter ATP-binding protein YbiT
1	Prodigal:2.6	CDS	1458283	1459179	.	+	0	ID=DILJNIAH_01401;Name=cvfB;gene=cvfB;inference=ab initio prediction:Prodigal:2.6,similar to AA sequence:UniProtKB:Q7A5Q1;locus_tag=DILJNIAH_01401;product=Conserved virulence factor B
1	Prodigal:2.6	CDS	1459783	1460760	.	+	0	ID=DILJNIAH_01402;Name=pstS;gene=pstS;inference=ab initio prediction:Prodigal:2.6,similar to AA sequence:UniProtKB:Q7A5Q2;locus_tag=DILJNIAH_01402;product=Phosphate-binding protein PstS
1	Prodigal:2.6	CDS	1460968	1461894	.	+	0	ID=DILJNIAH_01403;Name=pstC1;dbxref=COG:COG0573;gene=pstC1;inference=ab initio prediction:Prodigal:2.6,similar to AA sequence:UniProtKB:P9WG07;locus_tag=DILJNIAH_01403;product=Phosphate transport system permease protein PstC 1
1	Prodigal:2.6	CDS	1461896	1462801	.	+	0	ID=DILJNIAH_01404;Name=pstA;dbxref=COG:COG0581;gene=pstA;inference=ab initio prediction:Prodigal:2.6,similar to AA sequence:UniProtKB:P07654;locus_tag=DILJNIAH_01404;product=Phosphate transport system permease protein PstA
1	Prodigal:2.6	CDS	1462894	1463769	.	+	0	ID=DILJNIAH_01405;eC_number=3.6.3.27;Name=pstB3;dbxref=COG:COG1117;gene=pstB3;inference=ab initio prediction:Prodigal:2.6,similar to AA sequence:UniProtKB:P0A2V9;locus_tag=DILJNIAH_01405;product=Phosphate import ATP-binding protein PstB 3
1	Prodigal:2.6	CDS	1463776	1464423	.	+	0	ID=DILJNIAH_01406;Name=phoU;dbxref=COG:COG0704;gene=phoU;inference=ab initio prediction:Prodigal:2.6,similar to AA sequence:UniProtKB:Q83WB2;locus_tag=DILJNIAH_01406;product=Phosphate-specific transport system accessory protein PhoU
1	Prodigal:2.6	CDS	1464517	1466328	.	-	0	ID=DILJNIAH_01407;eC_number=3.4.24.-;Name=pepF1_1;gene=pepF1_1;inference=ab initio prediction:Prodigal:2.6,similar to AA sequence:UniProtKB:P54124;locus_tag=DILJNIAH_01407;product=Oligoendopeptidase F%2C plasmid
1	Prodigal:2.6	CDS	1466576	1466911	.	+	0	ID=DILJNIAH_01408;inference=ab initio prediction:Prodigal:2.6;locus_tag=DILJNIAH_01408;product=hypothetical protein
1	Prodigal:2.6	CDS	1467090	1468091	.	+	0	ID=DILJNIAH_01409;Name=gsiC;dbxref=COG:COG0601;gene=gsiC;inference=ab initio prediction:Prodigal:2.6,similar to AA sequence:UniProtKB:P75798;locus_tag=DILJNIAH_01409;product=Glutathione transport system permease protein GsiC
1	Prodigal:2.6	CDS	1468081	1468935	.	+	0	ID=DILJNIAH_01410;Name=ddpC;dbxref=COG:COG1173;gene=ddpC;inference=ab initio prediction:Prodigal:2.6,similar to AA sequence:UniProtKB:P77463;locus_tag=DILJNIAH_01410;product=putative D%2CD-dipeptide transport system permease protein DdpC
1	Prodigal:2.6	CDS	1468898	1469674	.	+	0	ID=DILJNIAH_01411;Name=oppD_2;dbxref=COG:COG0444;gene=oppD_2;inference=ab initio prediction:Prodigal:2.6,similar to AA sequence:UniProtKB:P24136;locus_tag=DILJNIAH_01411;product=Oligopeptide transport ATP-binding protein OppD
1	Prodigal:2.6	CDS	1469677	1470375	.	+	0	ID=DILJNIAH_01412;Name=ddpF;dbxref=COG:COG1124;gene=ddpF;inference=ab initio prediction:Prodigal:2.6,similar to AA sequence:UniProtKB:P77622;locus_tag=DILJNIAH_01412;product=putative D%2CD-dipeptide transport ATP-binding protein DdpF
1	Prodigal:2.6	CDS	1470606	1471370	.	-	0	ID=DILJNIAH_01413;eC_number=3.6.1.-;Name=cof;gene=cof;inference=ab initio prediction:Prodigal:2.6,protein motif:HAMAP:MF_01847;locus_tag=DILJNIAH_01413;product=HMP-PP phosphatase
1	Prodigal:2.6	CDS	1472391	1473644	.	-	0	ID=DILJNIAH_01414;eC_number=2.3.2.18;Name=femB;dbxref=COG:COG2348;gene=femB;inference=ab initio prediction:Prodigal:2.6,similar to AA sequence:UniProtKB:Q2FYR1;locus_tag=DILJNIAH_01414;product=Aminoacyltransferase FemB
1	Prodigal:2.6	CDS	1473670	1474401	.	-	0	ID=DILJNIAH_01415;eC_number=2.3.2.17;Name=femA_2;dbxref=COG:COG2348;gene=femA_2;inference=ab initio prediction:Prodigal:2.6,similar to AA sequence:UniProtKB:Q2FYR2;locus_tag=DILJNIAH_01415;product=Aminoacyltransferase FemA
1	Prodigal:2.6	CDS	1474643	1474921	.	-	0	ID=DILJNIAH_01416;eC_number=2.3.2.17;Name=femA_3;gene=femA_3;inference=ab initio prediction:Prodigal:2.6,similar to AA sequence:UniProtKB:Q7A5R3;locus_tag=DILJNIAH_01416;product=Aminoacyltransferase FemA
1	Prodigal:2.6	CDS	1475194	1475853	.	-	0	ID=DILJNIAH_01417;eC_number=3.1.2.-;Name=hchA;dbxref=COG:COG0693;gene=hchA;inference=ab initio prediction:Prodigal:2.6,similar to AA sequence:UniProtKB:Q2G0M7;locus_tag=DILJNIAH_01417;product=Protein/nucleic acid deglycase HchA
1	Prodigal:2.6	CDS	1476044	1476775	.	-	0	ID=DILJNIAH_01418;eC_number=4.2.1.20;Name=trpA;dbxref=COG:COG0159;gene=trpA;inference=ab initio prediction:Prodigal:2.6,similar to AA sequence:UniProtKB:Q97P33;locus_tag=DILJNIAH_01418;product=Tryptophan synthase alpha chain
1	Prodigal:2.6	CDS	1476768	1477976	.	-	0	ID=DILJNIAH_01419;eC_number=4.2.1.20;Name=trpB;dbxref=COG:COG0133;gene=trpB;inference=ab initio prediction:Prodigal:2.6,similar to AA sequence:UniProtKB:Q81TL8;locus_tag=DILJNIAH_01419;product=Tryptophan synthase beta chain
1	Prodigal:2.6	CDS	1477980	1478603	.	-	0	ID=DILJNIAH_01420;eC_number=5.3.1.24;Name=trpF;dbxref=COG:COG0135;gene=trpF;inference=ab initio prediction:Prodigal:2.6,similar to AA sequence:UniProtKB:Q56320;locus_tag=DILJNIAH_01420;product=N-(5'-phosphoribosyl)anthranilate isomerase
1	Prodigal:2.6	CDS	1478593	1479381	.	-	0	ID=DILJNIAH_01421;eC_number=4.1.1.48;Name=trpC;gene=trpC;inference=ab initio prediction:Prodigal:2.6,similar to AA sequence:UniProtKB:Q2YRR4;locus_tag=DILJNIAH_01421;product=Indole-3-glycerol phosphate synthase
1	Prodigal:2.6	CDS	1479385	1480380	.	-	0	ID=DILJNIAH_01422;eC_number=2.4.2.18;Name=trpD2;dbxref=COG:COG0547;gene=trpD2;inference=ab initio prediction:Prodigal:2.6,similar to AA sequence:UniProtKB:Q8YXQ9;locus_tag=DILJNIAH_01422;product=Anthranilate phosphoribosyltransferase 2
1	Prodigal:2.6	CDS	1480383	1480949	.	-	0	ID=DILJNIAH_01423;eC_number=4.1.3.27;Name=trpG;dbxref=COG:COG0512;gene=trpG;inference=ab initio prediction:Prodigal:2.6,similar to AA sequence:UniProtKB:P26922;locus_tag=DILJNIAH_01423;product=Anthranilate synthase component 2
1	Prodigal:2.6	CDS	1480946	1482148	.	-	0	ID=DILJNIAH_01424;eC_number=4.1.3.27;Name=trpE;dbxref=COG:COG0147;gene=trpE;inference=ab initio prediction:Prodigal:2.6,similar to AA sequence:UniProtKB:P20580;locus_tag=DILJNIAH_01424;product=Anthranilate synthase component 1
1	Prodigal:2.6	CDS	1482167	1483339	.	+	0	ID=DILJNIAH_01425;inference=ab initio prediction:Prodigal:2.6;locus_tag=DILJNIAH_01425;product=hypothetical protein
1	Prodigal:2.6	CDS	1483388	1483684	.	-	0	ID=DILJNIAH_01426;inference=ab initio prediction:Prodigal:2.6;locus_tag=DILJNIAH_01426;product=hypothetical protein
1	Prodigal:2.6	CDS	1484343	1485431	.	+	0	ID=DILJNIAH_01427;eC_number=1.3.1.43;Name=tyrC;gene=tyrC;inference=ab initio prediction:Prodigal:2.6,similar to AA sequence:UniProtKB:Q04983;locus_tag=DILJNIAH_01427;product=Cyclohexadienyl dehydrogenase
1	Prodigal:2.6	CDS	1485503	1486765	.	-	0	ID=DILJNIAH_01428;Name=umuC;dbxref=COG:COG0389;gene=umuC;inference=ab initio prediction:Prodigal:2.6,similar to AA sequence:UniProtKB:P04152;locus_tag=DILJNIAH_01428;product=Protein UmuC
1	Prodigal:2.6	CDS	1486909	1487094	.	+	0	ID=DILJNIAH_01429;eC_number=5.3.2.-;inference=ab initio prediction:Prodigal:2.6,similar to AA sequence:UniProtKB:P99132;locus_tag=DILJNIAH_01429;product=putative tautomerase.1
1	Prodigal:2.6	CDS	1487608	1488450	.	-	0	ID=DILJNIAH_01430;inference=ab initio prediction:Prodigal:2.6;locus_tag=DILJNIAH_01430;product=hypothetical protein
1	Prodigal:2.6	CDS	1488435	1488749	.	-	0	ID=DILJNIAH_01431;inference=ab initio prediction:Prodigal:2.6;locus_tag=DILJNIAH_01431;product=hypothetical protein
1	Prodigal:2.6	CDS	1488910	1489899	.	-	0	ID=DILJNIAH_01432;Name=msrR;dbxref=COG:COG1316;gene=msrR;inference=ab initio prediction:Prodigal:2.6,similar to AA sequence:UniProtKB:Q7BHL7;locus_tag=DILJNIAH_01432;product=Regulatory protein MsrR
1	Prodigal:2.6	CDS	1490035	1490550	.	+	0	ID=DILJNIAH_01433;eC_number=1.8.4.11;Name=msrA1;dbxref=COG:COG0225;gene=msrA1;inference=ab initio prediction:Prodigal:2.6,similar to AA sequence:UniProtKB:P0A081;locus_tag=DILJNIAH_01433;product=Peptide methionine sulfoxide reductase MsrA 1
1	Prodigal:2.6	CDS	1490744	1493266	.	-	0	ID=DILJNIAH_01434;eC_number=2.3.2.3;Name=mprF;gene=mprF;inference=ab initio prediction:Prodigal:2.6,similar to AA sequence:UniProtKB:Q7A5R9;locus_tag=DILJNIAH_01434;product=Phosphatidylglycerol lysyltransferase
1	Prodigal:2.6	CDS	1493520	1494737	.	-	0	ID=DILJNIAH_01435;dbxref=COG:COG0628;inference=ab initio prediction:Prodigal:2.6,similar to AA sequence:UniProtKB:P9WFM5;locus_tag=DILJNIAH_01435;product=Putative transport protein
1	Prodigal:2.6	CDS	1494883	1495884	.	-	0	ID=DILJNIAH_01436;Name=glcT;dbxref=COG:COG3711;gene=glcT;inference=ab initio prediction:Prodigal:2.6,similar to AA sequence:UniProtKB:O33618;locus_tag=DILJNIAH_01436;product=GlcA/glcB genes antiterminator
1	Prodigal:2.6	CDS	1495926	1497383	.	-	0	ID=DILJNIAH_01437;Name=alsT;dbxref=COG:COG1115;gene=alsT;inference=ab initio prediction:Prodigal:2.6,similar to AA sequence:UniProtKB:Q45068;locus_tag=DILJNIAH_01437;product=Amino-acid carrier protein AlsT
1	Prodigal:2.6	CDS	1497595	1499997	.	-	0	ID=DILJNIAH_01438;eC_number=5.99.1.3;Name=parC;dbxref=COG:COG0188;gene=parC;inference=ab initio prediction:Prodigal:2.6,similar to AA sequence:UniProtKB:Q2FYS4;locus_tag=DILJNIAH_01438;product=DNA topoisomerase 4 subunit A
1	Prodigal:2.6	CDS	1499994	1501988	.	-	0	ID=DILJNIAH_01439;eC_number=5.99.1.3;Name=parE;gene=parE;inference=ab initio prediction:Prodigal:2.6,similar to AA sequence:UniProtKB:P66939;locus_tag=DILJNIAH_01439;product=DNA topoisomerase 4 subunit B
1	Prodigal:2.6	CDS	1502198	1502806	.	+	0	ID=DILJNIAH_01440;eC_number=2.3.1.-;Name=plsY;dbxref=COG:COG0344;gene=plsY;inference=ab initio prediction:Prodigal:2.6,similar to AA sequence:UniProtKB:Q45064;locus_tag=DILJNIAH_01440;product=Glycerol-3-phosphate acyltransferase
1	Prodigal:2.6	CDS	1503050	1503346	.	+	0	ID=DILJNIAH_01441;inference=ab initio prediction:Prodigal:2.6,similar to AA sequence:UniProtKB:Q7A5S4;locus_tag=DILJNIAH_01441;product=putative protein
1	Prodigal:2.6	CDS	1503397	1503864	.	-	0	ID=DILJNIAH_01442;eC_number=3.1.-.-;dbxref=COG:COG0824;inference=ab initio prediction:Prodigal:2.6,similar to AA sequence:UniProtKB:O67466;locus_tag=DILJNIAH_01442;product=Putative esterase
1	Prodigal:2.6	CDS	1503987	1506692	.	-	0	ID=DILJNIAH_01443;eC_number=4.2.1.3;Name=acnA;gene=acnA;inference=ab initio prediction:Prodigal:2.6,similar to AA sequence:UniProtKB:P99148;locus_tag=DILJNIAH_01443;product=Aconitate hydratase A
1	Prodigal:2.6	CDS	1507113	1508753	.	-	0	ID=DILJNIAH_01444;Name=opuD;dbxref=COG:COG1292;gene=opuD;inference=ab initio prediction:Prodigal:2.6,similar to AA sequence:UniProtKB:P54417;locus_tag=DILJNIAH_01444;product=Glycine betaine transporter OpuD
1	Prodigal:2.6	CDS	1508920	1509315	.	+	0	ID=DILJNIAH_01445;Name=mscL;gene=mscL;inference=ab initio prediction:Prodigal:2.6,similar to AA sequence:UniProtKB:P68805;locus_tag=DILJNIAH_01445;product=Large-conductance mechanosensitive channel
1	Prodigal:2.6	CDS	1509433	1512462	.	-	0	ID=DILJNIAH_01446;Name=sbcC;gene=sbcC;inference=ab initio prediction:Prodigal:2.6,similar to AA sequence:UniProtKB:A6QGP8;locus_tag=DILJNIAH_01446;product=Nuclease SbcCD subunit C
1	Prodigal:2.6	CDS	1512466	1513590	.	-	0	ID=DILJNIAH_01447;Name=sbcD;dbxref=COG:COG0420;gene=sbcD;inference=ab initio prediction:Prodigal:2.6,similar to AA sequence:UniProtKB:Q2FYT4;locus_tag=DILJNIAH_01447;product=Nuclease SbcCD subunit D
1	Prodigal:2.6	CDS	1513698	1514186	.	-	0	ID=DILJNIAH_01448;inference=ab initio prediction:Prodigal:2.6;locus_tag=DILJNIAH_01448;product=hypothetical protein
1	Prodigal:2.6	CDS	1514397	1514624	.	-	0	ID=DILJNIAH_01449;inference=ab initio prediction:Prodigal:2.6,similar to AA sequence:UniProtKB:P67291;locus_tag=DILJNIAH_01449;note=UPF0154 protein SA1178;product=hypothetical protein
1	Prodigal:2.6	CDS	1514831	1516819	.	-	0	ID=DILJNIAH_01450;eC_number=2.2.1.1;Name=tkt;gene=tkt;inference=ab initio prediction:Prodigal:2.6,similar to AA sequence:UniProtKB:P99161;locus_tag=DILJNIAH_01450;product=Transketolase
1	Prodigal:2.6	CDS	1517051	1517287	.	-	0	ID=DILJNIAH_01451;inference=ab initio prediction:Prodigal:2.6,similar to AA sequence:UniProtKB:P60076;locus_tag=DILJNIAH_01451;note=UPF0291 protein SA1176;product=hypothetical protein
1	Prodigal:2.6	CDS	1517448	1517681	.	-	0	ID=DILJNIAH_01452;inference=ab initio prediction:Prodigal:2.6;locus_tag=DILJNIAH_01452;product=hypothetical protein
1	Prodigal:2.6	CDS	1517825	1518445	.	+	0	ID=DILJNIAH_01453;eC_number=3.4.21.88;Name=lexA;dbxref=COG:COG1974;gene=lexA;inference=ab initio prediction:Prodigal:2.6,similar to AA sequence:UniProtKB:P31080;locus_tag=DILJNIAH_01453;product=LexA repressor
1	Prodigal:2.6	CDS	1518643	1518744	.	-	0	ID=DILJNIAH_01454;inference=ab initio prediction:Prodigal:2.6;locus_tag=DILJNIAH_01454;product=hypothetical protein
1	Prodigal:2.6	CDS	1518799	1519740	.	-	0	ID=DILJNIAH_01455;inference=ab initio prediction:Prodigal:2.6;locus_tag=DILJNIAH_01455;product=hypothetical protein
1	Prodigal:2.6	CDS	1519838	1520815	.	-	0	ID=DILJNIAH_01456;eC_number=1.7.1.7;Name=guaC;gene=guaC;inference=ab initio prediction:Prodigal:2.6,similar to AA sequence:UniProtKB:P60563;locus_tag=DILJNIAH_01456;product=GMP reductase
1	Prodigal:2.6	CDS	1520969	1521238	.	-	0	ID=DILJNIAH_01457;Name=rpsN2;dbxref=COG:COG0199;gene=rpsN2;inference=ab initio prediction:Prodigal:2.6,similar to AA sequence:UniProtKB:O31587;locus_tag=DILJNIAH_01457;product=Alternate 30S ribosomal protein S14
1	Prodigal:2.6	CDS	1521404	1521553	.	-	0	ID=DILJNIAH_01458;Name=rpmG1;dbxref=COG:COG0267;gene=rpmG1;inference=ab initio prediction:Prodigal:2.6,similar to AA sequence:UniProtKB:Q2FYU6;locus_tag=DILJNIAH_01458;product=50S ribosomal protein L33 1
1	Prodigal:2.6	CDS	1521643	1523157	.	-	0	ID=DILJNIAH_01459;eC_number=1.11.1.6;Name=katA;dbxref=COG:COG0753;gene=katA;inference=ab initio prediction:Prodigal:2.6,similar to AA sequence:UniProtKB:Q2FYU7;locus_tag=DILJNIAH_01459;product=Catalase
1	Prodigal:2.6	CDS	1523388	1524836	.	+	0	ID=DILJNIAH_01460;Name=lysP_2;dbxref=COG:COG0833;gene=lysP_2;inference=ab initio prediction:Prodigal:2.6,similar to AA sequence:UniProtKB:P25737;locus_tag=DILJNIAH_01460;product=Lysine-specific permease
1	Prodigal:2.6	CDS	1525142	1525456	.	+	0	ID=DILJNIAH_01461;inference=ab initio prediction:Prodigal:2.6;locus_tag=DILJNIAH_01461;product=hypothetical protein
1	Prodigal:2.6	CDS	1525788	1526594	.	-	0	ID=DILJNIAH_01462;eC_number=3.1.3.-;inference=ab initio prediction:Prodigal:2.6,similar to AA sequence:UniProtKB:Q5XD45;locus_tag=DILJNIAH_01462;product=Putative phosphatase
1	Prodigal:2.6	CDS	1526657	1527577	.	-	0	ID=DILJNIAH_01463;eC_number=2.7.1.39;Name=thrB_1;dbxref=COG:COG0083;gene=thrB_1;inference=ab initio prediction:Prodigal:2.6,similar to AA sequence:UniProtKB:Q8Y4A6;locus_tag=DILJNIAH_01463;product=Homoserine kinase
1	Prodigal:2.6	CDS	1527579	1528643	.	-	0	ID=DILJNIAH_01464;eC_number=4.2.3.1;Name=thrC;dbxref=COG:COG0498;gene=thrC;inference=ab initio prediction:Prodigal:2.6,similar to AA sequence:UniProtKB:A0R220;locus_tag=DILJNIAH_01464;product=Threonine synthase
1	Prodigal:2.6	CDS	1528649	1529929	.	-	0	ID=DILJNIAH_01465;eC_number=1.1.1.3;Name=hom;dbxref=COG:COG0460;gene=hom;inference=ab initio prediction:Prodigal:2.6,similar to AA sequence:UniProtKB:P19582;locus_tag=DILJNIAH_01465;product=Homoserine dehydrogenase
1	Prodigal:2.6	CDS	1530118	1531494	.	+	0	ID=DILJNIAH_01466;eC_number=2.7.2.4;Name=yclM;dbxref=COG:COG0527;gene=yclM;inference=ab initio prediction:Prodigal:2.6,similar to AA sequence:UniProtKB:P94417;locus_tag=DILJNIAH_01466;product=Aspartokinase 3
1	Prodigal:2.6	CDS	1531572	1532171	.	-	0	ID=DILJNIAH_01467;inference=ab initio prediction:Prodigal:2.6;locus_tag=DILJNIAH_01467;product=hypothetical protein
1	Prodigal:2.6	CDS	1532559	1533425	.	+	0	ID=DILJNIAH_01468;inference=ab initio prediction:Prodigal:2.6;locus_tag=DILJNIAH_01468;product=hypothetical protein
1	Prodigal:2.6	CDS	1533829	1534701	.	+	0	ID=DILJNIAH_01469;inference=ab initio prediction:Prodigal:2.6;locus_tag=DILJNIAH_01469;product=hypothetical protein
1	Prodigal:2.6	CDS	1534854	1535240	.	+	0	ID=DILJNIAH_01470;inference=ab initio prediction:Prodigal:2.6;locus_tag=DILJNIAH_01470;product=hypothetical protein
1	Prodigal:2.6	CDS	1535179	1535817	.	+	0	ID=DILJNIAH_01471;inference=ab initio prediction:Prodigal:2.6;locus_tag=DILJNIAH_01471;product=hypothetical protein
1	Prodigal:2.6	CDS	1535778	1535993	.	+	0	ID=DILJNIAH_01472;inference=ab initio prediction:Prodigal:2.6;locus_tag=DILJNIAH_01472;product=hypothetical protein
1	Prodigal:2.6	CDS	1536709	1537230	.	-	0	ID=DILJNIAH_01473;eC_number=3.1.31.1;Name=nucH;gene=nucH;inference=ab initio prediction:Prodigal:2.6,similar to AA sequence:UniProtKB:P43270;locus_tag=DILJNIAH_01473;product=Thermonuclease
1	Prodigal:2.6	CDS	1537389	1537598	.	+	0	ID=DILJNIAH_01474;inference=ab initio prediction:Prodigal:2.6;locus_tag=DILJNIAH_01474;product=hypothetical protein
1	Prodigal:2.6	CDS	1537767	1538369	.	-	0	ID=DILJNIAH_01475;Name=desR;dbxref=COG:COG2197;gene=desR;inference=ab initio prediction:Prodigal:2.6,similar to AA sequence:UniProtKB:O34723;locus_tag=DILJNIAH_01475;product=Transcriptional regulatory protein DesR
1	Prodigal:2.6	CDS	1538366	1539460	.	-	0	ID=DILJNIAH_01476;eC_number=2.7.13.3;Name=desK;dbxref=COG:COG4585;gene=desK;inference=ab initio prediction:Prodigal:2.6,similar to AA sequence:UniProtKB:O34757;locus_tag=DILJNIAH_01476;product=Sensor histidine kinase DesK
1	Prodigal:2.6	CDS	1539460	1540191	.	-	0	ID=DILJNIAH_01477;inference=ab initio prediction:Prodigal:2.6;locus_tag=DILJNIAH_01477;product=hypothetical protein
1	Prodigal:2.6	CDS	1540188	1541063	.	-	0	ID=DILJNIAH_01478;eC_number=3.6.3.25;Name=cysA_2;dbxref=COG:COG1118;gene=cysA_2;inference=ab initio prediction:Prodigal:2.6,similar to AA sequence:UniProtKB:P16676;locus_tag=DILJNIAH_01478;product=Sulfate/thiosulfate import ATP-binding protein CysA
1	Prodigal:2.6	CDS	1541241	1542713	.	-	0	ID=DILJNIAH_01479;eC_number=2.7.8.-;Name=cls_2;gene=cls_2;inference=ab initio prediction:Prodigal:2.6,similar to AA sequence:UniProtKB:P63801;locus_tag=DILJNIAH_01479;product=Cardiolipin synthase
1	Prodigal:2.6	CDS	1542771	1542968	.	-	0	ID=DILJNIAH_01480;inference=ab initio prediction:Prodigal:2.6;locus_tag=DILJNIAH_01480;product=hypothetical protein
1	Prodigal:2.6	CDS	1543282	1544307	.	+	0	ID=DILJNIAH_01481;eC_number=4.1.2.48;Name=ltaE;gene=ltaE;inference=ab initio prediction:Prodigal:2.6,similar to AA sequence:UniProtKB:O50584;locus_tag=DILJNIAH_01481;product=Low specificity L-threonine aldolase
1	Prodigal:2.6	CDS	1544377	1545060	.	+	0	ID=DILJNIAH_01482;inference=ab initio prediction:Prodigal:2.6;locus_tag=DILJNIAH_01482;product=hypothetical protein
1	Prodigal:2.6	CDS	1545311	1545694	.	-	0	ID=DILJNIAH_01483;inference=ab initio prediction:Prodigal:2.6;locus_tag=DILJNIAH_01483;product=hypothetical protein
1	Prodigal:2.6	CDS	1545691	1545858	.	-	0	ID=DILJNIAH_01484;inference=ab initio prediction:Prodigal:2.6;locus_tag=DILJNIAH_01484;product=hypothetical protein
1	Prodigal:2.6	CDS	1546019	1546213	.	-	0	ID=DILJNIAH_01485;inference=ab initio prediction:Prodigal:2.6;locus_tag=DILJNIAH_01485;product=hypothetical protein
1	Prodigal:2.6	CDS	1546215	1546568	.	-	0	ID=DILJNIAH_01486;inference=ab initio prediction:Prodigal:2.6;locus_tag=DILJNIAH_01486;product=hypothetical protein
1	Prodigal:2.6	CDS	1546611	1547258	.	-	0	ID=DILJNIAH_01487;inference=ab initio prediction:Prodigal:2.6;locus_tag=DILJNIAH_01487;product=hypothetical protein
1	Prodigal:2.6	CDS	1547522	1548862	.	-	0	ID=DILJNIAH_01488;eC_number=6.3.1.2;Name=glnA;gene=glnA;inference=ab initio prediction:Prodigal:2.6,similar to AA sequence:UniProtKB:P99095;locus_tag=DILJNIAH_01488;product=Glutamine synthetase
1	Prodigal:2.6	CDS	1548881	1549246	.	-	0	ID=DILJNIAH_01489;Name=glnR;dbxref=COG:COG0789;gene=glnR;inference=ab initio prediction:Prodigal:2.6,similar to AA sequence:UniProtKB:P37582;locus_tag=DILJNIAH_01489;product=HTH-type transcriptional regulator GlnR
1	Prodigal:2.6	CDS	1549727	1550965	.	-	0	ID=DILJNIAH_01490;inference=ab initio prediction:Prodigal:2.6;locus_tag=DILJNIAH_01490;product=hypothetical protein
1	Prodigal:2.6	CDS	1550981	1552222	.	-	0	ID=DILJNIAH_01491;Name=hflX;dbxref=COG:COG2262;gene=hflX;inference=ab initio prediction:Prodigal:2.6,similar to AA sequence:UniProtKB:P25519;locus_tag=DILJNIAH_01491;product=GTPase HflX
1	Prodigal:2.6	CDS	1552332	1552808	.	+	0	ID=DILJNIAH_01492;Name=bsaA_2;gene=bsaA_2;inference=ab initio prediction:Prodigal:2.6,similar to AA sequence:UniProtKB:P99097;locus_tag=DILJNIAH_01492;product=Glutathione peroxidase BsaA
1	Prodigal:2.6	CDS	1553030	1553269	.	-	0	ID=DILJNIAH_01493;Name=hfq;dbxref=COG:COG1923;gene=hfq;inference=ab initio prediction:Prodigal:2.6,similar to AA sequence:UniProtKB:O31796;locus_tag=DILJNIAH_01493;product=RNA-binding protein Hfq
1	Prodigal:2.6	CDS	1553223	1554221	.	-	0	ID=DILJNIAH_01494;eC_number=2.5.1.75;Name=miaA;dbxref=COG:COG0324;gene=miaA;inference=ab initio prediction:Prodigal:2.6,similar to AA sequence:UniProtKB:Q8CQL3;locus_tag=DILJNIAH_01494;product=tRNA dimethylallyltransferase
1	Prodigal:2.6	CDS	1554233	1555159	.	-	0	ID=DILJNIAH_01495;eC_number=3.1.1.23;dbxref=COG:COG2267;inference=ab initio prediction:Prodigal:2.6,similar to AA sequence:UniProtKB:A0QNZ7;locus_tag=DILJNIAH_01495;product=Monoacylglycerol lipase
1	Prodigal:2.6	CDS	1555383	1557056	.	-	0	ID=DILJNIAH_01496;eC_number=1.1.5.3;Name=glpD;gene=glpD;inference=ab initio prediction:Prodigal:2.6,similar to AA sequence:UniProtKB:Q7A5V7;locus_tag=DILJNIAH_01496;product=Aerobic glycerol-3-phosphate dehydrogenase
1	Prodigal:2.6	CDS	1557233	1558732	.	-	0	ID=DILJNIAH_01497;eC_number=2.7.1.30;Name=glpK;dbxref=COG:COG0554;gene=glpK;inference=ab initio prediction:Prodigal:2.6,similar to AA sequence:UniProtKB:Q5HGD2;locus_tag=DILJNIAH_01497;product=Glycerol kinase
1	Prodigal:2.6	CDS	1558886	1559710	.	-	0	ID=DILJNIAH_01498;Name=glpF;dbxref=COG:COG0580;gene=glpF;inference=ab initio prediction:Prodigal:2.6,similar to AA sequence:UniProtKB:P18156;locus_tag=DILJNIAH_01498;product=Glycerol uptake facilitator protein
1	Prodigal:2.6	CDS	1560085	1560618	.	-	0	ID=DILJNIAH_01499;Name=glpP;dbxref=COG:COG1954;gene=glpP;inference=ab initio prediction:Prodigal:2.6,similar to AA sequence:UniProtKB:P30300;locus_tag=DILJNIAH_01499;product=Glycerol uptake operon antiterminator regulatory protein
1	Prodigal:2.6	CDS	1560632	1562569	.	-	0	ID=DILJNIAH_01500;Name=mutL;gene=mutL;inference=ab initio prediction:Prodigal:2.6,similar to AA sequence:UniProtKB:P65492;locus_tag=DILJNIAH_01500;product=DNA mismatch repair protein MutL
1	Prodigal:2.6	CDS	1562584	1565205	.	-	0	ID=DILJNIAH_01501;Name=mutS_2;dbxref=COG:COG0249;gene=mutS_2;inference=ab initio prediction:Prodigal:2.6,similar to AA sequence:UniProtKB:P0A1Y0;locus_tag=DILJNIAH_01501;product=DNA mismatch repair protein MutS
1	Prodigal:2.6	CDS	1565403	1565897	.	-	0	ID=DILJNIAH_01502;inference=ab initio prediction:Prodigal:2.6;locus_tag=DILJNIAH_01502;product=hypothetical protein
1	Prodigal:2.6	CDS	1565921	1566286	.	-	0	ID=DILJNIAH_01503;Name=ymcA;dbxref=COG:COG4550;gene=ymcA;inference=ab initio prediction:Prodigal:2.6,similar to AA sequence:UniProtKB:O31779;locus_tag=DILJNIAH_01503;product=putative protein YmcA
1	Prodigal:2.6	CDS	1566288	1567832	.	-	0	ID=DILJNIAH_01504;eC_number=2.8.4.3;Name=miaB;gene=miaB;inference=ab initio prediction:Prodigal:2.6,similar to AA sequence:UniProtKB:Q7A5W3;locus_tag=DILJNIAH_01504;product=tRNA-2-methylthio-N(6)-dimethylallyladenosine synthase
1	Prodigal:2.6	CDS	1568175	1568465	.	-	0	ID=DILJNIAH_01505;inference=ab initio prediction:Prodigal:2.6;locus_tag=DILJNIAH_01505;product=hypothetical protein
1	Prodigal:2.6	CDS	1568522	1569139	.	-	0	ID=DILJNIAH_01506;inference=ab initio prediction:Prodigal:2.6,similar to AA sequence:UniProtKB:O31815;locus_tag=DILJNIAH_01506;note=UPF0714 protein YndL;product=hypothetical protein
1	Prodigal:2.6	CDS	1569725	1570591	.	-	0	ID=DILJNIAH_01507;eC_number=1.2.7.3;Name=korB;dbxref=COG:COG1013;gene=korB;inference=ab initio prediction:Prodigal:2.6,similar to AA sequence:UniProtKB:O53181;locus_tag=DILJNIAH_01507;product=2-oxoglutarate oxidoreductase subunit KorB
1	Prodigal:2.6	CDS	1570592	1572352	.	-	0	ID=DILJNIAH_01508;eC_number=1.2.7.3;Name=korA;dbxref=COG:COG0674;gene=korA;inference=ab initio prediction:Prodigal:2.6,similar to AA sequence:UniProtKB:O53182;locus_tag=DILJNIAH_01508;product=2-oxoglutarate oxidoreductase subunit KorA
1	Prodigal:2.6	CDS	1572465	1573259	.	-	0	ID=DILJNIAH_01509;eC_number=3.1.4.16;Name=ymdB;dbxref=COG:COG1692;gene=ymdB;inference=ab initio prediction:Prodigal:2.6,similar to AA sequence:UniProtKB:O31775;locus_tag=DILJNIAH_01509;product=2'%2C3'-cyclic-nucleotide 2'-phosphodiesterase
1	Prodigal:2.6	CDS	1573423	1573638	.	+	0	ID=DILJNIAH_01510;inference=ab initio prediction:Prodigal:2.6;locus_tag=DILJNIAH_01510;product=hypothetical protein
1	Prodigal:2.6	CDS	1573727	1575286	.	-	0	ID=DILJNIAH_01511;eC_number=3.1.-.-;Name=rny;dbxref=COG:COG1418;gene=rny;inference=ab initio prediction:Prodigal:2.6,similar to AA sequence:UniProtKB:Q2FZ08;locus_tag=DILJNIAH_01511;product=Ribonuclease Y
1	Prodigal:2.6	CDS	1575512	1576561	.	-	0	ID=DILJNIAH_01512;Name=recA;gene=recA;inference=ab initio prediction:Prodigal:2.6,similar to AA sequence:UniProtKB:P68844;locus_tag=DILJNIAH_01512;product=Protein RecA
1	Prodigal:2.6	CDS	1576732	1577877	.	-	0	ID=DILJNIAH_01513;Name=cinA;dbxref=COG:COG1058;gene=cinA;inference=ab initio prediction:Prodigal:2.6,similar to AA sequence:UniProtKB:P54184;locus_tag=DILJNIAH_01513;product=Putative competence-damage inducible protein
1	Prodigal:2.6	CDS	1578325	1578906	.	-	0	ID=DILJNIAH_01514;eC_number=2.7.8.5;Name=pgsA;gene=pgsA;inference=ab initio prediction:Prodigal:2.6,similar to AA sequence:UniProtKB:P63756;locus_tag=DILJNIAH_01514;product=CDP-diacylglycerol--glycerol-3-phosphate 3-phosphatidyltransferase
1	Prodigal:2.6	CDS	1578935	1579327	.	-	0	ID=DILJNIAH_01515;Name=rodZ;dbxref=COG:COG1426;gene=rodZ;inference=ab initio prediction:Prodigal:2.6,similar to AA sequence:UniProtKB:P27434;locus_tag=DILJNIAH_01515;product=Cytoskeleton protein RodZ
1	Prodigal:2.6	CDS	1579346	1580173	.	-	0	ID=DILJNIAH_01516;inference=ab initio prediction:Prodigal:2.6;locus_tag=DILJNIAH_01516;product=hypothetical protein
1	Prodigal:2.6	CDS	1580326	1581030	.	-	0	ID=DILJNIAH_01517;eC_number=1.1.1.100;Name=fabG_1;gene=fabG_1;inference=ab initio prediction:Prodigal:2.6,similar to AA sequence:UniProtKB:P0AEK2;locus_tag=DILJNIAH_01517;product=3-oxoacyl-[acyl-carrier-protein] reductase FabG
1	Prodigal:2.6	CDS	1581027	1582316	.	-	0	ID=DILJNIAH_01518;eC_number=3.4.24.-;Name=albF;dbxref=COG:COG0612;gene=albF;inference=ab initio prediction:Prodigal:2.6,similar to AA sequence:UniProtKB:P71006;locus_tag=DILJNIAH_01518;product=Putative zinc protease AlbF
1	Prodigal:2.6	CDS	1582316	1583587	.	-	0	ID=DILJNIAH_01519;eC_number=3.4.24.-;dbxref=COG:COG0612;inference=ab initio prediction:Prodigal:2.6,similar to AA sequence:UniProtKB:P9WHT5;locus_tag=DILJNIAH_01519;product=putative zinc protease
1	Prodigal:2.6	CDS	1583618	1584331	.	-	0	ID=DILJNIAH_01520;inference=ab initio prediction:Prodigal:2.6;locus_tag=DILJNIAH_01520;product=hypothetical protein
1	Prodigal:2.6	CDS	1584334	1586727	.	-	0	ID=DILJNIAH_01521;Name=ftsK;gene=ftsK;inference=ab initio prediction:Prodigal:2.6,similar to AA sequence:UniProtKB:P64165;locus_tag=DILJNIAH_01521;product=DNA translocase FtsK
1	Prodigal:2.6	CDS	1586993	1588699	.	-	0	ID=DILJNIAH_01522;eC_number=3.1.-.-;Name=rnj2;gene=rnj2;inference=ab initio prediction:Prodigal:2.6,similar to AA sequence:UniProtKB:Q6GHG0;locus_tag=DILJNIAH_01522;product=Ribonuclease J 2
1	Prodigal:2.6	CDS	1589034	1591139	.	-	0	ID=DILJNIAH_01523;eC_number=2.7.7.8;Name=pnp;dbxref=COG:COG1185;gene=pnp;inference=ab initio prediction:Prodigal:2.6,similar to AA sequence:UniProtKB:Q2FZ20;locus_tag=DILJNIAH_01523;product=Polyribonucleotide nucleotidyltransferase
1	Prodigal:2.6	CDS	1591271	1591540	.	-	0	ID=DILJNIAH_01524;Name=rpsO;dbxref=COG:COG0184;gene=rpsO;inference=ab initio prediction:Prodigal:2.6,similar to AA sequence:UniProtKB:Q2G2Q1;locus_tag=DILJNIAH_01524;product=30S ribosomal protein S15
1	Prodigal:2.6	CDS	1591660	1592631	.	-	0	ID=DILJNIAH_01525;Name=ribF;dbxref=COG:COG0196;gene=ribF;inference=ab initio prediction:Prodigal:2.6,similar to AA sequence:UniProtKB:P0AG40;locus_tag=DILJNIAH_01525;product=Riboflavin biosynthesis protein RibF
1	Prodigal:2.6	CDS	1592647	1593564	.	-	0	ID=DILJNIAH_01526;eC_number=5.4.99.25;Name=truB;gene=truB;inference=ab initio prediction:Prodigal:2.6,similar to AA sequence:UniProtKB:P65855;locus_tag=DILJNIAH_01526;product=tRNA pseudouridine synthase B
1	Prodigal:2.6	CDS	1593702	1594052	.	-	0	ID=DILJNIAH_01527;Name=rbfA;gene=rbfA;inference=ab initio prediction:Prodigal:2.6,similar to AA sequence:UniProtKB:P65967;locus_tag=DILJNIAH_01527;product=Ribosome-binding factor A
1	Prodigal:2.6	CDS	1594355	1596517	.	-	0	ID=DILJNIAH_01528;Name=infB;gene=infB;inference=ab initio prediction:Prodigal:2.6,similar to AA sequence:UniProtKB:P65134;locus_tag=DILJNIAH_01528;product=Translation initiation factor IF-2
1	Prodigal:2.6	CDS	1596522	1596839	.	-	0	ID=DILJNIAH_01529;Name=rplGA;dbxref=COG:COG1358;gene=rplGA;inference=ab initio prediction:Prodigal:2.6,similar to AA sequence:UniProtKB:P32729;locus_tag=DILJNIAH_01529;product=putative ribosomal protein YlxQ
1	Prodigal:2.6	CDS	1596839	1597123	.	-	0	ID=DILJNIAH_01530;inference=ab initio prediction:Prodigal:2.6;locus_tag=DILJNIAH_01530;product=hypothetical protein
1	Prodigal:2.6	CDS	1597141	1598364	.	-	0	ID=DILJNIAH_01531;Name=nusA;dbxref=COG:COG0195;gene=nusA;inference=ab initio prediction:Prodigal:2.6,similar to AA sequence:UniProtKB:P32727;locus_tag=DILJNIAH_01531;product=Transcription termination/antitermination protein NusA
1	Prodigal:2.6	CDS	1598385	1598852	.	-	0	ID=DILJNIAH_01532;Name=rimP;dbxref=COG:COG0779;gene=rimP;inference=ab initio prediction:Prodigal:2.6,similar to AA sequence:UniProtKB:Q97S61;locus_tag=DILJNIAH_01532;product=Ribosome maturation factor RimP
1	Prodigal:2.6	CDS	1599031	1603341	.	-	0	ID=DILJNIAH_01533;eC_number=2.7.7.7;Name=polC;gene=polC;inference=ab initio prediction:Prodigal:2.6,similar to AA sequence:UniProtKB:P63982;locus_tag=DILJNIAH_01533;product=DNA polymerase III PolC-type
1	Prodigal:2.6	CDS	1603591	1605294	.	-	0	ID=DILJNIAH_01534;eC_number=6.1.1.15;Name=proS;gene=proS;inference=ab initio prediction:Prodigal:2.6,similar to AA sequence:UniProtKB:Q7A5Y3;locus_tag=DILJNIAH_01534;product=Proline--tRNA ligase
1	Prodigal:2.6	CDS	1605313	1606599	.	-	0	ID=DILJNIAH_01535;eC_number=3.4.24.-;inference=ab initio prediction:Prodigal:2.6,similar to AA sequence:UniProtKB:P63333;locus_tag=DILJNIAH_01535;product=Putative zinc metalloprotease
1	Prodigal:2.6	CDS	1606833	1607615	.	-	0	ID=DILJNIAH_01536;eC_number=2.7.7.41;Name=cdsA;dbxref=COG:COG0575;gene=cdsA;inference=ab initio prediction:Prodigal:2.6,similar to AA sequence:UniProtKB:P0ABG1;locus_tag=DILJNIAH_01536;product=Phosphatidate cytidylyltransferase
1	Prodigal:2.6	CDS	1607619	1608389	.	-	0	ID=DILJNIAH_01537;eC_number=2.5.1.-;Name=uppS;gene=uppS;inference=ab initio prediction:Prodigal:2.6,similar to AA sequence:UniProtKB:P60477;locus_tag=DILJNIAH_01537;product=Isoprenyl transferase
1	Prodigal:2.6	CDS	1608610	1609164	.	-	0	ID=DILJNIAH_01538;Name=frr;gene=frr;inference=ab initio prediction:Prodigal:2.6,similar to AA sequence:UniProtKB:P99130;locus_tag=DILJNIAH_01538;product=Ribosome-recycling factor
1	Prodigal:2.6	CDS	1609181	1609903	.	-	0	ID=DILJNIAH_01539;eC_number=2.7.4.22;Name=pyrH;dbxref=COG:COG0528;gene=pyrH;inference=ab initio prediction:Prodigal:2.6,similar to AA sequence:UniProtKB:Q2FZ22;locus_tag=DILJNIAH_01539;product=Uridylate kinase
1	Prodigal:2.6	CDS	1610044	1610922	.	-	0	ID=DILJNIAH_01540;Name=tsf;gene=tsf;inference=ab initio prediction:Prodigal:2.6,similar to AA sequence:UniProtKB:P99171;locus_tag=DILJNIAH_01540;product=Elongation factor Ts
1	Prodigal:2.6	CDS	1611074	1611862	.	-	0	ID=DILJNIAH_01541;Name=rpsB;dbxref=COG:COG0052;gene=rpsB;inference=ab initio prediction:Prodigal:2.6,similar to AA sequence:UniProtKB:Q2FZ25;locus_tag=DILJNIAH_01541;product=30S ribosomal protein S2
1	Prodigal:2.6	CDS	1612225	1612995	.	-	0	ID=DILJNIAH_01542;Name=codY;dbxref=COG:COG4465;gene=codY;inference=ab initio prediction:Prodigal:2.6,similar to AA sequence:UniProtKB:Q2FZ27;locus_tag=DILJNIAH_01542;product=GTP-sensing transcriptional pleiotropic repressor CodY
1	Prodigal:2.6	CDS	1613019	1614422	.	-	0	ID=DILJNIAH_01543;Name=hslU;gene=hslU;inference=ab initio prediction:Prodigal:2.6,similar to AA sequence:UniProtKB:P63797;locus_tag=DILJNIAH_01543;product=ATP-dependent protease ATPase subunit HslU
1	Prodigal:2.6	CDS	1614491	1615033	.	-	0	ID=DILJNIAH_01544;eC_number=3.4.25.2;Name=hslV;gene=hslV;inference=ab initio prediction:Prodigal:2.6,similar to AA sequence:UniProtKB:P65797;locus_tag=DILJNIAH_01544;product=ATP-dependent protease subunit HslV
1	Prodigal:2.6	CDS	1615037	1615927	.	-	0	ID=DILJNIAH_01545;Name=xerC_2;dbxref=COG:COG4974;gene=xerC_2;inference=ab initio prediction:Prodigal:2.6,similar to AA sequence:UniProtKB:P39776;locus_tag=DILJNIAH_01545;product=Tyrosine recombinase XerC
1	Prodigal:2.6	CDS	1616152	1617459	.	-	0	ID=DILJNIAH_01546;eC_number=2.1.1.74;Name=trmFO;gene=trmFO;inference=ab initio prediction:Prodigal:2.6,similar to AA sequence:UniProtKB:P64235;locus_tag=DILJNIAH_01546;product=Methylenetetrahydrofolate--tRNA-(uracil-5-)-methyltransferase TrmFO
1	Prodigal:2.6	CDS	1617484	1619553	.	-	0	ID=DILJNIAH_01547;eC_number=5.99.1.2;Name=topA;gene=topA;inference=ab initio prediction:Prodigal:2.6,similar to AA sequence:UniProtKB:Q7A5Y5;locus_tag=DILJNIAH_01547;product=DNA topoisomerase 1
1	Prodigal:2.6	CDS	1619736	1620593	.	-	0	ID=DILJNIAH_01548;Name=dprA;dbxref=COG:COG0758;gene=dprA;inference=ab initio prediction:Prodigal:2.6,similar to AA sequence:UniProtKB:Q8DPI7;locus_tag=DILJNIAH_01548;product=DNA processing protein DprA
1	Prodigal:2.6	CDS	1621414	1622322	.	-	0	ID=DILJNIAH_01549;eC_number=6.2.1.5;Name=sucD;gene=sucD;inference=ab initio prediction:Prodigal:2.6,similar to AA sequence:UniProtKB:P99070;locus_tag=DILJNIAH_01549;product=Succinate--CoA ligase [ADP-forming] subunit alpha
1	Prodigal:2.6	CDS	1622344	1623510	.	-	0	ID=DILJNIAH_01550;eC_number=6.2.1.5;Name=sucC;gene=sucC;inference=ab initio prediction:Prodigal:2.6,similar to AA sequence:UniProtKB:P99071;locus_tag=DILJNIAH_01550;product=Succinate--CoA ligase [ADP-forming] subunit beta
1	Prodigal:2.6	CDS	1623618	1624388	.	-	0	ID=DILJNIAH_01551;eC_number=3.1.26.4;Name=rnhB;dbxref=COG:COG0164;gene=rnhB;inference=ab initio prediction:Prodigal:2.6,similar to AA sequence:UniProtKB:O31744;locus_tag=DILJNIAH_01551;product=Ribonuclease HII
1	Prodigal:2.6	CDS	1624393	1625256	.	-	0	ID=DILJNIAH_01552;Name=rbgA;dbxref=COG:COG1161;gene=rbgA;inference=ab initio prediction:Prodigal:2.6,similar to AA sequence:UniProtKB:O31743;locus_tag=DILJNIAH_01552;product=Ribosome biogenesis GTPase A
1	Prodigal:2.6	CDS	1625277	1625441	.	-	0	ID=DILJNIAH_01553;inference=ab initio prediction:Prodigal:2.6;locus_tag=DILJNIAH_01553;product=hypothetical protein
1	Prodigal:2.6	CDS	1625585	1628185	.	+	0	ID=DILJNIAH_01554;inference=ab initio prediction:Prodigal:2.6;locus_tag=DILJNIAH_01554;product=hypothetical protein
1	Prodigal:2.6	CDS	1628178	1630781	.	+	0	ID=DILJNIAH_01555;inference=ab initio prediction:Prodigal:2.6;locus_tag=DILJNIAH_01555;product=hypothetical protein
1	Prodigal:2.6	CDS	1631311	1631661	.	-	0	ID=DILJNIAH_01556;Name=rplS;dbxref=COG:COG0335;gene=rplS;inference=ab initio prediction:Prodigal:2.6,similar to AA sequence:UniProtKB:Q2FZ42;locus_tag=DILJNIAH_01556;product=50S ribosomal protein L19
1	Prodigal:2.6	CDS	1631767	1632504	.	-	0	ID=DILJNIAH_01557;eC_number=2.1.1.228;Name=trmD;gene=trmD;inference=ab initio prediction:Prodigal:2.6,similar to AA sequence:UniProtKB:Q6GHJ5;locus_tag=DILJNIAH_01557;product=tRNA (guanine-N(1)-)-methyltransferase
1	Prodigal:2.6	CDS	1632504	1633007	.	-	0	ID=DILJNIAH_01558;Name=rimM;gene=rimM;inference=ab initio prediction:Prodigal:2.6,similar to AA sequence:UniProtKB:P66656;locus_tag=DILJNIAH_01558;product=Ribosome maturation factor RimM
1	Prodigal:2.6	CDS	1633134	1633409	.	-	0	ID=DILJNIAH_01559;Name=rpsP;dbxref=COG:COG0228;gene=rpsP;inference=ab initio prediction:Prodigal:2.6,similar to AA sequence:UniProtKB:Q2FZ45;locus_tag=DILJNIAH_01559;product=30S ribosomal protein S16
1	Prodigal:2.6	CDS	1633655	1635022	.	-	0	ID=DILJNIAH_01560;Name=ffh;dbxref=COG:COG0541;gene=ffh;inference=ab initio prediction:Prodigal:2.6,similar to AA sequence:UniProtKB:P37105;locus_tag=DILJNIAH_01560;product=Signal recognition particle protein
1	Prodigal:2.6	CDS	1635053	1635385	.	-	0	ID=DILJNIAH_01561;inference=ab initio prediction:Prodigal:2.6,similar to AA sequence:UniProtKB:P67248;locus_tag=DILJNIAH_01561;note=UPF0122 protein SAV1236;product=hypothetical protein
1	Prodigal:2.6	CDS	1635387	1636613	.	-	0	ID=DILJNIAH_01562;Name=ftsY;dbxref=COG:COG0552;gene=ftsY;inference=ab initio prediction:Prodigal:2.6,similar to AA sequence:UniProtKB:P51835;locus_tag=DILJNIAH_01562;product=Signal recognition particle receptor FtsY
1	Prodigal:2.6	CDS	1636610	1640179	.	-	0	ID=DILJNIAH_01563;Name=smc;dbxref=COG:COG1196;gene=smc;inference=ab initio prediction:Prodigal:2.6,similar to AA sequence:UniProtKB:P51834;locus_tag=DILJNIAH_01563;product=Chromosome partition protein Smc
1	Prodigal:2.6	CDS	1640306	1641043	.	-	0	ID=DILJNIAH_01564;eC_number=3.1.26.3;Name=rnc;gene=rnc;inference=ab initio prediction:Prodigal:2.6,similar to AA sequence:UniProtKB:P66668;locus_tag=DILJNIAH_01564;product=Ribonuclease 3
1	Prodigal:2.6	CDS	1641158	1641391	.	-	0	ID=DILJNIAH_01565;Name=acpP;dbxref=COG:COG0236;gene=acpP;inference=ab initio prediction:Prodigal:2.6,similar to AA sequence:UniProtKB:Q2FZ51;locus_tag=DILJNIAH_01565;product=Acyl carrier protein
1	Prodigal:2.6	CDS	1641618	1642352	.	-	0	ID=DILJNIAH_01566;eC_number=1.1.1.100;Name=fabG_2;gene=fabG_2;inference=ab initio prediction:Prodigal:2.6,similar to AA sequence:UniProtKB:P0A0H9;locus_tag=DILJNIAH_01566;product=3-oxoacyl-[acyl-carrier-protein] reductase FabG
1	Prodigal:2.6	CDS	1642345	1643271	.	-	0	ID=DILJNIAH_01567;eC_number=2.3.1.39;Name=fabD;dbxref=COG:COG0331;gene=fabD;inference=ab initio prediction:Prodigal:2.6,similar to AA sequence:UniProtKB:Q99UN8;locus_tag=DILJNIAH_01567;product=Malonyl CoA-acyl carrier protein transacylase
1	Prodigal:2.6	CDS	1643273	1644250	.	-	0	ID=DILJNIAH_01568;eC_number=2.3.1.-;Name=plsX;gene=plsX;inference=ab initio prediction:Prodigal:2.6,similar to AA sequence:UniProtKB:P65739;locus_tag=DILJNIAH_01568;product=Phosphate acyltransferase
1	Prodigal:2.6	CDS	1644252	1644863	.	-	0	ID=DILJNIAH_01569;Name=fapR;dbxref=COG:COG2050;gene=fapR;inference=ab initio prediction:Prodigal:2.6,similar to AA sequence:UniProtKB:O34835;locus_tag=DILJNIAH_01569;product=Transcription factor FapR
1	Prodigal:2.6	CDS	1644971	1647019	.	-	0	ID=DILJNIAH_01570;eC_number=3.6.4.12;Name=recG;gene=recG;inference=ab initio prediction:Prodigal:2.6,similar to AA sequence:UniProtKB:P64325;locus_tag=DILJNIAH_01570;product=ATP-dependent DNA helicase RecG
1	Prodigal:2.6	CDS	1647223	1648881	.	-	0	ID=DILJNIAH_01571;inference=ab initio prediction:Prodigal:2.6,similar to AA sequence:UniProtKB:Q7A5Z4;locus_tag=DILJNIAH_01571;product=putative protein
1	Prodigal:2.6	CDS	1648896	1649270	.	-	0	ID=DILJNIAH_01572;inference=ab initio prediction:Prodigal:2.6,similar to AA sequence:UniProtKB:Q5XA14;locus_tag=DILJNIAH_01572;product=putative protein
1	Prodigal:2.6	CDS	1649628	1649816	.	+	0	ID=DILJNIAH_01573;Name=rpmB;dbxref=COG:COG0227;gene=rpmB;inference=ab initio prediction:Prodigal:2.6,similar to AA sequence:UniProtKB:Q2FZ60;locus_tag=DILJNIAH_01573;product=50S ribosomal protein L28
1	Prodigal:2.6	CDS	1649899	1650534	.	-	0	ID=DILJNIAH_01574;eC_number=2.7.6.2;Name=thiN;dbxref=COG:COG1564;gene=thiN;inference=ab initio prediction:Prodigal:2.6,similar to AA sequence:UniProtKB:O34664;locus_tag=DILJNIAH_01574;product=Thiamine pyrophosphokinase
1	Prodigal:2.6	CDS	1650539	1651183	.	-	0	ID=DILJNIAH_01575;eC_number=5.1.3.1;Name=rpe;gene=rpe;inference=ab initio prediction:Prodigal:2.6,similar to AA sequence:UniProtKB:P74061;locus_tag=DILJNIAH_01575;product=Ribulose-phosphate 3-epimerase
1	Prodigal:2.6	CDS	1651184	1652074	.	-	0	ID=DILJNIAH_01576;eC_number=3.6.1.-;Name=rsgA;gene=rsgA;inference=ab initio prediction:Prodigal:2.6,similar to AA sequence:UniProtKB:P67682;locus_tag=DILJNIAH_01576;product=Small ribosomal subunit biogenesis GTPase RsgA
1	Prodigal:2.6	CDS	1652368	1654371	.	-	0	ID=DILJNIAH_01577;eC_number=2.7.11.1;Name=prkC;gene=prkC;inference=ab initio prediction:Prodigal:2.6,similar to AA sequence:UniProtKB:A6QGC0;locus_tag=DILJNIAH_01577;product=Serine/threonine-protein kinase PrkC
1	Prodigal:2.6	CDS	1654368	1655111	.	-	0	ID=DILJNIAH_01578;eC_number=3.1.3.16;Name=stp;dbxref=COG:COG0631;gene=stp;inference=ab initio prediction:Prodigal:2.6,similar to AA sequence:UniProtKB:Q8Y678;locus_tag=DILJNIAH_01578;product=Serine/threonine phosphatase stp
1	Prodigal:2.6	CDS	1655118	1656212	.	-	0	ID=DILJNIAH_01579;eC_number=2.1.1.192;Name=rlmN;gene=rlmN;inference=ab initio prediction:Prodigal:2.6,similar to AA sequence:UniProtKB:A6QGB8;locus_tag=DILJNIAH_01579;product=putative dual-specificity RNA methyltransferase RlmN
1	Prodigal:2.6	CDS	1656215	1657522	.	-	0	ID=DILJNIAH_01580;eC_number=2.1.1.176;Name=rsmB;dbxref=COG:COG0144;gene=rsmB;inference=ab initio prediction:Prodigal:2.6,similar to AA sequence:UniProtKB:P36929;locus_tag=DILJNIAH_01580;product=Ribosomal RNA small subunit methyltransferase B
1	Prodigal:2.6	CDS	1657519	1658451	.	-	0	ID=DILJNIAH_01581;eC_number=2.1.2.9;Name=fmt;gene=fmt;inference=ab initio prediction:Prodigal:2.6,similar to AA sequence:UniProtKB:P99127;locus_tag=DILJNIAH_01581;product=Methionyl-tRNA formyltransferase
1	Prodigal:2.6	CDS	1658444	1658932	.	-	0	ID=DILJNIAH_01582;eC_number=3.5.1.88;Name=def1;dbxref=COG:COG0242;gene=def1;inference=ab initio prediction:Prodigal:2.6,similar to AA sequence:UniProtKB:Q819U0;locus_tag=DILJNIAH_01582;product=Peptide deformylase 1
1	Prodigal:2.6	CDS	1659154	1659357	.	+	0	ID=DILJNIAH_01583;inference=ab initio prediction:Prodigal:2.6;locus_tag=DILJNIAH_01583;product=hypothetical protein
1	Prodigal:2.6	CDS	1659465	1661873	.	-	0	ID=DILJNIAH_01584;eC_number=3.6.4.-;Name=priA;dbxref=COG:COG1198;gene=priA;inference=ab initio prediction:Prodigal:2.6,similar to AA sequence:UniProtKB:P17888;locus_tag=DILJNIAH_01584;product=Primosomal protein N'
1	Prodigal:2.6	CDS	1661873	1663072	.	-	0	ID=DILJNIAH_01585;Name=coaBC;dbxref=COG:COG0452;gene=coaBC;inference=ab initio prediction:Prodigal:2.6,similar to AA sequence:UniProtKB:P0ABQ0;locus_tag=DILJNIAH_01585;product=Coenzyme A biosynthesis bifunctional protein CoaBC
1	Prodigal:2.6	CDS	1663610	1663822	.	-	0	ID=DILJNIAH_01586;eC_number=2.7.7.6;Name=rpoZ;gene=rpoZ;inference=ab initio prediction:Prodigal:2.6,similar to AA sequence:UniProtKB:P66726;locus_tag=DILJNIAH_01586;product=DNA-directed RNA polymerase subunit omega
1	Prodigal:2.6	CDS	1663822	1664445	.	-	0	ID=DILJNIAH_01587;eC_number=2.7.4.8;Name=gmk;gene=gmk;inference=ab initio prediction:Prodigal:2.6,similar to AA sequence:UniProtKB:P99176;locus_tag=DILJNIAH_01587;product=Guanylate kinase
1	Prodigal:2.6	CDS	1664715	1666412	.	+	0	ID=DILJNIAH_01588;Name=yloA;dbxref=COG:COG1293;gene=yloA;inference=ab initio prediction:Prodigal:2.6,similar to AA sequence:UniProtKB:O34693;locus_tag=DILJNIAH_01588;product=putative protein YloA
1	Prodigal:2.6	CDS	1666474	1666881	.	-	0	ID=DILJNIAH_01589;inference=ab initio prediction:Prodigal:2.6;locus_tag=DILJNIAH_01589;product=hypothetical protein
1	Prodigal:2.6	CDS	1667419	1667625	.	-	0	ID=DILJNIAH_01590;inference=ab initio prediction:Prodigal:2.6;locus_tag=DILJNIAH_01590;product=hypothetical protein
1	Prodigal:2.6	CDS	1667651	1668262	.	-	0	ID=DILJNIAH_01591;eC_number=2.4.2.10;Name=pyrE;gene=pyrE;inference=ab initio prediction:Prodigal:2.6,similar to AA sequence:UniProtKB:P99144;locus_tag=DILJNIAH_01591;product=Orotate phosphoribosyltransferase
1	Prodigal:2.6	CDS	1668263	1668961	.	-	0	ID=DILJNIAH_01592;eC_number=4.1.1.23;Name=pyrF;gene=pyrF;inference=ab initio prediction:Prodigal:2.6,similar to AA sequence:UniProtKB:P99145;locus_tag=DILJNIAH_01592;product=Orotidine 5'-phosphate decarboxylase
1	Prodigal:2.6	CDS	1668990	1672163	.	-	0	ID=DILJNIAH_01593;eC_number=6.3.5.5;Name=carB;gene=carB;inference=ab initio prediction:Prodigal:2.6,similar to AA sequence:UniProtKB:P63740;locus_tag=DILJNIAH_01593;product=Carbamoyl-phosphate synthase large chain
1	Prodigal:2.6	CDS	1672156	1673256	.	-	0	ID=DILJNIAH_01594;eC_number=6.3.5.5;Name=carA;gene=carA;inference=ab initio prediction:Prodigal:2.6,similar to AA sequence:UniProtKB:P99147;locus_tag=DILJNIAH_01594;product=Carbamoyl-phosphate synthase small chain
1	Prodigal:2.6	CDS	1673257	1674534	.	-	0	ID=DILJNIAH_01595;eC_number=3.5.2.3;Name=pyrC;dbxref=COG:COG0044;gene=pyrC;inference=ab initio prediction:Prodigal:2.6,similar to AA sequence:UniProtKB:Q5HGN1;locus_tag=DILJNIAH_01595;product=Dihydroorotase
1	Prodigal:2.6	CDS	1674552	1675433	.	-	0	ID=DILJNIAH_01596;eC_number=2.1.3.2;Name=pyrB;gene=pyrB;inference=ab initio prediction:Prodigal:2.6,similar to AA sequence:UniProtKB:P65618;locus_tag=DILJNIAH_01596;product=Aspartate carbamoyltransferase
1	Prodigal:2.6	CDS	1675459	1676751	.	-	0	ID=DILJNIAH_01597;Name=pyrP;gene=pyrP;inference=ab initio prediction:Prodigal:2.6,similar to AA sequence:UniProtKB:P39766;locus_tag=DILJNIAH_01597;product=Uracil permease
1	Prodigal:2.6	CDS	1676999	1677526	.	-	0	ID=DILJNIAH_01598;Name=pyrR;gene=pyrR;inference=ab initio prediction:Prodigal:2.6,similar to AA sequence:UniProtKB:P65944;locus_tag=DILJNIAH_01598;product=Bifunctional protein PyrR
1	Prodigal:2.6	CDS	1677829	1678746	.	-	0	ID=DILJNIAH_01599;eC_number=5.4.99.23;Name=rluD_2;dbxref=COG:COG0564;gene=rluD_2;inference=ab initio prediction:Prodigal:2.6,similar to AA sequence:UniProtKB:P33643;locus_tag=DILJNIAH_01599;product=Ribosomal large subunit pseudouridine synthase D
1	Prodigal:2.6	CDS	1678749	1679282	.	-	0	ID=DILJNIAH_01600;eC_number=3.4.23.36;Name=lspA;dbxref=COG:COG0597;gene=lspA;inference=ab initio prediction:Prodigal:2.6,similar to AA sequence:UniProtKB:P00804;locus_tag=DILJNIAH_01600;product=Lipoprotein signal peptidase
1	Prodigal:2.6	CDS	1679431	1679793	.	-	0	ID=DILJNIAH_01601;Name=ssaA2_2;dbxref=COG:COG3942;gene=ssaA2_2;inference=ab initio prediction:Prodigal:2.6,similar to AA sequence:UniProtKB:Q2G2J2;locus_tag=DILJNIAH_01601;product=Staphylococcal secretory antigen ssaA2
1	Prodigal:2.6	CDS	1679798	1680595	.	-	0	ID=DILJNIAH_01602;eC_number=1.13.11.2;Name=catE_2;dbxref=COG:COG2514;gene=catE_2;inference=ab initio prediction:Prodigal:2.6,similar to AA sequence:UniProtKB:P54721;locus_tag=DILJNIAH_01602;product=Catechol-2%2C3-dioxygenase
1	Prodigal:2.6	CDS	1681384	1684134	.	-	0	ID=DILJNIAH_01603;eC_number=6.1.1.5;Name=ileS;gene=ileS;inference=ab initio prediction:Prodigal:2.6,similar to AA sequence:UniProtKB:P67509;locus_tag=DILJNIAH_01603;product=Isoleucine--tRNA ligase
1	Prodigal:2.6	CDS	1684449	1685105	.	-	0	ID=DILJNIAH_01604;Name=divIVA;dbxref=COG:COG3599;gene=divIVA;inference=ab initio prediction:Prodigal:2.6,similar to AA sequence:UniProtKB:P71021;locus_tag=DILJNIAH_01604;product=Septum site-determining protein DivIVA
1	Prodigal:2.6	CDS	1685128	1685790	.	-	0	ID=DILJNIAH_01605;inference=ab initio prediction:Prodigal:2.6;locus_tag=DILJNIAH_01605;product=hypothetical protein
1	Prodigal:2.6	CDS	1686045	1686335	.	-	0	ID=DILJNIAH_01606;inference=ab initio prediction:Prodigal:2.6;locus_tag=DILJNIAH_01606;product=hypothetical protein
1	Prodigal:2.6	CDS	1686347	1686940	.	-	0	ID=DILJNIAH_01607;Name=sepF;gene=sepF;inference=ab initio prediction:Prodigal:2.6,similar to AA sequence:UniProtKB:Q7A615;locus_tag=DILJNIAH_01607;product=Cell division protein SepF
1	Prodigal:2.6	CDS	1686954	1687622	.	-	0	ID=DILJNIAH_01608;dbxref=COG:COG0325;inference=ab initio prediction:Prodigal:2.6,similar to AA sequence:UniProtKB:P44506;locus_tag=DILJNIAH_01608;product=Pyridoxal phosphate homeostasis protein
1	Prodigal:2.6	CDS	1687648	1688439	.	-	0	ID=DILJNIAH_01609;eC_number=1.10.3.-;dbxref=COG:COG1496;inference=ab initio prediction:Prodigal:2.6,similar to AA sequence:UniProtKB:Q89ZI8;locus_tag=DILJNIAH_01609;product=Polyphenol oxidase
1	Prodigal:2.6	CDS	1688856	1690040	.	-	0	ID=DILJNIAH_01610;Name=ftsZ;dbxref=COG:COG0206;gene=ftsZ;inference=ab initio prediction:Prodigal:2.6,similar to AA sequence:UniProtKB:Q5HQ06;locus_tag=DILJNIAH_01610;product=Cell division protein FtsZ
1	Prodigal:2.6	CDS	1690073	1691467	.	-	0	ID=DILJNIAH_01611;Name=ftsA;gene=ftsA;inference=ab initio prediction:Prodigal:2.6,similar to AA sequence:UniProtKB:Q8NX33;locus_tag=DILJNIAH_01611;product=Cell division protein FtsA
1	Prodigal:2.6	CDS	1691573	1692970	.	-	0	ID=DILJNIAH_01612;Name=divIB;dbxref=COG:COG1589;gene=divIB;inference=ab initio prediction:Prodigal:2.6,similar to AA sequence:UniProtKB:Q5L0X5;locus_tag=DILJNIAH_01612;product=Cell division protein DivIB
1	Prodigal:2.6	CDS	1692980	1694329	.	-	0	ID=DILJNIAH_01613;eC_number=6.3.2.9;Name=murD;gene=murD;inference=ab initio prediction:Prodigal:2.6,similar to AA sequence:UniProtKB:P0A090;locus_tag=DILJNIAH_01613;product=UDP-N-acetylmuramoylalanine--D-glutamate ligase
1	Prodigal:2.6	CDS	1694331	1695296	.	-	0	ID=DILJNIAH_01614;eC_number=2.7.8.13;Name=mraY;dbxref=COG:COG0472;gene=mraY;inference=ab initio prediction:Prodigal:2.6,similar to AA sequence:UniProtKB:Q2FZ93;locus_tag=DILJNIAH_01614;product=Phospho-N-acetylmuramoyl-pentapeptide-transferase
1	Prodigal:2.6	CDS	1695485	1697815	.	-	0	ID=DILJNIAH_01615;Name=pbpB;dbxref=COG:COG0768;gene=pbpB;inference=ab initio prediction:Prodigal:2.6,similar to AA sequence:UniProtKB:Q07868;locus_tag=DILJNIAH_01615;product=Penicillin-binding protein 2B
1	Prodigal:2.6	CDS	1697796	1698197	.	-	0	ID=DILJNIAH_01616;Name=ftsL;gene=ftsL;inference=ab initio prediction:Prodigal:2.6,protein motif:HAMAP:MF_00910;locus_tag=DILJNIAH_01616;product=Cell division protein FtsL
1	Prodigal:2.6	CDS	1698210	1699145	.	-	0	ID=DILJNIAH_01617;eC_number=2.1.1.199;Name=rsmH_2;gene=rsmH_2;inference=ab initio prediction:Prodigal:2.6,similar to AA sequence:UniProtKB:P60392;locus_tag=DILJNIAH_01617;product=Ribosomal RNA small subunit methyltransferase H
1	Prodigal:2.6	CDS	1699160	1699591	.	-	0	ID=DILJNIAH_01618;Name=mraZ;gene=mraZ;inference=ab initio prediction:Prodigal:2.6,similar to AA sequence:UniProtKB:P65439;locus_tag=DILJNIAH_01618;product=Transcriptional regulator MraZ
1	Prodigal:2.6	CDS	1699734	1701347	.	-	0	ID=DILJNIAH_01619;eC_number=6.-.-.-;Name=bshC;dbxref=COG:COG4365;gene=bshC;inference=ab initio prediction:Prodigal:2.6,similar to AA sequence:UniProtKB:P55342;locus_tag=DILJNIAH_01619;product=Putative cysteine ligase BshC
1	Prodigal:2.6	CDS	1701531	1701971	.	+	0	ID=DILJNIAH_01620;eC_number=2.3.1.-;inference=ab initio prediction:Prodigal:2.6,similar to AA sequence:UniProtKB:Q99UT4;locus_tag=DILJNIAH_01620;product=putative N-acetyltransferase
1	Prodigal:2.6	CDS	1702080	1702766	.	-	0	ID=DILJNIAH_01621;eC_number=3.-.-.-;Name=yfnB;dbxref=COG:COG1011;gene=yfnB;inference=ab initio prediction:Prodigal:2.6,similar to AA sequence:UniProtKB:O06480;locus_tag=DILJNIAH_01621;product=Putative HAD-hydrolase YfnB
1	Prodigal:2.6	CDS	1702874	1703008	.	-	0	ID=DILJNIAH_01622;inference=ab initio prediction:Prodigal:2.6,similar to AA sequence:UniProtKB:P11699;locus_tag=DILJNIAH_01622;product=Antibacterial protein 3
1	Prodigal:2.6	CDS	1703064	1703198	.	-	0	ID=DILJNIAH_01623;inference=ab initio prediction:Prodigal:2.6,similar to AA sequence:UniProtKB:P11699;locus_tag=DILJNIAH_01623;product=Antibacterial protein 3
1	Prodigal:2.6	CDS	1703250	1703384	.	-	0	ID=DILJNIAH_01624;inference=ab initio prediction:Prodigal:2.6,similar to AA sequence:UniProtKB:P11698;locus_tag=DILJNIAH_01624;product=Antibacterial protein 2
1	Prodigal:2.6	CDS	1703440	1703571	.	-	0	ID=DILJNIAH_01625;inference=ab initio prediction:Prodigal:2.6;locus_tag=DILJNIAH_01625;product=hypothetical protein
1	Aragorn:1.2	tRNA	1703922	1703996	.	+	.	ID=DILJNIAH_01626;inference=COORDINATES:profile:Aragorn:1.2;locus_tag=DILJNIAH_01626;product=tRNA-Arg(tct)
1	Prodigal:2.6	CDS	1704235	1704744	.	-	0	ID=DILJNIAH_01627;eC_number=3.1.4.-;inference=ab initio prediction:Prodigal:2.6,similar to AA sequence:UniProtKB:P75349;locus_tag=DILJNIAH_01627;product=Putative metallophosphoesterase MG207 
1	Prodigal:2.6	CDS	1704737	1705324	.	-	0	ID=DILJNIAH_01628;eC_number=3.6.1.66;inference=ab initio prediction:Prodigal:2.6,similar to AA sequence:UniProtKB:P99094;locus_tag=DILJNIAH_01628;product=dITP/XTP pyrophosphatase
1	Prodigal:2.6	CDS	1705339	1706142	.	-	0	ID=DILJNIAH_01629;eC_number=5.1.1.3;Name=murI;gene=murI;inference=ab initio prediction:Prodigal:2.6,similar to AA sequence:UniProtKB:Q6GHT5;locus_tag=DILJNIAH_01629;product=Glutamate racemase
1	Prodigal:2.6	CDS	1706305	1707147	.	-	0	ID=DILJNIAH_01630;eC_number=1.3.5.1;Name=frdB;dbxref=COG:COG0479;gene=frdB;inference=ab initio prediction:Prodigal:2.6,similar to AA sequence:UniProtKB:P17596;locus_tag=DILJNIAH_01630;product=Fumarate reductase iron-sulfur subunit
1	Prodigal:2.6	CDS	1707147	1708913	.	-	0	ID=DILJNIAH_01631;eC_number=1.3.5.4;Name=frdA;gene=frdA;inference=ab initio prediction:Prodigal:2.6,similar to AA sequence:UniProtKB:V3TQ67;locus_tag=DILJNIAH_01631;product=Fumarate reductase flavoprotein subunit
1	Prodigal:2.6	CDS	1709066	1709680	.	-	0	ID=DILJNIAH_01632;Name=sdhC;dbxref=COG:COG2009;gene=sdhC;inference=ab initio prediction:Prodigal:2.6,similar to AA sequence:UniProtKB:P08064;locus_tag=DILJNIAH_01632;product=Succinate dehydrogenase cytochrome b558 subunit
1	Prodigal:2.6	CDS	1710047	1711831	.	-	0	ID=DILJNIAH_01633;Name=uvrC;dbxref=COG:COG0322;gene=uvrC;inference=ab initio prediction:Prodigal:2.6,similar to AA sequence:UniProtKB:Q5KWH6;locus_tag=DILJNIAH_01633;product=UvrABC system protein C
1	Prodigal:2.6	CDS	1711929	1712243	.	-	0	ID=DILJNIAH_01634;Name=trxA_1;dbxref=COG:COG0526;gene=trxA_1;inference=ab initio prediction:Prodigal:2.6,similar to AA sequence:UniProtKB:Q2FZD2;locus_tag=DILJNIAH_01634;product=Thioredoxin
1	Prodigal:2.6	CDS	1712502	1714850	.	-	0	ID=DILJNIAH_01635;eC_number=3.1.-.-;Name=mutS2;gene=mutS2;inference=ab initio prediction:Prodigal:2.6,similar to AA sequence:UniProtKB:P65496;locus_tag=DILJNIAH_01635;product=Endonuclease MutS2
1	Prodigal:2.6	CDS	1714860	1716569	.	-	0	ID=DILJNIAH_01636;Name=polX;dbxref=COG:COG1387;gene=polX;inference=ab initio prediction:Prodigal:2.6,similar to AA sequence:UniProtKB:P94544;locus_tag=DILJNIAH_01636;product=DNA polymerase/3'-5' exonuclease PolX
1	Prodigal:2.6	CDS	1716644	1717165	.	-	0	ID=DILJNIAH_01637;inference=ab initio prediction:Prodigal:2.6;locus_tag=DILJNIAH_01637;product=hypothetical protein
1	Prodigal:2.6	CDS	1717166	1717432	.	-	0	ID=DILJNIAH_01638;Name=zapA;dbxref=COG:COG3027;gene=zapA;inference=ab initio prediction:Prodigal:2.6,similar to AA sequence:UniProtKB:P94542;locus_tag=DILJNIAH_01638;product=Cell division protein ZapA
1	Prodigal:2.6	CDS	1717693	1718619	.	+	0	ID=DILJNIAH_01639;eC_number=3.1.26.4;Name=rnhC;dbxref=COG:COG1039;gene=rnhC;inference=ab initio prediction:Prodigal:2.6,similar to AA sequence:UniProtKB:P94541;locus_tag=DILJNIAH_01639;product=Ribonuclease HIII
1	Prodigal:2.6	CDS	1718671	1721073	.	-	0	ID=DILJNIAH_01640;eC_number=6.1.1.20;Name=pheT_2;dbxref=COG:COG0072;gene=pheT_2;inference=ab initio prediction:Prodigal:2.6,similar to AA sequence:UniProtKB:Q4L5E4;locus_tag=DILJNIAH_01640;product=Phenylalanine--tRNA ligase beta subunit
1	Prodigal:2.6	CDS	1721073	1722131	.	-	0	ID=DILJNIAH_01641;eC_number=6.1.1.20;Name=pheS;dbxref=COG:COG0016;gene=pheS;inference=ab initio prediction:Prodigal:2.6,similar to AA sequence:UniProtKB:Q4L5E3;locus_tag=DILJNIAH_01641;product=Phenylalanine--tRNA ligase alpha subunit
1	Prodigal:2.6	CDS	1722499	1723239	.	-	0	ID=DILJNIAH_01642;eC_number=2.1.1.-;inference=ab initio prediction:Prodigal:2.6,similar to AA sequence:UniProtKB:Q7A794;locus_tag=DILJNIAH_01642;product=Putative TrmH family tRNA/rRNA methyltransferase
1	Prodigal:2.6	CDS	1723246	1723449	.	+	0	ID=DILJNIAH_01643;inference=ab initio prediction:Prodigal:2.6;locus_tag=DILJNIAH_01643;product=hypothetical protein
1	Prodigal:2.6	CDS	1724555	1726060	.	+	0	ID=DILJNIAH_01644;inference=ab initio prediction:Prodigal:2.6;locus_tag=DILJNIAH_01644;product=hypothetical protein
1	Prodigal:2.6	CDS	1726540	1726713	.	-	0	ID=DILJNIAH_01645;Name=rpmF;gene=rpmF;inference=ab initio prediction:Prodigal:2.6,similar to AA sequence:UniProtKB:P66210;locus_tag=DILJNIAH_01645;product=50S ribosomal protein L32
1	Prodigal:2.6	CDS	1726791	1727345	.	-	0	ID=DILJNIAH_01646;inference=ab initio prediction:Prodigal:2.6;locus_tag=DILJNIAH_01646;product=hypothetical protein
1	Prodigal:2.6	CDS	1727472	1728605	.	+	0	ID=DILJNIAH_01647;inference=ab initio prediction:Prodigal:2.6,similar to AA sequence:UniProtKB:Q97P99;locus_tag=DILJNIAH_01647;note=UPF0348 protein SP_1742;product=hypothetical protein
1	Prodigal:2.6	CDS	1729009	1729494	.	-	0	ID=DILJNIAH_01648;eC_number=2.7.7.3;Name=coaD;gene=coaD;inference=ab initio prediction:Prodigal:2.6,similar to AA sequence:UniProtKB:P63819;locus_tag=DILJNIAH_01648;product=Phosphopantetheine adenylyltransferase
1	Prodigal:2.6	CDS	1729496	1730059	.	-	0	ID=DILJNIAH_01649;eC_number=2.1.1.171;Name=rsmD;dbxref=COG:COG0742;gene=rsmD;inference=ab initio prediction:Prodigal:2.6,similar to AA sequence:UniProtKB:P44869;locus_tag=DILJNIAH_01649;product=Ribosomal RNA small subunit methyltransferase D
1	Prodigal:2.6	CDS	1730105	1730494	.	+	0	ID=DILJNIAH_01650;inference=ab initio prediction:Prodigal:2.6;locus_tag=DILJNIAH_01650;product=hypothetical protein
1	Prodigal:2.6	CDS	1730504	1730755	.	-	0	ID=DILJNIAH_01651;inference=ab initio prediction:Prodigal:2.6;locus_tag=DILJNIAH_01651;product=hypothetical protein
1	Prodigal:2.6	CDS	1730976	1731902	.	+	0	ID=DILJNIAH_01652;eC_number=3.1.4.46;Name=glpQ_2;dbxref=COG:COG0584;gene=glpQ_2;inference=ab initio prediction:Prodigal:2.6,similar to AA sequence:UniProtKB:P37965;locus_tag=DILJNIAH_01652;product=Glycerophosphodiester phosphodiesterase
1	Prodigal:2.6	CDS	1732417	1732851	.	-	0	ID=DILJNIAH_01653;inference=ab initio prediction:Prodigal:2.6;locus_tag=DILJNIAH_01653;product=hypothetical protein
1	Prodigal:2.6	CDS	1732872	1733924	.	-	0	ID=DILJNIAH_01654;inference=ab initio prediction:Prodigal:2.6;locus_tag=DILJNIAH_01654;product=hypothetical protein
1	Prodigal:2.6	CDS	1734366	1734827	.	-	0	ID=DILJNIAH_01655;inference=ab initio prediction:Prodigal:2.6;locus_tag=DILJNIAH_01655;product=hypothetical protein
1	Prodigal:2.6	CDS	1734853	1735764	.	-	0	ID=DILJNIAH_01656;eC_number=2.5.1.-;Name=ctaB2;dbxref=COG:COG0109;gene=ctaB2;inference=ab initio prediction:Prodigal:2.6,similar to AA sequence:UniProtKB:P24009;locus_tag=DILJNIAH_01656;product=Protoheme IX farnesyltransferase 2
1	Prodigal:2.6	CDS	1736047	1736973	.	+	0	ID=DILJNIAH_01657;eC_number=1.3.-.-;Name=ctaA;gene=ctaA;inference=ab initio prediction:Prodigal:2.6,similar to AA sequence:UniProtKB:P94346;locus_tag=DILJNIAH_01657;product=Heme A synthase
1	Prodigal:2.6	CDS	1737116	1740577	.	-	0	ID=DILJNIAH_01658;eC_number=6.4.1.7;Name=cfiB_2;dbxref=COG:COG0439;gene=cfiB_2;inference=ab initio prediction:Prodigal:2.6,similar to AA sequence:UniProtKB:D3DJ42;locus_tag=DILJNIAH_01658;product=2-oxoglutarate carboxylase small subunit
1	Prodigal:2.6	CDS	1740967	1742190	.	-	0	ID=DILJNIAH_01659;eC_number=2.4.1.129;Name=ftsW;dbxref=COG:COG0772;gene=ftsW;inference=ab initio prediction:Prodigal:2.6,similar to AA sequence:UniProtKB:O07639;locus_tag=DILJNIAH_01659;product=putative peptidoglycan glycosyltransferase FtsW
1	Prodigal:2.6	CDS	1742592	1742867	.	-	0	ID=DILJNIAH_01660;inference=ab initio prediction:Prodigal:2.6,similar to AA sequence:UniProtKB:Q7A161;locus_tag=DILJNIAH_01660;note=UPF0358 protein MW0995;product=hypothetical protein
1	Prodigal:2.6	CDS	1743012	1743494	.	+	0	ID=DILJNIAH_01661;inference=ab initio prediction:Prodigal:2.6;locus_tag=DILJNIAH_01661;product=hypothetical protein
1	Prodigal:2.6	CDS	1743496	1743651	.	+	0	ID=DILJNIAH_01662;inference=ab initio prediction:Prodigal:2.6;locus_tag=DILJNIAH_01662;product=hypothetical protein
1	Prodigal:2.6	CDS	1743675	1743926	.	-	0	ID=DILJNIAH_01663;inference=ab initio prediction:Prodigal:2.6;locus_tag=DILJNIAH_01663;product=hypothetical protein
1	Prodigal:2.6	CDS	1744121	1744339	.	-	0	ID=DILJNIAH_01664;inference=ab initio prediction:Prodigal:2.6;locus_tag=DILJNIAH_01664;product=hypothetical protein
1	Prodigal:2.6	CDS	1744720	1745793	.	-	0	ID=DILJNIAH_01665;inference=ab initio prediction:Prodigal:2.6;locus_tag=DILJNIAH_01665;product=hypothetical protein
1	Prodigal:2.6	CDS	1746182	1748029	.	-	0	ID=DILJNIAH_01666;Name=typA;dbxref=COG:COG1217;gene=typA;inference=ab initio prediction:Prodigal:2.6,similar to AA sequence:UniProtKB:P32132;locus_tag=DILJNIAH_01666;product=GTP-binding protein TypA/BipA
1	Prodigal:2.6	CDS	1748128	1748319	.	+	0	ID=DILJNIAH_01667;inference=ab initio prediction:Prodigal:2.6;locus_tag=DILJNIAH_01667;product=hypothetical protein
1	Prodigal:2.6	CDS	1748873	1749694	.	-	0	ID=DILJNIAH_01668;eC_number=3.1.3.25;Name=suhB_2;dbxref=COG:COG0483;gene=suhB_2;inference=ab initio prediction:Prodigal:2.6,similar to AA sequence:UniProtKB:P0ADG4;locus_tag=DILJNIAH_01668;product=Inositol-1-monophosphatase
1	Prodigal:2.6	CDS	1749871	1750482	.	+	0	ID=DILJNIAH_01669;inference=ab initio prediction:Prodigal:2.6,similar to AA sequence:UniProtKB:Q99UZ6;locus_tag=DILJNIAH_01669;note=UPF0637 protein SA0957;product=hypothetical protein
1	Prodigal:2.6	CDS	1750597	1751958	.	+	0	ID=DILJNIAH_01670;Name=mntH_2;gene=mntH_2;inference=ab initio prediction:Prodigal:2.6,similar to AA sequence:UniProtKB:Q99UZ7;locus_tag=DILJNIAH_01670;product=Divalent metal cation transporter MntH
1	Prodigal:2.6	CDS	1752171	1752707	.	-	0	ID=DILJNIAH_01671;inference=ab initio prediction:Prodigal:2.6;locus_tag=DILJNIAH_01671;product=hypothetical protein
1	Prodigal:2.6	CDS	1753012	1754163	.	-	0	ID=DILJNIAH_01672;inference=ab initio prediction:Prodigal:2.6;locus_tag=DILJNIAH_01672;product=hypothetical protein
1	Prodigal:2.6	CDS	1754232	1755305	.	-	0	ID=DILJNIAH_01673;Name=potD;dbxref=COG:COG0687;gene=potD;inference=ab initio prediction:Prodigal:2.6,similar to AA sequence:UniProtKB:P0AFK9;locus_tag=DILJNIAH_01673;product=Spermidine/putrescine-binding periplasmic protein
1	Prodigal:2.6	CDS	1755302	1756045	.	-	0	ID=DILJNIAH_01674;Name=ydcV;gene=ydcV;inference=ab initio prediction:Prodigal:2.6,similar to AA sequence:UniProtKB:P0AFR9;locus_tag=DILJNIAH_01674;product=Inner membrane ABC transporter permease protein YdcV
1	Prodigal:2.6	CDS	1756120	1756923	.	-	0	ID=DILJNIAH_01675;Name=potB;dbxref=COG:COG1176;gene=potB;inference=ab initio prediction:Prodigal:2.6,similar to AA sequence:UniProtKB:P0AFK4;locus_tag=DILJNIAH_01675;product=Spermidine/putrescine transport system permease protein PotB
1	Prodigal:2.6	CDS	1756916	1758010	.	-	0	ID=DILJNIAH_01676;eC_number=3.6.3.31;Name=potA;gene=potA;inference=ab initio prediction:Prodigal:2.6,similar to AA sequence:UniProtKB:Q7A679;locus_tag=DILJNIAH_01676;product=Spermidine/putrescine import ATP-binding protein PotA
1	Prodigal:2.6	CDS	1758022	1758561	.	-	0	ID=DILJNIAH_01677;Name=puuR;gene=puuR;inference=ab initio prediction:Prodigal:2.6,similar to AA sequence:UniProtKB:P0A9U6;locus_tag=DILJNIAH_01677;product=HTH-type transcriptional regulator PuuR
1	Prodigal:2.6	CDS	1758700	1758978	.	-	0	ID=DILJNIAH_01678;inference=ab initio prediction:Prodigal:2.6,similar to AA sequence:UniProtKB:Q9K9K7;locus_tag=DILJNIAH_01678;note=UPF0223 protein BH2638;product=hypothetical protein
1	Prodigal:2.6	CDS	1759280	1760686	.	-	0	ID=DILJNIAH_01679;eC_number=1.8.1.4;Name=pdhD_2;gene=pdhD_2;inference=ab initio prediction:Prodigal:2.6,similar to AA sequence:UniProtKB:P99084;locus_tag=DILJNIAH_01679;product=Dihydrolipoyl dehydrogenase
1	Prodigal:2.6	CDS	1760691	1761992	.	-	0	ID=DILJNIAH_01680;eC_number=2.3.1.12;Name=pdhC_3;gene=pdhC_3;inference=ab initio prediction:Prodigal:2.6,similar to AA sequence:UniProtKB:P65636;locus_tag=DILJNIAH_01680;product=Dihydrolipoyllysine-residue acetyltransferase component of pyruvate dehydrogenase complex
1	Prodigal:2.6	CDS	1762123	1763100	.	-	0	ID=DILJNIAH_01681;eC_number=1.2.4.1;Name=pdhB;gene=pdhB;inference=ab initio prediction:Prodigal:2.6,similar to AA sequence:UniProtKB:P99063;locus_tag=DILJNIAH_01681;product=Pyruvate dehydrogenase E1 component subunit beta
1	Prodigal:2.6	CDS	1763104	1764216	.	-	0	ID=DILJNIAH_01682;eC_number=1.2.4.1;Name=pdhA;gene=pdhA;inference=ab initio prediction:Prodigal:2.6,similar to AA sequence:UniProtKB:Q820A6;locus_tag=DILJNIAH_01682;product=Pyruvate dehydrogenase E1 component subunit alpha
1	Prodigal:2.6	CDS	1764387	1765013	.	-	0	ID=DILJNIAH_01683;inference=ab initio prediction:Prodigal:2.6;locus_tag=DILJNIAH_01683;product=hypothetical protein
1	Prodigal:2.6	CDS	1765196	1765747	.	+	0	ID=DILJNIAH_01684;eC_number=3.5.1.88;Name=def;gene=def;inference=ab initio prediction:Prodigal:2.6,similar to AA sequence:UniProtKB:P99077;locus_tag=DILJNIAH_01684;product=Peptide deformylase
1	Prodigal:2.6	CDS	1766179	1766397	.	+	0	ID=DILJNIAH_01685;inference=ab initio prediction:Prodigal:2.6,similar to AA sequence:UniProtKB:Q5XA23;locus_tag=DILJNIAH_01685;note=UPF0356 protein M6_Spy1605;product=hypothetical protein
1	Prodigal:2.6	CDS	1766397	1768079	.	+	0	ID=DILJNIAH_01686;eC_number=3.1.-.-;Name=rnj1;dbxref=COG:COG0595;gene=rnj1;inference=ab initio prediction:Prodigal:2.6,similar to AA sequence:UniProtKB:Q2FZG9;locus_tag=DILJNIAH_01686;product=Ribonuclease J 1
1	Prodigal:2.6	CDS	1769061	1769720	.	-	0	ID=DILJNIAH_01687;Name=ktrA;dbxref=COG:COG0569;gene=ktrA;inference=ab initio prediction:Prodigal:2.6,similar to AA sequence:UniProtKB:O32080;locus_tag=DILJNIAH_01687;product=Ktr system potassium uptake protein A
1	Prodigal:2.6	CDS	1769776	1770000	.	-	0	ID=DILJNIAH_01688;Name=ythB_1;dbxref=COG:COG1294;gene=ythB_1;inference=ab initio prediction:Prodigal:2.6,similar to AA sequence:UniProtKB:O34505;locus_tag=DILJNIAH_01688;product=Putative cytochrome bd menaquinol oxidase subunit II
1	Prodigal:2.6	CDS	1770026	1770793	.	-	0	ID=DILJNIAH_01689;Name=ythB_2;dbxref=COG:COG1294;gene=ythB_2;inference=ab initio prediction:Prodigal:2.6,similar to AA sequence:UniProtKB:O34505;locus_tag=DILJNIAH_01689;product=Putative cytochrome bd menaquinol oxidase subunit II
1	Prodigal:2.6	CDS	1770790	1772145	.	-	0	ID=DILJNIAH_01690;eC_number=1.10.3.-;Name=ythA;dbxref=COG:COG1271;gene=ythA;inference=ab initio prediction:Prodigal:2.6,similar to AA sequence:UniProtKB:C0SP90;locus_tag=DILJNIAH_01690;product=Putative cytochrome bd menaquinol oxidase subunit I
1	Prodigal:2.6	CDS	1772345	1772581	.	+	0	ID=DILJNIAH_01691;inference=ab initio prediction:Prodigal:2.6;locus_tag=DILJNIAH_01691;product=hypothetical protein
1	Prodigal:2.6	CDS	1772856	1774574	.	-	0	ID=DILJNIAH_01692;eC_number=2.7.3.9;Name=ptsI;dbxref=COG:COG1080;gene=ptsI;inference=ab initio prediction:Prodigal:2.6,similar to AA sequence:UniProtKB:P51183;locus_tag=DILJNIAH_01692;product=Phosphoenolpyruvate-protein phosphotransferase
1	Prodigal:2.6	CDS	1774577	1774843	.	-	0	ID=DILJNIAH_01693;Name=ptsH;gene=ptsH;inference=ab initio prediction:Prodigal:2.6,similar to AA sequence:UniProtKB:Q9EYQ9;locus_tag=DILJNIAH_01693;product=Phosphocarrier protein HPr
1	Prodigal:2.6	CDS	1774999	1775538	.	-	0	ID=DILJNIAH_01694;inference=ab initio prediction:Prodigal:2.6;locus_tag=DILJNIAH_01694;product=hypothetical protein
1	Prodigal:2.6	CDS	1775598	1776770	.	-	0	ID=DILJNIAH_01695;eC_number=2.1.1.191;Name=rlmI;dbxref=COG:COG1092;gene=rlmI;inference=ab initio prediction:Prodigal:2.6,similar to AA sequence:UniProtKB:P75876;locus_tag=DILJNIAH_01695;product=Ribosomal RNA large subunit methyltransferase I
1	Prodigal:2.6	CDS	1777076	1778368	.	-	0	ID=DILJNIAH_01696;inference=ab initio prediction:Prodigal:2.6;locus_tag=DILJNIAH_01696;product=hypothetical protein
1	Prodigal:2.6	CDS	1778520	1778654	.	+	0	ID=DILJNIAH_01697;inference=ab initio prediction:Prodigal:2.6;locus_tag=DILJNIAH_01697;product=hypothetical protein
1	Prodigal:2.6	CDS	1779066	1780841	.	-	0	ID=DILJNIAH_01698;eC_number=4.2.1.53;dbxref=COG:COG4716;inference=ab initio prediction:Prodigal:2.6,similar to AA sequence:UniProtKB:B9E972;locus_tag=DILJNIAH_01698;product=Oleate hydratase
1	Prodigal:2.6	CDS	1781364	1781939	.	+	0	ID=DILJNIAH_01699;Name=ykoE;dbxref=COG:COG4721;gene=ykoE;inference=ab initio prediction:Prodigal:2.6,similar to AA sequence:UniProtKB:O34738;locus_tag=DILJNIAH_01699;product=Putative HMP/thiamine permease protein YkoE
1	Prodigal:2.6	CDS	1781953	1783356	.	+	0	ID=DILJNIAH_01700;eC_number=3.6.3.-;Name=ykoD;dbxref=COG:COG1122;gene=ykoD;inference=ab initio prediction:Prodigal:2.6,similar to AA sequence:UniProtKB:O34362;locus_tag=DILJNIAH_01700;product=Putative HMP/thiamine import ATP-binding protein YkoD
1	Prodigal:2.6	CDS	1783316	1784155	.	+	0	ID=DILJNIAH_01701;Name=ykoC;gene=ykoC;inference=ab initio prediction:Prodigal:2.6,similar to AA sequence:UniProtKB:O34572;locus_tag=DILJNIAH_01701;product=Putative HMP/thiamine permease protein YkoC
1	Prodigal:2.6	CDS	1784288	1785529	.	-	0	ID=DILJNIAH_01702;eC_number=6.3.4.13;Name=purD;gene=purD;inference=ab initio prediction:Prodigal:2.6,similar to AA sequence:UniProtKB:P65896;locus_tag=DILJNIAH_01702;product=Phosphoribosylamine--glycine ligase
1	Prodigal:2.6	CDS	1785555	1787033	.	-	0	ID=DILJNIAH_01703;Name=purH;gene=purH;inference=ab initio prediction:Prodigal:2.6,similar to AA sequence:UniProtKB:P67544;locus_tag=DILJNIAH_01703;product=Bifunctional purine biosynthesis protein PurH
1	Prodigal:2.6	CDS	1787050	1787616	.	-	0	ID=DILJNIAH_01704;eC_number=2.1.2.2;Name=purN;gene=purN;inference=ab initio prediction:Prodigal:2.6,similar to AA sequence:UniProtKB:P99162;locus_tag=DILJNIAH_01704;product=Phosphoribosylglycinamide formyltransferase
1	Prodigal:2.6	CDS	1787616	1788647	.	-	0	ID=DILJNIAH_01705;eC_number=6.3.3.1;Name=purM;gene=purM;inference=ab initio prediction:Prodigal:2.6,similar to AA sequence:UniProtKB:P99163;locus_tag=DILJNIAH_01705;product=Phosphoribosylformylglycinamidine cyclo-ligase
1	Prodigal:2.6	CDS	1788640	1790124	.	-	0	ID=DILJNIAH_01706;eC_number=2.4.2.14;Name=purF;gene=purF;inference=ab initio prediction:Prodigal:2.6,similar to AA sequence:UniProtKB:P99164;locus_tag=DILJNIAH_01706;product=Amidophosphoribosyltransferase
1	Prodigal:2.6	CDS	1790103	1792292	.	-	0	ID=DILJNIAH_01707;eC_number=6.3.5.3;Name=purL;gene=purL;inference=ab initio prediction:Prodigal:2.6,similar to AA sequence:UniProtKB:P65901;locus_tag=DILJNIAH_01707;product=Phosphoribosylformylglycinamidine synthase subunit PurL
1	Prodigal:2.6	CDS	1792285	1792956	.	-	0	ID=DILJNIAH_01708;eC_number=6.3.5.3;Name=purQ;gene=purQ;inference=ab initio prediction:Prodigal:2.6,similar to AA sequence:UniProtKB:P99166;locus_tag=DILJNIAH_01708;product=Phosphoribosylformylglycinamidine synthase subunit PurQ
1	Prodigal:2.6	CDS	1792958	1793218	.	-	0	ID=DILJNIAH_01709;eC_number=6.3.5.3;Name=purS;dbxref=COG:COG1828;gene=purS;inference=ab initio prediction:Prodigal:2.6,similar to AA sequence:UniProtKB:P12049;locus_tag=DILJNIAH_01709;product=Phosphoribosylformylglycinamidine synthase subunit PurS
1	Prodigal:2.6	CDS	1793218	1793922	.	-	0	ID=DILJNIAH_01710;eC_number=6.3.2.6;Name=purC;gene=purC;inference=ab initio prediction:Prodigal:2.6,similar to AA sequence:UniProtKB:P99064;locus_tag=DILJNIAH_01710;product=Phosphoribosylaminoimidazole-succinocarboxamide synthase
1	Prodigal:2.6	CDS	1793923	1795050	.	-	0	ID=DILJNIAH_01711;eC_number=6.3.4.18;Name=purK;gene=purK;inference=ab initio prediction:Prodigal:2.6,similar to AA sequence:UniProtKB:Q7A695;locus_tag=DILJNIAH_01711;product=N5-carboxyaminoimidazole ribonucleotide synthase
1	Prodigal:2.6	CDS	1795037	1795519	.	-	0	ID=DILJNIAH_01712;eC_number=5.4.99.18;Name=purE;dbxref=COG:COG0041;gene=purE;inference=ab initio prediction:Prodigal:2.6,similar to AA sequence:UniProtKB:Q9WYS7;locus_tag=DILJNIAH_01712;product=N5-carboxyaminoimidazole ribonucleotide mutase
1	Prodigal:2.6	CDS	1795724	1796584	.	+	0	ID=DILJNIAH_01713;Name=folD;gene=folD;inference=ab initio prediction:Prodigal:2.6,similar to AA sequence:UniProtKB:Q7A697;locus_tag=DILJNIAH_01713;product=Bifunctional protein FolD protein
1	Prodigal:2.6	CDS	1796957	1797274	.	+	0	ID=DILJNIAH_01714;inference=ab initio prediction:Prodigal:2.6,similar to AA sequence:UniProtKB:P56957;locus_tag=DILJNIAH_01714;product=Pesticidal crystal protein Cry22Aa
1	Prodigal:2.6	CDS	1797813	1798937	.	+	0	ID=DILJNIAH_01715;eC_number=1.10.3.-;Name=qoxA;gene=qoxA;inference=ab initio prediction:Prodigal:2.6,similar to AA sequence:UniProtKB:Q7A698;locus_tag=DILJNIAH_01715;product=putative quinol oxidase subunit 2
1	Prodigal:2.6	CDS	1798937	1800925	.	+	0	ID=DILJNIAH_01716;eC_number=1.10.3.-;Name=qoxB;gene=qoxB;inference=ab initio prediction:Prodigal:2.6,similar to AA sequence:UniProtKB:Q7A699;locus_tag=DILJNIAH_01716;product=putative quinol oxidase subunit 1
1	Prodigal:2.6	CDS	1800915	1801520	.	+	0	ID=DILJNIAH_01717;eC_number=1.10.3.-;Name=qoxC;gene=qoxC;inference=ab initio prediction:Prodigal:2.6,similar to AA sequence:UniProtKB:E0TW65;locus_tag=DILJNIAH_01717;product=Quinol oxidase subunit 3
1	Prodigal:2.6	CDS	1801517	1801807	.	+	0	ID=DILJNIAH_01718;eC_number=1.10.3.-;Name=qoxD;gene=qoxD;inference=ab initio prediction:Prodigal:2.6,similar to AA sequence:UniProtKB:E0TW64;locus_tag=DILJNIAH_01718;product=Quinol oxidase subunit 4
1	Prodigal:2.6	CDS	1801973	1802902	.	+	0	ID=DILJNIAH_01719;eC_number=3.2.-.-;Name=rihC;dbxref=COG:COG1957;gene=rihC;inference=ab initio prediction:Prodigal:2.6,similar to AA sequence:UniProtKB:P22564;locus_tag=DILJNIAH_01719;product=Non-specific ribonucleoside hydrolase RihC
1	Prodigal:2.6	CDS	1803059	1804261	.	-	0	ID=DILJNIAH_01720;Name=fmtA;gene=fmtA;inference=ab initio prediction:Prodigal:2.6,similar to AA sequence:UniProtKB:Q7A6A2;locus_tag=DILJNIAH_01720;product=Protein FmtA
1	Prodigal:2.6	CDS	1805068	1806306	.	+	0	ID=DILJNIAH_01721;eC_number=2.7.8.-;Name=tagT;dbxref=COG:COG1316;gene=tagT;inference=ab initio prediction:Prodigal:2.6,similar to AA sequence:UniProtKB:Q7WY78;locus_tag=DILJNIAH_01721;product=Polyisoprenyl-teichoic acid--peptidoglycan teichoic acid transferase TagT
1	Prodigal:2.6	CDS	1806354	1806824	.	+	0	ID=DILJNIAH_01722;inference=ab initio prediction:Prodigal:2.6;locus_tag=DILJNIAH_01722;product=hypothetical protein
1	Prodigal:2.6	CDS	1807172	1807303	.	+	0	ID=DILJNIAH_01723;inference=ab initio prediction:Prodigal:2.6;locus_tag=DILJNIAH_01723;product=hypothetical protein
1	Prodigal:2.6	CDS	1807398	1807820	.	+	0	ID=DILJNIAH_01724;eC_number=2.3.1.-;inference=ab initio prediction:Prodigal:2.6,similar to AA sequence:UniProtKB:Q5HH30;locus_tag=DILJNIAH_01724;product=Acetyltransferase
1	Prodigal:2.6	CDS	1808061	1812068	.	+	0	ID=DILJNIAH_01725;Name=atl_3;dbxref=COG:COG4193;gene=atl_3;inference=ab initio prediction:Prodigal:2.6,similar to AA sequence:UniProtKB:O33635;locus_tag=DILJNIAH_01725;product=Bifunctional autolysin
1	Prodigal:2.6	CDS	1812308	1812727	.	-	0	ID=DILJNIAH_01726;Name=slyA_2;gene=slyA_2;inference=ab initio prediction:Prodigal:2.6,similar to AA sequence:UniProtKB:P69989;locus_tag=DILJNIAH_01726;product=Transcriptional regulator SlyA
1	Prodigal:2.6	CDS	1812881	1813888	.	+	0	ID=DILJNIAH_01727;inference=ab initio prediction:Prodigal:2.6;locus_tag=DILJNIAH_01727;product=hypothetical protein
1	Prodigal:2.6	CDS	1814031	1815215	.	+	0	ID=DILJNIAH_01728;eC_number=2.6.1.-;Name=patA_1;dbxref=COG:COG0436;gene=patA_1;inference=ab initio prediction:Prodigal:2.6,similar to AA sequence:UniProtKB:P16524;locus_tag=DILJNIAH_01728;product=Putative N-acetyl-LL-diaminopimelate aminotransferase
1	Prodigal:2.6	CDS	1815560	1816378	.	-	0	ID=DILJNIAH_01729;eC_number=4.1.3.36;Name=menB;dbxref=COG:COG0447;gene=menB;inference=ab initio prediction:Prodigal:2.6,similar to AA sequence:UniProtKB:Q5HH38;locus_tag=DILJNIAH_01729;product=1%2C4-dihydroxy-2-naphthoyl-CoA synthase
1	Prodigal:2.6	CDS	1816371	1817174	.	-	0	ID=DILJNIAH_01730;eC_number=4.2.99.20;Name=menH;dbxref=COG:COG0596;gene=menH;inference=ab initio prediction:Prodigal:2.6,similar to AA sequence:UniProtKB:P37355;locus_tag=DILJNIAH_01730;product=2-succinyl-6-hydroxy-2%2C4-cyclohexadiene-1-carboxylate synthase
1	Prodigal:2.6	CDS	1817161	1818834	.	-	0	ID=DILJNIAH_01731;eC_number=2.2.1.9;Name=menD;gene=menD;inference=ab initio prediction:Prodigal:2.6,similar to AA sequence:UniProtKB:Q71YZ2;locus_tag=DILJNIAH_01731;product=2-succinyl-5-enolpyruvyl-6-hydroxy-3-cyclohexene-1-carboxylate synthase
1	Prodigal:2.6	CDS	1818821	1820182	.	-	0	ID=DILJNIAH_01732;eC_number=5.4.4.2;Name=pchA;dbxref=COG:COG1169;gene=pchA;inference=ab initio prediction:Prodigal:2.6,similar to AA sequence:UniProtKB:Q51508;locus_tag=DILJNIAH_01732;product=Salicylate biosynthesis isochorismate synthase
1	Prodigal:2.6	CDS	1820361	1821299	.	+	0	ID=DILJNIAH_01733;eC_number=2.5.1.74;Name=menA;dbxref=COG:COG1575;gene=menA;inference=ab initio prediction:Prodigal:2.6,similar to AA sequence:UniProtKB:P9WIP3;locus_tag=DILJNIAH_01733;product=1%2C4-dihydroxy-2-naphthoate octaprenyltransferase
1	Prodigal:2.6	CDS	1821592	1822149	.	-	0	ID=DILJNIAH_01734;inference=ab initio prediction:Prodigal:2.6;locus_tag=DILJNIAH_01734;product=hypothetical protein
1	Prodigal:2.6	CDS	1822380	1822595	.	+	0	ID=DILJNIAH_01735;inference=ab initio prediction:Prodigal:2.6;locus_tag=DILJNIAH_01735;product=hypothetical protein
1	Prodigal:2.6	CDS	1823246	1823404	.	+	0	ID=DILJNIAH_01736;inference=ab initio prediction:Prodigal:2.6;locus_tag=DILJNIAH_01736;product=hypothetical protein
1	Prodigal:2.6	CDS	1823474	1823890	.	-	0	ID=DILJNIAH_01737;Name=argO_1;gene=argO_1;inference=ab initio prediction:Prodigal:2.6,protein motif:HAMAP:MF_01901;locus_tag=DILJNIAH_01737;product=Arginine exporter protein ArgO
1	Prodigal:2.6	CDS	1823965	1824090	.	-	0	ID=DILJNIAH_01738;Name=argO_2;gene=argO_2;inference=ab initio prediction:Prodigal:2.6,protein motif:HAMAP:MF_01901;locus_tag=DILJNIAH_01738;product=Arginine exporter protein ArgO
1	Prodigal:2.6	CDS	1824094	1824435	.	-	0	ID=DILJNIAH_01739;inference=ab initio prediction:Prodigal:2.6;locus_tag=DILJNIAH_01739;product=hypothetical protein
1	Prodigal:2.6	CDS	1824648	1824884	.	-	0	ID=DILJNIAH_01740;inference=ab initio prediction:Prodigal:2.6;locus_tag=DILJNIAH_01740;product=hypothetical protein
1	Prodigal:2.6	CDS	1825086	1825337	.	-	0	ID=DILJNIAH_01741;inference=ab initio prediction:Prodigal:2.6;locus_tag=DILJNIAH_01741;product=hypothetical protein
1	Aragorn:1.2	tRNA	1826335	1826425	.	-	.	ID=DILJNIAH_01742;inference=COORDINATES:profile:Aragorn:1.2;locus_tag=DILJNIAH_01742;product=tRNA-Ser(gct)
1	Aragorn:1.2	tRNA	1826428	1826502	.	-	.	ID=DILJNIAH_01743;inference=COORDINATES:profile:Aragorn:1.2;locus_tag=DILJNIAH_01743;product=tRNA-Asn(gtt)
1	Prodigal:2.6	CDS	1826684	1827259	.	-	0	ID=DILJNIAH_01744;Name=comK;dbxref=COG:COG4903;gene=comK;inference=ab initio prediction:Prodigal:2.6,similar to AA sequence:UniProtKB:P40396;locus_tag=DILJNIAH_01744;product=Competence transcription factor
1	Prodigal:2.6	CDS	1827474	1827692	.	+	0	ID=DILJNIAH_01745;inference=ab initio prediction:Prodigal:2.6;locus_tag=DILJNIAH_01745;product=hypothetical protein
1	Prodigal:2.6	CDS	1827770	1828756	.	-	0	ID=DILJNIAH_01746;eC_number=6.3.1.20;inference=ab initio prediction:Prodigal:2.6,similar to AA sequence:UniProtKB:A0A0H3JR16;locus_tag=DILJNIAH_01746;product=Lipoate--protein ligase 1
1	Prodigal:2.6	CDS	1828961	1829146	.	+	0	ID=DILJNIAH_01747;inference=ab initio prediction:Prodigal:2.6;locus_tag=DILJNIAH_01747;product=hypothetical protein
1	Prodigal:2.6	CDS	1829152	1829754	.	+	0	ID=DILJNIAH_01748;inference=ab initio prediction:Prodigal:2.6;locus_tag=DILJNIAH_01748;product=hypothetical protein
1	Prodigal:2.6	CDS	1829857	1831362	.	-	0	ID=DILJNIAH_01749;eC_number=3.1.3.6;Name=cpdB_2;dbxref=COG:COG0737;gene=cpdB_2;inference=ab initio prediction:Prodigal:2.6,similar to AA sequence:UniProtKB:P08331;locus_tag=DILJNIAH_01749;product=2'%2C3'-cyclic-nucleotide 2'-phosphodiesterase/3'-nucleotidase
1	Prodigal:2.6	CDS	1831501	1832859	.	-	0	ID=DILJNIAH_01750;Name=ktrB_1;dbxref=COG:COG0168;gene=ktrB_1;inference=ab initio prediction:Prodigal:2.6,similar to AA sequence:UniProtKB:O32081;locus_tag=DILJNIAH_01750;product=Ktr system potassium uptake protein B
1	Prodigal:2.6	CDS	1832877	1834634	.	-	0	ID=DILJNIAH_01751;eC_number=3.4.21.-;inference=ab initio prediction:Prodigal:2.6,similar to AA sequence:UniProtKB:Q7A6C9;locus_tag=DILJNIAH_01751;product=Serine protease HtrA-like protein
1	Prodigal:2.6	CDS	1834845	1835651	.	-	0	ID=DILJNIAH_01752;inference=ab initio prediction:Prodigal:2.6,similar to AA sequence:UniProtKB:P0AEC0;locus_tag=DILJNIAH_01752;note=UPF0053 inner membrane protein YoaE;product=hypothetical protein
1	Prodigal:2.6	CDS	1835960	1837522	.	-	0	ID=DILJNIAH_01753;Name=prfC;gene=prfC;inference=ab initio prediction:Prodigal:2.6,similar to AA sequence:UniProtKB:Q99V72;locus_tag=DILJNIAH_01753;product=Peptide chain release factor 3
1	Prodigal:2.6	CDS	1837526	1837741	.	-	0	ID=DILJNIAH_01754;inference=ab initio prediction:Prodigal:2.6;locus_tag=DILJNIAH_01754;product=hypothetical protein
1	Prodigal:2.6	CDS	1837761	1839245	.	-	0	ID=DILJNIAH_01755;eC_number=6.3.2.7;Name=murE;gene=murE;inference=ab initio prediction:Prodigal:2.6,similar to AA sequence:UniProtKB:P65480;locus_tag=DILJNIAH_01755;product=UDP-N-acetylmuramoyl-L-alanyl-D-glutamate--L-lysine ligase
1	Prodigal:2.6	CDS	1839766	1840941	.	+	0	ID=DILJNIAH_01756;eC_number=2.4.1.315;Name=ugtP;dbxref=COG:COG0707;gene=ugtP;inference=ab initio prediction:Prodigal:2.6,similar to AA sequence:UniProtKB:Q2FZP7;locus_tag=DILJNIAH_01756;product=Processive diacylglycerol beta-glucosyltransferase
1	Prodigal:2.6	CDS	1840919	1842112	.	+	0	ID=DILJNIAH_01757;Name=ltaA;gene=ltaA;inference=ab initio prediction:Prodigal:2.6,similar to AA sequence:UniProtKB:Q2FZP8;locus_tag=DILJNIAH_01757;product=putative glycolipid permease LtaA
1	Prodigal:2.6	CDS	1842376	1842885	.	-	0	ID=DILJNIAH_01758;eC_number=3.1.-.-;inference=ab initio prediction:Prodigal:2.6,similar to AA sequence:UniProtKB:Q7A6D4;locus_tag=DILJNIAH_01758;product=Putative phosphoesterase
1	Prodigal:2.6	CDS	1843038	1843793	.	-	0	ID=DILJNIAH_01759;Name=ybbA;dbxref=COG:COG2819;gene=ybbA;inference=ab initio prediction:Prodigal:2.6,similar to AA sequence:UniProtKB:P55192;locus_tag=DILJNIAH_01759;product=putative protein YbbA
1	Prodigal:2.6	CDS	1843985	1845103	.	+	0	ID=DILJNIAH_01760;dbxref=COG:COG0628;inference=ab initio prediction:Prodigal:2.6,similar to AA sequence:UniProtKB:P9WFM5;locus_tag=DILJNIAH_01760;product=Putative transport protein
1	Prodigal:2.6	CDS	1845500	1846270	.	-	0	ID=DILJNIAH_01761;eC_number=1.3.1.39;Name=fabI;gene=fabI;inference=ab initio prediction:Prodigal:2.6,similar to AA sequence:UniProtKB:Q6GI75;locus_tag=DILJNIAH_01761;product=Enoyl-[acyl-carrier-protein] reductase [NADPH] FabI
1	Prodigal:2.6	CDS	1846492	1846863	.	-	0	ID=DILJNIAH_01762;inference=ab initio prediction:Prodigal:2.6;locus_tag=DILJNIAH_01762;product=hypothetical protein
1	Prodigal:2.6	CDS	1848482	1850740	.	-	0	ID=DILJNIAH_01763;Name=uvrA_1;dbxref=COG:COG0178;gene=uvrA_1;inference=ab initio prediction:Prodigal:2.6,similar to AA sequence:UniProtKB:Q9WYV0;locus_tag=DILJNIAH_01763;product=UvrABC system protein A
1	Prodigal:2.6	CDS	1850859	1851236	.	-	0	ID=DILJNIAH_01764;eC_number=1.1.1.49;Name=zwf_2;dbxref=COG:COG0364;gene=zwf_2;inference=ab initio prediction:Prodigal:2.6,similar to AA sequence:UniProtKB:P54547;locus_tag=DILJNIAH_01764;product=Glucose-6-phosphate 1-dehydrogenase
1	Prodigal:2.6	CDS	1851245	1851490	.	-	0	ID=DILJNIAH_01765;eC_number=1.1.1.49;Name=zwf_3;dbxref=COG:COG0364;gene=zwf_3;inference=ab initio prediction:Prodigal:2.6,similar to AA sequence:UniProtKB:P54547;locus_tag=DILJNIAH_01765;product=Glucose-6-phosphate 1-dehydrogenase
1	Prodigal:2.6	CDS	1851722	1851880	.	-	0	ID=DILJNIAH_01766;eC_number=1.1.1.49;Name=zwf_4;dbxref=COG:COG0364;gene=zwf_4;inference=ab initio prediction:Prodigal:2.6,similar to AA sequence:UniProtKB:P54547;locus_tag=DILJNIAH_01766;product=Glucose-6-phosphate 1-dehydrogenase
1	Prodigal:2.6	CDS	1851913	1852218	.	-	0	ID=DILJNIAH_01767;eC_number=1.1.1.363;Name=zwf_5;gene=zwf_5;inference=ab initio prediction:Prodigal:2.6,similar to AA sequence:UniProtKB:P11411;locus_tag=DILJNIAH_01767;product=Glucose-6-phosphate 1-dehydrogenase
1	Prodigal:2.6	CDS	1852319	1852522	.	+	0	ID=DILJNIAH_01768;inference=ab initio prediction:Prodigal:2.6;locus_tag=DILJNIAH_01768;product=hypothetical protein
1	Prodigal:2.6	CDS	1852795	1853058	.	-	0	ID=DILJNIAH_01769;inference=ab initio prediction:Prodigal:2.6;locus_tag=DILJNIAH_01769;product=hypothetical protein
1	Prodigal:2.6	CDS	1853119	1853742	.	-	0	ID=DILJNIAH_01770;inference=ab initio prediction:Prodigal:2.6;locus_tag=DILJNIAH_01770;product=hypothetical protein
1	Prodigal:2.6	CDS	1854452	1856296	.	-	0	ID=DILJNIAH_01771;Name=napA;gene=napA;inference=ab initio prediction:Prodigal:2.6,similar to AA sequence:UniProtKB:P26235;locus_tag=DILJNIAH_01771;product=Na(+)/H(+) antiporter
1	Prodigal:2.6	CDS	1856306	1857691	.	-	0	ID=DILJNIAH_01772;Name=mgtE;dbxref=COG:COG2239;gene=mgtE;inference=ab initio prediction:Prodigal:2.6,similar to AA sequence:UniProtKB:Q830V1;locus_tag=DILJNIAH_01772;product=Magnesium transporter MgtE
1	Prodigal:2.6	CDS	1857716	1858570	.	-	0	ID=DILJNIAH_01773;eC_number=5.4.99.23;Name=rluD_3;dbxref=COG:COG0564;gene=rluD_3;inference=ab initio prediction:Prodigal:2.6,similar to AA sequence:UniProtKB:P33643;locus_tag=DILJNIAH_01773;product=Ribosomal large subunit pseudouridine synthase D
1	Prodigal:2.6	CDS	1858567	1859376	.	-	0	ID=DILJNIAH_01774;eC_number=2.7.1.23;Name=nadK;gene=nadK;inference=ab initio prediction:Prodigal:2.6,similar to AA sequence:UniProtKB:P65777;locus_tag=DILJNIAH_01774;product=NAD kinase
1	Prodigal:2.6	CDS	1859390	1860025	.	-	0	ID=DILJNIAH_01775;eC_number=2.7.6.5;Name=yjbM;dbxref=COG:COG2357;gene=yjbM;inference=ab initio prediction:Prodigal:2.6,similar to AA sequence:UniProtKB:O31611;locus_tag=DILJNIAH_01775;product=GTP pyrophosphokinase YjbM
1	Prodigal:2.6	CDS	1860042	1860389	.	-	0	ID=DILJNIAH_01776;inference=ab initio prediction:Prodigal:2.6;locus_tag=DILJNIAH_01776;product=hypothetical protein
1	Prodigal:2.6	CDS	1860673	1861263	.	+	0	ID=DILJNIAH_01777;eC_number=3.6.1.-;Name=yjbK;dbxref=COG:COG4116;gene=yjbK;inference=ab initio prediction:Prodigal:2.6,similar to AA sequence:UniProtKB:O31609;locus_tag=DILJNIAH_01777;product=Putative triphosphatase YjbK
1	Prodigal:2.6	CDS	1861327	1861710	.	+	0	ID=DILJNIAH_01778;Name=yjbI;dbxref=COG:COG2346;gene=yjbI;inference=ab initio prediction:Prodigal:2.6,similar to AA sequence:UniProtKB:O31607;locus_tag=DILJNIAH_01778;product=Group 2 truncated hemoglobin YjbI
1	Prodigal:2.6	CDS	1861733	1862530	.	+	0	ID=DILJNIAH_01779;inference=ab initio prediction:Prodigal:2.6,similar to AA sequence:UniProtKB:Q99V89;locus_tag=DILJNIAH_01779;note=UPF0413 protein SA0860;product=hypothetical protein
1	Prodigal:2.6	CDS	1862994	1864802	.	-	0	ID=DILJNIAH_01780;eC_number=3.4.24.-;Name=pepF1_2;gene=pepF1_2;inference=ab initio prediction:Prodigal:2.6,similar to AA sequence:UniProtKB:P54124;locus_tag=DILJNIAH_01780;product=Oligoendopeptidase F%2C plasmid
1	Prodigal:2.6	CDS	1864853	1865833	.	-	0	ID=DILJNIAH_01781;Name=coiA;dbxref=COG:COG4469;gene=coiA;inference=ab initio prediction:Prodigal:2.6,similar to AA sequence:UniProtKB:O31604;locus_tag=DILJNIAH_01781;product=Competence protein CoiA
1	Prodigal:2.6	CDS	1865929	1866651	.	-	0	ID=DILJNIAH_01782;Name=mecA;dbxref=COG:COG4862;gene=mecA;inference=ab initio prediction:Prodigal:2.6,similar to AA sequence:UniProtKB:P37958;locus_tag=DILJNIAH_01782;product=Adapter protein MecA 1
1	Prodigal:2.6	CDS	1867006	1867401	.	-	0	ID=DILJNIAH_01783;Name=spxA;gene=spxA;inference=ab initio prediction:Prodigal:2.6,similar to AA sequence:UniProtKB:P60379;locus_tag=DILJNIAH_01783;product=Regulatory protein Spx
1	Prodigal:2.6	CDS	1867692	1868681	.	+	0	ID=DILJNIAH_01784;eC_number=6.1.1.2;Name=trpS;gene=trpS;inference=ab initio prediction:Prodigal:2.6,similar to AA sequence:UniProtKB:P67593;locus_tag=DILJNIAH_01784;product=Tryptophan--tRNA ligase
1	Prodigal:2.6	CDS	1868739	1870382	.	-	0	ID=DILJNIAH_01785;Name=dppE;dbxref=COG:COG4166;gene=dppE;inference=ab initio prediction:Prodigal:2.6,similar to AA sequence:UniProtKB:P26906;locus_tag=DILJNIAH_01785;product=Dipeptide-binding protein DppE
1	Prodigal:2.6	CDS	1870409	1871347	.	-	0	ID=DILJNIAH_01786;Name=oppF;dbxref=COG:COG4608;gene=oppF;inference=ab initio prediction:Prodigal:2.6,similar to AA sequence:UniProtKB:P24137;locus_tag=DILJNIAH_01786;product=Oligopeptide transport ATP-binding protein OppF
1	Prodigal:2.6	CDS	1871340	1872419	.	-	0	ID=DILJNIAH_01787;Name=oppD_3;dbxref=COG:COG0444;gene=oppD_3;inference=ab initio prediction:Prodigal:2.6,similar to AA sequence:UniProtKB:P24136;locus_tag=DILJNIAH_01787;product=Oligopeptide transport ATP-binding protein OppD
1	Prodigal:2.6	CDS	1872434	1873504	.	-	0	ID=DILJNIAH_01788;Name=oppC;dbxref=COG:COG1173;gene=oppC;inference=ab initio prediction:Prodigal:2.6,similar to AA sequence:UniProtKB:P24139;locus_tag=DILJNIAH_01788;product=Oligopeptide transport system permease protein OppC
[truncated: 2,678,597 more chars]
