# Supplementary material for: Rapid methicillin resistance diversification in Staphylococcus epidermidis colonizing human neonates
Source: Nat Commun. 2021 Oct 18;12:6062. doi: 10.1038/s41467-021-26392-8 (PMC8523572; doi:10.1038/s41467-021-26392-8)
Supplement: Supplementary file 3 — Source Data [file 41467_2021_26392_MOESM3_ESM.zip › ConS_Data/Fig4D/ConS_348_0518/ConS_087_0518.gff]

##gff-version 3
##sequence-region 1 1 2656850
##sequence-region 2 1 23285
##sequence-region 3 1 4607
##sequence-region 4 1 2415
1	Prodigal:2.6	CDS	1	1356	.	+	0	ID=JPDIJPMC_00001;Name=dnaA;gene=dnaA;inference=ab initio prediction:Prodigal:2.6,similar to AA sequence:UniProtKB:P68866;locus_tag=JPDIJPMC_00001;product=Chromosomal replication initiator protein DnaA
1	Prodigal:2.6	CDS	1665	2798	.	+	0	ID=JPDIJPMC_00002;Name=dnaN;gene=dnaN;inference=ab initio prediction:Prodigal:2.6,similar to AA sequence:UniProtKB:P99103;locus_tag=JPDIJPMC_00002;product=Beta sliding clamp
1	Prodigal:2.6	CDS	3231	3467	.	+	0	ID=JPDIJPMC_00003;inference=ab initio prediction:Prodigal:2.6;locus_tag=JPDIJPMC_00003;product=hypothetical protein
1	Prodigal:2.6	CDS	3464	4579	.	+	0	ID=JPDIJPMC_00004;Name=recF;dbxref=COG:COG1195;gene=recF;inference=ab initio prediction:Prodigal:2.6,similar to AA sequence:UniProtKB:P9WHI9;locus_tag=JPDIJPMC_00004;product=DNA replication and repair protein RecF
1	Prodigal:2.6	CDS	4590	6521	.	+	0	ID=JPDIJPMC_00005;eC_number=5.99.1.3;Name=gyrB;gene=gyrB;inference=ab initio prediction:Prodigal:2.6,similar to AA sequence:UniProtKB:Q6GKU0;locus_tag=JPDIJPMC_00005;product=DNA gyrase subunit B
1	Prodigal:2.6	CDS	6558	9239	.	+	0	ID=JPDIJPMC_00006;eC_number=5.99.1.3;Name=gyrA;gene=gyrA;inference=ab initio prediction:Prodigal:2.6,similar to AA sequence:UniProtKB:Q99XG5;locus_tag=JPDIJPMC_00006;product=DNA gyrase subunit A
1	Prodigal:2.6	CDS	9631	10464	.	-	0	ID=JPDIJPMC_00007;eC_number=4.2.1.136;Name=nnrD;dbxref=COG:COG0063;gene=nnrD;inference=ab initio prediction:Prodigal:2.6,similar to AA sequence:UniProtKB:Q833Y3;locus_tag=JPDIJPMC_00007;product=ADP-dependent (S)-NAD(P)H-hydrate dehydratase
1	Prodigal:2.6	CDS	11291	12577	.	+	0	ID=JPDIJPMC_00008;eC_number=6.1.1.11;Name=serS;gene=serS;inference=ab initio prediction:Prodigal:2.6,similar to AA sequence:UniProtKB:P99178;locus_tag=JPDIJPMC_00008;product=Serine--tRNA ligase
1	Prodigal:2.6	CDS	13107	14111	.	-	0	ID=JPDIJPMC_00009;eC_number=3.1.4.12;Name=smcL;gene=smcL;inference=ab initio prediction:Prodigal:2.6,similar to AA sequence:UniProtKB:Q9RLV9;locus_tag=JPDIJPMC_00009;product=Sphingomyelinase C
1	Prodigal:2.6	CDS	14475	15167	.	+	0	ID=JPDIJPMC_00010;Name=ygaZ;dbxref=COG:COG1296;gene=ygaZ;inference=ab initio prediction:Prodigal:2.6,similar to AA sequence:UniProtKB:P76630;locus_tag=JPDIJPMC_00010;product=Inner membrane protein YgaZ
1	Prodigal:2.6	CDS	15164	15493	.	+	0	ID=JPDIJPMC_00011;inference=ab initio prediction:Prodigal:2.6;locus_tag=JPDIJPMC_00011;product=hypothetical protein
1	Prodigal:2.6	CDS	15783	16751	.	+	0	ID=JPDIJPMC_00012;eC_number=2.3.1.31;Name=metXA;dbxref=COG:COG2021;gene=metXA;inference=ab initio prediction:Prodigal:2.6,similar to AA sequence:UniProtKB:K4ICC9;locus_tag=JPDIJPMC_00012;product=Homoserine O-acetyltransferase
1	Prodigal:2.6	CDS	16999	17925	.	+	0	ID=JPDIJPMC_00013;inference=ab initio prediction:Prodigal:2.6;locus_tag=JPDIJPMC_00013;product=hypothetical protein
1	Prodigal:2.6	CDS	17954	19921	.	+	0	ID=JPDIJPMC_00014;eC_number=3.1.4.-;Name=gdpP;dbxref=COG:COG3887;gene=gdpP;inference=ab initio prediction:Prodigal:2.6,similar to AA sequence:UniProtKB:A4ITV2;locus_tag=JPDIJPMC_00014;product=Cyclic-di-AMP phosphodiesterase GdpP
1	Prodigal:2.6	CDS	19918	20364	.	+	0	ID=JPDIJPMC_00015;Name=rplI;gene=rplI;inference=ab initio prediction:Prodigal:2.6,similar to AA sequence:UniProtKB:P66318;locus_tag=JPDIJPMC_00015;product=50S ribosomal protein L9
1	Prodigal:2.6	CDS	20535	21935	.	+	0	ID=JPDIJPMC_00016;eC_number=3.6.4.12;Name=dnaC;dbxref=COG:COG0305;gene=dnaC;inference=ab initio prediction:Prodigal:2.6,similar to AA sequence:UniProtKB:P37469;locus_tag=JPDIJPMC_00016;product=Replicative DNA helicase
1	Prodigal:2.6	CDS	22214	23497	.	+	0	ID=JPDIJPMC_00017;eC_number=6.3.4.4;Name=purA;gene=purA;inference=ab initio prediction:Prodigal:2.6,similar to AA sequence:UniProtKB:P99099;locus_tag=JPDIJPMC_00017;product=Adenylosuccinate synthetase
1	Aragorn:1.2	tRNA	23921	23995	.	+	.	ID=JPDIJPMC_00018;inference=COORDINATES:profile:Aragorn:1.2;locus_tag=JPDIJPMC_00018;product=tRNA-Glu(ttc)
1	Aragorn:1.2	tRNA	24001	24073	.	+	.	ID=JPDIJPMC_00019;inference=COORDINATES:profile:Aragorn:1.2;locus_tag=JPDIJPMC_00019;product=tRNA-Asp(gtc)
1	Prodigal:2.6	CDS	24550	25251	.	+	0	ID=JPDIJPMC_00020;Name=walR;dbxref=COG:COG0745;gene=walR;inference=ab initio prediction:Prodigal:2.6,similar to AA sequence:UniProtKB:Q2G2U6;locus_tag=JPDIJPMC_00020;product=Transcriptional regulatory protein WalR
1	Prodigal:2.6	CDS	25264	27096	.	+	0	ID=JPDIJPMC_00021;eC_number=2.7.13.3;Name=walK;gene=walK;inference=ab initio prediction:Prodigal:2.6,similar to AA sequence:UniProtKB:Q5HK19;locus_tag=JPDIJPMC_00021;product=Sensor protein kinase WalK
1	Prodigal:2.6	CDS	27140	28426	.	+	0	ID=JPDIJPMC_00022;inference=ab initio prediction:Prodigal:2.6;locus_tag=JPDIJPMC_00022;product=hypothetical protein
1	Prodigal:2.6	CDS	28427	29218	.	+	0	ID=JPDIJPMC_00023;Name=yycI;dbxref=COG:COG4853;gene=yycI;inference=ab initio prediction:Prodigal:2.6,similar to AA sequence:UniProtKB:Q45612;locus_tag=JPDIJPMC_00023;product=Two-component system WalR/WalK regulatory protein YycI
1	Prodigal:2.6	CDS	29839	30639	.	+	0	ID=JPDIJPMC_00024;eC_number=3.-.-.-;Name=yycJ;dbxref=COG:COG1235;gene=yycJ;inference=ab initio prediction:Prodigal:2.6,similar to AA sequence:UniProtKB:C0SP91;locus_tag=JPDIJPMC_00024;product=Putative metallo-hydrolase YycJ
1	Prodigal:2.6	CDS	31038	32210	.	-	0	ID=JPDIJPMC_00025;inference=ab initio prediction:Prodigal:2.6;locus_tag=JPDIJPMC_00025;product=hypothetical protein
1	Prodigal:2.6	CDS	33026	33505	.	+	0	ID=JPDIJPMC_00026;eC_number=2.1.1.177;Name=rlmH;dbxref=COG:COG1576;gene=rlmH;inference=ab initio prediction:Prodigal:2.6,similar to AA sequence:UniProtKB:P0C1V0;locus_tag=JPDIJPMC_00026;product=Ribosomal RNA large subunit methyltransferase H
1	Prodigal:2.6	CDS	33809	34042	.	-	0	ID=JPDIJPMC_00027;inference=ab initio prediction:Prodigal:2.6;locus_tag=JPDIJPMC_00027;product=hypothetical protein
1	Prodigal:2.6	CDS	34205	35377	.	+	0	ID=JPDIJPMC_00028;inference=ab initio prediction:Prodigal:2.6;locus_tag=JPDIJPMC_00028;product=hypothetical protein
1	Prodigal:2.6	CDS	35611	39117	.	+	0	ID=JPDIJPMC_00029;Name=sdrG;gene=sdrG;inference=ab initio prediction:Prodigal:2.6,similar to AA sequence:UniProtKB:Q9KI13;locus_tag=JPDIJPMC_00029;product=Serine-aspartate repeat-containing protein G
1	Prodigal:2.6	CDS	39125	40714	.	+	0	ID=JPDIJPMC_00030;eC_number=2.4.1.-;Name=gtf1_1;dbxref=COG:COG0438;gene=gtf1_1;inference=ab initio prediction:Prodigal:2.6,similar to AA sequence:UniProtKB:Q9AET5;locus_tag=JPDIJPMC_00030;product=Glycosyltransferase Gtf1
1	Prodigal:2.6	CDS	40707	42026	.	+	0	ID=JPDIJPMC_00031;Name=gtf2_1;gene=gtf2_1;inference=ab initio prediction:Prodigal:2.6,similar to AA sequence:UniProtKB:Q3S2Y1;locus_tag=JPDIJPMC_00031;product=Glycosyltransferase-stabilizing protein Gtf2
1	Prodigal:2.6	CDS	42207	42710	.	-	0	ID=JPDIJPMC_00032;inference=ab initio prediction:Prodigal:2.6;locus_tag=JPDIJPMC_00032;product=hypothetical protein
1	Prodigal:2.6	CDS	42725	43039	.	-	0	ID=JPDIJPMC_00033;inference=ab initio prediction:Prodigal:2.6;locus_tag=JPDIJPMC_00033;product=hypothetical protein
1	Prodigal:2.6	CDS	43132	43473	.	-	0	ID=JPDIJPMC_00034;inference=ab initio prediction:Prodigal:2.6;locus_tag=JPDIJPMC_00034;product=hypothetical protein
1	Prodigal:2.6	CDS	43997	45625	.	-	0	ID=JPDIJPMC_00035;Name=hin_1;dbxref=COG:COG1961;gene=hin_1;inference=ab initio prediction:Prodigal:2.6,similar to AA sequence:UniProtKB:P03013;locus_tag=JPDIJPMC_00035;product=DNA-invertase hin
1	Prodigal:2.6	CDS	45647	46996	.	-	0	ID=JPDIJPMC_00036;Name=hin_2;dbxref=COG:COG1961;gene=hin_2;inference=ab initio prediction:Prodigal:2.6,similar to AA sequence:UniProtKB:P03013;locus_tag=JPDIJPMC_00036;product=DNA-invertase hin
1	Prodigal:2.6	CDS	47230	49017	.	-	0	ID=JPDIJPMC_00037;inference=ab initio prediction:Prodigal:2.6;locus_tag=JPDIJPMC_00037;product=hypothetical protein
1	Prodigal:2.6	CDS	49017	49307	.	-	0	ID=JPDIJPMC_00038;inference=ab initio prediction:Prodigal:2.6;locus_tag=JPDIJPMC_00038;product=hypothetical protein
1	Prodigal:2.6	CDS	49404	50495	.	+	0	ID=JPDIJPMC_00039;inference=ab initio prediction:Prodigal:2.6;locus_tag=JPDIJPMC_00039;product=hypothetical protein
1	Prodigal:2.6	CDS	51223	52713	.	+	0	ID=JPDIJPMC_00040;inference=ab initio prediction:Prodigal:2.6;locus_tag=JPDIJPMC_00040;product=hypothetical protein
1	Prodigal:2.6	CDS	53337	54419	.	-	0	ID=JPDIJPMC_00041;eC_number=3.1.2.6;Name=gloC;dbxref=COG:COG0491;gene=gloC;inference=ab initio prediction:Prodigal:2.6,similar to AA sequence:UniProtKB:P75849;locus_tag=JPDIJPMC_00041;product=Hydroxyacylglutathione hydrolase GloC
1	Prodigal:2.6	CDS	54438	55505	.	-	0	ID=JPDIJPMC_00042;Name=dsrE2;dbxref=COG:COG2210;gene=dsrE2;inference=ab initio prediction:Prodigal:2.6,similar to AA sequence:UniProtKB:D3RPC1;locus_tag=JPDIJPMC_00042;product=Sulfur carrier protein DsrE2
1	Prodigal:2.6	CDS	55644	55904	.	+	0	ID=JPDIJPMC_00043;Name=ricR_1;dbxref=COG:COG1937;gene=ricR_1;inference=ab initio prediction:Prodigal:2.6,similar to AA sequence:UniProtKB:O07434;locus_tag=JPDIJPMC_00043;product=Copper-sensing transcriptional repressor RicR
1	Prodigal:2.6	CDS	55901	56659	.	+	0	ID=JPDIJPMC_00044;inference=ab initio prediction:Prodigal:2.6;locus_tag=JPDIJPMC_00044;product=hypothetical protein
1	Prodigal:2.6	CDS	56875	61737	.	+	0	ID=JPDIJPMC_00045;Name=pls_1;gene=pls_1;inference=ab initio prediction:Prodigal:2.6,similar to AA sequence:UniProtKB:P80544;locus_tag=JPDIJPMC_00045;product=Surface protein
1	Prodigal:2.6	CDS	61861	63477	.	+	0	ID=JPDIJPMC_00046;inference=ab initio prediction:Prodigal:2.6;locus_tag=JPDIJPMC_00046;product=hypothetical protein
1	Prodigal:2.6	CDS	63637	65148	.	-	0	ID=JPDIJPMC_00047;eC_number=2.4.1.52;Name=tagE_1;dbxref=COG:COG0438;gene=tagE_1;inference=ab initio prediction:Prodigal:2.6,similar to AA sequence:UniProtKB:P13484;locus_tag=JPDIJPMC_00047;product=Poly(glycerol-phosphate) alpha-glucosyltransferase
1	Prodigal:2.6	CDS	65171	66895	.	-	0	ID=JPDIJPMC_00048;eC_number=6.3.2.10;Name=murF_1;dbxref=COG:COG0770;gene=murF_1;inference=ab initio prediction:Prodigal:2.6,similar to AA sequence:UniProtKB:P11880;locus_tag=JPDIJPMC_00048;product=UDP-N-acetylmuramoyl-tripeptide--D-alanyl-D-alanine ligase
1	Prodigal:2.6	CDS	66944	67222	.	-	0	ID=JPDIJPMC_00049;inference=ab initio prediction:Prodigal:2.6;locus_tag=JPDIJPMC_00049;product=hypothetical protein
1	Prodigal:2.6	CDS	68206	68532	.	+	0	ID=JPDIJPMC_00050;Name=immR_1;dbxref=COG:COG1396;gene=immR_1;inference=ab initio prediction:Prodigal:2.6,similar to AA sequence:UniProtKB:P96631;locus_tag=JPDIJPMC_00050;product=HTH-type transcriptional regulator ImmR
1	Prodigal:2.6	CDS	68569	69387	.	+	0	ID=JPDIJPMC_00051;inference=ab initio prediction:Prodigal:2.6;locus_tag=JPDIJPMC_00051;product=hypothetical protein
1	Prodigal:2.6	CDS	70013	70162	.	-	0	ID=JPDIJPMC_00052;inference=ab initio prediction:Prodigal:2.6;locus_tag=JPDIJPMC_00052;product=hypothetical protein
1	Prodigal:2.6	CDS	70373	70942	.	-	0	ID=JPDIJPMC_00053;inference=ab initio prediction:Prodigal:2.6;locus_tag=JPDIJPMC_00053;product=hypothetical protein
1	Prodigal:2.6	CDS	71292	72236	.	-	0	ID=JPDIJPMC_00054;Name=gbuC;gene=gbuC;inference=ab initio prediction:Prodigal:2.6,similar to AA sequence:UniProtKB:Q9RR44;locus_tag=JPDIJPMC_00054;product=Glycine betaine/carnitine transport binding protein GbuC
1	Prodigal:2.6	CDS	72260	74941	.	-	0	ID=JPDIJPMC_00055;Name=ydfJ;dbxref=COG:COG2409;gene=ydfJ;inference=ab initio prediction:Prodigal:2.6,similar to AA sequence:UniProtKB:P96687;locus_tag=JPDIJPMC_00055;product=Membrane protein YdfJ
1	Prodigal:2.6	CDS	75483	76247	.	-	0	ID=JPDIJPMC_00056;eC_number=1.1.1.169;Name=panE_1;dbxref=COG:COG1893;gene=panE_1;inference=ab initio prediction:Prodigal:2.6,similar to AA sequence:UniProtKB:P37402;locus_tag=JPDIJPMC_00056;product=2-dehydropantoate 2-reductase
1	Prodigal:2.6	CDS	76210	76425	.	-	0	ID=JPDIJPMC_00057;inference=ab initio prediction:Prodigal:2.6;locus_tag=JPDIJPMC_00057;product=hypothetical protein
1	Prodigal:2.6	CDS	76552	77226	.	+	0	ID=JPDIJPMC_00058;inference=ab initio prediction:Prodigal:2.6;locus_tag=JPDIJPMC_00058;product=hypothetical protein
1	Prodigal:2.6	CDS	77364	78437	.	+	0	ID=JPDIJPMC_00059;inference=ab initio prediction:Prodigal:2.6;locus_tag=JPDIJPMC_00059;product=hypothetical protein
1	Prodigal:2.6	CDS	78472	79221	.	+	0	ID=JPDIJPMC_00060;inference=ab initio prediction:Prodigal:2.6;locus_tag=JPDIJPMC_00060;product=hypothetical protein
1	Prodigal:2.6	CDS	79263	80240	.	+	0	ID=JPDIJPMC_00061;Name=ypuA;dbxref=COG:COG4086;gene=ypuA;inference=ab initio prediction:Prodigal:2.6,similar to AA sequence:UniProtKB:P31847;locus_tag=JPDIJPMC_00061;product=putative protein YpuA
1	Prodigal:2.6	CDS	80642	81898	.	+	0	ID=JPDIJPMC_00062;inference=ab initio prediction:Prodigal:2.6;locus_tag=JPDIJPMC_00062;product=hypothetical protein
1	Prodigal:2.6	CDS	82083	82184	.	+	0	ID=JPDIJPMC_00063;inference=ab initio prediction:Prodigal:2.6;locus_tag=JPDIJPMC_00063;product=hypothetical protein
1	Prodigal:2.6	CDS	82313	82552	.	+	0	ID=JPDIJPMC_00064;inference=ab initio prediction:Prodigal:2.6;locus_tag=JPDIJPMC_00064;product=hypothetical protein
1	Prodigal:2.6	CDS	82584	83258	.	-	0	ID=JPDIJPMC_00065;inference=ab initio prediction:Prodigal:2.6;locus_tag=JPDIJPMC_00065;product=hypothetical protein
1	Prodigal:2.6	CDS	83288	83785	.	-	0	ID=JPDIJPMC_00066;inference=ab initio prediction:Prodigal:2.6;locus_tag=JPDIJPMC_00066;product=hypothetical protein
1	Prodigal:2.6	CDS	83790	84155	.	-	0	ID=JPDIJPMC_00067;inference=ab initio prediction:Prodigal:2.6;locus_tag=JPDIJPMC_00067;product=hypothetical protein
1	Prodigal:2.6	CDS	84164	86227	.	-	0	ID=JPDIJPMC_00068;Name=xerC_1;dbxref=COG:COG4974;gene=xerC_1;inference=ab initio prediction:Prodigal:2.6,similar to AA sequence:UniProtKB:P39776;locus_tag=JPDIJPMC_00068;product=Tyrosine recombinase XerC
1	Prodigal:2.6	CDS	86230	87342	.	-	0	ID=JPDIJPMC_00069;Name=xerC_2;dbxref=COG:COG4974;gene=xerC_2;inference=ab initio prediction:Prodigal:2.6,similar to AA sequence:UniProtKB:P39776;locus_tag=JPDIJPMC_00069;product=Tyrosine recombinase XerC
1	Prodigal:2.6	CDS	87704	88255	.	+	0	ID=JPDIJPMC_00070;inference=ab initio prediction:Prodigal:2.6;locus_tag=JPDIJPMC_00070;product=hypothetical protein
1	Prodigal:2.6	CDS	88275	89111	.	+	0	ID=JPDIJPMC_00071;eC_number=3.4.21.-;Name=splF_1;dbxref=COG:COG3591;gene=splF_1;inference=ab initio prediction:Prodigal:2.6,similar to AA sequence:UniProtKB:Q2FXC8;locus_tag=JPDIJPMC_00071;product=Serine protease SplF
1	Prodigal:2.6	CDS	89581	91476	.	-	0	ID=JPDIJPMC_00072;eC_number=2.4.-.-;Name=epsH;dbxref=COG:COG0463;gene=epsH;inference=ab initio prediction:Prodigal:2.6,similar to AA sequence:UniProtKB:P71057;locus_tag=JPDIJPMC_00072;product=Putative glycosyltransferase EpsH
1	Prodigal:2.6	CDS	91491	92558	.	-	0	ID=JPDIJPMC_00073;Name=icaC_1;dbxref=COG:COG3936;gene=icaC_1;inference=ab initio prediction:Prodigal:2.6,similar to AA sequence:UniProtKB:Q5HKP7;locus_tag=JPDIJPMC_00073;product=putative poly-beta-1%2C6-N-acetyl-D-glucosamine export protein
1	Prodigal:2.6	CDS	92649	93212	.	-	0	ID=JPDIJPMC_00074;eC_number=3.1.21.3;Name=hsdR;gene=hsdR;inference=ab initio prediction:Prodigal:2.6,similar to AA sequence:UniProtKB:Q7A801;locus_tag=JPDIJPMC_00074;product=Type-1 restriction enzyme R protein
1	Prodigal:2.6	CDS	93441	94460	.	+	0	ID=JPDIJPMC_00075;inference=ab initio prediction:Prodigal:2.6;locus_tag=JPDIJPMC_00075;product=hypothetical protein
1	Prodigal:2.6	CDS	94585	94818	.	+	0	ID=JPDIJPMC_00076;inference=ab initio prediction:Prodigal:2.6;locus_tag=JPDIJPMC_00076;product=hypothetical protein
1	Prodigal:2.6	CDS	95113	95982	.	+	0	ID=JPDIJPMC_00077;eC_number=2.7.7.9;Name=gtaB_1;dbxref=COG:COG1210;gene=gtaB_1;inference=ab initio prediction:Prodigal:2.6,similar to AA sequence:UniProtKB:Q2G1T6;locus_tag=JPDIJPMC_00077;product=UTP--glucose-1-phosphate uridylyltransferase
1	Prodigal:2.6	CDS	96079	97314	.	+	0	ID=JPDIJPMC_00078;inference=ab initio prediction:Prodigal:2.6;locus_tag=JPDIJPMC_00078;product=hypothetical protein
1	Prodigal:2.6	CDS	97414	99903	.	+	0	ID=JPDIJPMC_00079;eC_number=2.7.8.12;Name=tagF_1;dbxref=COG:COG1887;gene=tagF_1;inference=ab initio prediction:Prodigal:2.6,similar to AA sequence:UniProtKB:P13485;locus_tag=JPDIJPMC_00079;product=Teichoic acid poly(glycerol phosphate) polymerase
1	Prodigal:2.6	CDS	99938	102838	.	+	0	ID=JPDIJPMC_00080;eC_number=2.7.8.12;Name=tarF;gene=tarF;inference=ab initio prediction:Prodigal:2.6,similar to AA sequence:UniProtKB:Q8RKI5;locus_tag=JPDIJPMC_00080;product=Teichoic acid poly(glycerol phosphate) polymerase
1	Prodigal:2.6	CDS	103632	105695	.	+	0	ID=JPDIJPMC_00081;eC_number=3.6.3.54;Name=copB;gene=copB;inference=ab initio prediction:Prodigal:2.6,similar to AA sequence:UniProtKB:P05425;locus_tag=JPDIJPMC_00081;product=Copper-exporting P-type ATPase B
1	Prodigal:2.6	CDS	105710	107143	.	+	0	ID=JPDIJPMC_00082;eC_number=1.-.-.-;Name=mco;gene=mco;inference=ab initio prediction:Prodigal:2.6,similar to AA sequence:UniProtKB:Q69HT9;locus_tag=JPDIJPMC_00082;product=Multicopper oxidase mco
1	Prodigal:2.6	CDS	107163	107645	.	+	0	ID=JPDIJPMC_00083;Name=ydhK;gene=ydhK;inference=ab initio prediction:Prodigal:2.6,similar to AA sequence:UniProtKB:O05503;locus_tag=JPDIJPMC_00083;product=putative protein YdhK
1	Prodigal:2.6	CDS	107851	108246	.	-	0	ID=JPDIJPMC_00084;eC_number=1.20.4.4;Name=arsC_1;gene=arsC_1;inference=ab initio prediction:Prodigal:2.6,similar to AA sequence:UniProtKB:P0A005;locus_tag=JPDIJPMC_00084;product=Arsenate reductase
1	Prodigal:2.6	CDS	108263	109561	.	-	0	ID=JPDIJPMC_00085;Name=arsB_1;dbxref=COG:COG1055;gene=arsB_1;inference=ab initio prediction:Prodigal:2.6,similar to AA sequence:UniProtKB:P0AB93;locus_tag=JPDIJPMC_00085;product=Arsenical pump membrane protein
1	Prodigal:2.6	CDS	109555	109869	.	-	0	ID=JPDIJPMC_00086;Name=sdpR;dbxref=COG:COG0640;gene=sdpR;inference=ab initio prediction:Prodigal:2.6,similar to AA sequence:UniProtKB:O32242;locus_tag=JPDIJPMC_00086;product=Transcriptional repressor SdpR
1	Prodigal:2.6	CDS	110019	111764	.	-	0	ID=JPDIJPMC_00087;eC_number=3.6.3.16;Name=arsA;gene=arsA;inference=ab initio prediction:Prodigal:2.6,similar to AA sequence:UniProtKB:P08690;locus_tag=JPDIJPMC_00087;product=Arsenical pump-driving ATPase
1	Prodigal:2.6	CDS	111730	112077	.	-	0	ID=JPDIJPMC_00088;Name=arsD;gene=arsD;inference=ab initio prediction:Prodigal:2.6,similar to AA sequence:UniProtKB:P46003;locus_tag=JPDIJPMC_00088;product=Arsenical resistance operon trans-acting repressor ArsD
1	Prodigal:2.6	CDS	112597	112917	.	+	0	ID=JPDIJPMC_00089;Name=arsR;dbxref=COG:COG0640;gene=arsR;inference=ab initio prediction:Prodigal:2.6,similar to AA sequence:UniProtKB:P45949;locus_tag=JPDIJPMC_00089;product=Arsenical resistance operon repressor
1	Prodigal:2.6	CDS	113005	113889	.	+	0	ID=JPDIJPMC_00090;dbxref=COG:COG0701;inference=ab initio prediction:Prodigal:2.6,similar to AA sequence:UniProtKB:Q8DUY3;locus_tag=JPDIJPMC_00090;product=Putative two-component membrane permease complex subunit SMU_747c
1	Prodigal:2.6	CDS	113903	114031	.	+	0	ID=JPDIJPMC_00091;inference=ab initio prediction:Prodigal:2.6;locus_tag=JPDIJPMC_00091;product=hypothetical protein
1	Prodigal:2.6	CDS	114385	115170	.	+	0	ID=JPDIJPMC_00092;inference=ab initio prediction:Prodigal:2.6,similar to AA sequence:UniProtKB:Q2FVD0;locus_tag=JPDIJPMC_00092;product=putative protein
1	Prodigal:2.6	CDS	115447	116415	.	+	0	ID=JPDIJPMC_00093;Name=mscS_1;dbxref=COG:COG0668;gene=mscS_1;inference=ab initio prediction:Prodigal:2.6,similar to AA sequence:UniProtKB:Q8R6L9;locus_tag=JPDIJPMC_00093;product=Small-conductance mechanosensitive channel
1	Prodigal:2.6	CDS	116780	117592	.	+	0	ID=JPDIJPMC_00094;eC_number=3.-.-.-;inference=ab initio prediction:Prodigal:2.6,similar to AA sequence:UniProtKB:Q7A484;locus_tag=JPDIJPMC_00094;product=putative hydrolase
1	Prodigal:2.6	CDS	117856	118434	.	-	0	ID=JPDIJPMC_00095;inference=ab initio prediction:Prodigal:2.6;locus_tag=JPDIJPMC_00095;product=hypothetical protein
1	Prodigal:2.6	CDS	118865	119767	.	+	0	ID=JPDIJPMC_00096;inference=ab initio prediction:Prodigal:2.6;locus_tag=JPDIJPMC_00096;product=hypothetical protein
1	Prodigal:2.6	CDS	120513	120707	.	-	0	ID=JPDIJPMC_00097;inference=ab initio prediction:Prodigal:2.6;locus_tag=JPDIJPMC_00097;product=hypothetical protein
1	Prodigal:2.6	CDS	120719	120916	.	-	0	ID=JPDIJPMC_00098;inference=ab initio prediction:Prodigal:2.6;locus_tag=JPDIJPMC_00098;product=hypothetical protein
1	Prodigal:2.6	CDS	121458	121817	.	-	0	ID=JPDIJPMC_00099;inference=ab initio prediction:Prodigal:2.6;locus_tag=JPDIJPMC_00099;product=hypothetical protein
1	Prodigal:2.6	CDS	122135	123115	.	-	0	ID=JPDIJPMC_00100;eC_number=1.3.1.-;Name=dus;gene=dus;inference=ab initio prediction:Prodigal:2.6,similar to AA sequence:UniProtKB:P67717;locus_tag=JPDIJPMC_00100;product=putative tRNA-dihydrouridine synthase
1	Prodigal:2.6	CDS	123314	124798	.	+	0	ID=JPDIJPMC_00101;eC_number=1.1.5.4;Name=mqo2_1;gene=mqo2_1;inference=ab initio prediction:Prodigal:2.6,similar to AA sequence:UniProtKB:P99115;locus_tag=JPDIJPMC_00101;product=putative malate:quinone oxidoreductase 2
1	Prodigal:2.6	CDS	125572	126339	.	+	0	ID=JPDIJPMC_00102;eC_number=1.1.1.6;Name=golD;gene=golD;inference=ab initio prediction:Prodigal:2.6,similar to AA sequence:UniProtKB:Q92EU6;locus_tag=JPDIJPMC_00102;product=NAD-dependent glycerol dehydrogenase
1	Prodigal:2.6	CDS	127011	127556	.	-	0	ID=JPDIJPMC_00103;inference=ab initio prediction:Prodigal:2.6;locus_tag=JPDIJPMC_00103;product=hypothetical protein
1	Prodigal:2.6	CDS	127786	128100	.	-	0	ID=JPDIJPMC_00104;inference=ab initio prediction:Prodigal:2.6;locus_tag=JPDIJPMC_00104;product=hypothetical protein
1	Prodigal:2.6	CDS	128217	128711	.	-	0	ID=JPDIJPMC_00105;inference=ab initio prediction:Prodigal:2.6;locus_tag=JPDIJPMC_00105;product=hypothetical protein
1	Prodigal:2.6	CDS	128931	130328	.	+	0	ID=JPDIJPMC_00106;Name=uhpT;dbxref=COG:COG2271;gene=uhpT;inference=ab initio prediction:Prodigal:2.6,similar to AA sequence:UniProtKB:P0AGC0;locus_tag=JPDIJPMC_00106;product=Hexose-6-phosphate:phosphate antiporter
1	Prodigal:2.6	CDS	130408	131163	.	-	0	ID=JPDIJPMC_00107;dbxref=COG:COG4753;inference=ab initio prediction:Prodigal:2.6,similar to AA sequence:UniProtKB:Q5HJF7;locus_tag=JPDIJPMC_00107;product=putative response regulatory protein
1	Prodigal:2.6	CDS	131175	131723	.	-	0	ID=JPDIJPMC_00108;eC_number=2.7.13.3;dbxref=COG:COG2972;inference=ab initio prediction:Prodigal:2.6,similar to AA sequence:UniProtKB:Q5HJF6;locus_tag=JPDIJPMC_00108;product=putative sensor-like histidine kinase
1	Prodigal:2.6	CDS	131768	132712	.	-	0	ID=JPDIJPMC_00109;eC_number=2.7.13.3;dbxref=COG:COG2972;inference=ab initio prediction:Prodigal:2.6,similar to AA sequence:UniProtKB:Q5HJF6;locus_tag=JPDIJPMC_00109;product=putative sensor-like histidine kinase
1	Prodigal:2.6	CDS	132709	133683	.	-	0	ID=JPDIJPMC_00110;dbxref=COG:COG1840;inference=ab initio prediction:Prodigal:2.6,similar to AA sequence:UniProtKB:P43951;locus_tag=JPDIJPMC_00110;product=putative protein
1	Prodigal:2.6	CDS	133876	134217	.	-	0	ID=JPDIJPMC_00111;inference=ab initio prediction:Prodigal:2.6;locus_tag=JPDIJPMC_00111;product=hypothetical protein
1	Prodigal:2.6	CDS	134781	135632	.	+	0	ID=JPDIJPMC_00112;eC_number=3.4.21.-;Name=splF_2;dbxref=COG:COG3591;gene=splF_2;inference=ab initio prediction:Prodigal:2.6,similar to AA sequence:UniProtKB:Q2FXC8;locus_tag=JPDIJPMC_00112;product=Serine protease SplF
1	Prodigal:2.6	CDS	135838	135990	.	+	0	ID=JPDIJPMC_00113;inference=ab initio prediction:Prodigal:2.6;locus_tag=JPDIJPMC_00113;product=hypothetical protein
1	Prodigal:2.6	CDS	136409	136963	.	+	0	ID=JPDIJPMC_00114;Name=sdrF_1;gene=sdrF_1;inference=ab initio prediction:Prodigal:2.6,similar to AA sequence:UniProtKB:Q9KI14;locus_tag=JPDIJPMC_00114;product=Serine-aspartate repeat-containing protein F
1	Prodigal:2.6	CDS	137357	142972	.	+	0	ID=JPDIJPMC_00115;Name=sasG;gene=sasG;inference=ab initio prediction:Prodigal:2.6,similar to AA sequence:UniProtKB:Q2G2B2;locus_tag=JPDIJPMC_00115;product=Surface protein G
1	Prodigal:2.6	CDS	143229	143381	.	+	0	ID=JPDIJPMC_00116;inference=ab initio prediction:Prodigal:2.6;locus_tag=JPDIJPMC_00116;product=hypothetical protein
1	Prodigal:2.6	CDS	143704	144393	.	+	0	ID=JPDIJPMC_00117;eC_number=6.3.3.3;Name=bioD1;dbxref=COG:COG0132;gene=bioD1;inference=ab initio prediction:Prodigal:2.6,similar to AA sequence:UniProtKB:P13000;locus_tag=JPDIJPMC_00117;product=ATP-dependent dethiobiotin synthetase BioD 1
1	Prodigal:2.6	CDS	144386	145741	.	+	0	ID=JPDIJPMC_00118;eC_number=2.6.1.105;Name=bioK;dbxref=COG:COG0161;gene=bioK;inference=ab initio prediction:Prodigal:2.6,similar to AA sequence:UniProtKB:P53555;locus_tag=JPDIJPMC_00118;product=L-Lysine--8-amino-7-oxononanoate transaminase
1	Prodigal:2.6	CDS	145752	146885	.	+	0	ID=JPDIJPMC_00119;eC_number=2.3.1.47;Name=bioF;gene=bioF;inference=ab initio prediction:Prodigal:2.6,similar to AA sequence:UniProtKB:P22806;locus_tag=JPDIJPMC_00119;product=8-amino-7-oxononanoate synthase
1	Prodigal:2.6	CDS	146878	147564	.	+	0	ID=JPDIJPMC_00120;eC_number=6.2.1.14;Name=bioW;dbxref=COG:COG1424;gene=bioW;inference=ab initio prediction:Prodigal:2.6,similar to AA sequence:UniProtKB:P53559;locus_tag=JPDIJPMC_00120;product=6-carboxyhexanoate--CoA ligase
1	Prodigal:2.6	CDS	147673	147990	.	-	0	ID=JPDIJPMC_00121;inference=ab initio prediction:Prodigal:2.6;locus_tag=JPDIJPMC_00121;product=hypothetical protein
1	Prodigal:2.6	CDS	148008	149195	.	-	0	ID=JPDIJPMC_00122;eC_number=3.4.22.48;Name=sspP;gene=sspP;inference=ab initio prediction:Prodigal:2.6,similar to AA sequence:UniProtKB:P81297;locus_tag=JPDIJPMC_00122;product=Staphopain A
1	Prodigal:2.6	CDS	149735	151618	.	+	0	ID=JPDIJPMC_00123;eC_number=3.1.1.3;Name=lip2_1;gene=lip2_1;inference=ab initio prediction:Prodigal:2.6,similar to AA sequence:UniProtKB:Q7A7P2;locus_tag=JPDIJPMC_00123;product=Lipase 2
1	Prodigal:2.6	CDS	151760	152158	.	+	0	ID=JPDIJPMC_00124;inference=ab initio prediction:Prodigal:2.6,similar to AA sequence:UniProtKB:Q2G1Q1;locus_tag=JPDIJPMC_00124;product=putative lipoprotein
1	Prodigal:2.6	CDS	152284	152544	.	+	0	ID=JPDIJPMC_00125;inference=ab initio prediction:Prodigal:2.6,similar to AA sequence:UniProtKB:Q2FVD0;locus_tag=JPDIJPMC_00125;product=putative protein
1	Prodigal:2.6	CDS	152689	153570	.	-	0	ID=JPDIJPMC_00126;eC_number=3.6.-.-;Name=yeiR;dbxref=COG:COG0523;gene=yeiR;inference=ab initio prediction:Prodigal:2.6,similar to AA sequence:UniProtKB:P33030;locus_tag=JPDIJPMC_00126;product=Zinc-binding GTPase YeiR
1	Prodigal:2.6	CDS	153540	154922	.	-	0	ID=JPDIJPMC_00127;inference=ab initio prediction:Prodigal:2.6;locus_tag=JPDIJPMC_00127;product=hypothetical protein
1	Prodigal:2.6	CDS	154916	156022	.	-	0	ID=JPDIJPMC_00128;eC_number=1.14.13.-;dbxref=COG:COG0492;inference=ab initio prediction:Prodigal:2.6,similar to AA sequence:UniProtKB:Q99R54;locus_tag=JPDIJPMC_00128;product=Baeyer-Villiger flavin-containing monooxygenase
1	Prodigal:2.6	CDS	156279	157274	.	+	0	ID=JPDIJPMC_00129;Name=znuA_1;dbxref=COG:COG0803;gene=znuA_1;inference=ab initio prediction:Prodigal:2.6,similar to AA sequence:UniProtKB:O34966;locus_tag=JPDIJPMC_00129;product=High-affinity zinc uptake system binding-protein ZnuA
1	Prodigal:2.6	CDS	157688	158593	.	+	0	ID=JPDIJPMC_00130;eC_number=2.7.1.180;Name=apbE;dbxref=COG:COG1477;gene=apbE;inference=ab initio prediction:Prodigal:2.6,similar to AA sequence:UniProtKB:O83774;locus_tag=JPDIJPMC_00130;product=FAD:protein FMN transferase
1	Prodigal:2.6	CDS	158676	161693	.	+	0	ID=JPDIJPMC_00131;eC_number=1.3.99.33;Name=urdA;dbxref=COG:COG1053;gene=urdA;inference=ab initio prediction:Prodigal:2.6,similar to AA sequence:UniProtKB:Q8CVD0;locus_tag=JPDIJPMC_00131;product=Urocanate reductase
1	Prodigal:2.6	CDS	161722	163098	.	+	0	ID=JPDIJPMC_00132;Name=norB_1;gene=norB_1;inference=ab initio prediction:Prodigal:2.6,similar to AA sequence:UniProtKB:Q8NWQ5;locus_tag=JPDIJPMC_00132;product=Quinolone resistance protein NorB
1	Prodigal:2.6	CDS	163267	164040	.	+	0	ID=JPDIJPMC_00133;eC_number=1.1.1.304;Name=budC;gene=budC;inference=ab initio prediction:Prodigal:2.6,similar to AA sequence:UniProtKB:Q48436;locus_tag=JPDIJPMC_00133;product=Diacetyl reductase [(S)-acetoin forming]
1	Prodigal:2.6	CDS	164168	164857	.	-	0	ID=JPDIJPMC_00134;eC_number=3.6.3.-;Name=glnQ_1;dbxref=COG:COG1126;gene=glnQ_1;inference=ab initio prediction:Prodigal:2.6,similar to AA sequence:UniProtKB:O34677;locus_tag=JPDIJPMC_00134;product=Glutamine transport ATP-binding protein GlnQ
1	Prodigal:2.6	CDS	164872	165318	.	-	0	ID=JPDIJPMC_00135;inference=ab initio prediction:Prodigal:2.6;locus_tag=JPDIJPMC_00135;product=hypothetical protein
1	Prodigal:2.6	CDS	165506	166345	.	+	0	ID=JPDIJPMC_00136;eC_number=5.1.1.7;Name=dapF;gene=dapF;inference=ab initio prediction:Prodigal:2.6,protein motif:HAMAP:MF_00197;locus_tag=JPDIJPMC_00136;product=Diaminopimelate epimerase
1	Prodigal:2.6	CDS	166342	167157	.	+	0	ID=JPDIJPMC_00137;inference=ab initio prediction:Prodigal:2.6;locus_tag=JPDIJPMC_00137;product=hypothetical protein
1	Prodigal:2.6	CDS	167150	168442	.	+	0	ID=JPDIJPMC_00138;inference=ab initio prediction:Prodigal:2.6;locus_tag=JPDIJPMC_00138;product=hypothetical protein
1	Prodigal:2.6	CDS	168493	170091	.	+	0	ID=JPDIJPMC_00139;Name=nikA;dbxref=COG:COG0747;gene=nikA;inference=ab initio prediction:Prodigal:2.6,similar to AA sequence:UniProtKB:P33590;locus_tag=JPDIJPMC_00139;product=Nickel-binding periplasmic protein
1	Prodigal:2.6	CDS	170104	171039	.	+	0	ID=JPDIJPMC_00140;Name=nikB;dbxref=COG:COG0601;gene=nikB;inference=ab initio prediction:Prodigal:2.6,similar to AA sequence:UniProtKB:P33591;locus_tag=JPDIJPMC_00140;product=Nickel transport system permease protein NikB
1	Prodigal:2.6	CDS	171036	171914	.	+	0	ID=JPDIJPMC_00141;Name=gsiD_1;dbxref=COG:COG1173;gene=gsiD_1;inference=ab initio prediction:Prodigal:2.6,similar to AA sequence:UniProtKB:P75799;locus_tag=JPDIJPMC_00141;product=Glutathione transport system permease protein GsiD
1	Prodigal:2.6	CDS	171901	172716	.	+	0	ID=JPDIJPMC_00142;Name=oppD_1;dbxref=COG:COG0444;gene=oppD_1;inference=ab initio prediction:Prodigal:2.6,similar to AA sequence:UniProtKB:P24136;locus_tag=JPDIJPMC_00142;product=Oligopeptide transport ATP-binding protein OppD
1	Prodigal:2.6	CDS	172709	173458	.	+	0	ID=JPDIJPMC_00143;Name=sapF;dbxref=COG:COG4167;gene=sapF;inference=ab initio prediction:Prodigal:2.6,similar to AA sequence:UniProtKB:P0AAH8;locus_tag=JPDIJPMC_00143;product=Putrescine export system ATP-binding protein SapF
1	Prodigal:2.6	CDS	173470	174660	.	+	0	ID=JPDIJPMC_00144;Name=yhhS_1;gene=yhhS_1;inference=ab initio prediction:Prodigal:2.6,similar to AA sequence:UniProtKB:P37621;locus_tag=JPDIJPMC_00144;product=putative MFS-type transporter YhhS
1	Prodigal:2.6	CDS	175401	177647	.	+	0	ID=JPDIJPMC_00145;eC_number=2.3.1.54;Name=pflB;dbxref=COG:COG1882;gene=pflB;inference=ab initio prediction:Prodigal:2.6,similar to AA sequence:UniProtKB:Q5HJF4;locus_tag=JPDIJPMC_00145;product=Formate acetyltransferase
1	Prodigal:2.6	CDS	177669	178424	.	+	0	ID=JPDIJPMC_00146;eC_number=1.97.1.4;Name=pflA;gene=pflA;inference=ab initio prediction:Prodigal:2.6,similar to AA sequence:UniProtKB:Q7A7X5;locus_tag=JPDIJPMC_00146;product=Pyruvate formate-lyase-activating enzyme
1	Prodigal:2.6	CDS	178563	179780	.	-	0	ID=JPDIJPMC_00147;eC_number=3.5.1.18;Name=dapE_1;gene=dapE_1;inference=ab initio prediction:Prodigal:2.6,similar to AA sequence:UniProtKB:Q99SN6;locus_tag=JPDIJPMC_00147;product=putative succinyl-diaminopimelate desuccinylase
1	Prodigal:2.6	CDS	180134	181492	.	+	0	ID=JPDIJPMC_00148;Name=brnQ_1;dbxref=COG:COG1114;gene=brnQ_1;inference=ab initio prediction:Prodigal:2.6,similar to AA sequence:UniProtKB:P0AD99;locus_tag=JPDIJPMC_00148;product=Branched-chain amino acid transport system 2 carrier protein
1	Prodigal:2.6	CDS	181958	182497	.	+	0	ID=JPDIJPMC_00149;Name=kstR2;gene=kstR2;inference=ab initio prediction:Prodigal:2.6,similar to AA sequence:UniProtKB:P9WMB9;locus_tag=JPDIJPMC_00149;product=HTH-type transcriptional repressor KstR2
1	Prodigal:2.6	CDS	182633	183529	.	+	0	ID=JPDIJPMC_00150;eC_number=2.3.1.247;Name=kce;dbxref=COG:COG3246;gene=kce;inference=ab initio prediction:Prodigal:2.6,similar to AA sequence:UniProtKB:Q8RHX2;locus_tag=JPDIJPMC_00150;product=3-keto-5-aminohexanoate cleavage enzyme
1	Prodigal:2.6	CDS	183529	184494	.	+	0	ID=JPDIJPMC_00151;eC_number=1.1.1.108;Name=lcdH_1;gene=lcdH_1;inference=ab initio prediction:Prodigal:2.6,similar to AA sequence:UniProtKB:D7URM0;locus_tag=JPDIJPMC_00151;product=L-carnitine dehydrogenase
1	Prodigal:2.6	CDS	184491	184979	.	+	0	ID=JPDIJPMC_00152;eC_number=1.1.1.108;Name=lcdH_2;gene=lcdH_2;inference=ab initio prediction:Prodigal:2.6,similar to AA sequence:UniProtKB:D7UNT2;locus_tag=JPDIJPMC_00152;product=L-carnitine dehydrogenase
1	Prodigal:2.6	CDS	185114	186301	.	+	0	ID=JPDIJPMC_00153;eC_number=3.6.3.32;Name=opuCA_1;gene=opuCA_1;inference=ab initio prediction:Prodigal:2.6,similar to AA sequence:UniProtKB:G2JZ44;locus_tag=JPDIJPMC_00153;product=Carnitine transport ATP-binding protein OpuCA
1	Prodigal:2.6	CDS	186298	186933	.	+	0	ID=JPDIJPMC_00154;Name=opuCB_1;gene=opuCB_1;inference=ab initio prediction:Prodigal:2.6,similar to AA sequence:UniProtKB:G2JZ43;locus_tag=JPDIJPMC_00154;product=Carnitine transport permease protein OpuCB
1	Prodigal:2.6	CDS	186952	187911	.	+	0	ID=JPDIJPMC_00155;Name=opuCC;gene=opuCC;inference=ab initio prediction:Prodigal:2.6,similar to AA sequence:UniProtKB:G2JZ42;locus_tag=JPDIJPMC_00155;product=Carnitine transport binding protein OpuCC
1	Prodigal:2.6	CDS	187914	188561	.	+	0	ID=JPDIJPMC_00156;Name=opuCD_1;gene=opuCD_1;inference=ab initio prediction:Prodigal:2.6,similar to AA sequence:UniProtKB:G2JZ41;locus_tag=JPDIJPMC_00156;product=Carnitine transport permease protein OpuCD
1	Prodigal:2.6	CDS	188602	189369	.	+	0	ID=JPDIJPMC_00157;eC_number=3.1.2.12;dbxref=COG:COG0627;inference=ab initio prediction:Prodigal:2.6,similar to AA sequence:UniProtKB:P44556;locus_tag=JPDIJPMC_00157;product=S-formylglutathione hydrolase
1	Prodigal:2.6	CDS	189640	191205	.	-	0	ID=JPDIJPMC_00158;inference=ab initio prediction:Prodigal:2.6;locus_tag=JPDIJPMC_00158;product=hypothetical protein
1	Prodigal:2.6	CDS	191370	192302	.	-	0	ID=JPDIJPMC_00159;eC_number=2.7.2.2;Name=arcC1;gene=arcC1;inference=ab initio prediction:Prodigal:2.6,similar to AA sequence:UniProtKB:Q7A627;locus_tag=JPDIJPMC_00159;product=Carbamate kinase 1
1	Prodigal:2.6	CDS	192325	193326	.	-	0	ID=JPDIJPMC_00160;eC_number=2.1.3.3;Name=argF;gene=argF;inference=ab initio prediction:Prodigal:2.6,similar to AA sequence:UniProtKB:P99073;locus_tag=JPDIJPMC_00160;product=Ornithine carbamoyltransferase
1	Prodigal:2.6	CDS	193811	194035	.	+	0	ID=JPDIJPMC_00161;inference=ab initio prediction:Prodigal:2.6;locus_tag=JPDIJPMC_00161;product=hypothetical protein
1	Prodigal:2.6	CDS	194139	194375	.	+	0	ID=JPDIJPMC_00162;eC_number=2.5.1.-;Name=fosB;gene=fosB;inference=ab initio prediction:Prodigal:2.6,similar to AA sequence:UniProtKB:Q739M9;locus_tag=JPDIJPMC_00162;product=Metallothiol transferase FosB
1	Prodigal:2.6	CDS	194675	195550	.	+	0	ID=JPDIJPMC_00163;Name=hel;dbxref=COG:COG2503;gene=hel;inference=ab initio prediction:Prodigal:2.6,similar to AA sequence:UniProtKB:P26093;locus_tag=JPDIJPMC_00163;product=Lipoprotein E
1	Prodigal:2.6	CDS	195840	196805	.	+	0	ID=JPDIJPMC_00164;eC_number=2.8.1.6;Name=bioB_1;gene=bioB_1;inference=ab initio prediction:Prodigal:2.6,similar to AA sequence:UniProtKB:Q7A3R9;locus_tag=JPDIJPMC_00164;product=Biotin synthase
1	Prodigal:2.6	CDS	197110	198213	.	+	0	ID=JPDIJPMC_00165;eC_number=1.1.1.6;Name=gldA;gene=gldA;inference=ab initio prediction:Prodigal:2.6,similar to AA sequence:UniProtKB:P32816;locus_tag=JPDIJPMC_00165;product=Glycerol dehydrogenase
1	Prodigal:2.6	CDS	198229	199191	.	+	0	ID=JPDIJPMC_00166;eC_number=2.7.1.121;Name=dhaK;dbxref=COG:COG2376;gene=dhaK;inference=ab initio prediction:Prodigal:2.6,similar to AA sequence:UniProtKB:Q9CIV8;locus_tag=JPDIJPMC_00166;product=PTS-dependent dihydroxyacetone kinase%2C dihydroxyacetone-binding subunit DhaK
1	Prodigal:2.6	CDS	199246	199821	.	+	0	ID=JPDIJPMC_00167;eC_number=2.7.1.121;Name=dhaL;dbxref=COG:COG2376;gene=dhaL;inference=ab initio prediction:Prodigal:2.6,similar to AA sequence:UniProtKB:Q9CIV7;locus_tag=JPDIJPMC_00167;product=PTS-dependent dihydroxyacetone kinase%2C ADP-binding subunit DhaL
1	Prodigal:2.6	CDS	199825	200199	.	+	0	ID=JPDIJPMC_00168;eC_number=2.7.1.121;Name=dhaM;dbxref=COG:COG3412;gene=dhaM;inference=ab initio prediction:Prodigal:2.6,similar to AA sequence:UniProtKB:Q9CIV6;locus_tag=JPDIJPMC_00168;product=PTS-dependent dihydroxyacetone kinase%2C phosphotransferase subunit DhaM
1	Prodigal:2.6	CDS	200279	201760	.	-	0	ID=JPDIJPMC_00169;Name=efpA;gene=efpA;inference=ab initio prediction:Prodigal:2.6,similar to AA sequence:UniProtKB:P9WJY5;locus_tag=JPDIJPMC_00169;product=putative MFS-type transporter EfpA
1	Prodigal:2.6	CDS	202059	202307	.	+	0	ID=JPDIJPMC_00170;inference=ab initio prediction:Prodigal:2.6;locus_tag=JPDIJPMC_00170;product=hypothetical protein
1	Prodigal:2.6	CDS	202868	204286	.	+	0	ID=JPDIJPMC_00171;Name=hsrA;gene=hsrA;inference=ab initio prediction:Prodigal:2.6,similar to AA sequence:UniProtKB:P31474;locus_tag=JPDIJPMC_00171;product=putative transport protein HsrA
1	Prodigal:2.6	CDS	204326	204532	.	+	0	ID=JPDIJPMC_00172;inference=ab initio prediction:Prodigal:2.6;locus_tag=JPDIJPMC_00172;product=hypothetical protein
1	Prodigal:2.6	CDS	204739	206049	.	+	0	ID=JPDIJPMC_00173;inference=ab initio prediction:Prodigal:2.6;locus_tag=JPDIJPMC_00173;product=hypothetical protein
1	Prodigal:2.6	CDS	206208	213410	.	+	0	ID=JPDIJPMC_00174;Name=tycC;gene=tycC;inference=ab initio prediction:Prodigal:2.6,similar to AA sequence:UniProtKB:O30409;locus_tag=JPDIJPMC_00174;product=Tyrocidine synthase 3
1	Prodigal:2.6	CDS	213420	214043	.	+	0	ID=JPDIJPMC_00175;eC_number=2.7.8.7;Name=sfp;dbxref=COG:COG2091;gene=sfp;inference=ab initio prediction:Prodigal:2.6,similar to AA sequence:UniProtKB:P39135;locus_tag=JPDIJPMC_00175;product=4'-phosphopantetheinyl transferase Sfp
1	Prodigal:2.6	CDS	214414	216600	.	+	0	ID=JPDIJPMC_00176;eC_number=3.1.1.3;Name=lip_1;dbxref=COG:COG1075;gene=lip_1;inference=ab initio prediction:Prodigal:2.6,similar to AA sequence:UniProtKB:P0C0R3;locus_tag=JPDIJPMC_00176;product=Lipase
1	Prodigal:2.6	CDS	216816	218219	.	+	0	ID=JPDIJPMC_00177;Name=csbC;gene=csbC;inference=ab initio prediction:Prodigal:2.6,similar to AA sequence:UniProtKB:P46333;locus_tag=JPDIJPMC_00177;product=putative metabolite transport protein CsbC
1	Prodigal:2.6	CDS	218374	220077	.	+	0	ID=JPDIJPMC_00178;inference=ab initio prediction:Prodigal:2.6;locus_tag=JPDIJPMC_00178;product=hypothetical protein
1	Prodigal:2.6	CDS	220172	220669	.	+	0	ID=JPDIJPMC_00179;inference=ab initio prediction:Prodigal:2.6;locus_tag=JPDIJPMC_00179;product=hypothetical protein
1	Prodigal:2.6	CDS	220750	221706	.	+	0	ID=JPDIJPMC_00180;Name=rarD;dbxref=COG:COG2962;gene=rarD;inference=ab initio prediction:Prodigal:2.6,similar to AA sequence:UniProtKB:P27844;locus_tag=JPDIJPMC_00180;product=Protein RarD
1	Prodigal:2.6	CDS	221814	222725	.	-	0	ID=JPDIJPMC_00181;dbxref=COG:COG0715;inference=ab initio prediction:Prodigal:2.6,similar to AA sequence:UniProtKB:P44658;locus_tag=JPDIJPMC_00181;product=Putative thiamine biosynthesis protein
1	Prodigal:2.6	CDS	223053	224471	.	-	0	ID=JPDIJPMC_00182;Name=yflS;dbxref=COG:COG0471;gene=yflS;inference=ab initio prediction:Prodigal:2.6,similar to AA sequence:UniProtKB:O34726;locus_tag=JPDIJPMC_00182;product=Putative malate transporter YflS
1	Prodigal:2.6	CDS	224796	225734	.	+	0	ID=JPDIJPMC_00183;eC_number=1.8.1.4;Name=lpd_1;dbxref=COG:COG1249;gene=lpd_1;inference=ab initio prediction:Prodigal:2.6,similar to AA sequence:UniProtKB:P85207;locus_tag=JPDIJPMC_00183;product=Dihydrolipoyl dehydrogenase
1	Prodigal:2.6	CDS	225734	226132	.	+	0	ID=JPDIJPMC_00184;eC_number=1.8.1.4;Name=lpd_2;dbxref=COG:COG1249;gene=lpd_2;inference=ab initio prediction:Prodigal:2.6,similar to AA sequence:UniProtKB:P85207;locus_tag=JPDIJPMC_00184;product=Dihydrolipoyl dehydrogenase
1	Prodigal:2.6	CDS	226174	227127	.	+	0	ID=JPDIJPMC_00185;eC_number=1.1.1.-;Name=acoA;dbxref=COG:COG1071;gene=acoA;inference=ab initio prediction:Prodigal:2.6,similar to AA sequence:UniProtKB:O31404;locus_tag=JPDIJPMC_00185;product=Acetoin:2%2C6-dichlorophenolindophenol oxidoreductase subunit alpha
1	Prodigal:2.6	CDS	227198	228238	.	+	0	ID=JPDIJPMC_00186;eC_number=1.1.1.-;Name=acoB;dbxref=COG:COG0022;gene=acoB;inference=ab initio prediction:Prodigal:2.6,similar to AA sequence:UniProtKB:P27746;locus_tag=JPDIJPMC_00186;product=Acetoin:2%2C6-dichlorophenolindophenol oxidoreductase subunit beta
1	Prodigal:2.6	CDS	228252	229529	.	+	0	ID=JPDIJPMC_00187;eC_number=2.3.1.12;Name=pdhC_1;gene=pdhC_1;inference=ab initio prediction:Prodigal:2.6,similar to AA sequence:UniProtKB:P65636;locus_tag=JPDIJPMC_00187;product=Dihydrolipoyllysine-residue acetyltransferase component of pyruvate dehydrogenase complex
1	Prodigal:2.6	CDS	229781	229936	.	+	0	ID=JPDIJPMC_00188;inference=ab initio prediction:Prodigal:2.6;locus_tag=JPDIJPMC_00188;product=hypothetical protein
1	Prodigal:2.6	CDS	230213	230725	.	+	0	ID=JPDIJPMC_00189;Name=isaB;gene=isaB;inference=ab initio prediction:Prodigal:2.6,similar to AA sequence:UniProtKB:Q2FUX3;locus_tag=JPDIJPMC_00189;product=Immunodominant staphylococcal antigen B
1	Prodigal:2.6	CDS	230890	232500	.	-	0	ID=JPDIJPMC_00190;Name=ectT;gene=ectT;inference=ab initio prediction:Prodigal:2.6,similar to AA sequence:UniProtKB:Q93AK1;locus_tag=JPDIJPMC_00190;product=Ectoine/hydroxyectoine transporter
1	Prodigal:2.6	CDS	232663	233223	.	+	0	ID=JPDIJPMC_00191;inference=ab initio prediction:Prodigal:2.6;locus_tag=JPDIJPMC_00191;product=hypothetical protein
1	Prodigal:2.6	CDS	233257	233895	.	-	0	ID=JPDIJPMC_00192;eC_number=3.4.19.3;Name=pcp;dbxref=COG:COG2039;gene=pcp;inference=ab initio prediction:Prodigal:2.6,similar to AA sequence:UniProtKB:Q5HCK7;locus_tag=JPDIJPMC_00192;product=Pyrrolidone-carboxylate peptidase
1	Prodigal:2.6	CDS	234089	235051	.	-	0	ID=JPDIJPMC_00193;inference=ab initio prediction:Prodigal:2.6,similar to AA sequence:UniProtKB:P67330;locus_tag=JPDIJPMC_00193;note=UPF0176 protein SP_0095;product=hypothetical protein
1	Prodigal:2.6	CDS	235334	236311	.	+	0	ID=JPDIJPMC_00194;eC_number=3.1.1.-;dbxref=COG:COG3386;inference=ab initio prediction:Prodigal:2.6,similar to AA sequence:UniProtKB:Q99QV3;locus_tag=JPDIJPMC_00194;product=Lactonase drp35
1	Prodigal:2.6	CDS	236571	237182	.	-	0	ID=JPDIJPMC_00195;inference=ab initio prediction:Prodigal:2.6,similar to AA sequence:UniProtKB:Q7A339;locus_tag=JPDIJPMC_00195;note=UPF0312 protein SA2479;product=hypothetical protein
1	Prodigal:2.6	CDS	238306	239802	.	-	0	ID=JPDIJPMC_00196;eC_number=1.1.5.4;Name=mqo2_2;gene=mqo2_2;inference=ab initio prediction:Prodigal:2.6,similar to AA sequence:UniProtKB:P99115;locus_tag=JPDIJPMC_00196;product=putative malate:quinone oxidoreductase 2
1	Prodigal:2.6	CDS	240154	240672	.	+	0	ID=JPDIJPMC_00197;inference=ab initio prediction:Prodigal:2.6;locus_tag=JPDIJPMC_00197;product=hypothetical protein
1	Prodigal:2.6	CDS	240818	241225	.	-	0	ID=JPDIJPMC_00198;Name=yjdF;gene=yjdF;inference=ab initio prediction:Prodigal:2.6,similar to AA sequence:UniProtKB:O31647;locus_tag=JPDIJPMC_00198;product=putative protein YjdF
1	Prodigal:2.6	CDS	241388	241798	.	-	0	ID=JPDIJPMC_00199;Name=lrpC;dbxref=COG:COG1522;gene=lrpC;inference=ab initio prediction:Prodigal:2.6,similar to AA sequence:UniProtKB:P96582;locus_tag=JPDIJPMC_00199;product=HTH-type transcriptional regulator LrpC
1	Prodigal:2.6	CDS	241901	242317	.	+	0	ID=JPDIJPMC_00200;inference=ab initio prediction:Prodigal:2.6;locus_tag=JPDIJPMC_00200;product=hypothetical protein
1	Prodigal:2.6	CDS	242554	243366	.	+	0	ID=JPDIJPMC_00201;Name=hisZ;gene=hisZ;inference=ab initio prediction:Prodigal:2.6,protein motif:HAMAP:MF_00125;locus_tag=JPDIJPMC_00201;product=ATP phosphoribosyltransferase regulatory subunit
1	Prodigal:2.6	CDS	243391	244005	.	+	0	ID=JPDIJPMC_00202;eC_number=2.4.2.17;Name=hisG;dbxref=COG:COG0040;gene=hisG;inference=ab initio prediction:Prodigal:2.6,similar to AA sequence:UniProtKB:O34520;locus_tag=JPDIJPMC_00202;product=ATP phosphoribosyltransferase
1	Prodigal:2.6	CDS	243998	245242	.	+	0	ID=JPDIJPMC_00203;eC_number=1.1.1.23;Name=hisD;dbxref=COG:COG0141;gene=hisD;inference=ab initio prediction:Prodigal:2.6,similar to AA sequence:UniProtKB:Q606Q2;locus_tag=JPDIJPMC_00203;product=Histidinol dehydrogenase
1	Prodigal:2.6	CDS	245358	245936	.	+	0	ID=JPDIJPMC_00204;eC_number=4.2.1.19;Name=hisB;gene=hisB;inference=ab initio prediction:Prodigal:2.6,similar to AA sequence:UniProtKB:P64373;locus_tag=JPDIJPMC_00204;product=Imidazoleglycerol-phosphate dehydratase
1	Prodigal:2.6	CDS	245933	246511	.	+	0	ID=JPDIJPMC_00205;eC_number=2.4.2.-;Name=hisH;dbxref=COG:COG0118;gene=hisH;inference=ab initio prediction:Prodigal:2.6,similar to AA sequence:UniProtKB:Q9KSX0;locus_tag=JPDIJPMC_00205;product=Imidazole glycerol phosphate synthase subunit HisH
1	Prodigal:2.6	CDS	246504	247208	.	+	0	ID=JPDIJPMC_00206;eC_number=5.3.1.16;Name=hisA;dbxref=COG:COG0106;gene=hisA;inference=ab initio prediction:Prodigal:2.6,similar to AA sequence:UniProtKB:A1R562;locus_tag=JPDIJPMC_00206;product=1-(5-phosphoribosyl)-5-[(5-phosphoribosylamino)methylideneamino] imidazole-4-carboxamide isomerase
1	Prodigal:2.6	CDS	247205	247963	.	+	0	ID=JPDIJPMC_00207;eC_number=4.1.3.-;Name=hisF;dbxref=COG:COG0107;gene=hisF;inference=ab initio prediction:Prodigal:2.6,similar to AA sequence:UniProtKB:P60664;locus_tag=JPDIJPMC_00207;product=Imidazole glycerol phosphate synthase subunit HisF
1	Prodigal:2.6	CDS	247960	248595	.	+	0	ID=JPDIJPMC_00208;eC_number=3.5.4.19;Name=hisI;dbxref=COG:COG0139;gene=hisI;inference=ab initio prediction:Prodigal:2.6,similar to AA sequence:UniProtKB:P9WMM7;locus_tag=JPDIJPMC_00208;product=Phosphoribosyl-AMP cyclohydrolase
1	Prodigal:2.6	CDS	248704	249489	.	-	0	ID=JPDIJPMC_00209;eC_number=2.3.1.5;Name=nat;dbxref=COG:COG2162;gene=nat;inference=ab initio prediction:Prodigal:2.6,similar to AA sequence:UniProtKB:P9WJI5;locus_tag=JPDIJPMC_00209;product=Arylamine N-acetyltransferase
1	Prodigal:2.6	CDS	249895	251961	.	+	0	ID=JPDIJPMC_00210;eC_number=3.1.1.3;Name=lip_2;dbxref=COG:COG1075;gene=lip_2;inference=ab initio prediction:Prodigal:2.6,similar to AA sequence:UniProtKB:P0C0R3;locus_tag=JPDIJPMC_00210;product=Lipase
1	Prodigal:2.6	CDS	252157	253224	.	-	0	ID=JPDIJPMC_00211;Name=icaC_2;dbxref=COG:COG3936;gene=icaC_2;inference=ab initio prediction:Prodigal:2.6,similar to AA sequence:UniProtKB:Q5HKP7;locus_tag=JPDIJPMC_00211;product=putative poly-beta-1%2C6-N-acetyl-D-glucosamine export protein
1	Prodigal:2.6	CDS	253211	254080	.	-	0	ID=JPDIJPMC_00212;eC_number=3.5.1.-;Name=icaB;dbxref=COG:COG0726;gene=icaB;inference=ab initio prediction:Prodigal:2.6,similar to AA sequence:UniProtKB:Q6TYB1;locus_tag=JPDIJPMC_00212;product=Poly-beta-1%2C6-N-acetyl-D-glucosamine N-deacetylase
1	Prodigal:2.6	CDS	254077	254382	.	-	0	ID=JPDIJPMC_00213;Name=icaD;gene=icaD;inference=ab initio prediction:Prodigal:2.6,similar to AA sequence:UniProtKB:Q5HKP9;locus_tag=JPDIJPMC_00213;product=Poly-beta-1%2C6-N-acetyl-D-glucosamine synthesis protein IcaD
1	Prodigal:2.6	CDS	254346	255584	.	-	0	ID=JPDIJPMC_00214;eC_number=2.4.1.-;Name=icaA;dbxref=COG:COG1215;gene=icaA;inference=ab initio prediction:Prodigal:2.6,similar to AA sequence:UniProtKB:Q5HKQ0;locus_tag=JPDIJPMC_00214;product=Poly-beta-1%2C6-N-acetyl-D-glucosamine synthase
1	Prodigal:2.6	CDS	255725	256306	.	+	0	ID=JPDIJPMC_00215;Name=icaR;dbxref=COG:COG1309;gene=icaR;inference=ab initio prediction:Prodigal:2.6,similar to AA sequence:UniProtKB:Q5HKQ1;locus_tag=JPDIJPMC_00215;product=Biofilm operon icaADBC HTH-type negative transcriptional regulator IcaR
1	Aragorn:1.2	tRNA	257068	257158	.	-	.	ID=JPDIJPMC_00216;inference=COORDINATES:profile:Aragorn:1.2;locus_tag=JPDIJPMC_00216;product=tRNA-Thr(cgt)
1	Prodigal:2.6	CDS	257746	258921	.	+	0	ID=JPDIJPMC_00217;Name=ydhP;dbxref=COG:COG2814;gene=ydhP;inference=ab initio prediction:Prodigal:2.6,similar to AA sequence:UniProtKB:P77389;locus_tag=JPDIJPMC_00217;product=Inner membrane transport protein YdhP
1	Prodigal:2.6	CDS	259021	260556	.	-	0	ID=JPDIJPMC_00218;eC_number=3.1.3.6;Name=cpdB_1;dbxref=COG:COG0737;gene=cpdB_1;inference=ab initio prediction:Prodigal:2.6,similar to AA sequence:UniProtKB:P08331;locus_tag=JPDIJPMC_00218;product=2'%2C3'-cyclic-nucleotide 2'-phosphodiesterase/3'-nucleotidase
1	Prodigal:2.6	CDS	260653	262203	.	-	0	ID=JPDIJPMC_00219;inference=ab initio prediction:Prodigal:2.6;locus_tag=JPDIJPMC_00219;product=hypothetical protein
1	Prodigal:2.6	CDS	262417	263394	.	+	0	ID=JPDIJPMC_00220;Name=ptxB;gene=ptxB;inference=ab initio prediction:Prodigal:2.6,similar to AA sequence:UniProtKB:O69052;locus_tag=JPDIJPMC_00220;product=putative phosphite transport system-binding protein PtxB
1	Prodigal:2.6	CDS	263508	264281	.	+	0	ID=JPDIJPMC_00221;eC_number=3.6.3.-;Name=glnQ_2;dbxref=COG:COG1126;gene=glnQ_2;inference=ab initio prediction:Prodigal:2.6,similar to AA sequence:UniProtKB:O34677;locus_tag=JPDIJPMC_00221;product=Glutamine transport ATP-binding protein GlnQ
1	Prodigal:2.6	CDS	264283	265083	.	+	0	ID=JPDIJPMC_00222;Name=phnE_1;dbxref=COG:COG3639;gene=phnE_1;inference=ab initio prediction:Prodigal:2.6,similar to AA sequence:UniProtKB:A0QQ68;locus_tag=JPDIJPMC_00222;product=Phosphate-import permease protein PhnE
1	Prodigal:2.6	CDS	265080	265895	.	+	0	ID=JPDIJPMC_00223;Name=phnE_2;dbxref=COG:COG3639;gene=phnE_2;inference=ab initio prediction:Prodigal:2.6,similar to AA sequence:UniProtKB:A0QQ68;locus_tag=JPDIJPMC_00223;product=Phosphate-import permease protein PhnE
1	Prodigal:2.6	CDS	266171	267472	.	+	0	ID=JPDIJPMC_00224;inference=ab initio prediction:Prodigal:2.6;locus_tag=JPDIJPMC_00224;product=hypothetical protein
1	Prodigal:2.6	CDS	267893	268516	.	+	0	ID=JPDIJPMC_00225;Name=sraP;gene=sraP;inference=ab initio prediction:Prodigal:2.6,similar to AA sequence:UniProtKB:Q2FUW1;locus_tag=JPDIJPMC_00225;product=Serine-rich adhesin for platelets
1	Prodigal:2.6	CDS	269119	269301	.	-	0	ID=JPDIJPMC_00226;inference=ab initio prediction:Prodigal:2.6;locus_tag=JPDIJPMC_00226;product=hypothetical protein
1	Prodigal:2.6	CDS	270355	274278	.	-	0	ID=JPDIJPMC_00227;inference=ab initio prediction:Prodigal:2.6;locus_tag=JPDIJPMC_00227;product=hypothetical protein
1	Prodigal:2.6	CDS	274708	274851	.	+	0	ID=JPDIJPMC_00228;inference=ab initio prediction:Prodigal:2.6;locus_tag=JPDIJPMC_00228;product=hypothetical protein
1	Prodigal:2.6	CDS	274794	275993	.	+	0	ID=JPDIJPMC_00229;Name=secY_1;dbxref=COG:COG0201;gene=secY_1;inference=ab initio prediction:Prodigal:2.6,similar to AA sequence:UniProtKB:O66491;locus_tag=JPDIJPMC_00229;product=Protein translocase subunit SecY
1	Prodigal:2.6	CDS	276011	277567	.	+	0	ID=JPDIJPMC_00230;inference=ab initio prediction:Prodigal:2.6;locus_tag=JPDIJPMC_00230;product=hypothetical protein
1	Prodigal:2.6	CDS	277548	279116	.	+	0	ID=JPDIJPMC_00231;Name=asp2;gene=asp2;inference=ab initio prediction:Prodigal:2.6,similar to AA sequence:UniProtKB:Q9AET8;locus_tag=JPDIJPMC_00231;product=Accessory Sec system protein Asp2
1	Prodigal:2.6	CDS	279103	279675	.	+	0	ID=JPDIJPMC_00232;Name=asp3;gene=asp3;inference=ab initio prediction:Prodigal:2.6,similar to AA sequence:UniProtKB:Q9AET7;locus_tag=JPDIJPMC_00232;product=Accessory Sec system protein Asp3
1	Prodigal:2.6	CDS	279668	282058	.	+	0	ID=JPDIJPMC_00233;Name=secA;dbxref=COG:COG0653;gene=secA;inference=ab initio prediction:Prodigal:2.6,similar to AA sequence:UniProtKB:P47994;locus_tag=JPDIJPMC_00233;product=Protein translocase subunit SecA
1	Prodigal:2.6	CDS	282076	283584	.	+	0	ID=JPDIJPMC_00234;eC_number=2.4.1.-;Name=gtf1_2;dbxref=COG:COG0438;gene=gtf1_2;inference=ab initio prediction:Prodigal:2.6,similar to AA sequence:UniProtKB:Q9AET5;locus_tag=JPDIJPMC_00234;product=Glycosyltransferase Gtf1
1	Prodigal:2.6	CDS	283577	284917	.	+	0	ID=JPDIJPMC_00235;Name=gtf2_2;gene=gtf2_2;inference=ab initio prediction:Prodigal:2.6,similar to AA sequence:UniProtKB:Q79T00;locus_tag=JPDIJPMC_00235;product=Glycosyltransferase-stabilizing protein Gtf2
1	Prodigal:2.6	CDS	285023	285370	.	+	0	ID=JPDIJPMC_00236;inference=ab initio prediction:Prodigal:2.6;locus_tag=JPDIJPMC_00236;product=hypothetical protein
1	Prodigal:2.6	CDS	285540	286019	.	+	0	ID=JPDIJPMC_00237;Name=msrAB;gene=msrAB;inference=ab initio prediction:Prodigal:2.6,similar to AA sequence:UniProtKB:P86890;locus_tag=JPDIJPMC_00237;product=Peptide methionine sulfoxide reductase msrA/msrB
1	Prodigal:2.6	CDS	286167	286523	.	-	0	ID=JPDIJPMC_00238;inference=ab initio prediction:Prodigal:2.6;locus_tag=JPDIJPMC_00238;product=hypothetical protein
1	Prodigal:2.6	CDS	286864	288036	.	+	0	ID=JPDIJPMC_00239;Name=ynfM;gene=ynfM;inference=ab initio prediction:Prodigal:2.6,similar to AA sequence:UniProtKB:P43531;locus_tag=JPDIJPMC_00239;product=Inner membrane transport protein YnfM
1	Prodigal:2.6	CDS	288198	288887	.	+	0	ID=JPDIJPMC_00240;inference=ab initio prediction:Prodigal:2.6;locus_tag=JPDIJPMC_00240;product=hypothetical protein
1	Prodigal:2.6	CDS	289282	289437	.	+	0	ID=JPDIJPMC_00241;inference=ab initio prediction:Prodigal:2.6;locus_tag=JPDIJPMC_00241;product=hypothetical protein
1	Prodigal:2.6	CDS	289636	289812	.	-	0	ID=JPDIJPMC_00242;inference=ab initio prediction:Prodigal:2.6;locus_tag=JPDIJPMC_00242;product=hypothetical protein
1	Prodigal:2.6	CDS	290126	290554	.	-	0	ID=JPDIJPMC_00243;inference=ab initio prediction:Prodigal:2.6,similar to AA sequence:UniProtKB:Q7A6M9;locus_tag=JPDIJPMC_00243;product=Organic hydroperoxide resistance protein-like protein
1	Prodigal:2.6	CDS	290804	292834	.	+	0	ID=JPDIJPMC_00244;inference=ab initio prediction:Prodigal:2.6;locus_tag=JPDIJPMC_00244;product=hypothetical protein
1	Prodigal:2.6	CDS	293202	295169	.	-	0	ID=JPDIJPMC_00245;dbxref=COG:COG1705;inference=ab initio prediction:Prodigal:2.6,similar to AA sequence:UniProtKB:Q2G222;locus_tag=JPDIJPMC_00245;product=N-acetylmuramoyl-L-alanine amidase domain-containing protein
1	Prodigal:2.6	CDS	295457	298315	.	+	0	ID=JPDIJPMC_00246;Name=yueB;dbxref=COG:COG1511;gene=yueB;inference=ab initio prediction:Prodigal:2.6,similar to AA sequence:UniProtKB:O32101;locus_tag=JPDIJPMC_00246;product=ESX secretion system protein YueB
1	Prodigal:2.6	CDS	298626	299576	.	-	0	ID=JPDIJPMC_00247;eC_number=5.3.1.8;Name=manA;dbxref=COG:COG1482;gene=manA;inference=ab initio prediction:Prodigal:2.6,similar to AA sequence:UniProtKB:O31646;locus_tag=JPDIJPMC_00247;product=Mannose-6-phosphate isomerase ManA
1	Prodigal:2.6	CDS	299592	301532	.	-	0	ID=JPDIJPMC_00248;Name=manP;dbxref=COG:COG1299;gene=manP;inference=ab initio prediction:Prodigal:2.6,similar to AA sequence:UniProtKB:O31645;locus_tag=JPDIJPMC_00248;product=PTS system mannose-specific EIIBCA component
1	Prodigal:2.6	CDS	301617	303488	.	-	0	ID=JPDIJPMC_00249;Name=manR;dbxref=COG:COG1762;gene=manR;inference=ab initio prediction:Prodigal:2.6,similar to AA sequence:UniProtKB:O31644;locus_tag=JPDIJPMC_00249;product=Transcriptional regulator ManR
1	Prodigal:2.6	CDS	303806	303940	.	-	0	ID=JPDIJPMC_00250;inference=ab initio prediction:Prodigal:2.6,similar to AA sequence:UniProtKB:P85219;locus_tag=JPDIJPMC_00250;product=Hemolysin H1C
1	Prodigal:2.6	CDS	304237	305019	.	+	0	ID=JPDIJPMC_00251;eC_number=1.1.1.304;Name=butA;gene=butA;inference=ab initio prediction:Prodigal:2.6,similar to AA sequence:UniProtKB:P99120;locus_tag=JPDIJPMC_00251;product=Diacetyl reductase [(S)-acetoin forming]
1	Prodigal:2.6	CDS	305423	305593	.	-	0	ID=JPDIJPMC_00252;inference=ab initio prediction:Prodigal:2.6;locus_tag=JPDIJPMC_00252;product=hypothetical protein
1	Prodigal:2.6	CDS	305574	306476	.	-	0	ID=JPDIJPMC_00253;inference=ab initio prediction:Prodigal:2.6;locus_tag=JPDIJPMC_00253;product=hypothetical protein
1	Prodigal:2.6	CDS	306580	307494	.	-	0	ID=JPDIJPMC_00254;inference=ab initio prediction:Prodigal:2.6;locus_tag=JPDIJPMC_00254;product=hypothetical protein
1	Prodigal:2.6	CDS	307699	308136	.	-	0	ID=JPDIJPMC_00255;inference=ab initio prediction:Prodigal:2.6;locus_tag=JPDIJPMC_00255;product=hypothetical protein
1	Prodigal:2.6	CDS	308539	309783	.	+	0	ID=JPDIJPMC_00256;eC_number=3.5.1.18;Name=dapE_2;gene=dapE_2;inference=ab initio prediction:Prodigal:2.6,similar to AA sequence:UniProtKB:Q99SN6;locus_tag=JPDIJPMC_00256;product=putative succinyl-diaminopimelate desuccinylase
1	Prodigal:2.6	CDS	310216	311739	.	+	0	ID=JPDIJPMC_00257;eC_number=3.4.24.-;Name=sepA_1;dbxref=COG:COG3227;gene=sepA_1;inference=ab initio prediction:Prodigal:2.6,similar to AA sequence:UniProtKB:P0C0Q3;locus_tag=JPDIJPMC_00257;product=Extracellular elastase
1	Prodigal:2.6	CDS	311854	312006	.	+	0	ID=JPDIJPMC_00258;inference=ab initio prediction:Prodigal:2.6;locus_tag=JPDIJPMC_00258;product=hypothetical protein
1	Prodigal:2.6	CDS	312253	312714	.	+	0	ID=JPDIJPMC_00259;Name=argR_1;gene=argR_1;inference=ab initio prediction:Prodigal:2.6,similar to AA sequence:UniProtKB:P63580;locus_tag=JPDIJPMC_00259;product=Arginine repressor
1	Prodigal:2.6	CDS	313053	314288	.	+	0	ID=JPDIJPMC_00260;eC_number=3.5.3.6;Name=arcA;gene=arcA;inference=ab initio prediction:Prodigal:2.6,similar to AA sequence:UniProtKB:P63554;locus_tag=JPDIJPMC_00260;product=Arginine deiminase
1	Prodigal:2.6	CDS	314345	315400	.	+	0	ID=JPDIJPMC_00261;eC_number=2.1.3.3;Name=arcB_1;gene=arcB_1;inference=ab initio prediction:Prodigal:2.6,similar to AA sequence:UniProtKB:P65602;locus_tag=JPDIJPMC_00261;product=Ornithine carbamoyltransferase%2C catabolic
1	Prodigal:2.6	CDS	315664	317067	.	+	0	ID=JPDIJPMC_00262;Name=arcD;dbxref=COG:COG0531;gene=arcD;inference=ab initio prediction:Prodigal:2.6,similar to AA sequence:UniProtKB:P18275;locus_tag=JPDIJPMC_00262;product=Arginine/ornithine antiporter
1	Prodigal:2.6	CDS	317286	317972	.	+	0	ID=JPDIJPMC_00263;Name=arcR;gene=arcR;inference=ab initio prediction:Prodigal:2.6,similar to AA sequence:UniProtKB:Q7A381;locus_tag=JPDIJPMC_00263;product=HTH-type transcriptional regulator ArcR
1	Prodigal:2.6	CDS	318265	319023	.	+	0	ID=JPDIJPMC_00264;eC_number=3.1.2.12;dbxref=COG:COG0627;inference=ab initio prediction:Prodigal:2.6,similar to AA sequence:UniProtKB:P44556;locus_tag=JPDIJPMC_00264;product=S-formylglutathione hydrolase
1	Prodigal:2.6	CDS	319277	320443	.	+	0	ID=JPDIJPMC_00265;Name=capA_1;gene=capA_1;inference=ab initio prediction:Prodigal:2.6,similar to AA sequence:UniProtKB:P19579;locus_tag=JPDIJPMC_00265;product=Capsule biosynthesis protein CapA
1	Prodigal:2.6	CDS	320790	322439	.	-	0	ID=JPDIJPMC_00266;eC_number=4.1.1.74;Name=ipdC;dbxref=COG:COG3961;gene=ipdC;inference=ab initio prediction:Prodigal:2.6,similar to AA sequence:UniProtKB:P23234;locus_tag=JPDIJPMC_00266;product=Indole-3-pyruvate decarboxylase
1	Prodigal:2.6	CDS	322611	323057	.	+	0	ID=JPDIJPMC_00267;Name=slyA_1;gene=slyA_1;inference=ab initio prediction:Prodigal:2.6,protein motif:HAMAP:MF_01819;locus_tag=JPDIJPMC_00267;product=Transcriptional regulator SlyA
1	Prodigal:2.6	CDS	323273	323755	.	+	0	ID=JPDIJPMC_00268;inference=ab initio prediction:Prodigal:2.6;locus_tag=JPDIJPMC_00268;product=hypothetical protein
1	Prodigal:2.6	CDS	323965	324303	.	+	0	ID=JPDIJPMC_00269;Name=essD;gene=essD;inference=ab initio prediction:Prodigal:2.6,similar to AA sequence:UniProtKB:A0A0H3KDT7;locus_tag=JPDIJPMC_00269;product=ESAT-6 secretion machinery protein EssD
1	Prodigal:2.6	CDS	325187	327808	.	+	0	ID=JPDIJPMC_00270;inference=ab initio prediction:Prodigal:2.6,similar to AA sequence:UniProtKB:Q97QY9;locus_tag=JPDIJPMC_00270;product=putative protein
1	Prodigal:2.6	CDS	328208	328375	.	-	0	ID=JPDIJPMC_00271;inference=ab initio prediction:Prodigal:2.6;locus_tag=JPDIJPMC_00271;product=hypothetical protein
1	Prodigal:2.6	CDS	328986	330323	.	+	0	ID=JPDIJPMC_00272;inference=ab initio prediction:Prodigal:2.6,similar to AA sequence:UniProtKB:O31815;locus_tag=JPDIJPMC_00272;note=UPF0714 protein YndL;product=hypothetical protein
1	Prodigal:2.6	CDS	330729	330830	.	+	0	ID=JPDIJPMC_00273;inference=ab initio prediction:Prodigal:2.6,similar to AA sequence:UniProtKB:P60876;locus_tag=JPDIJPMC_00273;product=putative protein.1
1	Prodigal:2.6	CDS	331028	331300	.	+	0	ID=JPDIJPMC_00274;inference=ab initio prediction:Prodigal:2.6;locus_tag=JPDIJPMC_00274;product=hypothetical protein
1	Prodigal:2.6	CDS	331351	333360	.	+	0	ID=JPDIJPMC_00275;eC_number=2.7.8.12;Name=tagF_2;dbxref=COG:COG1887;gene=tagF_2;inference=ab initio prediction:Prodigal:2.6,similar to AA sequence:UniProtKB:P13485;locus_tag=JPDIJPMC_00275;product=Teichoic acid poly(glycerol phosphate) polymerase
1	Prodigal:2.6	CDS	333551	335095	.	+	0	ID=JPDIJPMC_00276;inference=ab initio prediction:Prodigal:2.6;locus_tag=JPDIJPMC_00276;product=hypothetical protein
1	Prodigal:2.6	CDS	335218	336687	.	-	0	ID=JPDIJPMC_00277;eC_number=3.1.3.1;Name=phoB;dbxref=COG:COG1785;gene=phoB;inference=ab initio prediction:Prodigal:2.6,similar to AA sequence:UniProtKB:P19405;locus_tag=JPDIJPMC_00277;product=Alkaline phosphatase 3
1	Prodigal:2.6	CDS	336985	337164	.	+	0	ID=JPDIJPMC_00278;inference=ab initio prediction:Prodigal:2.6;locus_tag=JPDIJPMC_00278;product=hypothetical protein
1	Prodigal:2.6	CDS	337195	337860	.	+	0	ID=JPDIJPMC_00279;Name=graR_1;dbxref=COG:COG0745;gene=graR_1;inference=ab initio prediction:Prodigal:2.6,similar to AA sequence:UniProtKB:Q932F1;locus_tag=JPDIJPMC_00279;product=Response regulator protein GraR
1	Prodigal:2.6	CDS	337866	338762	.	+	0	ID=JPDIJPMC_00280;eC_number=2.7.13.3;Name=graS_1;dbxref=COG:COG0642;gene=graS_1;inference=ab initio prediction:Prodigal:2.6,similar to AA sequence:UniProtKB:Q2G0D9;locus_tag=JPDIJPMC_00280;product=Sensor histidine kinase GraS
1	Prodigal:2.6	CDS	338873	339622	.	+	0	ID=JPDIJPMC_00281;Name=yxdL;dbxref=COG:COG1136;gene=yxdL;inference=ab initio prediction:Prodigal:2.6,similar to AA sequence:UniProtKB:P42423;locus_tag=JPDIJPMC_00281;product=ABC transporter ATP-binding protein YxdL
1	Prodigal:2.6	CDS	339624	341636	.	+	0	ID=JPDIJPMC_00282;Name=bceB_1;dbxref=COG:COG0577;gene=bceB_1;inference=ab initio prediction:Prodigal:2.6,similar to AA sequence:UniProtKB:O34741;locus_tag=JPDIJPMC_00282;product=Bacitracin export permease protein BceB
1	Prodigal:2.6	CDS	341740	342330	.	+	0	ID=JPDIJPMC_00283;inference=ab initio prediction:Prodigal:2.6;locus_tag=JPDIJPMC_00283;product=hypothetical protein
1	Prodigal:2.6	CDS	342852	344444	.	+	0	ID=JPDIJPMC_00284;Name=yidK;dbxref=COG:COG4146;gene=yidK;inference=ab initio prediction:Prodigal:2.6,similar to AA sequence:UniProtKB:P31448;locus_tag=JPDIJPMC_00284;product=putative symporter YidK
1	Prodigal:2.6	CDS	344574	345758	.	+	0	ID=JPDIJPMC_00285;inference=ab initio prediction:Prodigal:2.6;locus_tag=JPDIJPMC_00285;product=hypothetical protein
1	Prodigal:2.6	CDS	345755	346864	.	+	0	ID=JPDIJPMC_00286;inference=ab initio prediction:Prodigal:2.6;locus_tag=JPDIJPMC_00286;product=hypothetical protein
1	Prodigal:2.6	CDS	346991	348334	.	+	0	ID=JPDIJPMC_00287;inference=ab initio prediction:Prodigal:2.6;locus_tag=JPDIJPMC_00287;product=hypothetical protein
1	Prodigal:2.6	CDS	348340	349089	.	+	0	ID=JPDIJPMC_00288;inference=ab initio prediction:Prodigal:2.6;locus_tag=JPDIJPMC_00288;product=hypothetical protein
1	Prodigal:2.6	CDS	349246	349749	.	+	0	ID=JPDIJPMC_00289;Name=ohrR;gene=ohrR;inference=ab initio prediction:Prodigal:2.6,similar to AA sequence:UniProtKB:O34777;locus_tag=JPDIJPMC_00289;product=Organic hydroperoxide resistance transcriptional regulator
1	Prodigal:2.6	CDS	349766	351109	.	+	0	ID=JPDIJPMC_00290;eC_number=1.8.1.4;Name=pdhD_1;gene=pdhD_1;inference=ab initio prediction:Prodigal:2.6,similar to AA sequence:UniProtKB:P11959;locus_tag=JPDIJPMC_00290;product=Dihydrolipoyl dehydrogenase
1	Prodigal:2.6	CDS	351122	351598	.	+	0	ID=JPDIJPMC_00291;Name=bsaA_1;gene=bsaA_1;inference=ab initio prediction:Prodigal:2.6,similar to AA sequence:UniProtKB:P99097;locus_tag=JPDIJPMC_00291;product=Glutathione peroxidase BsaA
1	Prodigal:2.6	CDS	351911	352642	.	+	0	ID=JPDIJPMC_00292;eC_number=1.8.4.8;Name=cysH;dbxref=COG:COG0175;gene=cysH;inference=ab initio prediction:Prodigal:2.6,similar to AA sequence:UniProtKB:P94498;locus_tag=JPDIJPMC_00292;product=Phosphoadenosine phosphosulfate reductase
1	Prodigal:2.6	CDS	352898	354784	.	+	0	ID=JPDIJPMC_00293;eC_number=1.8.1.2;Name=cysJ;dbxref=COG:COG0369;gene=cysJ;inference=ab initio prediction:Prodigal:2.6,similar to AA sequence:UniProtKB:O32214;locus_tag=JPDIJPMC_00293;product=Sulfite reductase [NADPH] flavoprotein alpha-component
1	Prodigal:2.6	CDS	354804	356522	.	+	0	ID=JPDIJPMC_00294;eC_number=1.8.1.2;Name=cysI;dbxref=COG:COG0155;gene=cysI;inference=ab initio prediction:Prodigal:2.6,similar to AA sequence:UniProtKB:O32213;locus_tag=JPDIJPMC_00294;product=Sulfite reductase [NADPH] hemoprotein beta-component
1	Prodigal:2.6	CDS	356544	357323	.	+	0	ID=JPDIJPMC_00295;eC_number=2.1.1.107;Name=sumT_1;dbxref=COG:COG0007;gene=sumT_1;inference=ab initio prediction:Prodigal:2.6,similar to AA sequence:UniProtKB:O34744;locus_tag=JPDIJPMC_00295;product=Uroporphyrinogen-III C-methyltransferase
1	Prodigal:2.6	CDS	357398	358009	.	+	0	ID=JPDIJPMC_00296;eC_number=1.3.1.76;Name=sirC;dbxref=COG:COG1648;gene=sirC;inference=ab initio prediction:Prodigal:2.6,similar to AA sequence:UniProtKB:P61818;locus_tag=JPDIJPMC_00296;product=Precorrin-2 dehydrogenase
1	Prodigal:2.6	CDS	358030	358929	.	+	0	ID=JPDIJPMC_00297;inference=ab initio prediction:Prodigal:2.6;locus_tag=JPDIJPMC_00297;product=hypothetical protein
1	Prodigal:2.6	CDS	358953	360131	.	+	0	ID=JPDIJPMC_00298;eC_number=2.7.7.4;Name=sat;dbxref=COG:COG2046;gene=sat;inference=ab initio prediction:Prodigal:2.6,similar to AA sequence:UniProtKB:O34764;locus_tag=JPDIJPMC_00298;product=Sulfate adenylyltransferase
1	Prodigal:2.6	CDS	360147	360746	.	+	0	ID=JPDIJPMC_00299;eC_number=2.7.1.25;Name=cysC;dbxref=COG:COG0529;gene=cysC;inference=ab initio prediction:Prodigal:2.6,similar to AA sequence:UniProtKB:O34577;locus_tag=JPDIJPMC_00299;product=putative adenylyl-sulfate kinase
1	Prodigal:2.6	CDS	361070	361375	.	+	0	ID=JPDIJPMC_00300;Name=zipA;gene=zipA;inference=ab initio prediction:Prodigal:2.6,protein motif:HAMAP:MF_00509;locus_tag=JPDIJPMC_00300;product=Cell division protein ZipA
1	Prodigal:2.6	CDS	361694	363544	.	+	0	ID=JPDIJPMC_00301;eC_number=1.1.98.6;Name=nrdD;dbxref=COG:COG1328;gene=nrdD;inference=ab initio prediction:Prodigal:2.6,similar to AA sequence:UniProtKB:P28903;locus_tag=JPDIJPMC_00301;product=Anaerobic ribonucleoside-triphosphate reductase
1	Prodigal:2.6	CDS	363541	364077	.	+	0	ID=JPDIJPMC_00302;eC_number=1.97.1.-;Name=nrdG;dbxref=COG:COG0602;gene=nrdG;inference=ab initio prediction:Prodigal:2.6,similar to AA sequence:UniProtKB:P0A9N8;locus_tag=JPDIJPMC_00302;product=Anaerobic ribonucleoside-triphosphate reductase-activating protein
1	Prodigal:2.6	CDS	364441	365739	.	+	0	ID=JPDIJPMC_00303;Name=dcuA;dbxref=COG:COG2704;gene=dcuA;inference=ab initio prediction:Prodigal:2.6,similar to AA sequence:UniProtKB:P0ABN5;locus_tag=JPDIJPMC_00303;product=Anaerobic C4-dicarboxylate transporter DcuA
1	Prodigal:2.6	CDS	366178	367782	.	+	0	ID=JPDIJPMC_00304;Name=betL;dbxref=COG:COG1292;gene=betL;inference=ab initio prediction:Prodigal:2.6,similar to AA sequence:UniProtKB:Q9X4A5;locus_tag=JPDIJPMC_00304;product=Glycine betaine transporter BetL
1	Prodigal:2.6	CDS	367830	368396	.	-	0	ID=JPDIJPMC_00305;Name=opcR;dbxref=COG:COG1510;gene=opcR;inference=ab initio prediction:Prodigal:2.6,similar to AA sequence:UniProtKB:O34709;locus_tag=JPDIJPMC_00305;product=HTH-type transcriptional repressor OpcR
1	Prodigal:2.6	CDS	368865	370355	.	+	0	ID=JPDIJPMC_00306;eC_number=1.2.1.8;Name=gbsA;dbxref=COG:COG1012;gene=gbsA;inference=ab initio prediction:Prodigal:2.6,similar to AA sequence:UniProtKB:P71016;locus_tag=JPDIJPMC_00306;product=Betaine aldehyde dehydrogenase
1	Prodigal:2.6	CDS	370515	372233	.	+	0	ID=JPDIJPMC_00307;eC_number=1.1.99.1;Name=betA;gene=betA;inference=ab initio prediction:Prodigal:2.6,similar to AA sequence:UniProtKB:P60337;locus_tag=JPDIJPMC_00307;product=Oxygen-dependent choline dehydrogenase
1	Prodigal:2.6	CDS	372555	373730	.	+	0	ID=JPDIJPMC_00308;eC_number=3.-.-.-;Name=yxeP_1;dbxref=COG:COG1473;gene=yxeP_1;inference=ab initio prediction:Prodigal:2.6,similar to AA sequence:UniProtKB:P54955;locus_tag=JPDIJPMC_00308;product=putative hydrolase YxeP
1	Prodigal:2.6	CDS	374177	374395	.	+	0	ID=JPDIJPMC_00309;inference=ab initio prediction:Prodigal:2.6;locus_tag=JPDIJPMC_00309;product=hypothetical protein
1	Prodigal:2.6	CDS	374423	374869	.	+	0	ID=JPDIJPMC_00310;eC_number=1.14.14.18;Name=hmoB;dbxref=COG:COG2329;gene=hmoB;inference=ab initio prediction:Prodigal:2.6,similar to AA sequence:UniProtKB:P38049;locus_tag=JPDIJPMC_00310;product=Heme-degrading monooxygenase HmoB
1	Prodigal:2.6	CDS	375206	376801	.	+	0	ID=JPDIJPMC_00311;eC_number=6.2.1.1;Name=acsA;dbxref=COG:COG0365;gene=acsA;inference=ab initio prediction:Prodigal:2.6,similar to AA sequence:UniProtKB:P39062;locus_tag=JPDIJPMC_00311;product=Acetyl-coenzyme A synthetase
1	Prodigal:2.6	CDS	377149	379776	.	+	0	ID=JPDIJPMC_00312;eC_number=2.7.9.1;Name=ppdK;dbxref=COG:COG0574;gene=ppdK;inference=ab initio prediction:Prodigal:2.6,similar to AA sequence:UniProtKB:P22983;locus_tag=JPDIJPMC_00312;product=Pyruvate%2C phosphate dikinase
1	Prodigal:2.6	CDS	379778	380596	.	+	0	ID=JPDIJPMC_00313;eC_number=2.7.11.32;Name=yqfL_1;dbxref=COG:COG1806;gene=yqfL_1;inference=ab initio prediction:Prodigal:2.6,similar to AA sequence:UniProtKB:P54470;locus_tag=JPDIJPMC_00313;product=Putative pyruvate%2C phosphate dikinase regulatory protein
1	Prodigal:2.6	CDS	380775	382304	.	+	0	ID=JPDIJPMC_00314;eC_number=1.1.5.4;Name=mqo2_3;gene=mqo2_3;inference=ab initio prediction:Prodigal:2.6,similar to AA sequence:UniProtKB:P99115;locus_tag=JPDIJPMC_00314;product=putative malate:quinone oxidoreductase 2
1	Prodigal:2.6	CDS	382699	383622	.	+	0	ID=JPDIJPMC_00315;inference=ab initio prediction:Prodigal:2.6;locus_tag=JPDIJPMC_00315;product=hypothetical protein
1	Prodigal:2.6	CDS	383755	384645	.	-	0	ID=JPDIJPMC_00316;eC_number=4.1.2.13;Name=fda;gene=fda;inference=ab initio prediction:Prodigal:2.6,similar to AA sequence:UniProtKB:P99117;locus_tag=JPDIJPMC_00316;product=Fructose-bisphosphate aldolase class 1
1	Prodigal:2.6	CDS	384950	386311	.	-	0	ID=JPDIJPMC_00317;eC_number=1.11.1.1;Name=npr;dbxref=COG:COG0446;gene=npr;inference=ab initio prediction:Prodigal:2.6,similar to AA sequence:UniProtKB:P37062;locus_tag=JPDIJPMC_00317;product=NADH peroxidase
1	Prodigal:2.6	CDS	386921	387109	.	+	0	ID=JPDIJPMC_00318;inference=ab initio prediction:Prodigal:2.6;locus_tag=JPDIJPMC_00318;product=hypothetical protein
1	Prodigal:2.6	CDS	387104	387694	.	-	0	ID=JPDIJPMC_00319;inference=ab initio prediction:Prodigal:2.6;locus_tag=JPDIJPMC_00319;product=hypothetical protein
1	Prodigal:2.6	CDS	387966	388895	.	+	0	ID=JPDIJPMC_00320;inference=ab initio prediction:Prodigal:2.6;locus_tag=JPDIJPMC_00320;product=hypothetical protein
1	Prodigal:2.6	CDS	388999	389430	.	-	0	ID=JPDIJPMC_00321;inference=ab initio prediction:Prodigal:2.6;locus_tag=JPDIJPMC_00321;product=hypothetical protein
1	Prodigal:2.6	CDS	389696	391033	.	+	0	ID=JPDIJPMC_00322;eC_number=5.1.1.21;dbxref=COG:COG0160;inference=ab initio prediction:Prodigal:2.6,similar to AA sequence:UniProtKB:M1GRN3;locus_tag=JPDIJPMC_00322;product=Isoleucine 2-epimerase
1	Prodigal:2.6	CDS	391161	392612	.	-	0	ID=JPDIJPMC_00323;Name=yhdG_1;dbxref=COG:COG0531;gene=yhdG_1;inference=ab initio prediction:Prodigal:2.6,similar to AA sequence:UniProtKB:O07576;locus_tag=JPDIJPMC_00323;product=putative amino acid permease YhdG
1	Prodigal:2.6	CDS	393207	394037	.	+	0	ID=JPDIJPMC_00324;Name=gltC_1;gene=gltC_1;inference=ab initio prediction:Prodigal:2.6,similar to AA sequence:UniProtKB:P20668;locus_tag=JPDIJPMC_00324;product=HTH-type transcriptional regulator GltC
1	Prodigal:2.6	CDS	394871	395821	.	+	0	ID=JPDIJPMC_00325;eC_number=1.1.1.27;Name=ldh2;dbxref=COG:COG0039;gene=ldh2;inference=ab initio prediction:Prodigal:2.6,similar to AA sequence:UniProtKB:Q5HCV0;locus_tag=JPDIJPMC_00325;product=L-lactate dehydrogenase 2
1	Prodigal:2.6	CDS	395884	397548	.	+	0	ID=JPDIJPMC_00326;eC_number=2.2.1.6;Name=alsS;dbxref=COG:COG0028;gene=alsS;inference=ab initio prediction:Prodigal:2.6,similar to AA sequence:UniProtKB:Q04789;locus_tag=JPDIJPMC_00326;product=Acetolactate synthase
1	Prodigal:2.6	CDS	397660	398364	.	+	0	ID=JPDIJPMC_00327;eC_number=4.1.1.5;Name=aldC;dbxref=COG:COG3527;gene=aldC;inference=ab initio prediction:Prodigal:2.6,similar to AA sequence:UniProtKB:Q8L208;locus_tag=JPDIJPMC_00327;product=Alpha-acetolactate decarboxylase
1	Prodigal:2.6	CDS	398763	399665	.	-	0	ID=JPDIJPMC_00328;eC_number=1.1.1.169;dbxref=COG:COG1893;inference=ab initio prediction:Prodigal:2.6,similar to AA sequence:UniProtKB:P9WIL1;locus_tag=JPDIJPMC_00328;product=Putative 2-dehydropantoate 2-reductase
1	Prodigal:2.6	CDS	399735	400526	.	+	0	ID=JPDIJPMC_00329;eC_number=2.1.2.11;Name=panB;gene=panB;inference=ab initio prediction:Prodigal:2.6,similar to AA sequence:UniProtKB:P65656;locus_tag=JPDIJPMC_00329;product=3-methyl-2-oxobutanoate hydroxymethyltransferase
1	Prodigal:2.6	CDS	400519	401379	.	+	0	ID=JPDIJPMC_00330;eC_number=6.3.2.1;Name=panC;gene=panC;inference=ab initio prediction:Prodigal:2.6,similar to AA sequence:UniProtKB:Q6GDK5;locus_tag=JPDIJPMC_00330;product=Pantothenate synthetase
1	Prodigal:2.6	CDS	401363	401758	.	+	0	ID=JPDIJPMC_00331;eC_number=4.1.1.11;Name=panD;dbxref=COG:COG0853;gene=panD;inference=ab initio prediction:Prodigal:2.6,similar to AA sequence:UniProtKB:Q2FV23;locus_tag=JPDIJPMC_00331;product=Aspartate 1-decarboxylase
1	Prodigal:2.6	CDS	402182	403192	.	+	0	ID=JPDIJPMC_00332;inference=ab initio prediction:Prodigal:2.6;locus_tag=JPDIJPMC_00332;product=hypothetical protein
1	Prodigal:2.6	CDS	403196	404527	.	+	0	ID=JPDIJPMC_00333;Name=tcaA_1;gene=tcaA_1;inference=ab initio prediction:Prodigal:2.6,similar to AA sequence:UniProtKB:A6U483;locus_tag=JPDIJPMC_00333;product=Membrane-associated protein TcaA
1	Prodigal:2.6	CDS	404804	405520	.	+	0	ID=JPDIJPMC_00334;eC_number=1.17.99.6;Name=queH;gene=queH;inference=ab initio prediction:Prodigal:2.6,similar to AA sequence:UniProtKB:A0A0H2VKG8;locus_tag=JPDIJPMC_00334;product=Epoxyqueuosine reductase QueH
1	Prodigal:2.6	CDS	405803	405958	.	+	0	ID=JPDIJPMC_00335;inference=ab initio prediction:Prodigal:2.6;locus_tag=JPDIJPMC_00335;product=hypothetical protein
1	Prodigal:2.6	CDS	406089	406358	.	-	0	ID=JPDIJPMC_00336;inference=ab initio prediction:Prodigal:2.6;locus_tag=JPDIJPMC_00336;product=hypothetical protein
1	Prodigal:2.6	CDS	406452	407516	.	-	0	ID=JPDIJPMC_00337;eC_number=1.3.5.2;Name=pyrD;dbxref=COG:COG0167;gene=pyrD;inference=ab initio prediction:Prodigal:2.6,similar to AA sequence:UniProtKB:P9WHL1;locus_tag=JPDIJPMC_00337;product=Dihydroorotate dehydrogenase (quinone)
1	Prodigal:2.6	CDS	407740	408597	.	+	0	ID=JPDIJPMC_00338;inference=ab initio prediction:Prodigal:2.6;locus_tag=JPDIJPMC_00338;product=hypothetical protein
1	Prodigal:2.6	CDS	408804	410183	.	+	0	ID=JPDIJPMC_00339;Name=cycA_1;dbxref=COG:COG1113;gene=cycA_1;inference=ab initio prediction:Prodigal:2.6,similar to AA sequence:UniProtKB:P0AAE0;locus_tag=JPDIJPMC_00339;product=D-serine/D-alanine/glycine transporter
1	Prodigal:2.6	CDS	410485	411543	.	+	0	ID=JPDIJPMC_00340;inference=ab initio prediction:Prodigal:2.6;locus_tag=JPDIJPMC_00340;product=hypothetical protein
1	Prodigal:2.6	CDS	411644	413068	.	+	0	ID=JPDIJPMC_00341;eC_number=2.7.4.-;Name=pap;dbxref=COG:COG2326;gene=pap;inference=ab initio prediction:Prodigal:2.6,similar to AA sequence:UniProtKB:Q83XD3;locus_tag=JPDIJPMC_00341;product=Polyphosphate:AMP phosphotransferase
1	Prodigal:2.6	CDS	413098	413202	.	+	0	ID=JPDIJPMC_00342;inference=ab initio prediction:Prodigal:2.6;locus_tag=JPDIJPMC_00342;product=hypothetical protein
1	Prodigal:2.6	CDS	413724	414431	.	+	0	ID=JPDIJPMC_00343;eC_number=3.2.-.-;Name=isaA;gene=isaA;inference=ab initio prediction:Prodigal:2.6,similar to AA sequence:UniProtKB:Q2FV52;locus_tag=JPDIJPMC_00343;product=putative transglycosylase IsaA
1	Prodigal:2.6	CDS	414936	416744	.	+	0	ID=JPDIJPMC_00344;eC_number=2.3.1.-;Name=oatA_1;gene=oatA_1;inference=ab initio prediction:Prodigal:2.6,similar to AA sequence:UniProtKB:Q7A3D6;locus_tag=JPDIJPMC_00344;product=O-acetyltransferase OatA
1	Prodigal:2.6	CDS	417343	418116	.	+	0	ID=JPDIJPMC_00345;Name=ssaA_1;dbxref=COG:COG3942;gene=ssaA_1;inference=ab initio prediction:Prodigal:2.6,similar to AA sequence:UniProtKB:Q2FV55;locus_tag=JPDIJPMC_00345;product=Staphylococcal secretory antigen SsaA
1	Prodigal:2.6	CDS	418181	418318	.	+	0	ID=JPDIJPMC_00346;inference=ab initio prediction:Prodigal:2.6;locus_tag=JPDIJPMC_00346;product=hypothetical protein
1	Prodigal:2.6	CDS	418443	419603	.	+	0	ID=JPDIJPMC_00347;eC_number=2.6.1.-;Name=bacF;dbxref=COG:COG0436;gene=bacF;inference=ab initio prediction:Prodigal:2.6,similar to AA sequence:UniProtKB:P39643;locus_tag=JPDIJPMC_00347;product=Transaminase BacF
1	Prodigal:2.6	CDS	419616	420614	.	+	0	ID=JPDIJPMC_00348;eC_number=1.1.1.28;Name=ldhD_1;dbxref=COG:COG1052;gene=ldhD_1;inference=ab initio prediction:Prodigal:2.6,similar to AA sequence:UniProtKB:P72357;locus_tag=JPDIJPMC_00348;product=D-lactate dehydrogenase
1	Prodigal:2.6	CDS	420668	420874	.	-	0	ID=JPDIJPMC_00349;Name=copZ_1;dbxref=COG:COG2608;gene=copZ_1;inference=ab initio prediction:Prodigal:2.6,similar to AA sequence:UniProtKB:Q2FV63;locus_tag=JPDIJPMC_00349;product=Copper chaperone CopZ
1	Prodigal:2.6	CDS	421006	423390	.	-	0	ID=JPDIJPMC_00350;eC_number=3.6.3.54;Name=copA_1;dbxref=COG:COG2217;gene=copA_1;inference=ab initio prediction:Prodigal:2.6,similar to AA sequence:UniProtKB:Q2FV64;locus_tag=JPDIJPMC_00350;product=Copper-exporting P-type ATPase
1	Prodigal:2.6	CDS	423627	423833	.	-	0	ID=JPDIJPMC_00351;inference=ab initio prediction:Prodigal:2.6;locus_tag=JPDIJPMC_00351;product=hypothetical protein
1	Prodigal:2.6	CDS	424036	424905	.	+	0	ID=JPDIJPMC_00352;eC_number=1.-.-.-;Name=ydaD;gene=ydaD;inference=ab initio prediction:Prodigal:2.6,similar to AA sequence:UniProtKB:P80873;locus_tag=JPDIJPMC_00352;product=General stress protein 39
1	Prodigal:2.6	CDS	425407	426951	.	+	0	ID=JPDIJPMC_00353;eC_number=1.2.1.88;Name=rocA;gene=rocA;inference=ab initio prediction:Prodigal:2.6,similar to AA sequence:UniProtKB:P99076;locus_tag=JPDIJPMC_00353;product=1-pyrroline-5-carboxylate dehydrogenase
1	Prodigal:2.6	CDS	427240	427467	.	+	0	ID=JPDIJPMC_00354;inference=ab initio prediction:Prodigal:2.6;locus_tag=JPDIJPMC_00354;product=hypothetical protein
1	Prodigal:2.6	CDS	427473	429467	.	+	0	ID=JPDIJPMC_00355;Name=feoB;dbxref=COG:COG0370;gene=feoB;inference=ab initio prediction:Prodigal:2.6,similar to AA sequence:UniProtKB:Q8GNS3;locus_tag=JPDIJPMC_00355;product=Fe(2+) transporter FeoB
1	Prodigal:2.6	CDS	429482	429664	.	+	0	ID=JPDIJPMC_00356;inference=ab initio prediction:Prodigal:2.6;locus_tag=JPDIJPMC_00356;product=hypothetical protein
1	Prodigal:2.6	CDS	429847	430311	.	+	0	ID=JPDIJPMC_00357;inference=ab initio prediction:Prodigal:2.6;locus_tag=JPDIJPMC_00357;product=hypothetical protein
1	Prodigal:2.6	CDS	430616	431134	.	+	0	ID=JPDIJPMC_00358;eC_number=2.1.1.63;Name=ogt;dbxref=COG:COG0350;gene=ogt;inference=ab initio prediction:Prodigal:2.6,similar to AA sequence:UniProtKB:P9WJW5;locus_tag=JPDIJPMC_00358;product=Methylated-DNA--protein-cysteine methyltransferase
1	Prodigal:2.6	CDS	431386	432552	.	-	0	ID=JPDIJPMC_00359;eC_number=2.3.3.10;Name=mvaS;dbxref=COG:COG3425;gene=mvaS;inference=ab initio prediction:Prodigal:2.6,similar to AA sequence:UniProtKB:Q9FD71;locus_tag=JPDIJPMC_00359;product=Hydroxymethylglutaryl-CoA synthase
1	Prodigal:2.6	CDS	432797	434074	.	+	0	ID=JPDIJPMC_00360;eC_number=1.1.1.88;Name=mvaA;gene=mvaA;inference=ab initio prediction:Prodigal:2.6,similar to AA sequence:UniProtKB:P13702;locus_tag=JPDIJPMC_00360;product=3-hydroxy-3-methylglutaryl-coenzyme A reductase
1	Prodigal:2.6	CDS	434151	434582	.	-	0	ID=JPDIJPMC_00361;Name=ssaA_2;dbxref=COG:COG3942;gene=ssaA_2;inference=ab initio prediction:Prodigal:2.6,similar to AA sequence:UniProtKB:Q2FV55;locus_tag=JPDIJPMC_00361;product=Staphylococcal secretory antigen SsaA
1	Prodigal:2.6	CDS	434839	435036	.	-	0	ID=JPDIJPMC_00362;inference=ab initio prediction:Prodigal:2.6;locus_tag=JPDIJPMC_00362;product=hypothetical protein
1	Prodigal:2.6	CDS	435242	436126	.	+	0	ID=JPDIJPMC_00363;Name=cynR;gene=cynR;inference=ab initio prediction:Prodigal:2.6,similar to AA sequence:UniProtKB:P27111;locus_tag=JPDIJPMC_00363;product=HTH-type transcriptional regulator CynR
1	Prodigal:2.6	CDS	436439	436831	.	+	0	ID=JPDIJPMC_00364;Name=cidA;dbxref=COG:COG1380;gene=cidA;inference=ab initio prediction:Prodigal:2.6,similar to AA sequence:UniProtKB:P60647;locus_tag=JPDIJPMC_00364;product=Holin-like protein CidA
1	Prodigal:2.6	CDS	436828	437517	.	+	0	ID=JPDIJPMC_00365;Name=cidB;dbxref=COG:COG1346;gene=cidB;inference=ab initio prediction:Prodigal:2.6,similar to AA sequence:UniProtKB:P60639;locus_tag=JPDIJPMC_00365;product=Holin-like protein CidB
1	Prodigal:2.6	CDS	437567	439306	.	+	0	ID=JPDIJPMC_00366;Name=ydaP;dbxref=COG:COG0028;gene=ydaP;inference=ab initio prediction:Prodigal:2.6,similar to AA sequence:UniProtKB:P96591;locus_tag=JPDIJPMC_00366;product=Putative thiamine pyrophosphate-containing protein YdaP
1	Prodigal:2.6	CDS	439550	441577	.	+	0	ID=JPDIJPMC_00367;eC_number=2.7.1.199;Name=ptsG;gene=ptsG;inference=ab initio prediction:Prodigal:2.6,similar to AA sequence:UniProtKB:Q7A807;locus_tag=JPDIJPMC_00367;product=PTS system glucose-specific EIICBA component
1	Prodigal:2.6	CDS	441597	441977	.	+	0	ID=JPDIJPMC_00368;inference=ab initio prediction:Prodigal:2.6;locus_tag=JPDIJPMC_00368;product=hypothetical protein
1	Prodigal:2.6	CDS	442039	442806	.	+	0	ID=JPDIJPMC_00369;inference=ab initio prediction:Prodigal:2.6;locus_tag=JPDIJPMC_00369;product=hypothetical protein
1	Prodigal:2.6	CDS	442871	443923	.	-	0	ID=JPDIJPMC_00370;eC_number=1.1.1.1;Name=adh_1;dbxref=COG:COG1063;gene=adh_1;inference=ab initio prediction:Prodigal:2.6,similar to AA sequence:UniProtKB:Q0KDL6;locus_tag=JPDIJPMC_00370;product=Alcohol dehydrogenase
1	Prodigal:2.6	CDS	444146	444472	.	+	0	ID=JPDIJPMC_00371;inference=ab initio prediction:Prodigal:2.6;locus_tag=JPDIJPMC_00371;product=hypothetical protein
1	Prodigal:2.6	CDS	444655	445503	.	+	0	ID=JPDIJPMC_00372;inference=ab initio prediction:Prodigal:2.6;locus_tag=JPDIJPMC_00372;product=hypothetical protein
1	Prodigal:2.6	CDS	445586	446566	.	+	0	ID=JPDIJPMC_00373;eC_number=3.1.1.-;Name=lipR;dbxref=COG:COG0657;gene=lipR;inference=ab initio prediction:Prodigal:2.6,similar to AA sequence:UniProtKB:P9WK85;locus_tag=JPDIJPMC_00373;product=Putative acetyl-hydrolase LipR
1	Prodigal:2.6	CDS	446638	446955	.	-	0	ID=JPDIJPMC_00374;inference=ab initio prediction:Prodigal:2.6;locus_tag=JPDIJPMC_00374;product=hypothetical protein
1	Prodigal:2.6	CDS	447403	448560	.	+	0	ID=JPDIJPMC_00375;Name=capB;gene=capB;inference=ab initio prediction:Prodigal:2.6,similar to AA sequence:UniProtKB:P19580;locus_tag=JPDIJPMC_00375;product=Capsule biosynthesis protein CapB
1	Prodigal:2.6	CDS	448562	449014	.	+	0	ID=JPDIJPMC_00376;Name=capC;gene=capC;inference=ab initio prediction:Prodigal:2.6,similar to AA sequence:UniProtKB:P19581;locus_tag=JPDIJPMC_00376;product=Capsule biosynthesis protein CapC
1	Prodigal:2.6	CDS	449038	450111	.	+	0	ID=JPDIJPMC_00377;Name=capA_2;gene=capA_2;inference=ab initio prediction:Prodigal:2.6,similar to AA sequence:UniProtKB:P19579;locus_tag=JPDIJPMC_00377;product=Capsule biosynthesis protein CapA
1	Prodigal:2.6	CDS	450086	450262	.	+	0	ID=JPDIJPMC_00378;inference=ab initio prediction:Prodigal:2.6;locus_tag=JPDIJPMC_00378;product=hypothetical protein
1	Prodigal:2.6	CDS	450265	451869	.	+	0	ID=JPDIJPMC_00379;eC_number=2.3.2.-;Name=capD;gene=capD;inference=ab initio prediction:Prodigal:2.6,similar to AA sequence:UniProtKB:Q51693;locus_tag=JPDIJPMC_00379;product=Capsule biosynthesis protein CapD proenzyme
1	Prodigal:2.6	CDS	452125	453006	.	+	0	ID=JPDIJPMC_00380;Name=glcU_1;dbxref=COG:COG4975;gene=glcU_1;inference=ab initio prediction:Prodigal:2.6,similar to AA sequence:UniProtKB:P40419;locus_tag=JPDIJPMC_00380;product=putative glucose uptake protein GlcU
1	Prodigal:2.6	CDS	453028	453432	.	+	0	ID=JPDIJPMC_00381;eC_number=5.4.99.62;Name=rbsD;dbxref=COG:COG1869;gene=rbsD;inference=ab initio prediction:Prodigal:2.6,similar to AA sequence:UniProtKB:Q2G1A5;locus_tag=JPDIJPMC_00381;product=D-ribose pyranase
1	Prodigal:2.6	CDS	453486	454409	.	+	0	ID=JPDIJPMC_00382;Name=rbsK/rbiA;gene=rbsK/rbiA;inference=ab initio prediction:Prodigal:2.6,similar to AA sequence:UniProtKB:P83534;locus_tag=JPDIJPMC_00382;product=Bifunctional ribokinase/ribose-5-phosphate isomerase A
1	Prodigal:2.6	CDS	454700	456190	.	+	0	ID=JPDIJPMC_00383;eC_number=2.7.1.17;Name=xylB_1;dbxref=COG:COG1070;gene=xylB_1;inference=ab initio prediction:Prodigal:2.6,similar to AA sequence:UniProtKB:P35850;locus_tag=JPDIJPMC_00383;product=Xylulose kinase
1	Prodigal:2.6	CDS	456465	457250	.	+	0	ID=JPDIJPMC_00384;inference=ab initio prediction:Prodigal:2.6;locus_tag=JPDIJPMC_00384;product=hypothetical protein
1	Prodigal:2.6	CDS	457903	458946	.	+	0	ID=JPDIJPMC_00385;inference=ab initio prediction:Prodigal:2.6;locus_tag=JPDIJPMC_00385;product=hypothetical protein
1	Prodigal:2.6	CDS	458946	459629	.	+	0	ID=JPDIJPMC_00386;eC_number=4.3.1.17;Name=sdhB;gene=sdhB;inference=ab initio prediction:Prodigal:2.6,similar to AA sequence:UniProtKB:P33074;locus_tag=JPDIJPMC_00386;product=L-serine dehydratase%2C beta chain
1	Prodigal:2.6	CDS	459642	460541	.	+	0	ID=JPDIJPMC_00387;eC_number=4.3.1.17;Name=sdhA;gene=sdhA;inference=ab initio prediction:Prodigal:2.6,similar to AA sequence:UniProtKB:P33073;locus_tag=JPDIJPMC_00387;product=L-serine dehydratase%2C alpha chain
1	Prodigal:2.6	CDS	461130	462101	.	+	0	ID=JPDIJPMC_00388;inference=ab initio prediction:Prodigal:2.6;locus_tag=JPDIJPMC_00388;product=hypothetical protein
1	Prodigal:2.6	CDS	462331	462486	.	-	0	ID=JPDIJPMC_00389;inference=ab initio prediction:Prodigal:2.6;locus_tag=JPDIJPMC_00389;product=hypothetical protein
1	Prodigal:2.6	CDS	463052	463546	.	-	0	ID=JPDIJPMC_00390;eC_number=2.3.1.-;Name=pitA_1;dbxref=COG:COG1247;gene=pitA_1;inference=ab initio prediction:Prodigal:2.6,similar to AA sequence:UniProtKB:Q9HUU7;locus_tag=JPDIJPMC_00390;product=L-methionine sulfoximine/L-methionine sulfone acetyltransferase
1	Prodigal:2.6	CDS	463712	464323	.	+	0	ID=JPDIJPMC_00391;inference=ab initio prediction:Prodigal:2.6;locus_tag=JPDIJPMC_00391;product=hypothetical protein
1	Prodigal:2.6	CDS	464667	465476	.	+	0	ID=JPDIJPMC_00392;eC_number=3.1.3.23;Name=ybiV;dbxref=COG:COG0561;gene=ybiV;inference=ab initio prediction:Prodigal:2.6,similar to AA sequence:UniProtKB:P75792;locus_tag=JPDIJPMC_00392;product=Sugar phosphatase YbiV
1	Prodigal:2.6	CDS	465663	466655	.	-	0	ID=JPDIJPMC_00393;eC_number=1.1.1.28;Name=ldhD_2;dbxref=COG:COG1052;gene=ldhD_2;inference=ab initio prediction:Prodigal:2.6,similar to AA sequence:UniProtKB:P72357;locus_tag=JPDIJPMC_00393;product=D-lactate dehydrogenase
1	Prodigal:2.6	CDS	466902	467564	.	+	0	ID=JPDIJPMC_00394;eC_number=1.-.-.-;inference=ab initio prediction:Prodigal:2.6,similar to AA sequence:UniProtKB:Q7A3H8;locus_tag=JPDIJPMC_00394;product=Putative NAD(P)H nitroreductase
1	Prodigal:2.6	CDS	467942	469435	.	+	0	ID=JPDIJPMC_00395;eC_number=1.2.1.3;Name=aldA_1;gene=aldA_1;inference=ab initio prediction:Prodigal:2.6,similar to AA sequence:UniProtKB:Q7A825;locus_tag=JPDIJPMC_00395;product=Putative aldehyde dehydrogenase AldA
1	Prodigal:2.6	CDS	470264	471052	.	-	0	ID=JPDIJPMC_00396;eC_number=1.13.11.2;Name=catE_1;dbxref=COG:COG2514;gene=catE_1;inference=ab initio prediction:Prodigal:2.6,similar to AA sequence:UniProtKB:P54721;locus_tag=JPDIJPMC_00396;product=Catechol-2%2C3-dioxygenase
1	Prodigal:2.6	CDS	471314	471595	.	-	0	ID=JPDIJPMC_00397;Name=yjdJ;dbxref=COG:COG2388;gene=yjdJ;inference=ab initio prediction:Prodigal:2.6,similar to AA sequence:UniProtKB:P39274;locus_tag=JPDIJPMC_00397;product=putative protein YjdJ
1	Prodigal:2.6	CDS	471798	472709	.	+	0	ID=JPDIJPMC_00398;Name=znuA_2;dbxref=COG:COG0803;gene=znuA_2;inference=ab initio prediction:Prodigal:2.6,similar to AA sequence:UniProtKB:O34966;locus_tag=JPDIJPMC_00398;product=High-affinity zinc uptake system binding-protein ZnuA
1	Prodigal:2.6	CDS	472780	474204	.	-	0	ID=JPDIJPMC_00399;eC_number=1.2.1.22;Name=aldA_2;dbxref=COG:COG1012;gene=aldA_2;inference=ab initio prediction:Prodigal:2.6,similar to AA sequence:UniProtKB:P25553;locus_tag=JPDIJPMC_00399;product=Lactaldehyde dehydrogenase
1	Prodigal:2.6	CDS	474453	475502	.	-	0	ID=JPDIJPMC_00400;inference=ab initio prediction:Prodigal:2.6;locus_tag=JPDIJPMC_00400;product=hypothetical protein
1	Prodigal:2.6	CDS	475850	477637	.	+	0	ID=JPDIJPMC_00401;Name=nhaP2;dbxref=COG:COG3263;gene=nhaP2;inference=ab initio prediction:Prodigal:2.6,similar to AA sequence:UniProtKB:Q87KV8;locus_tag=JPDIJPMC_00401;product=K(+)/H(+) antiporter NhaP2
1	Prodigal:2.6	CDS	477866	479830	.	-	0	ID=JPDIJPMC_00402;eC_number=3.1.3.11;Name=fbp;gene=fbp;inference=ab initio prediction:Prodigal:2.6,similar to AA sequence:UniProtKB:Q7A3I5;locus_tag=JPDIJPMC_00402;product=Fructose-1%2C6-bisphosphatase class 3
1	Prodigal:2.6	CDS	480004	480618	.	-	0	ID=JPDIJPMC_00403;dbxref=COG:COG0586;inference=ab initio prediction:Prodigal:2.6,similar to AA sequence:UniProtKB:P9WP09;locus_tag=JPDIJPMC_00403;product=putative membrane protein
1	Prodigal:2.6	CDS	480726	481724	.	-	0	ID=JPDIJPMC_00404;eC_number=2.7.7.80;Name=moeB_1;dbxref=COG:COG0476;gene=moeB_1;inference=ab initio prediction:Prodigal:2.6,similar to AA sequence:UniProtKB:P12282;locus_tag=JPDIJPMC_00404;product=Molybdopterin-synthase adenylyltransferase
1	Prodigal:2.6	CDS	481726	482493	.	-	0	ID=JPDIJPMC_00405;eC_number=2.8.1.10;Name=thiG;dbxref=COG:COG2022;gene=thiG;inference=ab initio prediction:Prodigal:2.6,similar to AA sequence:UniProtKB:O31618;locus_tag=JPDIJPMC_00405;product=Thiazole synthase
1	Prodigal:2.6	CDS	482495	482695	.	-	0	ID=JPDIJPMC_00406;Name=thiS;dbxref=COG:COG2104;gene=thiS;inference=ab initio prediction:Prodigal:2.6,similar to AA sequence:UniProtKB:O31617;locus_tag=JPDIJPMC_00406;product=Sulfur carrier protein ThiS
1	Prodigal:2.6	CDS	482679	483797	.	-	0	ID=JPDIJPMC_00407;eC_number=1.4.3.19;Name=thiO;dbxref=COG:COG0665;gene=thiO;inference=ab initio prediction:Prodigal:2.6,similar to AA sequence:UniProtKB:Q5L2C2;locus_tag=JPDIJPMC_00407;product=Glycine oxidase
1	Prodigal:2.6	CDS	483790	484272	.	-	0	ID=JPDIJPMC_00408;eC_number=2.5.1.3;Name=thiE_1;dbxref=COG:COG0352;gene=thiE_1;inference=ab initio prediction:Prodigal:2.6,similar to AA sequence:UniProtKB:P39594;locus_tag=JPDIJPMC_00408;product=Thiamine-phosphate synthase
1	Prodigal:2.6	CDS	485061	486335	.	+	0	ID=JPDIJPMC_00409;Name=garP;gene=garP;inference=ab initio prediction:Prodigal:2.6,similar to AA sequence:UniProtKB:P0AA80;locus_tag=JPDIJPMC_00409;product=putative galactarate transporter
1	Prodigal:2.6	CDS	486489	486779	.	+	0	ID=JPDIJPMC_00410;eC_number=1.-.-.-;Name=ycnE;dbxref=COG:COG1359;gene=ycnE;inference=ab initio prediction:Prodigal:2.6,similar to AA sequence:UniProtKB:P94425;locus_tag=JPDIJPMC_00410;product=Putative monooxygenase YcnE
1	Prodigal:2.6	CDS	486941	488857	.	+	0	ID=JPDIJPMC_00411;Name=yccS;dbxref=COG:COG1289;gene=yccS;inference=ab initio prediction:Prodigal:2.6,similar to AA sequence:UniProtKB:P75870;locus_tag=JPDIJPMC_00411;product=Inner membrane protein YccS
1	Prodigal:2.6	CDS	488935	489348	.	+	0	ID=JPDIJPMC_00412;inference=ab initio prediction:Prodigal:2.6;locus_tag=JPDIJPMC_00412;product=hypothetical protein
1	Prodigal:2.6	CDS	489612	490313	.	+	0	ID=JPDIJPMC_00413;eC_number=2.7.6.5;Name=ywaC;dbxref=COG:COG2357;gene=ywaC;inference=ab initio prediction:Prodigal:2.6,similar to AA sequence:UniProtKB:P39583;locus_tag=JPDIJPMC_00413;product=GTP pyrophosphokinase YwaC
1	Prodigal:2.6	CDS	490433	491350	.	-	0	ID=JPDIJPMC_00414;inference=ab initio prediction:Prodigal:2.6;locus_tag=JPDIJPMC_00414;product=hypothetical protein
1	Prodigal:2.6	CDS	491656	492531	.	+	0	ID=JPDIJPMC_00415;eC_number=3.1.1.2;inference=ab initio prediction:Prodigal:2.6,similar to AA sequence:UniProtKB:P22862;locus_tag=JPDIJPMC_00415;product=Arylesterase
1	Prodigal:2.6	CDS	492611	493333	.	+	0	ID=JPDIJPMC_00416;Name=merR1;gene=merR1;inference=ab initio prediction:Prodigal:2.6,similar to AA sequence:UniProtKB:P22853;locus_tag=JPDIJPMC_00416;product=Mercuric resistance operon regulatory protein
1	Prodigal:2.6	CDS	493491	494849	.	-	0	ID=JPDIJPMC_00417;Name=glpT;dbxref=COG:COG2271;gene=glpT;inference=ab initio prediction:Prodigal:2.6,similar to AA sequence:UniProtKB:P08194;locus_tag=JPDIJPMC_00417;product=Glycerol-3-phosphate transporter
1	Prodigal:2.6	CDS	495217	495897	.	+	0	ID=JPDIJPMC_00418;Name=rspR;dbxref=COG:COG1802;gene=rspR;inference=ab initio prediction:Prodigal:2.6,similar to AA sequence:UniProtKB:P0ACM2;locus_tag=JPDIJPMC_00418;product=HTH-type transcriptional repressor RspR
1	Prodigal:2.6	CDS	495921	497462	.	+	0	ID=JPDIJPMC_00419;eC_number=2.7.1.17;Name=xylB_2;dbxref=COG:COG1070;gene=xylB_2;inference=ab initio prediction:Prodigal:2.6,similar to AA sequence:UniProtKB:P35850;locus_tag=JPDIJPMC_00419;product=Xylulose kinase
1	Prodigal:2.6	CDS	497512	498870	.	+	0	ID=JPDIJPMC_00420;Name=gntT;dbxref=COG:COG2610;gene=gntT;inference=ab initio prediction:Prodigal:2.6,similar to AA sequence:UniProtKB:P39835;locus_tag=JPDIJPMC_00420;product=High-affinity gluconate transporter
1	Prodigal:2.6	CDS	499119	499985	.	+	0	ID=JPDIJPMC_00421;eC_number=2.7.7.9;Name=gtaB_2;dbxref=COG:COG1210;gene=gtaB_2;inference=ab initio prediction:Prodigal:2.6,similar to AA sequence:UniProtKB:Q2G1T6;locus_tag=JPDIJPMC_00421;product=UTP--glucose-1-phosphate uridylyltransferase
1	Prodigal:2.6	CDS	500087	500182	.	-	0	ID=JPDIJPMC_00422;inference=ab initio prediction:Prodigal:2.6;locus_tag=JPDIJPMC_00422;product=hypothetical protein
1	Prodigal:2.6	CDS	500199	501839	.	-	0	ID=JPDIJPMC_00423;eC_number=5.4.2.2;Name=pgcA;dbxref=COG:COG1109;gene=pgcA;inference=ab initio prediction:Prodigal:2.6,similar to AA sequence:UniProtKB:Q2FVC1;locus_tag=JPDIJPMC_00423;product=Phosphoglucomutase
1	Prodigal:2.6	CDS	502057	503547	.	+	0	ID=JPDIJPMC_00424;eC_number=2.4.1.52;Name=tagE_2;dbxref=COG:COG0438;gene=tagE_2;inference=ab initio prediction:Prodigal:2.6,similar to AA sequence:UniProtKB:P13484;locus_tag=JPDIJPMC_00424;product=Poly(glycerol-phosphate) alpha-glucosyltransferase
1	Prodigal:2.6	CDS	503814	504212	.	+	0	ID=JPDIJPMC_00425;eC_number=3.6.1.65;Name=nudG;dbxref=COG:COG0494;gene=nudG;inference=ab initio prediction:Prodigal:2.6,similar to AA sequence:UniProtKB:P77788;locus_tag=JPDIJPMC_00425;product=CTP pyrophosphohydrolase
1	Prodigal:2.6	CDS	504214	507072	.	+	0	ID=JPDIJPMC_00426;eC_number=3.6.4.12;Name=radD;dbxref=COG:COG1061;gene=radD;inference=ab initio prediction:Prodigal:2.6,similar to AA sequence:UniProtKB:P33919;locus_tag=JPDIJPMC_00426;product=Putative DNA repair helicase RadD
1	Prodigal:2.6	CDS	507224	507415	.	+	0	ID=JPDIJPMC_00427;inference=ab initio prediction:Prodigal:2.6;locus_tag=JPDIJPMC_00427;product=hypothetical protein
1	Prodigal:2.6	CDS	508207	508899	.	+	0	ID=JPDIJPMC_00428;eC_number=1.-.-.-;inference=ab initio prediction:Prodigal:2.6,similar to AA sequence:UniProtKB:Q7A3L9;locus_tag=JPDIJPMC_00428;product=putative oxidoreductase
1	Prodigal:2.6	CDS	508988	510244	.	+	0	ID=JPDIJPMC_00429;eC_number=3.5.1.-;Name=ylmB;dbxref=COG:COG0624;gene=ylmB;inference=ab initio prediction:Prodigal:2.6,similar to AA sequence:UniProtKB:Q9K9G9;locus_tag=JPDIJPMC_00429;product=N-formyl-4-amino-5-aminomethyl-2-methylpyrimidine deformylase
1	Prodigal:2.6	CDS	510411	512615	.	-	0	ID=JPDIJPMC_00430;eC_number=2.7.4.1;Name=ppk;dbxref=COG:COG0855;gene=ppk;inference=ab initio prediction:Prodigal:2.6,similar to AA sequence:UniProtKB:P0DP44;locus_tag=JPDIJPMC_00430;product=Polyphosphate kinase
1	Prodigal:2.6	CDS	512639	514171	.	-	0	ID=JPDIJPMC_00431;eC_number=3.6.1.40;Name=gppA;dbxref=COG:COG0248;gene=gppA;inference=ab initio prediction:Prodigal:2.6,similar to AA sequence:UniProtKB:P25552;locus_tag=JPDIJPMC_00431;product=Guanosine-5'-triphosphate%2C3'-diphosphate pyrophosphatase
1	Prodigal:2.6	CDS	514484	515302	.	+	0	ID=JPDIJPMC_00432;eC_number=1.1.1.-;Name=lvr;gene=lvr;inference=ab initio prediction:Prodigal:2.6,similar to AA sequence:UniProtKB:Q9LBG2;locus_tag=JPDIJPMC_00432;product=Levodione reductase
1	Prodigal:2.6	CDS	515465	515653	.	-	0	ID=JPDIJPMC_00433;inference=ab initio prediction:Prodigal:2.6;locus_tag=JPDIJPMC_00433;product=hypothetical protein
1	Prodigal:2.6	CDS	515670	516746	.	-	0	ID=JPDIJPMC_00434;eC_number=3.4.11.-;Name=ysdC;dbxref=COG:COG1363;gene=ysdC;inference=ab initio prediction:Prodigal:2.6,similar to AA sequence:UniProtKB:P94521;locus_tag=JPDIJPMC_00434;product=Putative aminopeptidase YsdC
1	Prodigal:2.6	CDS	516930	517397	.	+	0	ID=JPDIJPMC_00435;Name=yehR;dbxref=COG:COG4808;gene=yehR;inference=ab initio prediction:Prodigal:2.6,similar to AA sequence:UniProtKB:P33354;locus_tag=JPDIJPMC_00435;product=putative lipoprotein YehR
1	Prodigal:2.6	CDS	517450	519027	.	-	0	ID=JPDIJPMC_00436;eC_number=1.4.1.13;Name=gltB_1;gene=gltB_1;inference=ab initio prediction:Prodigal:2.6,similar to AA sequence:UniProtKB:Q05755;locus_tag=JPDIJPMC_00436;product=Glutamate synthase [NADPH] large chain
1	Prodigal:2.6	CDS	519172	519954	.	+	0	ID=JPDIJPMC_00437;inference=ab initio prediction:Prodigal:2.6;locus_tag=JPDIJPMC_00437;product=hypothetical protein
1	Prodigal:2.6	CDS	520086	520265	.	+	0	ID=JPDIJPMC_00438;inference=ab initio prediction:Prodigal:2.6;locus_tag=JPDIJPMC_00438;product=hypothetical protein
1	Prodigal:2.6	CDS	520561	521223	.	+	0	ID=JPDIJPMC_00439;eC_number=3.6.3.-;Name=fetA;dbxref=COG:COG4619;gene=fetA;inference=ab initio prediction:Prodigal:2.6,similar to AA sequence:UniProtKB:P77279;locus_tag=JPDIJPMC_00439;product=putative iron export ATP-binding protein FetA
1	Prodigal:2.6	CDS	521216	521992	.	+	0	ID=JPDIJPMC_00440;Name=fetB;dbxref=COG:COG0390;gene=fetB;inference=ab initio prediction:Prodigal:2.6,similar to AA sequence:UniProtKB:P77307;locus_tag=JPDIJPMC_00440;product=putative iron export permease protein FetB
1	Prodigal:2.6	CDS	522131	523309	.	+	0	ID=JPDIJPMC_00441;Name=pbuE;dbxref=COG:COG2814;gene=pbuE;inference=ab initio prediction:Prodigal:2.6,similar to AA sequence:UniProtKB:Q797E3;locus_tag=JPDIJPMC_00441;product=Purine efflux pump PbuE
1	Prodigal:2.6	CDS	523392	524747	.	-	0	ID=JPDIJPMC_00442;eC_number=3.1.1.-;Name=pnbA;dbxref=COG:COG2272;gene=pnbA;inference=ab initio prediction:Prodigal:2.6,similar to AA sequence:UniProtKB:P37967;locus_tag=JPDIJPMC_00442;product=Para-nitrobenzyl esterase
1	Prodigal:2.6	CDS	525064	526743	.	-	0	ID=JPDIJPMC_00443;Name=yveA;dbxref=COG:COG0531;gene=yveA;inference=ab initio prediction:Prodigal:2.6,similar to AA sequence:UniProtKB:O07002;locus_tag=JPDIJPMC_00443;product=Aspartate-proton symporter
1	Prodigal:2.6	CDS	527343	528395	.	-	0	ID=JPDIJPMC_00444;eC_number=1.-.-.-;Name=ydjJ;dbxref=COG:COG1063;gene=ydjJ;inference=ab initio prediction:Prodigal:2.6,similar to AA sequence:UniProtKB:P77280;locus_tag=JPDIJPMC_00444;product=putative zinc-type alcohol dehydrogenase-like protein YdjJ
1	Prodigal:2.6	CDS	528885	530141	.	+	0	ID=JPDIJPMC_00445;eC_number=3.6.3.32;Name=opuCA_2;gene=opuCA_2;inference=ab initio prediction:Prodigal:2.6,similar to AA sequence:UniProtKB:G2JZ44;locus_tag=JPDIJPMC_00445;product=Carnitine transport ATP-binding protein OpuCA
1	Prodigal:2.6	CDS	530144	530779	.	+	0	ID=JPDIJPMC_00446;Name=opuCB_2;gene=opuCB_2;inference=ab initio prediction:Prodigal:2.6,similar to AA sequence:UniProtKB:G2JZ43;locus_tag=JPDIJPMC_00446;product=Carnitine transport permease protein OpuCB
1	Prodigal:2.6	CDS	530796	531740	.	+	0	ID=JPDIJPMC_00447;Name=opuBC;dbxref=COG:COG1732;gene=opuBC;inference=ab initio prediction:Prodigal:2.6,similar to AA sequence:UniProtKB:Q45462;locus_tag=JPDIJPMC_00447;product=Choline-binding protein
1	Prodigal:2.6	CDS	531740	532435	.	+	0	ID=JPDIJPMC_00448;Name=opuCD_2;dbxref=COG:COG1174;gene=opuCD_2;inference=ab initio prediction:Prodigal:2.6,similar to AA sequence:UniProtKB:O34742;locus_tag=JPDIJPMC_00448;product=Glycine betaine/carnitine/choline transport system permease protein OpuCD
1	Prodigal:2.6	CDS	532617	533318	.	-	0	ID=JPDIJPMC_00449;Name=lrgB;dbxref=COG:COG1346;gene=lrgB;inference=ab initio prediction:Prodigal:2.6,similar to AA sequence:UniProtKB:P60643;locus_tag=JPDIJPMC_00449;product=Antiholin-like protein LrgB
1	Prodigal:2.6	CDS	533322	533780	.	-	0	ID=JPDIJPMC_00450;Name=lrgA;dbxref=COG:COG1380;gene=lrgA;inference=ab initio prediction:Prodigal:2.6,similar to AA sequence:UniProtKB:P72358;locus_tag=JPDIJPMC_00450;product=Antiholin-like protein LrgA
1	Prodigal:2.6	CDS	533915	534673	.	-	0	ID=JPDIJPMC_00451;Name=lytR;dbxref=COG:COG3279;gene=lytR;inference=ab initio prediction:Prodigal:2.6,similar to AA sequence:UniProtKB:P60611;locus_tag=JPDIJPMC_00451;product=Sensory transduction protein LytR
1	Prodigal:2.6	CDS	534654	536429	.	-	0	ID=JPDIJPMC_00452;eC_number=2.7.13.3;Name=ypdA;dbxref=COG:COG3275;gene=ypdA;inference=ab initio prediction:Prodigal:2.6,similar to AA sequence:UniProtKB:P0AA93;locus_tag=JPDIJPMC_00452;product=Sensor histidine kinase YpdA
1	Prodigal:2.6	CDS	536853	538253	.	+	0	ID=JPDIJPMC_00453;Name=norB_2;dbxref=COG:COG0477;gene=norB_2;inference=ab initio prediction:Prodigal:2.6,similar to AA sequence:UniProtKB:Q2FYJ5;locus_tag=JPDIJPMC_00453;product=Quinolone resistance protein NorB
1	Prodigal:2.6	CDS	538677	539609	.	+	0	ID=JPDIJPMC_00454;eC_number=1.1.1.169;Name=panE_2;dbxref=COG:COG1893;gene=panE_2;inference=ab initio prediction:Prodigal:2.6,similar to AA sequence:UniProtKB:P0A9J4;locus_tag=JPDIJPMC_00454;product=2-dehydropantoate 2-reductase
1	Prodigal:2.6	CDS	539732	540568	.	-	0	ID=JPDIJPMC_00455;Name=yidC_1;gene=yidC_1;inference=ab initio prediction:Prodigal:2.6,similar to AA sequence:UniProtKB:P65629;locus_tag=JPDIJPMC_00455;product=Membrane protein insertase YidC
1	Prodigal:2.6	CDS	540729	542246	.	-	0	ID=JPDIJPMC_00456;Name=flp;gene=flp;inference=ab initio prediction:Prodigal:2.6,similar to AA sequence:UniProtKB:Q7A3Q5;locus_tag=JPDIJPMC_00456;product=Protein flp
1	Prodigal:2.6	CDS	542533	544362	.	+	0	ID=JPDIJPMC_00457;inference=ab initio prediction:Prodigal:2.6;locus_tag=JPDIJPMC_00457;product=hypothetical protein
1	Prodigal:2.6	CDS	544510	545886	.	-	0	ID=JPDIJPMC_00458;Name=cycA_2;dbxref=COG:COG1113;gene=cycA_2;inference=ab initio prediction:Prodigal:2.6,similar to AA sequence:UniProtKB:P0AAE0;locus_tag=JPDIJPMC_00458;product=D-serine/D-alanine/glycine transporter
1	Prodigal:2.6	CDS	546204	547013	.	+	0	ID=JPDIJPMC_00459;eC_number=3.1.4.53;Name=cpdA_1;gene=cpdA_1;inference=ab initio prediction:Prodigal:2.6,protein motif:HAMAP:MF_00905;locus_tag=JPDIJPMC_00459;product=3'%2C5'-cyclic adenosine monophosphate phosphodiesterase CpdA
1	Prodigal:2.6	CDS	547076	547684	.	-	0	ID=JPDIJPMC_00460;inference=ab initio prediction:Prodigal:2.6;locus_tag=JPDIJPMC_00460;product=hypothetical protein
1	Prodigal:2.6	CDS	547991	549190	.	-	0	ID=JPDIJPMC_00461;Name=bcr_1;gene=bcr_1;inference=ab initio prediction:Prodigal:2.6,similar to AA sequence:UniProtKB:P28246;locus_tag=JPDIJPMC_00461;product=Bicyclomycin resistance protein
1	Prodigal:2.6	CDS	549454	550155	.	-	0	ID=JPDIJPMC_00462;inference=ab initio prediction:Prodigal:2.6;locus_tag=JPDIJPMC_00462;product=hypothetical protein
1	Prodigal:2.6	CDS	550186	551337	.	-	0	ID=JPDIJPMC_00463;eC_number=2.7.1.165;Name=garK_1;dbxref=COG:COG1929;gene=garK_1;inference=ab initio prediction:Prodigal:2.6,similar to AA sequence:UniProtKB:P23524;locus_tag=JPDIJPMC_00463;product=Glycerate 2-kinase
1	Prodigal:2.6	CDS	551621	553093	.	+	0	ID=JPDIJPMC_00464;inference=ab initio prediction:Prodigal:2.6;locus_tag=JPDIJPMC_00464;product=hypothetical protein
1	Prodigal:2.6	CDS	553114	553500	.	+	0	ID=JPDIJPMC_00465;inference=ab initio prediction:Prodigal:2.6;locus_tag=JPDIJPMC_00465;product=hypothetical protein
1	Prodigal:2.6	CDS	553785	554672	.	+	0	ID=JPDIJPMC_00466;Name=fieF;dbxref=COG:COG0053;gene=fieF;inference=ab initio prediction:Prodigal:2.6,similar to AA sequence:UniProtKB:P69380;locus_tag=JPDIJPMC_00466;product=Ferrous-iron efflux pump FieF
1	Prodigal:2.6	CDS	554948	555634	.	+	0	ID=JPDIJPMC_00467;eC_number=5.4.2.11;Name=gpmA_1;gene=gpmA_1;inference=ab initio prediction:Prodigal:2.6,similar to AA sequence:UniProtKB:P99153;locus_tag=JPDIJPMC_00467;product=2%2C3-bisphosphoglycerate-dependent phosphoglycerate mutase
1	Prodigal:2.6	CDS	556139	556927	.	+	0	ID=JPDIJPMC_00468;Name=tcyA;dbxref=COG:COG0834;gene=tcyA;inference=ab initio prediction:Prodigal:2.6,similar to AA sequence:UniProtKB:P42199;locus_tag=JPDIJPMC_00468;product=L-cystine-binding protein TcyA
1	Prodigal:2.6	CDS	556908	557627	.	+	0	ID=JPDIJPMC_00469;Name=tcyB;dbxref=COG:COG0765;gene=tcyB;inference=ab initio prediction:Prodigal:2.6,similar to AA sequence:UniProtKB:P42200;locus_tag=JPDIJPMC_00469;product=L-cystine transport system permease protein TcyB
1	Prodigal:2.6	CDS	557624	558355	.	+	0	ID=JPDIJPMC_00470;eC_number=3.6.3.-;Name=tcyC;dbxref=COG:COG1126;gene=tcyC;inference=ab initio prediction:Prodigal:2.6,similar to AA sequence:UniProtKB:P39456;locus_tag=JPDIJPMC_00470;product=L-cystine import ATP-binding protein TcyC
1	Prodigal:2.6	CDS	558499	558654	.	-	0	ID=JPDIJPMC_00471;inference=ab initio prediction:Prodigal:2.6;locus_tag=JPDIJPMC_00471;product=hypothetical protein
1	Prodigal:2.6	CDS	559041	560288	.	-	0	ID=JPDIJPMC_00472;eC_number=2.3.2.17;Name=femA_1;gene=femA_1;inference=ab initio prediction:Prodigal:2.6,similar to AA sequence:UniProtKB:Q7A5R3;locus_tag=JPDIJPMC_00472;product=Aminoacyltransferase FemA
1	Prodigal:2.6	CDS	560648	561010	.	+	0	ID=JPDIJPMC_00473;inference=ab initio prediction:Prodigal:2.6;locus_tag=JPDIJPMC_00473;product=hypothetical protein
1	Prodigal:2.6	CDS	561034	561630	.	+	0	ID=JPDIJPMC_00474;Name=bdbD;dbxref=COG:COG1651;gene=bdbD;inference=ab initio prediction:Prodigal:2.6,similar to AA sequence:UniProtKB:O32218;locus_tag=JPDIJPMC_00474;product=Disulfide bond formation protein D
1	Prodigal:2.6	CDS	561912	562382	.	+	0	ID=JPDIJPMC_00475;inference=ab initio prediction:Prodigal:2.6;locus_tag=JPDIJPMC_00475;product=hypothetical protein
1	Prodigal:2.6	CDS	562617	563102	.	+	0	ID=JPDIJPMC_00476;inference=ab initio prediction:Prodigal:2.6;locus_tag=JPDIJPMC_00476;product=hypothetical protein
1	Prodigal:2.6	CDS	563177	563437	.	+	0	ID=JPDIJPMC_00477;inference=ab initio prediction:Prodigal:2.6;locus_tag=JPDIJPMC_00477;product=hypothetical protein
1	Prodigal:2.6	CDS	563878	564414	.	+	0	ID=JPDIJPMC_00478;eC_number=2.3.1.-;Name=ytmI;gene=ytmI;inference=ab initio prediction:Prodigal:2.6,similar to AA sequence:UniProtKB:O34350;locus_tag=JPDIJPMC_00478;product=putative N-acetyltransferase YtmI
1	Prodigal:2.6	CDS	564714	564869	.	-	0	ID=JPDIJPMC_00479;inference=ab initio prediction:Prodigal:2.6;locus_tag=JPDIJPMC_00479;product=hypothetical protein
1	Prodigal:2.6	CDS	565150	566625	.	-	0	ID=JPDIJPMC_00480;Name=gsiB;dbxref=COG:COG0747;gene=gsiB;inference=ab initio prediction:Prodigal:2.6,similar to AA sequence:UniProtKB:P75797;locus_tag=JPDIJPMC_00480;product=Glutathione-binding protein GsiB
1	Prodigal:2.6	CDS	566778	566885	.	+	0	ID=JPDIJPMC_00481;inference=ab initio prediction:Prodigal:2.6;locus_tag=JPDIJPMC_00481;product=hypothetical protein
1	Prodigal:2.6	CDS	566875	567594	.	+	0	ID=JPDIJPMC_00482;eC_number=4.99.1.4;Name=sirB;dbxref=COG:COG2138;gene=sirB;inference=ab initio prediction:Prodigal:2.6,similar to AA sequence:UniProtKB:O34632;locus_tag=JPDIJPMC_00482;product=Sirohydrochlorin ferrochelatase
1	Prodigal:2.6	CDS	568032	570437	.	+	0	ID=JPDIJPMC_00483;eC_number=1.7.1.4;Name=nasD;dbxref=COG:COG1251;gene=nasD;inference=ab initio prediction:Prodigal:2.6,similar to AA sequence:UniProtKB:P42435;locus_tag=JPDIJPMC_00483;product=Nitrite reductase [NAD(P)H]
1	Prodigal:2.6	CDS	570440	570754	.	+	0	ID=JPDIJPMC_00484;eC_number=1.7.1.4;Name=nasE;dbxref=COG:COG2146;gene=nasE;inference=ab initio prediction:Prodigal:2.6,similar to AA sequence:UniProtKB:P42436;locus_tag=JPDIJPMC_00484;product=Assimilatory nitrite reductase [NAD(P)H] small subunit
1	Prodigal:2.6	CDS	570745	571680	.	+	0	ID=JPDIJPMC_00485;eC_number=2.1.1.107;Name=sumT_2;dbxref=COG:COG0007;gene=sumT_2;inference=ab initio prediction:Prodigal:2.6,similar to AA sequence:UniProtKB:O34744;locus_tag=JPDIJPMC_00485;product=Uroporphyrinogen-III C-methyltransferase
1	Prodigal:2.6	CDS	571859	575542	.	+	0	ID=JPDIJPMC_00486;eC_number=1.7.99.4;Name=narG;dbxref=COG:COG5013;gene=narG;inference=ab initio prediction:Prodigal:2.6,similar to AA sequence:UniProtKB:P09152;locus_tag=JPDIJPMC_00486;product=Respiratory nitrate reductase 1 alpha chain
1	Prodigal:2.6	CDS	575532	577085	.	+	0	ID=JPDIJPMC_00487;eC_number=1.7.99.4;Name=narH;dbxref=COG:COG1140;gene=narH;inference=ab initio prediction:Prodigal:2.6,similar to AA sequence:UniProtKB:P11349;locus_tag=JPDIJPMC_00487;product=Respiratory nitrate reductase 1 beta chain
1	Prodigal:2.6	CDS	577051	577653	.	+	0	ID=JPDIJPMC_00488;Name=narW;dbxref=COG:COG2180;gene=narW;inference=ab initio prediction:Prodigal:2.6,similar to AA sequence:UniProtKB:P19317;locus_tag=JPDIJPMC_00488;product=putative nitrate reductase molybdenum cofactor assembly chaperone NarW
1	Prodigal:2.6	CDS	577646	578323	.	+	0	ID=JPDIJPMC_00489;eC_number=1.7.99.4;Name=narX;gene=narX;inference=ab initio prediction:Prodigal:2.6,similar to AA sequence:UniProtKB:P9WJQ0;locus_tag=JPDIJPMC_00489;product=Nitrate reductase-like protein NarX
1	Prodigal:2.6	CDS	578343	578795	.	+	0	ID=JPDIJPMC_00490;inference=ab initio prediction:Prodigal:2.6;locus_tag=JPDIJPMC_00490;product=hypothetical protein
1	Prodigal:2.6	CDS	578805	579839	.	+	0	ID=JPDIJPMC_00491;eC_number=2.7.13.3;Name=nreB;gene=nreB;inference=ab initio prediction:Prodigal:2.6,similar to AA sequence:UniProtKB:Q7WZY5;locus_tag=JPDIJPMC_00491;product=Oxygen sensor histidine kinase NreB
1	Prodigal:2.6	CDS	579868	580524	.	+	0	ID=JPDIJPMC_00492;Name=nreC;dbxref=COG:COG2197;gene=nreC;inference=ab initio prediction:Prodigal:2.6,similar to AA sequence:UniProtKB:Q7WZY4;locus_tag=JPDIJPMC_00492;product=Oxygen regulatory protein NreC
1	Prodigal:2.6	CDS	580781	581944	.	+	0	ID=JPDIJPMC_00493;Name=narT;dbxref=COG:COG2223;gene=narT;inference=ab initio prediction:Prodigal:2.6,similar to AA sequence:UniProtKB:O33854;locus_tag=JPDIJPMC_00493;product=putative nitrate transporter NarT
1	Prodigal:2.6	CDS	582650	583096	.	-	0	ID=JPDIJPMC_00494;Name=sarZ;gene=sarZ;inference=ab initio prediction:Prodigal:2.6,similar to AA sequence:UniProtKB:Q2FVN3;locus_tag=JPDIJPMC_00494;product=HTH-type transcriptional regulator SarZ
1	Prodigal:2.6	CDS	583260	583889	.	+	0	ID=JPDIJPMC_00495;eC_number=1.-.-.-;Name=yodC;dbxref=COG:COG0778;gene=yodC;inference=ab initio prediction:Prodigal:2.6,similar to AA sequence:UniProtKB:P81102;locus_tag=JPDIJPMC_00495;product=Putative NAD(P)H nitroreductase YodC
1	Prodigal:2.6	CDS	584013	584378	.	+	0	ID=JPDIJPMC_00496;inference=ab initio prediction:Prodigal:2.6;locus_tag=JPDIJPMC_00496;product=hypothetical protein
1	Prodigal:2.6	CDS	584544	585824	.	+	0	ID=JPDIJPMC_00497;Name=gltT;gene=gltT;inference=ab initio prediction:Prodigal:2.6,similar to AA sequence:UniProtKB:P24943;locus_tag=JPDIJPMC_00497;product=Proton/sodium-glutamate symport protein
1	Prodigal:2.6	CDS	586048	586398	.	-	0	ID=JPDIJPMC_00498;inference=ab initio prediction:Prodigal:2.6;locus_tag=JPDIJPMC_00498;product=hypothetical protein
1	Prodigal:2.6	CDS	586589	587053	.	-	0	ID=JPDIJPMC_00499;Name=ydaG;dbxref=COG:COG3871;gene=ydaG;inference=ab initio prediction:Prodigal:2.6,similar to AA sequence:UniProtKB:P80238;locus_tag=JPDIJPMC_00499;product=General stress protein 26
1	Prodigal:2.6	CDS	587084	589189	.	-	0	ID=JPDIJPMC_00500;Name=melR;gene=melR;inference=ab initio prediction:Prodigal:2.6,similar to AA sequence:UniProtKB:P0ACH8;locus_tag=JPDIJPMC_00500;product=Melibiose operon regulatory protein
1	Prodigal:2.6	CDS	590352	590729	.	-	0	ID=JPDIJPMC_00501;inference=ab initio prediction:Prodigal:2.6;locus_tag=JPDIJPMC_00501;product=hypothetical protein
1	Prodigal:2.6	CDS	590883	592328	.	+	0	ID=JPDIJPMC_00502;Name=treP;dbxref=COG:COG1263;gene=treP;inference=ab initio prediction:Prodigal:2.6,similar to AA sequence:UniProtKB:P39794;locus_tag=JPDIJPMC_00502;product=PTS system trehalose-specific EIIBC component
1	Prodigal:2.6	CDS	592418	593365	.	-	0	ID=JPDIJPMC_00503;inference=ab initio prediction:Prodigal:2.6;locus_tag=JPDIJPMC_00503;product=hypothetical protein
1	Prodigal:2.6	CDS	593960	594376	.	+	0	ID=JPDIJPMC_00504;Name=yobA;dbxref=COG:COG2372;gene=yobA;inference=ab initio prediction:Prodigal:2.6,similar to AA sequence:UniProtKB:P0AA57;locus_tag=JPDIJPMC_00504;product=Protein YobA
1	Prodigal:2.6	CDS	594556	594747	.	+	0	ID=JPDIJPMC_00505;inference=ab initio prediction:Prodigal:2.6;locus_tag=JPDIJPMC_00505;product=hypothetical protein
1	Prodigal:2.6	CDS	594750	595205	.	+	0	ID=JPDIJPMC_00506;inference=ab initio prediction:Prodigal:2.6;locus_tag=JPDIJPMC_00506;product=hypothetical protein
1	Prodigal:2.6	CDS	595231	595500	.	+	0	ID=JPDIJPMC_00507;Name=ycnI_1;dbxref=COG:COG4549;gene=ycnI_1;inference=ab initio prediction:Prodigal:2.6,similar to AA sequence:UniProtKB:P94431;locus_tag=JPDIJPMC_00507;product=putative protein YcnI
1	Prodigal:2.6	CDS	595560	595823	.	+	0	ID=JPDIJPMC_00508;Name=ycnI_2;dbxref=COG:COG4549;gene=ycnI_2;inference=ab initio prediction:Prodigal:2.6,similar to AA sequence:UniProtKB:P94431;locus_tag=JPDIJPMC_00508;product=putative protein YcnI
1	Prodigal:2.6	CDS	596037	596453	.	+	0	ID=JPDIJPMC_00509;inference=ab initio prediction:Prodigal:2.6;locus_tag=JPDIJPMC_00509;product=hypothetical protein
1	Prodigal:2.6	CDS	596522	596923	.	+	0	ID=JPDIJPMC_00510;inference=ab initio prediction:Prodigal:2.6;locus_tag=JPDIJPMC_00510;product=hypothetical protein
1	Prodigal:2.6	CDS	596987	597979	.	-	0	ID=JPDIJPMC_00511;eC_number=1.6.5.-;Name=yhfP;dbxref=COG:COG0604;gene=yhfP;inference=ab initio prediction:Prodigal:2.6,similar to AA sequence:UniProtKB:O07615;locus_tag=JPDIJPMC_00511;product=Putative quinone oxidoreductase YhfP
1	Prodigal:2.6	CDS	598220	598759	.	+	0	ID=JPDIJPMC_00512;eC_number=2.3.1.57;Name=paiA;dbxref=COG:COG0454;gene=paiA;inference=ab initio prediction:Prodigal:2.6,similar to AA sequence:UniProtKB:P21340;locus_tag=JPDIJPMC_00512;product=Spermidine/spermine N(1)-acetyltransferase
1	Prodigal:2.6	CDS	599031	601196	.	+	0	ID=JPDIJPMC_00513;eC_number=2.7.8.12;Name=tagF_3;dbxref=COG:COG1887;gene=tagF_3;inference=ab initio prediction:Prodigal:2.6,similar to AA sequence:UniProtKB:Q5HLM5;locus_tag=JPDIJPMC_00513;product=Teichoic acid poly(glycerol phosphate) polymerase
1	Prodigal:2.6	CDS	601325	601972	.	+	0	ID=JPDIJPMC_00514;inference=ab initio prediction:Prodigal:2.6,similar to AA sequence:UniProtKB:Q7A3W5;locus_tag=JPDIJPMC_00514;product=putative lipoprotein
1	Prodigal:2.6	CDS	602104	603783	.	-	0	ID=JPDIJPMC_00515;eC_number=2.7.8.12;Name=tagF_4;dbxref=COG:COG1887;gene=tagF_4;inference=ab initio prediction:Prodigal:2.6,similar to AA sequence:UniProtKB:Q5HLM5;locus_tag=JPDIJPMC_00515;product=Teichoic acid poly(glycerol phosphate) polymerase
1	Prodigal:2.6	CDS	604133	605734	.	+	0	ID=JPDIJPMC_00516;Name=lctP;dbxref=COG:COG1620;gene=lctP;inference=ab initio prediction:Prodigal:2.6,similar to AA sequence:UniProtKB:P55910;locus_tag=JPDIJPMC_00516;product=L-lactate permease
1	Prodigal:2.6	CDS	605940	607085	.	-	0	ID=JPDIJPMC_00517;eC_number=2.4.1.-;Name=gtf1_3;gene=gtf1_3;inference=ab initio prediction:Prodigal:2.6,similar to AA sequence:UniProtKB:A1C3L9;locus_tag=JPDIJPMC_00517;product=Glycosyltransferase Gtf1
1	Prodigal:2.6	CDS	607417	608895	.	+	0	ID=JPDIJPMC_00518;eC_number=1.1.5.4;Name=mqo1;gene=mqo1;inference=ab initio prediction:Prodigal:2.6,similar to AA sequence:UniProtKB:P65422;locus_tag=JPDIJPMC_00518;product=putative malate:quinone oxidoreductase 1
1	Prodigal:2.6	CDS	609039	610394	.	-	0	ID=JPDIJPMC_00519;eC_number=2.7.13.3;Name=hssS;gene=hssS;inference=ab initio prediction:Prodigal:2.6,similar to AA sequence:UniProtKB:A6QJK4;locus_tag=JPDIJPMC_00519;product=Heme sensor protein HssS
1	Prodigal:2.6	CDS	610387	611061	.	-	0	ID=JPDIJPMC_00520;Name=hssR;gene=hssR;inference=ab initio prediction:Prodigal:2.6,similar to AA sequence:UniProtKB:A6QJK3;locus_tag=JPDIJPMC_00520;product=Heme response regulator HssR
1	Prodigal:2.6	CDS	611193	612245	.	+	0	ID=JPDIJPMC_00521;dbxref=COG:COG0577;inference=ab initio prediction:Prodigal:2.6,similar to AA sequence:UniProtKB:P9WG17;locus_tag=JPDIJPMC_00521;product=putative ABC transporter permease
1	Prodigal:2.6	CDS	612245	612913	.	+	0	ID=JPDIJPMC_00522;eC_number=3.6.3.-;Name=hrtA;dbxref=COG:COG1136;gene=hrtA;inference=ab initio prediction:Prodigal:2.6,similar to AA sequence:UniProtKB:Q99RR8;locus_tag=JPDIJPMC_00522;product=Putative hemin import ATP-binding protein HrtA
1	Prodigal:2.6	CDS	612734	613177	.	-	0	ID=JPDIJPMC_00523;inference=ab initio prediction:Prodigal:2.6;locus_tag=JPDIJPMC_00523;product=hypothetical protein
1	Prodigal:2.6	CDS	613194	614150	.	-	0	ID=JPDIJPMC_00524;inference=ab initio prediction:Prodigal:2.6;locus_tag=JPDIJPMC_00524;product=hypothetical protein
1	Prodigal:2.6	CDS	614338	614793	.	+	0	ID=JPDIJPMC_00525;Name=tcaR;gene=tcaR;inference=ab initio prediction:Prodigal:2.6,similar to AA sequence:UniProtKB:A6QJJ8;locus_tag=JPDIJPMC_00525;product=HTH-type transcriptional regulator TcaR
1	Prodigal:2.6	CDS	615055	616461	.	+	0	ID=JPDIJPMC_00526;Name=tcaA_2;gene=tcaA_2;inference=ab initio prediction:Prodigal:2.6,similar to AA sequence:UniProtKB:A6U483;locus_tag=JPDIJPMC_00526;product=Membrane-associated protein TcaA
1	Prodigal:2.6	CDS	616519	617730	.	+	0	ID=JPDIJPMC_00527;Name=bcr_2;gene=bcr_2;inference=ab initio prediction:Prodigal:2.6,similar to AA sequence:UniProtKB:P28246;locus_tag=JPDIJPMC_00527;product=Bicyclomycin resistance protein
1	Prodigal:2.6	CDS	617767	618318	.	-	0	ID=JPDIJPMC_00528;inference=ab initio prediction:Prodigal:2.6;locus_tag=JPDIJPMC_00528;product=hypothetical protein
1	Prodigal:2.6	CDS	618459	619106	.	+	0	ID=JPDIJPMC_00529;Name=emrK;dbxref=COG:COG1566;gene=emrK;inference=ab initio prediction:Prodigal:2.6,similar to AA sequence:UniProtKB:P52599;locus_tag=JPDIJPMC_00529;product=putative multidrug resistance protein EmrK
1	Prodigal:2.6	CDS	619119	621095	.	+	0	ID=JPDIJPMC_00530;Name=emrB_1;gene=emrB_1;inference=ab initio prediction:Prodigal:2.6,similar to AA sequence:UniProtKB:P0AEJ0;locus_tag=JPDIJPMC_00530;product=Multidrug export protein EmrB
1	Prodigal:2.6	CDS	621276	621908	.	-	0	ID=JPDIJPMC_00531;inference=ab initio prediction:Prodigal:2.6;locus_tag=JPDIJPMC_00531;product=hypothetical protein
1	Prodigal:2.6	CDS	622126	623025	.	+	0	ID=JPDIJPMC_00532;eC_number=3.1.1.3;Name=lipY;gene=lipY;inference=ab initio prediction:Prodigal:2.6,similar to AA sequence:UniProtKB:I6Y2J4;locus_tag=JPDIJPMC_00532;product=Triacylglycerol lipase
1	Prodigal:2.6	CDS	623161	623550	.	-	0	ID=JPDIJPMC_00533;inference=ab initio prediction:Prodigal:2.6;locus_tag=JPDIJPMC_00533;product=hypothetical protein
1	Prodigal:2.6	CDS	623553	624029	.	-	0	ID=JPDIJPMC_00534;eC_number=1.1.1.108;Name=lcdH_3;gene=lcdH_3;inference=ab initio prediction:Prodigal:2.6,similar to AA sequence:UniProtKB:D7UNT2;locus_tag=JPDIJPMC_00534;product=L-carnitine dehydrogenase
1	Prodigal:2.6	CDS	624136	625083	.	+	0	ID=JPDIJPMC_00535;Name=corA;dbxref=COG:COG0598;gene=corA;inference=ab initio prediction:Prodigal:2.6,similar to AA sequence:UniProtKB:Q9WZ31;locus_tag=JPDIJPMC_00535;product=Cobalt/magnesium transport protein CorA
1	Prodigal:2.6	CDS	625123	626172	.	+	0	ID=JPDIJPMC_00536;eC_number=5.3.3.2;Name=fni;gene=fni;inference=ab initio prediction:Prodigal:2.6,similar to AA sequence:UniProtKB:P99172;locus_tag=JPDIJPMC_00536;product=Isopentenyl-diphosphate delta-isomerase
1	Prodigal:2.6	CDS	626327	627535	.	-	0	ID=JPDIJPMC_00537;Name=gltS;dbxref=COG:COG0786;gene=gltS;inference=ab initio prediction:Prodigal:2.6,similar to AA sequence:UniProtKB:P0AER8;locus_tag=JPDIJPMC_00537;product=Sodium/glutamate symporter
1	Prodigal:2.6	CDS	627852	628172	.	+	0	ID=JPDIJPMC_00538;inference=ab initio prediction:Prodigal:2.6;locus_tag=JPDIJPMC_00538;product=hypothetical protein
1	Prodigal:2.6	CDS	628169	628729	.	+	0	ID=JPDIJPMC_00539;inference=ab initio prediction:Prodigal:2.6;locus_tag=JPDIJPMC_00539;product=hypothetical protein
1	Prodigal:2.6	CDS	628726	629529	.	+	0	ID=JPDIJPMC_00540;inference=ab initio prediction:Prodigal:2.6;locus_tag=JPDIJPMC_00540;product=hypothetical protein
1	Prodigal:2.6	CDS	629684	630292	.	-	0	ID=JPDIJPMC_00541;eC_number=3.2.2.-;inference=ab initio prediction:Prodigal:2.6,protein motif:HAMAP:MF_00527;locus_tag=JPDIJPMC_00541;product=Putative 3-methyladenine DNA glycosylase
1	Prodigal:2.6	CDS	630498	630590	.	+	0	ID=JPDIJPMC_00542;inference=ab initio prediction:Prodigal:2.6;locus_tag=JPDIJPMC_00542;product=hypothetical protein
1	Prodigal:2.6	CDS	630597	631070	.	+	0	ID=JPDIJPMC_00543;inference=ab initio prediction:Prodigal:2.6;locus_tag=JPDIJPMC_00543;product=hypothetical protein
1	Prodigal:2.6	CDS	631484	631657	.	+	0	ID=JPDIJPMC_00544;inference=ab initio prediction:Prodigal:2.6;locus_tag=JPDIJPMC_00544;product=hypothetical protein
1	Prodigal:2.6	CDS	631643	633253	.	-	0	ID=JPDIJPMC_00545;eC_number=2.7.1.16;Name=araB;dbxref=COG:COG1069;gene=araB;inference=ab initio prediction:Prodigal:2.6,similar to AA sequence:UniProtKB:Q9KBQ3;locus_tag=JPDIJPMC_00545;product=Ribulokinase
1	Prodigal:2.6	CDS	633841	634851	.	+	0	ID=JPDIJPMC_00546;eC_number=5.1.3.3;Name=mro;dbxref=COG:COG2017;gene=mro;inference=ab initio prediction:Prodigal:2.6,similar to AA sequence:UniProtKB:P05149;locus_tag=JPDIJPMC_00546;product=Aldose 1-epimerase
1	Prodigal:2.6	CDS	634924	635604	.	-	0	ID=JPDIJPMC_00547;Name=yiiM;dbxref=COG:COG2258;gene=yiiM;inference=ab initio prediction:Prodigal:2.6,similar to AA sequence:UniProtKB:P32157;locus_tag=JPDIJPMC_00547;product=Protein YiiM
1	Prodigal:2.6	CDS	635770	636462	.	+	0	ID=JPDIJPMC_00548;eC_number=5.3.1.6;Name=rpiA;dbxref=COG:COG0120;gene=rpiA;inference=ab initio prediction:Prodigal:2.6,similar to AA sequence:UniProtKB:Q8DTT9;locus_tag=JPDIJPMC_00548;product=Ribose-5-phosphate isomerase A
1	Prodigal:2.6	CDS	636701	636886	.	-	0	ID=JPDIJPMC_00549;inference=ab initio prediction:Prodigal:2.6;locus_tag=JPDIJPMC_00549;product=hypothetical protein
1	Prodigal:2.6	CDS	637448	638596	.	-	0	ID=JPDIJPMC_00550;Name=lyrA;gene=lyrA;inference=ab initio prediction:Prodigal:2.6,similar to AA sequence:UniProtKB:Q2FVT1;locus_tag=JPDIJPMC_00550;product=Lysostaphin resistance protein A
1	Prodigal:2.6	CDS	638844	639779	.	+	0	ID=JPDIJPMC_00551;eC_number=3.5.3.8;Name=hutG;gene=hutG;inference=ab initio prediction:Prodigal:2.6,similar to AA sequence:UniProtKB:P99158;locus_tag=JPDIJPMC_00551;product=Formimidoylglutamase
1	Prodigal:2.6	CDS	640249	641367	.	+	0	ID=JPDIJPMC_00552;eC_number=3.-.-.-;Name=yxeP_2;dbxref=COG:COG1473;gene=yxeP_2;inference=ab initio prediction:Prodigal:2.6,similar to AA sequence:UniProtKB:P54955;locus_tag=JPDIJPMC_00552;product=putative hydrolase YxeP
1	Prodigal:2.6	CDS	641464	642345	.	+	0	ID=JPDIJPMC_00553;eC_number=1.-.-.-;Name=yghA;gene=yghA;inference=ab initio prediction:Prodigal:2.6,similar to AA sequence:UniProtKB:P0AG84;locus_tag=JPDIJPMC_00553;product=putative oxidoreductase YghA
1	Prodigal:2.6	CDS	642632	643243	.	+	0	ID=JPDIJPMC_00554;inference=ab initio prediction:Prodigal:2.6;locus_tag=JPDIJPMC_00554;product=hypothetical protein
1	Prodigal:2.6	CDS	643287	643874	.	+	0	ID=JPDIJPMC_00555;inference=ab initio prediction:Prodigal:2.6;locus_tag=JPDIJPMC_00555;product=hypothetical protein
1	Prodigal:2.6	CDS	644180	645481	.	+	0	ID=JPDIJPMC_00556;Name=mleN_1;dbxref=COG:COG1757;gene=mleN_1;inference=ab initio prediction:Prodigal:2.6,similar to AA sequence:UniProtKB:P54571;locus_tag=JPDIJPMC_00556;product=Malate-2H(+)/Na(+)-lactate antiporter
1	Prodigal:2.6	CDS	645778	646290	.	+	0	ID=JPDIJPMC_00557;inference=ab initio prediction:Prodigal:2.6;locus_tag=JPDIJPMC_00557;product=hypothetical protein
1	Prodigal:2.6	CDS	646568	646723	.	+	0	ID=JPDIJPMC_00558;inference=ab initio prediction:Prodigal:2.6;locus_tag=JPDIJPMC_00558;product=hypothetical protein
1	Prodigal:2.6	CDS	646953	648026	.	-	0	ID=JPDIJPMC_00559;inference=ab initio prediction:Prodigal:2.6;locus_tag=JPDIJPMC_00559;product=hypothetical protein
1	Prodigal:2.6	CDS	648507	649268	.	-	0	ID=JPDIJPMC_00560;Name=glvR;dbxref=COG:COG1737;gene=glvR;inference=ab initio prediction:Prodigal:2.6,similar to AA sequence:UniProtKB:P54717;locus_tag=JPDIJPMC_00560;product=HTH-type transcriptional regulator GlvR
1	Prodigal:2.6	CDS	649466	651055	.	+	0	ID=JPDIJPMC_00561;Name=malP;dbxref=COG:COG1263;gene=malP;inference=ab initio prediction:Prodigal:2.6,similar to AA sequence:UniProtKB:P54715;locus_tag=JPDIJPMC_00561;product=PTS system maltose-specific EIICB component
1	Prodigal:2.6	CDS	651160	651690	.	-	0	ID=JPDIJPMC_00562;inference=ab initio prediction:Prodigal:2.6;locus_tag=JPDIJPMC_00562;product=hypothetical protein
1	Prodigal:2.6	CDS	651991	652626	.	+	0	ID=JPDIJPMC_00563;eC_number=3.1.3.-;dbxref=COG:COG0637;inference=ab initio prediction:Prodigal:2.6,similar to AA sequence:UniProtKB:Q9X0Y1;locus_tag=JPDIJPMC_00563;product=Phosphorylated carbohydrates phosphatase
1	Prodigal:2.6	CDS	652644	652832	.	+	0	ID=JPDIJPMC_00564;inference=ab initio prediction:Prodigal:2.6;locus_tag=JPDIJPMC_00564;product=hypothetical protein
1	Prodigal:2.6	CDS	653458	654531	.	+	0	ID=JPDIJPMC_00565;inference=ab initio prediction:Prodigal:2.6;locus_tag=JPDIJPMC_00565;product=hypothetical protein
1	Prodigal:2.6	CDS	654709	654894	.	-	0	ID=JPDIJPMC_00566;inference=ab initio prediction:Prodigal:2.6;locus_tag=JPDIJPMC_00566;product=hypothetical protein
1	Prodigal:2.6	CDS	654891	655247	.	-	0	ID=JPDIJPMC_00567;inference=ab initio prediction:Prodigal:2.6;locus_tag=JPDIJPMC_00567;product=hypothetical protein
1	Prodigal:2.6	CDS	655646	657022	.	+	0	ID=JPDIJPMC_00568;Name=yifK;dbxref=COG:COG1113;gene=yifK;inference=ab initio prediction:Prodigal:2.6,similar to AA sequence:UniProtKB:P27837;locus_tag=JPDIJPMC_00568;product=putative transport protein YifK
1	Prodigal:2.6	CDS	657145	657912	.	-	0	ID=JPDIJPMC_00569;Name=ybbH;dbxref=COG:COG1737;gene=ybbH;inference=ab initio prediction:Prodigal:2.6,similar to AA sequence:UniProtKB:Q45581;locus_tag=JPDIJPMC_00569;product=putative HTH-type transcriptional regulator YbbH
1	Prodigal:2.6	CDS	658031	659455	.	-	0	ID=JPDIJPMC_00570;inference=ab initio prediction:Prodigal:2.6,similar to AA sequence:UniProtKB:Q7A804;locus_tag=JPDIJPMC_00570;product=PTS system EIIBC component
1	Prodigal:2.6	CDS	659468	660355	.	-	0	ID=JPDIJPMC_00571;eC_number=4.2.1.126;Name=murQ;dbxref=COG:COG2103;gene=murQ;inference=ab initio prediction:Prodigal:2.6,similar to AA sequence:UniProtKB:Q45582;locus_tag=JPDIJPMC_00571;product=N-acetylmuramic acid 6-phosphate etherase
1	Prodigal:2.6	CDS	660352	661434	.	-	0	ID=JPDIJPMC_00572;inference=ab initio prediction:Prodigal:2.6;locus_tag=JPDIJPMC_00572;product=hypothetical protein
1	Prodigal:2.6	CDS	661584	661931	.	-	0	ID=JPDIJPMC_00573;inference=ab initio prediction:Prodigal:2.6;locus_tag=JPDIJPMC_00573;product=hypothetical protein
1	Prodigal:2.6	CDS	661971	662717	.	+	0	ID=JPDIJPMC_00574;inference=ab initio prediction:Prodigal:2.6;locus_tag=JPDIJPMC_00574;product=hypothetical protein
1	Prodigal:2.6	CDS	662896	663585	.	-	0	ID=JPDIJPMC_00575;inference=ab initio prediction:Prodigal:2.6;locus_tag=JPDIJPMC_00575;product=hypothetical protein
1	Prodigal:2.6	CDS	664013	664828	.	+	0	ID=JPDIJPMC_00576;eC_number=3.1.3.25;Name=suhB_1;dbxref=COG:COG0483;gene=suhB_1;inference=ab initio prediction:Prodigal:2.6,similar to AA sequence:UniProtKB:P0ADG4;locus_tag=JPDIJPMC_00576;product=Inositol-1-monophosphatase
1	Prodigal:2.6	CDS	665017	665967	.	+	0	ID=JPDIJPMC_00577;eC_number=2.7.8.-;Name=tagU;dbxref=COG:COG1316;gene=tagU;inference=ab initio prediction:Prodigal:2.6,similar to AA sequence:UniProtKB:Q02115;locus_tag=JPDIJPMC_00577;product=Polyisoprenyl-teichoic acid--peptidoglycan teichoic acid transferase TagU
1	Prodigal:2.6	CDS	666601	666876	.	+	0	ID=JPDIJPMC_00578;inference=ab initio prediction:Prodigal:2.6;locus_tag=JPDIJPMC_00578;product=hypothetical protein
1	Prodigal:2.6	CDS	666898	667674	.	+	0	ID=JPDIJPMC_00579;Name=atl_1;dbxref=COG:COG4193;gene=atl_1;inference=ab initio prediction:Prodigal:2.6,similar to AA sequence:UniProtKB:O33635;locus_tag=JPDIJPMC_00579;product=Bifunctional autolysin
1	Prodigal:2.6	CDS	667778	667915	.	-	0	ID=JPDIJPMC_00580;inference=ab initio prediction:Prodigal:2.6;locus_tag=JPDIJPMC_00580;product=hypothetical protein
1	Prodigal:2.6	CDS	668057	669181	.	+	0	ID=JPDIJPMC_00581;eC_number=1.14.13.222;Name=auaG;gene=auaG;inference=ab initio prediction:Prodigal:2.6,similar to AA sequence:UniProtKB:H1ZZA4;locus_tag=JPDIJPMC_00581;product=Aurachin C monooxygenase/isomerase
1	Prodigal:2.6	CDS	669322	670275	.	-	0	ID=JPDIJPMC_00582;eC_number=1.1.1.-;inference=ab initio prediction:Prodigal:2.6,similar to AA sequence:UniProtKB:Q7A417;locus_tag=JPDIJPMC_00582;product=Putative 2-hydroxyacid dehydrogenase
1	Prodigal:2.6	CDS	670353	670670	.	-	0	ID=JPDIJPMC_00583;Name=ykkD;dbxref=COG:COG2076;gene=ykkD;inference=ab initio prediction:Prodigal:2.6,similar to AA sequence:UniProtKB:P49857;locus_tag=JPDIJPMC_00583;product=Multidrug resistance protein YkkD
1	Prodigal:2.6	CDS	670676	671002	.	-	0	ID=JPDIJPMC_00584;Name=ykkC;dbxref=COG:COG2076;gene=ykkC;inference=ab initio prediction:Prodigal:2.6,similar to AA sequence:UniProtKB:P49856;locus_tag=JPDIJPMC_00584;product=Multidrug resistance protein YkkC
1	Prodigal:2.6	CDS	671155	671628	.	-	0	ID=JPDIJPMC_00585;Name=ssaA2_1;dbxref=COG:COG3942;gene=ssaA2_1;inference=ab initio prediction:Prodigal:2.6,similar to AA sequence:UniProtKB:Q2G2J2;locus_tag=JPDIJPMC_00585;product=Staphylococcal secretory antigen ssaA2
1	Prodigal:2.6	CDS	671950	672462	.	-	0	ID=JPDIJPMC_00586;inference=ab initio prediction:Prodigal:2.6;locus_tag=JPDIJPMC_00586;product=hypothetical protein
1	Prodigal:2.6	CDS	672826	673896	.	+	0	ID=JPDIJPMC_00587;eC_number=1.5.1.28;Name=odh;gene=odh;inference=ab initio prediction:Prodigal:2.6,similar to AA sequence:UniProtKB:Q44297;locus_tag=JPDIJPMC_00587;product=Opine dehydrogenase
1	Prodigal:2.6	CDS	673961	675358	.	+	0	ID=JPDIJPMC_00588;Name=mleN_2;dbxref=COG:COG1757;gene=mleN_2;inference=ab initio prediction:Prodigal:2.6,similar to AA sequence:UniProtKB:P54571;locus_tag=JPDIJPMC_00588;product=Malate-2H(+)/Na(+)-lactate antiporter
1	Prodigal:2.6	CDS	675807	676580	.	-	0	ID=JPDIJPMC_00589;Name=ssaA_3;dbxref=COG:COG3942;gene=ssaA_3;inference=ab initio prediction:Prodigal:2.6,similar to AA sequence:UniProtKB:Q2FV55;locus_tag=JPDIJPMC_00589;product=Staphylococcal secretory antigen SsaA
1	Prodigal:2.6	CDS	677152	679125	.	+	0	ID=JPDIJPMC_00590;Name=soxS;gene=soxS;inference=ab initio prediction:Prodigal:2.6,similar to AA sequence:UniProtKB:P0A9E2;locus_tag=JPDIJPMC_00590;product=Regulatory protein SoxS
1	Prodigal:2.6	CDS	679164	679892	.	+	0	ID=JPDIJPMC_00591;Name=sarU;gene=sarU;inference=ab initio prediction:Prodigal:2.6,similar to AA sequence:UniProtKB:Q2G1T7;locus_tag=JPDIJPMC_00591;product=HTH-type transcriptional regulator SarU
1	Prodigal:2.6	CDS	679928	680251	.	+	0	ID=JPDIJPMC_00592;inference=ab initio prediction:Prodigal:2.6;locus_tag=JPDIJPMC_00592;product=hypothetical protein
1	Prodigal:2.6	CDS	680656	681000	.	+	0	ID=JPDIJPMC_00593;Name=sarR;gene=sarR;inference=ab initio prediction:Prodigal:2.6,similar to AA sequence:UniProtKB:Q9F0R1;locus_tag=JPDIJPMC_00593;product=HTH-type transcriptional regulator SarR
1	Prodigal:2.6	CDS	681105	681941	.	-	0	ID=JPDIJPMC_00594;Name=ureD1;dbxref=COG:COG0829;gene=ureD1;inference=ab initio prediction:Prodigal:2.6,similar to AA sequence:UniProtKB:Q79VJ0;locus_tag=JPDIJPMC_00594;product=Urease accessory protein UreD
1	Prodigal:2.6	CDS	681941	682555	.	-	0	ID=JPDIJPMC_00595;Name=ureG;gene=ureG;inference=ab initio prediction:Prodigal:2.6,similar to AA sequence:UniProtKB:Q7A427;locus_tag=JPDIJPMC_00595;product=Urease accessory protein UreG
1	Prodigal:2.6	CDS	682568	683257	.	-	0	ID=JPDIJPMC_00596;Name=ureF;dbxref=COG:COG0830;gene=ureF;inference=ab initio prediction:Prodigal:2.6,similar to AA sequence:UniProtKB:Q79VJ2;locus_tag=JPDIJPMC_00596;product=Urease accessory protein UreF
1	Prodigal:2.6	CDS	683250	683702	.	-	0	ID=JPDIJPMC_00597;Name=ureE;gene=ureE;inference=ab initio prediction:Prodigal:2.6,similar to AA sequence:UniProtKB:Q7A429;locus_tag=JPDIJPMC_00597;product=Urease accessory protein UreE
1	Prodigal:2.6	CDS	683716	685419	.	-	0	ID=JPDIJPMC_00598;eC_number=3.5.1.5;Name=ureC;gene=ureC;inference=ab initio prediction:Prodigal:2.6,similar to AA sequence:UniProtKB:P67404;locus_tag=JPDIJPMC_00598;product=Urease subunit alpha
1	Prodigal:2.6	CDS	685434	685835	.	-	0	ID=JPDIJPMC_00599;eC_number=3.5.1.5;Name=ureB;dbxref=COG:COG0832;gene=ureB;inference=ab initio prediction:Prodigal:2.6,similar to AA sequence:UniProtKB:Q4A0J4;locus_tag=JPDIJPMC_00599;product=Urease subunit beta
1	Prodigal:2.6	CDS	685849	686169	.	-	0	ID=JPDIJPMC_00600;eC_number=3.5.1.5;Name=ureA;dbxref=COG:COG0831;gene=ureA;inference=ab initio prediction:Prodigal:2.6,similar to AA sequence:UniProtKB:Q4A0J3;locus_tag=JPDIJPMC_00600;product=Urease subunit gamma
1	Prodigal:2.6	CDS	686404	687321	.	+	0	ID=JPDIJPMC_00601;dbxref=COG:COG4413;inference=ab initio prediction:Prodigal:2.6,similar to AA sequence:UniProtKB:Q72CX3;locus_tag=JPDIJPMC_00601;product=Urea transporter
1	Prodigal:2.6	CDS	687756	688898	.	+	0	ID=JPDIJPMC_00602;eC_number=1.3.99.-;Name=ydbM;gene=ydbM;inference=ab initio prediction:Prodigal:2.6,similar to AA sequence:UniProtKB:P96608;locus_tag=JPDIJPMC_00602;product=Putative acyl-CoA dehydrogenase YdbM
1	Prodigal:2.6	CDS	689217	690158	.	+	0	ID=JPDIJPMC_00603;eC_number=3.2.2.8;Name=rihB;dbxref=COG:COG1957;gene=rihB;inference=ab initio prediction:Prodigal:2.6,similar to AA sequence:UniProtKB:P33022;locus_tag=JPDIJPMC_00603;product=Pyrimidine-specific ribonucleoside hydrolase RihB
1	Prodigal:2.6	CDS	690268	690816	.	+	0	ID=JPDIJPMC_00604;Name=bioY;dbxref=COG:COG1268;gene=bioY;inference=ab initio prediction:Prodigal:2.6,similar to AA sequence:UniProtKB:Q2KBP7;locus_tag=JPDIJPMC_00604;product=Biotin transporter BioY
1	Prodigal:2.6	CDS	690853	691608	.	+	0	ID=JPDIJPMC_00605;inference=ab initio prediction:Prodigal:2.6;locus_tag=JPDIJPMC_00605;product=hypothetical protein
1	Prodigal:2.6	CDS	691729	691932	.	-	0	ID=JPDIJPMC_00606;Name=fdhD_1;gene=fdhD_1;inference=ab initio prediction:Prodigal:2.6,protein motif:HAMAP:MF_00187;locus_tag=JPDIJPMC_00606;product=Protein FdhD
1	Prodigal:2.6	CDS	692121	692510	.	-	0	ID=JPDIJPMC_00607;Name=fdhD_2;gene=fdhD_2;inference=ab initio prediction:Prodigal:2.6,protein motif:HAMAP:MF_00187;locus_tag=JPDIJPMC_00607;product=Protein FdhD
1	Prodigal:2.6	CDS	692729	693514	.	+	0	ID=JPDIJPMC_00608;Name=modA;dbxref=COG:COG0725;gene=modA;inference=ab initio prediction:Prodigal:2.6,similar to AA sequence:UniProtKB:P45323;locus_tag=JPDIJPMC_00608;product=Molybdate-binding protein ModA
1	Prodigal:2.6	CDS	693528	694199	.	+	0	ID=JPDIJPMC_00609;Name=modB;dbxref=COG:COG4149;gene=modB;inference=ab initio prediction:Prodigal:2.6,similar to AA sequence:UniProtKB:P0AF01;locus_tag=JPDIJPMC_00609;product=Molybdenum transport system permease protein ModB
1	Prodigal:2.6	CDS	694200	694820	.	+	0	ID=JPDIJPMC_00610;eC_number=3.6.3.25;Name=cysA_1;dbxref=COG:COG1118;gene=cysA_1;inference=ab initio prediction:Prodigal:2.6,similar to AA sequence:UniProtKB:P16676;locus_tag=JPDIJPMC_00610;product=Sulfate/thiosulfate import ATP-binding protein CysA
1	Prodigal:2.6	CDS	694896	695897	.	+	0	ID=JPDIJPMC_00611;eC_number=2.7.7.80;Name=moeB_2;dbxref=COG:COG0476;gene=moeB_2;inference=ab initio prediction:Prodigal:2.6,similar to AA sequence:UniProtKB:P12282;locus_tag=JPDIJPMC_00611;product=Molybdopterin-synthase adenylyltransferase
1	Prodigal:2.6	CDS	695918	696448	.	+	0	ID=JPDIJPMC_00612;Name=moaB;gene=moaB;inference=ab initio prediction:Prodigal:2.6,similar to AA sequence:UniProtKB:P99137;locus_tag=JPDIJPMC_00612;product=Molybdenum cofactor biosynthesis protein B
1	Prodigal:2.6	CDS	696509	696997	.	-	0	ID=JPDIJPMC_00613;eC_number=4.6.1.17;Name=moaC;dbxref=COG:COG0315;gene=moaC;inference=ab initio prediction:Prodigal:2.6,similar to AA sequence:UniProtKB:Q2FVX9;locus_tag=JPDIJPMC_00613;product=Cyclic pyranopterin monophosphate synthase
1	Prodigal:2.6	CDS	697059	698318	.	+	0	ID=JPDIJPMC_00614;eC_number=2.10.1.1;Name=moeA;gene=moeA;inference=ab initio prediction:Prodigal:2.6,similar to AA sequence:UniProtKB:P99139;locus_tag=JPDIJPMC_00614;product=Molybdopterin molybdenumtransferase
1	Prodigal:2.6	CDS	698315	698791	.	+	0	ID=JPDIJPMC_00615;Name=mobB;dbxref=COG:COG1763;gene=mobB;inference=ab initio prediction:Prodigal:2.6,similar to AA sequence:UniProtKB:P44902;locus_tag=JPDIJPMC_00615;product=Molybdopterin-guanine dinucleotide biosynthesis adapter protein
1	Prodigal:2.6	CDS	698792	699244	.	+	0	ID=JPDIJPMC_00616;eC_number=2.8.1.12;Name=moaE;gene=moaE;inference=ab initio prediction:Prodigal:2.6,similar to AA sequence:UniProtKB:P65401;locus_tag=JPDIJPMC_00616;product=Molybdopterin synthase catalytic subunit
1	Prodigal:2.6	CDS	699241	699474	.	+	0	ID=JPDIJPMC_00617;Name=moaD;gene=moaD;inference=ab initio prediction:Prodigal:2.6,similar to AA sequence:UniProtKB:Q7A441;locus_tag=JPDIJPMC_00617;product=Molybdopterin synthase sulfur carrier subunit
1	Prodigal:2.6	CDS	699480	700085	.	+	0	ID=JPDIJPMC_00618;eC_number=2.7.7.77;Name=mobA;gene=mobA;inference=ab initio prediction:Prodigal:2.6,similar to AA sequence:UniProtKB:P65405;locus_tag=JPDIJPMC_00618;product=putative molybdenum cofactor guanylyltransferase
1	Prodigal:2.6	CDS	700098	701120	.	+	0	ID=JPDIJPMC_00619;eC_number=4.1.99.22;Name=moaA;dbxref=COG:COG2896;gene=moaA;inference=ab initio prediction:Prodigal:2.6,similar to AA sequence:UniProtKB:P69848;locus_tag=JPDIJPMC_00619;product=GTP 3'%2C8-cyclase
1	Prodigal:2.6	CDS	701522	701872	.	+	0	ID=JPDIJPMC_00620;Name=sarV;gene=sarV;inference=ab initio prediction:Prodigal:2.6,similar to AA sequence:UniProtKB:Q2FVY9;locus_tag=JPDIJPMC_00620;product=HTH-type transcriptional regulator SarV
1	Prodigal:2.6	CDS	702294	703367	.	+	0	ID=JPDIJPMC_00621;inference=ab initio prediction:Prodigal:2.6;locus_tag=JPDIJPMC_00621;product=hypothetical protein
1	Prodigal:2.6	CDS	704298	705491	.	-	0	ID=JPDIJPMC_00622;Name=yhhS_2;gene=yhhS_2;inference=ab initio prediction:Prodigal:2.6,similar to AA sequence:UniProtKB:P37621;locus_tag=JPDIJPMC_00622;product=putative MFS-type transporter YhhS
1	Prodigal:2.6	CDS	705491	705931	.	-	0	ID=JPDIJPMC_00623;inference=ab initio prediction:Prodigal:2.6,similar to AA sequence:UniProtKB:Q6GEG9;locus_tag=JPDIJPMC_00623;product=putative HTH-type transcriptional regulator
1	Prodigal:2.6	CDS	706095	706856	.	+	0	ID=JPDIJPMC_00624;inference=ab initio prediction:Prodigal:2.6;locus_tag=JPDIJPMC_00624;product=hypothetical protein
1	Prodigal:2.6	CDS	707256	708506	.	+	0	ID=JPDIJPMC_00625;eC_number=2.3.2.16;Name=femX;dbxref=COG:COG2348;gene=femX;inference=ab initio prediction:Prodigal:2.6,similar to AA sequence:UniProtKB:Q2FVZ4;locus_tag=JPDIJPMC_00625;product=Lipid II:glycine glycyltransferase
1	Prodigal:2.6	CDS	708583	711738	.	+	0	ID=JPDIJPMC_00626;Name=swrC;dbxref=COG:COG0841;gene=swrC;inference=ab initio prediction:Prodigal:2.6,similar to AA sequence:UniProtKB:O31501;locus_tag=JPDIJPMC_00626;product=Swarming motility protein SwrC
1	Prodigal:2.6	CDS	711789	712106	.	-	0	ID=JPDIJPMC_00627;inference=ab initio prediction:Prodigal:2.6;locus_tag=JPDIJPMC_00627;product=hypothetical protein
1	Prodigal:2.6	CDS	712398	712568	.	-	0	ID=JPDIJPMC_00628;inference=ab initio prediction:Prodigal:2.6;locus_tag=JPDIJPMC_00628;product=hypothetical protein
1	Prodigal:2.6	CDS	712710	713618	.	+	0	ID=JPDIJPMC_00629;inference=ab initio prediction:Prodigal:2.6;locus_tag=JPDIJPMC_00629;product=hypothetical protein
1	Prodigal:2.6	CDS	713813	714604	.	-	0	ID=JPDIJPMC_00630;eC_number=1.1.1.47;Name=gdh;dbxref=COG:COG1028;gene=gdh;inference=ab initio prediction:Prodigal:2.6,similar to AA sequence:UniProtKB:P12310;locus_tag=JPDIJPMC_00630;product=Glucose 1-dehydrogenase
1	Prodigal:2.6	CDS	714632	715495	.	-	0	ID=JPDIJPMC_00631;Name=glcU_2;dbxref=COG:COG4975;gene=glcU_2;inference=ab initio prediction:Prodigal:2.6,similar to AA sequence:UniProtKB:P40419;locus_tag=JPDIJPMC_00631;product=putative glucose uptake protein GlcU
1	Prodigal:2.6	CDS	715786	717921	.	+	0	ID=JPDIJPMC_00632;eC_number=5.99.1.2;Name=topB;dbxref=COG:COG0550;gene=topB;inference=ab initio prediction:Prodigal:2.6,similar to AA sequence:UniProtKB:P14294;locus_tag=JPDIJPMC_00632;product=DNA topoisomerase 3
1	Prodigal:2.6	CDS	718034	719368	.	+	0	ID=JPDIJPMC_00633;Name=pbuG;dbxref=COG:COG2252;gene=pbuG;inference=ab initio prediction:Prodigal:2.6,similar to AA sequence:UniProtKB:O34987;locus_tag=JPDIJPMC_00633;product=Guanine/hypoxanthine permease PbuG
1	Prodigal:2.6	CDS	719425	719823	.	-	0	ID=JPDIJPMC_00634;inference=ab initio prediction:Prodigal:2.6;locus_tag=JPDIJPMC_00634;product=hypothetical protein
1	Prodigal:2.6	CDS	720179	720487	.	+	0	ID=JPDIJPMC_00635;Name=rpsJ;gene=rpsJ;inference=ab initio prediction:Prodigal:2.6,similar to AA sequence:UniProtKB:Q2YYP5;locus_tag=JPDIJPMC_00635;product=30S ribosomal protein S10
1	Prodigal:2.6	CDS	720515	721177	.	+	0	ID=JPDIJPMC_00636;Name=rplC;dbxref=COG:COG0087;gene=rplC;inference=ab initio prediction:Prodigal:2.6,similar to AA sequence:UniProtKB:Q2FW06;locus_tag=JPDIJPMC_00636;product=50S ribosomal protein L3
1	Prodigal:2.6	CDS	721206	721829	.	+	0	ID=JPDIJPMC_00637;Name=rplD;dbxref=COG:COG0088;gene=rplD;inference=ab initio prediction:Prodigal:2.6,similar to AA sequence:UniProtKB:Q2FW07;locus_tag=JPDIJPMC_00637;product=50S ribosomal protein L4
1	Prodigal:2.6	CDS	721829	722104	.	+	0	ID=JPDIJPMC_00638;Name=rplW;dbxref=COG:COG0089;gene=rplW;inference=ab initio prediction:Prodigal:2.6,similar to AA sequence:UniProtKB:Q2FW08;locus_tag=JPDIJPMC_00638;product=50S ribosomal protein L23
1	Prodigal:2.6	CDS	722133	722966	.	+	0	ID=JPDIJPMC_00639;Name=rplB;dbxref=COG:COG0090;gene=rplB;inference=ab initio prediction:Prodigal:2.6,similar to AA sequence:UniProtKB:P60430;locus_tag=JPDIJPMC_00639;product=50S ribosomal protein L2
1	Prodigal:2.6	CDS	723033	723311	.	+	0	ID=JPDIJPMC_00640;Name=rpsS;dbxref=COG:COG0185;gene=rpsS;inference=ab initio prediction:Prodigal:2.6,similar to AA sequence:UniProtKB:Q2FW10;locus_tag=JPDIJPMC_00640;product=30S ribosomal protein S19
1	Prodigal:2.6	CDS	723339	723692	.	+	0	ID=JPDIJPMC_00641;Name=rplV;dbxref=COG:COG0091;gene=rplV;inference=ab initio prediction:Prodigal:2.6,similar to AA sequence:UniProtKB:Q2FW11;locus_tag=JPDIJPMC_00641;product=50S ribosomal protein L22
1	Prodigal:2.6	CDS	723716	724369	.	+	0	ID=JPDIJPMC_00642;Name=rpsC;dbxref=COG:COG0092;gene=rpsC;inference=ab initio prediction:Prodigal:2.6,similar to AA sequence:UniProtKB:Q2FW12;locus_tag=JPDIJPMC_00642;product=30S ribosomal protein S3
1	Prodigal:2.6	CDS	724372	724806	.	+	0	ID=JPDIJPMC_00643;Name=rplP;dbxref=COG:COG0197;gene=rplP;inference=ab initio prediction:Prodigal:2.6,similar to AA sequence:UniProtKB:Q2FW13;locus_tag=JPDIJPMC_00643;product=50S ribosomal protein L16
1	Prodigal:2.6	CDS	724796	725005	.	+	0	ID=JPDIJPMC_00644;Name=rpmC;dbxref=COG:COG0255;gene=rpmC;inference=ab initio prediction:Prodigal:2.6,similar to AA sequence:UniProtKB:Q2FW14;locus_tag=JPDIJPMC_00644;product=50S ribosomal protein L29
1	Prodigal:2.6	CDS	725030	725293	.	+	0	ID=JPDIJPMC_00645;Name=rpsQ;dbxref=COG:COG0186;gene=rpsQ;inference=ab initio prediction:Prodigal:2.6,similar to AA sequence:UniProtKB:Q2FW15;locus_tag=JPDIJPMC_00645;product=30S ribosomal protein S17
1	Prodigal:2.6	CDS	725324	725692	.	+	0	ID=JPDIJPMC_00646;Name=rplN;dbxref=COG:COG0093;gene=rplN;inference=ab initio prediction:Prodigal:2.6,similar to AA sequence:UniProtKB:Q2FW16;locus_tag=JPDIJPMC_00646;product=50S ribosomal protein L14
1	Prodigal:2.6	CDS	725734	726051	.	+	0	ID=JPDIJPMC_00647;Name=rplX;dbxref=COG:COG0198;gene=rplX;inference=ab initio prediction:Prodigal:2.6,similar to AA sequence:UniProtKB:Q2FW17;locus_tag=JPDIJPMC_00647;product=50S ribosomal protein L24
1	Prodigal:2.6	CDS	726077	726616	.	+	0	ID=JPDIJPMC_00648;Name=rplE;dbxref=COG:COG0094;gene=rplE;inference=ab initio prediction:Prodigal:2.6,similar to AA sequence:UniProtKB:Q2FW18;locus_tag=JPDIJPMC_00648;product=50S ribosomal protein L5
1	Prodigal:2.6	CDS	726654	726824	.	+	0	ID=JPDIJPMC_00649;Name=rpsZ;dbxref=COG:COG0199;gene=rpsZ;inference=ab initio prediction:Prodigal:2.6,similar to AA sequence:UniProtKB:Q2FW19;locus_tag=JPDIJPMC_00649;product=30S ribosomal protein S14 type Z
1	Prodigal:2.6	CDS	726855	727253	.	+	0	ID=JPDIJPMC_00650;Name=rpsH;dbxref=COG:COG0096;gene=rpsH;inference=ab initio prediction:Prodigal:2.6,similar to AA sequence:UniProtKB:Q2FW20;locus_tag=JPDIJPMC_00650;product=30S ribosomal protein S8
1	Prodigal:2.6	CDS	727278	727814	.	+	0	ID=JPDIJPMC_00651;Name=rplF;dbxref=COG:COG0097;gene=rplF;inference=ab initio prediction:Prodigal:2.6,similar to AA sequence:UniProtKB:Q2FW21;locus_tag=JPDIJPMC_00651;product=50S ribosomal protein L6
1	Prodigal:2.6	CDS	727846	728208	.	+	0	ID=JPDIJPMC_00652;Name=rplR;dbxref=COG:COG0256;gene=rplR;inference=ab initio prediction:Prodigal:2.6,similar to AA sequence:UniProtKB:Q2FW22;locus_tag=JPDIJPMC_00652;product=50S ribosomal protein L18
1	Prodigal:2.6	CDS	728228	728728	.	+	0	ID=JPDIJPMC_00653;Name=rpsE;dbxref=COG:COG0098;gene=rpsE;inference=ab initio prediction:Prodigal:2.6,similar to AA sequence:UniProtKB:Q2FW23;locus_tag=JPDIJPMC_00653;product=30S ribosomal protein S5
1	Prodigal:2.6	CDS	728745	728927	.	+	0	ID=JPDIJPMC_00654;Name=rpmD;dbxref=COG:COG1841;gene=rpmD;inference=ab initio prediction:Prodigal:2.6,similar to AA sequence:UniProtKB:P0A0G2;locus_tag=JPDIJPMC_00654;product=50S ribosomal protein L30
1	Prodigal:2.6	CDS	728944	729384	.	+	0	ID=JPDIJPMC_00655;Name=rplO;dbxref=COG:COG0200;gene=rplO;inference=ab initio prediction:Prodigal:2.6,similar to AA sequence:UniProtKB:P0A0F8;locus_tag=JPDIJPMC_00655;product=50S ribosomal protein L15
1	Prodigal:2.6	CDS	729384	730676	.	+	0	ID=JPDIJPMC_00656;Name=secY_2;gene=secY_2;inference=ab initio prediction:Prodigal:2.6,similar to AA sequence:UniProtKB:Q7A468;locus_tag=JPDIJPMC_00656;product=Protein translocase subunit SecY
1	Prodigal:2.6	CDS	730694	731341	.	+	0	ID=JPDIJPMC_00657;eC_number=2.7.4.3;Name=adk;gene=adk;inference=ab initio prediction:Prodigal:2.6,similar to AA sequence:UniProtKB:P99062;locus_tag=JPDIJPMC_00657;product=Adenylate kinase
1	Prodigal:2.6	CDS	731529	731747	.	+	0	ID=JPDIJPMC_00658;Name=infA;dbxref=COG:COG0361;gene=infA;inference=ab initio prediction:Prodigal:2.6,similar to AA sequence:UniProtKB:Q2FW28;locus_tag=JPDIJPMC_00658;product=Translation initiation factor IF-1
1	Prodigal:2.6	CDS	731779	731892	.	+	0	ID=JPDIJPMC_00659;Name=rpmJ;dbxref=COG:COG0257;gene=rpmJ;inference=ab initio prediction:Prodigal:2.6,similar to AA sequence:UniProtKB:Q2FW29;locus_tag=JPDIJPMC_00659;product=50S ribosomal protein L36
1	Prodigal:2.6	CDS	731915	732280	.	+	0	ID=JPDIJPMC_00660;Name=rpsM;dbxref=COG:COG0099;gene=rpsM;inference=ab initio prediction:Prodigal:2.6,similar to AA sequence:UniProtKB:Q2FW30;locus_tag=JPDIJPMC_00660;product=30S ribosomal protein S13
1	Prodigal:2.6	CDS	732303	732692	.	+	0	ID=JPDIJPMC_00661;Name=rpsK;dbxref=COG:COG0100;gene=rpsK;inference=ab initio prediction:Prodigal:2.6,similar to AA sequence:UniProtKB:Q2FW31;locus_tag=JPDIJPMC_00661;product=30S ribosomal protein S11
1	Prodigal:2.6	CDS	732769	733713	.	+	0	ID=JPDIJPMC_00662;eC_number=2.7.7.6;Name=rpoA;gene=rpoA;inference=ab initio prediction:Prodigal:2.6,similar to AA sequence:UniProtKB:P66706;locus_tag=JPDIJPMC_00662;product=DNA-directed RNA polymerase subunit alpha
1	Prodigal:2.6	CDS	733730	734098	.	+	0	ID=JPDIJPMC_00663;Name=rplQ;dbxref=COG:COG0203;gene=rplQ;inference=ab initio prediction:Prodigal:2.6,similar to AA sequence:UniProtKB:Q2FW33;locus_tag=JPDIJPMC_00663;product=50S ribosomal protein L17
1	Prodigal:2.6	CDS	734393	735238	.	+	0	ID=JPDIJPMC_00664;eC_number=3.6.3.-;Name=ecfA1;dbxref=COG:COG1122;gene=ecfA1;inference=ab initio prediction:Prodigal:2.6,similar to AA sequence:UniProtKB:Q1GBJ0;locus_tag=JPDIJPMC_00664;product=Energy-coupling factor transporter ATP-binding protein EcfA1
1	Prodigal:2.6	CDS	735235	736095	.	+	0	ID=JPDIJPMC_00665;eC_number=3.6.3.-;Name=ecfA2;gene=ecfA2;inference=ab initio prediction:Prodigal:2.6,similar to AA sequence:UniProtKB:Q7A471;locus_tag=JPDIJPMC_00665;product=Energy-coupling factor transporter ATP-binding protein EcfA2
1	Prodigal:2.6	CDS	736085	736891	.	+	0	ID=JPDIJPMC_00666;Name=ecfT;dbxref=COG:COG0619;gene=ecfT;inference=ab initio prediction:Prodigal:2.6,similar to AA sequence:UniProtKB:P70972;locus_tag=JPDIJPMC_00666;product=Energy-coupling factor transporter transmembrane protein EcfT
1	Prodigal:2.6	CDS	736895	737698	.	+	0	ID=JPDIJPMC_00667;eC_number=5.4.99.12;Name=truA;dbxref=COG:COG0101;gene=truA;inference=ab initio prediction:Prodigal:2.6,similar to AA sequence:UniProtKB:Q72DL8;locus_tag=JPDIJPMC_00667;product=tRNA pseudouridine synthase A
1	Prodigal:2.6	CDS	737959	738396	.	+	0	ID=JPDIJPMC_00668;Name=rplM;dbxref=COG:COG0102;gene=rplM;inference=ab initio prediction:Prodigal:2.6,similar to AA sequence:UniProtKB:Q2FW38;locus_tag=JPDIJPMC_00668;product=50S ribosomal protein L13
1	Prodigal:2.6	CDS	738416	738808	.	+	0	ID=JPDIJPMC_00669;Name=rpsI;gene=rpsI;inference=ab initio prediction:Prodigal:2.6,similar to AA sequence:UniProtKB:P66646;locus_tag=JPDIJPMC_00669;product=30S ribosomal protein S9
1	Prodigal:2.6	CDS	739070	739810	.	-	0	ID=JPDIJPMC_00670;eC_number=3.5.1.-;Name=cobB;dbxref=COG:COG0846;gene=cobB;inference=ab initio prediction:Prodigal:2.6,similar to AA sequence:UniProtKB:P66815;locus_tag=JPDIJPMC_00670;product=NAD-dependent protein deacetylase
1	Prodigal:2.6	CDS	740110	740865	.	+	0	ID=JPDIJPMC_00671;Name=lacR;gene=lacR;inference=ab initio prediction:Prodigal:2.6,similar to AA sequence:UniProtKB:P67744;locus_tag=JPDIJPMC_00671;product=Lactose phosphotransferase system repressor
1	Prodigal:2.6	CDS	741232	741660	.	+	0	ID=JPDIJPMC_00672;eC_number=5.3.1.26;Name=lacA;gene=lacA;inference=ab initio prediction:Prodigal:2.6,similar to AA sequence:UniProtKB:P23494;locus_tag=JPDIJPMC_00672;product=Galactose-6-phosphate isomerase subunit LacA
1	Prodigal:2.6	CDS	741675	742190	.	+	0	ID=JPDIJPMC_00673;eC_number=5.3.1.26;Name=lacB;gene=lacB;inference=ab initio prediction:Prodigal:2.6,similar to AA sequence:UniProtKB:P65647;locus_tag=JPDIJPMC_00673;product=Galactose-6-phosphate isomerase subunit LacB
1	Prodigal:2.6	CDS	742203	743135	.	+	0	ID=JPDIJPMC_00674;eC_number=2.7.1.144;Name=lacC_1;dbxref=COG:COG1105;gene=lacC_1;inference=ab initio prediction:Prodigal:2.6,similar to AA sequence:UniProtKB:P0A0B9;locus_tag=JPDIJPMC_00674;product=Tagatose-6-phosphate kinase
1	Prodigal:2.6	CDS	743139	744116	.	+	0	ID=JPDIJPMC_00675;eC_number=4.1.2.40;Name=lacD;dbxref=COG:COG3684;gene=lacD;inference=ab initio prediction:Prodigal:2.6,similar to AA sequence:UniProtKB:P0A011;locus_tag=JPDIJPMC_00675;product=Tagatose 1%2C6-diphosphate aldolase
1	Prodigal:2.6	CDS	744136	744450	.	+	0	ID=JPDIJPMC_00676;Name=lacF;dbxref=COG:COG1447;gene=lacF;inference=ab initio prediction:Prodigal:2.6,similar to AA sequence:UniProtKB:P0A0D6;locus_tag=JPDIJPMC_00676;product=PTS system lactose-specific EIIA component
1	Prodigal:2.6	CDS	744456	746204	.	+	0	ID=JPDIJPMC_00677;Name=lacE;dbxref=COG:COG1455;gene=lacE;inference=ab initio prediction:Prodigal:2.6,similar to AA sequence:UniProtKB:P11162;locus_tag=JPDIJPMC_00677;product=PTS system lactose-specific EIICB component
1	Prodigal:2.6	CDS	746220	747632	.	+	0	ID=JPDIJPMC_00678;eC_number=3.2.1.85;Name=lacG;gene=lacG;inference=ab initio prediction:Prodigal:2.6,similar to AA sequence:UniProtKB:P67768;locus_tag=JPDIJPMC_00678;product=6-phospho-beta-galactosidase
1	Prodigal:2.6	CDS	747903	748769	.	+	0	ID=JPDIJPMC_00679;inference=ab initio prediction:Prodigal:2.6;locus_tag=JPDIJPMC_00679;product=hypothetical protein
1	Prodigal:2.6	CDS	748846	749871	.	-	0	ID=JPDIJPMC_00680;eC_number=1.14.13.107;Name=limB;gene=limB;inference=ab initio prediction:Prodigal:2.6,similar to AA sequence:UniProtKB:Q9EUT9;locus_tag=JPDIJPMC_00680;product=Limonene 1%2C2-monooxygenase
1	Prodigal:2.6	CDS	750004	751008	.	+	0	ID=JPDIJPMC_00681;eC_number=1.-.-.-;Name=yfmJ;dbxref=COG:COG2130;gene=yfmJ;inference=ab initio prediction:Prodigal:2.6,similar to AA sequence:UniProtKB:O34812;locus_tag=JPDIJPMC_00681;product=Putative NADP-dependent oxidoreductase YfmJ
1	Prodigal:2.6	CDS	751107	752117	.	+	0	ID=JPDIJPMC_00682;inference=ab initio prediction:Prodigal:2.6,similar to AA sequence:UniProtKB:P99173;locus_tag=JPDIJPMC_00682;product=Zinc-type alcohol dehydrogenase-like protein
1	Prodigal:2.6	CDS	752868	753449	.	+	0	ID=JPDIJPMC_00683;inference=ab initio prediction:Prodigal:2.6;locus_tag=JPDIJPMC_00683;product=hypothetical protein
1	Prodigal:2.6	CDS	753462	753701	.	+	0	ID=JPDIJPMC_00684;inference=ab initio prediction:Prodigal:2.6;locus_tag=JPDIJPMC_00684;product=hypothetical protein
1	Prodigal:2.6	CDS	753775	754275	.	+	0	ID=JPDIJPMC_00685;inference=ab initio prediction:Prodigal:2.6,similar to AA sequence:UniProtKB:P99157;locus_tag=JPDIJPMC_00685;product=Alkaline shock protein 23
1	Prodigal:2.6	CDS	754336	756297	.	-	0	ID=JPDIJPMC_00686;eC_number=6.3.2.39;Name=iucC_1;dbxref=COG:COG4264;gene=iucC_1;inference=ab initio prediction:Prodigal:2.6,similar to AA sequence:UniProtKB:Q47318;locus_tag=JPDIJPMC_00686;product=Aerobactin synthase
1	Prodigal:2.6	CDS	756355	757581	.	+	0	ID=JPDIJPMC_00687;inference=ab initio prediction:Prodigal:2.6;locus_tag=JPDIJPMC_00687;product=hypothetical protein
1	Prodigal:2.6	CDS	757571	759328	.	+	0	ID=JPDIJPMC_00688;eC_number=6.3.2.39;Name=iucC_2;dbxref=COG:COG4264;gene=iucC_2;inference=ab initio prediction:Prodigal:2.6,similar to AA sequence:UniProtKB:Q47318;locus_tag=JPDIJPMC_00688;product=Aerobactin synthase
1	Prodigal:2.6	CDS	759332	760393	.	+	0	ID=JPDIJPMC_00689;eC_number=5.1.1.12;Name=orr;dbxref=COG:COG3457;gene=orr;inference=ab initio prediction:Prodigal:2.6,similar to AA sequence:UniProtKB:C1FW08;locus_tag=JPDIJPMC_00689;product=Ornithine racemase
1	Prodigal:2.6	CDS	760595	761590	.	+	0	ID=JPDIJPMC_00690;Name=yfmC;dbxref=COG:COG4594;gene=yfmC;inference=ab initio prediction:Prodigal:2.6,similar to AA sequence:UniProtKB:O34348;locus_tag=JPDIJPMC_00690;product=Fe(3+)-citrate-binding protein YfmC
1	Prodigal:2.6	CDS	761602	762633	.	+	0	ID=JPDIJPMC_00691;Name=yfiZ;dbxref=COG:COG0609;gene=yfiZ;inference=ab initio prediction:Prodigal:2.6,similar to AA sequence:UniProtKB:O31568;locus_tag=JPDIJPMC_00691;product=putative siderophore transport system permease protein YfiZ
1	Prodigal:2.6	CDS	762720	763595	.	+	0	ID=JPDIJPMC_00692;Name=fecD;dbxref=COG:COG0609;gene=fecD;inference=ab initio prediction:Prodigal:2.6,similar to AA sequence:UniProtKB:P15029;locus_tag=JPDIJPMC_00692;product=Fe(3+) dicitrate transport system permease protein FecD
1	Prodigal:2.6	CDS	763892	765265	.	+	0	ID=JPDIJPMC_00693;inference=ab initio prediction:Prodigal:2.6;locus_tag=JPDIJPMC_00693;product=hypothetical protein
1	Prodigal:2.6	CDS	765444	765758	.	-	0	ID=JPDIJPMC_00694;eC_number=1.14.99.48;Name=isdI;dbxref=COG:COG2329;gene=isdI;inference=ab initio prediction:Prodigal:2.6,similar to AA sequence:UniProtKB:Q2G1J2;locus_tag=JPDIJPMC_00694;product=Heme oxygenase (staphylobilin-producing) 2
1	Prodigal:2.6	CDS	765911	766171	.	-	0	ID=JPDIJPMC_00695;inference=ab initio prediction:Prodigal:2.6,similar to AA sequence:UniProtKB:Q99S93;locus_tag=JPDIJPMC_00695;note=UPF0457 protein SA1975.1;product=hypothetical protein
1	Prodigal:2.6	CDS	766315	766857	.	+	0	ID=JPDIJPMC_00696;Name=ydjM;dbxref=COG:COG1988;gene=ydjM;inference=ab initio prediction:Prodigal:2.6,similar to AA sequence:UniProtKB:P64481;locus_tag=JPDIJPMC_00696;product=Inner membrane protein YdjM
1	Prodigal:2.6	CDS	766912	768099	.	+	0	ID=JPDIJPMC_00697;eC_number=2.7.7.-;inference=ab initio prediction:Prodigal:2.6,similar to AA sequence:UniProtKB:Q7A4A4;locus_tag=JPDIJPMC_00697;product=putative uridylyltransferase
1	Prodigal:2.6	CDS	768118	768801	.	+	0	ID=JPDIJPMC_00698;inference=ab initio prediction:Prodigal:2.6,similar to AA sequence:UniProtKB:P67153;locus_tag=JPDIJPMC_00698;note=UPF0073 inner membrane protein YqfA;product=hypothetical protein
1	Prodigal:2.6	CDS	769040	770377	.	+	0	ID=JPDIJPMC_00699;Name=sdrM;gene=sdrM;inference=ab initio prediction:Prodigal:2.6,similar to AA sequence:UniProtKB:Q99S97;locus_tag=JPDIJPMC_00699;product=Multidrug efflux pump SdrM
1	Prodigal:2.6	CDS	770568	771035	.	+	0	ID=JPDIJPMC_00700;Name=sepA_2;gene=sepA_2;inference=ab initio prediction:Prodigal:2.6,similar to AA sequence:UniProtKB:Q99S98;locus_tag=JPDIJPMC_00700;product=Multidrug resistance efflux pump SepA
1	Prodigal:2.6	CDS	771106	771288	.	+	0	ID=JPDIJPMC_00701;inference=ab initio prediction:Prodigal:2.6;locus_tag=JPDIJPMC_00701;product=hypothetical protein
1	Prodigal:2.6	CDS	771305	772744	.	+	0	ID=JPDIJPMC_00702;Name=emrB_2;gene=emrB_2;inference=ab initio prediction:Prodigal:2.6,similar to AA sequence:UniProtKB:P0AEJ0;locus_tag=JPDIJPMC_00702;product=Multidrug export protein EmrB
1	Prodigal:2.6	CDS	772895	773962	.	+	0	ID=JPDIJPMC_00703;Name=salA;dbxref=COG:COG0489;gene=salA;inference=ab initio prediction:Prodigal:2.6,similar to AA sequence:UniProtKB:P50863;locus_tag=JPDIJPMC_00703;product=Iron-sulfur cluster carrier protein
1	Aragorn:1.2	tRNA	779349	779424	.	+	.	ID=JPDIJPMC_00704;inference=COORDINATES:profile:Aragorn:1.2;locus_tag=JPDIJPMC_00704;product=tRNA-Val(tac)
1	Aragorn:1.2	tRNA	779431	779506	.	+	.	ID=JPDIJPMC_00705;inference=COORDINATES:profile:Aragorn:1.2;locus_tag=JPDIJPMC_00705;product=tRNA-Thr(tgt)
1	Aragorn:1.2	tRNA	779511	779594	.	+	.	ID=JPDIJPMC_00706;inference=COORDINATES:profile:Aragorn:1.2;locus_tag=JPDIJPMC_00706;product=tRNA-Tyr(gta)
1	Aragorn:1.2	tRNA	779603	779676	.	+	.	ID=JPDIJPMC_00707;inference=COORDINATES:profile:Aragorn:1.2;locus_tag=JPDIJPMC_00707;product=tRNA-Trp(cca)
1	Aragorn:1.2	tRNA	779679	779752	.	+	.	ID=JPDIJPMC_00708;inference=COORDINATES:profile:Aragorn:1.2;locus_tag=JPDIJPMC_00708;product=tRNA-His(gtg)
1	Aragorn:1.2	tRNA	779763	779837	.	+	.	ID=JPDIJPMC_00709;inference=COORDINATES:profile:Aragorn:1.2;locus_tag=JPDIJPMC_00709;product=tRNA-Gln(ttg)
1	Aragorn:1.2	tRNA	779841	779914	.	+	.	ID=JPDIJPMC_00710;inference=COORDINATES:profile:Aragorn:1.2;locus_tag=JPDIJPMC_00710;product=tRNA-Lys(ttt)
1	Prodigal:2.6	CDS	780008	780889	.	+	0	ID=JPDIJPMC_00711;eC_number=2.7.7.85;Name=cdaA;dbxref=COG:COG1624;gene=cdaA;inference=ab initio prediction:Prodigal:2.6,similar to AA sequence:UniProtKB:Q45589;locus_tag=JPDIJPMC_00711;product=Cyclic di-AMP synthase CdaA
1	Prodigal:2.6	CDS	780890	781825	.	+	0	ID=JPDIJPMC_00712;Name=cdaR;dbxref=COG:COG4856;gene=cdaR;inference=ab initio prediction:Prodigal:2.6,similar to AA sequence:UniProtKB:O34659;locus_tag=JPDIJPMC_00712;product=CdaA regulatory protein CdaR
1	Prodigal:2.6	CDS	781850	783205	.	+	0	ID=JPDIJPMC_00713;eC_number=5.4.2.10;Name=glmM;gene=glmM;inference=ab initio prediction:Prodigal:2.6,similar to AA sequence:UniProtKB:P99087;locus_tag=JPDIJPMC_00713;product=Phosphoglucosamine mutase
1	Prodigal:2.6	CDS	783641	783796	.	+	0	ID=JPDIJPMC_00714;inference=ab initio prediction:Prodigal:2.6;locus_tag=JPDIJPMC_00714;product=hypothetical protein
1	Prodigal:2.6	CDS	783837	785642	.	+	0	ID=JPDIJPMC_00715;eC_number=2.6.1.16;Name=glmS;gene=glmS;inference=ab initio prediction:Prodigal:2.6,similar to AA sequence:UniProtKB:P64228;locus_tag=JPDIJPMC_00715;product=Glutamine--fructose-6-phosphate aminotransferase [isomerizing]
1	Prodigal:2.6	CDS	786137	786994	.	+	0	ID=JPDIJPMC_00716;eC_number=3.1.3.104;Name=ywtE_1;dbxref=COG:COG0561;gene=ywtE_1;inference=ab initio prediction:Prodigal:2.6,similar to AA sequence:UniProtKB:P96741;locus_tag=JPDIJPMC_00716;product=5-amino-6-(5-phospho-D-ribitylamino)uracil phosphatase YwtE
1	Prodigal:2.6	CDS	787299	788450	.	-	0	ID=JPDIJPMC_00717;inference=ab initio prediction:Prodigal:2.6;locus_tag=JPDIJPMC_00717;product=hypothetical protein
1	Prodigal:2.6	CDS	788538	789314	.	+	0	ID=JPDIJPMC_00718;eC_number=3.6.1.41;Name=apaH_1;gene=apaH_1;inference=ab initio prediction:Prodigal:2.6,protein motif:HAMAP:MF_00199;locus_tag=JPDIJPMC_00718;product=Bis(5'-nucleosyl)-tetraphosphatase%2C symmetrical
1	Prodigal:2.6	CDS	789575	790528	.	-	0	ID=JPDIJPMC_00719;Name=czcD_1;dbxref=COG:COG1230;gene=czcD_1;inference=ab initio prediction:Prodigal:2.6,similar to AA sequence:UniProtKB:O07084;locus_tag=JPDIJPMC_00719;product=Cadmium%2C cobalt and zinc/H(+)-K(+) antiporter
1	Prodigal:2.6	CDS	790515	790877	.	-	0	ID=JPDIJPMC_00720;Name=czrA;dbxref=COG:COG0640;gene=czrA;inference=ab initio prediction:Prodigal:2.6,similar to AA sequence:UniProtKB:O31844;locus_tag=JPDIJPMC_00720;product=HTH-type transcriptional repressor CzrA
1	Prodigal:2.6	CDS	791001	791657	.	+	0	ID=JPDIJPMC_00721;eC_number=4.-.-.-;Name=yhfK;dbxref=COG:COG0702;gene=yhfK;inference=ab initio prediction:Prodigal:2.6,similar to AA sequence:UniProtKB:O07609;locus_tag=JPDIJPMC_00721;product=putative sugar epimerase YhfK
1	Prodigal:2.6	CDS	791855	792004	.	+	0	ID=JPDIJPMC_00722;inference=ab initio prediction:Prodigal:2.6;locus_tag=JPDIJPMC_00722;product=hypothetical protein
1	Prodigal:2.6	CDS	792299	793237	.	+	0	ID=JPDIJPMC_00723;eC_number=5.3.1.8;Name=gmuF;dbxref=COG:COG1482;gene=gmuF;inference=ab initio prediction:Prodigal:2.6,similar to AA sequence:UniProtKB:O05511;locus_tag=JPDIJPMC_00723;product=putative mannose-6-phosphate isomerase GmuF
1	Prodigal:2.6	CDS	793292	793519	.	+	0	ID=JPDIJPMC_00724;inference=ab initio prediction:Prodigal:2.6;locus_tag=JPDIJPMC_00724;product=hypothetical protein
1	Prodigal:2.6	CDS	793752	795128	.	+	0	ID=JPDIJPMC_00725;inference=ab initio prediction:Prodigal:2.6;locus_tag=JPDIJPMC_00725;product=hypothetical protein
1	Prodigal:2.6	CDS	795309	795719	.	+	0	ID=JPDIJPMC_00726;inference=ab initio prediction:Prodigal:2.6;locus_tag=JPDIJPMC_00726;product=hypothetical protein
1	Prodigal:2.6	CDS	795907	796353	.	+	0	ID=JPDIJPMC_00727;eC_number=1.16.-.-;Name=dps1;dbxref=COG:COG0783;gene=dps1;inference=ab initio prediction:Prodigal:2.6,similar to AA sequence:UniProtKB:Q8RPQ1;locus_tag=JPDIJPMC_00727;product=DNA protection during starvation protein 1
1	Prodigal:2.6	CDS	796477	797187	.	-	0	ID=JPDIJPMC_00728;eC_number=2.4.2.1;Name=deoD;dbxref=COG:COG0813;gene=deoD;inference=ab initio prediction:Prodigal:2.6,similar to AA sequence:UniProtKB:O34925;locus_tag=JPDIJPMC_00728;product=Purine nucleoside phosphorylase DeoD-type
1	Prodigal:2.6	CDS	797391	798056	.	+	0	ID=JPDIJPMC_00729;eC_number=4.1.2.4;Name=deoC2;gene=deoC2;inference=ab initio prediction:Prodigal:2.6,similar to AA sequence:UniProtKB:P99174;locus_tag=JPDIJPMC_00729;product=Deoxyribose-phosphate aldolase 2
1	Prodigal:2.6	CDS	798089	799390	.	+	0	ID=JPDIJPMC_00730;eC_number=2.4.2.2;Name=pdp;gene=pdp;inference=ab initio prediction:Prodigal:2.6,similar to AA sequence:UniProtKB:Q7A4D0;locus_tag=JPDIJPMC_00730;product=Pyrimidine-nucleoside phosphorylase
1	Prodigal:2.6	CDS	799400	800593	.	+	0	ID=JPDIJPMC_00731;eC_number=5.4.2.7;Name=deoB;gene=deoB;inference=ab initio prediction:Prodigal:2.6,similar to AA sequence:UniProtKB:P99100;locus_tag=JPDIJPMC_00731;product=Phosphopentomutase
1	Prodigal:2.6	CDS	800590	800940	.	+	0	ID=JPDIJPMC_00732;inference=ab initio prediction:Prodigal:2.6;locus_tag=JPDIJPMC_00732;product=hypothetical protein
1	Prodigal:2.6	CDS	801091	801561	.	-	0	ID=JPDIJPMC_00733;eC_number=4.4.1.21;Name=luxS;gene=luxS;inference=ab initio prediction:Prodigal:2.6,similar to AA sequence:UniProtKB:P65330;locus_tag=JPDIJPMC_00733;product=S-ribosylhomocysteine lyase
1	Prodigal:2.6	CDS	801789	802973	.	+	0	ID=JPDIJPMC_00734;eC_number=3.5.1.-;Name=abgB;dbxref=COG:COG1473;gene=abgB;inference=ab initio prediction:Prodigal:2.6,similar to AA sequence:UniProtKB:P76052;locus_tag=JPDIJPMC_00734;product=p-aminobenzoyl-glutamate hydrolase subunit B
1	Prodigal:2.6	CDS	802973	804163	.	+	0	ID=JPDIJPMC_00735;inference=ab initio prediction:Prodigal:2.6;locus_tag=JPDIJPMC_00735;product=hypothetical protein
1	Prodigal:2.6	CDS	804337	805002	.	+	0	ID=JPDIJPMC_00736;inference=ab initio prediction:Prodigal:2.6;locus_tag=JPDIJPMC_00736;product=hypothetical protein
1	Prodigal:2.6	CDS	805223	806020	.	-	0	ID=JPDIJPMC_00737;eC_number=2.7.1.33;Name=coaW;dbxref=COG:COG5146;gene=coaW;inference=ab initio prediction:Prodigal:2.6,similar to AA sequence:UniProtKB:Q2FWC7;locus_tag=JPDIJPMC_00737;product=Type II pantothenate kinase
1	Prodigal:2.6	CDS	806323	807183	.	+	0	ID=JPDIJPMC_00738;eC_number=2.3.1.57;Name=bltD;dbxref=COG:COG0454;gene=bltD;inference=ab initio prediction:Prodigal:2.6,similar to AA sequence:UniProtKB:P39909;locus_tag=JPDIJPMC_00738;product=Spermine/spermidine acetyltransferase
1	Prodigal:2.6	CDS	807294	807830	.	+	0	ID=JPDIJPMC_00739;Name=rpoE;gene=rpoE;inference=ab initio prediction:Prodigal:2.6,similar to AA sequence:UniProtKB:P66715;locus_tag=JPDIJPMC_00739;product=putative DNA-directed RNA polymerase subunit delta
1	Prodigal:2.6	CDS	808167	809774	.	+	0	ID=JPDIJPMC_00740;eC_number=6.3.4.2;Name=pyrG;gene=pyrG;inference=ab initio prediction:Prodigal:2.6,similar to AA sequence:UniProtKB:P99072;locus_tag=JPDIJPMC_00740;product=CTP synthase
1	Prodigal:2.6	CDS	810001	810522	.	-	0	ID=JPDIJPMC_00741;inference=ab initio prediction:Prodigal:2.6;locus_tag=JPDIJPMC_00741;product=hypothetical protein
1	Prodigal:2.6	CDS	810742	811602	.	+	0	ID=JPDIJPMC_00742;eC_number=4.1.2.13;Name=fba;gene=fba;inference=ab initio prediction:Prodigal:2.6,similar to AA sequence:UniProtKB:P99075;locus_tag=JPDIJPMC_00742;product=Fructose-bisphosphate aldolase
1	Prodigal:2.6	CDS	811963	813222	.	+	0	ID=JPDIJPMC_00743;eC_number=2.5.1.7;Name=murA2;gene=murA2;inference=ab initio prediction:Prodigal:2.6,similar to AA sequence:UniProtKB:P65457;locus_tag=JPDIJPMC_00743;product=UDP-N-acetylglucosamine 1-carboxyvinyltransferase 2
1	Prodigal:2.6	CDS	813614	815077	.	+	0	ID=JPDIJPMC_00744;eC_number=1.2.1.3;dbxref=COG:COG1012;inference=ab initio prediction:Prodigal:2.6,similar to AA sequence:UniProtKB:Q99SD6;locus_tag=JPDIJPMC_00744;product=Putative aldehyde dehydrogenase
1	Prodigal:2.6	CDS	815381	816697	.	+	0	ID=JPDIJPMC_00745;eC_number=3.6.4.-;Name=rho;dbxref=COG:COG1158;gene=rho;inference=ab initio prediction:Prodigal:2.6,similar to AA sequence:UniProtKB:P0AG30;locus_tag=JPDIJPMC_00745;product=Transcription termination factor Rho
1	Prodigal:2.6	CDS	816814	817071	.	+	0	ID=JPDIJPMC_00746;Name=rpmE2;dbxref=COG:COG0254;gene=rpmE2;inference=ab initio prediction:Prodigal:2.6,similar to AA sequence:UniProtKB:Q2FWD8;locus_tag=JPDIJPMC_00746;product=50S ribosomal protein L31 type B
1	Prodigal:2.6	CDS	817358	817957	.	+	0	ID=JPDIJPMC_00747;eC_number=2.7.1.21;Name=tdk;gene=tdk;inference=ab initio prediction:Prodigal:2.6,similar to AA sequence:UniProtKB:P65231;locus_tag=JPDIJPMC_00747;product=Thymidine kinase
1	Prodigal:2.6	CDS	817957	819033	.	+	0	ID=JPDIJPMC_00748;Name=prfA;dbxref=COG:COG0216;gene=prfA;inference=ab initio prediction:Prodigal:2.6,similar to AA sequence:UniProtKB:Q8DU64;locus_tag=JPDIJPMC_00748;product=Peptide chain release factor 1
1	Prodigal:2.6	CDS	819020	819856	.	+	0	ID=JPDIJPMC_00749;eC_number=2.1.1.297;Name=prmC;dbxref=COG:COG2890;gene=prmC;inference=ab initio prediction:Prodigal:2.6,similar to AA sequence:UniProtKB:P0ACC1;locus_tag=JPDIJPMC_00749;product=Release factor glutamine methyltransferase
1	Prodigal:2.6	CDS	820019	821062	.	+	0	ID=JPDIJPMC_00750;eC_number=2.7.7.87;Name=ywlC;dbxref=COG:COG0009;gene=ywlC;inference=ab initio prediction:Prodigal:2.6,similar to AA sequence:UniProtKB:P39153;locus_tag=JPDIJPMC_00750;product=Threonylcarbamoyl-AMP synthase
1	Prodigal:2.6	CDS	821059	821478	.	+	0	ID=JPDIJPMC_00751;eC_number=3.1.3.48;Name=ptpB;dbxref=COG:COG0394;gene=ptpB;inference=ab initio prediction:Prodigal:2.6,similar to AA sequence:UniProtKB:P0C5D3;locus_tag=JPDIJPMC_00751;product=Low molecular weight protein-tyrosine-phosphatase PtpB
1	Prodigal:2.6	CDS	821588	822112	.	+	0	ID=JPDIJPMC_00752;inference=ab initio prediction:Prodigal:2.6,similar to AA sequence:UniProtKB:P39157;locus_tag=JPDIJPMC_00752;note=UPF0340 protein YwlG;product=hypothetical protein
1	Prodigal:2.6	CDS	822137	823375	.	+	0	ID=JPDIJPMC_00753;eC_number=2.1.2.1;Name=glyA;dbxref=COG:COG0112;gene=glyA;inference=ab initio prediction:Prodigal:2.6,similar to AA sequence:UniProtKB:Q5HE87;locus_tag=JPDIJPMC_00753;product=Serine hydroxymethyltransferase
1	Prodigal:2.6	CDS	823404	824033	.	+	0	ID=JPDIJPMC_00754;eC_number=2.4.2.9;Name=upp;gene=upp;inference=ab initio prediction:Prodigal:2.6,similar to AA sequence:UniProtKB:P67396;locus_tag=JPDIJPMC_00754;product=Uracil phosphoribosyltransferase
1	Prodigal:2.6	CDS	824058	825203	.	+	0	ID=JPDIJPMC_00755;eC_number=5.1.3.14;Name=mnaA;dbxref=COG:COG0381;gene=mnaA;inference=ab initio prediction:Prodigal:2.6,similar to AA sequence:UniProtKB:P39131;locus_tag=JPDIJPMC_00755;product=UDP-N-acetylglucosamine 2-epimerase
1	Prodigal:2.6	CDS	825257	825706	.	+	0	ID=JPDIJPMC_00756;inference=ab initio prediction:Prodigal:2.6;locus_tag=JPDIJPMC_00756;product=hypothetical protein
1	Prodigal:2.6	CDS	825732	826460	.	+	0	ID=JPDIJPMC_00757;Name=atpB;gene=atpB;inference=ab initio prediction:Prodigal:2.6,similar to AA sequence:UniProtKB:P09218;locus_tag=JPDIJPMC_00757;product=ATP synthase subunit a
1	Prodigal:2.6	CDS	826503	826715	.	+	0	ID=JPDIJPMC_00758;Name=atpE;gene=atpE;inference=ab initio prediction:Prodigal:2.6,similar to AA sequence:UniProtKB:P00845;locus_tag=JPDIJPMC_00758;product=ATP synthase subunit c
1	Prodigal:2.6	CDS	826813	827328	.	+	0	ID=JPDIJPMC_00759;Name=atpF;gene=atpF;inference=ab initio prediction:Prodigal:2.6,similar to AA sequence:UniProtKB:Q7A4E7;locus_tag=JPDIJPMC_00759;product=ATP synthase subunit b
1	Prodigal:2.6	CDS	827328	827867	.	+	0	ID=JPDIJPMC_00760;Name=atpH;gene=atpH;inference=ab initio prediction:Prodigal:2.6,similar to AA sequence:UniProtKB:P99109;locus_tag=JPDIJPMC_00760;product=ATP synthase subunit delta
1	Prodigal:2.6	CDS	827890	829401	.	+	0	ID=JPDIJPMC_00761;eC_number=3.6.3.14;Name=atpA;gene=atpA;inference=ab initio prediction:Prodigal:2.6,similar to AA sequence:UniProtKB:P99111;locus_tag=JPDIJPMC_00761;product=ATP synthase subunit alpha
1	Prodigal:2.6	CDS	829486	830352	.	+	0	ID=JPDIJPMC_00762;Name=atpG;gene=atpG;inference=ab initio prediction:Prodigal:2.6,similar to AA sequence:UniProtKB:Q7A4E8;locus_tag=JPDIJPMC_00762;product=ATP synthase gamma chain
1	Prodigal:2.6	CDS	830374	831786	.	+	0	ID=JPDIJPMC_00763;eC_number=3.6.3.14;Name=atpD;gene=atpD;inference=ab initio prediction:Prodigal:2.6,similar to AA sequence:UniProtKB:P99112;locus_tag=JPDIJPMC_00763;product=ATP synthase subunit beta
1	Prodigal:2.6	CDS	831806	832210	.	+	0	ID=JPDIJPMC_00764;Name=atpC;gene=atpC;inference=ab initio prediction:Prodigal:2.6,similar to AA sequence:UniProtKB:P63665;locus_tag=JPDIJPMC_00764;product=ATP synthase epsilon chain
1	Prodigal:2.6	CDS	832359	832592	.	+	0	ID=JPDIJPMC_00765;inference=ab initio prediction:Prodigal:2.6;locus_tag=JPDIJPMC_00765;product=hypothetical protein
1	Prodigal:2.6	CDS	832702	833967	.	+	0	ID=JPDIJPMC_00766;eC_number=2.5.1.7;Name=murA1;gene=murA1;inference=ab initio prediction:Prodigal:2.6,similar to AA sequence:UniProtKB:P84058;locus_tag=JPDIJPMC_00766;product=UDP-N-acetylglucosamine 1-carboxyvinyltransferase 1
1	Prodigal:2.6	CDS	834001	834438	.	+	0	ID=JPDIJPMC_00767;eC_number=4.2.1.59;Name=fabZ;dbxref=COG:COG0764;gene=fabZ;inference=ab initio prediction:Prodigal:2.6,similar to AA sequence:UniProtKB:Q9HXY7;locus_tag=JPDIJPMC_00767;product=3-hydroxyacyl-[acyl-carrier-protein] dehydratase FabZ
1	Prodigal:2.6	CDS	834756	835196	.	-	0	ID=JPDIJPMC_00768;inference=ab initio prediction:Prodigal:2.6;locus_tag=JPDIJPMC_00768;product=hypothetical protein
1	Prodigal:2.6	CDS	835387	835782	.	+	0	ID=JPDIJPMC_00769;Name=ssbA_1;dbxref=COG:COG0629;gene=ssbA_1;inference=ab initio prediction:Prodigal:2.6,similar to AA sequence:UniProtKB:P37455;locus_tag=JPDIJPMC_00769;product=Single-stranded DNA-binding protein A
1	Prodigal:2.6	CDS	836170	836829	.	+	0	ID=JPDIJPMC_00770;eC_number=3.2.-.-;Name=sceD;gene=sceD;inference=ab initio prediction:Prodigal:2.6,similar to AA sequence:UniProtKB:Q99SG2;locus_tag=JPDIJPMC_00770;product=putative transglycosylase SceD
1	Prodigal:2.6	CDS	837114	837803	.	+	0	ID=JPDIJPMC_00771;eC_number=3.5.99.2;Name=tenA;dbxref=COG:COG0819;gene=tenA;inference=ab initio prediction:Prodigal:2.6,similar to AA sequence:UniProtKB:Q8CNK1;locus_tag=JPDIJPMC_00771;product=Aminopyrimidine aminohydrolase
1	Prodigal:2.6	CDS	837766	838617	.	+	0	ID=JPDIJPMC_00772;eC_number=2.7.1.49;Name=thiD;gene=thiD;inference=ab initio prediction:Prodigal:2.6,similar to AA sequence:UniProtKB:P99124;locus_tag=JPDIJPMC_00772;product=Hydroxymethylpyrimidine/phosphomethylpyrimidine kinase
1	Prodigal:2.6	CDS	838607	839398	.	+	0	ID=JPDIJPMC_00773;eC_number=2.7.1.50;Name=thiM;gene=thiM;inference=ab initio prediction:Prodigal:2.6,similar to AA sequence:UniProtKB:P66923;locus_tag=JPDIJPMC_00773;product=Hydroxyethylthiazole kinase
1	Prodigal:2.6	CDS	839395	840042	.	+	0	ID=JPDIJPMC_00774;eC_number=2.5.1.3;Name=thiE_2;gene=thiE_2;inference=ab initio prediction:Prodigal:2.6,similar to AA sequence:UniProtKB:P66919;locus_tag=JPDIJPMC_00774;product=Thiamine-phosphate synthase
1	Prodigal:2.6	CDS	840086	841003	.	+	0	ID=JPDIJPMC_00775;Name=yidC_2;gene=yidC_2;inference=ab initio prediction:Prodigal:2.6,similar to AA sequence:UniProtKB:P65629;locus_tag=JPDIJPMC_00775;product=Membrane protein insertase YidC
1	Prodigal:2.6	CDS	841109	841762	.	-	0	ID=JPDIJPMC_00776;Name=yedJ;dbxref=COG:COG1418;gene=yedJ;inference=ab initio prediction:Prodigal:2.6,similar to AA sequence:UniProtKB:P46144;locus_tag=JPDIJPMC_00776;product=putative protein YedJ
1	Prodigal:2.6	CDS	841944	843428	.	-	0	ID=JPDIJPMC_00777;eC_number=2.7.8.-;Name=cls_1;gene=cls_1;inference=ab initio prediction:Prodigal:2.6,similar to AA sequence:UniProtKB:P63801;locus_tag=JPDIJPMC_00777;product=Cardiolipin synthase
1	Prodigal:2.6	CDS	843602	843895	.	+	0	ID=JPDIJPMC_00778;Name=ricR_2;dbxref=COG:COG1937;gene=ricR_2;inference=ab initio prediction:Prodigal:2.6,similar to AA sequence:UniProtKB:O07434;locus_tag=JPDIJPMC_00778;product=Copper-sensing transcriptional repressor RicR
1	Prodigal:2.6	CDS	843902	844111	.	+	0	ID=JPDIJPMC_00779;inference=ab initio prediction:Prodigal:2.6;locus_tag=JPDIJPMC_00779;product=hypothetical protein
1	Prodigal:2.6	CDS	844254	844391	.	+	0	ID=JPDIJPMC_00780;inference=ab initio prediction:Prodigal:2.6;locus_tag=JPDIJPMC_00780;product=hypothetical protein
1	Prodigal:2.6	CDS	844491	845702	.	-	0	ID=JPDIJPMC_00781;eC_number=2.4.1.129;Name=rodA;dbxref=COG:COG0772;gene=rodA;inference=ab initio prediction:Prodigal:2.6,similar to AA sequence:UniProtKB:P39604;locus_tag=JPDIJPMC_00781;product=Peptidoglycan glycosyltransferase RodA
1	Prodigal:2.6	CDS	846093	847166	.	+	0	ID=JPDIJPMC_00782;eC_number=6.3.2.4;Name=ddl;dbxref=COG:COG1181;gene=ddl;inference=ab initio prediction:Prodigal:2.6,similar to AA sequence:UniProtKB:Q5HEB7;locus_tag=JPDIJPMC_00782;product=D-alanine--D-alanine ligase
1	Prodigal:2.6	CDS	847178	848533	.	+	0	ID=JPDIJPMC_00783;eC_number=6.3.2.10;Name=murF_2;dbxref=COG:COG0770;gene=murF_2;inference=ab initio prediction:Prodigal:2.6,similar to AA sequence:UniProtKB:P11880;locus_tag=JPDIJPMC_00783;product=UDP-N-acetylmuramoyl-tripeptide--D-alanyl-D-alanine ligase
1	Prodigal:2.6	CDS	848832	850361	.	+	0	ID=JPDIJPMC_00784;eC_number=3.6.4.13;Name=cshA;dbxref=COG:COG0513;gene=cshA;inference=ab initio prediction:Prodigal:2.6,similar to AA sequence:UniProtKB:Q2FWH5;locus_tag=JPDIJPMC_00784;product=DEAD-box ATP-dependent RNA helicase CshA
1	Prodigal:2.6	CDS	850610	851089	.	+	0	ID=JPDIJPMC_00785;inference=ab initio prediction:Prodigal:2.6;locus_tag=JPDIJPMC_00785;product=hypothetical protein
1	Prodigal:2.6	CDS	851076	852587	.	+	0	ID=JPDIJPMC_00786;inference=ab initio prediction:Prodigal:2.6;locus_tag=JPDIJPMC_00786;product=hypothetical protein
1	Prodigal:2.6	CDS	852574	853083	.	+	0	ID=JPDIJPMC_00787;inference=ab initio prediction:Prodigal:2.6;locus_tag=JPDIJPMC_00787;product=hypothetical protein
1	Prodigal:2.6	CDS	853131	853484	.	+	0	ID=JPDIJPMC_00788;eC_number=2.7.8.7;Name=acpS;dbxref=COG:COG0736;gene=acpS;inference=ab initio prediction:Prodigal:2.6,similar to AA sequence:UniProtKB:Q5HED0;locus_tag=JPDIJPMC_00788;product=Holo-[acyl-carrier-protein] synthase
1	Prodigal:2.6	CDS	853550	854698	.	+	0	ID=JPDIJPMC_00789;eC_number=5.1.1.1;Name=alr1;dbxref=COG:COG0787;gene=alr1;inference=ab initio prediction:Prodigal:2.6,similar to AA sequence:UniProtKB:P63479;locus_tag=JPDIJPMC_00789;product=Alanine racemase 1
1	Prodigal:2.6	CDS	854785	854955	.	+	0	ID=JPDIJPMC_00790;Name=mazE;gene=mazE;inference=ab initio prediction:Prodigal:2.6,similar to AA sequence:UniProtKB:P0C7B4;locus_tag=JPDIJPMC_00790;product=Antitoxin MazE
1	Prodigal:2.6	CDS	854952	855314	.	+	0	ID=JPDIJPMC_00791;eC_number=3.1.-.-;Name=mazF;dbxref=COG:COG2337;gene=mazF;inference=ab initio prediction:Prodigal:2.6,similar to AA sequence:UniProtKB:Q2FWI8;locus_tag=JPDIJPMC_00791;product=Endoribonuclease MazF
1	Prodigal:2.6	CDS	855660	856661	.	+	0	ID=JPDIJPMC_00792;eC_number=3.1.3.3;Name=rsbU;dbxref=COG:COG2208;gene=rsbU;inference=ab initio prediction:Prodigal:2.6,similar to AA sequence:UniProtKB:P40399;locus_tag=JPDIJPMC_00792;product=Phosphoserine phosphatase RsbU
1	Prodigal:2.6	CDS	856761	857087	.	+	0	ID=JPDIJPMC_00793;Name=rsbV;gene=rsbV;inference=ab initio prediction:Prodigal:2.6,similar to AA sequence:UniProtKB:P66838;locus_tag=JPDIJPMC_00793;product=Anti-sigma-B factor antagonist
1	Prodigal:2.6	CDS	857089	857568	.	+	0	ID=JPDIJPMC_00794;eC_number=2.7.11.1;Name=rsbW;gene=rsbW;inference=ab initio prediction:Prodigal:2.6,similar to AA sequence:UniProtKB:P0A0H7;locus_tag=JPDIJPMC_00794;product=Serine-protein kinase RsbW
1	Prodigal:2.6	CDS	857543	858313	.	+	0	ID=JPDIJPMC_00795;Name=sigB;dbxref=COG:COG1191;gene=sigB;inference=ab initio prediction:Prodigal:2.6,similar to AA sequence:UniProtKB:P06574;locus_tag=JPDIJPMC_00795;product=RNA polymerase sigma-B factor
1	Prodigal:2.6	CDS	858603	860753	.	+	0	ID=JPDIJPMC_00796;Name=yhgF;dbxref=COG:COG2183;gene=yhgF;inference=ab initio prediction:Prodigal:2.6,similar to AA sequence:UniProtKB:P46837;locus_tag=JPDIJPMC_00796;product=Protein YhgF
1	Prodigal:2.6	CDS	860746	861201	.	+	0	ID=JPDIJPMC_00797;inference=ab initio prediction:Prodigal:2.6,protein motif:HAMAP:MF_00745;locus_tag=JPDIJPMC_00797;product=Protein SprT-like protein
1	Prodigal:2.6	CDS	861490	861684	.	+	0	ID=JPDIJPMC_00798;inference=ab initio prediction:Prodigal:2.6;locus_tag=JPDIJPMC_00798;product=hypothetical protein
1	Aragorn:1.2	tRNA	861961	862047	.	+	.	ID=JPDIJPMC_00799;inference=COORDINATES:profile:Aragorn:1.2;locus_tag=JPDIJPMC_00799;product=tRNA-Leu(gag)
1	Aragorn:1.2	tRNA	862069	862142	.	+	.	ID=JPDIJPMC_00800;inference=COORDINATES:profile:Aragorn:1.2;locus_tag=JPDIJPMC_00800;product=tRNA-Gly(tcc)
1	Prodigal:2.6	CDS	867312	867437	.	+	0	ID=JPDIJPMC_00801;inference=ab initio prediction:Prodigal:2.6;locus_tag=JPDIJPMC_00801;product=hypothetical protein
1	Prodigal:2.6	CDS	867518	868786	.	-	0	ID=JPDIJPMC_00802;eC_number=4.3.1.19;Name=ilvA;dbxref=COG:COG1171;gene=ilvA;inference=ab initio prediction:Prodigal:2.6,similar to AA sequence:UniProtKB:P9WG95;locus_tag=JPDIJPMC_00802;product=L-threonine dehydratase biosynthetic IlvA
1	Prodigal:2.6	CDS	868801	869370	.	-	0	ID=JPDIJPMC_00803;eC_number=4.2.1.33;Name=leuD;dbxref=COG:COG0066;gene=leuD;inference=ab initio prediction:Prodigal:2.6,similar to AA sequence:UniProtKB:Q8DTG5;locus_tag=JPDIJPMC_00803;product=3-isopropylmalate dehydratase small subunit
1	Prodigal:2.6	CDS	869371	870741	.	-	0	ID=JPDIJPMC_00804;eC_number=4.2.1.33;Name=leuC;dbxref=COG:COG0065;gene=leuC;inference=ab initio prediction:Prodigal:2.6,similar to AA sequence:UniProtKB:P80858;locus_tag=JPDIJPMC_00804;product=3-isopropylmalate dehydratase large subunit
1	Prodigal:2.6	CDS	870757	871800	.	-	0	ID=JPDIJPMC_00805;eC_number=1.1.1.85;Name=leuB;dbxref=COG:COG0473;gene=leuB;inference=ab initio prediction:Prodigal:2.6,similar to AA sequence:UniProtKB:P12010;locus_tag=JPDIJPMC_00805;product=3-isopropylmalate dehydrogenase
1	Prodigal:2.6	CDS	871797	873332	.	-	0	ID=JPDIJPMC_00806;eC_number=2.3.3.13;Name=leuA;gene=leuA;inference=ab initio prediction:Prodigal:2.6,similar to AA sequence:UniProtKB:Q71Y35;locus_tag=JPDIJPMC_00806;product=2-isopropylmalate synthase
1	Prodigal:2.6	CDS	873355	874359	.	-	0	ID=JPDIJPMC_00807;eC_number=1.1.1.86;Name=ilvC;dbxref=COG:COG0059;gene=ilvC;inference=ab initio prediction:Prodigal:2.6,similar to AA sequence:UniProtKB:Q2FWK4;locus_tag=JPDIJPMC_00807;product=Ketol-acid reductoisomerase (NADP(+))
1	Prodigal:2.6	CDS	874477	874710	.	-	0	ID=JPDIJPMC_00808;inference=ab initio prediction:Prodigal:2.6;locus_tag=JPDIJPMC_00808;product=hypothetical protein
1	Prodigal:2.6	CDS	874710	876452	.	-	0	ID=JPDIJPMC_00809;eC_number=2.2.1.6;Name=ilvB;dbxref=COG:COG0028;gene=ilvB;inference=ab initio prediction:Prodigal:2.6,similar to AA sequence:UniProtKB:P37251;locus_tag=JPDIJPMC_00809;product=Acetolactate synthase large subunit
1	Prodigal:2.6	CDS	876469	878157	.	-	0	ID=JPDIJPMC_00810;eC_number=4.2.1.9;Name=ilvD;dbxref=COG:COG0129;gene=ilvD;inference=ab initio prediction:Prodigal:2.6,similar to AA sequence:UniProtKB:P51785;locus_tag=JPDIJPMC_00810;product=Dihydroxy-acid dehydratase
1	Prodigal:2.6	CDS	878636	879097	.	+	0	ID=JPDIJPMC_00811;Name=tsaE;dbxref=COG:COG0802;gene=tsaE;inference=ab initio prediction:Prodigal:2.6,similar to AA sequence:UniProtKB:O05515;locus_tag=JPDIJPMC_00811;product=tRNA threonylcarbamoyladenosine biosynthesis protein TsaE
1	Prodigal:2.6	CDS	879078	879740	.	+	0	ID=JPDIJPMC_00812;Name=tsaB;dbxref=COG:COG1214;gene=tsaB;inference=ab initio prediction:Prodigal:2.6,similar to AA sequence:UniProtKB:O05516;locus_tag=JPDIJPMC_00812;product=tRNA threonylcarbamoyladenosine biosynthesis protein TsaB
1	Prodigal:2.6	CDS	879713	880174	.	+	0	ID=JPDIJPMC_00813;eC_number=2.3.1.255;Name=rimI;dbxref=COG:COG0456;gene=rimI;inference=ab initio prediction:Prodigal:2.6,similar to AA sequence:UniProtKB:I6YG32;locus_tag=JPDIJPMC_00813;product=N-alpha-acetyltransferase RimI
1	Prodigal:2.6	CDS	880171	881193	.	+	0	ID=JPDIJPMC_00814;eC_number=2.3.1.234;Name=tsaD;gene=tsaD;inference=ab initio prediction:Prodigal:2.6,similar to AA sequence:UniProtKB:Q7A4H8;locus_tag=JPDIJPMC_00814;product=tRNA N6-adenosine threonylcarbamoyltransferase
1	Prodigal:2.6	CDS	881276	882892	.	-	0	ID=JPDIJPMC_00815;Name=mutS_1;dbxref=COG:COG0249;gene=mutS_1;inference=ab initio prediction:Prodigal:2.6,similar to AA sequence:UniProtKB:Q56215;locus_tag=JPDIJPMC_00815;product=DNA mismatch repair protein MutS
1	Prodigal:2.6	CDS	883234	885168	.	-	0	ID=JPDIJPMC_00816;Name=yheS;dbxref=COG:COG0488;gene=yheS;inference=ab initio prediction:Prodigal:2.6,similar to AA sequence:UniProtKB:P63389;locus_tag=JPDIJPMC_00816;product=putative ABC transporter ATP-binding protein YheS
1	Prodigal:2.6	CDS	885515	886150	.	+	0	ID=JPDIJPMC_00817;Name=rex;dbxref=COG:COG2344;gene=rex;inference=ab initio prediction:Prodigal:2.6,similar to AA sequence:UniProtKB:O05521;locus_tag=JPDIJPMC_00817;product=Redox-sensing transcriptional repressor Rex
1	Prodigal:2.6	CDS	886291	886572	.	+	0	ID=JPDIJPMC_00818;inference=ab initio prediction:Prodigal:2.6;locus_tag=JPDIJPMC_00818;product=hypothetical protein
1	Prodigal:2.6	CDS	886659	886991	.	+	0	ID=JPDIJPMC_00819;inference=ab initio prediction:Prodigal:2.6,similar to AA sequence:UniProtKB:P33015;locus_tag=JPDIJPMC_00819;note=UPF0394 inner membrane protein YeeE;product=hypothetical protein
1	Prodigal:2.6	CDS	887189	887890	.	+	0	ID=JPDIJPMC_00820;inference=ab initio prediction:Prodigal:2.6;locus_tag=JPDIJPMC_00820;product=hypothetical protein
1	Prodigal:2.6	CDS	888043	889692	.	+	0	ID=JPDIJPMC_00821;inference=ab initio prediction:Prodigal:2.6;locus_tag=JPDIJPMC_00821;product=hypothetical protein
1	Prodigal:2.6	CDS	889827	890003	.	+	0	ID=JPDIJPMC_00822;inference=ab initio prediction:Prodigal:2.6;locus_tag=JPDIJPMC_00822;product=hypothetical protein
1	Prodigal:2.6	CDS	890386	890589	.	+	0	ID=JPDIJPMC_00823;inference=ab initio prediction:Prodigal:2.6;locus_tag=JPDIJPMC_00823;product=hypothetical protein
1	Prodigal:2.6	CDS	890664	892166	.	-	0	ID=JPDIJPMC_00824;inference=ab initio prediction:Prodigal:2.6;locus_tag=JPDIJPMC_00824;product=hypothetical protein
1	Prodigal:2.6	CDS	892323	892850	.	-	0	ID=JPDIJPMC_00825;inference=ab initio prediction:Prodigal:2.6;locus_tag=JPDIJPMC_00825;product=hypothetical protein
1	Prodigal:2.6	CDS	892850	894511	.	-	0	ID=JPDIJPMC_00826;inference=ab initio prediction:Prodigal:2.6;locus_tag=JPDIJPMC_00826;product=hypothetical protein
1	Prodigal:2.6	CDS	894563	894892	.	-	0	ID=JPDIJPMC_00827;inference=ab initio prediction:Prodigal:2.6;locus_tag=JPDIJPMC_00827;product=hypothetical protein
1	Prodigal:2.6	CDS	894914	895426	.	-	0	ID=JPDIJPMC_00828;inference=ab initio prediction:Prodigal:2.6;locus_tag=JPDIJPMC_00828;product=hypothetical protein
1	Prodigal:2.6	CDS	895408	895869	.	-	0	ID=JPDIJPMC_00829;inference=ab initio prediction:Prodigal:2.6;locus_tag=JPDIJPMC_00829;product=hypothetical protein
1	Prodigal:2.6	CDS	895916	898585	.	-	0	ID=JPDIJPMC_00830;inference=ab initio prediction:Prodigal:2.6;locus_tag=JPDIJPMC_00830;product=hypothetical protein
1	Prodigal:2.6	CDS	898627	898794	.	-	0	ID=JPDIJPMC_00831;inference=ab initio prediction:Prodigal:2.6;locus_tag=JPDIJPMC_00831;product=hypothetical protein
1	Prodigal:2.6	CDS	898787	899161	.	-	0	ID=JPDIJPMC_00832;inference=ab initio prediction:Prodigal:2.6;locus_tag=JPDIJPMC_00832;product=hypothetical protein
1	Prodigal:2.6	CDS	899164	907365	.	-	0	ID=JPDIJPMC_00833;inference=ab initio prediction:Prodigal:2.6;locus_tag=JPDIJPMC_00833;product=hypothetical protein
1	Prodigal:2.6	CDS	907426	909507	.	-	0	ID=JPDIJPMC_00834;inference=ab initio prediction:Prodigal:2.6;locus_tag=JPDIJPMC_00834;product=hypothetical protein
1	Prodigal:2.6	CDS	909529	917802	.	-	0	ID=JPDIJPMC_00835;eC_number=3.4.24.75;Name=lss;gene=lss;inference=ab initio prediction:Prodigal:2.6,similar to AA sequence:UniProtKB:P10547;locus_tag=JPDIJPMC_00835;product=Lysostaphin
1	Prodigal:2.6	CDS	917899	918915	.	-	0	ID=JPDIJPMC_00836;Name=xerC_3;gene=xerC_3;inference=ab initio prediction:Prodigal:2.6,protein motif:HAMAP:MF_01808;locus_tag=JPDIJPMC_00836;product=Tyrosine recombinase XerC
1	Prodigal:2.6	CDS	918931	919404	.	-	0	ID=JPDIJPMC_00837;inference=ab initio prediction:Prodigal:2.6;locus_tag=JPDIJPMC_00837;product=hypothetical protein
1	Prodigal:2.6	CDS	919404	919961	.	-	0	ID=JPDIJPMC_00838;inference=ab initio prediction:Prodigal:2.6;locus_tag=JPDIJPMC_00838;product=hypothetical protein
1	Prodigal:2.6	CDS	920045	920836	.	-	0	ID=JPDIJPMC_00839;inference=ab initio prediction:Prodigal:2.6;locus_tag=JPDIJPMC_00839;product=hypothetical protein
1	Prodigal:2.6	CDS	920875	921747	.	-	0	ID=JPDIJPMC_00840;inference=ab initio prediction:Prodigal:2.6;locus_tag=JPDIJPMC_00840;product=hypothetical protein
1	Prodigal:2.6	CDS	921753	922274	.	-	0	ID=JPDIJPMC_00841;inference=ab initio prediction:Prodigal:2.6;locus_tag=JPDIJPMC_00841;product=hypothetical protein
1	Prodigal:2.6	CDS	922264	922929	.	-	0	ID=JPDIJPMC_00842;inference=ab initio prediction:Prodigal:2.6;locus_tag=JPDIJPMC_00842;product=hypothetical protein
1	Prodigal:2.6	CDS	922933	923250	.	-	0	ID=JPDIJPMC_00843;inference=ab initio prediction:Prodigal:2.6;locus_tag=JPDIJPMC_00843;product=hypothetical protein
1	Prodigal:2.6	CDS	923240	923674	.	-	0	ID=JPDIJPMC_00844;inference=ab initio prediction:Prodigal:2.6;locus_tag=JPDIJPMC_00844;product=hypothetical protein
1	Prodigal:2.6	CDS	923692	924243	.	-	0	ID=JPDIJPMC_00845;inference=ab initio prediction:Prodigal:2.6;locus_tag=JPDIJPMC_00845;product=hypothetical protein
1	Prodigal:2.6	CDS	924318	925319	.	-	0	ID=JPDIJPMC_00846;inference=ab initio prediction:Prodigal:2.6;locus_tag=JPDIJPMC_00846;product=hypothetical protein
1	Prodigal:2.6	CDS	925358	925798	.	-	0	ID=JPDIJPMC_00847;inference=ab initio prediction:Prodigal:2.6;locus_tag=JPDIJPMC_00847;product=hypothetical protein
1	Prodigal:2.6	CDS	925826	927205	.	-	0	ID=JPDIJPMC_00848;inference=ab initio prediction:Prodigal:2.6;locus_tag=JPDIJPMC_00848;product=hypothetical protein
1	Prodigal:2.6	CDS	927198	928760	.	-	0	ID=JPDIJPMC_00849;inference=ab initio prediction:Prodigal:2.6;locus_tag=JPDIJPMC_00849;product=hypothetical protein
1	Prodigal:2.6	CDS	928778	930577	.	-	0	ID=JPDIJPMC_00850;inference=ab initio prediction:Prodigal:2.6;locus_tag=JPDIJPMC_00850;product=hypothetical protein
1	Prodigal:2.6	CDS	930570	931454	.	-	0	ID=JPDIJPMC_00851;inference=ab initio prediction:Prodigal:2.6;locus_tag=JPDIJPMC_00851;product=hypothetical protein
1	Prodigal:2.6	CDS	931752	931871	.	+	0	ID=JPDIJPMC_00852;inference=ab initio prediction:Prodigal:2.6;locus_tag=JPDIJPMC_00852;product=hypothetical protein
1	Prodigal:2.6	CDS	933149	934333	.	-	0	ID=JPDIJPMC_00853;inference=ab initio prediction:Prodigal:2.6;locus_tag=JPDIJPMC_00853;product=hypothetical protein
1	Prodigal:2.6	CDS	934342	934527	.	-	0	ID=JPDIJPMC_00854;inference=ab initio prediction:Prodigal:2.6;locus_tag=JPDIJPMC_00854;product=hypothetical protein
1	Prodigal:2.6	CDS	934553	934882	.	-	0	ID=JPDIJPMC_00855;Name=hupA;dbxref=COG:COG0776;gene=hupA;inference=ab initio prediction:Prodigal:2.6,similar to AA sequence:UniProtKB:P08821;locus_tag=JPDIJPMC_00855;product=DNA-binding protein HU 1
1	Prodigal:2.6	CDS	935142	936638	.	-	0	ID=JPDIJPMC_00856;inference=ab initio prediction:Prodigal:2.6;locus_tag=JPDIJPMC_00856;product=hypothetical protein
1	Prodigal:2.6	CDS	936774	939059	.	+	0	ID=JPDIJPMC_00857;eC_number=3.6.4.12;Name=recD2_1;dbxref=COG:COG0507;gene=recD2_1;inference=ab initio prediction:Prodigal:2.6,similar to AA sequence:UniProtKB:Q9RT63;locus_tag=JPDIJPMC_00857;product=ATP-dependent RecD-like DNA helicase
1	Prodigal:2.6	CDS	939095	939970	.	+	0	ID=JPDIJPMC_00858;inference=ab initio prediction:Prodigal:2.6;locus_tag=JPDIJPMC_00858;product=hypothetical protein
1	Prodigal:2.6	CDS	941829	942086	.	+	0	ID=JPDIJPMC_00859;inference=ab initio prediction:Prodigal:2.6;locus_tag=JPDIJPMC_00859;product=hypothetical protein
1	Prodigal:2.6	CDS	942351	942512	.	+	0	ID=JPDIJPMC_00860;inference=ab initio prediction:Prodigal:2.6;locus_tag=JPDIJPMC_00860;product=hypothetical protein
1	Prodigal:2.6	CDS	943865	944149	.	+	0	ID=JPDIJPMC_00861;inference=ab initio prediction:Prodigal:2.6;locus_tag=JPDIJPMC_00861;product=hypothetical protein
1	Prodigal:2.6	CDS	944164	944277	.	+	0	ID=JPDIJPMC_00862;inference=ab initio prediction:Prodigal:2.6;locus_tag=JPDIJPMC_00862;product=hypothetical protein
1	Prodigal:2.6	CDS	944329	944544	.	+	0	ID=JPDIJPMC_00863;inference=ab initio prediction:Prodigal:2.6;locus_tag=JPDIJPMC_00863;product=hypothetical protein
1	Prodigal:2.6	CDS	944619	944879	.	+	0	ID=JPDIJPMC_00864;inference=ab initio prediction:Prodigal:2.6;locus_tag=JPDIJPMC_00864;product=hypothetical protein
1	Prodigal:2.6	CDS	945016	945405	.	+	0	ID=JPDIJPMC_00865;inference=ab initio prediction:Prodigal:2.6;locus_tag=JPDIJPMC_00865;product=hypothetical protein
1	Prodigal:2.6	CDS	945558	946217	.	+	0	ID=JPDIJPMC_00866;inference=ab initio prediction:Prodigal:2.6;locus_tag=JPDIJPMC_00866;product=hypothetical protein
1	Prodigal:2.6	CDS	946262	946585	.	+	0	ID=JPDIJPMC_00867;inference=ab initio prediction:Prodigal:2.6;locus_tag=JPDIJPMC_00867;product=hypothetical protein
1	Prodigal:2.6	CDS	946678	946941	.	+	0	ID=JPDIJPMC_00868;inference=ab initio prediction:Prodigal:2.6;locus_tag=JPDIJPMC_00868;product=hypothetical protein
1	Prodigal:2.6	CDS	946970	947539	.	+	0	ID=JPDIJPMC_00869;inference=ab initio prediction:Prodigal:2.6;locus_tag=JPDIJPMC_00869;product=hypothetical protein
1	Prodigal:2.6	CDS	947510	948682	.	-	0	ID=JPDIJPMC_00870;inference=ab initio prediction:Prodigal:2.6;locus_tag=JPDIJPMC_00870;product=hypothetical protein
1	Prodigal:2.6	CDS	948701	948982	.	+	0	ID=JPDIJPMC_00871;inference=ab initio prediction:Prodigal:2.6;locus_tag=JPDIJPMC_00871;product=hypothetical protein
1	Prodigal:2.6	CDS	949041	949550	.	+	0	ID=JPDIJPMC_00872;inference=ab initio prediction:Prodigal:2.6;locus_tag=JPDIJPMC_00872;product=hypothetical protein
1	Prodigal:2.6	CDS	949550	950071	.	+	0	ID=JPDIJPMC_00873;inference=ab initio prediction:Prodigal:2.6;locus_tag=JPDIJPMC_00873;product=hypothetical protein
1	Prodigal:2.6	CDS	950149	950577	.	+	0	ID=JPDIJPMC_00874;inference=ab initio prediction:Prodigal:2.6;locus_tag=JPDIJPMC_00874;product=hypothetical protein
1	Prodigal:2.6	CDS	951268	952311	.	+	0	ID=JPDIJPMC_00875;Name=xerC_4;gene=xerC_4;inference=ab initio prediction:Prodigal:2.6,protein motif:HAMAP:MF_01808;locus_tag=JPDIJPMC_00875;product=Tyrosine recombinase XerC
1	Prodigal:2.6	CDS	952610	953890	.	+	0	ID=JPDIJPMC_00876;inference=ab initio prediction:Prodigal:2.6;locus_tag=JPDIJPMC_00876;product=hypothetical protein
1	Prodigal:2.6	CDS	953902	954906	.	+	0	ID=JPDIJPMC_00877;inference=ab initio prediction:Prodigal:2.6;locus_tag=JPDIJPMC_00877;product=hypothetical protein
1	Prodigal:2.6	CDS	955020	955313	.	+	0	ID=JPDIJPMC_00878;inference=ab initio prediction:Prodigal:2.6;locus_tag=JPDIJPMC_00878;product=hypothetical protein
1	Prodigal:2.6	CDS	955329	955817	.	+	0	ID=JPDIJPMC_00879;inference=ab initio prediction:Prodigal:2.6;locus_tag=JPDIJPMC_00879;product=hypothetical protein
1	Prodigal:2.6	CDS	955835	956515	.	+	0	ID=JPDIJPMC_00880;inference=ab initio prediction:Prodigal:2.6;locus_tag=JPDIJPMC_00880;product=hypothetical protein
1	Prodigal:2.6	CDS	956559	957518	.	+	0	ID=JPDIJPMC_00881;inference=ab initio prediction:Prodigal:2.6;locus_tag=JPDIJPMC_00881;product=hypothetical protein
1	Prodigal:2.6	CDS	957642	958610	.	+	0	ID=JPDIJPMC_00882;inference=ab initio prediction:Prodigal:2.6;locus_tag=JPDIJPMC_00882;product=hypothetical protein
1	Prodigal:2.6	CDS	958681	959205	.	+	0	ID=JPDIJPMC_00883;inference=ab initio prediction:Prodigal:2.6;locus_tag=JPDIJPMC_00883;product=hypothetical protein
1	Prodigal:2.6	CDS	959227	960759	.	+	0	ID=JPDIJPMC_00884;inference=ab initio prediction:Prodigal:2.6;locus_tag=JPDIJPMC_00884;product=hypothetical protein
1	Prodigal:2.6	CDS	960776	961888	.	+	0	ID=JPDIJPMC_00885;eC_number=2.7.7.-;Name=dnaG_1;gene=dnaG_1;inference=ab initio prediction:Prodigal:2.6,protein motif:HAMAP:MF_00974;locus_tag=JPDIJPMC_00885;product=DNA primase
1	Prodigal:2.6	CDS	961891	962871	.	+	0	ID=JPDIJPMC_00886;eC_number=3.1.-.-;Name=yorK_1;dbxref=COG:COG0608;gene=yorK_1;inference=ab initio prediction:Prodigal:2.6,similar to AA sequence:UniProtKB:O31903;locus_tag=JPDIJPMC_00886;product=Putative SPBc2 prophage-derived single-strand DNA-specific exonuclease YorK
1	Prodigal:2.6	CDS	962896	963570	.	+	0	ID=JPDIJPMC_00887;inference=ab initio prediction:Prodigal:2.6;locus_tag=JPDIJPMC_00887;product=hypothetical protein
1	Prodigal:2.6	CDS	963598	963999	.	-	0	ID=JPDIJPMC_00888;eC_number=3.1.26.11;Name=rbn;gene=rbn;inference=ab initio prediction:Prodigal:2.6,protein motif:HAMAP:MF_01818;locus_tag=JPDIJPMC_00888;product=Ribonuclease BN
1	Prodigal:2.6	CDS	964192	965052	.	-	0	ID=JPDIJPMC_00889;eC_number=3.1.-.-;Name=yorK_2;dbxref=COG:COG0608;gene=yorK_2;inference=ab initio prediction:Prodigal:2.6,similar to AA sequence:UniProtKB:O31903;locus_tag=JPDIJPMC_00889;product=Putative SPBc2 prophage-derived single-strand DNA-specific exonuclease YorK
1	Prodigal:2.6	CDS	965076	965750	.	-	0	ID=JPDIJPMC_00890;inference=ab initio prediction:Prodigal:2.6;locus_tag=JPDIJPMC_00890;product=hypothetical protein
1	Prodigal:2.6	CDS	965864	966820	.	+	0	ID=JPDIJPMC_00891;eC_number=2.1.1.45;Name=thyA_1;dbxref=COG:COG0207;gene=thyA_1;inference=ab initio prediction:Prodigal:2.6,similar to AA sequence:UniProtKB:P67046;locus_tag=JPDIJPMC_00891;product=Thymidylate synthase
1	Prodigal:2.6	CDS	966862	967365	.	+	0	ID=JPDIJPMC_00892;eC_number=1.5.1.3;Name=dfrA_1;gene=dfrA_1;inference=ab initio prediction:Prodigal:2.6,similar to AA sequence:UniProtKB:P13955;locus_tag=JPDIJPMC_00892;product=Dihydrofolate reductase type 1 from
1	Prodigal:2.6	CDS	967443	968615	.	+	0	ID=JPDIJPMC_00893;inference=ab initio prediction:Prodigal:2.6;locus_tag=JPDIJPMC_00893;product=hypothetical protein
1	Prodigal:2.6	CDS	968618	969067	.	+	0	ID=JPDIJPMC_00894;inference=ab initio prediction:Prodigal:2.6;locus_tag=JPDIJPMC_00894;product=hypothetical protein
1	Prodigal:2.6	CDS	969068	970507	.	+	0	ID=JPDIJPMC_00895;Name=aacA-aphD;gene=aacA-aphD;inference=ab initio prediction:Prodigal:2.6,similar to AA sequence:UniProtKB:P0A0C2;locus_tag=JPDIJPMC_00895;product=Bifunctional AAC/APH
1	Prodigal:2.6	CDS	970637	971809	.	-	0	ID=JPDIJPMC_00896;inference=ab initio prediction:Prodigal:2.6;locus_tag=JPDIJPMC_00896;product=hypothetical protein
1	Prodigal:2.6	CDS	971934	972356	.	+	0	ID=JPDIJPMC_00897;inference=ab initio prediction:Prodigal:2.6,similar to AA sequence:UniProtKB:Q8NWR0;locus_tag=JPDIJPMC_00897;product=DegV domain-containing protein
1	Prodigal:2.6	CDS	972388	973062	.	-	0	ID=JPDIJPMC_00898;inference=ab initio prediction:Prodigal:2.6;locus_tag=JPDIJPMC_00898;product=hypothetical protein
1	Prodigal:2.6	CDS	973219	973350	.	+	0	ID=JPDIJPMC_00899;inference=ab initio prediction:Prodigal:2.6;locus_tag=JPDIJPMC_00899;product=hypothetical protein
1	Prodigal:2.6	CDS	973368	973478	.	+	0	ID=JPDIJPMC_00900;inference=ab initio prediction:Prodigal:2.6;locus_tag=JPDIJPMC_00900;product=hypothetical protein
1	Prodigal:2.6	CDS	973418	973792	.	+	0	ID=JPDIJPMC_00901;inference=ab initio prediction:Prodigal:2.6;locus_tag=JPDIJPMC_00901;product=hypothetical protein
1	Prodigal:2.6	CDS	973795	974058	.	+	0	ID=JPDIJPMC_00902;inference=ab initio prediction:Prodigal:2.6;locus_tag=JPDIJPMC_00902;product=hypothetical protein
1	Prodigal:2.6	CDS	974098	974508	.	+	0	ID=JPDIJPMC_00903;inference=ab initio prediction:Prodigal:2.6;locus_tag=JPDIJPMC_00903;product=hypothetical protein
1	Prodigal:2.6	CDS	974505	974852	.	+	0	ID=JPDIJPMC_00904;eC_number=3.1.31.1;Name=nucH_1;gene=nucH_1;inference=ab initio prediction:Prodigal:2.6,similar to AA sequence:UniProtKB:P43270;locus_tag=JPDIJPMC_00904;product=Thermonuclease
1	Prodigal:2.6	CDS	974858	975082	.	+	0	ID=JPDIJPMC_00905;inference=ab initio prediction:Prodigal:2.6;locus_tag=JPDIJPMC_00905;product=hypothetical protein
1	Prodigal:2.6	CDS	975104	975343	.	+	0	ID=JPDIJPMC_00906;inference=ab initio prediction:Prodigal:2.6;locus_tag=JPDIJPMC_00906;product=hypothetical protein
1	Prodigal:2.6	CDS	975366	975641	.	+	0	ID=JPDIJPMC_00907;inference=ab initio prediction:Prodigal:2.6;locus_tag=JPDIJPMC_00907;product=hypothetical protein
1	Prodigal:2.6	CDS	975663	975929	.	+	0	ID=JPDIJPMC_00908;inference=ab initio prediction:Prodigal:2.6;locus_tag=JPDIJPMC_00908;product=hypothetical protein
1	Prodigal:2.6	CDS	975934	976137	.	+	0	ID=JPDIJPMC_00909;inference=ab initio prediction:Prodigal:2.6;locus_tag=JPDIJPMC_00909;product=hypothetical protein
1	Prodigal:2.6	CDS	976144	976332	.	+	0	ID=JPDIJPMC_00910;inference=ab initio prediction:Prodigal:2.6;locus_tag=JPDIJPMC_00910;product=hypothetical protein
1	Prodigal:2.6	CDS	976334	976816	.	+	0	ID=JPDIJPMC_00911;inference=ab initio prediction:Prodigal:2.6;locus_tag=JPDIJPMC_00911;product=hypothetical protein
1	Prodigal:2.6	CDS	976832	977011	.	+	0	ID=JPDIJPMC_00912;inference=ab initio prediction:Prodigal:2.6;locus_tag=JPDIJPMC_00912;product=hypothetical protein
1	Prodigal:2.6	CDS	976996	977181	.	+	0	ID=JPDIJPMC_00913;inference=ab initio prediction:Prodigal:2.6;locus_tag=JPDIJPMC_00913;product=hypothetical protein
1	Prodigal:2.6	CDS	977197	977481	.	+	0	ID=JPDIJPMC_00914;inference=ab initio prediction:Prodigal:2.6;locus_tag=JPDIJPMC_00914;product=hypothetical protein
1	Prodigal:2.6	CDS	977478	977633	.	+	0	ID=JPDIJPMC_00915;inference=ab initio prediction:Prodigal:2.6;locus_tag=JPDIJPMC_00915;product=hypothetical protein
1	Prodigal:2.6	CDS	977659	977931	.	+	0	ID=JPDIJPMC_00916;inference=ab initio prediction:Prodigal:2.6;locus_tag=JPDIJPMC_00916;product=hypothetical protein
1	Prodigal:2.6	CDS	977946	978488	.	+	0	ID=JPDIJPMC_00917;inference=ab initio prediction:Prodigal:2.6;locus_tag=JPDIJPMC_00917;product=hypothetical protein
1	Prodigal:2.6	CDS	978481	978657	.	+	0	ID=JPDIJPMC_00918;inference=ab initio prediction:Prodigal:2.6;locus_tag=JPDIJPMC_00918;product=hypothetical protein
1	Prodigal:2.6	CDS	978677	978898	.	+	0	ID=JPDIJPMC_00919;inference=ab initio prediction:Prodigal:2.6;locus_tag=JPDIJPMC_00919;product=hypothetical protein
1	Prodigal:2.6	CDS	978898	979623	.	+	0	ID=JPDIJPMC_00920;eC_number=3.6.1.41;Name=apaH_2;gene=apaH_2;inference=ab initio prediction:Prodigal:2.6,protein motif:HAMAP:MF_00199;locus_tag=JPDIJPMC_00920;product=Bis(5'-nucleosyl)-tetraphosphatase%2C symmetrical
1	Prodigal:2.6	CDS	979613	979933	.	+	0	ID=JPDIJPMC_00921;inference=ab initio prediction:Prodigal:2.6;locus_tag=JPDIJPMC_00921;product=hypothetical protein
1	Prodigal:2.6	CDS	979933	980583	.	+	0	ID=JPDIJPMC_00922;inference=ab initio prediction:Prodigal:2.6;locus_tag=JPDIJPMC_00922;product=hypothetical protein
1	Prodigal:2.6	CDS	980583	981104	.	+	0	ID=JPDIJPMC_00923;inference=ab initio prediction:Prodigal:2.6;locus_tag=JPDIJPMC_00923;product=hypothetical protein
1	Prodigal:2.6	CDS	981280	981510	.	+	0	ID=JPDIJPMC_00924;inference=ab initio prediction:Prodigal:2.6;locus_tag=JPDIJPMC_00924;product=hypothetical protein
1	Prodigal:2.6	CDS	981510	981905	.	+	0	ID=JPDIJPMC_00925;inference=ab initio prediction:Prodigal:2.6;locus_tag=JPDIJPMC_00925;product=hypothetical protein
1	Prodigal:2.6	CDS	981958	982398	.	+	0	ID=JPDIJPMC_00926;inference=ab initio prediction:Prodigal:2.6;locus_tag=JPDIJPMC_00926;product=hypothetical protein
1	Prodigal:2.6	CDS	982382	982651	.	+	0	ID=JPDIJPMC_00927;inference=ab initio prediction:Prodigal:2.6;locus_tag=JPDIJPMC_00927;product=hypothetical protein
1	Prodigal:2.6	CDS	982708	983202	.	+	0	ID=JPDIJPMC_00928;inference=ab initio prediction:Prodigal:2.6;locus_tag=JPDIJPMC_00928;product=hypothetical protein
1	Prodigal:2.6	CDS	983206	984006	.	+	0	ID=JPDIJPMC_00929;eC_number=3.1.4.53;Name=cpdA_2;gene=cpdA_2;inference=ab initio prediction:Prodigal:2.6,protein motif:HAMAP:MF_00905;locus_tag=JPDIJPMC_00929;product=3'%2C5'-cyclic adenosine monophosphate phosphodiesterase CpdA
1	Prodigal:2.6	CDS	984115	984837	.	+	0	ID=JPDIJPMC_00930;inference=ab initio prediction:Prodigal:2.6;locus_tag=JPDIJPMC_00930;product=hypothetical protein
1	Prodigal:2.6	CDS	985088	985687	.	+	0	ID=JPDIJPMC_00931;eC_number=2.7.7.-;Name=aadK;gene=aadK;inference=ab initio prediction:Prodigal:2.6,similar to AA sequence:UniProtKB:P17585;locus_tag=JPDIJPMC_00931;product=Aminoglycoside 6-adenylyltransferase
1	Prodigal:2.6	CDS	985684	985935	.	+	0	ID=JPDIJPMC_00932;inference=ab initio prediction:Prodigal:2.6;locus_tag=JPDIJPMC_00932;product=hypothetical protein
1	Prodigal:2.6	CDS	986443	987237	.	+	0	ID=JPDIJPMC_00933;eC_number=2.7.1.95;Name=aphA;gene=aphA;inference=ab initio prediction:Prodigal:2.6,similar to AA sequence:UniProtKB:P0A3Y5;locus_tag=JPDIJPMC_00933;product=Aminoglycoside 3'-phosphotransferase
1	Prodigal:2.6	CDS	987513	988085	.	+	0	ID=JPDIJPMC_00934;eC_number=6.3.4.15;Name=birA_1;gene=birA_1;inference=ab initio prediction:Prodigal:2.6,protein motif:HAMAP:MF_00978;locus_tag=JPDIJPMC_00934;product=Bifunctional ligase/repressor BirA
1	Prodigal:2.6	CDS	988109	988465	.	+	0	ID=JPDIJPMC_00935;inference=ab initio prediction:Prodigal:2.6;locus_tag=JPDIJPMC_00935;product=hypothetical protein
1	Prodigal:2.6	CDS	988576	989235	.	+	0	ID=JPDIJPMC_00936;inference=ab initio prediction:Prodigal:2.6;locus_tag=JPDIJPMC_00936;product=hypothetical protein
1	Prodigal:2.6	CDS	989274	989768	.	-	0	ID=JPDIJPMC_00937;inference=ab initio prediction:Prodigal:2.6;locus_tag=JPDIJPMC_00937;product=hypothetical protein
1	Prodigal:2.6	CDS	989938	990312	.	+	0	ID=JPDIJPMC_00938;inference=ab initio prediction:Prodigal:2.6;locus_tag=JPDIJPMC_00938;product=hypothetical protein
1	Prodigal:2.6	CDS	990325	991761	.	+	0	ID=JPDIJPMC_00939;eC_number=2.7.7.7;Name=dnaE_1;dbxref=COG:COG0587;gene=dnaE_1;inference=ab initio prediction:Prodigal:2.6,similar to AA sequence:UniProtKB:Q9XDH5;locus_tag=JPDIJPMC_00939;product=DNA polymerase III subunit alpha
1	Prodigal:2.6	CDS	992106	994592	.	+	0	ID=JPDIJPMC_00940;eC_number=2.7.7.7;Name=dnaE_2;dbxref=COG:COG0587;gene=dnaE_2;inference=ab initio prediction:Prodigal:2.6,similar to AA sequence:UniProtKB:Q9XDH5;locus_tag=JPDIJPMC_00940;product=DNA polymerase III subunit alpha
1	Prodigal:2.6	CDS	994705	995085	.	+	0	ID=JPDIJPMC_00941;inference=ab initio prediction:Prodigal:2.6;locus_tag=JPDIJPMC_00941;product=hypothetical protein
1	Prodigal:2.6	CDS	995224	995538	.	+	0	ID=JPDIJPMC_00942;inference=ab initio prediction:Prodigal:2.6;locus_tag=JPDIJPMC_00942;product=hypothetical protein
1	Prodigal:2.6	CDS	995548	996846	.	+	0	ID=JPDIJPMC_00943;eC_number=6.5.1.1;Name=lig;gene=lig;inference=ab initio prediction:Prodigal:2.6,protein motif:HAMAP:MF_00407;locus_tag=JPDIJPMC_00943;product=DNA ligase
1	Prodigal:2.6	CDS	996933	997316	.	+	0	ID=JPDIJPMC_00944;inference=ab initio prediction:Prodigal:2.6;locus_tag=JPDIJPMC_00944;product=hypothetical protein
1	Prodigal:2.6	CDS	997432	997605	.	+	0	ID=JPDIJPMC_00945;inference=ab initio prediction:Prodigal:2.6;locus_tag=JPDIJPMC_00945;product=hypothetical protein
1	Prodigal:2.6	CDS	997616	997882	.	+	0	ID=JPDIJPMC_00946;inference=ab initio prediction:Prodigal:2.6;locus_tag=JPDIJPMC_00946;product=hypothetical protein
1	Prodigal:2.6	CDS	997875	998162	.	+	0	ID=JPDIJPMC_00947;inference=ab initio prediction:Prodigal:2.6;locus_tag=JPDIJPMC_00947;product=hypothetical protein
1	Prodigal:2.6	CDS	998143	998448	.	+	0	ID=JPDIJPMC_00948;inference=ab initio prediction:Prodigal:2.6;locus_tag=JPDIJPMC_00948;product=hypothetical protein
1	Prodigal:2.6	CDS	998471	998722	.	+	0	ID=JPDIJPMC_00949;inference=ab initio prediction:Prodigal:2.6;locus_tag=JPDIJPMC_00949;product=hypothetical protein
1	Prodigal:2.6	CDS	998722	998952	.	+	0	ID=JPDIJPMC_00950;inference=ab initio prediction:Prodigal:2.6;locus_tag=JPDIJPMC_00950;product=hypothetical protein
1	Prodigal:2.6	CDS	998915	999526	.	+	0	ID=JPDIJPMC_00951;inference=ab initio prediction:Prodigal:2.6;locus_tag=JPDIJPMC_00951;product=hypothetical protein
1	Prodigal:2.6	CDS	999519	999710	.	+	0	ID=JPDIJPMC_00952;inference=ab initio prediction:Prodigal:2.6;locus_tag=JPDIJPMC_00952;product=hypothetical protein
1	Prodigal:2.6	CDS	999700	1000386	.	+	0	ID=JPDIJPMC_00953;eC_number=2.1.3.-;Name=cmoA;dbxref=COG:COG0500;gene=cmoA;inference=ab initio prediction:Prodigal:2.6,similar to AA sequence:UniProtKB:P76290;locus_tag=JPDIJPMC_00953;product=Carboxy-S-adenosyl-L-methionine synthase
1	Prodigal:2.6	CDS	1000401	1001399	.	+	0	ID=JPDIJPMC_00954;eC_number=2.1.1.37;Name=hhaIM;gene=hhaIM;inference=ab initio prediction:Prodigal:2.6,similar to AA sequence:UniProtKB:P05102;locus_tag=JPDIJPMC_00954;product=Modification methylase HhaI
1	Prodigal:2.6	CDS	1001432	1001785	.	+	0	ID=JPDIJPMC_00955;inference=ab initio prediction:Prodigal:2.6;locus_tag=JPDIJPMC_00955;product=hypothetical protein
1	Prodigal:2.6	CDS	1001788	1001970	.	+	0	ID=JPDIJPMC_00956;inference=ab initio prediction:Prodigal:2.6;locus_tag=JPDIJPMC_00956;product=hypothetical protein
1	Prodigal:2.6	CDS	1001984	1002214	.	+	0	ID=JPDIJPMC_00957;inference=ab initio prediction:Prodigal:2.6;locus_tag=JPDIJPMC_00957;product=hypothetical protein
1	Prodigal:2.6	CDS	1002214	1002816	.	+	0	ID=JPDIJPMC_00958;inference=ab initio prediction:Prodigal:2.6;locus_tag=JPDIJPMC_00958;product=hypothetical protein
1	Prodigal:2.6	CDS	1002946	1003455	.	+	0	ID=JPDIJPMC_00959;inference=ab initio prediction:Prodigal:2.6;locus_tag=JPDIJPMC_00959;product=hypothetical protein
1	Prodigal:2.6	CDS	1003467	1004168	.	+	0	ID=JPDIJPMC_00960;inference=ab initio prediction:Prodigal:2.6;locus_tag=JPDIJPMC_00960;product=hypothetical protein
1	Prodigal:2.6	CDS	1004187	1004339	.	+	0	ID=JPDIJPMC_00961;inference=ab initio prediction:Prodigal:2.6;locus_tag=JPDIJPMC_00961;product=hypothetical protein
1	Prodigal:2.6	CDS	1004357	1004782	.	+	0	ID=JPDIJPMC_00962;Name=nrdI_1;dbxref=COG:COG1780;gene=nrdI_1;inference=ab initio prediction:Prodigal:2.6,similar to AA sequence:UniProtKB:P50618;locus_tag=JPDIJPMC_00962;product=Protein NrdI
1	Prodigal:2.6	CDS	1004782	1005228	.	+	0	ID=JPDIJPMC_00963;inference=ab initio prediction:Prodigal:2.6;locus_tag=JPDIJPMC_00963;product=hypothetical protein
1	Prodigal:2.6	CDS	1005250	1008159	.	+	0	ID=JPDIJPMC_00964;eC_number=1.17.4.1;Name=nrdE_1;dbxref=COG:COG0209;gene=nrdE_1;inference=ab initio prediction:Prodigal:2.6,similar to AA sequence:UniProtKB:Q08698;locus_tag=JPDIJPMC_00964;product=Ribonucleoside-diphosphate reductase 2 subunit alpha
1	Prodigal:2.6	CDS	1008566	1008829	.	+	0	ID=JPDIJPMC_00965;eC_number=1.17.4.1;Name=nrdE_2;dbxref=COG:COG0209;gene=nrdE_2;inference=ab initio prediction:Prodigal:2.6,similar to AA sequence:UniProtKB:Q08698;locus_tag=JPDIJPMC_00965;product=Ribonucleoside-diphosphate reductase 2 subunit alpha
1	Prodigal:2.6	CDS	1008874	1009896	.	+	0	ID=JPDIJPMC_00966;eC_number=1.17.4.1;Name=nrdF_1;dbxref=COG:COG0208;gene=nrdF_1;inference=ab initio prediction:Prodigal:2.6,similar to AA sequence:UniProtKB:P50621;locus_tag=JPDIJPMC_00966;product=Ribonucleoside-diphosphate reductase subunit beta
1	Prodigal:2.6	CDS	1009924	1010526	.	+	0	ID=JPDIJPMC_00967;inference=ab initio prediction:Prodigal:2.6;locus_tag=JPDIJPMC_00967;product=hypothetical protein
1	Prodigal:2.6	CDS	1010567	1010815	.	+	0	ID=JPDIJPMC_00968;Name=trxA_1;dbxref=COG:COG0526;gene=trxA_1;inference=ab initio prediction:Prodigal:2.6,similar to AA sequence:UniProtKB:Q2FZD2;locus_tag=JPDIJPMC_00968;product=Thioredoxin
1	Prodigal:2.6	CDS	1010831	1011070	.	+	0	ID=JPDIJPMC_00969;inference=ab initio prediction:Prodigal:2.6;locus_tag=JPDIJPMC_00969;product=hypothetical protein
1	Prodigal:2.6	CDS	1011083	1011829	.	+	0	ID=JPDIJPMC_00970;inference=ab initio prediction:Prodigal:2.6;locus_tag=JPDIJPMC_00970;product=hypothetical protein
1	Prodigal:2.6	CDS	1011831	1012223	.	+	0	ID=JPDIJPMC_00971;inference=ab initio prediction:Prodigal:2.6;locus_tag=JPDIJPMC_00971;product=hypothetical protein
1	Prodigal:2.6	CDS	1012207	1012800	.	+	0	ID=JPDIJPMC_00972;inference=ab initio prediction:Prodigal:2.6;locus_tag=JPDIJPMC_00972;product=hypothetical protein
1	Prodigal:2.6	CDS	1012779	1012910	.	+	0	ID=JPDIJPMC_00973;inference=ab initio prediction:Prodigal:2.6;locus_tag=JPDIJPMC_00973;product=hypothetical protein
1	Prodigal:2.6	CDS	1013002	1013583	.	+	0	ID=JPDIJPMC_00974;inference=ab initio prediction:Prodigal:2.6;locus_tag=JPDIJPMC_00974;product=hypothetical protein
1	Prodigal:2.6	CDS	1013573	1015111	.	+	0	ID=JPDIJPMC_00975;inference=ab initio prediction:Prodigal:2.6;locus_tag=JPDIJPMC_00975;product=hypothetical protein
1	Prodigal:2.6	CDS	1015219	1015941	.	+	0	ID=JPDIJPMC_00976;inference=ab initio prediction:Prodigal:2.6,similar to AA sequence:UniProtKB:P33015;locus_tag=JPDIJPMC_00976;note=UPF0394 inner membrane protein YeeE;product=hypothetical protein
1	Prodigal:2.6	CDS	1015993	1016217	.	+	0	ID=JPDIJPMC_00977;Name=yeeD;dbxref=COG:COG0425;gene=yeeD;inference=ab initio prediction:Prodigal:2.6,similar to AA sequence:UniProtKB:P33014;locus_tag=JPDIJPMC_00977;product=Putative sulfur carrier protein YeeD
1	Prodigal:2.6	CDS	1016624	1017901	.	+	0	ID=JPDIJPMC_00978;Name=nrgA;gene=nrgA;inference=ab initio prediction:Prodigal:2.6,similar to AA sequence:UniProtKB:Q07429;locus_tag=JPDIJPMC_00978;product=Ammonium transporter
1	Prodigal:2.6	CDS	1018037	1018990	.	+	0	ID=JPDIJPMC_00979;Name=treR;dbxref=COG:COG1609;gene=treR;inference=ab initio prediction:Prodigal:2.6,similar to AA sequence:UniProtKB:P36673;locus_tag=JPDIJPMC_00979;product=HTH-type transcriptional regulator TreR
1	Prodigal:2.6	CDS	1019250	1020722	.	+	0	ID=JPDIJPMC_00980;eC_number=3.2.1.26;Name=scrB;dbxref=COG:COG1621;gene=scrB;inference=ab initio prediction:Prodigal:2.6,similar to AA sequence:UniProtKB:P13394;locus_tag=JPDIJPMC_00980;product=Sucrose-6-phosphate hydrolase
1	Prodigal:2.6	CDS	1020729	1021688	.	+	0	ID=JPDIJPMC_00981;eC_number=2.7.1.4;Name=scrK;dbxref=COG:COG0524;gene=scrK;inference=ab initio prediction:Prodigal:2.6,similar to AA sequence:UniProtKB:P26420;locus_tag=JPDIJPMC_00981;product=Fructokinase
1	Prodigal:2.6	CDS	1021756	1022472	.	-	0	ID=JPDIJPMC_00982;Name=agrA;dbxref=COG:COG3279;gene=agrA;inference=ab initio prediction:Prodigal:2.6,similar to AA sequence:UniProtKB:Q5HEG2;locus_tag=JPDIJPMC_00982;product=Accessory gene regulator A
1	Prodigal:2.6	CDS	1022489	1023778	.	-	0	ID=JPDIJPMC_00983;inference=ab initio prediction:Prodigal:2.6;locus_tag=JPDIJPMC_00983;product=hypothetical protein
1	Prodigal:2.6	CDS	1023805	1023945	.	-	0	ID=JPDIJPMC_00984;inference=ab initio prediction:Prodigal:2.6;locus_tag=JPDIJPMC_00984;product=hypothetical protein
1	Prodigal:2.6	CDS	1023929	1024540	.	-	0	ID=JPDIJPMC_00985;eC_number=3.4.-.-;Name=agrB;dbxref=COG:COG4512;gene=agrB;inference=ab initio prediction:Prodigal:2.6,similar to AA sequence:UniProtKB:P0C1P7;locus_tag=JPDIJPMC_00985;product=Accessory gene regulator protein B
1	Prodigal:2.6	CDS	1025289	1026083	.	-	0	ID=JPDIJPMC_00986;eC_number=3.5.1.3;Name=yafV;gene=yafV;inference=ab initio prediction:Prodigal:2.6,similar to AA sequence:UniProtKB:P0DP65;locus_tag=JPDIJPMC_00986;product=Omega-amidase YafV
1	Prodigal:2.6	CDS	1026426	1027772	.	+	0	ID=JPDIJPMC_00987;inference=ab initio prediction:Prodigal:2.6;locus_tag=JPDIJPMC_00987;product=hypothetical protein
1	Prodigal:2.6	CDS	1027832	1028572	.	-	0	ID=JPDIJPMC_00988;inference=ab initio prediction:Prodigal:2.6;locus_tag=JPDIJPMC_00988;product=hypothetical protein
1	Prodigal:2.6	CDS	1028747	1029031	.	+	0	ID=JPDIJPMC_00989;Name=groS;gene=groS;inference=ab initio prediction:Prodigal:2.6,similar to AA sequence:UniProtKB:P99104;locus_tag=JPDIJPMC_00989;product=10 kDa chaperonin
1	Prodigal:2.6	CDS	1029087	1030706	.	+	0	ID=JPDIJPMC_00990;Name=groL;gene=groL;inference=ab initio prediction:Prodigal:2.6,similar to AA sequence:UniProtKB:P99083;locus_tag=JPDIJPMC_00990;product=60 kDa chaperonin
1	Prodigal:2.6	CDS	1030775	1031950	.	-	0	ID=JPDIJPMC_00991;Name=Int-Tn;gene=Int-Tn;inference=ab initio prediction:Prodigal:2.6,similar to AA sequence:UniProtKB:P22886;locus_tag=JPDIJPMC_00991;product=Transposase from transposon Tn916
1	Prodigal:2.6	CDS	1031959	1032543	.	-	0	ID=JPDIJPMC_00992;inference=ab initio prediction:Prodigal:2.6;locus_tag=JPDIJPMC_00992;product=hypothetical protein
1	Prodigal:2.6	CDS	1032640	1032858	.	+	0	ID=JPDIJPMC_00993;inference=ab initio prediction:Prodigal:2.6;locus_tag=JPDIJPMC_00993;product=hypothetical protein
1	Prodigal:2.6	CDS	1032862	1033485	.	+	0	ID=JPDIJPMC_00994;inference=ab initio prediction:Prodigal:2.6;locus_tag=JPDIJPMC_00994;product=hypothetical protein
1	Prodigal:2.6	CDS	1033499	1033819	.	+	0	ID=JPDIJPMC_00995;inference=ab initio prediction:Prodigal:2.6;locus_tag=JPDIJPMC_00995;product=hypothetical protein
1	Prodigal:2.6	CDS	1033812	1033955	.	+	0	ID=JPDIJPMC_00996;inference=ab initio prediction:Prodigal:2.6;locus_tag=JPDIJPMC_00996;product=hypothetical protein
1	Prodigal:2.6	CDS	1033959	1034162	.	+	0	ID=JPDIJPMC_00997;inference=ab initio prediction:Prodigal:2.6;locus_tag=JPDIJPMC_00997;product=hypothetical protein
1	Prodigal:2.6	CDS	1034164	1034511	.	+	0	ID=JPDIJPMC_00998;inference=ab initio prediction:Prodigal:2.6;locus_tag=JPDIJPMC_00998;product=hypothetical protein
1	Prodigal:2.6	CDS	1034511	1034807	.	+	0	ID=JPDIJPMC_00999;inference=ab initio prediction:Prodigal:2.6;locus_tag=JPDIJPMC_00999;product=hypothetical protein
1	Prodigal:2.6	CDS	1034866	1036473	.	+	0	ID=JPDIJPMC_01000;inference=ab initio prediction:Prodigal:2.6;locus_tag=JPDIJPMC_01000;product=hypothetical protein
1	Prodigal:2.6	CDS	1036639	1037442	.	+	0	ID=JPDIJPMC_01001;inference=ab initio prediction:Prodigal:2.6;locus_tag=JPDIJPMC_01001;product=hypothetical protein
1	Prodigal:2.6	CDS	1037429	1037704	.	+	0	ID=JPDIJPMC_01002;inference=ab initio prediction:Prodigal:2.6;locus_tag=JPDIJPMC_01002;product=hypothetical protein
1	Prodigal:2.6	CDS	1037707	1038081	.	+	0	ID=JPDIJPMC_01003;inference=ab initio prediction:Prodigal:2.6;locus_tag=JPDIJPMC_01003;product=hypothetical protein
1	Prodigal:2.6	CDS	1038296	1038916	.	+	0	ID=JPDIJPMC_01004;inference=ab initio prediction:Prodigal:2.6;locus_tag=JPDIJPMC_01004;product=hypothetical protein
1	Prodigal:2.6	CDS	1038929	1039387	.	+	0	ID=JPDIJPMC_01005;inference=ab initio prediction:Prodigal:2.6;locus_tag=JPDIJPMC_01005;product=hypothetical protein
1	Prodigal:2.6	CDS	1040698	1041171	.	+	0	ID=JPDIJPMC_01006;inference=ab initio prediction:Prodigal:2.6;locus_tag=JPDIJPMC_01006;product=hypothetical protein
1	Prodigal:2.6	CDS	1041232	1041765	.	+	0	ID=JPDIJPMC_01007;inference=ab initio prediction:Prodigal:2.6;locus_tag=JPDIJPMC_01007;product=hypothetical protein
1	Prodigal:2.6	CDS	1041762	1042079	.	+	0	ID=JPDIJPMC_01008;inference=ab initio prediction:Prodigal:2.6;locus_tag=JPDIJPMC_01008;product=hypothetical protein
1	Prodigal:2.6	CDS	1042076	1042402	.	+	0	ID=JPDIJPMC_01009;inference=ab initio prediction:Prodigal:2.6;locus_tag=JPDIJPMC_01009;product=hypothetical protein
1	Prodigal:2.6	CDS	1043499	1043633	.	-	0	ID=JPDIJPMC_01010;inference=ab initio prediction:Prodigal:2.6;locus_tag=JPDIJPMC_01010;product=hypothetical protein
1	Prodigal:2.6	CDS	1043733	1044119	.	+	0	ID=JPDIJPMC_01011;inference=ab initio prediction:Prodigal:2.6;locus_tag=JPDIJPMC_01011;product=hypothetical protein
1	Prodigal:2.6	CDS	1044248	1044418	.	+	0	ID=JPDIJPMC_01012;inference=ab initio prediction:Prodigal:2.6;locus_tag=JPDIJPMC_01012;product=hypothetical protein
1	Prodigal:2.6	CDS	1044425	1045054	.	+	0	ID=JPDIJPMC_01013;inference=ab initio prediction:Prodigal:2.6;locus_tag=JPDIJPMC_01013;product=hypothetical protein
1	Prodigal:2.6	CDS	1045198	1046019	.	+	0	ID=JPDIJPMC_01014;inference=ab initio prediction:Prodigal:2.6;locus_tag=JPDIJPMC_01014;product=hypothetical protein
1	Prodigal:2.6	CDS	1046316	1046813	.	-	0	ID=JPDIJPMC_01015;inference=ab initio prediction:Prodigal:2.6;locus_tag=JPDIJPMC_01015;product=hypothetical protein
1	Prodigal:2.6	CDS	1047440	1048471	.	+	0	ID=JPDIJPMC_01016;inference=ab initio prediction:Prodigal:2.6;locus_tag=JPDIJPMC_01016;product=hypothetical protein
1	Prodigal:2.6	CDS	1048902	1050191	.	-	0	ID=JPDIJPMC_01017;eC_number=2.6.1.57;Name=tyrB;dbxref=COG:COG1448;gene=tyrB;inference=ab initio prediction:Prodigal:2.6,similar to AA sequence:UniProtKB:P04693;locus_tag=JPDIJPMC_01017;product=Aromatic-amino-acid aminotransferase
1	Prodigal:2.6	CDS	1050665	1050835	.	+	0	ID=JPDIJPMC_01018;inference=ab initio prediction:Prodigal:2.6;locus_tag=JPDIJPMC_01018;product=hypothetical protein
1	Prodigal:2.6	CDS	1051152	1051529	.	+	0	ID=JPDIJPMC_01019;Name=ytrA;dbxref=COG:COG1725;gene=ytrA;inference=ab initio prediction:Prodigal:2.6,similar to AA sequence:UniProtKB:O34712;locus_tag=JPDIJPMC_01019;product=HTH-type transcriptional repressor YtrA
1	Prodigal:2.6	CDS	1051529	1052443	.	+	0	ID=JPDIJPMC_01020;Name=ytrB_1;dbxref=COG:COG1131;gene=ytrB_1;inference=ab initio prediction:Prodigal:2.6,similar to AA sequence:UniProtKB:O34641;locus_tag=JPDIJPMC_01020;product=ABC transporter ATP-binding protein YtrB
1	Prodigal:2.6	CDS	1052424	1053083	.	+	0	ID=JPDIJPMC_01021;inference=ab initio prediction:Prodigal:2.6;locus_tag=JPDIJPMC_01021;product=hypothetical protein
1	Prodigal:2.6	CDS	1053104	1053976	.	+	0	ID=JPDIJPMC_01022;eC_number=3.6.3.-;Name=yxlF;dbxref=COG:COG1131;gene=yxlF;inference=ab initio prediction:Prodigal:2.6,similar to AA sequence:UniProtKB:P94374;locus_tag=JPDIJPMC_01022;product=putative ABC transporter ATP-binding protein YxlF
1	Prodigal:2.6	CDS	1053976	1054707	.	+	0	ID=JPDIJPMC_01023;inference=ab initio prediction:Prodigal:2.6;locus_tag=JPDIJPMC_01023;product=hypothetical protein
1	Prodigal:2.6	CDS	1054838	1055167	.	-	0	ID=JPDIJPMC_01024;inference=ab initio prediction:Prodigal:2.6;locus_tag=JPDIJPMC_01024;product=hypothetical protein
1	Prodigal:2.6	CDS	1055438	1055983	.	+	0	ID=JPDIJPMC_01025;inference=ab initio prediction:Prodigal:2.6;locus_tag=JPDIJPMC_01025;product=hypothetical protein
1	Prodigal:2.6	CDS	1056036	1056593	.	+	0	ID=JPDIJPMC_01026;inference=ab initio prediction:Prodigal:2.6;locus_tag=JPDIJPMC_01026;product=hypothetical protein
1	Prodigal:2.6	CDS	1056590	1057426	.	+	0	ID=JPDIJPMC_01027;inference=ab initio prediction:Prodigal:2.6;locus_tag=JPDIJPMC_01027;product=hypothetical protein
1	Prodigal:2.6	CDS	1057480	1058520	.	-	0	ID=JPDIJPMC_01028;inference=ab initio prediction:Prodigal:2.6;locus_tag=JPDIJPMC_01028;product=hypothetical protein
1	Prodigal:2.6	CDS	1058902	1059072	.	+	0	ID=JPDIJPMC_01029;inference=ab initio prediction:Prodigal:2.6;locus_tag=JPDIJPMC_01029;product=hypothetical protein
1	Prodigal:2.6	CDS	1059286	1059543	.	-	0	ID=JPDIJPMC_01030;inference=ab initio prediction:Prodigal:2.6;locus_tag=JPDIJPMC_01030;product=hypothetical protein
1	Prodigal:2.6	CDS	1059773	1060885	.	+	0	ID=JPDIJPMC_01031;Name=xerC_5;dbxref=COG:COG4974;gene=xerC_5;inference=ab initio prediction:Prodigal:2.6,similar to AA sequence:UniProtKB:P39776;locus_tag=JPDIJPMC_01031;product=Tyrosine recombinase XerC
1	Prodigal:2.6	CDS	1060888	1062951	.	+	0	ID=JPDIJPMC_01032;Name=xerC_6;dbxref=COG:COG4974;gene=xerC_6;inference=ab initio prediction:Prodigal:2.6,similar to AA sequence:UniProtKB:P39776;locus_tag=JPDIJPMC_01032;product=Tyrosine recombinase XerC
1	Prodigal:2.6	CDS	1062960	1063325	.	+	0	ID=JPDIJPMC_01033;inference=ab initio prediction:Prodigal:2.6;locus_tag=JPDIJPMC_01033;product=hypothetical protein
1	Prodigal:2.6	CDS	1063330	1064700	.	+	0	ID=JPDIJPMC_01034;inference=ab initio prediction:Prodigal:2.6;locus_tag=JPDIJPMC_01034;product=hypothetical protein
1	Prodigal:2.6	CDS	1064743	1065153	.	-	0	ID=JPDIJPMC_01035;inference=ab initio prediction:Prodigal:2.6;locus_tag=JPDIJPMC_01035;product=hypothetical protein
1	Prodigal:2.6	CDS	1065467	1066312	.	-	0	ID=JPDIJPMC_01036;eC_number=3.5.2.6;Name=blaZ;gene=blaZ;inference=ab initio prediction:Prodigal:2.6,similar to AA sequence:UniProtKB:P00807;locus_tag=JPDIJPMC_01036;product=Beta-lactamase
1	Prodigal:2.6	CDS	1066515	1068176	.	+	0	ID=JPDIJPMC_01037;Name=blaR1;gene=blaR1;inference=ab initio prediction:Prodigal:2.6,similar to AA sequence:UniProtKB:P18357;locus_tag=JPDIJPMC_01037;product=Regulatory protein BlaR1
1	Prodigal:2.6	CDS	1068166	1068546	.	+	0	ID=JPDIJPMC_01038;Name=blaI_1;gene=blaI_1;inference=ab initio prediction:Prodigal:2.6,similar to AA sequence:UniProtKB:P0A042;locus_tag=JPDIJPMC_01038;product=Penicillinase repressor
1	Prodigal:2.6	CDS	1068598	1068735	.	-	0	ID=JPDIJPMC_01039;inference=ab initio prediction:Prodigal:2.6;locus_tag=JPDIJPMC_01039;product=hypothetical protein
1	Prodigal:2.6	CDS	1068971	1069999	.	+	0	ID=JPDIJPMC_01040;inference=ab initio prediction:Prodigal:2.6,similar to AA sequence:UniProtKB:Q7A4P4;locus_tag=JPDIJPMC_01040;product=putative protein
1	Prodigal:2.6	CDS	1070111	1071490	.	-	0	ID=JPDIJPMC_01041;eC_number=1.2.1.3;Name=alkH;gene=alkH;inference=ab initio prediction:Prodigal:2.6,similar to AA sequence:UniProtKB:P12693;locus_tag=JPDIJPMC_01041;product=Aldehyde dehydrogenase
1	Prodigal:2.6	CDS	1071790	1072719	.	-	0	ID=JPDIJPMC_01042;eC_number=3.6.1.1;Name=ppaC;dbxref=COG:COG1227;gene=ppaC;inference=ab initio prediction:Prodigal:2.6,similar to AA sequence:UniProtKB:P65752;locus_tag=JPDIJPMC_01042;product=putative manganese-dependent inorganic pyrophosphatase
1	Prodigal:2.6	CDS	1072774	1073328	.	-	0	ID=JPDIJPMC_01043;eC_number=3.5.1.19;Name=pncA;dbxref=COG:COG1335;gene=pncA;inference=ab initio prediction:Prodigal:2.6,similar to AA sequence:UniProtKB:I6XD65;locus_tag=JPDIJPMC_01043;product=Nicotinamidase/pyrazinamidase
1	Prodigal:2.6	CDS	1073520	1074617	.	+	0	ID=JPDIJPMC_01044;Name=pfbA;dbxref=COG:COG5434;gene=pfbA;inference=ab initio prediction:Prodigal:2.6,similar to AA sequence:UniProtKB:Q8CYC9;locus_tag=JPDIJPMC_01044;product=Plasmin and fibronectin-binding protein A
1	Prodigal:2.6	CDS	1075068	1075871	.	-	0	ID=JPDIJPMC_01045;Name=pheA;dbxref=COG:COG0077;gene=pheA;inference=ab initio prediction:Prodigal:2.6,similar to AA sequence:UniProtKB:P0A9J8;locus_tag=JPDIJPMC_01045;product=P-protein
1	Prodigal:2.6	CDS	1075890	1076957	.	-	0	ID=JPDIJPMC_01046;eC_number=1.14.14.47;Name=nos;gene=nos;inference=ab initio prediction:Prodigal:2.6,similar to AA sequence:UniProtKB:P0A093;locus_tag=JPDIJPMC_01046;product=Nitric oxide synthase oxygenase
1	Prodigal:2.6	CDS	1077149	1078618	.	+	0	ID=JPDIJPMC_01047;eC_number=6.3.4.21;Name=pncB2;gene=pncB2;inference=ab initio prediction:Prodigal:2.6,similar to AA sequence:UniProtKB:P9WJI6;locus_tag=JPDIJPMC_01047;product=Nicotinate phosphoribosyltransferase pncB2
1	Prodigal:2.6	CDS	1078611	1079438	.	+	0	ID=JPDIJPMC_01048;eC_number=6.3.1.5;Name=nadE;gene=nadE;inference=ab initio prediction:Prodigal:2.6,similar to AA sequence:UniProtKB:P99150;locus_tag=JPDIJPMC_01048;product=NH(3)-dependent NAD(+) synthetase
1	Prodigal:2.6	CDS	1079512	1080138	.	+	0	ID=JPDIJPMC_01049;inference=ab initio prediction:Prodigal:2.6,similar to AA sequence:UniProtKB:P61544;locus_tag=JPDIJPMC_01049;note=UPF0316 protein SA1727;product=hypothetical protein
1	Prodigal:2.6	CDS	1080122	1080301	.	+	0	ID=JPDIJPMC_01050;inference=ab initio prediction:Prodigal:2.6;locus_tag=JPDIJPMC_01050;product=hypothetical protein
1	Prodigal:2.6	CDS	1080713	1082008	.	+	0	ID=JPDIJPMC_01051;eC_number=4.3.2.2;Name=purB;gene=purB;inference=ab initio prediction:Prodigal:2.6,similar to AA sequence:UniProtKB:Q7A4Q3;locus_tag=JPDIJPMC_01051;product=Adenylosuccinate lyase
1	Prodigal:2.6	CDS	1082133	1082435	.	+	0	ID=JPDIJPMC_01052;inference=ab initio prediction:Prodigal:2.6;locus_tag=JPDIJPMC_01052;product=hypothetical protein
1	Prodigal:2.6	CDS	1082759	1083451	.	+	0	ID=JPDIJPMC_01053;eC_number=2.5.1.-;Name=pcrB;dbxref=COG:COG1646;gene=pcrB;inference=ab initio prediction:Prodigal:2.6,similar to AA sequence:UniProtKB:Q53726;locus_tag=JPDIJPMC_01053;product=Heptaprenylglyceryl phosphate synthase
1	Prodigal:2.6	CDS	1083448	1085637	.	+	0	ID=JPDIJPMC_01054;eC_number=3.6.4.12;Name=pcrA;gene=pcrA;inference=ab initio prediction:Prodigal:2.6,similar to AA sequence:UniProtKB:P64319;locus_tag=JPDIJPMC_01054;product=ATP-dependent DNA helicase PcrA
1	Prodigal:2.6	CDS	1085641	1087638	.	+	0	ID=JPDIJPMC_01055;eC_number=6.5.1.2;Name=ligA;dbxref=COG:COG0272;gene=ligA;inference=ab initio prediction:Prodigal:2.6,similar to AA sequence:UniProtKB:Q9AIU7;locus_tag=JPDIJPMC_01055;product=DNA ligase
1	Prodigal:2.6	CDS	1087658	1088866	.	+	0	ID=JPDIJPMC_01056;inference=ab initio prediction:Prodigal:2.6;locus_tag=JPDIJPMC_01056;product=hypothetical protein
1	Prodigal:2.6	CDS	1089189	1090724	.	-	0	ID=JPDIJPMC_01057;Name=putP;dbxref=COG:COG0591;gene=putP;inference=ab initio prediction:Prodigal:2.6,similar to AA sequence:UniProtKB:Q2FWY7;locus_tag=JPDIJPMC_01057;product=Sodium/proline symporter
1	Prodigal:2.6	CDS	1091102	1091404	.	+	0	ID=JPDIJPMC_01058;eC_number=6.3.5.-;Name=gatC;dbxref=COG:COG0721;gene=gatC;inference=ab initio prediction:Prodigal:2.6,similar to AA sequence:UniProtKB:P68807;locus_tag=JPDIJPMC_01058;product=Aspartyl/glutamyl-tRNA(Asn/Gln) amidotransferase subunit C
1	Prodigal:2.6	CDS	1091406	1092863	.	+	0	ID=JPDIJPMC_01059;eC_number=6.3.5.7;Name=gatA;dbxref=COG:COG0154;gene=gatA;inference=ab initio prediction:Prodigal:2.6,similar to AA sequence:UniProtKB:P63488;locus_tag=JPDIJPMC_01059;product=Glutamyl-tRNA(Gln) amidotransferase subunit A
1	Prodigal:2.6	CDS	1092876	1094303	.	+	0	ID=JPDIJPMC_01060;eC_number=6.3.5.-;Name=gatB;dbxref=COG:COG0064;gene=gatB;inference=ab initio prediction:Prodigal:2.6,similar to AA sequence:UniProtKB:P64201;locus_tag=JPDIJPMC_01060;product=Aspartyl/glutamyl-tRNA(Asn/Gln) amidotransferase subunit B
1	Prodigal:2.6	CDS	1094528	1095478	.	+	0	ID=JPDIJPMC_01061;eC_number=2.7.1.107;Name=dagK;gene=dagK;inference=ab initio prediction:Prodigal:2.6,similar to AA sequence:UniProtKB:Q6GFF9;locus_tag=JPDIJPMC_01061;product=Diacylglycerol kinase
1	Prodigal:2.6	CDS	1095510	1096928	.	+	0	ID=JPDIJPMC_01062;eC_number=2.1.1.189;Name=rlmCD;dbxref=COG:COG2265;gene=rlmCD;inference=ab initio prediction:Prodigal:2.6,similar to AA sequence:UniProtKB:O31503;locus_tag=JPDIJPMC_01062;product=23S rRNA (uracil-C(5))-methyltransferase RlmCD
1	Prodigal:2.6	CDS	1097072	1097614	.	+	0	ID=JPDIJPMC_01063;inference=ab initio prediction:Prodigal:2.6;locus_tag=JPDIJPMC_01063;product=hypothetical protein
1	Prodigal:2.6	CDS	1097924	1098994	.	+	0	ID=JPDIJPMC_01064;eC_number=2.7.7.7;Name=dinB;dbxref=COG:COG0389;gene=dinB;inference=ab initio prediction:Prodigal:2.6,similar to AA sequence:UniProtKB:Q47155;locus_tag=JPDIJPMC_01064;product=DNA polymerase IV
1	Prodigal:2.6	CDS	1099025	1099579	.	-	0	ID=JPDIJPMC_01065;eC_number=3.1.-.-;dbxref=COG:COG0322;inference=ab initio prediction:Prodigal:2.6,similar to AA sequence:UniProtKB:P9WLJ1;locus_tag=JPDIJPMC_01065;product=Putative bifunctional exonuclease/endonuclease protein
1	Prodigal:2.6	CDS	1099768	1100268	.	-	0	ID=JPDIJPMC_01066;eC_number=1.16.3.2;Name=ftnA;dbxref=COG:COG1528;gene=ftnA;inference=ab initio prediction:Prodigal:2.6,similar to AA sequence:UniProtKB:Q2FWZ8;locus_tag=JPDIJPMC_01066;product=Bacterial non-heme ferritin
1	Prodigal:2.6	CDS	1100490	1101803	.	+	0	ID=JPDIJPMC_01067;eC_number=6.3.2.10;Name=murF_3;gene=murF_3;inference=ab initio prediction:Prodigal:2.6,protein motif:HAMAP:MF_02019;locus_tag=JPDIJPMC_01067;product=UDP-N-acetylmuramoyl-tripeptide--D-alanyl-D-alanine ligase
1	Prodigal:2.6	CDS	1101805	1102530	.	+	0	ID=JPDIJPMC_01068;Name=cobQ;gene=cobQ;inference=ab initio prediction:Prodigal:2.6,protein motif:HAMAP:MF_00028;locus_tag=JPDIJPMC_01068;product=Cobyric acid synthase
1	Prodigal:2.6	CDS	1102971	1103507	.	+	0	ID=JPDIJPMC_01069;inference=ab initio prediction:Prodigal:2.6;locus_tag=JPDIJPMC_01069;product=hypothetical protein
1	Prodigal:2.6	CDS	1103658	1104644	.	-	0	ID=JPDIJPMC_01070;inference=ab initio prediction:Prodigal:2.6;locus_tag=JPDIJPMC_01070;product=hypothetical protein
1	Prodigal:2.6	CDS	1104818	1105573	.	+	0	ID=JPDIJPMC_01071;eC_number=3.4.11.18;Name=map;dbxref=COG:COG0024;gene=map;inference=ab initio prediction:Prodigal:2.6,similar to AA sequence:UniProtKB:P0A078;locus_tag=JPDIJPMC_01071;product=Methionine aminopeptidase
1	Prodigal:2.6	CDS	1105731	1106117	.	+	0	ID=JPDIJPMC_01072;inference=ab initio prediction:Prodigal:2.6;locus_tag=JPDIJPMC_01072;product=hypothetical protein
1	Prodigal:2.6	CDS	1106132	1106833	.	+	0	ID=JPDIJPMC_01073;Name=liaF;dbxref=COG:COG4758;gene=liaF;inference=ab initio prediction:Prodigal:2.6,similar to AA sequence:UniProtKB:O32199;locus_tag=JPDIJPMC_01073;product=Protein LiaF
1	Prodigal:2.6	CDS	1106830	1107876	.	+	0	ID=JPDIJPMC_01074;eC_number=2.7.13.3;Name=vraS;gene=vraS;inference=ab initio prediction:Prodigal:2.6,similar to AA sequence:UniProtKB:Q99SZ7;locus_tag=JPDIJPMC_01074;product=Sensor protein VraS
1	Prodigal:2.6	CDS	1107866	1108495	.	+	0	ID=JPDIJPMC_01075;Name=vraR_1;dbxref=COG:COG2197;gene=vraR_1;inference=ab initio prediction:Prodigal:2.6,similar to AA sequence:UniProtKB:Q7A2Q1;locus_tag=JPDIJPMC_01075;product=Response regulator protein VraR
1	Prodigal:2.6	CDS	1108552	1109730	.	-	0	ID=JPDIJPMC_01076;inference=ab initio prediction:Prodigal:2.6,similar to AA sequence:UniProtKB:P0A8K8;locus_tag=JPDIJPMC_01076;note=UPF0761 membrane protein YihY;product=hypothetical protein
1	Prodigal:2.6	CDS	1110137	1110421	.	-	0	ID=JPDIJPMC_01077;inference=ab initio prediction:Prodigal:2.6;locus_tag=JPDIJPMC_01077;product=hypothetical protein
1	Prodigal:2.6	CDS	1110429	1110893	.	-	0	ID=JPDIJPMC_01078;eC_number=3.1.3.48;Name=ptpA;gene=ptpA;inference=ab initio prediction:Prodigal:2.6,similar to AA sequence:UniProtKB:Q7A4S1;locus_tag=JPDIJPMC_01078;product=Low molecular weight protein-tyrosine-phosphatase PtpA
1	Prodigal:2.6	CDS	1111034	1111249	.	+	0	ID=JPDIJPMC_01079;inference=ab initio prediction:Prodigal:2.6,similar to AA sequence:UniProtKB:Q7A4S2;locus_tag=JPDIJPMC_01079;note=UPF0435 protein SA1696;product=hypothetical protein
1	Prodigal:2.6	CDS	1111251	1112492	.	+	0	ID=JPDIJPMC_01080;eC_number=3.4.11.-;Name=pepS;dbxref=COG:COG2309;gene=pepS;inference=ab initio prediction:Prodigal:2.6,similar to AA sequence:UniProtKB:Q9X4A7;locus_tag=JPDIJPMC_01080;product=Aminopeptidase PepS
1	Prodigal:2.6	CDS	1112572	1113102	.	+	0	ID=JPDIJPMC_01081;eC_number=3.1.2.-;dbxref=COG:COG1607;inference=ab initio prediction:Prodigal:2.6,similar to AA sequence:UniProtKB:P44886;locus_tag=JPDIJPMC_01081;product=putative acyl-CoA thioester hydrolase
1	Prodigal:2.6	CDS	1113239	1114381	.	-	0	ID=JPDIJPMC_01082;eC_number=4.3.99.3;Name=queE_1;gene=queE_1;inference=ab initio prediction:Prodigal:2.6,protein motif:HAMAP:MF_00917;locus_tag=JPDIJPMC_01082;product=7-carboxy-7-deazaguanine synthase
1	Prodigal:2.6	CDS	1114540	1114701	.	+	0	ID=JPDIJPMC_01083;inference=ab initio prediction:Prodigal:2.6;locus_tag=JPDIJPMC_01083;product=hypothetical protein
1	Prodigal:2.6	CDS	1115001	1115519	.	+	0	ID=JPDIJPMC_01084;dbxref=COG:COG0693;inference=ab initio prediction:Prodigal:2.6,similar to AA sequence:UniProtKB:P0A0K0;locus_tag=JPDIJPMC_01084;product=putative protein
1	Prodigal:2.6	CDS	1115840	1116649	.	+	0	ID=JPDIJPMC_01085;eC_number=2.4.1.129;Name=mgt;dbxref=COG:COG0744;gene=mgt;inference=ab initio prediction:Prodigal:2.6,similar to AA sequence:UniProtKB:Q93Q23;locus_tag=JPDIJPMC_01085;product=Monofunctional glycosyltransferase
1	Prodigal:2.6	CDS	1116927	1117730	.	+	0	ID=JPDIJPMC_01086;Name=recX;gene=recX;inference=ab initio prediction:Prodigal:2.6,similar to AA sequence:UniProtKB:P66003;locus_tag=JPDIJPMC_01086;product=Regulatory protein RecX
1	Prodigal:2.6	CDS	1117723	1118037	.	+	0	ID=JPDIJPMC_01087;Name=yfhH;gene=yfhH;inference=ab initio prediction:Prodigal:2.6,similar to AA sequence:UniProtKB:O31576;locus_tag=JPDIJPMC_01087;product=putative protein YfhH
1	Prodigal:2.6	CDS	1118053	1119570	.	+	0	ID=JPDIJPMC_01088;eC_number=3.6.3.40;Name=tagH_1;gene=tagH_1;inference=ab initio prediction:Prodigal:2.6,similar to AA sequence:UniProtKB:Q7A713;locus_tag=JPDIJPMC_01088;product=Teichoic acids export ATP-binding protein TagH
1	Prodigal:2.6	CDS	1119579	1120409	.	+	0	ID=JPDIJPMC_01089;inference=ab initio prediction:Prodigal:2.6;locus_tag=JPDIJPMC_01089;product=hypothetical protein
1	Prodigal:2.6	CDS	1120595	1121569	.	-	0	ID=JPDIJPMC_01090;Name=yfhP;dbxref=COG:COG1988;gene=yfhP;inference=ab initio prediction:Prodigal:2.6,similar to AA sequence:UniProtKB:O31583;locus_tag=JPDIJPMC_01090;product=putative protein YfhP
1	Prodigal:2.6	CDS	1121750	1122793	.	+	0	ID=JPDIJPMC_01091;eC_number=3.2.2.-;Name=mutY;gene=mutY;inference=ab initio prediction:Prodigal:2.6,similar to AA sequence:UniProtKB:P83847;locus_tag=JPDIJPMC_01091;product=Adenine DNA glycosylase
1	Prodigal:2.6	CDS	1122900	1123442	.	+	0	ID=JPDIJPMC_01092;inference=ab initio prediction:Prodigal:2.6,similar to AA sequence:UniProtKB:Q97NV6;locus_tag=JPDIJPMC_01092;note=UPF0374 protein SP_1903;product=hypothetical protein
1	Prodigal:2.6	CDS	1123684	1125420	.	+	0	ID=JPDIJPMC_01093;eC_number=3.6.3.-;inference=ab initio prediction:Prodigal:2.6,similar to AA sequence:UniProtKB:Q7A4T3;locus_tag=JPDIJPMC_01093;product=Putative multidrug export ATP-binding/permease protein
1	Prodigal:2.6	CDS	1125580	1126674	.	-	0	ID=JPDIJPMC_01094;inference=ab initio prediction:Prodigal:2.6;locus_tag=JPDIJPMC_01094;product=hypothetical protein
1	Prodigal:2.6	CDS	1126981	1128270	.	-	0	ID=JPDIJPMC_01095;eC_number=5.4.3.8;Name=hemL2;gene=hemL2;inference=ab initio prediction:Prodigal:2.6,similar to AA sequence:UniProtKB:Q7A4T5;locus_tag=JPDIJPMC_01095;product=Glutamate-1-semialdehyde 2%2C1-aminomutase 2
1	Prodigal:2.6	CDS	1128351	1128809	.	+	0	ID=JPDIJPMC_01096;eC_number=1.11.1.15;Name=bcp;dbxref=COG:COG1225;gene=bcp;inference=ab initio prediction:Prodigal:2.6,similar to AA sequence:UniProtKB:Q83CY8;locus_tag=JPDIJPMC_01096;product=Putative peroxiredoxin bcp
1	Prodigal:2.6	CDS	1128812	1129762	.	+	0	ID=JPDIJPMC_01097;eC_number=1.1.1.310;Name=slcC;dbxref=COG:COG0111;gene=slcC;inference=ab initio prediction:Prodigal:2.6,similar to AA sequence:UniProtKB:Q1QWN6;locus_tag=JPDIJPMC_01097;product=(S)-sulfolactate dehydrogenase
1	Prodigal:2.6	CDS	1129858	1130310	.	+	0	ID=JPDIJPMC_01098;Name=perR;dbxref=COG:COG0735;gene=perR;inference=ab initio prediction:Prodigal:2.6,similar to AA sequence:UniProtKB:Q2G282;locus_tag=JPDIJPMC_01098;product=Peroxide-responsive repressor PerR
1	Aragorn:1.2	tRNA	1132604	1132680	.	+	.	ID=JPDIJPMC_01099;inference=COORDINATES:profile:Aragorn:1.2;locus_tag=JPDIJPMC_01099;product=tRNA-Ile(gat)
1	Aragorn:1.2	tRNA	1132701	1132776	.	+	.	ID=JPDIJPMC_01100;inference=COORDINATES:profile:Aragorn:1.2;locus_tag=JPDIJPMC_01100;product=tRNA-Ala(tgc)
1	Aragorn:1.2	tRNA	1136072	1136147	.	+	.	ID=JPDIJPMC_01101;inference=COORDINATES:profile:Aragorn:1.2;locus_tag=JPDIJPMC_01101;product=tRNA-Val(tac)
1	Aragorn:1.2	tRNA	1136154	1136229	.	+	.	ID=JPDIJPMC_01102;inference=COORDINATES:profile:Aragorn:1.2;locus_tag=JPDIJPMC_01102;product=tRNA-Thr(tgt)
1	Aragorn:1.2	tRNA	1136236	1136311	.	+	.	ID=JPDIJPMC_01103;inference=COORDINATES:profile:Aragorn:1.2;locus_tag=JPDIJPMC_01103;product=tRNA-Lys(ttt)
1	Aragorn:1.2	tRNA	1136320	1136402	.	+	.	ID=JPDIJPMC_01104;inference=COORDINATES:profile:Aragorn:1.2;locus_tag=JPDIJPMC_01104;product=tRNA-Leu(tag)
1	Aragorn:1.2	tRNA	1136406	1136480	.	+	.	ID=JPDIJPMC_01105;inference=COORDINATES:profile:Aragorn:1.2;locus_tag=JPDIJPMC_01105;product=tRNA-Gly(gcc)
1	Aragorn:1.2	tRNA	1136492	1136580	.	+	.	ID=JPDIJPMC_01106;inference=COORDINATES:profile:Aragorn:1.2;locus_tag=JPDIJPMC_01106;product=tRNA-Leu(taa)
1	Aragorn:1.2	tRNA	1136593	1136667	.	+	.	ID=JPDIJPMC_01107;inference=COORDINATES:profile:Aragorn:1.2;locus_tag=JPDIJPMC_01107;product=tRNA-Arg(acg)
1	Aragorn:1.2	tRNA	1136676	1136749	.	+	.	ID=JPDIJPMC_01108;inference=COORDINATES:profile:Aragorn:1.2;locus_tag=JPDIJPMC_01108;product=tRNA-Pro(tgg)
1	Aragorn:1.2	tRNA	1136766	1136841	.	+	.	ID=JPDIJPMC_01109;inference=COORDINATES:profile:Aragorn:1.2;locus_tag=JPDIJPMC_01109;product=tRNA-Ala(tgc)
1	Aragorn:1.2	tRNA	1136866	1136940	.	+	.	ID=JPDIJPMC_01110;inference=COORDINATES:profile:Aragorn:1.2;locus_tag=JPDIJPMC_01110;product=tRNA-Met(cat)
1	Aragorn:1.2	tRNA	1136967	1137040	.	+	.	ID=JPDIJPMC_01111;inference=COORDINATES:profile:Aragorn:1.2;locus_tag=JPDIJPMC_01111;product=tRNA-Met(cat)
1	Aragorn:1.2	tRNA	1137049	1137140	.	+	.	ID=JPDIJPMC_01112;inference=COORDINATES:profile:Aragorn:1.2;locus_tag=JPDIJPMC_01112;product=tRNA-Ser(tga)
1	Aragorn:1.2	tRNA	1137147	1137222	.	+	.	ID=JPDIJPMC_01113;inference=COORDINATES:profile:Aragorn:1.2;locus_tag=JPDIJPMC_01113;product=tRNA-Asp(gtc)
1	Aragorn:1.2	tRNA	1137260	1137352	.	+	.	ID=JPDIJPMC_01114;inference=COORDINATES:profile:Aragorn:1.2;locus_tag=JPDIJPMC_01114;product=tRNA-Ser(tga)
1	Aragorn:1.2	tRNA	1137364	1137437	.	+	.	ID=JPDIJPMC_01115;inference=COORDINATES:profile:Aragorn:1.2;locus_tag=JPDIJPMC_01115;product=tRNA-Met(cat)
1	Aragorn:1.2	tRNA	1137541	1137615	.	+	.	ID=JPDIJPMC_01116;inference=COORDINATES:profile:Aragorn:1.2;locus_tag=JPDIJPMC_01116;product=tRNA-Phe(gaa)
1	Aragorn:1.2	tRNA	1137623	1137698	.	+	.	ID=JPDIJPMC_01117;inference=COORDINATES:profile:Aragorn:1.2;locus_tag=JPDIJPMC_01117;product=tRNA-Thr(tgt)
1	Aragorn:1.2	tRNA	1137703	1137786	.	+	.	ID=JPDIJPMC_01118;inference=COORDINATES:profile:Aragorn:1.2;locus_tag=JPDIJPMC_01118;product=tRNA-Tyr(gta)
1	Aragorn:1.2	tRNA	1137795	1137868	.	+	.	ID=JPDIJPMC_01119;inference=COORDINATES:profile:Aragorn:1.2;locus_tag=JPDIJPMC_01119;product=tRNA-Trp(cca)
1	Aragorn:1.2	tRNA	1137871	1137944	.	+	.	ID=JPDIJPMC_01120;inference=COORDINATES:profile:Aragorn:1.2;locus_tag=JPDIJPMC_01120;product=tRNA-His(gtg)
1	Aragorn:1.2	tRNA	1137955	1138026	.	+	.	ID=JPDIJPMC_01121;inference=COORDINATES:profile:Aragorn:1.2;locus_tag=JPDIJPMC_01121;product=tRNA-Gln(ttg)
1	Aragorn:1.2	tRNA	1138032	1138105	.	+	.	ID=JPDIJPMC_01122;inference=COORDINATES:profile:Aragorn:1.2;locus_tag=JPDIJPMC_01122;product=tRNA-Cys(gca)
1	Aragorn:1.2	tRNA	1138115	1138189	.	+	.	ID=JPDIJPMC_01123;inference=COORDINATES:profile:Aragorn:1.2;locus_tag=JPDIJPMC_01123;product=tRNA-Gly(tcc)
1	Aragorn:1.2	tRNA	1138204	1138278	.	+	.	ID=JPDIJPMC_01124;inference=COORDINATES:profile:Aragorn:1.2;locus_tag=JPDIJPMC_01124;product=tRNA-Gly(tcc)
1	Aragorn:1.2	tRNA	1138405	1138488	.	+	.	ID=JPDIJPMC_01125;inference=COORDINATES:profile:Aragorn:1.2;locus_tag=JPDIJPMC_01125;product=tRNA-Leu(caa)
1	Prodigal:2.6	CDS	1138647	1139693	.	-	0	ID=JPDIJPMC_01126;Name=xerD_1;gene=xerD_1;inference=ab initio prediction:Prodigal:2.6,similar to AA sequence:UniProtKB:P0A0P0;locus_tag=JPDIJPMC_01126;product=Tyrosine recombinase XerD
1	Prodigal:2.6	CDS	1139739	1140308	.	-	0	ID=JPDIJPMC_01127;inference=ab initio prediction:Prodigal:2.6;locus_tag=JPDIJPMC_01127;product=hypothetical protein
1	Prodigal:2.6	CDS	1140427	1141599	.	+	0	ID=JPDIJPMC_01128;inference=ab initio prediction:Prodigal:2.6;locus_tag=JPDIJPMC_01128;product=hypothetical protein
1	Prodigal:2.6	CDS	1141879	1142217	.	+	0	ID=JPDIJPMC_01129;inference=ab initio prediction:Prodigal:2.6;locus_tag=JPDIJPMC_01129;product=hypothetical protein
1	Prodigal:2.6	CDS	1142201	1143835	.	+	0	ID=JPDIJPMC_01130;inference=ab initio prediction:Prodigal:2.6;locus_tag=JPDIJPMC_01130;product=hypothetical protein
1	Prodigal:2.6	CDS	1143851	1144987	.	+	0	ID=JPDIJPMC_01131;inference=ab initio prediction:Prodigal:2.6;locus_tag=JPDIJPMC_01131;product=hypothetical protein
1	Prodigal:2.6	CDS	1144987	1145733	.	+	0	ID=JPDIJPMC_01132;eC_number=3.4.21.92;Name=clpP1;gene=clpP1;inference=ab initio prediction:Prodigal:2.6,similar to AA sequence:UniProtKB:B0B803;locus_tag=JPDIJPMC_01132;product=ATP-dependent Clp protease proteolytic subunit 1
1	Prodigal:2.6	CDS	1145758	1146915	.	+	0	ID=JPDIJPMC_01133;inference=ab initio prediction:Prodigal:2.6;locus_tag=JPDIJPMC_01133;product=hypothetical protein
1	Prodigal:2.6	CDS	1146942	1147250	.	+	0	ID=JPDIJPMC_01134;inference=ab initio prediction:Prodigal:2.6;locus_tag=JPDIJPMC_01134;product=hypothetical protein
1	Prodigal:2.6	CDS	1147222	1147551	.	+	0	ID=JPDIJPMC_01135;inference=ab initio prediction:Prodigal:2.6;locus_tag=JPDIJPMC_01135;product=hypothetical protein
1	Prodigal:2.6	CDS	1147551	1147889	.	+	0	ID=JPDIJPMC_01136;inference=ab initio prediction:Prodigal:2.6;locus_tag=JPDIJPMC_01136;product=hypothetical protein
1	Prodigal:2.6	CDS	1147889	1148326	.	+	0	ID=JPDIJPMC_01137;inference=ab initio prediction:Prodigal:2.6;locus_tag=JPDIJPMC_01137;product=hypothetical protein
1	Prodigal:2.6	CDS	1148332	1149036	.	+	0	ID=JPDIJPMC_01138;inference=ab initio prediction:Prodigal:2.6;locus_tag=JPDIJPMC_01138;product=hypothetical protein
1	Prodigal:2.6	CDS	1149060	1149410	.	+	0	ID=JPDIJPMC_01139;inference=ab initio prediction:Prodigal:2.6;locus_tag=JPDIJPMC_01139;product=hypothetical protein
1	Prodigal:2.6	CDS	1149458	1149670	.	+	0	ID=JPDIJPMC_01140;inference=ab initio prediction:Prodigal:2.6;locus_tag=JPDIJPMC_01140;product=hypothetical protein
1	Prodigal:2.6	CDS	1149734	1153915	.	+	0	ID=JPDIJPMC_01141;Name=smc_1;gene=smc_1;inference=ab initio prediction:Prodigal:2.6,protein motif:HAMAP:MF_01894;locus_tag=JPDIJPMC_01141;product=Chromosome partition protein Smc
1	Prodigal:2.6	CDS	1153918	1154688	.	+	0	ID=JPDIJPMC_01142;inference=ab initio prediction:Prodigal:2.6;locus_tag=JPDIJPMC_01142;product=hypothetical protein
1	Prodigal:2.6	CDS	1154685	1158140	.	+	0	ID=JPDIJPMC_01143;inference=ab initio prediction:Prodigal:2.6;locus_tag=JPDIJPMC_01143;product=hypothetical protein
1	Prodigal:2.6	CDS	1158128	1158571	.	+	0	ID=JPDIJPMC_01144;inference=ab initio prediction:Prodigal:2.6;locus_tag=JPDIJPMC_01144;product=hypothetical protein
1	Prodigal:2.6	CDS	1158606	1158887	.	+	0	ID=JPDIJPMC_01145;inference=ab initio prediction:Prodigal:2.6;locus_tag=JPDIJPMC_01145;product=hypothetical protein
1	Prodigal:2.6	CDS	1158889	1159275	.	+	0	ID=JPDIJPMC_01146;inference=ab initio prediction:Prodigal:2.6;locus_tag=JPDIJPMC_01146;product=hypothetical protein
1	Prodigal:2.6	CDS	1159329	1160246	.	+	0	ID=JPDIJPMC_01147;eC_number=3.5.1.28;Name=cwlA;dbxref=COG:COG3409;gene=cwlA;inference=ab initio prediction:Prodigal:2.6,similar to AA sequence:UniProtKB:P24808;locus_tag=JPDIJPMC_01147;product=N-acetylmuramoyl-L-alanine amidase CwlA
1	Prodigal:2.6	CDS	1160359	1160961	.	+	0	ID=JPDIJPMC_01148;inference=ab initio prediction:Prodigal:2.6;locus_tag=JPDIJPMC_01148;product=hypothetical protein
1	Prodigal:2.6	CDS	1160942	1161070	.	+	0	ID=JPDIJPMC_01149;inference=ab initio prediction:Prodigal:2.6;locus_tag=JPDIJPMC_01149;product=hypothetical protein
1	Prodigal:2.6	CDS	1161306	1161623	.	+	0	ID=JPDIJPMC_01150;inference=ab initio prediction:Prodigal:2.6;locus_tag=JPDIJPMC_01150;product=hypothetical protein
1	Prodigal:2.6	CDS	1162075	1162923	.	+	0	ID=JPDIJPMC_01151;eC_number=3.4.21.19;Name=gseA;dbxref=COG:COG3591;gene=gseA;inference=ab initio prediction:Prodigal:2.6,similar to AA sequence:UniProtKB:P0C0Q1;locus_tag=JPDIJPMC_01151;product=Glutamyl endopeptidase
1	Prodigal:2.6	CDS	1163149	1164207	.	+	0	ID=JPDIJPMC_01152;inference=ab initio prediction:Prodigal:2.6;locus_tag=JPDIJPMC_01152;product=hypothetical protein
1	Prodigal:2.6	CDS	1164446	1164955	.	+	0	ID=JPDIJPMC_01153;Name=artP;dbxref=COG:COG0834;gene=artP;inference=ab initio prediction:Prodigal:2.6,similar to AA sequence:UniProtKB:P54535;locus_tag=JPDIJPMC_01153;product=Arginine-binding extracellular protein ArtP
1	Prodigal:2.6	CDS	1164909	1165904	.	+	0	ID=JPDIJPMC_01154;Name=artQ;dbxref=COG:COG0765;gene=artQ;inference=ab initio prediction:Prodigal:2.6,similar to AA sequence:UniProtKB:P54536;locus_tag=JPDIJPMC_01154;product=Arginine transport system permease protein ArtQ
1	Prodigal:2.6	CDS	1165891	1166619	.	+	0	ID=JPDIJPMC_01155;Name=artM;dbxref=COG:COG1126;gene=artM;inference=ab initio prediction:Prodigal:2.6,similar to AA sequence:UniProtKB:P54537;locus_tag=JPDIJPMC_01155;product=Arginine transport ATP-binding protein ArtM
1	Prodigal:2.6	CDS	1167116	1167271	.	+	0	ID=JPDIJPMC_01156;inference=ab initio prediction:Prodigal:2.6;locus_tag=JPDIJPMC_01156;product=hypothetical protein
1	Prodigal:2.6	CDS	1167481	1168611	.	+	0	ID=JPDIJPMC_01157;eC_number=1.17.99.6;Name=queG;dbxref=COG:COG1600;gene=queG;inference=ab initio prediction:Prodigal:2.6,similar to AA sequence:UniProtKB:P97030;locus_tag=JPDIJPMC_01157;product=Epoxyqueuosine reductase
1	Prodigal:2.6	CDS	1168608	1169078	.	+	0	ID=JPDIJPMC_01158;eC_number=2.1.1.207;Name=trmL;dbxref=COG:COG0219;gene=trmL;inference=ab initio prediction:Prodigal:2.6,similar to AA sequence:UniProtKB:Q74Y93;locus_tag=JPDIJPMC_01158;product=tRNA (cytidine(34)-2'-O)-methyltransferase
1	Prodigal:2.6	CDS	1169236	1169835	.	+	0	ID=JPDIJPMC_01159;eC_number=3.5.99.6;Name=nagB_1;gene=nagB_1;inference=ab initio prediction:Prodigal:2.6,protein motif:HAMAP:MF_01241;locus_tag=JPDIJPMC_01159;product=Glucosamine-6-phosphate deaminase
1	Prodigal:2.6	CDS	1169856	1170038	.	+	0	ID=JPDIJPMC_01160;inference=ab initio prediction:Prodigal:2.6;locus_tag=JPDIJPMC_01160;product=hypothetical protein
1	Prodigal:2.6	CDS	1170194	1170598	.	+	0	ID=JPDIJPMC_01161;inference=ab initio prediction:Prodigal:2.6;locus_tag=JPDIJPMC_01161;product=hypothetical protein
1	Prodigal:2.6	CDS	1170783	1172168	.	+	0	ID=JPDIJPMC_01162;eC_number=4.2.1.2;Name=fumC;gene=fumC;inference=ab initio prediction:Prodigal:2.6,similar to AA sequence:UniProtKB:P64173;locus_tag=JPDIJPMC_01162;product=Fumarate hydratase class II
1	Prodigal:2.6	CDS	1172529	1173353	.	-	0	ID=JPDIJPMC_01163;eC_number=5.4.99.23;Name=rluD_1;dbxref=COG:COG0564;gene=rluD_1;inference=ab initio prediction:Prodigal:2.6,similar to AA sequence:UniProtKB:P33643;locus_tag=JPDIJPMC_01163;product=Ribosomal large subunit pseudouridine synthase D
1	Prodigal:2.6	CDS	1173512	1174645	.	+	0	ID=JPDIJPMC_01164;eC_number=2.7.13.3;Name=liaS;dbxref=COG:COG4585;gene=liaS;inference=ab initio prediction:Prodigal:2.6,similar to AA sequence:UniProtKB:O32198;locus_tag=JPDIJPMC_01164;product=Sensor histidine kinase LiaS
1	Prodigal:2.6	CDS	1174638	1175261	.	+	0	ID=JPDIJPMC_01165;Name=vraR_2;dbxref=COG:COG2197;gene=vraR_2;inference=ab initio prediction:Prodigal:2.6,similar to AA sequence:UniProtKB:Q7A2Q1;locus_tag=JPDIJPMC_01165;product=Response regulator protein VraR
1	Prodigal:2.6	CDS	1175532	1175996	.	+	0	ID=JPDIJPMC_01166;inference=ab initio prediction:Prodigal:2.6;locus_tag=JPDIJPMC_01166;product=hypothetical protein
1	Prodigal:2.6	CDS	1176175	1177308	.	+	0	ID=JPDIJPMC_01167;inference=ab initio prediction:Prodigal:2.6,similar to AA sequence:UniProtKB:Q7A4V2;locus_tag=JPDIJPMC_01167;note=UPF0754 membrane protein SA1664;product=hypothetical protein
1	Prodigal:2.6	CDS	1177381	1177725	.	+	0	ID=JPDIJPMC_01168;inference=ab initio prediction:Prodigal:2.6,similar to AA sequence:UniProtKB:Q7A4V3;locus_tag=JPDIJPMC_01168;note=UPF0342 protein SA1663;product=hypothetical protein
1	Prodigal:2.6	CDS	1177996	1179192	.	+	0	ID=JPDIJPMC_01169;Name=yhaO;dbxref=COG:COG0420;gene=yhaO;inference=ab initio prediction:Prodigal:2.6,similar to AA sequence:UniProtKB:O07522;locus_tag=JPDIJPMC_01169;product=putative metallophosphoesterase YhaO
1	Prodigal:2.6	CDS	1179182	1182121	.	+	0	ID=JPDIJPMC_01170;Name=yhaN;dbxref=COG:COG4717;gene=yhaN;inference=ab initio prediction:Prodigal:2.6,similar to AA sequence:UniProtKB:O08455;locus_tag=JPDIJPMC_01170;product=putative protein YhaN
1	Prodigal:2.6	CDS	1182118	1183059	.	+	0	ID=JPDIJPMC_01171;eC_number=3.1.-.-;Name=yhaM;dbxref=COG:COG3481;gene=yhaM;inference=ab initio prediction:Prodigal:2.6,similar to AA sequence:UniProtKB:O07521;locus_tag=JPDIJPMC_01171;product=3'-5' exoribonuclease YhaM
1	Prodigal:2.6	CDS	1183485	1184462	.	-	0	ID=JPDIJPMC_01172;eC_number=5.2.1.8;Name=prsA;dbxref=COG:COG0760;gene=prsA;inference=ab initio prediction:Prodigal:2.6,similar to AA sequence:UniProtKB:P60747;locus_tag=JPDIJPMC_01172;product=Foldase protein PrsA
1	Prodigal:2.6	CDS	1184664	1185224	.	-	0	ID=JPDIJPMC_01173;inference=ab initio prediction:Prodigal:2.6;locus_tag=JPDIJPMC_01173;product=hypothetical protein
1	Prodigal:2.6	CDS	1185390	1185761	.	-	0	ID=JPDIJPMC_01174;inference=ab initio prediction:Prodigal:2.6;locus_tag=JPDIJPMC_01174;product=hypothetical protein
1	Prodigal:2.6	CDS	1185838	1186263	.	-	0	ID=JPDIJPMC_01175;Name=hit;dbxref=COG:COG0537;gene=hit;inference=ab initio prediction:Prodigal:2.6,similar to AA sequence:UniProtKB:O07513;locus_tag=JPDIJPMC_01175;product=Protein hit
1	Prodigal:2.6	CDS	1186393	1187133	.	+	0	ID=JPDIJPMC_01176;Name=ecsA;dbxref=COG:COG1131;gene=ecsA;inference=ab initio prediction:Prodigal:2.6,similar to AA sequence:UniProtKB:P55339;locus_tag=JPDIJPMC_01176;product=ABC-type transporter ATP-binding protein EcsA
1	Prodigal:2.6	CDS	1187102	1188349	.	+	0	ID=JPDIJPMC_01177;inference=ab initio prediction:Prodigal:2.6;locus_tag=JPDIJPMC_01177;product=hypothetical protein
1	Prodigal:2.6	CDS	1188408	1189025	.	+	0	ID=JPDIJPMC_01178;inference=ab initio prediction:Prodigal:2.6;locus_tag=JPDIJPMC_01178;product=hypothetical protein
1	Prodigal:2.6	CDS	1189587	1190090	.	-	0	ID=JPDIJPMC_01179;Name=traP;dbxref=COG:COG2329;gene=traP;inference=ab initio prediction:Prodigal:2.6,similar to AA sequence:UniProtKB:Q8GQQ1;locus_tag=JPDIJPMC_01179;product=Signal transduction protein TRAP
1	Prodigal:2.6	CDS	1190365	1191444	.	+	0	ID=JPDIJPMC_01180;eC_number=4.1.1.37;Name=hemE;gene=hemE;inference=ab initio prediction:Prodigal:2.6,similar to AA sequence:UniProtKB:P67420;locus_tag=JPDIJPMC_01180;product=Uroporphyrinogen decarboxylase
1	Prodigal:2.6	CDS	1191521	1192444	.	+	0	ID=JPDIJPMC_01181;eC_number=4.99.1.1;Name=hemH;gene=hemH;inference=ab initio prediction:Prodigal:2.6,similar to AA sequence:UniProtKB:P64125;locus_tag=JPDIJPMC_01181;product=Ferrochelatase
1	Prodigal:2.6	CDS	1192537	1193985	.	+	0	ID=JPDIJPMC_01182;eC_number=1.3.3.4;Name=hemY;dbxref=COG:COG1232;gene=hemY;inference=ab initio prediction:Prodigal:2.6,similar to AA sequence:UniProtKB:P32397;locus_tag=JPDIJPMC_01182;product=Protoporphyrinogen oxidase
1	Prodigal:2.6	CDS	1194121	1194675	.	+	0	ID=JPDIJPMC_01183;eC_number=3.-.-.-;Name=ydeN;dbxref=COG:COG3545;gene=ydeN;inference=ab initio prediction:Prodigal:2.6,similar to AA sequence:UniProtKB:P96671;locus_tag=JPDIJPMC_01183;product=Putative hydrolase YdeN
1	Aragorn:1.2	tRNA	1194990	1195063	.	+	.	ID=JPDIJPMC_01184;inference=COORDINATES:profile:Aragorn:1.2;locus_tag=JPDIJPMC_01184;product=tRNA-Met(cat)
1	Aragorn:1.2	tRNA	1195078	1195153	.	+	.	ID=JPDIJPMC_01185;inference=COORDINATES:profile:Aragorn:1.2;locus_tag=JPDIJPMC_01185;product=tRNA-Asp(gtc)
1	Aragorn:1.2	tRNA	1195163	1195237	.	+	.	ID=JPDIJPMC_01186;inference=COORDINATES:profile:Aragorn:1.2;locus_tag=JPDIJPMC_01186;product=tRNA-Phe(gaa)
1	Aragorn:1.2	tRNA	1195250	1195325	.	+	.	ID=JPDIJPMC_01187;inference=COORDINATES:profile:Aragorn:1.2;locus_tag=JPDIJPMC_01187;product=tRNA-His(gtg)
1	Aragorn:1.2	tRNA	1195343	1195416	.	+	.	ID=JPDIJPMC_01188;inference=COORDINATES:profile:Aragorn:1.2;locus_tag=JPDIJPMC_01188;product=tRNA-Gly(tcc)
1	Aragorn:1.2	tRNA	1195426	1195500	.	+	.	ID=JPDIJPMC_01189;inference=COORDINATES:profile:Aragorn:1.2;locus_tag=JPDIJPMC_01189;product=tRNA-Asn(gtt)
1	Aragorn:1.2	tRNA	1195501	1195574	.	+	.	ID=JPDIJPMC_01190;inference=COORDINATES:profile:Aragorn:1.2;locus_tag=JPDIJPMC_01190;product=tRNA-Glu(ttc)
1	Aragorn:1.2	tRNA	1195625	1195715	.	+	.	ID=JPDIJPMC_01191;inference=COORDINATES:profile:Aragorn:1.2;locus_tag=JPDIJPMC_01191;product=tRNA-Ser(gga)
1	Prodigal:2.6	CDS	1195924	1196994	.	-	0	ID=JPDIJPMC_01192;Name=xerD_2;gene=xerD_2;inference=ab initio prediction:Prodigal:2.6,similar to AA sequence:UniProtKB:P0A0P0;locus_tag=JPDIJPMC_01192;product=Tyrosine recombinase XerD
1	Prodigal:2.6	CDS	1197970	1198170	.	+	0	ID=JPDIJPMC_01193;inference=ab initio prediction:Prodigal:2.6;locus_tag=JPDIJPMC_01193;product=hypothetical protein
1	Prodigal:2.6	CDS	1198203	1198739	.	+	0	ID=JPDIJPMC_01194;inference=ab initio prediction:Prodigal:2.6;locus_tag=JPDIJPMC_01194;product=hypothetical protein
1	Prodigal:2.6	CDS	1199607	1199912	.	-	0	ID=JPDIJPMC_01195;inference=ab initio prediction:Prodigal:2.6;locus_tag=JPDIJPMC_01195;product=hypothetical protein
1	Prodigal:2.6	CDS	1200026	1200463	.	+	0	ID=JPDIJPMC_01196;inference=ab initio prediction:Prodigal:2.6;locus_tag=JPDIJPMC_01196;product=hypothetical protein
1	Prodigal:2.6	CDS	1200460	1200909	.	+	0	ID=JPDIJPMC_01197;inference=ab initio prediction:Prodigal:2.6;locus_tag=JPDIJPMC_01197;product=hypothetical protein
1	Prodigal:2.6	CDS	1200881	1201306	.	+	0	ID=JPDIJPMC_01198;inference=ab initio prediction:Prodigal:2.6;locus_tag=JPDIJPMC_01198;product=hypothetical protein
1	Prodigal:2.6	CDS	1201290	1201571	.	+	0	ID=JPDIJPMC_01199;inference=ab initio prediction:Prodigal:2.6;locus_tag=JPDIJPMC_01199;product=hypothetical protein
1	Prodigal:2.6	CDS	1201611	1202501	.	-	0	ID=JPDIJPMC_01200;inference=ab initio prediction:Prodigal:2.6;locus_tag=JPDIJPMC_01200;product=hypothetical protein
1	Prodigal:2.6	CDS	1202610	1203782	.	-	0	ID=JPDIJPMC_01201;inference=ab initio prediction:Prodigal:2.6;locus_tag=JPDIJPMC_01201;product=hypothetical protein
1	Prodigal:2.6	CDS	1203888	1205168	.	+	0	ID=JPDIJPMC_01202;eC_number=2.7.7.-;Name=dnaG_2;gene=dnaG_2;inference=ab initio prediction:Prodigal:2.6,protein motif:HAMAP:MF_00974;locus_tag=JPDIJPMC_01202;product=DNA primase
1	Prodigal:2.6	CDS	1205359	1206186	.	+	0	ID=JPDIJPMC_01203;inference=ab initio prediction:Prodigal:2.6;locus_tag=JPDIJPMC_01203;product=hypothetical protein
1	Prodigal:2.6	CDS	1206381	1207295	.	-	0	ID=JPDIJPMC_01204;inference=ab initio prediction:Prodigal:2.6;locus_tag=JPDIJPMC_01204;product=hypothetical protein
1	Prodigal:2.6	CDS	1207596	1208969	.	+	0	ID=JPDIJPMC_01205;inference=ab initio prediction:Prodigal:2.6;locus_tag=JPDIJPMC_01205;product=hypothetical protein
1	Prodigal:2.6	CDS	1208956	1209516	.	+	0	ID=JPDIJPMC_01206;inference=ab initio prediction:Prodigal:2.6;locus_tag=JPDIJPMC_01206;product=hypothetical protein
1	Prodigal:2.6	CDS	1209829	1210323	.	-	0	ID=JPDIJPMC_01207;Name=xerC_7;gene=xerC_7;inference=ab initio prediction:Prodigal:2.6,protein motif:HAMAP:MF_01808;locus_tag=JPDIJPMC_01207;product=Tyrosine recombinase XerC
1	Prodigal:2.6	CDS	1210482	1210694	.	+	0	ID=JPDIJPMC_01208;inference=ab initio prediction:Prodigal:2.6;locus_tag=JPDIJPMC_01208;product=hypothetical protein
1	Prodigal:2.6	CDS	1210666	1210827	.	+	0	ID=JPDIJPMC_01209;inference=ab initio prediction:Prodigal:2.6;locus_tag=JPDIJPMC_01209;product=hypothetical protein
1	Prodigal:2.6	CDS	1211074	1211808	.	-	0	ID=JPDIJPMC_01210;inference=ab initio prediction:Prodigal:2.6;locus_tag=JPDIJPMC_01210;product=hypothetical protein
1	Prodigal:2.6	CDS	1211890	1212045	.	-	0	ID=JPDIJPMC_01211;inference=ab initio prediction:Prodigal:2.6;locus_tag=JPDIJPMC_01211;product=hypothetical protein
1	Prodigal:2.6	CDS	1212335	1212622	.	-	0	ID=JPDIJPMC_01212;inference=ab initio prediction:Prodigal:2.6;locus_tag=JPDIJPMC_01212;product=hypothetical protein
1	Prodigal:2.6	CDS	1212784	1213449	.	-	0	ID=JPDIJPMC_01213;inference=ab initio prediction:Prodigal:2.6;locus_tag=JPDIJPMC_01213;product=hypothetical protein
1	Prodigal:2.6	CDS	1214700	1216124	.	+	0	ID=JPDIJPMC_01214;eC_number=6.2.1.26;Name=menE;gene=menE;inference=ab initio prediction:Prodigal:2.6,similar to AA sequence:UniProtKB:P63526;locus_tag=JPDIJPMC_01214;product=2-succinylbenzoate--CoA ligase
1	Prodigal:2.6	CDS	1216114	1217115	.	+	0	ID=JPDIJPMC_01215;eC_number=4.2.1.113;Name=menC;dbxref=COG:COG4948;gene=menC;inference=ab initio prediction:Prodigal:2.6,similar to AA sequence:UniProtKB:O34514;locus_tag=JPDIJPMC_01215;product=o-succinylbenzoate synthase
1	Prodigal:2.6	CDS	1217112	1217363	.	-	0	ID=JPDIJPMC_01216;dbxref=COG:COG0759;inference=ab initio prediction:Prodigal:2.6,similar to AA sequence:UniProtKB:Q97NX8;locus_tag=JPDIJPMC_01216;product=Putative membrane protein insertion efficiency factor
1	Prodigal:2.6	CDS	1217422	1217898	.	+	0	ID=JPDIJPMC_01217;eC_number=3.6.1.55;Name=ytkD;dbxref=COG:COG0494;gene=ytkD;inference=ab initio prediction:Prodigal:2.6,similar to AA sequence:UniProtKB:O35013;locus_tag=JPDIJPMC_01217;product=Putative 8-oxo-dGTP diphosphatase YtkD
1	Prodigal:2.6	CDS	1217909	1218670	.	+	0	ID=JPDIJPMC_01218;inference=ab initio prediction:Prodigal:2.6;locus_tag=JPDIJPMC_01218;product=hypothetical protein
1	Prodigal:2.6	CDS	1218901	1220610	.	-	0	ID=JPDIJPMC_01219;eC_number=4.1.1.49;Name=pckA;gene=pckA;inference=ab initio prediction:Prodigal:2.6,similar to AA sequence:UniProtKB:P99128;locus_tag=JPDIJPMC_01219;product=Phosphoenolpyruvate carboxykinase (ATP)
1	Prodigal:2.6	CDS	1220863	1222062	.	+	0	ID=JPDIJPMC_01220;eC_number=2.5.1.6;Name=metK;gene=metK;inference=ab initio prediction:Prodigal:2.6,similar to AA sequence:UniProtKB:P66767;locus_tag=JPDIJPMC_01220;product=S-adenosylmethionine synthase
1	Prodigal:2.6	CDS	1222165	1223073	.	+	0	ID=JPDIJPMC_01221;inference=ab initio prediction:Prodigal:2.6;locus_tag=JPDIJPMC_01221;product=hypothetical protein
1	Prodigal:2.6	CDS	1223253	1224089	.	+	0	ID=JPDIJPMC_01222;eC_number=1.1.1.-;Name=yvgN;dbxref=COG:COG0656;gene=yvgN;inference=ab initio prediction:Prodigal:2.6,similar to AA sequence:UniProtKB:O32210;locus_tag=JPDIJPMC_01222;product=Glyoxal reductase
1	Prodigal:2.6	CDS	1224374	1224529	.	+	0	ID=JPDIJPMC_01223;inference=ab initio prediction:Prodigal:2.6;locus_tag=JPDIJPMC_01223;product=hypothetical protein
1	Prodigal:2.6	CDS	1224759	1225832	.	-	0	ID=JPDIJPMC_01224;inference=ab initio prediction:Prodigal:2.6;locus_tag=JPDIJPMC_01224;product=hypothetical protein
1	Prodigal:2.6	CDS	1226416	1226769	.	-	0	ID=JPDIJPMC_01225;Name=crcB_1;dbxref=COG:COG0239;gene=crcB_1;inference=ab initio prediction:Prodigal:2.6,similar to AA sequence:UniProtKB:Q7VYU0;locus_tag=JPDIJPMC_01225;product=Putative fluoride ion transporter CrcB
1	Prodigal:2.6	CDS	1226766	1227131	.	-	0	ID=JPDIJPMC_01226;Name=crcB_2;dbxref=COG:COG0239;gene=crcB_2;inference=ab initio prediction:Prodigal:2.6,similar to AA sequence:UniProtKB:Q7VYU0;locus_tag=JPDIJPMC_01226;product=Putative fluoride ion transporter CrcB
1	Prodigal:2.6	CDS	1227168	1227476	.	-	0	ID=JPDIJPMC_01227;inference=ab initio prediction:Prodigal:2.6;locus_tag=JPDIJPMC_01227;product=hypothetical protein
1	Prodigal:2.6	CDS	1227753	1228466	.	+	0	ID=JPDIJPMC_01228;eC_number=2.2.1.2;Name=tal;dbxref=COG:COG0176;gene=tal;inference=ab initio prediction:Prodigal:2.6,similar to AA sequence:UniProtKB:Q9WYD1;locus_tag=JPDIJPMC_01228;product=Transaldolase
1	Prodigal:2.6	CDS	1228606	1229049	.	+	0	ID=JPDIJPMC_01229;inference=ab initio prediction:Prodigal:2.6;locus_tag=JPDIJPMC_01229;product=hypothetical protein
1	Prodigal:2.6	CDS	1229036	1229479	.	-	0	ID=JPDIJPMC_01230;inference=ab initio prediction:Prodigal:2.6;locus_tag=JPDIJPMC_01230;product=hypothetical protein
1	Prodigal:2.6	CDS	1229485	1229964	.	-	0	ID=JPDIJPMC_01231;Name=sigS;dbxref=COG:COG1595;gene=sigS;inference=ab initio prediction:Prodigal:2.6,similar to AA sequence:UniProtKB:Q2FXF2;locus_tag=JPDIJPMC_01231;product=RNA polymerase sigma factor SigS
1	Prodigal:2.6	CDS	1230172	1230387	.	+	0	ID=JPDIJPMC_01232;inference=ab initio prediction:Prodigal:2.6;locus_tag=JPDIJPMC_01232;product=hypothetical protein
1	Prodigal:2.6	CDS	1230765	1231616	.	+	0	ID=JPDIJPMC_01233;Name=atl_2;dbxref=COG:COG4193;gene=atl_2;inference=ab initio prediction:Prodigal:2.6,similar to AA sequence:UniProtKB:P0C5Z8;locus_tag=JPDIJPMC_01233;product=Bifunctional autolysin
1	Prodigal:2.6	CDS	1231964	1233448	.	+	0	ID=JPDIJPMC_01234;inference=ab initio prediction:Prodigal:2.6;locus_tag=JPDIJPMC_01234;product=hypothetical protein
1	Prodigal:2.6	CDS	1233896	1234927	.	+	0	ID=JPDIJPMC_01235;Name=ribD;dbxref=COG:COG0117;gene=ribD;inference=ab initio prediction:Prodigal:2.6,similar to AA sequence:UniProtKB:P17618;locus_tag=JPDIJPMC_01235;product=Riboflavin biosynthesis protein RibD
1	Prodigal:2.6	CDS	1234934	1235566	.	+	0	ID=JPDIJPMC_01236;eC_number=2.5.1.9;Name=ribE;dbxref=COG:COG0307;gene=ribE;inference=ab initio prediction:Prodigal:2.6,similar to AA sequence:UniProtKB:P16440;locus_tag=JPDIJPMC_01236;product=Riboflavin synthase
1	Prodigal:2.6	CDS	1235579	1236760	.	+	0	ID=JPDIJPMC_01237;Name=ribBA;dbxref=COG:COG0108;gene=ribBA;inference=ab initio prediction:Prodigal:2.6,similar to AA sequence:UniProtKB:A5U2B7;locus_tag=JPDIJPMC_01237;product=Riboflavin biosynthesis protein RibBA
1	Prodigal:2.6	CDS	1236773	1237234	.	+	0	ID=JPDIJPMC_01238;eC_number=2.5.1.78;Name=ribH;gene=ribH;inference=ab initio prediction:Prodigal:2.6,similar to AA sequence:UniProtKB:P99141;locus_tag=JPDIJPMC_01238;product=6%2C7-dimethyl-8-ribityllumazine synthase
1	Prodigal:2.6	CDS	1237492	1238493	.	-	0	ID=JPDIJPMC_01239;eC_number=1.5.5.2;Name=putB;dbxref=COG:COG0506;gene=putB;inference=ab initio prediction:Prodigal:2.6,similar to AA sequence:UniProtKB:P94390;locus_tag=JPDIJPMC_01239;product=Proline dehydrogenase 2
1	Prodigal:2.6	CDS	1238736	1239563	.	+	0	ID=JPDIJPMC_01240;eC_number=3.1.1.-;Name=ytpA;dbxref=COG:COG2267;gene=ytpA;inference=ab initio prediction:Prodigal:2.6,similar to AA sequence:UniProtKB:O34705;locus_tag=JPDIJPMC_01240;product=Phospholipase YtpA
1	Prodigal:2.6	CDS	1240044	1240469	.	+	0	ID=JPDIJPMC_01241;Name=rot;gene=rot;inference=ab initio prediction:Prodigal:2.6,similar to AA sequence:UniProtKB:Q7A514;locus_tag=JPDIJPMC_01241;product=HTH-type transcriptional regulator rot
1	Prodigal:2.6	CDS	1240691	1241254	.	-	0	ID=JPDIJPMC_01242;eC_number=2.1.1.199;Name=rsmH_1;gene=rsmH_1;inference=ab initio prediction:Prodigal:2.6,protein motif:HAMAP:MF_01007;locus_tag=JPDIJPMC_01242;product=Ribosomal RNA small subunit methyltransferase H
1	Prodigal:2.6	CDS	1241251	1242204	.	-	0	ID=JPDIJPMC_01243;eC_number=2.8.1.6;Name=bioB_2;gene=bioB_2;inference=ab initio prediction:Prodigal:2.6,protein motif:HAMAP:MF_01694;locus_tag=JPDIJPMC_01243;product=Biotin synthase
1	Prodigal:2.6	CDS	1242311	1243525	.	+	0	ID=JPDIJPMC_01244;Name=mdtH;gene=mdtH;inference=ab initio prediction:Prodigal:2.6,similar to AA sequence:UniProtKB:P69367;locus_tag=JPDIJPMC_01244;product=Multidrug resistance protein MdtH
1	Prodigal:2.6	CDS	1243787	1246231	.	+	0	ID=JPDIJPMC_01245;eC_number=6.1.1.4;Name=leuS;gene=leuS;inference=ab initio prediction:Prodigal:2.6,similar to AA sequence:UniProtKB:P67513;locus_tag=JPDIJPMC_01245;product=Leucine--tRNA ligase
1	Prodigal:2.6	CDS	1246257	1246568	.	+	0	ID=JPDIJPMC_01246;eC_number=2.8.1.-;dbxref=COG:COG0607;inference=ab initio prediction:Prodigal:2.6,similar to AA sequence:UniProtKB:D3RPB9;locus_tag=JPDIJPMC_01246;product=Sulfurtransferase
1	Prodigal:2.6	CDS	1246973	1258051	.	+	0	ID=JPDIJPMC_01247;Name=ebh_1;gene=ebh_1;inference=ab initio prediction:Prodigal:2.6,similar to AA sequence:UniProtKB:Q8NWQ6;locus_tag=JPDIJPMC_01247;product=Extracellular matrix-binding protein ebh
1	Prodigal:2.6	CDS	1258423	1259685	.	-	0	ID=JPDIJPMC_01248;dbxref=COG:COG2081;inference=ab initio prediction:Prodigal:2.6,similar to AA sequence:UniProtKB:P44941;locus_tag=JPDIJPMC_01248;product=putative protein
1	Prodigal:2.6	CDS	1259958	1261619	.	+	0	ID=JPDIJPMC_01249;Name=murJ_1;dbxref=COG:COG2244;gene=murJ_1;inference=ab initio prediction:Prodigal:2.6,similar to AA sequence:UniProtKB:O34674;locus_tag=JPDIJPMC_01249;product=Lipid II flippase MurJ
1	Prodigal:2.6	CDS	1261616	1262308	.	+	0	ID=JPDIJPMC_01250;eC_number=5.4.99.19;Name=rsuA;dbxref=COG:COG1187;gene=rsuA;inference=ab initio prediction:Prodigal:2.6,similar to AA sequence:UniProtKB:P45124;locus_tag=JPDIJPMC_01250;product=Ribosomal small subunit pseudouridine synthase A
1	Prodigal:2.6	CDS	1262326	1262754	.	+	0	ID=JPDIJPMC_01251;inference=ab initio prediction:Prodigal:2.6;locus_tag=JPDIJPMC_01251;product=hypothetical protein
1	Prodigal:2.6	CDS	1263062	1264471	.	+	0	ID=JPDIJPMC_01252;eC_number=3.4.13.-;dbxref=COG:COG0624;inference=ab initio prediction:Prodigal:2.6,similar to AA sequence:UniProtKB:Q5HF23;locus_tag=JPDIJPMC_01252;product=Putative dipeptidase
1	Prodigal:2.6	CDS	1264475	1265323	.	+	0	ID=JPDIJPMC_01253;eC_number=2.6.1.21;Name=dat;gene=dat;inference=ab initio prediction:Prodigal:2.6,similar to AA sequence:UniProtKB:P99090;locus_tag=JPDIJPMC_01253;product=D-alanine aminotransferase
1	Prodigal:2.6	CDS	1265707	1266501	.	+	0	ID=JPDIJPMC_01254;inference=ab initio prediction:Prodigal:2.6;locus_tag=JPDIJPMC_01254;product=hypothetical protein
1	Prodigal:2.6	CDS	1266512	1267162	.	+	0	ID=JPDIJPMC_01255;eC_number=2.1.1.33;Name=trmB;dbxref=COG:COG0220;gene=trmB;inference=ab initio prediction:Prodigal:2.6,similar to AA sequence:UniProtKB:P67506;locus_tag=JPDIJPMC_01255;product=tRNA (guanine-N(7)-)-methyltransferase
1	Prodigal:2.6	CDS	1267325	1267666	.	-	0	ID=JPDIJPMC_01256;inference=ab initio prediction:Prodigal:2.6;locus_tag=JPDIJPMC_01256;product=hypothetical protein
1	Prodigal:2.6	CDS	1267724	1268809	.	+	0	ID=JPDIJPMC_01257;eC_number=3.4.11.7;Name=pepA_1;dbxref=COG:COG1363;gene=pepA_1;inference=ab initio prediction:Prodigal:2.6,similar to AA sequence:UniProtKB:Q48677;locus_tag=JPDIJPMC_01257;product=Glutamyl aminopeptidase
1	Prodigal:2.6	CDS	1268815	1269126	.	+	0	ID=JPDIJPMC_01258;Name=ytpP;gene=ytpP;inference=ab initio prediction:Prodigal:2.6,similar to AA sequence:UniProtKB:O34357;locus_tag=JPDIJPMC_01258;product=Thioredoxin-like protein YtpP
1	Prodigal:2.6	CDS	1269264	1270118	.	+	0	ID=JPDIJPMC_01259;inference=ab initio prediction:Prodigal:2.6,similar to AA sequence:UniProtKB:Q7A528;locus_tag=JPDIJPMC_01259;note=UPF0354 protein SA1564;product=hypothetical protein
1	Prodigal:2.6	CDS	1270141	1270737	.	+	0	ID=JPDIJPMC_01260;eC_number=6.1.1.20;Name=pheT_1;dbxref=COG:COG0072;gene=pheT_1;inference=ab initio prediction:Prodigal:2.6,similar to AA sequence:UniProtKB:Q4L5E4;locus_tag=JPDIJPMC_01260;product=Phenylalanine--tRNA ligase beta subunit
1	Prodigal:2.6	CDS	1270758	1274267	.	+	0	ID=JPDIJPMC_01261;Name=sftA;gene=sftA;inference=ab initio prediction:Prodigal:2.6,similar to AA sequence:UniProtKB:C0SP86;locus_tag=JPDIJPMC_01261;product=DNA translocase SftA
1	Prodigal:2.6	CDS	1274288	1275601	.	+	0	ID=JPDIJPMC_01262;eC_number=6.3.2.8;Name=murC;gene=murC;inference=ab initio prediction:Prodigal:2.6,similar to AA sequence:UniProtKB:P65475;locus_tag=JPDIJPMC_01262;product=UDP-N-acetylmuramate--L-alanine ligase
1	Prodigal:2.6	CDS	1275676	1276167	.	+	0	ID=JPDIJPMC_01263;inference=ab initio prediction:Prodigal:2.6,similar to AA sequence:UniProtKB:Q7A531;locus_tag=JPDIJPMC_01263;note=UPF0478 protein SA1560;product=hypothetical protein
1	Prodigal:2.6	CDS	1276188	1277468	.	+	0	ID=JPDIJPMC_01264;inference=ab initio prediction:Prodigal:2.6;locus_tag=JPDIJPMC_01264;product=hypothetical protein
1	Prodigal:2.6	CDS	1277903	1278994	.	+	0	ID=JPDIJPMC_01265;Name=aroA_1;dbxref=COG:COG1605;gene=aroA_1;inference=ab initio prediction:Prodigal:2.6,similar to AA sequence:UniProtKB:P39912;locus_tag=JPDIJPMC_01265;product=Protein AroA(G)
1	Prodigal:2.6	CDS	1279250	1280239	.	+	0	ID=JPDIJPMC_01266;Name=ccpA;gene=ccpA;inference=ab initio prediction:Prodigal:2.6,similar to AA sequence:UniProtKB:P99175;locus_tag=JPDIJPMC_01266;product=Catabolite control protein A
1	Prodigal:2.6	CDS	1280659	1282326	.	+	0	ID=JPDIJPMC_01267;eC_number=6.3.4.3;Name=fhs;gene=fhs;inference=ab initio prediction:Prodigal:2.6,similar to AA sequence:UniProtKB:Q7A535;locus_tag=JPDIJPMC_01267;product=Formate--tetrahydrofolate ligase
1	Prodigal:2.6	CDS	1282416	1283321	.	-	0	ID=JPDIJPMC_01268;Name=mrcA;dbxref=COG:COG5009;gene=mrcA;inference=ab initio prediction:Prodigal:2.6,similar to AA sequence:UniProtKB:Q07806;locus_tag=JPDIJPMC_01268;product=Penicillin-binding protein 1A
1	Prodigal:2.6	CDS	1283725	1284990	.	+	0	ID=JPDIJPMC_01269;eC_number=6.1.1.1;Name=tyrS;gene=tyrS;inference=ab initio prediction:Prodigal:2.6,similar to AA sequence:UniProtKB:A6QHR2;locus_tag=JPDIJPMC_01269;product=Tyrosine--tRNA ligase
1	Prodigal:2.6	CDS	1285181	1286419	.	-	0	ID=JPDIJPMC_01270;eC_number=3.4.21.107;Name=htrA;dbxref=COG:COG0265;gene=htrA;inference=ab initio prediction:Prodigal:2.6,similar to AA sequence:UniProtKB:O34358;locus_tag=JPDIJPMC_01270;product=Serine protease Do-like HtrA
1	Prodigal:2.6	CDS	1286699	1287322	.	+	0	ID=JPDIJPMC_01271;eC_number=2.3.1.-;Name=plsC;dbxref=COG:COG0204;gene=plsC;inference=ab initio prediction:Prodigal:2.6,similar to AA sequence:UniProtKB:O07584;locus_tag=JPDIJPMC_01271;product=1-acyl-sn-glycerol-3-phosphate acyltransferase
1	Prodigal:2.6	CDS	1287532	1289004	.	+	0	ID=JPDIJPMC_01272;Name=nagE;dbxref=COG:COG1263;gene=nagE;inference=ab initio prediction:Prodigal:2.6,similar to AA sequence:UniProtKB:P09323;locus_tag=JPDIJPMC_01272;product=PTS system N-acetylglucosamine-specific EIICBA component
1	Prodigal:2.6	CDS	1289100	1290224	.	+	0	ID=JPDIJPMC_01273;eC_number=3.1.3.18;Name=gph;gene=gph;inference=ab initio prediction:Prodigal:2.6,protein motif:HAMAP:MF_00495;locus_tag=JPDIJPMC_01273;product=Phosphoglycolate phosphatase
1	Prodigal:2.6	CDS	1290303	1291898	.	-	0	ID=JPDIJPMC_01274;eC_number=1.1.1.95;Name=serA;dbxref=COG:COG0111;gene=serA;inference=ab initio prediction:Prodigal:2.6,similar to AA sequence:UniProtKB:P9WNX3;locus_tag=JPDIJPMC_01274;product=D-3-phosphoglycerate dehydrogenase
1	Prodigal:2.6	CDS	1291888	1293051	.	-	0	ID=JPDIJPMC_01275;eC_number=1.12.-.-;inference=ab initio prediction:Prodigal:2.6,similar to AA sequence:UniProtKB:P16421;locus_tag=JPDIJPMC_01275;product=Soluble hydrogenase 42 kDa subunit
1	Prodigal:2.6	CDS	1293178	1293618	.	-	0	ID=JPDIJPMC_01276;inference=ab initio prediction:Prodigal:2.6;locus_tag=JPDIJPMC_01276;product=hypothetical protein
1	Prodigal:2.6	CDS	1293696	1294442	.	+	0	ID=JPDIJPMC_01277;eC_number=3.1.4.46;Name=glpQ_1;dbxref=COG:COG0584;gene=glpQ_1;inference=ab initio prediction:Prodigal:2.6,similar to AA sequence:UniProtKB:P37965;locus_tag=JPDIJPMC_01277;product=Glycerophosphodiester phosphodiesterase
1	Prodigal:2.6	CDS	1294712	1295314	.	-	0	ID=JPDIJPMC_01278;Name=rpsD;dbxref=COG:COG0522;gene=rpsD;inference=ab initio prediction:Prodigal:2.6,similar to AA sequence:UniProtKB:Q2FXK6;locus_tag=JPDIJPMC_01278;product=30S ribosomal protein S4
1	Prodigal:2.6	CDS	1295535	1296005	.	-	0	ID=JPDIJPMC_01279;eC_number=1.8.4.14;Name=msrC;dbxref=COG:COG1956;gene=msrC;inference=ab initio prediction:Prodigal:2.6,similar to AA sequence:UniProtKB:P76270;locus_tag=JPDIJPMC_01279;product=Free methionine-R-sulfoxide reductase
1	Prodigal:2.6	CDS	1296140	1297834	.	+	0	ID=JPDIJPMC_01280;Name=ezrA;gene=ezrA;inference=ab initio prediction:Prodigal:2.6,similar to AA sequence:UniProtKB:A7X3E7;locus_tag=JPDIJPMC_01280;product=Septation ring formation regulator EzrA
1	Prodigal:2.6	CDS	1298164	1299303	.	+	0	ID=JPDIJPMC_01281;eC_number=2.8.1.7;Name=nifS;dbxref=COG:COG1104;gene=nifS;inference=ab initio prediction:Prodigal:2.6,similar to AA sequence:UniProtKB:P05341;locus_tag=JPDIJPMC_01281;product=Cysteine desulfurase NifS
1	Prodigal:2.6	CDS	1299303	1300526	.	+	0	ID=JPDIJPMC_01282;eC_number=2.8.1.4;Name=thiI;dbxref=COG:COG0301;gene=thiI;inference=ab initio prediction:Prodigal:2.6,similar to AA sequence:UniProtKB:Q81KU0;locus_tag=JPDIJPMC_01282;product=putative tRNA sulfurtransferase
1	Prodigal:2.6	CDS	1300566	1301330	.	+	0	ID=JPDIJPMC_01283;Name=yfcA;dbxref=COG:COG0730;gene=yfcA;inference=ab initio prediction:Prodigal:2.6,similar to AA sequence:UniProtKB:P0AD30;locus_tag=JPDIJPMC_01283;product=putative membrane transporter protein YfcA
1	Prodigal:2.6	CDS	1301572	1302066	.	+	0	ID=JPDIJPMC_01284;eC_number=1.11.1.15;Name=tpx;gene=tpx;inference=ab initio prediction:Prodigal:2.6,similar to AA sequence:UniProtKB:P99146;locus_tag=JPDIJPMC_01284;product=Thiol peroxidase
1	Prodigal:2.6	CDS	1302195	1303142	.	+	0	ID=JPDIJPMC_01285;inference=ab initio prediction:Prodigal:2.6;locus_tag=JPDIJPMC_01285;product=hypothetical protein
1	Prodigal:2.6	CDS	1303231	1304484	.	+	0	ID=JPDIJPMC_01286;eC_number=2.7.2.1;Name=ackA;gene=ackA;inference=ab initio prediction:Prodigal:2.6,similar to AA sequence:UniProtKB:Q99TF2;locus_tag=JPDIJPMC_01286;product=Acetate kinase
1	Prodigal:2.6	CDS	1304680	1304826	.	-	0	ID=JPDIJPMC_01287;inference=ab initio prediction:Prodigal:2.6;locus_tag=JPDIJPMC_01287;product=hypothetical protein
1	Prodigal:2.6	CDS	1305121	1305624	.	-	0	ID=JPDIJPMC_01288;inference=ab initio prediction:Prodigal:2.6,similar to AA sequence:UniProtKB:Q7A551;locus_tag=JPDIJPMC_01288;product=Putative universal stress protein
1	Prodigal:2.6	CDS	1305769	1306884	.	+	0	ID=JPDIJPMC_01289;eC_number=1.4.1.1;Name=ald2;gene=ald2;inference=ab initio prediction:Prodigal:2.6,similar to AA sequence:UniProtKB:Q99TF4;locus_tag=JPDIJPMC_01289;product=Alanine dehydrogenase 2
1	Prodigal:2.6	CDS	1306948	1308003	.	-	0	ID=JPDIJPMC_01290;eC_number=3.4.-.-;inference=ab initio prediction:Prodigal:2.6,similar to AA sequence:UniProtKB:Q7A552;locus_tag=JPDIJPMC_01290;product=putative peptidase
1	Prodigal:2.6	CDS	1308175	1308864	.	+	0	ID=JPDIJPMC_01291;inference=ab initio prediction:Prodigal:2.6,similar to AA sequence:UniProtKB:P99149;locus_tag=JPDIJPMC_01291;note=UPF0173 metal-dependent hydrolase SA1529;product=hypothetical protein
1	Prodigal:2.6	CDS	1309165	1309578	.	-	0	ID=JPDIJPMC_01292;inference=ab initio prediction:Prodigal:2.6;locus_tag=JPDIJPMC_01292;product=hypothetical protein
1	Prodigal:2.6	CDS	1309776	1311074	.	+	0	ID=JPDIJPMC_01293;eC_number=3.6.1.1;inference=ab initio prediction:Prodigal:2.6,similar to AA sequence:UniProtKB:Q8XIQ9;locus_tag=JPDIJPMC_01293;product=Cobalt-dependent inorganic pyrophosphatase
1	Prodigal:2.6	CDS	1311108	1312046	.	+	0	ID=JPDIJPMC_01294;eC_number=3.1.-.-;Name=nrnA;dbxref=COG:COG0618;gene=nrnA;inference=ab initio prediction:Prodigal:2.6,similar to AA sequence:UniProtKB:O34600;locus_tag=JPDIJPMC_01294;product=Bifunctional oligoribonuclease and PAP phosphatase NrnA
1	Prodigal:2.6	CDS	1312070	1315267	.	+	0	ID=JPDIJPMC_01295;eC_number=2.7.7.7;Name=dnaE_3;dbxref=COG:COG0587;gene=dnaE_3;inference=ab initio prediction:Prodigal:2.6,similar to AA sequence:UniProtKB:Q9XDH5;locus_tag=JPDIJPMC_01295;product=DNA polymerase III subunit alpha
1	Prodigal:2.6	CDS	1315569	1316798	.	+	0	ID=JPDIJPMC_01296;eC_number=1.1.1.38;inference=ab initio prediction:Prodigal:2.6,similar to AA sequence:UniProtKB:P16468;locus_tag=JPDIJPMC_01296;product=NAD-dependent malic enzyme
1	Prodigal:2.6	CDS	1316897	1317754	.	+	0	ID=JPDIJPMC_01297;eC_number=6.4.1.2;Name=accD;dbxref=COG:COG0777;gene=accD;inference=ab initio prediction:Prodigal:2.6,similar to AA sequence:UniProtKB:Q2FXM6;locus_tag=JPDIJPMC_01297;product=Acetyl-coenzyme A carboxylase carboxyl transferase subunit beta
1	Prodigal:2.6	CDS	1317754	1318698	.	+	0	ID=JPDIJPMC_01298;eC_number=6.4.1.2;Name=accA;gene=accA;inference=ab initio prediction:Prodigal:2.6,similar to AA sequence:UniProtKB:Q7A558;locus_tag=JPDIJPMC_01298;product=Acetyl-coenzyme A carboxylase carboxyl transferase subunit alpha
1	Prodigal:2.6	CDS	1318876	1319844	.	+	0	ID=JPDIJPMC_01299;eC_number=2.7.1.11;Name=pfkA;dbxref=COG:COG0205;gene=pfkA;inference=ab initio prediction:Prodigal:2.6,similar to AA sequence:UniProtKB:Q2FXM8;locus_tag=JPDIJPMC_01299;product=ATP-dependent 6-phosphofructokinase
1	Prodigal:2.6	CDS	1319868	1321625	.	+	0	ID=JPDIJPMC_01300;eC_number=2.7.1.40;Name=pyk;gene=pyk;inference=ab initio prediction:Prodigal:2.6,similar to AA sequence:UniProtKB:Q7A559;locus_tag=JPDIJPMC_01300;product=Pyruvate kinase
1	Prodigal:2.6	CDS	1322006	1323364	.	-	0	ID=JPDIJPMC_01301;Name=cycA_3;dbxref=COG:COG1113;gene=cycA_3;inference=ab initio prediction:Prodigal:2.6,similar to AA sequence:UniProtKB:P0AAE0;locus_tag=JPDIJPMC_01301;product=D-serine/D-alanine/glycine transporter
1	Prodigal:2.6	CDS	1323712	1324833	.	+	0	ID=JPDIJPMC_01302;eC_number=2.3.3.16;Name=citZ;dbxref=COG:COG0372;gene=citZ;inference=ab initio prediction:Prodigal:2.6,similar to AA sequence:UniProtKB:P39120;locus_tag=JPDIJPMC_01302;product=Citrate synthase 2
1	Prodigal:2.6	CDS	1324876	1326144	.	+	0	ID=JPDIJPMC_01303;eC_number=1.1.1.42;Name=icd;gene=icd;inference=ab initio prediction:Prodigal:2.6,similar to AA sequence:UniProtKB:P99167;locus_tag=JPDIJPMC_01303;product=Isocitrate dehydrogenase [NADP]
1	Prodigal:2.6	CDS	1326460	1327170	.	+	0	ID=JPDIJPMC_01304;Name=phoP;dbxref=COG:COG0745;gene=phoP;inference=ab initio prediction:Prodigal:2.6,similar to AA sequence:UniProtKB:P13792;locus_tag=JPDIJPMC_01304;product=Alkaline phosphatase synthesis transcriptional regulatory protein PhoP
1	Prodigal:2.6	CDS	1327170	1328867	.	+	0	ID=JPDIJPMC_01305;eC_number=2.7.13.3;Name=phoR;dbxref=COG:COG0642;gene=phoR;inference=ab initio prediction:Prodigal:2.6,similar to AA sequence:UniProtKB:P23545;locus_tag=JPDIJPMC_01305;product=Alkaline phosphatase synthesis sensor protein PhoR
1	Prodigal:2.6	CDS	1329162	1331792	.	+	0	ID=JPDIJPMC_01306;eC_number=2.7.7.7;Name=polA;gene=polA;inference=ab initio prediction:Prodigal:2.6,similar to AA sequence:UniProtKB:Q04957;locus_tag=JPDIJPMC_01306;product=DNA polymerase I
1	Prodigal:2.6	CDS	1331808	1332680	.	+	0	ID=JPDIJPMC_01307;eC_number=3.2.2.23;Name=mutM;dbxref=COG:COG0266;gene=mutM;inference=ab initio prediction:Prodigal:2.6,similar to AA sequence:UniProtKB:O50606;locus_tag=JPDIJPMC_01307;product=Formamidopyrimidine-DNA glycosylase
1	Prodigal:2.6	CDS	1332696	1333307	.	+	0	ID=JPDIJPMC_01308;eC_number=2.7.1.24;Name=coaE;gene=coaE;inference=ab initio prediction:Prodigal:2.6,similar to AA sequence:UniProtKB:P63831;locus_tag=JPDIJPMC_01308;product=Dephospho-CoA kinase
1	Prodigal:2.6	CDS	1333662	1333778	.	+	0	ID=JPDIJPMC_01309;inference=ab initio prediction:Prodigal:2.6;locus_tag=JPDIJPMC_01309;product=hypothetical protein
1	Prodigal:2.6	CDS	1334151	1335176	.	+	0	ID=JPDIJPMC_01310;eC_number=1.2.1.12;Name=gapA2;gene=gapA2;inference=ab initio prediction:Prodigal:2.6,similar to AA sequence:UniProtKB:P99067;locus_tag=JPDIJPMC_01310;product=Glyceraldehyde-3-phosphate dehydrogenase 2
1	Prodigal:2.6	CDS	1335696	1336166	.	+	0	ID=JPDIJPMC_01311;Name=nrdR;dbxref=COG:COG1327;gene=nrdR;inference=ab initio prediction:Prodigal:2.6,similar to AA sequence:UniProtKB:P67318;locus_tag=JPDIJPMC_01311;product=Transcriptional repressor NrdR
1	Prodigal:2.6	CDS	1336167	1337537	.	+	0	ID=JPDIJPMC_01312;Name=dnaB;dbxref=COG:COG3611;gene=dnaB;inference=ab initio prediction:Prodigal:2.6,similar to AA sequence:UniProtKB:P07908;locus_tag=JPDIJPMC_01312;product=Replication initiation and membrane attachment protein
1	Prodigal:2.6	CDS	1337537	1338457	.	+	0	ID=JPDIJPMC_01313;Name=dnaI;dbxref=COG:COG1484;gene=dnaI;inference=ab initio prediction:Prodigal:2.6,similar to AA sequence:UniProtKB:P06567;locus_tag=JPDIJPMC_01313;product=Primosomal protein DnaI
1	Prodigal:2.6	CDS	1338810	1340747	.	+	0	ID=JPDIJPMC_01314;eC_number=6.1.1.3;Name=thrS;gene=thrS;inference=ab initio prediction:Prodigal:2.6,similar to AA sequence:UniProtKB:Q8NW68;locus_tag=JPDIJPMC_01314;product=Threonine--tRNA ligase
1	Prodigal:2.6	CDS	1341176	1342678	.	+	0	ID=JPDIJPMC_01315;Name=lysP_1;dbxref=COG:COG0833;gene=lysP_1;inference=ab initio prediction:Prodigal:2.6,similar to AA sequence:UniProtKB:P25737;locus_tag=JPDIJPMC_01315;product=Lysine-specific permease
1	Prodigal:2.6	CDS	1342886	1343413	.	+	0	ID=JPDIJPMC_01316;Name=infC;gene=infC;inference=ab initio prediction:Prodigal:2.6,similar to AA sequence:UniProtKB:P65140;locus_tag=JPDIJPMC_01316;product=Translation initiation factor IF-3
1	Prodigal:2.6	CDS	1343441	1343641	.	+	0	ID=JPDIJPMC_01317;Name=rpmI;dbxref=COG:COG0291;gene=rpmI;inference=ab initio prediction:Prodigal:2.6,similar to AA sequence:UniProtKB:Q2FXQ0;locus_tag=JPDIJPMC_01317;product=50S ribosomal protein L35
1	Prodigal:2.6	CDS	1343693	1344049	.	+	0	ID=JPDIJPMC_01318;Name=rplT;dbxref=COG:COG0292;gene=rplT;inference=ab initio prediction:Prodigal:2.6,similar to AA sequence:UniProtKB:Q2FXQ1;locus_tag=JPDIJPMC_01318;product=50S ribosomal protein L20
1	Prodigal:2.6	CDS	1344467	1345078	.	+	0	ID=JPDIJPMC_01319;inference=ab initio prediction:Prodigal:2.6;locus_tag=JPDIJPMC_01319;product=hypothetical protein
1	Prodigal:2.6	CDS	1345095	1346018	.	+	0	ID=JPDIJPMC_01320;inference=ab initio prediction:Prodigal:2.6;locus_tag=JPDIJPMC_01320;product=hypothetical protein
1	Prodigal:2.6	CDS	1346179	1347480	.	+	0	ID=JPDIJPMC_01321;eC_number=5.2.1.8;Name=tig;gene=tig;inference=ab initio prediction:Prodigal:2.6,similar to AA sequence:UniProtKB:P99080;locus_tag=JPDIJPMC_01321;product=Trigger factor
1	Prodigal:2.6	CDS	1347767	1349029	.	+	0	ID=JPDIJPMC_01322;Name=clpX;gene=clpX;inference=ab initio prediction:Prodigal:2.6,similar to AA sequence:UniProtKB:P63790;locus_tag=JPDIJPMC_01322;product=ATP-dependent Clp protease ATP-binding subunit ClpX
1	Prodigal:2.6	CDS	1349141	1349728	.	+	0	ID=JPDIJPMC_01323;Name=engB;gene=engB;inference=ab initio prediction:Prodigal:2.6,similar to AA sequence:UniProtKB:P64071;locus_tag=JPDIJPMC_01323;product=putative GTP-binding protein EngB
1	Prodigal:2.6	CDS	1349898	1351244	.	+	0	ID=JPDIJPMC_01324;eC_number=1.2.1.70;Name=hemA;dbxref=COG:COG0373;gene=hemA;inference=ab initio prediction:Prodigal:2.6,similar to AA sequence:UniProtKB:P16618;locus_tag=JPDIJPMC_01324;product=Glutamyl-tRNA reductase
1	Prodigal:2.6	CDS	1351266	1352078	.	+	0	ID=JPDIJPMC_01325;inference=ab initio prediction:Prodigal:2.6;locus_tag=JPDIJPMC_01325;product=hypothetical protein
1	Prodigal:2.6	CDS	1352132	1353058	.	+	0	ID=JPDIJPMC_01326;eC_number=2.5.1.61;Name=hemC;gene=hemC;inference=ab initio prediction:Prodigal:2.6,similar to AA sequence:UniProtKB:P64341;locus_tag=JPDIJPMC_01326;product=Porphobilinogen deaminase
1	Prodigal:2.6	CDS	1353092	1353772	.	+	0	ID=JPDIJPMC_01327;inference=ab initio prediction:Prodigal:2.6;locus_tag=JPDIJPMC_01327;product=hypothetical protein
1	Prodigal:2.6	CDS	1353762	1354736	.	+	0	ID=JPDIJPMC_01328;eC_number=4.2.1.24;Name=hemB;gene=hemB;inference=ab initio prediction:Prodigal:2.6,similar to AA sequence:UniProtKB:P64334;locus_tag=JPDIJPMC_01328;product=Delta-aminolevulinic acid dehydratase
1	Prodigal:2.6	CDS	1354757	1356043	.	+	0	ID=JPDIJPMC_01329;eC_number=5.4.3.8;Name=hemL1;gene=hemL1;inference=ab initio prediction:Prodigal:2.6,similar to AA sequence:UniProtKB:P99096;locus_tag=JPDIJPMC_01329;product=Glutamate-1-semialdehyde 2%2C1-aminomutase 1
1	Prodigal:2.6	CDS	1356558	1357577	.	+	0	ID=JPDIJPMC_01330;inference=ab initio prediction:Prodigal:2.6;locus_tag=JPDIJPMC_01330;product=hypothetical protein
1	Prodigal:2.6	CDS	1357744	1358343	.	-	0	ID=JPDIJPMC_01331;eC_number=3.2.2.20;Name=tag;dbxref=COG:COG2818;gene=tag;inference=ab initio prediction:Prodigal:2.6,similar to AA sequence:UniProtKB:P05100;locus_tag=JPDIJPMC_01331;product=DNA-3-methyladenine glycosylase 1
1	Prodigal:2.6	CDS	1358647	1361277	.	+	0	ID=JPDIJPMC_01332;eC_number=6.1.1.9;Name=valS;gene=valS;inference=ab initio prediction:Prodigal:2.6,similar to AA sequence:UniProtKB:Q99TJ8;locus_tag=JPDIJPMC_01332;product=Valine--tRNA ligase
1	Prodigal:2.6	CDS	1361288	1362553	.	+	0	ID=JPDIJPMC_01333;eC_number=6.3.2.17;Name=fpgS;gene=fpgS;inference=ab initio prediction:Prodigal:2.6,similar to AA sequence:UniProtKB:P15925;locus_tag=JPDIJPMC_01333;product=Folylpolyglutamate synthase
1	Prodigal:2.6	CDS	1362737	1363447	.	+	0	ID=JPDIJPMC_01334;Name=comC;gene=comC;inference=ab initio prediction:Prodigal:2.6,similar to AA sequence:UniProtKB:P15378;locus_tag=JPDIJPMC_01334;product=Type 4 prepilin-like proteins leader peptide-processing enzyme
1	Prodigal:2.6	CDS	1363459	1364124	.	+	0	ID=JPDIJPMC_01335;inference=ab initio prediction:Prodigal:2.6,similar to AA sequence:UniProtKB:Q02170;locus_tag=JPDIJPMC_01335;note=UPF0758 protein YsxA;product=hypothetical protein
1	Prodigal:2.6	CDS	1364188	1364367	.	-	0	ID=JPDIJPMC_01336;inference=ab initio prediction:Prodigal:2.6;locus_tag=JPDIJPMC_01336;product=hypothetical protein
1	Prodigal:2.6	CDS	1364532	1365017	.	+	0	ID=JPDIJPMC_01337;inference=ab initio prediction:Prodigal:2.6;locus_tag=JPDIJPMC_01337;product=hypothetical protein
1	Prodigal:2.6	CDS	1365101	1365241	.	+	0	ID=JPDIJPMC_01338;inference=ab initio prediction:Prodigal:2.6;locus_tag=JPDIJPMC_01338;product=hypothetical protein
1	Prodigal:2.6	CDS	1365648	1366487	.	+	0	ID=JPDIJPMC_01339;Name=mreC;dbxref=COG:COG1792;gene=mreC;inference=ab initio prediction:Prodigal:2.6,similar to AA sequence:UniProtKB:Q8Y6Y4;locus_tag=JPDIJPMC_01339;product=Cell shape-determining protein MreC
1	Prodigal:2.6	CDS	1366487	1367008	.	+	0	ID=JPDIJPMC_01340;Name=mreD;dbxref=COG:COG2891;gene=mreD;inference=ab initio prediction:Prodigal:2.6,similar to AA sequence:UniProtKB:Q01467;locus_tag=JPDIJPMC_01340;product=Rod shape-determining protein MreD
1	Prodigal:2.6	CDS	1367130	1367438	.	+	0	ID=JPDIJPMC_01341;Name=rplU;dbxref=COG:COG0261;gene=rplU;inference=ab initio prediction:Prodigal:2.6,similar to AA sequence:UniProtKB:Q2FXS8;locus_tag=JPDIJPMC_01341;product=50S ribosomal protein L21
1	Prodigal:2.6	CDS	1367443	1367763	.	+	0	ID=JPDIJPMC_01342;inference=ab initio prediction:Prodigal:2.6;locus_tag=JPDIJPMC_01342;product=hypothetical protein
1	Prodigal:2.6	CDS	1367775	1368059	.	+	0	ID=JPDIJPMC_01343;Name=rpmA;dbxref=COG:COG0211;gene=rpmA;inference=ab initio prediction:Prodigal:2.6,similar to AA sequence:UniProtKB:Q2FXT0;locus_tag=JPDIJPMC_01343;product=50S ribosomal protein L27
1	Prodigal:2.6	CDS	1368205	1369497	.	+	0	ID=JPDIJPMC_01344;eC_number=3.6.5.-;Name=obg;gene=obg;inference=ab initio prediction:Prodigal:2.6,similar to AA sequence:UniProtKB:Q7A584;locus_tag=JPDIJPMC_01344;product=GTPase Obg
1	Prodigal:2.6	CDS	1369500	1369964	.	+	0	ID=JPDIJPMC_01345;inference=ab initio prediction:Prodigal:2.6;locus_tag=JPDIJPMC_01345;product=hypothetical protein
1	Prodigal:2.6	CDS	1369977	1370579	.	+	0	ID=JPDIJPMC_01346;eC_number=3.6.4.12;Name=ruvA;dbxref=COG:COG0632;gene=ruvA;inference=ab initio prediction:Prodigal:2.6,similar to AA sequence:UniProtKB:P0A809;locus_tag=JPDIJPMC_01346;product=Holliday junction ATP-dependent DNA helicase RuvA
1	Prodigal:2.6	CDS	1370593	1371597	.	+	0	ID=JPDIJPMC_01347;eC_number=3.6.4.12;Name=ruvB;gene=ruvB;inference=ab initio prediction:Prodigal:2.6,similar to AA sequence:UniProtKB:P66758;locus_tag=JPDIJPMC_01347;product=Holliday junction ATP-dependent DNA helicase RuvB
1	Prodigal:2.6	CDS	1371560	1372624	.	+	0	ID=JPDIJPMC_01348;eC_number=2.4.99.17;Name=queA;gene=queA;inference=ab initio prediction:Prodigal:2.6,similar to AA sequence:UniProtKB:P65951;locus_tag=JPDIJPMC_01348;product=S-adenosylmethionine:tRNA ribosyltransferase-isomerase
1	Prodigal:2.6	CDS	1372645	1373784	.	+	0	ID=JPDIJPMC_01349;eC_number=2.4.2.29;Name=tgt;gene=tgt;inference=ab initio prediction:Prodigal:2.6,similar to AA sequence:UniProtKB:P66905;locus_tag=JPDIJPMC_01349;product=Queuine tRNA-ribosyltransferase
1	Prodigal:2.6	CDS	1373800	1374060	.	+	0	ID=JPDIJPMC_01350;Name=yajC;dbxref=COG:COG1862;gene=yajC;inference=ab initio prediction:Prodigal:2.6,similar to AA sequence:UniProtKB:P0ADZ7;locus_tag=JPDIJPMC_01350;product=Sec translocon accessory complex subunit YajC
1	Prodigal:2.6	CDS	1374399	1376690	.	+	0	ID=JPDIJPMC_01351;Name=secDF;dbxref=COG:COG0341;gene=secDF;inference=ab initio prediction:Prodigal:2.6,similar to AA sequence:UniProtKB:O32047;locus_tag=JPDIJPMC_01351;product=Protein translocase subunit SecDF
1	Prodigal:2.6	CDS	1377434	1379707	.	+	0	ID=JPDIJPMC_01352;eC_number=3.1.-.-;Name=recJ;dbxref=COG:COG0608;gene=recJ;inference=ab initio prediction:Prodigal:2.6,similar to AA sequence:UniProtKB:P21893;locus_tag=JPDIJPMC_01352;product=Single-stranded-DNA-specific exonuclease RecJ
1	Prodigal:2.6	CDS	1379726	1380244	.	+	0	ID=JPDIJPMC_01353;eC_number=2.4.2.7;Name=apt;gene=apt;inference=ab initio prediction:Prodigal:2.6,similar to AA sequence:UniProtKB:P68779;locus_tag=JPDIJPMC_01353;product=Adenine phosphoribosyltransferase
1	Prodigal:2.6	CDS	1380765	1382954	.	+	0	ID=JPDIJPMC_01354;eC_number=2.7.6.5;Name=relA;gene=relA;inference=ab initio prediction:Prodigal:2.6,similar to AA sequence:UniProtKB:Q99TL8;locus_tag=JPDIJPMC_01354;product=GTP pyrophosphokinase
1	Prodigal:2.6	CDS	1382968	1383420	.	+	0	ID=JPDIJPMC_01355;eC_number=3.1.1.96;Name=dtd;gene=dtd;inference=ab initio prediction:Prodigal:2.6,similar to AA sequence:UniProtKB:P0A026;locus_tag=JPDIJPMC_01355;product=D-aminoacyl-tRNA deacylase
1	Prodigal:2.6	CDS	1383417	1384292	.	+	0	ID=JPDIJPMC_01356;eC_number=3.5.1.28;Name=lytC;dbxref=COG:COG0860;gene=lytC;inference=ab initio prediction:Prodigal:2.6,similar to AA sequence:UniProtKB:Q02114;locus_tag=JPDIJPMC_01356;product=N-acetylmuramoyl-L-alanine amidase LytC
1	Prodigal:2.6	CDS	1384664	1385938	.	+	0	ID=JPDIJPMC_01357;eC_number=6.1.1.21;Name=hisS;gene=hisS;inference=ab initio prediction:Prodigal:2.6,similar to AA sequence:UniProtKB:P60910;locus_tag=JPDIJPMC_01357;product=Histidine--tRNA ligase
1	Prodigal:2.6	CDS	1385941	1387707	.	+	0	ID=JPDIJPMC_01358;eC_number=6.1.1.12;Name=aspS;gene=aspS;inference=ab initio prediction:Prodigal:2.6,similar to AA sequence:UniProtKB:P67015;locus_tag=JPDIJPMC_01358;product=Aspartate--tRNA ligase
1	Prodigal:2.6	CDS	1388321	1389097	.	+	0	ID=JPDIJPMC_01359;eC_number=6.1.-.-;Name=tcdA;dbxref=COG:COG1179;gene=tcdA;inference=ab initio prediction:Prodigal:2.6,similar to AA sequence:UniProtKB:Q46927;locus_tag=JPDIJPMC_01359;product=tRNA threonylcarbamoyladenosine dehydratase
1	Prodigal:2.6	CDS	1389290	1390561	.	-	0	ID=JPDIJPMC_01360;dbxref=COG:COG2256;inference=ab initio prediction:Prodigal:2.6,similar to AA sequence:UniProtKB:P9WQN1;locus_tag=JPDIJPMC_01360;product=putative AAA domain-containing protein
1	Prodigal:2.6	CDS	1390647	1391069	.	+	0	ID=JPDIJPMC_01361;Name=cymR;gene=cymR;inference=ab initio prediction:Prodigal:2.6,similar to AA sequence:UniProtKB:O34527;locus_tag=JPDIJPMC_01361;product=HTH-type transcriptional regulator CymR
1	Prodigal:2.6	CDS	1391255	1391398	.	+	0	ID=JPDIJPMC_01362;inference=ab initio prediction:Prodigal:2.6;locus_tag=JPDIJPMC_01362;product=hypothetical protein
1	Prodigal:2.6	CDS	1391598	1392593	.	-	0	ID=JPDIJPMC_01363;eC_number=1.14.14.3;Name=luxB;gene=luxB;inference=ab initio prediction:Prodigal:2.6,similar to AA sequence:UniProtKB:P29239;locus_tag=JPDIJPMC_01363;product=Alkanal monooxygenase beta chain
1	Prodigal:2.6	CDS	1392836	1393978	.	+	0	ID=JPDIJPMC_01364;eC_number=2.8.1.7;Name=iscS;gene=iscS;inference=ab initio prediction:Prodigal:2.6,similar to AA sequence:UniProtKB:O54055;locus_tag=JPDIJPMC_01364;product=Cysteine desulfurase IscS
1	Prodigal:2.6	CDS	1393978	1395096	.	+	0	ID=JPDIJPMC_01365;eC_number=2.8.1.13;Name=mnmA;gene=mnmA;inference=ab initio prediction:Prodigal:2.6,similar to AA sequence:UniProtKB:Q99TM8;locus_tag=JPDIJPMC_01365;product=tRNA-specific 2-thiouridylase MnmA
1	Prodigal:2.6	CDS	1395259	1395927	.	+	0	ID=JPDIJPMC_01366;Name=yrrB;gene=yrrB;inference=ab initio prediction:Prodigal:2.6,similar to AA sequence:UniProtKB:O34452;locus_tag=JPDIJPMC_01366;product=TPR repeat-containing protein YrrB
1	Prodigal:2.6	CDS	1395929	1398361	.	+	0	ID=JPDIJPMC_01367;eC_number=3.6.4.12;Name=recD2_2;dbxref=COG:COG0507;gene=recD2_2;inference=ab initio prediction:Prodigal:2.6,similar to AA sequence:UniProtKB:Q9RT63;locus_tag=JPDIJPMC_01367;product=ATP-dependent RecD-like DNA helicase
1	Prodigal:2.6	CDS	1398690	1401320	.	+	0	ID=JPDIJPMC_01368;eC_number=6.1.1.7;Name=alaS;gene=alaS;inference=ab initio prediction:Prodigal:2.6,similar to AA sequence:UniProtKB:P67011;locus_tag=JPDIJPMC_01368;product=Alanine--tRNA ligase
1	Prodigal:2.6	CDS	1401384	1401644	.	+	0	ID=JPDIJPMC_01369;inference=ab initio prediction:Prodigal:2.6,similar to AA sequence:UniProtKB:P60359;locus_tag=JPDIJPMC_01369;note=UPF0297 protein SA1445;product=hypothetical protein
1	Prodigal:2.6	CDS	1401646	1402074	.	+	0	ID=JPDIJPMC_01370;eC_number=3.1.-.-;Name=yrrK;dbxref=COG:COG0816;gene=yrrK;inference=ab initio prediction:Prodigal:2.6,similar to AA sequence:UniProtKB:O34634;locus_tag=JPDIJPMC_01370;product=Putative pre-16S rRNA nuclease
1	Prodigal:2.6	CDS	1402089	1402397	.	+	0	ID=JPDIJPMC_01371;inference=ab initio prediction:Prodigal:2.6,similar to AA sequence:UniProtKB:Q7A598;locus_tag=JPDIJPMC_01371;note=UPF0473 protein SA1443;product=hypothetical protein
1	Prodigal:2.6	CDS	1402826	1403461	.	+	0	ID=JPDIJPMC_01372;eC_number=2.1.1.-;dbxref=COG:COG4122;inference=ab initio prediction:Prodigal:2.6,similar to AA sequence:UniProtKB:A0R2D5;locus_tag=JPDIJPMC_01372;product=Putative O-methyltransferase/MSMEI_4947
1	Prodigal:2.6	CDS	1403464	1404387	.	+	0	ID=JPDIJPMC_01373;eC_number=3.4.-.-;Name=ydcP_1;dbxref=COG:COG0826;gene=ydcP_1;inference=ab initio prediction:Prodigal:2.6,similar to AA sequence:UniProtKB:P76104;locus_tag=JPDIJPMC_01373;product=putative protease YdcP
1	Prodigal:2.6	CDS	1404405	1405673	.	+	0	ID=JPDIJPMC_01374;eC_number=3.4.-.-;Name=ydcP_2;dbxref=COG:COG0826;gene=ydcP_2;inference=ab initio prediction:Prodigal:2.6,similar to AA sequence:UniProtKB:P76104;locus_tag=JPDIJPMC_01374;product=putative protease YdcP
1	Prodigal:2.6	CDS	1405673	1406296	.	+	0	ID=JPDIJPMC_01375;eC_number=2.7.1.48;Name=udk;gene=udk;inference=ab initio prediction:Prodigal:2.6,similar to AA sequence:UniProtKB:P67411;locus_tag=JPDIJPMC_01375;product=Uridine kinase
1	Prodigal:2.6	CDS	1406327	1406803	.	+	0	ID=JPDIJPMC_01376;Name=greA;gene=greA;inference=ab initio prediction:Prodigal:2.6,similar to AA sequence:UniProtKB:P99156;locus_tag=JPDIJPMC_01376;product=Transcription elongation factor GreA
1	Prodigal:2.6	CDS	1407101	1407583	.	+	0	ID=JPDIJPMC_01377;inference=ab initio prediction:Prodigal:2.6;locus_tag=JPDIJPMC_01377;product=hypothetical protein
1	Prodigal:2.6	CDS	1408103	1408834	.	+	0	ID=JPDIJPMC_01378;Name=kipI_1;dbxref=COG:COG2049;gene=kipI_1;inference=ab initio prediction:Prodigal:2.6,similar to AA sequence:UniProtKB:P60495;locus_tag=JPDIJPMC_01378;product=Kinase A inhibitor
1	Prodigal:2.6	CDS	1408824	1409828	.	+	0	ID=JPDIJPMC_01379;Name=kipA_1;dbxref=COG:COG1984;gene=kipA_1;inference=ab initio prediction:Prodigal:2.6,similar to AA sequence:UniProtKB:Q7WY77;locus_tag=JPDIJPMC_01379;product=KipI antagonist
1	Prodigal:2.6	CDS	1409829	1410269	.	+	0	ID=JPDIJPMC_01380;Name=accB_1;dbxref=COG:COG0511;gene=accB_1;inference=ab initio prediction:Prodigal:2.6,similar to AA sequence:UniProtKB:Q06881;locus_tag=JPDIJPMC_01380;product=Biotin carboxyl carrier protein of acetyl-CoA carboxylase
1	Prodigal:2.6	CDS	1410280	1411641	.	+	0	ID=JPDIJPMC_01381;eC_number=6.3.4.14;Name=accC;dbxref=COG:COG0439;gene=accC;inference=ab initio prediction:Prodigal:2.6,similar to AA sequence:UniProtKB:P37798;locus_tag=JPDIJPMC_01381;product=Biotin carboxylase
1	Prodigal:2.6	CDS	1411638	1412396	.	+	0	ID=JPDIJPMC_01382;inference=ab initio prediction:Prodigal:2.6,similar to AA sequence:UniProtKB:Q53WG6;locus_tag=JPDIJPMC_01382;note=UPF0271 protein TTHB195;product=hypothetical protein
1	Prodigal:2.6	CDS	1412408	1413652	.	+	0	ID=JPDIJPMC_01383;Name=mntH_1;gene=mntH_1;inference=ab initio prediction:Prodigal:2.6,protein motif:HAMAP:MF_00221;locus_tag=JPDIJPMC_01383;product=Divalent metal cation transporter MntH
1	Prodigal:2.6	CDS	1413851	1414537	.	+	0	ID=JPDIJPMC_01384;eC_number=3.2.2.9;Name=mtnN;dbxref=COG:COG0775;gene=mtnN;inference=ab initio prediction:Prodigal:2.6,similar to AA sequence:UniProtKB:Q99TQ0;locus_tag=JPDIJPMC_01384;product=5'-methylthioadenosine/S-adenosylhomocysteine nucleosidase
1	Prodigal:2.6	CDS	1414557	1415084	.	+	0	ID=JPDIJPMC_01385;inference=ab initio prediction:Prodigal:2.6;locus_tag=JPDIJPMC_01385;product=hypothetical protein
1	Prodigal:2.6	CDS	1415085	1416185	.	+	0	ID=JPDIJPMC_01386;Name=yqeH;dbxref=COG:COG1161;gene=yqeH;inference=ab initio prediction:Prodigal:2.6,similar to AA sequence:UniProtKB:P54453;locus_tag=JPDIJPMC_01386;product=putative protein YqeH
1	Prodigal:2.6	CDS	1416201	1417010	.	+	0	ID=JPDIJPMC_01387;eC_number=1.1.1.25;Name=aroE;dbxref=COG:COG0169;gene=aroE;inference=ab initio prediction:Prodigal:2.6,similar to AA sequence:UniProtKB:Q5HNV1;locus_tag=JPDIJPMC_01387;product=Shikimate dehydrogenase (NADP(+))
1	Prodigal:2.6	CDS	1417010	1417303	.	+	0	ID=JPDIJPMC_01388;dbxref=COG:COG1534;inference=ab initio prediction:Prodigal:2.6,similar to AA sequence:UniProtKB:P71376;locus_tag=JPDIJPMC_01388;product=RNA-binding protein
1	Prodigal:2.6	CDS	1417300	1417875	.	+	0	ID=JPDIJPMC_01389;eC_number=2.7.7.18;Name=nadD;dbxref=COG:COG1057;gene=nadD;inference=ab initio prediction:Prodigal:2.6,similar to AA sequence:UniProtKB:Q5HFG7;locus_tag=JPDIJPMC_01389;product=putative nicotinate-nucleotide adenylyltransferase
1	Prodigal:2.6	CDS	1417862	1418446	.	+	0	ID=JPDIJPMC_01390;inference=ab initio prediction:Prodigal:2.6;locus_tag=JPDIJPMC_01390;product=hypothetical protein
1	Prodigal:2.6	CDS	1418447	1418800	.	+	0	ID=JPDIJPMC_01391;Name=rsfS;dbxref=COG:COG0799;gene=rsfS;inference=ab initio prediction:Prodigal:2.6,similar to AA sequence:UniProtKB:Q9KD89;locus_tag=JPDIJPMC_01391;product=Ribosomal silencing factor RsfS
1	Prodigal:2.6	CDS	1418803	1419522	.	+	0	ID=JPDIJPMC_01392;eC_number=2.1.1.235;Name=tylM1;gene=tylM1;inference=ab initio prediction:Prodigal:2.6,similar to AA sequence:UniProtKB:P95748;locus_tag=JPDIJPMC_01392;product=dTDP-3-amino-3%2C6-dideoxy-alpha-D-glucopyranose N%2CN-dimethyltransferase
1	Prodigal:2.6	CDS	1419581	1420255	.	+	0	ID=JPDIJPMC_01393;Name=comEA;dbxref=COG:COG1555;gene=comEA;inference=ab initio prediction:Prodigal:2.6,similar to AA sequence:UniProtKB:P39694;locus_tag=JPDIJPMC_01393;product=ComE operon protein 1
1	Prodigal:2.6	CDS	1420335	1420796	.	+	0	ID=JPDIJPMC_01394;eC_number=3.5.4.33;Name=tadA_1;dbxref=COG:COG0590;gene=tadA_1;inference=ab initio prediction:Prodigal:2.6,similar to AA sequence:UniProtKB:P68398;locus_tag=JPDIJPMC_01394;product=tRNA-specific adenosine deaminase
1	Prodigal:2.6	CDS	1420800	1423016	.	+	0	ID=JPDIJPMC_01395;Name=comEC;dbxref=COG:COG0658;gene=comEC;inference=ab initio prediction:Prodigal:2.6,similar to AA sequence:UniProtKB:P39695;locus_tag=JPDIJPMC_01395;product=ComE operon protein 3
1	Prodigal:2.6	CDS	1423061	1424035	.	+	0	ID=JPDIJPMC_01396;Name=yqeN;dbxref=COG:COG1466;gene=yqeN;inference=ab initio prediction:Prodigal:2.6,similar to AA sequence:UniProtKB:P54459;locus_tag=JPDIJPMC_01396;product=putative protein YqeN
1	Prodigal:2.6	CDS	1424153	1424404	.	-	0	ID=JPDIJPMC_01397;Name=rpsT;dbxref=COG:COG0268;gene=rpsT;inference=ab initio prediction:Prodigal:2.6,similar to AA sequence:UniProtKB:Q2FXY6;locus_tag=JPDIJPMC_01397;product=30S ribosomal protein S20
1	Prodigal:2.6	CDS	1424601	1426520	.	+	0	ID=JPDIJPMC_01398;eC_number=3.6.5.-;Name=lepA;gene=lepA;inference=ab initio prediction:Prodigal:2.6,similar to AA sequence:UniProtKB:P65272;locus_tag=JPDIJPMC_01398;product=Elongation factor 4
1	Prodigal:2.6	CDS	1426639	1427763	.	+	0	ID=JPDIJPMC_01399;eC_number=1.3.99.-;Name=hemN;dbxref=COG:COG0635;gene=hemN;inference=ab initio prediction:Prodigal:2.6,similar to AA sequence:UniProtKB:P54304;locus_tag=JPDIJPMC_01399;product=Oxygen-independent coproporphyrinogen-III oxidase-like protein YqeR
1	Prodigal:2.6	CDS	1427863	1428840	.	+	0	ID=JPDIJPMC_01400;Name=hrcA;dbxref=COG:COG1420;gene=hrcA;inference=ab initio prediction:Prodigal:2.6,similar to AA sequence:UniProtKB:P68792;locus_tag=JPDIJPMC_01400;product=Heat-inducible transcription repressor HrcA
1	Prodigal:2.6	CDS	1428869	1429501	.	+	0	ID=JPDIJPMC_01401;Name=grpE;gene=grpE;inference=ab initio prediction:Prodigal:2.6,similar to AA sequence:UniProtKB:P99086;locus_tag=JPDIJPMC_01401;product=Protein GrpE
1	Prodigal:2.6	CDS	1429557	1431386	.	+	0	ID=JPDIJPMC_01402;Name=dnaK;gene=dnaK;inference=ab initio prediction:Prodigal:2.6,similar to AA sequence:UniProtKB:P99110;locus_tag=JPDIJPMC_01402;product=Chaperone protein DnaK
1	Prodigal:2.6	CDS	1431531	1432652	.	+	0	ID=JPDIJPMC_01403;Name=dnaJ;gene=dnaJ;inference=ab initio prediction:Prodigal:2.6,similar to AA sequence:UniProtKB:P63971;locus_tag=JPDIJPMC_01403;product=Chaperone protein DnaJ
1	Prodigal:2.6	CDS	1432656	1433594	.	+	0	ID=JPDIJPMC_01404;eC_number=2.1.1.-;Name=prmA;dbxref=COG:COG2264;gene=prmA;inference=ab initio prediction:Prodigal:2.6,similar to AA sequence:UniProtKB:P0A0P5;locus_tag=JPDIJPMC_01404;product=Ribosomal protein L11 methyltransferase
1	Prodigal:2.6	CDS	1433611	1434348	.	+	0	ID=JPDIJPMC_01405;eC_number=2.1.1.193;Name=rsmE;dbxref=COG:COG1385;gene=rsmE;inference=ab initio prediction:Prodigal:2.6,similar to AA sequence:UniProtKB:P54461;locus_tag=JPDIJPMC_01405;product=Ribosomal RNA small subunit methyltransferase E
1	Prodigal:2.6	CDS	1434354	1435700	.	+	0	ID=JPDIJPMC_01406;eC_number=2.8.4.5;Name=mtaB;dbxref=COG:COG0621;gene=mtaB;inference=ab initio prediction:Prodigal:2.6,similar to AA sequence:UniProtKB:P54462;locus_tag=JPDIJPMC_01406;product=Threonylcarbamoyladenosine tRNA methylthiotransferase MtaB
1	Prodigal:2.6	CDS	1435826	1436002	.	+	0	ID=JPDIJPMC_01407;Name=rpsU;dbxref=COG:COG0828;gene=rpsU;inference=ab initio prediction:Prodigal:2.6,similar to AA sequence:UniProtKB:Q2FXZ7;locus_tag=JPDIJPMC_01407;product=30S ribosomal protein S21
1	Prodigal:2.6	CDS	1436848	1437558	.	+	0	ID=JPDIJPMC_01408;inference=ab initio prediction:Prodigal:2.6;locus_tag=JPDIJPMC_01408;product=hypothetical protein
1	Prodigal:2.6	CDS	1437573	1438562	.	+	0	ID=JPDIJPMC_01409;inference=ab initio prediction:Prodigal:2.6,similar to AA sequence:UniProtKB:Q7A5C5;locus_tag=JPDIJPMC_01409;note=UPF0365 protein SA1402;product=hypothetical protein
1	Prodigal:2.6	CDS	1438578	1439261	.	+	0	ID=JPDIJPMC_01410;inference=ab initio prediction:Prodigal:2.6;locus_tag=JPDIJPMC_01410;product=hypothetical protein
1	Prodigal:2.6	CDS	1439547	1440494	.	+	0	ID=JPDIJPMC_01411;dbxref=COG:COG1702;inference=ab initio prediction:Prodigal:2.6,similar to AA sequence:UniProtKB:P9WIA3;locus_tag=JPDIJPMC_01411;product=PhoH-like protein
1	Prodigal:2.6	CDS	1440495	1440962	.	+	0	ID=JPDIJPMC_01412;eC_number=3.1.-.-;Name=ybeY;dbxref=COG:COG0319;gene=ybeY;inference=ab initio prediction:Prodigal:2.6,similar to AA sequence:UniProtKB:A0R0T0;locus_tag=JPDIJPMC_01412;product=Endoribonuclease YbeY
1	Prodigal:2.6	CDS	1440964	1441320	.	+	0	ID=JPDIJPMC_01413;eC_number=2.7.1.66;Name=dgkA;dbxref=COG:COG0818;gene=dgkA;inference=ab initio prediction:Prodigal:2.6,similar to AA sequence:UniProtKB:Q05888;locus_tag=JPDIJPMC_01413;product=Undecaprenol kinase
1	Prodigal:2.6	CDS	1441320	1441724	.	+	0	ID=JPDIJPMC_01414;eC_number=3.5.4.5;Name=cdd;dbxref=COG:COG0295;gene=cdd;inference=ab initio prediction:Prodigal:2.6,similar to AA sequence:UniProtKB:P19079;locus_tag=JPDIJPMC_01414;product=Cytidine deaminase
1	Prodigal:2.6	CDS	1441724	1442623	.	+	0	ID=JPDIJPMC_01415;Name=era;gene=era;inference=ab initio prediction:Prodigal:2.6,similar to AA sequence:UniProtKB:P64085;locus_tag=JPDIJPMC_01415;product=GTPase Era
1	Prodigal:2.6	CDS	1442649	1443410	.	+	0	ID=JPDIJPMC_01416;Name=recO;dbxref=COG:COG1381;gene=recO;inference=ab initio prediction:Prodigal:2.6,similar to AA sequence:UniProtKB:P42095;locus_tag=JPDIJPMC_01416;product=DNA repair protein RecO
1	Prodigal:2.6	CDS	1443540	1444931	.	-	0	ID=JPDIJPMC_01417;eC_number=6.1.1.14;Name=glyQS;gene=glyQS;inference=ab initio prediction:Prodigal:2.6,similar to AA sequence:UniProtKB:P99129;locus_tag=JPDIJPMC_01417;product=Glycine--tRNA ligase
1	Prodigal:2.6	CDS	1445399	1445890	.	+	0	ID=JPDIJPMC_01418;Name=ccpN;dbxref=COG:COG0517;gene=ccpN;inference=ab initio prediction:Prodigal:2.6,similar to AA sequence:UniProtKB:O34994;locus_tag=JPDIJPMC_01418;product=Transcriptional repressor CcpN
1	Prodigal:2.6	CDS	1445902	1446720	.	+	0	ID=JPDIJPMC_01419;eC_number=2.7.11.32;Name=yqfL_2;dbxref=COG:COG1806;gene=yqfL_2;inference=ab initio prediction:Prodigal:2.6,similar to AA sequence:UniProtKB:P54470;locus_tag=JPDIJPMC_01419;product=Putative pyruvate%2C phosphate dikinase regulatory protein
1	Prodigal:2.6	CDS	1446894	1448690	.	+	0	ID=JPDIJPMC_01420;eC_number=2.7.7.-;Name=dnaG_3;dbxref=COG:COG0358;gene=dnaG_3;inference=ab initio prediction:Prodigal:2.6,similar to AA sequence:UniProtKB:P63964;locus_tag=JPDIJPMC_01420;product=DNA primase
1	Prodigal:2.6	CDS	1448961	1450067	.	+	0	ID=JPDIJPMC_01421;Name=sigA;dbxref=COG:COG0568;gene=sigA;inference=ab initio prediction:Prodigal:2.6,similar to AA sequence:UniProtKB:P0A0J0;locus_tag=JPDIJPMC_01421;product=RNA polymerase sigma factor SigA
1	Prodigal:2.6	CDS	1450222	1450911	.	+	0	ID=JPDIJPMC_01422;eC_number=2.1.1.217;Name=trmK;dbxref=COG:COG2384;gene=trmK;inference=ab initio prediction:Prodigal:2.6,similar to AA sequence:UniProtKB:P54471;locus_tag=JPDIJPMC_01422;product=tRNA (adenine(22)-N(1))-methyltransferase
1	Prodigal:2.6	CDS	1450901	1452001	.	+	0	ID=JPDIJPMC_01423;dbxref=COG:COG0327;inference=ab initio prediction:Prodigal:2.6,similar to AA sequence:UniProtKB:P67272;locus_tag=JPDIJPMC_01423;product=GTP cyclohydrolase 1 type 2
1	Prodigal:2.6	CDS	1452036	1453382	.	+	0	ID=JPDIJPMC_01424;eC_number=3.6.4.13;Name=cshB;dbxref=COG:COG0513;gene=cshB;inference=ab initio prediction:Prodigal:2.6,similar to AA sequence:UniProtKB:Q818H2;locus_tag=JPDIJPMC_01424;product=DEAD-box ATP-dependent RNA helicase CshB
1	Prodigal:2.6	CDS	1453392	1454282	.	+	0	ID=JPDIJPMC_01425;eC_number=3.1.21.2;Name=nfo;gene=nfo;inference=ab initio prediction:Prodigal:2.6,similar to AA sequence:UniProtKB:P63538;locus_tag=JPDIJPMC_01425;product=putative endonuclease 4
1	Prodigal:2.6	CDS	1454500	1455282	.	+	0	ID=JPDIJPMC_01426;eC_number=3.6.3.-;Name=znuC_1;dbxref=COG:COG1121;gene=znuC_1;inference=ab initio prediction:Prodigal:2.6,similar to AA sequence:UniProtKB:O34946;locus_tag=JPDIJPMC_01426;product=High-affinity zinc uptake system ATP-binding protein ZnuC
1	Prodigal:2.6	CDS	1455316	1456164	.	+	0	ID=JPDIJPMC_01427;Name=znuB;dbxref=COG:COG1108;gene=znuB;inference=ab initio prediction:Prodigal:2.6,similar to AA sequence:UniProtKB:O34610;locus_tag=JPDIJPMC_01427;product=High-affinity zinc uptake system membrane protein ZnuB
1	Prodigal:2.6	CDS	1456167	1456586	.	+	0	ID=JPDIJPMC_01428;Name=zur;dbxref=COG:COG0735;gene=zur;inference=ab initio prediction:Prodigal:2.6,similar to AA sequence:UniProtKB:P54479;locus_tag=JPDIJPMC_01428;product=Zinc-specific metallo-regulatory protein
1	Prodigal:2.6	CDS	1456999	1457598	.	+	0	ID=JPDIJPMC_01429;eC_number=1.15.1.1;Name=sodA;dbxref=COG:COG0605;gene=sodA;inference=ab initio prediction:Prodigal:2.6,similar to AA sequence:UniProtKB:P0C0Q6;locus_tag=JPDIJPMC_01429;product=Superoxide dismutase [Mn/Fe]
1	Prodigal:2.6	CDS	1457999	1460089	.	+	0	ID=JPDIJPMC_01430;Name=pbpH;dbxref=COG:COG0768;gene=pbpH;inference=ab initio prediction:Prodigal:2.6,similar to AA sequence:UniProtKB:Q796K8;locus_tag=JPDIJPMC_01430;product=Penicillin-binding protein H
1	Prodigal:2.6	CDS	1460194	1460343	.	+	0	ID=JPDIJPMC_01431;Name=rpmG2;dbxref=COG:COG0267;gene=rpmG2;inference=ab initio prediction:Prodigal:2.6,similar to AA sequence:UniProtKB:Q2FY22;locus_tag=JPDIJPMC_01431;product=50S ribosomal protein L33 2
1	Prodigal:2.6	CDS	1460526	1461077	.	+	0	ID=JPDIJPMC_01432;Name=yqgN;dbxref=COG:COG0212;gene=yqgN;inference=ab initio prediction:Prodigal:2.6,similar to AA sequence:UniProtKB:P54491;locus_tag=JPDIJPMC_01432;product=putative protein YqgN
1	Prodigal:2.6	CDS	1461078	1462538	.	+	0	ID=JPDIJPMC_01433;eC_number=3.4.21.105;Name=gluP;dbxref=COG:COG0705;gene=gluP;inference=ab initio prediction:Prodigal:2.6,similar to AA sequence:UniProtKB:P54493;locus_tag=JPDIJPMC_01433;product=Rhomboid protease GluP
1	Prodigal:2.6	CDS	1462522	1462722	.	+	0	ID=JPDIJPMC_01434;Name=yqgQ;dbxref=COG:COG4483;gene=yqgQ;inference=ab initio prediction:Prodigal:2.6,similar to AA sequence:UniProtKB:P54494;locus_tag=JPDIJPMC_01434;product=putative protein YqgQ
1	Prodigal:2.6	CDS	1462722	1463708	.	+	0	ID=JPDIJPMC_01435;eC_number=2.7.1.2;Name=glcK;dbxref=COG:COG1940;gene=glcK;inference=ab initio prediction:Prodigal:2.6,similar to AA sequence:UniProtKB:P54495;locus_tag=JPDIJPMC_01435;product=Glucokinase
1	Prodigal:2.6	CDS	1463708	1464034	.	+	0	ID=JPDIJPMC_01436;inference=ab initio prediction:Prodigal:2.6;locus_tag=JPDIJPMC_01436;product=hypothetical protein
1	Prodigal:2.6	CDS	1464034	1464657	.	+	0	ID=JPDIJPMC_01437;eC_number=3.-.-.-;inference=ab initio prediction:Prodigal:2.6,similar to AA sequence:UniProtKB:Q5XD24;locus_tag=JPDIJPMC_01437;product=putative metallo-hydrolase
1	Prodigal:2.6	CDS	1464714	1465688	.	+	0	ID=JPDIJPMC_01438;Name=comGA;dbxref=COG:COG2804;gene=comGA;inference=ab initio prediction:Prodigal:2.6,similar to AA sequence:UniProtKB:P25953;locus_tag=JPDIJPMC_01438;product=ComG operon protein 1
1	Prodigal:2.6	CDS	1465660	1466727	.	+	0	ID=JPDIJPMC_01439;inference=ab initio prediction:Prodigal:2.6;locus_tag=JPDIJPMC_01439;product=hypothetical protein
1	Prodigal:2.6	CDS	1466745	1467062	.	+	0	ID=JPDIJPMC_01440;Name=comGC;dbxref=COG:COG4537;gene=comGC;inference=ab initio prediction:Prodigal:2.6,similar to AA sequence:UniProtKB:P25955;locus_tag=JPDIJPMC_01440;product=ComG operon protein 3
1	Prodigal:2.6	CDS	1467040	1467489	.	+	0	ID=JPDIJPMC_01441;inference=ab initio prediction:Prodigal:2.6;locus_tag=JPDIJPMC_01441;product=hypothetical protein
1	Prodigal:2.6	CDS	1467476	1467769	.	+	0	ID=JPDIJPMC_01442;inference=ab initio prediction:Prodigal:2.6;locus_tag=JPDIJPMC_01442;product=hypothetical protein
1	Prodigal:2.6	CDS	1467723	1468184	.	+	0	ID=JPDIJPMC_01443;inference=ab initio prediction:Prodigal:2.6;locus_tag=JPDIJPMC_01443;product=hypothetical protein
1	Prodigal:2.6	CDS	1468156	1468347	.	+	0	ID=JPDIJPMC_01444;inference=ab initio prediction:Prodigal:2.6;locus_tag=JPDIJPMC_01444;product=hypothetical protein
1	Prodigal:2.6	CDS	1468364	1468861	.	+	0	ID=JPDIJPMC_01445;eC_number=2.7.1.71;Name=aroK;dbxref=COG:COG0703;gene=aroK;inference=ab initio prediction:Prodigal:2.6,similar to AA sequence:UniProtKB:O67925;locus_tag=JPDIJPMC_01445;product=Shikimate kinase
1	Prodigal:2.6	CDS	1469079	1470170	.	+	0	ID=JPDIJPMC_01446;eC_number=2.1.2.10;Name=gcvT;gene=gcvT;inference=ab initio prediction:Prodigal:2.6,similar to AA sequence:UniProtKB:P64225;locus_tag=JPDIJPMC_01446;product=Aminomethyltransferase
1	Prodigal:2.6	CDS	1470190	1471536	.	+	0	ID=JPDIJPMC_01447;eC_number=1.4.4.2;Name=gcvPA;gene=gcvPA;inference=ab initio prediction:Prodigal:2.6,similar to AA sequence:UniProtKB:P64218;locus_tag=JPDIJPMC_01447;product=putative glycine dehydrogenase (decarboxylating) subunit 1
1	Prodigal:2.6	CDS	1471529	1473037	.	+	0	ID=JPDIJPMC_01448;eC_number=1.4.4.2;Name=gcvPB;gene=gcvPB;inference=ab initio prediction:Prodigal:2.6,similar to AA sequence:UniProtKB:P99168;locus_tag=JPDIJPMC_01448;product=putative glycine dehydrogenase (decarboxylating) subunit 2
1	Prodigal:2.6	CDS	1473508	1473777	.	+	0	ID=JPDIJPMC_01449;inference=ab initio prediction:Prodigal:2.6;locus_tag=JPDIJPMC_01449;product=hypothetical protein
1	Prodigal:2.6	CDS	1473929	1474315	.	-	0	ID=JPDIJPMC_01450;Name=yibN;dbxref=COG:COG0607;gene=yibN;inference=ab initio prediction:Prodigal:2.6,similar to AA sequence:UniProtKB:P0AG27;locus_tag=JPDIJPMC_01450;product=putative protein YibN
1	Prodigal:2.6	CDS	1474475	1475305	.	+	0	ID=JPDIJPMC_01451;eC_number=2.3.1.181;Name=lipM;dbxref=COG:COG0095;gene=lipM;inference=ab initio prediction:Prodigal:2.6,similar to AA sequence:UniProtKB:P54511;locus_tag=JPDIJPMC_01451;product=Octanoyltransferase LipM
1	Prodigal:2.6	CDS	1475346	1475564	.	-	0	ID=JPDIJPMC_01452;inference=ab initio prediction:Prodigal:2.6;locus_tag=JPDIJPMC_01452;product=hypothetical protein
1	Prodigal:2.6	CDS	1475578	1476156	.	-	0	ID=JPDIJPMC_01453;inference=ab initio prediction:Prodigal:2.6;locus_tag=JPDIJPMC_01453;product=hypothetical protein
1	Prodigal:2.6	CDS	1476259	1477320	.	+	0	ID=JPDIJPMC_01454;eC_number=3.4.11.-;Name=ypdF;dbxref=COG:COG0006;gene=ypdF;inference=ab initio prediction:Prodigal:2.6,similar to AA sequence:UniProtKB:P76524;locus_tag=JPDIJPMC_01454;product=Aminopeptidase YpdF
1	Prodigal:2.6	CDS	1477347	1477904	.	+	0	ID=JPDIJPMC_01455;Name=efp;gene=efp;inference=ab initio prediction:Prodigal:2.6,similar to AA sequence:UniProtKB:P99066;locus_tag=JPDIJPMC_01455;product=Elongation factor P
1	Prodigal:2.6	CDS	1478054	1479079	.	+	0	ID=JPDIJPMC_01456;eC_number=1.2.1.38;Name=argC;gene=argC;inference=ab initio prediction:Prodigal:2.6,similar to AA sequence:UniProtKB:Q07906;locus_tag=JPDIJPMC_01456;product=N-acetyl-gamma-glutamyl-phosphate reductase
1	Prodigal:2.6	CDS	1479098	1480291	.	+	0	ID=JPDIJPMC_01457;Name=argJ;dbxref=COG:COG1364;gene=argJ;inference=ab initio prediction:Prodigal:2.6,similar to AA sequence:UniProtKB:Q9K8V3;locus_tag=JPDIJPMC_01457;product=Arginine biosynthesis bifunctional protein ArgJ
1	Prodigal:2.6	CDS	1480301	1481038	.	+	0	ID=JPDIJPMC_01458;eC_number=2.7.2.8;Name=argB;dbxref=COG:COG0548;gene=argB;inference=ab initio prediction:Prodigal:2.6,similar to AA sequence:UniProtKB:Q8DV44;locus_tag=JPDIJPMC_01458;product=Acetylglutamate kinase
1	Prodigal:2.6	CDS	1481038	1482168	.	+	0	ID=JPDIJPMC_01459;eC_number=2.6.1.11;Name=argD;dbxref=COG:COG4992;gene=argD;inference=ab initio prediction:Prodigal:2.6,similar to AA sequence:UniProtKB:O66442;locus_tag=JPDIJPMC_01459;product=Acetylornithine aminotransferase
1	Prodigal:2.6	CDS	1482426	1482893	.	+	0	ID=JPDIJPMC_01460;Name=accB_2;dbxref=COG:COG0511;gene=accB_2;inference=ab initio prediction:Prodigal:2.6,similar to AA sequence:UniProtKB:P49786;locus_tag=JPDIJPMC_01460;product=Biotin carboxyl carrier protein of acetyl-CoA carboxylase
1	Prodigal:2.6	CDS	1482893	1484251	.	+	0	ID=JPDIJPMC_01461;eC_number=6.4.1.7;Name=cfiB_1;dbxref=COG:COG0439;gene=cfiB_1;inference=ab initio prediction:Prodigal:2.6,similar to AA sequence:UniProtKB:D3DJ42;locus_tag=JPDIJPMC_01461;product=2-oxoglutarate carboxylase small subunit
1	Prodigal:2.6	CDS	1484263	1484625	.	+	0	ID=JPDIJPMC_01462;inference=ab initio prediction:Prodigal:2.6,similar to AA sequence:UniProtKB:Q5XA93;locus_tag=JPDIJPMC_01462;product=putative protein
1	Prodigal:2.6	CDS	1484701	1485090	.	+	0	ID=JPDIJPMC_01463;Name=nusB;gene=nusB;inference=ab initio prediction:Prodigal:2.6,similar to AA sequence:UniProtKB:P65578;locus_tag=JPDIJPMC_01463;product=Transcription antitermination protein NusB
1	Prodigal:2.6	CDS	1485105	1486442	.	+	0	ID=JPDIJPMC_01464;eC_number=3.1.11.6;Name=xseA;dbxref=COG:COG1570;gene=xseA;inference=ab initio prediction:Prodigal:2.6,similar to AA sequence:UniProtKB:P04994;locus_tag=JPDIJPMC_01464;product=Exodeoxyribonuclease 7 large subunit
1	Prodigal:2.6	CDS	1486435	1486665	.	+	0	ID=JPDIJPMC_01465;eC_number=3.1.11.6;Name=xseB;dbxref=COG:COG1722;gene=xseB;inference=ab initio prediction:Prodigal:2.6,similar to AA sequence:UniProtKB:Q7VV85;locus_tag=JPDIJPMC_01465;product=Exodeoxyribonuclease 7 small subunit
1	Prodigal:2.6	CDS	1486631	1487524	.	+	0	ID=JPDIJPMC_01466;eC_number=2.5.1.10;inference=ab initio prediction:Prodigal:2.6,similar to AA sequence:UniProtKB:Q08291;locus_tag=JPDIJPMC_01466;product=Farnesyl diphosphate synthase
1	Prodigal:2.6	CDS	1487839	1488291	.	+	0	ID=JPDIJPMC_01467;Name=argR_2;gene=argR_2;inference=ab initio prediction:Prodigal:2.6,similar to AA sequence:UniProtKB:P63580;locus_tag=JPDIJPMC_01467;product=Arginine repressor
1	Prodigal:2.6	CDS	1488307	1489983	.	+	0	ID=JPDIJPMC_01468;Name=recN;dbxref=COG:COG0497;gene=recN;inference=ab initio prediction:Prodigal:2.6,similar to AA sequence:UniProtKB:P05824;locus_tag=JPDIJPMC_01468;product=DNA repair protein RecN
1	Prodigal:2.6	CDS	1490243	1491664	.	+	0	ID=JPDIJPMC_01469;eC_number=1.8.1.4;dbxref=COG:COG1249;inference=ab initio prediction:Prodigal:2.6,similar to AA sequence:UniProtKB:P18925;locus_tag=JPDIJPMC_01469;product=Dihydrolipoyl dehydrogenase
1	Prodigal:2.6	CDS	1491679	1492677	.	+	0	ID=JPDIJPMC_01470;eC_number=1.2.4.4;Name=bfmBAA;dbxref=COG:COG1071;gene=bfmBAA;inference=ab initio prediction:Prodigal:2.6,similar to AA sequence:UniProtKB:P37940;locus_tag=JPDIJPMC_01470;product=2-oxoisovalerate dehydrogenase subunit alpha
1	Prodigal:2.6	CDS	1492670	1493653	.	+	0	ID=JPDIJPMC_01471;eC_number=1.2.4.4;Name=bfmBAB;dbxref=COG:COG0022;gene=bfmBAB;inference=ab initio prediction:Prodigal:2.6,similar to AA sequence:UniProtKB:P37941;locus_tag=JPDIJPMC_01471;product=2-oxoisovalerate dehydrogenase subunit beta
1	Prodigal:2.6	CDS	1493678	1494985	.	+	0	ID=JPDIJPMC_01472;eC_number=2.3.1.12;Name=pdhC_2;dbxref=COG:COG0508;gene=pdhC_2;inference=ab initio prediction:Prodigal:2.6,similar to AA sequence:UniProtKB:P21883;locus_tag=JPDIJPMC_01472;product=Dihydrolipoyllysine-residue acetyltransferase component of pyruvate dehydrogenase complex
1	Prodigal:2.6	CDS	1495190	1495627	.	+	0	ID=JPDIJPMC_01473;inference=ab initio prediction:Prodigal:2.6,similar to AA sequence:UniProtKB:Q7A5G0;locus_tag=JPDIJPMC_01473;note=UPF0403 protein SA1345;product=hypothetical protein
1	Prodigal:2.6	CDS	1495640	1496617	.	+	0	ID=JPDIJPMC_01474;inference=ab initio prediction:Prodigal:2.6;locus_tag=JPDIJPMC_01474;product=hypothetical protein
1	Prodigal:2.6	CDS	1496995	1498119	.	+	0	ID=JPDIJPMC_01475;eC_number=3.4.11.4;Name=pepT_1;dbxref=COG:COG2195;gene=pepT_1;inference=ab initio prediction:Prodigal:2.6,similar to AA sequence:UniProtKB:P29745;locus_tag=JPDIJPMC_01475;product=Peptidase T
1	Prodigal:2.6	CDS	1498199	1499605	.	+	0	ID=JPDIJPMC_01476;eC_number=1.1.1.44;Name=gnd;gene=gnd;inference=ab initio prediction:Prodigal:2.6,similar to AA sequence:UniProtKB:P63334;locus_tag=JPDIJPMC_01476;product=6-phosphogluconate dehydrogenase%2C decarboxylating
1	Prodigal:2.6	CDS	1499775	1501430	.	+	0	ID=JPDIJPMC_01477;eC_number=3.2.1.10;Name=malL;dbxref=COG:COG0366;gene=malL;inference=ab initio prediction:Prodigal:2.6,similar to AA sequence:UniProtKB:P29094;locus_tag=JPDIJPMC_01477;product=Oligo-1%2C6-glucosidase
1	Prodigal:2.6	CDS	1501693	1502574	.	-	0	ID=JPDIJPMC_01478;Name=marA;gene=marA;inference=ab initio prediction:Prodigal:2.6,similar to AA sequence:UniProtKB:P0ACH5;locus_tag=JPDIJPMC_01478;product=Multiple antibiotic resistance protein MarA
1	Prodigal:2.6	CDS	1502775	1504259	.	-	0	ID=JPDIJPMC_01479;eC_number=1.1.1.49;Name=zwf_1;dbxref=COG:COG0364;gene=zwf_1;inference=ab initio prediction:Prodigal:2.6,similar to AA sequence:UniProtKB:P54547;locus_tag=JPDIJPMC_01479;product=Glucose-6-phosphate 1-dehydrogenase
1	Prodigal:2.6	CDS	1504683	1505603	.	+	0	ID=JPDIJPMC_01480;eC_number=3.1.26.11;Name=rnz;dbxref=COG:COG1234;gene=rnz;inference=ab initio prediction:Prodigal:2.6,similar to AA sequence:UniProtKB:P54548;locus_tag=JPDIJPMC_01480;product=Ribonuclease Z
1	Prodigal:2.6	CDS	1505653	1506468	.	-	0	ID=JPDIJPMC_01481;eC_number=1.5.1.2;Name=proC;gene=proC;inference=ab initio prediction:Prodigal:2.6,similar to AA sequence:UniProtKB:Q7A5G8;locus_tag=JPDIJPMC_01481;product=Pyrroline-5-carboxylate reductase
1	Prodigal:2.6	CDS	1506629	1507387	.	+	0	ID=JPDIJPMC_01482;eC_number=1.-.-.-;inference=ab initio prediction:Prodigal:2.6,similar to AA sequence:UniProtKB:Q7A3L9;locus_tag=JPDIJPMC_01482;product=putative oxidoreductase
1	Prodigal:2.6	CDS	1507610	1508518	.	-	0	ID=JPDIJPMC_01483;eC_number=1.1.1.-;Name=yhdN;dbxref=COG:COG0667;gene=yhdN;inference=ab initio prediction:Prodigal:2.6,similar to AA sequence:UniProtKB:P80874;locus_tag=JPDIJPMC_01483;product=Aldo-keto reductase YhdN
1	Prodigal:2.6	CDS	1508601	1509143	.	+	0	ID=JPDIJPMC_01484;eC_number=3.6.1.13;Name=nudF;dbxref=COG:COG0494;gene=nudF;inference=ab initio prediction:Prodigal:2.6,similar to AA sequence:UniProtKB:P54570;locus_tag=JPDIJPMC_01484;product=ADP-ribose pyrophosphatase
1	Prodigal:2.6	CDS	1509248	1509697	.	+	0	ID=JPDIJPMC_01485;Name=fur;dbxref=COG:COG0735;gene=fur;inference=ab initio prediction:Prodigal:2.6,similar to AA sequence:UniProtKB:P54574;locus_tag=JPDIJPMC_01485;product=Ferric uptake regulation protein
1	Prodigal:2.6	CDS	1509740	1510627	.	+	0	ID=JPDIJPMC_01486;Name=xerD_3;gene=xerD_3;inference=ab initio prediction:Prodigal:2.6,similar to AA sequence:UniProtKB:P0A0P0;locus_tag=JPDIJPMC_01486;product=Tyrosine recombinase XerD
1	Prodigal:2.6	CDS	1510680	1511189	.	-	0	ID=JPDIJPMC_01487;inference=ab initio prediction:Prodigal:2.6;locus_tag=JPDIJPMC_01487;product=hypothetical protein
1	Prodigal:2.6	CDS	1511233	1512033	.	+	0	ID=JPDIJPMC_01488;Name=scpA;dbxref=COG:COG1354;gene=scpA;inference=ab initio prediction:Prodigal:2.6,similar to AA sequence:UniProtKB:P35154;locus_tag=JPDIJPMC_01488;product=Segregation and condensation protein A
1	Prodigal:2.6	CDS	1512026	1512568	.	+	0	ID=JPDIJPMC_01489;Name=scpB;dbxref=COG:COG1386;gene=scpB;inference=ab initio prediction:Prodigal:2.6,similar to AA sequence:UniProtKB:P35155;locus_tag=JPDIJPMC_01489;product=Segregation and condensation protein B
1	Prodigal:2.6	CDS	1512561	1513298	.	+	0	ID=JPDIJPMC_01490;eC_number=5.4.99.22;Name=rluB;dbxref=COG:COG1187;gene=rluB;inference=ab initio prediction:Prodigal:2.6,similar to AA sequence:UniProtKB:P35159;locus_tag=JPDIJPMC_01490;product=Ribosomal large subunit pseudouridine synthase B
1	Prodigal:2.6	CDS	1513432	1514157	.	+	0	ID=JPDIJPMC_01491;Name=srrA;dbxref=COG:COG0745;gene=srrA;inference=ab initio prediction:Prodigal:2.6,similar to AA sequence:UniProtKB:Q5HFT0;locus_tag=JPDIJPMC_01491;product=Transcriptional regulatory protein SrrA
1	Prodigal:2.6	CDS	1514141	1515907	.	+	0	ID=JPDIJPMC_01492;eC_number=2.7.13.3;Name=srrB;gene=srrB;inference=ab initio prediction:Prodigal:2.6,similar to AA sequence:UniProtKB:Q9L523;locus_tag=JPDIJPMC_01492;product=Sensor protein SrrB
1	Prodigal:2.6	CDS	1516499	1517038	.	+	0	ID=JPDIJPMC_01493;Name=ribU;gene=ribU;inference=ab initio prediction:Prodigal:2.6,similar to AA sequence:UniProtKB:E5QVT2;locus_tag=JPDIJPMC_01493;product=Riboflavin transporter RibU
1	Prodigal:2.6	CDS	1517443	1517691	.	-	0	ID=JPDIJPMC_01494;inference=ab initio prediction:Prodigal:2.6,similar to AA sequence:UniProtKB:P10245;locus_tag=JPDIJPMC_01494;product=Ferredoxin
1	Prodigal:2.6	CDS	1517824	1518762	.	+	0	ID=JPDIJPMC_01495;inference=ab initio prediction:Prodigal:2.6;locus_tag=JPDIJPMC_01495;product=hypothetical protein
1	Prodigal:2.6	CDS	1518749	1520128	.	+	0	ID=JPDIJPMC_01496;eC_number=3.6.4.12;Name=recQ_1;dbxref=COG:COG0514;gene=recQ_1;inference=ab initio prediction:Prodigal:2.6,similar to AA sequence:UniProtKB:P15043;locus_tag=JPDIJPMC_01496;product=ATP-dependent DNA helicase RecQ
1	Prodigal:2.6	CDS	1520249	1521667	.	+	0	ID=JPDIJPMC_01497;Name=ebpS;gene=ebpS;inference=ab initio prediction:Prodigal:2.6,similar to AA sequence:UniProtKB:Q7A5I6;locus_tag=JPDIJPMC_01497;product=Elastin-binding protein EbpS
1	Prodigal:2.6	CDS	1521800	1522786	.	+	0	ID=JPDIJPMC_01498;eC_number=4.3.1.9;dbxref=COG:COG0492;inference=ab initio prediction:Prodigal:2.6,similar to AA sequence:UniProtKB:Q93HX6;locus_tag=JPDIJPMC_01498;product=Glucosaminate ammonia-lyase
1	Prodigal:2.6	CDS	1522998	1523966	.	-	0	ID=JPDIJPMC_01499;eC_number=3.5.1.1;Name=ansB;gene=ansB;inference=ab initio prediction:Prodigal:2.6,similar to AA sequence:UniProtKB:P06608;locus_tag=JPDIJPMC_01499;product=L-asparaginase
1	Prodigal:2.6	CDS	1524045	1524692	.	+	0	ID=JPDIJPMC_01500;eC_number=2.7.4.25;Name=cmk;gene=cmk;inference=ab initio prediction:Prodigal:2.6,similar to AA sequence:UniProtKB:P63807;locus_tag=JPDIJPMC_01500;product=Cytidylate kinase
1	Prodigal:2.6	CDS	1525176	1526354	.	+	0	ID=JPDIJPMC_01501;Name=rpsA;gene=rpsA;inference=ab initio prediction:Prodigal:2.6,similar to AA sequence:UniProtKB:Q7A5J0;locus_tag=JPDIJPMC_01501;product=30S ribosomal protein S1
1	Prodigal:2.6	CDS	1526570	1527880	.	+	0	ID=JPDIJPMC_01502;Name=der;gene=der;inference=ab initio prediction:Prodigal:2.6,similar to AA sequence:UniProtKB:P64060;locus_tag=JPDIJPMC_01502;product=GTPase Der
1	Prodigal:2.6	CDS	1527901	1528899	.	+	0	ID=JPDIJPMC_01503;eC_number=1.1.1.94;Name=gpsA;gene=gpsA;inference=ab initio prediction:Prodigal:2.6,similar to AA sequence:UniProtKB:P64191;locus_tag=JPDIJPMC_01503;product=Glycerol-3-phosphate dehydrogenase [NAD(P)+]
1	Prodigal:2.6	CDS	1529070	1529342	.	+	0	ID=JPDIJPMC_01504;Name=hup;dbxref=COG:COG0776;gene=hup;inference=ab initio prediction:Prodigal:2.6,similar to AA sequence:UniProtKB:Q99U17;locus_tag=JPDIJPMC_01504;product=DNA-binding protein HU
1	Prodigal:2.6	CDS	1529812	1530390	.	+	0	ID=JPDIJPMC_01505;inference=ab initio prediction:Prodigal:2.6;locus_tag=JPDIJPMC_01505;product=hypothetical protein
1	Prodigal:2.6	CDS	1530383	1531108	.	+	0	ID=JPDIJPMC_01506;eC_number=2.1.1.163;Name=menG;gene=menG;inference=ab initio prediction:Prodigal:2.6,similar to AA sequence:UniProtKB:P67062;locus_tag=JPDIJPMC_01506;product=Demethylmenaquinone methyltransferase
1	Prodigal:2.6	CDS	1531110	1532069	.	+	0	ID=JPDIJPMC_01507;eC_number=2.5.1.30;Name=hepT;dbxref=COG:COG0142;gene=hepT;inference=ab initio prediction:Prodigal:2.6,similar to AA sequence:UniProtKB:P31114;locus_tag=JPDIJPMC_01507;product=Heptaprenyl diphosphate synthase component 2
1	Prodigal:2.6	CDS	1532188	1532658	.	+	0	ID=JPDIJPMC_01508;eC_number=2.7.4.6;Name=ndk;dbxref=COG:COG0105;gene=ndk;inference=ab initio prediction:Prodigal:2.6,similar to AA sequence:UniProtKB:Q5HFV4;locus_tag=JPDIJPMC_01508;product=Nucleoside diphosphate kinase
1	Prodigal:2.6	CDS	1533067	1534305	.	+	0	ID=JPDIJPMC_01509;eC_number=4.2.3.5;Name=aroC;dbxref=COG:COG0082;gene=aroC;inference=ab initio prediction:Prodigal:2.6,similar to AA sequence:UniProtKB:Q59803;locus_tag=JPDIJPMC_01509;product=Chorismate synthase
1	Prodigal:2.6	CDS	1534333	1535397	.	+	0	ID=JPDIJPMC_01510;eC_number=4.2.3.4;Name=aroB;gene=aroB;inference=ab initio prediction:Prodigal:2.6,similar to AA sequence:UniProtKB:Q6GGU4;locus_tag=JPDIJPMC_01510;product=3-dehydroquinate synthase
1	Prodigal:2.6	CDS	1535407	1536708	.	+	0	ID=JPDIJPMC_01511;eC_number=2.5.1.19;Name=aroA_2;gene=aroA_2;inference=ab initio prediction:Prodigal:2.6,similar to AA sequence:UniProtKB:P63585;locus_tag=JPDIJPMC_01511;product=3-phosphoshikimate 1-carboxyvinyltransferase
1	Prodigal:2.6	CDS	1536712	1537956	.	+	0	ID=JPDIJPMC_01512;Name=lapB;gene=lapB;inference=ab initio prediction:Prodigal:2.6,protein motif:HAMAP:MF_00994;locus_tag=JPDIJPMC_01512;product=Lipopolysaccharide assembly protein B
1	Prodigal:2.6	CDS	1537970	1538533	.	+	0	ID=JPDIJPMC_01513;inference=ab initio prediction:Prodigal:2.6;locus_tag=JPDIJPMC_01513;product=hypothetical protein
1	Prodigal:2.6	CDS	1538545	1539138	.	+	0	ID=JPDIJPMC_01514;inference=ab initio prediction:Prodigal:2.6;locus_tag=JPDIJPMC_01514;product=hypothetical protein
1	Prodigal:2.6	CDS	1539183	1539878	.	+	0	ID=JPDIJPMC_01515;inference=ab initio prediction:Prodigal:2.6;locus_tag=JPDIJPMC_01515;product=hypothetical protein
1	Prodigal:2.6	CDS	1540059	1540376	.	+	0	ID=JPDIJPMC_01516;Name=ypjD;dbxref=COG:COG1694;gene=ypjD;inference=ab initio prediction:Prodigal:2.6,similar to AA sequence:UniProtKB:P42979;locus_tag=JPDIJPMC_01516;product=putative protein YpjD
1	Prodigal:2.6	CDS	1540398	1541540	.	+	0	ID=JPDIJPMC_01517;eC_number=2.4.1.-;Name=bshA;dbxref=COG:COG0438;gene=bshA;inference=ab initio prediction:Prodigal:2.6,similar to AA sequence:UniProtKB:Q81ST7;locus_tag=JPDIJPMC_01517;product=N-acetyl-alpha-D-glucosaminyl L-malate synthase
1	Prodigal:2.6	CDS	1541530	1542732	.	+	0	ID=JPDIJPMC_01518;eC_number=2.7.7.72;Name=cca;gene=cca;inference=ab initio prediction:Prodigal:2.6,similar to AA sequence:UniProtKB:Q7SIB1;locus_tag=JPDIJPMC_01518;product=CCA-adding enzyme
1	Prodigal:2.6	CDS	1542719	1543690	.	+	0	ID=JPDIJPMC_01519;eC_number=6.3.4.15;Name=birA_2;dbxref=COG:COG0340;gene=birA_2;inference=ab initio prediction:Prodigal:2.6,similar to AA sequence:UniProtKB:P0CI75;locus_tag=JPDIJPMC_01519;product=Bifunctional ligase/repressor BirA
1	Prodigal:2.6	CDS	1543715	1546423	.	+	0	ID=JPDIJPMC_01520;eC_number=3.6.4.12;Name=dinG;dbxref=COG:COG0847;gene=dinG;inference=ab initio prediction:Prodigal:2.6,similar to AA sequence:UniProtKB:Q2FYH5;locus_tag=JPDIJPMC_01520;product=putative ATP-dependent helicase DinG
1	Prodigal:2.6	CDS	1546544	1547836	.	+	0	ID=JPDIJPMC_01521;eC_number=6.1.1.22;Name=asnS;gene=asnS;inference=ab initio prediction:Prodigal:2.6,similar to AA sequence:UniProtKB:P67572;locus_tag=JPDIJPMC_01521;product=Asparagine--tRNA ligase
1	Prodigal:2.6	CDS	1547929	1548615	.	+	0	ID=JPDIJPMC_01522;Name=dnaD;dbxref=COG:COG3935;gene=dnaD;inference=ab initio prediction:Prodigal:2.6,similar to AA sequence:UniProtKB:P39787;locus_tag=JPDIJPMC_01522;product=DNA replication protein DnaD
1	Prodigal:2.6	CDS	1548605	1549264	.	+	0	ID=JPDIJPMC_01523;eC_number=4.2.99.18;Name=nth;dbxref=COG:COG0177;gene=nth;inference=ab initio prediction:Prodigal:2.6,similar to AA sequence:UniProtKB:P0AB83;locus_tag=JPDIJPMC_01523;product=Endonuclease III
1	Prodigal:2.6	CDS	1549269	1549601	.	+	0	ID=JPDIJPMC_01524;inference=ab initio prediction:Prodigal:2.6;locus_tag=JPDIJPMC_01524;product=hypothetical protein
1	Prodigal:2.6	CDS	1549791	1552022	.	-	0	ID=JPDIJPMC_01525;Name=ponA;dbxref=COG:COG0744;gene=ponA;inference=ab initio prediction:Prodigal:2.6,similar to AA sequence:UniProtKB:P39793;locus_tag=JPDIJPMC_01525;product=Penicillin-binding protein 1A/1B
1	Prodigal:2.6	CDS	1552019	1552648	.	-	0	ID=JPDIJPMC_01526;eC_number=3.1.22.-;Name=recU;gene=recU;inference=ab initio prediction:Prodigal:2.6,similar to AA sequence:UniProtKB:P68817;locus_tag=JPDIJPMC_01526;product=Holliday junction resolvase RecU
1	Prodigal:2.6	CDS	1552989	1553321	.	+	0	ID=JPDIJPMC_01527;inference=ab initio prediction:Prodigal:2.6;locus_tag=JPDIJPMC_01527;product=hypothetical protein
1	Prodigal:2.6	CDS	1553333	1553899	.	+	0	ID=JPDIJPMC_01528;inference=ab initio prediction:Prodigal:2.6,similar to AA sequence:UniProtKB:P50838;locus_tag=JPDIJPMC_01528;note=UPF0398 protein YpsA;product=hypothetical protein
1	Prodigal:2.6	CDS	1553841	1554251	.	+	0	ID=JPDIJPMC_01529;Name=gpsB;gene=gpsB;inference=ab initio prediction:Prodigal:2.6,similar to AA sequence:UniProtKB:Q7A5L1;locus_tag=JPDIJPMC_01529;product=Cell cycle protein GpsB
1	Prodigal:2.6	CDS	1554894	1556030	.	+	0	ID=JPDIJPMC_01530;eC_number=2.1.1.173;Name=rlmL;dbxref=COG:COG0116;gene=rlmL;inference=ab initio prediction:Prodigal:2.6,similar to AA sequence:UniProtKB:Q9K0V4;locus_tag=JPDIJPMC_01530;product=Ribosomal RNA large subunit methyltransferase L
1	Prodigal:2.6	CDS	1556162	1556836	.	+	0	ID=JPDIJPMC_01531;inference=ab initio prediction:Prodigal:2.6;locus_tag=JPDIJPMC_01531;product=hypothetical protein
1	Prodigal:2.6	CDS	1557247	1557921	.	-	0	ID=JPDIJPMC_01532;inference=ab initio prediction:Prodigal:2.6;locus_tag=JPDIJPMC_01532;product=hypothetical protein
1	Prodigal:2.6	CDS	1558035	1558991	.	+	0	ID=JPDIJPMC_01533;eC_number=2.1.1.45;Name=thyA_2;dbxref=COG:COG0207;gene=thyA_2;inference=ab initio prediction:Prodigal:2.6,similar to AA sequence:UniProtKB:P67046;locus_tag=JPDIJPMC_01533;product=Thymidylate synthase
1	Prodigal:2.6	CDS	1559033	1559518	.	+	0	ID=JPDIJPMC_01534;eC_number=1.5.1.3;Name=dfrA_2;gene=dfrA_2;inference=ab initio prediction:Prodigal:2.6,similar to AA sequence:UniProtKB:P13955;locus_tag=JPDIJPMC_01534;product=Dihydrofolate reductase type 1 from
1	Prodigal:2.6	CDS	1559528	1559950	.	+	0	ID=JPDIJPMC_01535;inference=ab initio prediction:Prodigal:2.6,similar to AA sequence:UniProtKB:Q8NWR0;locus_tag=JPDIJPMC_01535;product=DegV domain-containing protein
1	Prodigal:2.6	CDS	1559982	1560656	.	-	0	ID=JPDIJPMC_01536;inference=ab initio prediction:Prodigal:2.6;locus_tag=JPDIJPMC_01536;product=hypothetical protein
1	Prodigal:2.6	CDS	1560745	1564182	.	+	0	ID=JPDIJPMC_01537;eC_number=3.6.5.5;dbxref=COG:COG0699;inference=ab initio prediction:Prodigal:2.6,similar to AA sequence:UniProtKB:B2IZD3;locus_tag=JPDIJPMC_01537;product=Bacterial dynamin-like protein
1	Prodigal:2.6	CDS	1564201	1565079	.	+	0	ID=JPDIJPMC_01538;eC_number=3.1.11.-;Name=ypcP;dbxref=COG:COG0258;gene=ypcP;inference=ab initio prediction:Prodigal:2.6,similar to AA sequence:UniProtKB:P54161;locus_tag=JPDIJPMC_01538;product=5'-3' exonuclease
1	Prodigal:2.6	CDS	1565321	1595872	.	+	0	ID=JPDIJPMC_01539;Name=ebh_2;gene=ebh_2;inference=ab initio prediction:Prodigal:2.6,similar to AA sequence:UniProtKB:Q8NWQ6;locus_tag=JPDIJPMC_01539;product=Extracellular matrix-binding protein ebh
1	Prodigal:2.6	CDS	1596044	1596439	.	-	0	ID=JPDIJPMC_01540;Name=rnhA;dbxref=COG:COG0328;gene=rnhA;inference=ab initio prediction:Prodigal:2.6,similar to AA sequence:UniProtKB:P54162;locus_tag=JPDIJPMC_01540;product=14.7 kDa ribonuclease H-like protein
1	Prodigal:2.6	CDS	1596764	1597468	.	-	0	ID=JPDIJPMC_01541;Name=yhhQ;dbxref=COG:COG1738;gene=yhhQ;inference=ab initio prediction:Prodigal:2.6,similar to AA sequence:UniProtKB:P37619;locus_tag=JPDIJPMC_01541;product=Queuosine precursor transporter
1	Prodigal:2.6	CDS	1597719	1597913	.	+	0	ID=JPDIJPMC_01542;inference=ab initio prediction:Prodigal:2.6;locus_tag=JPDIJPMC_01542;product=hypothetical protein
1	Prodigal:2.6	CDS	1597925	1598185	.	+	0	ID=JPDIJPMC_01543;inference=ab initio prediction:Prodigal:2.6;locus_tag=JPDIJPMC_01543;product=hypothetical protein
1	Prodigal:2.6	CDS	1598234	1598674	.	+	0	ID=JPDIJPMC_01544;inference=ab initio prediction:Prodigal:2.6,similar to AA sequence:UniProtKB:Q7A5M6;locus_tag=JPDIJPMC_01544;note=UPF0403 protein SA1261;product=hypothetical protein
1	Prodigal:2.6	CDS	1598886	1599935	.	+	0	ID=JPDIJPMC_01545;dbxref=COG:COG0577;inference=ab initio prediction:Prodigal:2.6,similar to AA sequence:UniProtKB:P9WG17;locus_tag=JPDIJPMC_01545;product=putative ABC transporter permease
1	Prodigal:2.6	CDS	1599951	1600613	.	+	0	ID=JPDIJPMC_01546;Name=ytrE;dbxref=COG:COG1136;gene=ytrE;inference=ab initio prediction:Prodigal:2.6,similar to AA sequence:UniProtKB:O34392;locus_tag=JPDIJPMC_01546;product=ABC transporter ATP-binding protein YtrE
1	Prodigal:2.6	CDS	1600927	1601883	.	+	0	ID=JPDIJPMC_01547;eC_number=2.1.1.45;Name=thyA_3;dbxref=COG:COG0207;gene=thyA_3;inference=ab initio prediction:Prodigal:2.6,similar to AA sequence:UniProtKB:P67046;locus_tag=JPDIJPMC_01547;product=Thymidylate synthase
1	Prodigal:2.6	CDS	1601925	1602410	.	+	0	ID=JPDIJPMC_01548;eC_number=1.5.1.3;Name=dfrA_3;gene=dfrA_3;inference=ab initio prediction:Prodigal:2.6,similar to AA sequence:UniProtKB:P13955;locus_tag=JPDIJPMC_01548;product=Dihydrofolate reductase type 1 from
1	Prodigal:2.6	CDS	1602420	1603268	.	+	0	ID=JPDIJPMC_01549;inference=ab initio prediction:Prodigal:2.6,similar to AA sequence:UniProtKB:Q8NWR0;locus_tag=JPDIJPMC_01549;product=DegV domain-containing protein
1	Prodigal:2.6	CDS	1603371	1603895	.	+	0	ID=JPDIJPMC_01550;eC_number=1.8.4.11;Name=msrA2;dbxref=COG:COG0225;gene=msrA2;inference=ab initio prediction:Prodigal:2.6,similar to AA sequence:UniProtKB:P0A086;locus_tag=JPDIJPMC_01550;product=Peptide methionine sulfoxide reductase MsrA 2
1	Prodigal:2.6	CDS	1603892	1604320	.	+	0	ID=JPDIJPMC_01551;eC_number=1.8.4.12;Name=msrB;gene=msrB;inference=ab initio prediction:Prodigal:2.6,similar to AA sequence:UniProtKB:P99065;locus_tag=JPDIJPMC_01551;product=Peptide methionine sulfoxide reductase MsrB
1	Prodigal:2.6	CDS	1604333	1604833	.	+	0	ID=JPDIJPMC_01552;Name=crr;gene=crr;inference=ab initio prediction:Prodigal:2.6,similar to AA sequence:UniProtKB:P60857;locus_tag=JPDIJPMC_01552;product=PTS system glucose-specific EIIA component
1	Prodigal:2.6	CDS	1604833	1605057	.	+	0	ID=JPDIJPMC_01553;inference=ab initio prediction:Prodigal:2.6,similar to AA sequence:UniProtKB:Q7A0W3;locus_tag=JPDIJPMC_01553;note=UPF0346 protein MW1311;product=hypothetical protein
1	Prodigal:2.6	CDS	1605402	1606877	.	+	0	ID=JPDIJPMC_01554;eC_number=3.4.21.-;inference=ab initio prediction:Prodigal:2.6,similar to AA sequence:UniProtKB:Q7A5M9;locus_tag=JPDIJPMC_01554;product=putative CtpA-like serine protease
1	Prodigal:2.6	CDS	1607213	1607716	.	+	0	ID=JPDIJPMC_01555;inference=ab initio prediction:Prodigal:2.6;locus_tag=JPDIJPMC_01555;product=hypothetical protein
1	Prodigal:2.6	CDS	1607734	1608807	.	+	0	ID=JPDIJPMC_01556;eC_number=2.4.1.227;Name=murG;gene=murG;inference=ab initio prediction:Prodigal:2.6,similar to AA sequence:UniProtKB:P65482;locus_tag=JPDIJPMC_01556;product=UDP-N-acetylglucosamine--N-acetylmuramyl-(pentapeptide) pyrophosphoryl-undecaprenol N-acetylglucosamine transferase
1	Prodigal:2.6	CDS	1608820	1609434	.	+	0	ID=JPDIJPMC_01557;eC_number=3.1.3.27;Name=pgpB_1;dbxref=COG:COG0671;gene=pgpB_1;inference=ab initio prediction:Prodigal:2.6,similar to AA sequence:UniProtKB:O34349;locus_tag=JPDIJPMC_01557;product=Phosphatidylglycerophosphatase B
1	Prodigal:2.6	CDS	1609785	1610876	.	+	0	ID=JPDIJPMC_01558;eC_number=3.6.3.20;Name=ugpC;dbxref=COG:COG3839;gene=ugpC;inference=ab initio prediction:Prodigal:2.6,similar to AA sequence:UniProtKB:P10907;locus_tag=JPDIJPMC_01558;product=sn-glycerol-3-phosphate import ATP-binding protein UgpC
1	Prodigal:2.6	CDS	1610873	1611829	.	+	0	ID=JPDIJPMC_01559;Name=yteP;dbxref=COG:COG4209;gene=yteP;inference=ab initio prediction:Prodigal:2.6,similar to AA sequence:UniProtKB:C0SPB3;locus_tag=JPDIJPMC_01559;product=putative multiple-sugar transport system permease YteP
1	Prodigal:2.6	CDS	1611841	1613529	.	+	0	ID=JPDIJPMC_01560;Name=lipO;dbxref=COG:COG1653;gene=lipO;inference=ab initio prediction:Prodigal:2.6,similar to AA sequence:UniProtKB:P37966;locus_tag=JPDIJPMC_01560;product=Lipoprotein LipO
1	Prodigal:2.6	CDS	1613545	1614441	.	+	0	ID=JPDIJPMC_01561;Name=araQ;dbxref=COG:COG0395;gene=araQ;inference=ab initio prediction:Prodigal:2.6,similar to AA sequence:UniProtKB:P94530;locus_tag=JPDIJPMC_01561;product=L-arabinose transport system permease protein AraQ
1	Prodigal:2.6	CDS	1614455	1615309	.	+	0	ID=JPDIJPMC_01562;eC_number=3.1.4.53;Name=cpdA_3;gene=cpdA_3;inference=ab initio prediction:Prodigal:2.6,protein motif:HAMAP:MF_00905;locus_tag=JPDIJPMC_01562;product=3'%2C5'-cyclic adenosine monophosphate phosphodiesterase CpdA
1	Prodigal:2.6	CDS	1615296	1616621	.	+	0	ID=JPDIJPMC_01563;Name=yeeO;dbxref=COG:COG0534;gene=yeeO;inference=ab initio prediction:Prodigal:2.6,similar to AA sequence:UniProtKB:P76352;locus_tag=JPDIJPMC_01563;product=putative FMN/FAD exporter YeeO
1	Prodigal:2.6	CDS	1616628	1617395	.	+	0	ID=JPDIJPMC_01564;Name=glpR;dbxref=COG:COG1349;gene=glpR;inference=ab initio prediction:Prodigal:2.6,similar to AA sequence:UniProtKB:P0ACL0;locus_tag=JPDIJPMC_01564;product=Glycerol-3-phosphate regulon repressor
1	Prodigal:2.6	CDS	1617954	1618613	.	+	0	ID=JPDIJPMC_01565;Name=arlR;dbxref=COG:COG0745;gene=arlR;inference=ab initio prediction:Prodigal:2.6,similar to AA sequence:UniProtKB:Q9KJN4;locus_tag=JPDIJPMC_01565;product=Response regulator ArlR
1	Prodigal:2.6	CDS	1618610	1619980	.	+	0	ID=JPDIJPMC_01566;eC_number=2.7.13.3;Name=arlS;dbxref=COG:COG0642;gene=arlS;inference=ab initio prediction:Prodigal:2.6,similar to AA sequence:UniProtKB:Q9KJN3;locus_tag=JPDIJPMC_01566;product=Signal transduction histidine-protein kinase ArlS
1	Prodigal:2.6	CDS	1620395	1623199	.	+	0	ID=JPDIJPMC_01567;eC_number=1.2.4.2;Name=odhA;gene=odhA;inference=ab initio prediction:Prodigal:2.6,similar to AA sequence:UniProtKB:Q99U74;locus_tag=JPDIJPMC_01567;product=2-oxoglutarate dehydrogenase E1 component
1	Prodigal:2.6	CDS	1623218	1624480	.	+	0	ID=JPDIJPMC_01568;eC_number=2.3.1.61;Name=odhB;gene=odhB;inference=ab initio prediction:Prodigal:2.6,similar to AA sequence:UniProtKB:Q7A5N4;locus_tag=JPDIJPMC_01568;product=Dihydrolipoyllysine-residue succinyltransferase component of 2-oxoglutarate dehydrogenase complex
1	Prodigal:2.6	CDS	1624637	1624810	.	-	0	ID=JPDIJPMC_01569;inference=ab initio prediction:Prodigal:2.6;locus_tag=JPDIJPMC_01569;product=hypothetical protein
1	Prodigal:2.6	CDS	1625011	1625820	.	+	0	ID=JPDIJPMC_01570;eC_number=1.13.11.-;Name=mhqA;dbxref=COG:COG0346;gene=mhqA;inference=ab initio prediction:Prodigal:2.6,similar to AA sequence:UniProtKB:O34689;locus_tag=JPDIJPMC_01570;product=Putative ring-cleaving dioxygenase MhqA
1	Prodigal:2.6	CDS	1625845	1626048	.	+	0	ID=JPDIJPMC_01571;inference=ab initio prediction:Prodigal:2.6;locus_tag=JPDIJPMC_01571;product=hypothetical protein
1	Prodigal:2.6	CDS	1626226	1627017	.	+	0	ID=JPDIJPMC_01572;Name=nirQ;dbxref=COG:COG0714;gene=nirQ;inference=ab initio prediction:Prodigal:2.6,similar to AA sequence:UniProtKB:Q02441;locus_tag=JPDIJPMC_01572;product=Denitrification regulatory protein NirQ
1	Prodigal:2.6	CDS	1627030	1628919	.	+	0	ID=JPDIJPMC_01573;eC_number=6.6.1.2;Name=cobT;gene=cobT;inference=ab initio prediction:Prodigal:2.6,similar to AA sequence:UniProtKB:P29934;locus_tag=JPDIJPMC_01573;product=Aerobic cobaltochelatase subunit CobT
1	Prodigal:2.6	CDS	1629106	1630449	.	+	0	ID=JPDIJPMC_01574;Name=brnQ_2;dbxref=COG:COG1114;gene=brnQ_2;inference=ab initio prediction:Prodigal:2.6,similar to AA sequence:UniProtKB:P0AD99;locus_tag=JPDIJPMC_01574;product=Branched-chain amino acid transport system 2 carrier protein
1	Prodigal:2.6	CDS	1630525	1631655	.	-	0	ID=JPDIJPMC_01575;inference=ab initio prediction:Prodigal:2.6,similar to AA sequence:UniProtKB:P60108;locus_tag=JPDIJPMC_01575;product=TelA-like protein
1	Prodigal:2.6	CDS	1631678	1632304	.	-	0	ID=JPDIJPMC_01576;inference=ab initio prediction:Prodigal:2.6;locus_tag=JPDIJPMC_01576;product=hypothetical protein
1	Prodigal:2.6	CDS	1632344	1632613	.	-	0	ID=JPDIJPMC_01577;eC_number=3.6.1.7;Name=acyP;dbxref=COG:COG1254;gene=acyP;inference=ab initio prediction:Prodigal:2.6,similar to AA sequence:UniProtKB:O35031;locus_tag=JPDIJPMC_01577;product=Acylphosphatase
1	Prodigal:2.6	CDS	1632772	1633080	.	+	0	ID=JPDIJPMC_01578;inference=ab initio prediction:Prodigal:2.6;locus_tag=JPDIJPMC_01578;product=hypothetical protein
1	Prodigal:2.6	CDS	1633261	1633461	.	+	0	ID=JPDIJPMC_01579;Name=cspA_1;dbxref=COG:COG1278;gene=cspA_1;inference=ab initio prediction:Prodigal:2.6,similar to AA sequence:UniProtKB:Q2FYN2;locus_tag=JPDIJPMC_01579;product=Cold shock protein CspA
1	Prodigal:2.6	CDS	1633820	1634104	.	+	0	ID=JPDIJPMC_01580;inference=ab initio prediction:Prodigal:2.6;locus_tag=JPDIJPMC_01580;product=hypothetical protein
1	Prodigal:2.6	CDS	1634182	1635354	.	+	0	ID=JPDIJPMC_01581;inference=ab initio prediction:Prodigal:2.6;locus_tag=JPDIJPMC_01581;product=hypothetical protein
1	Prodigal:2.6	CDS	1635739	1636149	.	+	0	ID=JPDIJPMC_01582;inference=ab initio prediction:Prodigal:2.6;locus_tag=JPDIJPMC_01582;product=hypothetical protein
1	Prodigal:2.6	CDS	1636136	1636999	.	+	0	ID=JPDIJPMC_01583;eC_number=3.6.3.-;Name=thiQ;dbxref=COG:COG3840;gene=thiQ;inference=ab initio prediction:Prodigal:2.6,similar to AA sequence:UniProtKB:P44986;locus_tag=JPDIJPMC_01583;product=Thiamine import ATP-binding protein ThiQ
1	Prodigal:2.6	CDS	1637008	1637757	.	+	0	ID=JPDIJPMC_01584;inference=ab initio prediction:Prodigal:2.6;locus_tag=JPDIJPMC_01584;product=hypothetical protein
1	Prodigal:2.6	CDS	1637889	1639154	.	-	0	ID=JPDIJPMC_01585;eC_number=4.1.1.20;Name=lysA;dbxref=COG:COG0019;gene=lysA;inference=ab initio prediction:Prodigal:2.6,similar to AA sequence:UniProtKB:P9WIU7;locus_tag=JPDIJPMC_01585;product=Diaminopimelate decarboxylase
1	Prodigal:2.6	CDS	1639155	1640228	.	-	0	ID=JPDIJPMC_01586;eC_number=5.1.1.1;Name=alr;gene=alr;inference=ab initio prediction:Prodigal:2.6,similar to AA sequence:UniProtKB:Q9S5V6;locus_tag=JPDIJPMC_01586;product=Alanine racemase
1	Prodigal:2.6	CDS	1640234	1641385	.	-	0	ID=JPDIJPMC_01587;eC_number=3.-.-.-;Name=yxeP_3;dbxref=COG:COG1473;gene=yxeP_3;inference=ab initio prediction:Prodigal:2.6,similar to AA sequence:UniProtKB:P54955;locus_tag=JPDIJPMC_01587;product=putative hydrolase YxeP
1	Prodigal:2.6	CDS	1641543	1642265	.	-	0	ID=JPDIJPMC_01588;eC_number=2.3.1.89;Name=dapH;dbxref=COG:COG2171;gene=dapH;inference=ab initio prediction:Prodigal:2.6,similar to AA sequence:UniProtKB:Q7A2S0;locus_tag=JPDIJPMC_01588;product=2%2C3%2C4%2C5-tetrahydropyridine-2%2C6-dicarboxylate N-acetyltransferase
1	Prodigal:2.6	CDS	1642287	1643009	.	-	0	ID=JPDIJPMC_01589;eC_number=1.17.1.8;Name=dapB;dbxref=COG:COG0289;gene=dapB;inference=ab initio prediction:Prodigal:2.6,similar to AA sequence:UniProtKB:Q5HG24;locus_tag=JPDIJPMC_01589;product=4-hydroxy-tetrahydrodipicolinate reductase
1	Prodigal:2.6	CDS	1643009	1643893	.	-	0	ID=JPDIJPMC_01590;eC_number=4.3.3.7;Name=dapA;gene=dapA;inference=ab initio prediction:Prodigal:2.6,similar to AA sequence:UniProtKB:Q6GH13;locus_tag=JPDIJPMC_01590;product=4-hydroxy-tetrahydrodipicolinate synthase
1	Prodigal:2.6	CDS	1643895	1644884	.	-	0	ID=JPDIJPMC_01591;eC_number=1.2.1.11;Name=asd;dbxref=COG:COG0136;gene=asd;inference=ab initio prediction:Prodigal:2.6,similar to AA sequence:UniProtKB:Q04797;locus_tag=JPDIJPMC_01591;product=Aspartate-semialdehyde dehydrogenase
1	Prodigal:2.6	CDS	1644955	1646187	.	-	0	ID=JPDIJPMC_01592;eC_number=2.7.2.4;Name=lysC;dbxref=COG:COG0527;gene=lysC;inference=ab initio prediction:Prodigal:2.6,similar to AA sequence:UniProtKB:P08495;locus_tag=JPDIJPMC_01592;product=Aspartokinase 2
1	Prodigal:2.6	CDS	1646764	1648371	.	-	0	ID=JPDIJPMC_01593;Name=ybiT;dbxref=COG:COG0488;gene=ybiT;inference=ab initio prediction:Prodigal:2.6,similar to AA sequence:UniProtKB:P0A9U3;locus_tag=JPDIJPMC_01593;product=putative ABC transporter ATP-binding protein YbiT
1	Prodigal:2.6	CDS	1648586	1649482	.	+	0	ID=JPDIJPMC_01594;Name=cvfB;gene=cvfB;inference=ab initio prediction:Prodigal:2.6,similar to AA sequence:UniProtKB:Q7A5Q1;locus_tag=JPDIJPMC_01594;product=Conserved virulence factor B
1	Prodigal:2.6	CDS	1650086	1651063	.	+	0	ID=JPDIJPMC_01595;Name=pstS;gene=pstS;inference=ab initio prediction:Prodigal:2.6,similar to AA sequence:UniProtKB:Q7A5Q2;locus_tag=JPDIJPMC_01595;product=Phosphate-binding protein PstS
1	Prodigal:2.6	CDS	1651270	1652196	.	+	0	ID=JPDIJPMC_01596;Name=pstC1;dbxref=COG:COG0573;gene=pstC1;inference=ab initio prediction:Prodigal:2.6,similar to AA sequence:UniProtKB:P9WG07;locus_tag=JPDIJPMC_01596;product=Phosphate transport system permease protein PstC 1
1	Prodigal:2.6	CDS	1652198	1653103	.	+	0	ID=JPDIJPMC_01597;Name=pstA;dbxref=COG:COG0581;gene=pstA;inference=ab initio prediction:Prodigal:2.6,similar to AA sequence:UniProtKB:P07654;locus_tag=JPDIJPMC_01597;product=Phosphate transport system permease protein PstA
1	Prodigal:2.6	CDS	1653196	1654071	.	+	0	ID=JPDIJPMC_01598;eC_number=3.6.3.27;Name=pstB3;dbxref=COG:COG1117;gene=pstB3;inference=ab initio prediction:Prodigal:2.6,similar to AA sequence:UniProtKB:P0A2V9;locus_tag=JPDIJPMC_01598;product=Phosphate import ATP-binding protein PstB 3
1	Prodigal:2.6	CDS	1654078	1654725	.	+	0	ID=JPDIJPMC_01599;Name=phoU;dbxref=COG:COG0704;gene=phoU;inference=ab initio prediction:Prodigal:2.6,similar to AA sequence:UniProtKB:Q83WB2;locus_tag=JPDIJPMC_01599;product=Phosphate-specific transport system accessory protein PhoU
1	Prodigal:2.6	CDS	1654819	1656630	.	-	0	ID=JPDIJPMC_01600;eC_number=3.4.24.-;Name=pepF1_1;gene=pepF1_1;inference=ab initio prediction:Prodigal:2.6,similar to AA sequence:UniProtKB:P54124;locus_tag=JPDIJPMC_01600;product=Oligoendopeptidase F%2C plasmid
1	Prodigal:2.6	CDS	1656878	1657216	.	+	0	ID=JPDIJPMC_01601;inference=ab initio prediction:Prodigal:2.6;locus_tag=JPDIJPMC_01601;product=hypothetical protein
1	Prodigal:2.6	CDS	1657395	1658396	.	+	0	ID=JPDIJPMC_01602;Name=gsiC;dbxref=COG:COG0601;gene=gsiC;inference=ab initio prediction:Prodigal:2.6,similar to AA sequence:UniProtKB:P75798;locus_tag=JPDIJPMC_01602;product=Glutathione transport system permease protein GsiC
1	Prodigal:2.6	CDS	1658386	1659240	.	+	0	ID=JPDIJPMC_01603;Name=gsiD_2;dbxref=COG:COG1173;gene=gsiD_2;inference=ab initio prediction:Prodigal:2.6,similar to AA sequence:UniProtKB:P75799;locus_tag=JPDIJPMC_01603;product=Glutathione transport system permease protein GsiD
1	Prodigal:2.6	CDS	1659203	1659979	.	+	0	ID=JPDIJPMC_01604;Name=oppD_2;dbxref=COG:COG0444;gene=oppD_2;inference=ab initio prediction:Prodigal:2.6,similar to AA sequence:UniProtKB:P24136;locus_tag=JPDIJPMC_01604;product=Oligopeptide transport ATP-binding protein OppD
1	Prodigal:2.6	CDS	1659982	1660677	.	+	0	ID=JPDIJPMC_01605;Name=ddpF;dbxref=COG:COG1124;gene=ddpF;inference=ab initio prediction:Prodigal:2.6,similar to AA sequence:UniProtKB:P77622;locus_tag=JPDIJPMC_01605;product=putative D%2CD-dipeptide transport ATP-binding protein DdpF
1	Prodigal:2.6	CDS	1660807	1661817	.	-	0	ID=JPDIJPMC_01606;Name=yclQ_1;dbxref=COG:COG4607;gene=yclQ_1;inference=ab initio prediction:Prodigal:2.6,similar to AA sequence:UniProtKB:P94421;locus_tag=JPDIJPMC_01606;product=putative ABC transporter solute-binding protein YclQ
1	Prodigal:2.6	CDS	1661882	1662646	.	-	0	ID=JPDIJPMC_01607;eC_number=3.6.1.-;Name=cof;gene=cof;inference=ab initio prediction:Prodigal:2.6,protein motif:HAMAP:MF_01847;locus_tag=JPDIJPMC_01607;product=HMP-PP phosphatase
1	Prodigal:2.6	CDS	1663666	1664919	.	-	0	ID=JPDIJPMC_01608;eC_number=2.3.2.18;Name=femB;dbxref=COG:COG2348;gene=femB;inference=ab initio prediction:Prodigal:2.6,similar to AA sequence:UniProtKB:Q2FYR1;locus_tag=JPDIJPMC_01608;product=Aminoacyltransferase FemB
1	Prodigal:2.6	CDS	1664945	1666198	.	-	0	ID=JPDIJPMC_01609;eC_number=2.3.2.17;Name=femA_2;dbxref=COG:COG2348;gene=femA_2;inference=ab initio prediction:Prodigal:2.6,similar to AA sequence:UniProtKB:Q2FYR2;locus_tag=JPDIJPMC_01609;product=Aminoacyltransferase FemA
1	Prodigal:2.6	CDS	1666173	1666295	.	-	0	ID=JPDIJPMC_01610;inference=ab initio prediction:Prodigal:2.6;locus_tag=JPDIJPMC_01610;product=hypothetical protein
1	Prodigal:2.6	CDS	1666471	1667130	.	-	0	ID=JPDIJPMC_01611;eC_number=3.1.2.-;Name=hchA;dbxref=COG:COG0693;gene=hchA;inference=ab initio prediction:Prodigal:2.6,similar to AA sequence:UniProtKB:Q2G0M7;locus_tag=JPDIJPMC_01611;product=Protein/nucleic acid deglycase HchA
1	Prodigal:2.6	CDS	1667321	1668052	.	-	0	ID=JPDIJPMC_01612;eC_number=4.2.1.20;Name=trpA;dbxref=COG:COG0159;gene=trpA;inference=ab initio prediction:Prodigal:2.6,similar to AA sequence:UniProtKB:Q97P33;locus_tag=JPDIJPMC_01612;product=Tryptophan synthase alpha chain
1	Prodigal:2.6	CDS	1668045	1668392	.	-	0	ID=JPDIJPMC_01613;eC_number=4.2.1.20;Name=trpB_1;dbxref=COG:COG0133;gene=trpB_1;inference=ab initio prediction:Prodigal:2.6,similar to AA sequence:UniProtKB:Q81TL8;locus_tag=JPDIJPMC_01613;product=Tryptophan synthase beta chain
1	Prodigal:2.6	CDS	1668434	1669252	.	-	0	ID=JPDIJPMC_01614;eC_number=4.2.1.20;Name=trpB_2;dbxref=COG:COG0133;gene=trpB_2;inference=ab initio prediction:Prodigal:2.6,similar to AA sequence:UniProtKB:Q81TL8;locus_tag=JPDIJPMC_01614;product=Tryptophan synthase beta chain
1	Prodigal:2.6	CDS	1669256	1669879	.	-	0	ID=JPDIJPMC_01615;eC_number=5.3.1.24;Name=trpF;dbxref=COG:COG0135;gene=trpF;inference=ab initio prediction:Prodigal:2.6,similar to AA sequence:UniProtKB:Q56320;locus_tag=JPDIJPMC_01615;product=N-(5'-phosphoribosyl)anthranilate isomerase
1	Prodigal:2.6	CDS	1669869	1670657	.	-	0	ID=JPDIJPMC_01616;eC_number=4.1.1.48;Name=trpC;gene=trpC;inference=ab initio prediction:Prodigal:2.6,similar to AA sequence:UniProtKB:Q2YRR4;locus_tag=JPDIJPMC_01616;product=Indole-3-glycerol phosphate synthase
1	Prodigal:2.6	CDS	1670661	1671656	.	-	0	ID=JPDIJPMC_01617;eC_number=2.4.2.18;Name=trpD2;dbxref=COG:COG0547;gene=trpD2;inference=ab initio prediction:Prodigal:2.6,similar to AA sequence:UniProtKB:Q8YXQ9;locus_tag=JPDIJPMC_01617;product=Anthranilate phosphoribosyltransferase 2
1	Prodigal:2.6	CDS	1671659	1672225	.	-	0	ID=JPDIJPMC_01618;eC_number=4.1.3.27;Name=trpG;dbxref=COG:COG0512;gene=trpG;inference=ab initio prediction:Prodigal:2.6,similar to AA sequence:UniProtKB:P26922;locus_tag=JPDIJPMC_01618;product=Anthranilate synthase component 2
1	Prodigal:2.6	CDS	1672222	1673628	.	-	0	ID=JPDIJPMC_01619;eC_number=4.1.3.27;Name=trpE;dbxref=COG:COG0147;gene=trpE;inference=ab initio prediction:Prodigal:2.6,similar to AA sequence:UniProtKB:P20580;locus_tag=JPDIJPMC_01619;product=Anthranilate synthase component 1
1	Prodigal:2.6	CDS	1674287	1675375	.	+	0	ID=JPDIJPMC_01620;eC_number=1.3.1.43;Name=tyrC;gene=tyrC;inference=ab initio prediction:Prodigal:2.6,similar to AA sequence:UniProtKB:Q04983;locus_tag=JPDIJPMC_01620;product=Cyclohexadienyl dehydrogenase
1	Prodigal:2.6	CDS	1675447	1676709	.	-	0	ID=JPDIJPMC_01621;Name=umuC;dbxref=COG:COG0389;gene=umuC;inference=ab initio prediction:Prodigal:2.6,similar to AA sequence:UniProtKB:P04152;locus_tag=JPDIJPMC_01621;product=Protein UmuC
1	Prodigal:2.6	CDS	1676853	1677038	.	+	0	ID=JPDIJPMC_01622;eC_number=5.3.2.-;inference=ab initio prediction:Prodigal:2.6,similar to AA sequence:UniProtKB:P99132;locus_tag=JPDIJPMC_01622;product=putative tautomerase.1
1	Prodigal:2.6	CDS	1677579	1678568	.	-	0	ID=JPDIJPMC_01623;Name=msrR;dbxref=COG:COG1316;gene=msrR;inference=ab initio prediction:Prodigal:2.6,similar to AA sequence:UniProtKB:Q7BHL7;locus_tag=JPDIJPMC_01623;product=Regulatory protein MsrR
1	Prodigal:2.6	CDS	1678704	1679219	.	+	0	ID=JPDIJPMC_01624;eC_number=1.8.4.11;Name=msrA1;dbxref=COG:COG0225;gene=msrA1;inference=ab initio prediction:Prodigal:2.6,similar to AA sequence:UniProtKB:P0A081;locus_tag=JPDIJPMC_01624;product=Peptide methionine sulfoxide reductase MsrA 1
1	Prodigal:2.6	CDS	1679413	1681935	.	-	0	ID=JPDIJPMC_01625;eC_number=2.3.2.3;Name=mprF;gene=mprF;inference=ab initio prediction:Prodigal:2.6,similar to AA sequence:UniProtKB:Q7A5R9;locus_tag=JPDIJPMC_01625;product=Phosphatidylglycerol lysyltransferase
1	Prodigal:2.6	CDS	1682189	1683406	.	-	0	ID=JPDIJPMC_01626;dbxref=COG:COG0628;inference=ab initio prediction:Prodigal:2.6,similar to AA sequence:UniProtKB:P9WFM5;locus_tag=JPDIJPMC_01626;product=Putative transport protein
1	Prodigal:2.6	CDS	1683520	1684692	.	-	0	ID=JPDIJPMC_01627;inference=ab initio prediction:Prodigal:2.6;locus_tag=JPDIJPMC_01627;product=hypothetical protein
1	Prodigal:2.6	CDS	1684884	1685885	.	-	0	ID=JPDIJPMC_01628;Name=glcT;dbxref=COG:COG3711;gene=glcT;inference=ab initio prediction:Prodigal:2.6,similar to AA sequence:UniProtKB:O33618;locus_tag=JPDIJPMC_01628;product=GlcA/glcB genes antiterminator
1	Prodigal:2.6	CDS	1685927	1687384	.	-	0	ID=JPDIJPMC_01629;Name=alsT;dbxref=COG:COG1115;gene=alsT;inference=ab initio prediction:Prodigal:2.6,similar to AA sequence:UniProtKB:Q45068;locus_tag=JPDIJPMC_01629;product=Amino-acid carrier protein AlsT
1	Prodigal:2.6	CDS	1687596	1689998	.	-	0	ID=JPDIJPMC_01630;eC_number=5.99.1.3;Name=parC;dbxref=COG:COG0188;gene=parC;inference=ab initio prediction:Prodigal:2.6,similar to AA sequence:UniProtKB:Q2FYS4;locus_tag=JPDIJPMC_01630;product=DNA topoisomerase 4 subunit A
1	Prodigal:2.6	CDS	1689995	1691989	.	-	0	ID=JPDIJPMC_01631;eC_number=5.99.1.3;Name=parE;gene=parE;inference=ab initio prediction:Prodigal:2.6,similar to AA sequence:UniProtKB:P66939;locus_tag=JPDIJPMC_01631;product=DNA topoisomerase 4 subunit B
1	Prodigal:2.6	CDS	1692199	1692807	.	+	0	ID=JPDIJPMC_01632;eC_number=2.3.1.-;Name=plsY;dbxref=COG:COG0344;gene=plsY;inference=ab initio prediction:Prodigal:2.6,similar to AA sequence:UniProtKB:Q45064;locus_tag=JPDIJPMC_01632;product=Glycerol-3-phosphate acyltransferase
1	Prodigal:2.6	CDS	1693051	1693347	.	+	0	ID=JPDIJPMC_01633;inference=ab initio prediction:Prodigal:2.6,similar to AA sequence:UniProtKB:Q7A5S4;locus_tag=JPDIJPMC_01633;product=putative protein
1	Prodigal:2.6	CDS	1693398	1693865	.	-	0	ID=JPDIJPMC_01634;eC_number=3.1.-.-;dbxref=COG:COG0824;inference=ab initio prediction:Prodigal:2.6,similar to AA sequence:UniProtKB:O67466;locus_tag=JPDIJPMC_01634;product=Putative esterase
1	Prodigal:2.6	CDS	1693988	1696693	.	-	0	ID=JPDIJPMC_01635;eC_number=4.2.1.3;Name=acnA;gene=acnA;inference=ab initio prediction:Prodigal:2.6,similar to AA sequence:UniProtKB:P99148;locus_tag=JPDIJPMC_01635;product=Aconitate hydratase A
1	Prodigal:2.6	CDS	1697114	1698754	.	-	0	ID=JPDIJPMC_01636;Name=opuD;dbxref=COG:COG1292;gene=opuD;inference=ab initio prediction:Prodigal:2.6,similar to AA sequence:UniProtKB:P54417;locus_tag=JPDIJPMC_01636;product=Glycine betaine transporter OpuD
1	Prodigal:2.6	CDS	1698921	1699316	.	+	0	ID=JPDIJPMC_01637;Name=mscL;gene=mscL;inference=ab initio prediction:Prodigal:2.6,similar to AA sequence:UniProtKB:P68805;locus_tag=JPDIJPMC_01637;product=Large-conductance mechanosensitive channel
1	Prodigal:2.6	CDS	1699434	1702463	.	-	0	ID=JPDIJPMC_01638;Name=sbcC;gene=sbcC;inference=ab initio prediction:Prodigal:2.6,similar to AA sequence:UniProtKB:A6QGP8;locus_tag=JPDIJPMC_01638;product=Nuclease SbcCD subunit C
1	Prodigal:2.6	CDS	1702467	1703591	.	-	0	ID=JPDIJPMC_01639;Name=sbcD;dbxref=COG:COG0420;gene=sbcD;inference=ab initio prediction:Prodigal:2.6,similar to AA sequence:UniProtKB:Q2FYT4;locus_tag=JPDIJPMC_01639;product=Nuclease SbcCD subunit D
1	Prodigal:2.6	CDS	1703699	1704187	.	-	0	ID=JPDIJPMC_01640;inference=ab initio prediction:Prodigal:2.6;locus_tag=JPDIJPMC_01640;product=hypothetical protein
1	Prodigal:2.6	CDS	1704398	1704625	.	-	0	ID=JPDIJPMC_01641;inference=ab initio prediction:Prodigal:2.6,similar to AA sequence:UniProtKB:P67291;locus_tag=JPDIJPMC_01641;note=UPF0154 protein SA1178;product=hypothetical protein
1	Prodigal:2.6	CDS	1704832	1706820	.	-	0	ID=JPDIJPMC_01642;eC_number=2.2.1.1;Name=tkt;gene=tkt;inference=ab initio prediction:Prodigal:2.6,similar to AA sequence:UniProtKB:P99161;locus_tag=JPDIJPMC_01642;product=Transketolase
1	Prodigal:2.6	CDS	1707052	1707288	.	-	0	ID=JPDIJPMC_01643;inference=ab initio prediction:Prodigal:2.6,similar to AA sequence:UniProtKB:P60076;locus_tag=JPDIJPMC_01643;note=UPF0291 protein SA1176;product=hypothetical protein
1	Prodigal:2.6	CDS	1707449	1707682	.	-	0	ID=JPDIJPMC_01644;inference=ab initio prediction:Prodigal:2.6;locus_tag=JPDIJPMC_01644;product=hypothetical protein
1	Prodigal:2.6	CDS	1707826	1708446	.	+	0	ID=JPDIJPMC_01645;eC_number=3.4.21.88;Name=lexA;dbxref=COG:COG1974;gene=lexA;inference=ab initio prediction:Prodigal:2.6,similar to AA sequence:UniProtKB:P31080;locus_tag=JPDIJPMC_01645;product=LexA repressor
1	Prodigal:2.6	CDS	1708644	1708745	.	-	0	ID=JPDIJPMC_01646;inference=ab initio prediction:Prodigal:2.6;locus_tag=JPDIJPMC_01646;product=hypothetical protein
1	Prodigal:2.6	CDS	1708800	1709741	.	-	0	ID=JPDIJPMC_01647;inference=ab initio prediction:Prodigal:2.6;locus_tag=JPDIJPMC_01647;product=hypothetical protein
1	Prodigal:2.6	CDS	1709839	1710816	.	-	0	ID=JPDIJPMC_01648;eC_number=1.7.1.7;Name=guaC;gene=guaC;inference=ab initio prediction:Prodigal:2.6,similar to AA sequence:UniProtKB:P60563;locus_tag=JPDIJPMC_01648;product=GMP reductase
1	Prodigal:2.6	CDS	1710970	1711239	.	-	0	ID=JPDIJPMC_01649;Name=rpsN2;dbxref=COG:COG0199;gene=rpsN2;inference=ab initio prediction:Prodigal:2.6,similar to AA sequence:UniProtKB:O31587;locus_tag=JPDIJPMC_01649;product=Alternate 30S ribosomal protein S14
1	Prodigal:2.6	CDS	1711404	1711553	.	-	0	ID=JPDIJPMC_01650;Name=rpmG1;dbxref=COG:COG0267;gene=rpmG1;inference=ab initio prediction:Prodigal:2.6,similar to AA sequence:UniProtKB:Q2FYU6;locus_tag=JPDIJPMC_01650;product=50S ribosomal protein L33 1
1	Prodigal:2.6	CDS	1711643	1713157	.	-	0	ID=JPDIJPMC_01651;eC_number=1.11.1.6;Name=katA;dbxref=COG:COG0753;gene=katA;inference=ab initio prediction:Prodigal:2.6,similar to AA sequence:UniProtKB:Q2FYU7;locus_tag=JPDIJPMC_01651;product=Catalase
1	Prodigal:2.6	CDS	1713388	1714836	.	+	0	ID=JPDIJPMC_01652;Name=lysP_2;dbxref=COG:COG0833;gene=lysP_2;inference=ab initio prediction:Prodigal:2.6,similar to AA sequence:UniProtKB:P25737;locus_tag=JPDIJPMC_01652;product=Lysine-specific permease
1	Prodigal:2.6	CDS	1715142	1715456	.	+	0	ID=JPDIJPMC_01653;inference=ab initio prediction:Prodigal:2.6;locus_tag=JPDIJPMC_01653;product=hypothetical protein
1	Prodigal:2.6	CDS	1715788	1716594	.	-	0	ID=JPDIJPMC_01654;eC_number=3.1.3.-;inference=ab initio prediction:Prodigal:2.6,similar to AA sequence:UniProtKB:Q5XD45;locus_tag=JPDIJPMC_01654;product=Putative phosphatase
1	Prodigal:2.6	CDS	1716657	1717577	.	-	0	ID=JPDIJPMC_01655;eC_number=2.7.1.39;Name=thrB_1;dbxref=COG:COG0083;gene=thrB_1;inference=ab initio prediction:Prodigal:2.6,similar to AA sequence:UniProtKB:Q8Y4A6;locus_tag=JPDIJPMC_01655;product=Homoserine kinase
1	Prodigal:2.6	CDS	1717579	1718643	.	-	0	ID=JPDIJPMC_01656;eC_number=4.2.3.1;Name=thrC;dbxref=COG:COG0498;gene=thrC;inference=ab initio prediction:Prodigal:2.6,similar to AA sequence:UniProtKB:A0R220;locus_tag=JPDIJPMC_01656;product=Threonine synthase
1	Prodigal:2.6	CDS	1718649	1719929	.	-	0	ID=JPDIJPMC_01657;eC_number=1.1.1.3;Name=hom;dbxref=COG:COG0460;gene=hom;inference=ab initio prediction:Prodigal:2.6,similar to AA sequence:UniProtKB:P19582;locus_tag=JPDIJPMC_01657;product=Homoserine dehydrogenase
1	Prodigal:2.6	CDS	1720118	1721494	.	+	0	ID=JPDIJPMC_01658;eC_number=2.7.2.4;Name=yclM;dbxref=COG:COG0527;gene=yclM;inference=ab initio prediction:Prodigal:2.6,similar to AA sequence:UniProtKB:P94417;locus_tag=JPDIJPMC_01658;product=Aspartokinase 3
1	Prodigal:2.6	CDS	1721572	1722171	.	-	0	ID=JPDIJPMC_01659;inference=ab initio prediction:Prodigal:2.6;locus_tag=JPDIJPMC_01659;product=hypothetical protein
1	Prodigal:2.6	CDS	1722498	1723370	.	+	0	ID=JPDIJPMC_01660;inference=ab initio prediction:Prodigal:2.6;locus_tag=JPDIJPMC_01660;product=hypothetical protein
1	Prodigal:2.6	CDS	1724106	1724627	.	-	0	ID=JPDIJPMC_01661;eC_number=3.1.31.1;Name=nucH_2;gene=nucH_2;inference=ab initio prediction:Prodigal:2.6,similar to AA sequence:UniProtKB:P43270;locus_tag=JPDIJPMC_01661;product=Thermonuclease
1	Prodigal:2.6	CDS	1724786	1724995	.	+	0	ID=JPDIJPMC_01662;inference=ab initio prediction:Prodigal:2.6;locus_tag=JPDIJPMC_01662;product=hypothetical protein
1	Prodigal:2.6	CDS	1725164	1725766	.	-	0	ID=JPDIJPMC_01663;Name=desR;dbxref=COG:COG2197;gene=desR;inference=ab initio prediction:Prodigal:2.6,similar to AA sequence:UniProtKB:O34723;locus_tag=JPDIJPMC_01663;product=Transcriptional regulatory protein DesR
1	Prodigal:2.6	CDS	1725763	1726857	.	-	0	ID=JPDIJPMC_01664;eC_number=2.7.13.3;Name=desK;dbxref=COG:COG4585;gene=desK;inference=ab initio prediction:Prodigal:2.6,similar to AA sequence:UniProtKB:O34757;locus_tag=JPDIJPMC_01664;product=Sensor histidine kinase DesK
1	Prodigal:2.6	CDS	1726857	1727588	.	-	0	ID=JPDIJPMC_01665;inference=ab initio prediction:Prodigal:2.6;locus_tag=JPDIJPMC_01665;product=hypothetical protein
1	Prodigal:2.6	CDS	1727585	1728460	.	-	0	ID=JPDIJPMC_01666;eC_number=3.6.3.25;Name=cysA_2;dbxref=COG:COG1118;gene=cysA_2;inference=ab initio prediction:Prodigal:2.6,similar to AA sequence:UniProtKB:P16676;locus_tag=JPDIJPMC_01666;product=Sulfate/thiosulfate import ATP-binding protein CysA
1	Prodigal:2.6	CDS	1728638	1730110	.	-	0	ID=JPDIJPMC_01667;eC_number=2.7.8.-;Name=cls_2;gene=cls_2;inference=ab initio prediction:Prodigal:2.6,similar to AA sequence:UniProtKB:P63801;locus_tag=JPDIJPMC_01667;product=Cardiolipin synthase
1	Prodigal:2.6	CDS	1730168	1730365	.	-	0	ID=JPDIJPMC_01668;inference=ab initio prediction:Prodigal:2.6;locus_tag=JPDIJPMC_01668;product=hypothetical protein
1	Prodigal:2.6	CDS	1730679	1731704	.	+	0	ID=JPDIJPMC_01669;eC_number=4.1.2.48;Name=ltaE;gene=ltaE;inference=ab initio prediction:Prodigal:2.6,similar to AA sequence:UniProtKB:O50584;locus_tag=JPDIJPMC_01669;product=Low specificity L-threonine aldolase
1	Prodigal:2.6	CDS	1731774	1732457	.	+	0	ID=JPDIJPMC_01670;inference=ab initio prediction:Prodigal:2.6;locus_tag=JPDIJPMC_01670;product=hypothetical protein
1	Prodigal:2.6	CDS	1732708	1733091	.	-	0	ID=JPDIJPMC_01671;inference=ab initio prediction:Prodigal:2.6;locus_tag=JPDIJPMC_01671;product=hypothetical protein
1	Prodigal:2.6	CDS	1733088	1733255	.	-	0	ID=JPDIJPMC_01672;inference=ab initio prediction:Prodigal:2.6;locus_tag=JPDIJPMC_01672;product=hypothetical protein
1	Prodigal:2.6	CDS	1733416	1733610	.	-	0	ID=JPDIJPMC_01673;inference=ab initio prediction:Prodigal:2.6;locus_tag=JPDIJPMC_01673;product=hypothetical protein
1	Prodigal:2.6	CDS	1733612	1733965	.	-	0	ID=JPDIJPMC_01674;inference=ab initio prediction:Prodigal:2.6;locus_tag=JPDIJPMC_01674;product=hypothetical protein
1	Prodigal:2.6	CDS	1734008	1734655	.	-	0	ID=JPDIJPMC_01675;inference=ab initio prediction:Prodigal:2.6;locus_tag=JPDIJPMC_01675;product=hypothetical protein
1	Prodigal:2.6	CDS	1735158	1735370	.	-	0	ID=JPDIJPMC_01676;inference=ab initio prediction:Prodigal:2.6;locus_tag=JPDIJPMC_01676;product=hypothetical protein
1	Prodigal:2.6	CDS	1735543	1735677	.	-	0	ID=JPDIJPMC_01677;inference=ab initio prediction:Prodigal:2.6;locus_tag=JPDIJPMC_01677;product=hypothetical protein
1	Prodigal:2.6	CDS	1735760	1736491	.	-	0	ID=JPDIJPMC_01678;inference=ab initio prediction:Prodigal:2.6;locus_tag=JPDIJPMC_01678;product=hypothetical protein
1	Prodigal:2.6	CDS	1736498	1737271	.	-	0	ID=JPDIJPMC_01679;inference=ab initio prediction:Prodigal:2.6;locus_tag=JPDIJPMC_01679;product=hypothetical protein
1	Prodigal:2.6	CDS	1737450	1738367	.	-	0	ID=JPDIJPMC_01680;inference=ab initio prediction:Prodigal:2.6;locus_tag=JPDIJPMC_01680;product=hypothetical protein
1	Prodigal:2.6	CDS	1738407	1738802	.	-	0	ID=JPDIJPMC_01681;inference=ab initio prediction:Prodigal:2.6;locus_tag=JPDIJPMC_01681;product=hypothetical protein
1	Prodigal:2.6	CDS	1738826	1740103	.	-	0	ID=JPDIJPMC_01682;inference=ab initio prediction:Prodigal:2.6;locus_tag=JPDIJPMC_01682;product=hypothetical protein
1	Prodigal:2.6	CDS	1740121	1741137	.	-	0	ID=JPDIJPMC_01683;inference=ab initio prediction:Prodigal:2.6;locus_tag=JPDIJPMC_01683;product=hypothetical protein
1	Prodigal:2.6	CDS	1741150	1741746	.	-	0	ID=JPDIJPMC_01684;inference=ab initio prediction:Prodigal:2.6;locus_tag=JPDIJPMC_01684;product=hypothetical protein
1	Prodigal:2.6	CDS	1741730	1741951	.	-	0	ID=JPDIJPMC_01685;inference=ab initio prediction:Prodigal:2.6;locus_tag=JPDIJPMC_01685;product=hypothetical protein
1	Prodigal:2.6	CDS	1741938	1743116	.	-	0	ID=JPDIJPMC_01686;inference=ab initio prediction:Prodigal:2.6;locus_tag=JPDIJPMC_01686;product=hypothetical protein
1	Prodigal:2.6	CDS	1743129	1743953	.	-	0	ID=JPDIJPMC_01687;inference=ab initio prediction:Prodigal:2.6;locus_tag=JPDIJPMC_01687;product=hypothetical protein
1	Prodigal:2.6	CDS	1743955	1748445	.	-	0	ID=JPDIJPMC_01688;Name=yqbO;dbxref=COG:COG3953;gene=yqbO;inference=ab initio prediction:Prodigal:2.6,similar to AA sequence:UniProtKB:P45931;locus_tag=JPDIJPMC_01688;product=putative protein YqbO
1	Prodigal:2.6	CDS	1748466	1748597	.	-	0	ID=JPDIJPMC_01689;inference=ab initio prediction:Prodigal:2.6;locus_tag=JPDIJPMC_01689;product=hypothetical protein
1	Prodigal:2.6	CDS	1748618	1748968	.	-	0	ID=JPDIJPMC_01690;inference=ab initio prediction:Prodigal:2.6;locus_tag=JPDIJPMC_01690;product=hypothetical protein
1	Prodigal:2.6	CDS	1748992	1749651	.	-	0	ID=JPDIJPMC_01691;inference=ab initio prediction:Prodigal:2.6;locus_tag=JPDIJPMC_01691;product=hypothetical protein
1	Prodigal:2.6	CDS	1749663	1750052	.	-	0	ID=JPDIJPMC_01692;inference=ab initio prediction:Prodigal:2.6;locus_tag=JPDIJPMC_01692;product=hypothetical protein
1	Prodigal:2.6	CDS	1750049	1750462	.	-	0	ID=JPDIJPMC_01693;inference=ab initio prediction:Prodigal:2.6;locus_tag=JPDIJPMC_01693;product=hypothetical protein
1	Prodigal:2.6	CDS	1750462	1750806	.	-	0	ID=JPDIJPMC_01694;inference=ab initio prediction:Prodigal:2.6;locus_tag=JPDIJPMC_01694;product=hypothetical protein
1	Prodigal:2.6	CDS	1750811	1751149	.	-	0	ID=JPDIJPMC_01695;inference=ab initio prediction:Prodigal:2.6;locus_tag=JPDIJPMC_01695;product=hypothetical protein
1	Prodigal:2.6	CDS	1751159	1751446	.	-	0	ID=JPDIJPMC_01696;inference=ab initio prediction:Prodigal:2.6;locus_tag=JPDIJPMC_01696;product=hypothetical protein
1	Prodigal:2.6	CDS	1751460	1752710	.	-	0	ID=JPDIJPMC_01697;inference=ab initio prediction:Prodigal:2.6;locus_tag=JPDIJPMC_01697;product=hypothetical protein
1	Prodigal:2.6	CDS	1752703	1753347	.	-	0	ID=JPDIJPMC_01698;inference=ab initio prediction:Prodigal:2.6;locus_tag=JPDIJPMC_01698;product=hypothetical protein
1	Prodigal:2.6	CDS	1753337	1754563	.	-	0	ID=JPDIJPMC_01699;inference=ab initio prediction:Prodigal:2.6;locus_tag=JPDIJPMC_01699;product=hypothetical protein
1	Prodigal:2.6	CDS	1754578	1756302	.	-	0	ID=JPDIJPMC_01700;inference=ab initio prediction:Prodigal:2.6;locus_tag=JPDIJPMC_01700;product=hypothetical protein
1	Prodigal:2.6	CDS	1756286	1756687	.	-	0	ID=JPDIJPMC_01701;inference=ab initio prediction:Prodigal:2.6;locus_tag=JPDIJPMC_01701;product=hypothetical protein
1	Prodigal:2.6	CDS	1756808	1757164	.	-	0	ID=JPDIJPMC_01702;inference=ab initio prediction:Prodigal:2.6;locus_tag=JPDIJPMC_01702;product=hypothetical protein
1	Prodigal:2.6	CDS	1757219	1758061	.	-	0	ID=JPDIJPMC_01703;inference=ab initio prediction:Prodigal:2.6;locus_tag=JPDIJPMC_01703;product=hypothetical protein
1	Prodigal:2.6	CDS	1758089	1758589	.	-	0	ID=JPDIJPMC_01704;inference=ab initio prediction:Prodigal:2.6;locus_tag=JPDIJPMC_01704;product=hypothetical protein
1	Prodigal:2.6	CDS	1758764	1758988	.	+	0	ID=JPDIJPMC_01705;inference=ab initio prediction:Prodigal:2.6;locus_tag=JPDIJPMC_01705;product=hypothetical protein
1	Prodigal:2.6	CDS	1759659	1759958	.	-	0	ID=JPDIJPMC_01706;inference=ab initio prediction:Prodigal:2.6;locus_tag=JPDIJPMC_01706;product=hypothetical protein
1	Prodigal:2.6	CDS	1760009	1760356	.	-	0	ID=JPDIJPMC_01707;inference=ab initio prediction:Prodigal:2.6;locus_tag=JPDIJPMC_01707;product=hypothetical protein
1	Prodigal:2.6	CDS	1760362	1761264	.	-	0	ID=JPDIJPMC_01708;inference=ab initio prediction:Prodigal:2.6;locus_tag=JPDIJPMC_01708;product=hypothetical protein
1	Prodigal:2.6	CDS	1761294	1761689	.	-	0	ID=JPDIJPMC_01709;Name=ssbA_2;dbxref=COG:COG0629;gene=ssbA_2;inference=ab initio prediction:Prodigal:2.6,similar to AA sequence:UniProtKB:P37455;locus_tag=JPDIJPMC_01709;product=Single-stranded DNA-binding protein A
1	Prodigal:2.6	CDS	1761703	1761969	.	-	0	ID=JPDIJPMC_01710;inference=ab initio prediction:Prodigal:2.6;locus_tag=JPDIJPMC_01710;product=hypothetical protein
1	Prodigal:2.6	CDS	1762032	1762223	.	-	0	ID=JPDIJPMC_01711;inference=ab initio prediction:Prodigal:2.6;locus_tag=JPDIJPMC_01711;product=hypothetical protein
1	Prodigal:2.6	CDS	1762238	1762447	.	-	0	ID=JPDIJPMC_01712;inference=ab initio prediction:Prodigal:2.6;locus_tag=JPDIJPMC_01712;product=hypothetical protein
1	Prodigal:2.6	CDS	1762513	1762716	.	+	0	ID=JPDIJPMC_01713;inference=ab initio prediction:Prodigal:2.6;locus_tag=JPDIJPMC_01713;product=hypothetical protein
1	Prodigal:2.6	CDS	1762705	1762869	.	-	0	ID=JPDIJPMC_01714;inference=ab initio prediction:Prodigal:2.6;locus_tag=JPDIJPMC_01714;product=hypothetical protein
1	Prodigal:2.6	CDS	1762869	1763024	.	-	0	ID=JPDIJPMC_01715;inference=ab initio prediction:Prodigal:2.6;locus_tag=JPDIJPMC_01715;product=hypothetical protein
1	Prodigal:2.6	CDS	1763046	1763324	.	-	0	ID=JPDIJPMC_01716;inference=ab initio prediction:Prodigal:2.6;locus_tag=JPDIJPMC_01716;product=hypothetical protein
1	Prodigal:2.6	CDS	1763352	1763588	.	-	0	ID=JPDIJPMC_01717;inference=ab initio prediction:Prodigal:2.6;locus_tag=JPDIJPMC_01717;product=hypothetical protein
1	Prodigal:2.6	CDS	1763753	1764103	.	+	0	ID=JPDIJPMC_01718;inference=ab initio prediction:Prodigal:2.6;locus_tag=JPDIJPMC_01718;product=hypothetical protein
1	Prodigal:2.6	CDS	1764273	1764644	.	+	0	ID=JPDIJPMC_01719;inference=ab initio prediction:Prodigal:2.6;locus_tag=JPDIJPMC_01719;product=hypothetical protein
1	Prodigal:2.6	CDS	1764687	1765811	.	+	0	ID=JPDIJPMC_01720;Name=xerC_8;dbxref=COG:COG4974;gene=xerC_8;inference=ab initio prediction:Prodigal:2.6,similar to AA sequence:UniProtKB:P39776;locus_tag=JPDIJPMC_01720;product=Tyrosine recombinase XerC
1	Prodigal:2.6	CDS	1765956	1767296	.	-	0	ID=JPDIJPMC_01721;eC_number=6.3.1.2;Name=glnA;gene=glnA;inference=ab initio prediction:Prodigal:2.6,similar to AA sequence:UniProtKB:P99095;locus_tag=JPDIJPMC_01721;product=Glutamine synthetase
1	Prodigal:2.6	CDS	1767315	1767680	.	-	0	ID=JPDIJPMC_01722;Name=glnR;dbxref=COG:COG0789;gene=glnR;inference=ab initio prediction:Prodigal:2.6,similar to AA sequence:UniProtKB:P37582;locus_tag=JPDIJPMC_01722;product=HTH-type transcriptional regulator GlnR
1	Prodigal:2.6	CDS	1768161	1769399	.	-	0	ID=JPDIJPMC_01723;inference=ab initio prediction:Prodigal:2.6;locus_tag=JPDIJPMC_01723;product=hypothetical protein
1	Prodigal:2.6	CDS	1769415	1770656	.	-	0	ID=JPDIJPMC_01724;Name=hflX;dbxref=COG:COG2262;gene=hflX;inference=ab initio prediction:Prodigal:2.6,similar to AA sequence:UniProtKB:P25519;locus_tag=JPDIJPMC_01724;product=GTPase HflX
1	Prodigal:2.6	CDS	1770766	1771242	.	+	0	ID=JPDIJPMC_01725;Name=bsaA_2;gene=bsaA_2;inference=ab initio prediction:Prodigal:2.6,similar to AA sequence:UniProtKB:P99097;locus_tag=JPDIJPMC_01725;product=Glutathione peroxidase BsaA
1	Prodigal:2.6	CDS	1771464	1771703	.	-	0	ID=JPDIJPMC_01726;Name=hfq;dbxref=COG:COG1923;gene=hfq;inference=ab initio prediction:Prodigal:2.6,similar to AA sequence:UniProtKB:O31796;locus_tag=JPDIJPMC_01726;product=RNA-binding protein Hfq
1	Prodigal:2.6	CDS	1771657	1772655	.	-	0	ID=JPDIJPMC_01727;eC_number=2.5.1.75;Name=miaA;dbxref=COG:COG0324;gene=miaA;inference=ab initio prediction:Prodigal:2.6,similar to AA sequence:UniProtKB:Q8CQL3;locus_tag=JPDIJPMC_01727;product=tRNA dimethylallyltransferase
1	Prodigal:2.6	CDS	1772667	1773593	.	-	0	ID=JPDIJPMC_01728;eC_number=3.1.1.23;dbxref=COG:COG2267;inference=ab initio prediction:Prodigal:2.6,similar to AA sequence:UniProtKB:A0QNZ7;locus_tag=JPDIJPMC_01728;product=Monoacylglycerol lipase
1	Prodigal:2.6	CDS	1773817	1775490	.	-	0	ID=JPDIJPMC_01729;eC_number=1.1.5.3;Name=glpD;gene=glpD;inference=ab initio prediction:Prodigal:2.6,similar to AA sequence:UniProtKB:Q7A5V7;locus_tag=JPDIJPMC_01729;product=Aerobic glycerol-3-phosphate dehydrogenase
1	Prodigal:2.6	CDS	1775667	1777166	.	-	0	ID=JPDIJPMC_01730;eC_number=2.7.1.30;Name=glpK;dbxref=COG:COG0554;gene=glpK;inference=ab initio prediction:Prodigal:2.6,similar to AA sequence:UniProtKB:Q5HGD2;locus_tag=JPDIJPMC_01730;product=Glycerol kinase
1	Prodigal:2.6	CDS	1777320	1778144	.	-	0	ID=JPDIJPMC_01731;Name=glpF;dbxref=COG:COG0580;gene=glpF;inference=ab initio prediction:Prodigal:2.6,similar to AA sequence:UniProtKB:P18156;locus_tag=JPDIJPMC_01731;product=Glycerol uptake facilitator protein
1	Prodigal:2.6	CDS	1778519	1779052	.	-	0	ID=JPDIJPMC_01732;Name=glpP;dbxref=COG:COG1954;gene=glpP;inference=ab initio prediction:Prodigal:2.6,similar to AA sequence:UniProtKB:P30300;locus_tag=JPDIJPMC_01732;product=Glycerol uptake operon antiterminator regulatory protein
1	Prodigal:2.6	CDS	1779066	1781003	.	-	0	ID=JPDIJPMC_01733;Name=mutL;gene=mutL;inference=ab initio prediction:Prodigal:2.6,similar to AA sequence:UniProtKB:P65492;locus_tag=JPDIJPMC_01733;product=DNA mismatch repair protein MutL
1	Prodigal:2.6	CDS	1781018	1783639	.	-	0	ID=JPDIJPMC_01734;Name=mutS_2;dbxref=COG:COG0249;gene=mutS_2;inference=ab initio prediction:Prodigal:2.6,similar to AA sequence:UniProtKB:P0A1Y0;locus_tag=JPDIJPMC_01734;product=DNA mismatch repair protein MutS
1	Prodigal:2.6	CDS	1783837	1784331	.	-	0	ID=JPDIJPMC_01735;inference=ab initio prediction:Prodigal:2.6;locus_tag=JPDIJPMC_01735;product=hypothetical protein
1	Prodigal:2.6	CDS	1784355	1784720	.	-	0	ID=JPDIJPMC_01736;Name=ymcA;dbxref=COG:COG4550;gene=ymcA;inference=ab initio prediction:Prodigal:2.6,similar to AA sequence:UniProtKB:O31779;locus_tag=JPDIJPMC_01736;product=putative protein YmcA
1	Prodigal:2.6	CDS	1784722	1786266	.	-	0	ID=JPDIJPMC_01737;eC_number=2.8.4.3;Name=miaB;gene=miaB;inference=ab initio prediction:Prodigal:2.6,similar to AA sequence:UniProtKB:Q7A5W3;locus_tag=JPDIJPMC_01737;product=tRNA-2-methylthio-N(6)-dimethylallyladenosine synthase
1	Prodigal:2.6	CDS	1786609	1786899	.	-	0	ID=JPDIJPMC_01738;inference=ab initio prediction:Prodigal:2.6;locus_tag=JPDIJPMC_01738;product=hypothetical protein
1	Prodigal:2.6	CDS	1786956	1787573	.	-	0	ID=JPDIJPMC_01739;inference=ab initio prediction:Prodigal:2.6,similar to AA sequence:UniProtKB:O31815;locus_tag=JPDIJPMC_01739;note=UPF0714 protein YndL;product=hypothetical protein
1	Prodigal:2.6	CDS	1788159	1789025	.	-	0	ID=JPDIJPMC_01740;eC_number=1.2.7.3;Name=korB;dbxref=COG:COG1013;gene=korB;inference=ab initio prediction:Prodigal:2.6,similar to AA sequence:UniProtKB:O53181;locus_tag=JPDIJPMC_01740;product=2-oxoglutarate oxidoreductase subunit KorB
1	Prodigal:2.6	CDS	1789026	1790786	.	-	0	ID=JPDIJPMC_01741;eC_number=1.2.7.3;Name=korA;dbxref=COG:COG0674;gene=korA;inference=ab initio prediction:Prodigal:2.6,similar to AA sequence:UniProtKB:O53182;locus_tag=JPDIJPMC_01741;product=2-oxoglutarate oxidoreductase subunit KorA
1	Prodigal:2.6	CDS	1790899	1791693	.	-	0	ID=JPDIJPMC_01742;eC_number=3.1.4.16;Name=ymdB;dbxref=COG:COG1692;gene=ymdB;inference=ab initio prediction:Prodigal:2.6,similar to AA sequence:UniProtKB:O31775;locus_tag=JPDIJPMC_01742;product=2'%2C3'-cyclic-nucleotide 2'-phosphodiesterase
1	Prodigal:2.6	CDS	1791857	1792072	.	+	0	ID=JPDIJPMC_01743;inference=ab initio prediction:Prodigal:2.6;locus_tag=JPDIJPMC_01743;product=hypothetical protein
1	Prodigal:2.6	CDS	1792161	1793720	.	-	0	ID=JPDIJPMC_01744;eC_number=3.1.-.-;Name=rny;dbxref=COG:COG1418;gene=rny;inference=ab initio prediction:Prodigal:2.6,similar to AA sequence:UniProtKB:Q2FZ08;locus_tag=JPDIJPMC_01744;product=Ribonuclease Y
1	Prodigal:2.6	CDS	1793946	1794995	.	-	0	ID=JPDIJPMC_01745;Name=recA;gene=recA;inference=ab initio prediction:Prodigal:2.6,similar to AA sequence:UniProtKB:P68844;locus_tag=JPDIJPMC_01745;product=Protein RecA
1	Prodigal:2.6	CDS	1795166	1796311	.	-	0	ID=JPDIJPMC_01746;Name=cinA;dbxref=COG:COG1058;gene=cinA;inference=ab initio prediction:Prodigal:2.6,similar to AA sequence:UniProtKB:P54184;locus_tag=JPDIJPMC_01746;product=Putative competence-damage inducible protein
1	Prodigal:2.6	CDS	1796759	1797340	.	-	0	ID=JPDIJPMC_01747;eC_number=2.7.8.5;Name=pgsA;gene=pgsA;inference=ab initio prediction:Prodigal:2.6,similar to AA sequence:UniProtKB:P63756;locus_tag=JPDIJPMC_01747;product=CDP-diacylglycerol--glycerol-3-phosphate 3-phosphatidyltransferase
1	Prodigal:2.6	CDS	1797369	1797761	.	-	0	ID=JPDIJPMC_01748;Name=rodZ;dbxref=COG:COG1426;gene=rodZ;inference=ab initio prediction:Prodigal:2.6,similar to AA sequence:UniProtKB:P27434;locus_tag=JPDIJPMC_01748;product=Cytoskeleton protein RodZ
1	Prodigal:2.6	CDS	1797780	1798607	.	-	0	ID=JPDIJPMC_01749;inference=ab initio prediction:Prodigal:2.6;locus_tag=JPDIJPMC_01749;product=hypothetical protein
1	Prodigal:2.6	CDS	1798760	1799464	.	-	0	ID=JPDIJPMC_01750;eC_number=1.1.1.100;Name=fabG_1;gene=fabG_1;inference=ab initio prediction:Prodigal:2.6,similar to AA sequence:UniProtKB:P0AEK2;locus_tag=JPDIJPMC_01750;product=3-oxoacyl-[acyl-carrier-protein] reductase FabG
1	Prodigal:2.6	CDS	1799461	1800750	.	-	0	ID=JPDIJPMC_01751;eC_number=3.4.24.-;Name=albF;dbxref=COG:COG0612;gene=albF;inference=ab initio prediction:Prodigal:2.6,similar to AA sequence:UniProtKB:P71006;locus_tag=JPDIJPMC_01751;product=Putative zinc protease AlbF
1	Prodigal:2.6	CDS	1800750	1802021	.	-	0	ID=JPDIJPMC_01752;eC_number=3.4.24.-;dbxref=COG:COG0612;inference=ab initio prediction:Prodigal:2.6,similar to AA sequence:UniProtKB:P9WHT5;locus_tag=JPDIJPMC_01752;product=putative zinc protease
1	Prodigal:2.6	CDS	1802052	1802765	.	-	0	ID=JPDIJPMC_01753;inference=ab initio prediction:Prodigal:2.6;locus_tag=JPDIJPMC_01753;product=hypothetical protein
1	Prodigal:2.6	CDS	1802768	1805161	.	-	0	ID=JPDIJPMC_01754;Name=ftsK;gene=ftsK;inference=ab initio prediction:Prodigal:2.6,similar to AA sequence:UniProtKB:P64165;locus_tag=JPDIJPMC_01754;product=DNA translocase FtsK
1	Prodigal:2.6	CDS	1805427	1807133	.	-	0	ID=JPDIJPMC_01755;eC_number=3.1.-.-;Name=rnj2;gene=rnj2;inference=ab initio prediction:Prodigal:2.6,similar to AA sequence:UniProtKB:Q6GHG0;locus_tag=JPDIJPMC_01755;product=Ribonuclease J 2
1	Prodigal:2.6	CDS	1807468	1809573	.	-	0	ID=JPDIJPMC_01756;eC_number=2.7.7.8;Name=pnp;dbxref=COG:COG1185;gene=pnp;inference=ab initio prediction:Prodigal:2.6,similar to AA sequence:UniProtKB:Q2FZ20;locus_tag=JPDIJPMC_01756;product=Polyribonucleotide nucleotidyltransferase
1	Prodigal:2.6	CDS	1809705	1809974	.	-	0	ID=JPDIJPMC_01757;Name=rpsO;dbxref=COG:COG0184;gene=rpsO;inference=ab initio prediction:Prodigal:2.6,similar to AA sequence:UniProtKB:Q2G2Q1;locus_tag=JPDIJPMC_01757;product=30S ribosomal protein S15
1	Prodigal:2.6	CDS	1810094	1811065	.	-	0	ID=JPDIJPMC_01758;Name=ribF;dbxref=COG:COG0196;gene=ribF;inference=ab initio prediction:Prodigal:2.6,similar to AA sequence:UniProtKB:P0AG40;locus_tag=JPDIJPMC_01758;product=Riboflavin biosynthesis protein RibF
1	Prodigal:2.6	CDS	1811081	1811998	.	-	0	ID=JPDIJPMC_01759;eC_number=5.4.99.25;Name=truB;gene=truB;inference=ab initio prediction:Prodigal:2.6,similar to AA sequence:UniProtKB:P65855;locus_tag=JPDIJPMC_01759;product=tRNA pseudouridine synthase B
1	Prodigal:2.6	CDS	1812136	1812486	.	-	0	ID=JPDIJPMC_01760;Name=rbfA;gene=rbfA;inference=ab initio prediction:Prodigal:2.6,similar to AA sequence:UniProtKB:P65967;locus_tag=JPDIJPMC_01760;product=Ribosome-binding factor A
1	Prodigal:2.6	CDS	1812789	1814951	.	-	0	ID=JPDIJPMC_01761;Name=infB;gene=infB;inference=ab initio prediction:Prodigal:2.6,similar to AA sequence:UniProtKB:P65134;locus_tag=JPDIJPMC_01761;product=Translation initiation factor IF-2
1	Prodigal:2.6	CDS	1814956	1815273	.	-	0	ID=JPDIJPMC_01762;Name=rplGA;dbxref=COG:COG1358;gene=rplGA;inference=ab initio prediction:Prodigal:2.6,similar to AA sequence:UniProtKB:P32729;locus_tag=JPDIJPMC_01762;product=putative ribosomal protein YlxQ
1	Prodigal:2.6	CDS	1815273	1815557	.	-	0	ID=JPDIJPMC_01763;inference=ab initio prediction:Prodigal:2.6;locus_tag=JPDIJPMC_01763;product=hypothetical protein
1	Prodigal:2.6	CDS	1815575	1816798	.	-	0	ID=JPDIJPMC_01764;Name=nusA;dbxref=COG:COG0195;gene=nusA;inference=ab initio prediction:Prodigal:2.6,similar to AA sequence:UniProtKB:P32727;locus_tag=JPDIJPMC_01764;product=Transcription termination/antitermination protein NusA
1	Prodigal:2.6	CDS	1816819	1817286	.	-	0	ID=JPDIJPMC_01765;Name=rimP;dbxref=COG:COG0779;gene=rimP;inference=ab initio prediction:Prodigal:2.6,similar to AA sequence:UniProtKB:Q97S61;locus_tag=JPDIJPMC_01765;product=Ribosome maturation factor RimP
1	Prodigal:2.6	CDS	1817465	1821775	.	-	0	ID=JPDIJPMC_01766;eC_number=2.7.7.7;Name=polC;gene=polC;inference=ab initio prediction:Prodigal:2.6,similar to AA sequence:UniProtKB:P63982;locus_tag=JPDIJPMC_01766;product=DNA polymerase III PolC-type
1	Prodigal:2.6	CDS	1822025	1823728	.	-	0	ID=JPDIJPMC_01767;eC_number=6.1.1.15;Name=proS;gene=proS;inference=ab initio prediction:Prodigal:2.6,similar to AA sequence:UniProtKB:Q7A5Y3;locus_tag=JPDIJPMC_01767;product=Proline--tRNA ligase
1	Prodigal:2.6	CDS	1823747	1825033	.	-	0	ID=JPDIJPMC_01768;eC_number=3.4.24.-;inference=ab initio prediction:Prodigal:2.6,similar to AA sequence:UniProtKB:P63333;locus_tag=JPDIJPMC_01768;product=Putative zinc metalloprotease
1	Prodigal:2.6	CDS	1825267	1826049	.	-	0	ID=JPDIJPMC_01769;eC_number=2.7.7.41;Name=cdsA;dbxref=COG:COG0575;gene=cdsA;inference=ab initio prediction:Prodigal:2.6,similar to AA sequence:UniProtKB:P0ABG1;locus_tag=JPDIJPMC_01769;product=Phosphatidate cytidylyltransferase
1	Prodigal:2.6	CDS	1826053	1826823	.	-	0	ID=JPDIJPMC_01770;eC_number=2.5.1.-;Name=uppS;gene=uppS;inference=ab initio prediction:Prodigal:2.6,similar to AA sequence:UniProtKB:P60477;locus_tag=JPDIJPMC_01770;product=Isoprenyl transferase
1	Prodigal:2.6	CDS	1827044	1827598	.	-	0	ID=JPDIJPMC_01771;Name=frr;gene=frr;inference=ab initio prediction:Prodigal:2.6,similar to AA sequence:UniProtKB:P99130;locus_tag=JPDIJPMC_01771;product=Ribosome-recycling factor
1	Prodigal:2.6	CDS	1827615	1828337	.	-	0	ID=JPDIJPMC_01772;eC_number=2.7.4.22;Name=pyrH;dbxref=COG:COG0528;gene=pyrH;inference=ab initio prediction:Prodigal:2.6,similar to AA sequence:UniProtKB:Q2FZ22;locus_tag=JPDIJPMC_01772;product=Uridylate kinase
1	Prodigal:2.6	CDS	1828478	1829356	.	-	0	ID=JPDIJPMC_01773;Name=tsf;gene=tsf;inference=ab initio prediction:Prodigal:2.6,similar to AA sequence:UniProtKB:P99171;locus_tag=JPDIJPMC_01773;product=Elongation factor Ts
1	Prodigal:2.6	CDS	1829508	1830296	.	-	0	ID=JPDIJPMC_01774;Name=rpsB;dbxref=COG:COG0052;gene=rpsB;inference=ab initio prediction:Prodigal:2.6,similar to AA sequence:UniProtKB:Q2FZ25;locus_tag=JPDIJPMC_01774;product=30S ribosomal protein S2
1	Prodigal:2.6	CDS	1830659	1831429	.	-	0	ID=JPDIJPMC_01775;Name=codY;dbxref=COG:COG4465;gene=codY;inference=ab initio prediction:Prodigal:2.6,similar to AA sequence:UniProtKB:Q2FZ27;locus_tag=JPDIJPMC_01775;product=GTP-sensing transcriptional pleiotropic repressor CodY
1	Prodigal:2.6	CDS	1831453	1832856	.	-	0	ID=JPDIJPMC_01776;Name=hslU;gene=hslU;inference=ab initio prediction:Prodigal:2.6,similar to AA sequence:UniProtKB:P63797;locus_tag=JPDIJPMC_01776;product=ATP-dependent protease ATPase subunit HslU
1	Prodigal:2.6	CDS	1832925	1833467	.	-	0	ID=JPDIJPMC_01777;eC_number=3.4.25.2;Name=hslV;gene=hslV;inference=ab initio prediction:Prodigal:2.6,similar to AA sequence:UniProtKB:P65797;locus_tag=JPDIJPMC_01777;product=ATP-dependent protease subunit HslV
1	Prodigal:2.6	CDS	1833471	1834361	.	-	0	ID=JPDIJPMC_01778;Name=xerC_9;dbxref=COG:COG4974;gene=xerC_9;inference=ab initio prediction:Prodigal:2.6,similar to AA sequence:UniProtKB:P39776;locus_tag=JPDIJPMC_01778;product=Tyrosine recombinase XerC
1	Prodigal:2.6	CDS	1834586	1835893	.	-	0	ID=JPDIJPMC_01779;eC_number=2.1.1.74;Name=trmFO;gene=trmFO;inference=ab initio prediction:Prodigal:2.6,similar to AA sequence:UniProtKB:P64235;locus_tag=JPDIJPMC_01779;product=Methylenetetrahydrofolate--tRNA-(uracil-5-)-methyltransferase TrmFO
1	Prodigal:2.6	CDS	1835918	1837987	.	-	0	ID=JPDIJPMC_01780;eC_number=5.99.1.2;Name=topA;gene=topA;inference=ab initio prediction:Prodigal:2.6,similar to AA sequence:UniProtKB:Q7A5Y5;locus_tag=JPDIJPMC_01780;product=DNA topoisomerase 1
1	Prodigal:2.6	CDS	1838170	1839027	.	-	0	ID=JPDIJPMC_01781;Name=dprA;dbxref=COG:COG0758;gene=dprA;inference=ab initio prediction:Prodigal:2.6,similar to AA sequence:UniProtKB:Q8DPI7;locus_tag=JPDIJPMC_01781;product=DNA processing protein DprA
1	Prodigal:2.6	CDS	1839847	1840755	.	-	0	ID=JPDIJPMC_01782;eC_number=6.2.1.5;Name=sucD;gene=sucD;inference=ab initio prediction:Prodigal:2.6,similar to AA sequence:UniProtKB:P99070;locus_tag=JPDIJPMC_01782;product=Succinate--CoA ligase [ADP-forming] subunit alpha
1	Prodigal:2.6	CDS	1840777	1841943	.	-	0	ID=JPDIJPMC_01783;eC_number=6.2.1.5;Name=sucC;gene=sucC;inference=ab initio prediction:Prodigal:2.6,similar to AA sequence:UniProtKB:P99071;locus_tag=JPDIJPMC_01783;product=Succinate--CoA ligase [ADP-forming] subunit beta
1	Prodigal:2.6	CDS	1842051	1842821	.	-	0	ID=JPDIJPMC_01784;eC_number=3.1.26.4;Name=rnhB;dbxref=COG:COG0164;gene=rnhB;inference=ab initio prediction:Prodigal:2.6,similar to AA sequence:UniProtKB:O31744;locus_tag=JPDIJPMC_01784;product=Ribonuclease HII
1	Prodigal:2.6	CDS	1842826	1843689	.	-	0	ID=JPDIJPMC_01785;Name=rbgA;dbxref=COG:COG1161;gene=rbgA;inference=ab initio prediction:Prodigal:2.6,similar to AA sequence:UniProtKB:O31743;locus_tag=JPDIJPMC_01785;product=Ribosome biogenesis GTPase A
1	Prodigal:2.6	CDS	1843710	1843874	.	-	0	ID=JPDIJPMC_01786;inference=ab initio prediction:Prodigal:2.6;locus_tag=JPDIJPMC_01786;product=hypothetical protein
1	Prodigal:2.6	CDS	1844018	1846618	.	+	0	ID=JPDIJPMC_01787;inference=ab initio prediction:Prodigal:2.6;locus_tag=JPDIJPMC_01787;product=hypothetical protein
1	Prodigal:2.6	CDS	1846611	1849214	.	+	0	ID=JPDIJPMC_01788;inference=ab initio prediction:Prodigal:2.6;locus_tag=JPDIJPMC_01788;product=hypothetical protein
1	Prodigal:2.6	CDS	1849744	1850094	.	-	0	ID=JPDIJPMC_01789;Name=rplS;dbxref=COG:COG0335;gene=rplS;inference=ab initio prediction:Prodigal:2.6,similar to AA sequence:UniProtKB:Q2FZ42;locus_tag=JPDIJPMC_01789;product=50S ribosomal protein L19
1	Prodigal:2.6	CDS	1850200	1850937	.	-	0	ID=JPDIJPMC_01790;eC_number=2.1.1.228;Name=trmD;gene=trmD;inference=ab initio prediction:Prodigal:2.6,similar to AA sequence:UniProtKB:Q6GHJ5;locus_tag=JPDIJPMC_01790;product=tRNA (guanine-N(1)-)-methyltransferase
1	Prodigal:2.6	CDS	1850937	1851440	.	-	0	ID=JPDIJPMC_01791;Name=rimM;gene=rimM;inference=ab initio prediction:Prodigal:2.6,similar to AA sequence:UniProtKB:P66656;locus_tag=JPDIJPMC_01791;product=Ribosome maturation factor RimM
1	Prodigal:2.6	CDS	1851567	1851842	.	-	0	ID=JPDIJPMC_01792;Name=rpsP;dbxref=COG:COG0228;gene=rpsP;inference=ab initio prediction:Prodigal:2.6,similar to AA sequence:UniProtKB:Q2FZ45;locus_tag=JPDIJPMC_01792;product=30S ribosomal protein S16
1	Prodigal:2.6	CDS	1852150	1853517	.	-	0	ID=JPDIJPMC_01793;Name=ffh;dbxref=COG:COG0541;gene=ffh;inference=ab initio prediction:Prodigal:2.6,similar to AA sequence:UniProtKB:P37105;locus_tag=JPDIJPMC_01793;product=Signal recognition particle protein
1	Prodigal:2.6	CDS	1853548	1853880	.	-	0	ID=JPDIJPMC_01794;inference=ab initio prediction:Prodigal:2.6,similar to AA sequence:UniProtKB:P67248;locus_tag=JPDIJPMC_01794;note=UPF0122 protein SAV1236;product=hypothetical protein
1	Prodigal:2.6	CDS	1853882	1855108	.	-	0	ID=JPDIJPMC_01795;Name=ftsY;dbxref=COG:COG0552;gene=ftsY;inference=ab initio prediction:Prodigal:2.6,similar to AA sequence:UniProtKB:P51835;locus_tag=JPDIJPMC_01795;product=Signal recognition particle receptor FtsY
1	Prodigal:2.6	CDS	1855105	1858674	.	-	0	ID=JPDIJPMC_01796;Name=smc_2;dbxref=COG:COG1196;gene=smc_2;inference=ab initio prediction:Prodigal:2.6,similar to AA sequence:UniProtKB:P51834;locus_tag=JPDIJPMC_01796;product=Chromosome partition protein Smc
1	Prodigal:2.6	CDS	1858801	1859538	.	-	0	ID=JPDIJPMC_01797;eC_number=3.1.26.3;Name=rnc;gene=rnc;inference=ab initio prediction:Prodigal:2.6,similar to AA sequence:UniProtKB:P66668;locus_tag=JPDIJPMC_01797;product=Ribonuclease 3
1	Prodigal:2.6	CDS	1859653	1859886	.	-	0	ID=JPDIJPMC_01798;Name=acpP;dbxref=COG:COG0236;gene=acpP;inference=ab initio prediction:Prodigal:2.6,similar to AA sequence:UniProtKB:Q2FZ51;locus_tag=JPDIJPMC_01798;product=Acyl carrier protein
1	Prodigal:2.6	CDS	1860114	1860848	.	-	0	ID=JPDIJPMC_01799;eC_number=1.1.1.100;Name=fabG_2;gene=fabG_2;inference=ab initio prediction:Prodigal:2.6,similar to AA sequence:UniProtKB:P0A0H9;locus_tag=JPDIJPMC_01799;product=3-oxoacyl-[acyl-carrier-protein] reductase FabG
1	Prodigal:2.6	CDS	1860841	1861767	.	-	0	ID=JPDIJPMC_01800;eC_number=2.3.1.39;Name=fabD;dbxref=COG:COG0331;gene=fabD;inference=ab initio prediction:Prodigal:2.6,similar to AA sequence:UniProtKB:Q99UN8;locus_tag=JPDIJPMC_01800;product=Malonyl CoA-acyl carrier protein transacylase
1	Prodigal:2.6	CDS	1861769	1862746	.	-	0	ID=JPDIJPMC_01801;eC_number=2.3.1.-;Name=plsX;gene=plsX;inference=ab initio prediction:Prodigal:2.6,similar to AA sequence:UniProtKB:P65739;locus_tag=JPDIJPMC_01801;product=Phosphate acyltransferase
1	Prodigal:2.6	CDS	1862748	1863359	.	-	0	ID=JPDIJPMC_01802;Name=fapR;dbxref=COG:COG2050;gene=fapR;inference=ab initio prediction:Prodigal:2.6,similar to AA sequence:UniProtKB:O34835;locus_tag=JPDIJPMC_01802;product=Transcription factor FapR
1	Prodigal:2.6	CDS	1863467	1865515	.	-	0	ID=JPDIJPMC_01803;eC_number=3.6.4.12;Name=recG;gene=recG;inference=ab initio prediction:Prodigal:2.6,similar to AA sequence:UniProtKB:P64325;locus_tag=JPDIJPMC_01803;product=ATP-dependent DNA helicase RecG
1	Prodigal:2.6	CDS	1865719	1867377	.	-	0	ID=JPDIJPMC_01804;inference=ab initio prediction:Prodigal:2.6,similar to AA sequence:UniProtKB:Q7A5Z4;locus_tag=JPDIJPMC_01804;product=putative protein
1	Prodigal:2.6	CDS	1867392	1867766	.	-	0	ID=JPDIJPMC_01805;inference=ab initio prediction:Prodigal:2.6,similar to AA sequence:UniProtKB:Q5XA14;locus_tag=JPDIJPMC_01805;product=putative protein
1	Prodigal:2.6	CDS	1868124	1868312	.	+	0	ID=JPDIJPMC_01806;Name=rpmB;dbxref=COG:COG0227;gene=rpmB;inference=ab initio prediction:Prodigal:2.6,similar to AA sequence:UniProtKB:Q2FZ60;locus_tag=JPDIJPMC_01806;product=50S ribosomal protein L28
1	Prodigal:2.6	CDS	1868395	1869030	.	-	0	ID=JPDIJPMC_01807;eC_number=2.7.6.2;Name=thiN;dbxref=COG:COG1564;gene=thiN;inference=ab initio prediction:Prodigal:2.6,similar to AA sequence:UniProtKB:O34664;locus_tag=JPDIJPMC_01807;product=Thiamine pyrophosphokinase
1	Prodigal:2.6	CDS	1869035	1869679	.	-	0	ID=JPDIJPMC_01808;eC_number=5.1.3.1;Name=rpe;gene=rpe;inference=ab initio prediction:Prodigal:2.6,similar to AA sequence:UniProtKB:P74061;locus_tag=JPDIJPMC_01808;product=Ribulose-phosphate 3-epimerase
1	Prodigal:2.6	CDS	1869680	1870570	.	-	0	ID=JPDIJPMC_01809;eC_number=3.6.1.-;Name=rsgA;gene=rsgA;inference=ab initio prediction:Prodigal:2.6,similar to AA sequence:UniProtKB:P67682;locus_tag=JPDIJPMC_01809;product=Small ribosomal subunit biogenesis GTPase RsgA
1	Prodigal:2.6	CDS	1870864	1872867	.	-	0	ID=JPDIJPMC_01810;eC_number=2.7.11.1;Name=prkC;gene=prkC;inference=ab initio prediction:Prodigal:2.6,similar to AA sequence:UniProtKB:A6QGC0;locus_tag=JPDIJPMC_01810;product=Serine/threonine-protein kinase PrkC
1	Prodigal:2.6	CDS	1872864	1873607	.	-	0	ID=JPDIJPMC_01811;eC_number=3.1.3.16;Name=stp;dbxref=COG:COG0631;gene=stp;inference=ab initio prediction:Prodigal:2.6,similar to AA sequence:UniProtKB:Q8Y678;locus_tag=JPDIJPMC_01811;product=Serine/threonine phosphatase stp
1	Prodigal:2.6	CDS	1873614	1874708	.	-	0	ID=JPDIJPMC_01812;eC_number=2.1.1.192;Name=rlmN;gene=rlmN;inference=ab initio prediction:Prodigal:2.6,similar to AA sequence:UniProtKB:A6QGB8;locus_tag=JPDIJPMC_01812;product=putative dual-specificity RNA methyltransferase RlmN
1	Prodigal:2.6	CDS	1874711	1876018	.	-	0	ID=JPDIJPMC_01813;eC_number=2.1.1.176;Name=rsmB;dbxref=COG:COG0144;gene=rsmB;inference=ab initio prediction:Prodigal:2.6,similar to AA sequence:UniProtKB:P36929;locus_tag=JPDIJPMC_01813;product=Ribosomal RNA small subunit methyltransferase B
1	Prodigal:2.6	CDS	1876015	1876947	.	-	0	ID=JPDIJPMC_01814;eC_number=2.1.2.9;Name=fmt;gene=fmt;inference=ab initio prediction:Prodigal:2.6,similar to AA sequence:UniProtKB:P99127;locus_tag=JPDIJPMC_01814;product=Methionyl-tRNA formyltransferase
1	Prodigal:2.6	CDS	1876940	1877428	.	-	0	ID=JPDIJPMC_01815;eC_number=3.5.1.88;Name=def1;dbxref=COG:COG0242;gene=def1;inference=ab initio prediction:Prodigal:2.6,similar to AA sequence:UniProtKB:Q819U0;locus_tag=JPDIJPMC_01815;product=Peptide deformylase 1
1	Prodigal:2.6	CDS	1877650	1877853	.	+	0	ID=JPDIJPMC_01816;inference=ab initio prediction:Prodigal:2.6;locus_tag=JPDIJPMC_01816;product=hypothetical protein
1	Prodigal:2.6	CDS	1877961	1880369	.	-	0	ID=JPDIJPMC_01817;eC_number=3.6.4.-;Name=priA;dbxref=COG:COG1198;gene=priA;inference=ab initio prediction:Prodigal:2.6,similar to AA sequence:UniProtKB:P17888;locus_tag=JPDIJPMC_01817;product=Primosomal protein N'
1	Prodigal:2.6	CDS	1880369	1881568	.	-	0	ID=JPDIJPMC_01818;Name=coaBC;dbxref=COG:COG0452;gene=coaBC;inference=ab initio prediction:Prodigal:2.6,similar to AA sequence:UniProtKB:P0ABQ0;locus_tag=JPDIJPMC_01818;product=Coenzyme A biosynthesis bifunctional protein CoaBC
1	Prodigal:2.6	CDS	1882106	1882318	.	-	0	ID=JPDIJPMC_01819;eC_number=2.7.7.6;Name=rpoZ;gene=rpoZ;inference=ab initio prediction:Prodigal:2.6,similar to AA sequence:UniProtKB:P66726;locus_tag=JPDIJPMC_01819;product=DNA-directed RNA polymerase subunit omega
1	Prodigal:2.6	CDS	1882318	1882941	.	-	0	ID=JPDIJPMC_01820;eC_number=2.7.4.8;Name=gmk;gene=gmk;inference=ab initio prediction:Prodigal:2.6,similar to AA sequence:UniProtKB:P99176;locus_tag=JPDIJPMC_01820;product=Guanylate kinase
1	Prodigal:2.6	CDS	1883211	1884908	.	+	0	ID=JPDIJPMC_01821;Name=yloA;dbxref=COG:COG1293;gene=yloA;inference=ab initio prediction:Prodigal:2.6,similar to AA sequence:UniProtKB:O34693;locus_tag=JPDIJPMC_01821;product=putative protein YloA
1	Prodigal:2.6	CDS	1884970	1885377	.	-	0	ID=JPDIJPMC_01822;inference=ab initio prediction:Prodigal:2.6;locus_tag=JPDIJPMC_01822;product=hypothetical protein
1	Prodigal:2.6	CDS	1885915	1886121	.	-	0	ID=JPDIJPMC_01823;inference=ab initio prediction:Prodigal:2.6;locus_tag=JPDIJPMC_01823;product=hypothetical protein
1	Prodigal:2.6	CDS	1886147	1886758	.	-	0	ID=JPDIJPMC_01824;eC_number=2.4.2.10;Name=pyrE;gene=pyrE;inference=ab initio prediction:Prodigal:2.6,similar to AA sequence:UniProtKB:P99144;locus_tag=JPDIJPMC_01824;product=Orotate phosphoribosyltransferase
[truncated: 45,569 more rows]
