# Supplementary material for: Rapid methicillin resistance diversification in Staphylococcus epidermidis colonizing human neonates
Source: Nat Commun. 2021 Oct 18;12:6062. doi: 10.1038/s41467-021-26392-8 (PMC8523572; doi:10.1038/s41467-021-26392-8)
Supplement: Supplementary file 3 — Source Data [file 41467_2021_26392_MOESM3_ESM.zip › ConS_Data/Fig4D/ConS_348_0518/ConS_348_0518_nanopore.gff]

##gff-version 3
##sequence-region 1 1 2674342
##sequence-region 2 1 23285
##sequence-region 3 1 4607
##sequence-region 4 1 2415
1	Prodigal:2.6	CDS	1	1356	.	+	0	ID=MCCPJLKD_00001;Name=dnaA;gene=dnaA;inference=ab initio prediction:Prodigal:2.6,similar to AA sequence:UniProtKB:P68866;locus_tag=MCCPJLKD_00001;product=Chromosomal replication initiator protein DnaA
1	Prodigal:2.6	CDS	1665	2798	.	+	0	ID=MCCPJLKD_00002;Name=dnaN;gene=dnaN;inference=ab initio prediction:Prodigal:2.6,similar to AA sequence:UniProtKB:P99103;locus_tag=MCCPJLKD_00002;product=Beta sliding clamp
1	Prodigal:2.6	CDS	3231	3467	.	+	0	ID=MCCPJLKD_00003;inference=ab initio prediction:Prodigal:2.6;locus_tag=MCCPJLKD_00003;product=hypothetical protein
1	Prodigal:2.6	CDS	3464	4579	.	+	0	ID=MCCPJLKD_00004;Name=recF;dbxref=COG:COG1195;gene=recF;inference=ab initio prediction:Prodigal:2.6,similar to AA sequence:UniProtKB:P9WHI9;locus_tag=MCCPJLKD_00004;product=DNA replication and repair protein RecF
1	Prodigal:2.6	CDS	4590	6521	.	+	0	ID=MCCPJLKD_00005;eC_number=5.99.1.3;Name=gyrB;gene=gyrB;inference=ab initio prediction:Prodigal:2.6,similar to AA sequence:UniProtKB:Q6GKU0;locus_tag=MCCPJLKD_00005;product=DNA gyrase subunit B
1	Prodigal:2.6	CDS	6558	9239	.	+	0	ID=MCCPJLKD_00006;eC_number=5.99.1.3;Name=gyrA;gene=gyrA;inference=ab initio prediction:Prodigal:2.6,similar to AA sequence:UniProtKB:Q99XG5;locus_tag=MCCPJLKD_00006;product=DNA gyrase subunit A
1	Prodigal:2.6	CDS	9631	10446	.	-	0	ID=MCCPJLKD_00007;eC_number=4.2.1.136;Name=nnrD;dbxref=COG:COG0063;gene=nnrD;inference=ab initio prediction:Prodigal:2.6,similar to AA sequence:UniProtKB:Q833Y3;locus_tag=MCCPJLKD_00007;product=ADP-dependent (S)-NAD(P)H-hydrate dehydratase
1	Prodigal:2.6	CDS	11291	12577	.	+	0	ID=MCCPJLKD_00008;eC_number=6.1.1.11;Name=serS;gene=serS;inference=ab initio prediction:Prodigal:2.6,similar to AA sequence:UniProtKB:P99178;locus_tag=MCCPJLKD_00008;product=Serine--tRNA ligase
1	Prodigal:2.6	CDS	13107	14090	.	-	0	ID=MCCPJLKD_00009;eC_number=3.1.4.12;Name=smcL;gene=smcL;inference=ab initio prediction:Prodigal:2.6,similar to AA sequence:UniProtKB:Q9RLV9;locus_tag=MCCPJLKD_00009;product=Sphingomyelinase C
1	Prodigal:2.6	CDS	14475	15167	.	+	0	ID=MCCPJLKD_00010;Name=ygaZ;dbxref=COG:COG1296;gene=ygaZ;inference=ab initio prediction:Prodigal:2.6,similar to AA sequence:UniProtKB:P76630;locus_tag=MCCPJLKD_00010;product=Inner membrane protein YgaZ
1	Prodigal:2.6	CDS	15164	15493	.	+	0	ID=MCCPJLKD_00011;inference=ab initio prediction:Prodigal:2.6;locus_tag=MCCPJLKD_00011;product=hypothetical protein
1	Prodigal:2.6	CDS	15783	16751	.	+	0	ID=MCCPJLKD_00012;eC_number=2.3.1.31;Name=metXA;dbxref=COG:COG2021;gene=metXA;inference=ab initio prediction:Prodigal:2.6,similar to AA sequence:UniProtKB:K4ICC9;locus_tag=MCCPJLKD_00012;product=Homoserine O-acetyltransferase
1	Prodigal:2.6	CDS	16999	17925	.	+	0	ID=MCCPJLKD_00013;inference=ab initio prediction:Prodigal:2.6;locus_tag=MCCPJLKD_00013;product=hypothetical protein
1	Prodigal:2.6	CDS	17954	19921	.	+	0	ID=MCCPJLKD_00014;eC_number=3.1.4.-;Name=gdpP;dbxref=COG:COG3887;gene=gdpP;inference=ab initio prediction:Prodigal:2.6,similar to AA sequence:UniProtKB:A4ITV2;locus_tag=MCCPJLKD_00014;product=Cyclic-di-AMP phosphodiesterase GdpP
1	Prodigal:2.6	CDS	19918	20364	.	+	0	ID=MCCPJLKD_00015;Name=rplI;gene=rplI;inference=ab initio prediction:Prodigal:2.6,similar to AA sequence:UniProtKB:P66318;locus_tag=MCCPJLKD_00015;product=50S ribosomal protein L9
1	Prodigal:2.6	CDS	20535	21935	.	+	0	ID=MCCPJLKD_00016;eC_number=3.6.4.12;Name=dnaC;dbxref=COG:COG0305;gene=dnaC;inference=ab initio prediction:Prodigal:2.6,similar to AA sequence:UniProtKB:P37469;locus_tag=MCCPJLKD_00016;product=Replicative DNA helicase
1	Prodigal:2.6	CDS	22214	23497	.	+	0	ID=MCCPJLKD_00017;eC_number=6.3.4.4;Name=purA;gene=purA;inference=ab initio prediction:Prodigal:2.6,similar to AA sequence:UniProtKB:P99099;locus_tag=MCCPJLKD_00017;product=Adenylosuccinate synthetase
1	Aragorn:1.2	tRNA	23921	23995	.	+	.	ID=MCCPJLKD_00018;inference=COORDINATES:profile:Aragorn:1.2;locus_tag=MCCPJLKD_00018;product=tRNA-Glu(ttc)
1	Aragorn:1.2	tRNA	24001	24073	.	+	.	ID=MCCPJLKD_00019;inference=COORDINATES:profile:Aragorn:1.2;locus_tag=MCCPJLKD_00019;product=tRNA-Asp(gtc)
1	Prodigal:2.6	CDS	24550	25251	.	+	0	ID=MCCPJLKD_00020;Name=walR;dbxref=COG:COG0745;gene=walR;inference=ab initio prediction:Prodigal:2.6,similar to AA sequence:UniProtKB:Q2G2U6;locus_tag=MCCPJLKD_00020;product=Transcriptional regulatory protein WalR
1	Prodigal:2.6	CDS	25264	27096	.	+	0	ID=MCCPJLKD_00021;eC_number=2.7.13.3;Name=walK;gene=walK;inference=ab initio prediction:Prodigal:2.6,similar to AA sequence:UniProtKB:Q5HK19;locus_tag=MCCPJLKD_00021;product=Sensor protein kinase WalK
1	Prodigal:2.6	CDS	27089	28426	.	+	0	ID=MCCPJLKD_00022;Name=yycH;dbxref=COG:COG4863;gene=yycH;inference=ab initio prediction:Prodigal:2.6,similar to AA sequence:UniProtKB:Q794W0;locus_tag=MCCPJLKD_00022;product=Two-component system WalR/WalK regulatory protein YycH
1	Prodigal:2.6	CDS	28427	29218	.	+	0	ID=MCCPJLKD_00023;Name=yycI;dbxref=COG:COG4853;gene=yycI;inference=ab initio prediction:Prodigal:2.6,similar to AA sequence:UniProtKB:Q45612;locus_tag=MCCPJLKD_00023;product=Two-component system WalR/WalK regulatory protein YycI
1	Prodigal:2.6	CDS	29839	30639	.	+	0	ID=MCCPJLKD_00024;eC_number=3.-.-.-;Name=yycJ;dbxref=COG:COG1235;gene=yycJ;inference=ab initio prediction:Prodigal:2.6,similar to AA sequence:UniProtKB:C0SP91;locus_tag=MCCPJLKD_00024;product=Putative metallo-hydrolase YycJ
1	Prodigal:2.6	CDS	31038	32210	.	-	0	ID=MCCPJLKD_00025;inference=ab initio prediction:Prodigal:2.6;locus_tag=MCCPJLKD_00025;product=hypothetical protein
1	Prodigal:2.6	CDS	33026	33505	.	+	0	ID=MCCPJLKD_00026;eC_number=2.1.1.177;Name=rlmH;dbxref=COG:COG1576;gene=rlmH;inference=ab initio prediction:Prodigal:2.6,similar to AA sequence:UniProtKB:P0C1V0;locus_tag=MCCPJLKD_00026;product=Ribosomal RNA large subunit methyltransferase H
1	Prodigal:2.6	CDS	33809	34042	.	-	0	ID=MCCPJLKD_00027;inference=ab initio prediction:Prodigal:2.6;locus_tag=MCCPJLKD_00027;product=hypothetical protein
1	Prodigal:2.6	CDS	34205	35377	.	+	0	ID=MCCPJLKD_00028;inference=ab initio prediction:Prodigal:2.6;locus_tag=MCCPJLKD_00028;product=hypothetical protein
1	Prodigal:2.6	CDS	35614	39117	.	+	0	ID=MCCPJLKD_00029;Name=sdrG;gene=sdrG;inference=ab initio prediction:Prodigal:2.6,similar to AA sequence:UniProtKB:Q9KI13;locus_tag=MCCPJLKD_00029;product=Serine-aspartate repeat-containing protein G
1	Prodigal:2.6	CDS	39206	40714	.	+	0	ID=MCCPJLKD_00030;eC_number=2.4.1.-;Name=gtf1_1;dbxref=COG:COG0438;gene=gtf1_1;inference=ab initio prediction:Prodigal:2.6,similar to AA sequence:UniProtKB:Q9AET5;locus_tag=MCCPJLKD_00030;product=Glycosyltransferase Gtf1
1	Prodigal:2.6	CDS	40707	42026	.	+	0	ID=MCCPJLKD_00031;Name=gtf2_1;gene=gtf2_1;inference=ab initio prediction:Prodigal:2.6,similar to AA sequence:UniProtKB:Q3S2Y1;locus_tag=MCCPJLKD_00031;product=Glycosyltransferase-stabilizing protein Gtf2
1	Prodigal:2.6	CDS	42207	42710	.	-	0	ID=MCCPJLKD_00032;inference=ab initio prediction:Prodigal:2.6;locus_tag=MCCPJLKD_00032;product=hypothetical protein
1	Prodigal:2.6	CDS	42725	43039	.	-	0	ID=MCCPJLKD_00033;inference=ab initio prediction:Prodigal:2.6;locus_tag=MCCPJLKD_00033;product=hypothetical protein
1	Prodigal:2.6	CDS	43041	43130	.	-	0	ID=MCCPJLKD_00034;inference=ab initio prediction:Prodigal:2.6;locus_tag=MCCPJLKD_00034;product=hypothetical protein
1	Prodigal:2.6	CDS	43132	43473	.	-	0	ID=MCCPJLKD_00035;inference=ab initio prediction:Prodigal:2.6;locus_tag=MCCPJLKD_00035;product=hypothetical protein
1	Prodigal:2.6	CDS	43996	45624	.	-	0	ID=MCCPJLKD_00036;Name=hin_1;dbxref=COG:COG1961;gene=hin_1;inference=ab initio prediction:Prodigal:2.6,similar to AA sequence:UniProtKB:P03013;locus_tag=MCCPJLKD_00036;product=DNA-invertase hin
1	Prodigal:2.6	CDS	45646	46995	.	-	0	ID=MCCPJLKD_00037;Name=hin_2;dbxref=COG:COG1961;gene=hin_2;inference=ab initio prediction:Prodigal:2.6,similar to AA sequence:UniProtKB:P03013;locus_tag=MCCPJLKD_00037;product=DNA-invertase hin
1	Prodigal:2.6	CDS	47229	49022	.	-	0	ID=MCCPJLKD_00038;inference=ab initio prediction:Prodigal:2.6;locus_tag=MCCPJLKD_00038;product=hypothetical protein
1	Prodigal:2.6	CDS	49022	49318	.	-	0	ID=MCCPJLKD_00039;inference=ab initio prediction:Prodigal:2.6;locus_tag=MCCPJLKD_00039;product=hypothetical protein
1	Prodigal:2.6	CDS	49490	51073	.	+	0	ID=MCCPJLKD_00040;inference=ab initio prediction:Prodigal:2.6;locus_tag=MCCPJLKD_00040;product=hypothetical protein
1	Prodigal:2.6	CDS	51145	51306	.	+	0	ID=MCCPJLKD_00041;inference=ab initio prediction:Prodigal:2.6;locus_tag=MCCPJLKD_00041;product=hypothetical protein
1	Prodigal:2.6	CDS	51348	52022	.	-	0	ID=MCCPJLKD_00042;inference=ab initio prediction:Prodigal:2.6;locus_tag=MCCPJLKD_00042;product=hypothetical protein
1	Prodigal:2.6	CDS	52280	52447	.	+	0	ID=MCCPJLKD_00043;inference=ab initio prediction:Prodigal:2.6;locus_tag=MCCPJLKD_00043;product=hypothetical protein
1	Prodigal:2.6	CDS	53324	54067	.	+	0	ID=MCCPJLKD_00044;eC_number=3.1.4.46;Name=ugpQ;dbxref=COG:COG0584;gene=ugpQ;inference=ab initio prediction:Prodigal:2.6,similar to AA sequence:UniProtKB:P10908;locus_tag=MCCPJLKD_00044;product=Glycerophosphodiester phosphodiesterase%2C cytoplasmic
1	Prodigal:2.6	CDS	54164	54592	.	+	0	ID=MCCPJLKD_00045;Name=paaZ;dbxref=COG:COG2030;gene=paaZ;inference=ab initio prediction:Prodigal:2.6,similar to AA sequence:UniProtKB:P77455;locus_tag=MCCPJLKD_00045;product=Bifunctional protein PaaZ
1	Prodigal:2.6	CDS	54638	56644	.	-	0	ID=MCCPJLKD_00046;Name=pbp;dbxref=COG:COG0768;gene=pbp;inference=ab initio prediction:Prodigal:2.6,similar to AA sequence:UniProtKB:P07944;locus_tag=MCCPJLKD_00046;product=Beta-lactam-inducible penicillin-binding protein
1	Prodigal:2.6	CDS	56744	57730	.	+	0	ID=MCCPJLKD_00047;Name=mecR1;gene=mecR1;inference=ab initio prediction:Prodigal:2.6,similar to AA sequence:UniProtKB:P0A0B0;locus_tag=MCCPJLKD_00047;product=Methicillin resistance mecR1 protein
1	Prodigal:2.6	CDS	57702	57962	.	+	0	ID=MCCPJLKD_00048;inference=ab initio prediction:Prodigal:2.6;locus_tag=MCCPJLKD_00048;product=hypothetical protein
1	Prodigal:2.6	CDS	57953	59476	.	-	0	ID=MCCPJLKD_00049;inference=ab initio prediction:Prodigal:2.6;locus_tag=MCCPJLKD_00049;product=hypothetical protein
1	Prodigal:2.6	CDS	59612	60118	.	-	0	ID=MCCPJLKD_00050;inference=ab initio prediction:Prodigal:2.6;locus_tag=MCCPJLKD_00050;product=hypothetical protein
1	Prodigal:2.6	CDS	60133	60444	.	-	0	ID=MCCPJLKD_00051;inference=ab initio prediction:Prodigal:2.6;locus_tag=MCCPJLKD_00051;product=hypothetical protein
1	Prodigal:2.6	CDS	60446	60538	.	-	0	ID=MCCPJLKD_00052;inference=ab initio prediction:Prodigal:2.6;locus_tag=MCCPJLKD_00052;product=hypothetical protein
1	Prodigal:2.6	CDS	60531	60881	.	-	0	ID=MCCPJLKD_00053;inference=ab initio prediction:Prodigal:2.6;locus_tag=MCCPJLKD_00053;product=hypothetical protein
1	Prodigal:2.6	CDS	61403	63031	.	-	0	ID=MCCPJLKD_00054;Name=hin_3;dbxref=COG:COG1961;gene=hin_3;inference=ab initio prediction:Prodigal:2.6,similar to AA sequence:UniProtKB:P03013;locus_tag=MCCPJLKD_00054;product=DNA-invertase hin
1	Prodigal:2.6	CDS	63053	64402	.	-	0	ID=MCCPJLKD_00055;Name=hin_4;dbxref=COG:COG1961;gene=hin_4;inference=ab initio prediction:Prodigal:2.6,similar to AA sequence:UniProtKB:P03013;locus_tag=MCCPJLKD_00055;product=DNA-invertase hin
1	Prodigal:2.6	CDS	64636	66423	.	-	0	ID=MCCPJLKD_00056;inference=ab initio prediction:Prodigal:2.6;locus_tag=MCCPJLKD_00056;product=hypothetical protein
1	Prodigal:2.6	CDS	66423	66713	.	-	0	ID=MCCPJLKD_00057;inference=ab initio prediction:Prodigal:2.6;locus_tag=MCCPJLKD_00057;product=hypothetical protein
1	Prodigal:2.6	CDS	66852	67901	.	+	0	ID=MCCPJLKD_00058;inference=ab initio prediction:Prodigal:2.6;locus_tag=MCCPJLKD_00058;product=hypothetical protein
1	Prodigal:2.6	CDS	68629	70119	.	+	0	ID=MCCPJLKD_00059;inference=ab initio prediction:Prodigal:2.6;locus_tag=MCCPJLKD_00059;product=hypothetical protein
1	Prodigal:2.6	CDS	70743	71825	.	-	0	ID=MCCPJLKD_00060;eC_number=3.1.2.6;Name=gloC;dbxref=COG:COG0491;gene=gloC;inference=ab initio prediction:Prodigal:2.6,similar to AA sequence:UniProtKB:P75849;locus_tag=MCCPJLKD_00060;product=Hydroxyacylglutathione hydrolase GloC
1	Prodigal:2.6	CDS	71844	72911	.	-	0	ID=MCCPJLKD_00061;Name=dsrE2;dbxref=COG:COG2210;gene=dsrE2;inference=ab initio prediction:Prodigal:2.6,similar to AA sequence:UniProtKB:D3RPC1;locus_tag=MCCPJLKD_00061;product=Sulfur carrier protein DsrE2
1	Prodigal:2.6	CDS	73050	73310	.	+	0	ID=MCCPJLKD_00062;Name=ricR_1;dbxref=COG:COG1937;gene=ricR_1;inference=ab initio prediction:Prodigal:2.6,similar to AA sequence:UniProtKB:O07434;locus_tag=MCCPJLKD_00062;product=Copper-sensing transcriptional repressor RicR
1	Prodigal:2.6	CDS	73307	74065	.	+	0	ID=MCCPJLKD_00063;inference=ab initio prediction:Prodigal:2.6;locus_tag=MCCPJLKD_00063;product=hypothetical protein
1	Prodigal:2.6	CDS	74281	79143	.	+	0	ID=MCCPJLKD_00064;Name=pls_1;gene=pls_1;inference=ab initio prediction:Prodigal:2.6,similar to AA sequence:UniProtKB:P80544;locus_tag=MCCPJLKD_00064;product=Surface protein
1	Prodigal:2.6	CDS	79267	80883	.	+	0	ID=MCCPJLKD_00065;inference=ab initio prediction:Prodigal:2.6;locus_tag=MCCPJLKD_00065;product=hypothetical protein
1	Prodigal:2.6	CDS	81043	82554	.	-	0	ID=MCCPJLKD_00066;eC_number=2.4.1.52;Name=tagE_1;dbxref=COG:COG0438;gene=tagE_1;inference=ab initio prediction:Prodigal:2.6,similar to AA sequence:UniProtKB:P13484;locus_tag=MCCPJLKD_00066;product=Poly(glycerol-phosphate) alpha-glucosyltransferase
1	Prodigal:2.6	CDS	82577	84301	.	-	0	ID=MCCPJLKD_00067;eC_number=6.3.2.10;Name=murF_1;dbxref=COG:COG0770;gene=murF_1;inference=ab initio prediction:Prodigal:2.6,similar to AA sequence:UniProtKB:P11880;locus_tag=MCCPJLKD_00067;product=UDP-N-acetylmuramoyl-tripeptide--D-alanyl-D-alanine ligase
1	Prodigal:2.6	CDS	84350	84628	.	-	0	ID=MCCPJLKD_00068;inference=ab initio prediction:Prodigal:2.6;locus_tag=MCCPJLKD_00068;product=hypothetical protein
1	Prodigal:2.6	CDS	85612	85938	.	+	0	ID=MCCPJLKD_00069;Name=immR_1;dbxref=COG:COG1396;gene=immR_1;inference=ab initio prediction:Prodigal:2.6,similar to AA sequence:UniProtKB:P96631;locus_tag=MCCPJLKD_00069;product=HTH-type transcriptional regulator ImmR
1	Prodigal:2.6	CDS	85975	86793	.	+	0	ID=MCCPJLKD_00070;inference=ab initio prediction:Prodigal:2.6;locus_tag=MCCPJLKD_00070;product=hypothetical protein
1	Prodigal:2.6	CDS	87419	87568	.	-	0	ID=MCCPJLKD_00071;inference=ab initio prediction:Prodigal:2.6;locus_tag=MCCPJLKD_00071;product=hypothetical protein
1	Prodigal:2.6	CDS	87779	88348	.	-	0	ID=MCCPJLKD_00072;inference=ab initio prediction:Prodigal:2.6;locus_tag=MCCPJLKD_00072;product=hypothetical protein
1	Prodigal:2.6	CDS	88698	89642	.	-	0	ID=MCCPJLKD_00073;Name=gbuC;gene=gbuC;inference=ab initio prediction:Prodigal:2.6,similar to AA sequence:UniProtKB:Q9RR44;locus_tag=MCCPJLKD_00073;product=Glycine betaine/carnitine transport binding protein GbuC
1	Prodigal:2.6	CDS	89666	92347	.	-	0	ID=MCCPJLKD_00074;Name=ydfJ;dbxref=COG:COG2409;gene=ydfJ;inference=ab initio prediction:Prodigal:2.6,similar to AA sequence:UniProtKB:P96687;locus_tag=MCCPJLKD_00074;product=Membrane protein YdfJ
1	Prodigal:2.6	CDS	92889	93653	.	-	0	ID=MCCPJLKD_00075;eC_number=1.1.1.169;Name=panE_1;dbxref=COG:COG1893;gene=panE_1;inference=ab initio prediction:Prodigal:2.6,similar to AA sequence:UniProtKB:P37402;locus_tag=MCCPJLKD_00075;product=2-dehydropantoate 2-reductase
1	Prodigal:2.6	CDS	93616	93831	.	-	0	ID=MCCPJLKD_00076;inference=ab initio prediction:Prodigal:2.6;locus_tag=MCCPJLKD_00076;product=hypothetical protein
1	Prodigal:2.6	CDS	93958	94632	.	+	0	ID=MCCPJLKD_00077;inference=ab initio prediction:Prodigal:2.6;locus_tag=MCCPJLKD_00077;product=hypothetical protein
1	Prodigal:2.6	CDS	94770	95843	.	+	0	ID=MCCPJLKD_00078;inference=ab initio prediction:Prodigal:2.6;locus_tag=MCCPJLKD_00078;product=hypothetical protein
1	Prodigal:2.6	CDS	95878	96627	.	+	0	ID=MCCPJLKD_00079;inference=ab initio prediction:Prodigal:2.6;locus_tag=MCCPJLKD_00079;product=hypothetical protein
1	Prodigal:2.6	CDS	96669	97646	.	+	0	ID=MCCPJLKD_00080;Name=ypuA;dbxref=COG:COG4086;gene=ypuA;inference=ab initio prediction:Prodigal:2.6,similar to AA sequence:UniProtKB:P31847;locus_tag=MCCPJLKD_00080;product=putative protein YpuA
1	Prodigal:2.6	CDS	98048	99304	.	+	0	ID=MCCPJLKD_00081;inference=ab initio prediction:Prodigal:2.6;locus_tag=MCCPJLKD_00081;product=hypothetical protein
1	Prodigal:2.6	CDS	99719	99958	.	+	0	ID=MCCPJLKD_00082;inference=ab initio prediction:Prodigal:2.6;locus_tag=MCCPJLKD_00082;product=hypothetical protein
1	Prodigal:2.6	CDS	99990	100664	.	-	0	ID=MCCPJLKD_00083;inference=ab initio prediction:Prodigal:2.6;locus_tag=MCCPJLKD_00083;product=hypothetical protein
1	Prodigal:2.6	CDS	100694	101191	.	-	0	ID=MCCPJLKD_00084;inference=ab initio prediction:Prodigal:2.6;locus_tag=MCCPJLKD_00084;product=hypothetical protein
1	Prodigal:2.6	CDS	101196	101561	.	-	0	ID=MCCPJLKD_00085;inference=ab initio prediction:Prodigal:2.6;locus_tag=MCCPJLKD_00085;product=hypothetical protein
1	Prodigal:2.6	CDS	101570	103639	.	-	0	ID=MCCPJLKD_00086;Name=xerC_1;dbxref=COG:COG4974;gene=xerC_1;inference=ab initio prediction:Prodigal:2.6,similar to AA sequence:UniProtKB:P39776;locus_tag=MCCPJLKD_00086;product=Tyrosine recombinase XerC
1	Prodigal:2.6	CDS	103636	104748	.	-	0	ID=MCCPJLKD_00087;Name=xerC_2;dbxref=COG:COG4974;gene=xerC_2;inference=ab initio prediction:Prodigal:2.6,similar to AA sequence:UniProtKB:P39776;locus_tag=MCCPJLKD_00087;product=Tyrosine recombinase XerC
1	Prodigal:2.6	CDS	105110	105661	.	+	0	ID=MCCPJLKD_00088;inference=ab initio prediction:Prodigal:2.6;locus_tag=MCCPJLKD_00088;product=hypothetical protein
1	Prodigal:2.6	CDS	105681	106517	.	+	0	ID=MCCPJLKD_00089;eC_number=3.4.21.-;Name=splF_1;dbxref=COG:COG3591;gene=splF_1;inference=ab initio prediction:Prodigal:2.6,similar to AA sequence:UniProtKB:Q2FXC8;locus_tag=MCCPJLKD_00089;product=Serine protease SplF
1	Prodigal:2.6	CDS	106987	108882	.	-	0	ID=MCCPJLKD_00090;eC_number=2.4.-.-;Name=epsH;dbxref=COG:COG0463;gene=epsH;inference=ab initio prediction:Prodigal:2.6,similar to AA sequence:UniProtKB:P71057;locus_tag=MCCPJLKD_00090;product=Putative glycosyltransferase EpsH
1	Prodigal:2.6	CDS	108897	109964	.	-	0	ID=MCCPJLKD_00091;Name=icaC_1;dbxref=COG:COG3936;gene=icaC_1;inference=ab initio prediction:Prodigal:2.6,similar to AA sequence:UniProtKB:Q5HKP7;locus_tag=MCCPJLKD_00091;product=putative poly-beta-1%2C6-N-acetyl-D-glucosamine export protein
1	Prodigal:2.6	CDS	110055	110618	.	-	0	ID=MCCPJLKD_00092;eC_number=3.1.21.3;Name=hsdR;gene=hsdR;inference=ab initio prediction:Prodigal:2.6,similar to AA sequence:UniProtKB:Q7A801;locus_tag=MCCPJLKD_00092;product=Type-1 restriction enzyme R protein
1	Prodigal:2.6	CDS	110847	111866	.	+	0	ID=MCCPJLKD_00093;inference=ab initio prediction:Prodigal:2.6;locus_tag=MCCPJLKD_00093;product=hypothetical protein
1	Prodigal:2.6	CDS	111991	112224	.	+	0	ID=MCCPJLKD_00094;inference=ab initio prediction:Prodigal:2.6;locus_tag=MCCPJLKD_00094;product=hypothetical protein
1	Prodigal:2.6	CDS	112519	113388	.	+	0	ID=MCCPJLKD_00095;eC_number=2.7.7.9;Name=gtaB_1;dbxref=COG:COG1210;gene=gtaB_1;inference=ab initio prediction:Prodigal:2.6,similar to AA sequence:UniProtKB:Q2G1T6;locus_tag=MCCPJLKD_00095;product=UTP--glucose-1-phosphate uridylyltransferase
1	Prodigal:2.6	CDS	113485	114720	.	+	0	ID=MCCPJLKD_00096;inference=ab initio prediction:Prodigal:2.6;locus_tag=MCCPJLKD_00096;product=hypothetical protein
1	Prodigal:2.6	CDS	114796	117309	.	+	0	ID=MCCPJLKD_00097;eC_number=2.7.8.12;Name=tagF_1;dbxref=COG:COG1887;gene=tagF_1;inference=ab initio prediction:Prodigal:2.6,similar to AA sequence:UniProtKB:P13485;locus_tag=MCCPJLKD_00097;product=Teichoic acid poly(glycerol phosphate) polymerase
1	Prodigal:2.6	CDS	117344	120244	.	+	0	ID=MCCPJLKD_00098;eC_number=2.7.8.12;Name=tarF;gene=tarF;inference=ab initio prediction:Prodigal:2.6,similar to AA sequence:UniProtKB:Q8RKI5;locus_tag=MCCPJLKD_00098;product=Teichoic acid poly(glycerol phosphate) polymerase
1	Prodigal:2.6	CDS	121038	123101	.	+	0	ID=MCCPJLKD_00099;eC_number=3.6.3.54;Name=copB;gene=copB;inference=ab initio prediction:Prodigal:2.6,similar to AA sequence:UniProtKB:P05425;locus_tag=MCCPJLKD_00099;product=Copper-exporting P-type ATPase B
1	Prodigal:2.6	CDS	123116	124549	.	+	0	ID=MCCPJLKD_00100;eC_number=1.-.-.-;Name=mco;gene=mco;inference=ab initio prediction:Prodigal:2.6,similar to AA sequence:UniProtKB:Q69HT9;locus_tag=MCCPJLKD_00100;product=Multicopper oxidase mco
1	Prodigal:2.6	CDS	124569	125051	.	+	0	ID=MCCPJLKD_00101;Name=ydhK;gene=ydhK;inference=ab initio prediction:Prodigal:2.6,similar to AA sequence:UniProtKB:O05503;locus_tag=MCCPJLKD_00101;product=putative protein YdhK
1	Prodigal:2.6	CDS	125257	125652	.	-	0	ID=MCCPJLKD_00102;eC_number=1.20.4.4;Name=arsC;gene=arsC;inference=ab initio prediction:Prodigal:2.6,similar to AA sequence:UniProtKB:P0A005;locus_tag=MCCPJLKD_00102;product=Arsenate reductase
1	Prodigal:2.6	CDS	125669	126958	.	-	0	ID=MCCPJLKD_00103;Name=arsB_1;dbxref=COG:COG1055;gene=arsB_1;inference=ab initio prediction:Prodigal:2.6,similar to AA sequence:UniProtKB:P0AB93;locus_tag=MCCPJLKD_00103;product=Arsenical pump membrane protein
1	Prodigal:2.6	CDS	126961	127275	.	-	0	ID=MCCPJLKD_00104;Name=sdpR;dbxref=COG:COG0640;gene=sdpR;inference=ab initio prediction:Prodigal:2.6,similar to AA sequence:UniProtKB:O32242;locus_tag=MCCPJLKD_00104;product=Transcriptional repressor SdpR
1	Prodigal:2.6	CDS	127425	129155	.	-	0	ID=MCCPJLKD_00105;eC_number=3.6.3.16;Name=arsA;gene=arsA;inference=ab initio prediction:Prodigal:2.6,similar to AA sequence:UniProtKB:P08690;locus_tag=MCCPJLKD_00105;product=Arsenical pump-driving ATPase
1	Prodigal:2.6	CDS	129136	129483	.	-	0	ID=MCCPJLKD_00106;Name=arsD;gene=arsD;inference=ab initio prediction:Prodigal:2.6,similar to AA sequence:UniProtKB:P46003;locus_tag=MCCPJLKD_00106;product=Arsenical resistance operon trans-acting repressor ArsD
1	Prodigal:2.6	CDS	130003	130323	.	+	0	ID=MCCPJLKD_00107;Name=arsR;dbxref=COG:COG0640;gene=arsR;inference=ab initio prediction:Prodigal:2.6,similar to AA sequence:UniProtKB:P45949;locus_tag=MCCPJLKD_00107;product=Arsenical resistance operon repressor
1	Prodigal:2.6	CDS	130411	131295	.	+	0	ID=MCCPJLKD_00108;dbxref=COG:COG0701;inference=ab initio prediction:Prodigal:2.6,similar to AA sequence:UniProtKB:Q8DUY3;locus_tag=MCCPJLKD_00108;product=Putative two-component membrane permease complex subunit SMU_747c
1	Prodigal:2.6	CDS	131309	131437	.	+	0	ID=MCCPJLKD_00109;inference=ab initio prediction:Prodigal:2.6;locus_tag=MCCPJLKD_00109;product=hypothetical protein
1	Prodigal:2.6	CDS	131866	132576	.	+	0	ID=MCCPJLKD_00110;inference=ab initio prediction:Prodigal:2.6,similar to AA sequence:UniProtKB:Q2FVD0;locus_tag=MCCPJLKD_00110;product=putative protein
1	Prodigal:2.6	CDS	132934	133821	.	+	0	ID=MCCPJLKD_00111;Name=mscS_1;dbxref=COG:COG0668;gene=mscS_1;inference=ab initio prediction:Prodigal:2.6,similar to AA sequence:UniProtKB:Q8R6L9;locus_tag=MCCPJLKD_00111;product=Small-conductance mechanosensitive channel
1	Prodigal:2.6	CDS	134186	134998	.	+	0	ID=MCCPJLKD_00112;eC_number=3.-.-.-;inference=ab initio prediction:Prodigal:2.6,similar to AA sequence:UniProtKB:Q7A484;locus_tag=MCCPJLKD_00112;product=putative hydrolase
1	Prodigal:2.6	CDS	135262	135885	.	-	0	ID=MCCPJLKD_00113;inference=ab initio prediction:Prodigal:2.6;locus_tag=MCCPJLKD_00113;product=hypothetical protein
1	Prodigal:2.6	CDS	136271	137173	.	+	0	ID=MCCPJLKD_00114;inference=ab initio prediction:Prodigal:2.6;locus_tag=MCCPJLKD_00114;product=hypothetical protein
1	Prodigal:2.6	CDS	137485	137670	.	+	0	ID=MCCPJLKD_00115;inference=ab initio prediction:Prodigal:2.6;locus_tag=MCCPJLKD_00115;product=hypothetical protein
1	Prodigal:2.6	CDS	137919	138113	.	-	0	ID=MCCPJLKD_00116;inference=ab initio prediction:Prodigal:2.6;locus_tag=MCCPJLKD_00116;product=hypothetical protein
1	Prodigal:2.6	CDS	138125	138322	.	-	0	ID=MCCPJLKD_00117;inference=ab initio prediction:Prodigal:2.6;locus_tag=MCCPJLKD_00117;product=hypothetical protein
1	Prodigal:2.6	CDS	138864	139223	.	-	0	ID=MCCPJLKD_00118;inference=ab initio prediction:Prodigal:2.6;locus_tag=MCCPJLKD_00118;product=hypothetical protein
1	Prodigal:2.6	CDS	139541	140521	.	-	0	ID=MCCPJLKD_00119;eC_number=1.3.1.-;Name=dus;gene=dus;inference=ab initio prediction:Prodigal:2.6,similar to AA sequence:UniProtKB:P67717;locus_tag=MCCPJLKD_00119;product=putative tRNA-dihydrouridine synthase
1	Prodigal:2.6	CDS	140720	142204	.	+	0	ID=MCCPJLKD_00120;eC_number=1.1.5.4;Name=mqo2_1;gene=mqo2_1;inference=ab initio prediction:Prodigal:2.6,similar to AA sequence:UniProtKB:P99115;locus_tag=MCCPJLKD_00120;product=putative malate:quinone oxidoreductase 2
1	Prodigal:2.6	CDS	142978	143745	.	+	0	ID=MCCPJLKD_00121;eC_number=1.1.1.6;Name=golD;gene=golD;inference=ab initio prediction:Prodigal:2.6,similar to AA sequence:UniProtKB:Q92EU6;locus_tag=MCCPJLKD_00121;product=NAD-dependent glycerol dehydrogenase
1	Prodigal:2.6	CDS	144417	144959	.	-	0	ID=MCCPJLKD_00122;inference=ab initio prediction:Prodigal:2.6;locus_tag=MCCPJLKD_00122;product=hypothetical protein
1	Prodigal:2.6	CDS	145192	145506	.	-	0	ID=MCCPJLKD_00123;inference=ab initio prediction:Prodigal:2.6;locus_tag=MCCPJLKD_00123;product=hypothetical protein
1	Prodigal:2.6	CDS	145623	146117	.	-	0	ID=MCCPJLKD_00124;inference=ab initio prediction:Prodigal:2.6;locus_tag=MCCPJLKD_00124;product=hypothetical protein
1	Prodigal:2.6	CDS	146355	147734	.	+	0	ID=MCCPJLKD_00125;Name=uhpT;dbxref=COG:COG2271;gene=uhpT;inference=ab initio prediction:Prodigal:2.6,similar to AA sequence:UniProtKB:P0AGC0;locus_tag=MCCPJLKD_00125;product=Hexose-6-phosphate:phosphate antiporter
1	Prodigal:2.6	CDS	147814	148569	.	-	0	ID=MCCPJLKD_00126;dbxref=COG:COG4753;inference=ab initio prediction:Prodigal:2.6,similar to AA sequence:UniProtKB:Q5HJF7;locus_tag=MCCPJLKD_00126;product=putative response regulatory protein
1	Prodigal:2.6	CDS	148581	149129	.	-	0	ID=MCCPJLKD_00127;eC_number=2.7.13.3;dbxref=COG:COG2972;inference=ab initio prediction:Prodigal:2.6,similar to AA sequence:UniProtKB:Q5HJF6;locus_tag=MCCPJLKD_00127;product=putative sensor-like histidine kinase
1	Prodigal:2.6	CDS	149174	150118	.	-	0	ID=MCCPJLKD_00128;eC_number=2.7.13.3;dbxref=COG:COG2972;inference=ab initio prediction:Prodigal:2.6,similar to AA sequence:UniProtKB:Q5HJF6;locus_tag=MCCPJLKD_00128;product=putative sensor-like histidine kinase
1	Prodigal:2.6	CDS	150115	151089	.	-	0	ID=MCCPJLKD_00129;dbxref=COG:COG1840;inference=ab initio prediction:Prodigal:2.6,similar to AA sequence:UniProtKB:P43951;locus_tag=MCCPJLKD_00129;product=putative protein
1	Prodigal:2.6	CDS	151282	151623	.	-	0	ID=MCCPJLKD_00130;inference=ab initio prediction:Prodigal:2.6;locus_tag=MCCPJLKD_00130;product=hypothetical protein
1	Prodigal:2.6	CDS	152187	153038	.	+	0	ID=MCCPJLKD_00131;eC_number=3.4.21.-;Name=splF_2;dbxref=COG:COG3591;gene=splF_2;inference=ab initio prediction:Prodigal:2.6,similar to AA sequence:UniProtKB:Q2FXC8;locus_tag=MCCPJLKD_00131;product=Serine protease SplF
1	Prodigal:2.6	CDS	153244	153396	.	+	0	ID=MCCPJLKD_00132;inference=ab initio prediction:Prodigal:2.6;locus_tag=MCCPJLKD_00132;product=hypothetical protein
1	Prodigal:2.6	CDS	153815	154369	.	+	0	ID=MCCPJLKD_00133;Name=sdrF_1;gene=sdrF_1;inference=ab initio prediction:Prodigal:2.6,similar to AA sequence:UniProtKB:Q9KI14;locus_tag=MCCPJLKD_00133;product=Serine-aspartate repeat-containing protein F
1	Prodigal:2.6	CDS	154778	160378	.	+	0	ID=MCCPJLKD_00134;Name=sasG;gene=sasG;inference=ab initio prediction:Prodigal:2.6,similar to AA sequence:UniProtKB:Q2G2B2;locus_tag=MCCPJLKD_00134;product=Surface protein G
1	Prodigal:2.6	CDS	160635	160787	.	+	0	ID=MCCPJLKD_00135;inference=ab initio prediction:Prodigal:2.6;locus_tag=MCCPJLKD_00135;product=hypothetical protein
1	Prodigal:2.6	CDS	161128	161799	.	+	0	ID=MCCPJLKD_00136;eC_number=6.3.3.3;Name=bioD1;dbxref=COG:COG0132;gene=bioD1;inference=ab initio prediction:Prodigal:2.6,similar to AA sequence:UniProtKB:P13000;locus_tag=MCCPJLKD_00136;product=ATP-dependent dethiobiotin synthetase BioD 1
1	Prodigal:2.6	CDS	161792	163147	.	+	0	ID=MCCPJLKD_00137;eC_number=2.6.1.105;Name=bioK;dbxref=COG:COG0161;gene=bioK;inference=ab initio prediction:Prodigal:2.6,similar to AA sequence:UniProtKB:P53555;locus_tag=MCCPJLKD_00137;product=L-Lysine--8-amino-7-oxononanoate transaminase
1	Prodigal:2.6	CDS	163158	164291	.	+	0	ID=MCCPJLKD_00138;eC_number=2.3.1.47;Name=bioF;gene=bioF;inference=ab initio prediction:Prodigal:2.6,similar to AA sequence:UniProtKB:P22806;locus_tag=MCCPJLKD_00138;product=8-amino-7-oxononanoate synthase
1	Prodigal:2.6	CDS	164284	164970	.	+	0	ID=MCCPJLKD_00139;eC_number=6.2.1.14;Name=bioW;dbxref=COG:COG1424;gene=bioW;inference=ab initio prediction:Prodigal:2.6,similar to AA sequence:UniProtKB:P53559;locus_tag=MCCPJLKD_00139;product=6-carboxyhexanoate--CoA ligase
1	Prodigal:2.6	CDS	165079	165396	.	-	0	ID=MCCPJLKD_00140;inference=ab initio prediction:Prodigal:2.6;locus_tag=MCCPJLKD_00140;product=hypothetical protein
1	Prodigal:2.6	CDS	165414	166601	.	-	0	ID=MCCPJLKD_00141;eC_number=3.4.22.48;Name=sspP;gene=sspP;inference=ab initio prediction:Prodigal:2.6,similar to AA sequence:UniProtKB:P81297;locus_tag=MCCPJLKD_00141;product=Staphopain A
1	Prodigal:2.6	CDS	167141	169024	.	+	0	ID=MCCPJLKD_00142;eC_number=3.1.1.3;Name=lip2_1;gene=lip2_1;inference=ab initio prediction:Prodigal:2.6,similar to AA sequence:UniProtKB:Q7A7P2;locus_tag=MCCPJLKD_00142;product=Lipase 2
1	Prodigal:2.6	CDS	169241	169564	.	+	0	ID=MCCPJLKD_00143;inference=ab initio prediction:Prodigal:2.6,similar to AA sequence:UniProtKB:Q7A3L3;locus_tag=MCCPJLKD_00143;product=putative lipoprotein
1	Prodigal:2.6	CDS	169690	169950	.	+	0	ID=MCCPJLKD_00144;inference=ab initio prediction:Prodigal:2.6,similar to AA sequence:UniProtKB:Q2FVD0;locus_tag=MCCPJLKD_00144;product=putative protein
1	Prodigal:2.6	CDS	170095	170976	.	-	0	ID=MCCPJLKD_00145;eC_number=3.6.-.-;Name=yeiR;dbxref=COG:COG0523;gene=yeiR;inference=ab initio prediction:Prodigal:2.6,similar to AA sequence:UniProtKB:P33030;locus_tag=MCCPJLKD_00145;product=Zinc-binding GTPase YeiR
1	Prodigal:2.6	CDS	170946	172328	.	-	0	ID=MCCPJLKD_00146;inference=ab initio prediction:Prodigal:2.6;locus_tag=MCCPJLKD_00146;product=hypothetical protein
1	Prodigal:2.6	CDS	172322	173428	.	-	0	ID=MCCPJLKD_00147;eC_number=1.14.13.-;dbxref=COG:COG0492;inference=ab initio prediction:Prodigal:2.6,similar to AA sequence:UniProtKB:Q99R54;locus_tag=MCCPJLKD_00147;product=Baeyer-Villiger flavin-containing monooxygenase
1	Prodigal:2.6	CDS	173685	174680	.	+	0	ID=MCCPJLKD_00148;Name=znuA_1;dbxref=COG:COG0803;gene=znuA_1;inference=ab initio prediction:Prodigal:2.6,similar to AA sequence:UniProtKB:O34966;locus_tag=MCCPJLKD_00148;product=High-affinity zinc uptake system binding-protein ZnuA
1	Prodigal:2.6	CDS	175082	175999	.	+	0	ID=MCCPJLKD_00149;eC_number=2.7.1.180;Name=apbE;dbxref=COG:COG1477;gene=apbE;inference=ab initio prediction:Prodigal:2.6,similar to AA sequence:UniProtKB:O83774;locus_tag=MCCPJLKD_00149;product=FAD:protein FMN transferase
1	Prodigal:2.6	CDS	176082	179099	.	+	0	ID=MCCPJLKD_00150;eC_number=1.3.99.33;Name=urdA;dbxref=COG:COG1053;gene=urdA;inference=ab initio prediction:Prodigal:2.6,similar to AA sequence:UniProtKB:Q8CVD0;locus_tag=MCCPJLKD_00150;product=Urocanate reductase
1	Prodigal:2.6	CDS	179128	180504	.	+	0	ID=MCCPJLKD_00151;Name=norB_1;gene=norB_1;inference=ab initio prediction:Prodigal:2.6,similar to AA sequence:UniProtKB:Q8NWQ5;locus_tag=MCCPJLKD_00151;product=Quinolone resistance protein NorB
1	Prodigal:2.6	CDS	180673	181446	.	+	0	ID=MCCPJLKD_00152;eC_number=1.1.1.304;Name=budC;gene=budC;inference=ab initio prediction:Prodigal:2.6,similar to AA sequence:UniProtKB:Q48436;locus_tag=MCCPJLKD_00152;product=Diacetyl reductase [(S)-acetoin forming]
1	Prodigal:2.6	CDS	181574	182263	.	-	0	ID=MCCPJLKD_00153;eC_number=3.6.3.-;Name=glnQ_1;dbxref=COG:COG1126;gene=glnQ_1;inference=ab initio prediction:Prodigal:2.6,similar to AA sequence:UniProtKB:O34677;locus_tag=MCCPJLKD_00153;product=Glutamine transport ATP-binding protein GlnQ
1	Prodigal:2.6	CDS	182278	182724	.	-	0	ID=MCCPJLKD_00154;inference=ab initio prediction:Prodigal:2.6;locus_tag=MCCPJLKD_00154;product=hypothetical protein
1	Prodigal:2.6	CDS	182912	183751	.	+	0	ID=MCCPJLKD_00155;eC_number=5.1.1.7;Name=dapF;gene=dapF;inference=ab initio prediction:Prodigal:2.6,protein motif:HAMAP:MF_00197;locus_tag=MCCPJLKD_00155;product=Diaminopimelate epimerase
1	Prodigal:2.6	CDS	183748	184563	.	+	0	ID=MCCPJLKD_00156;inference=ab initio prediction:Prodigal:2.6;locus_tag=MCCPJLKD_00156;product=hypothetical protein
1	Prodigal:2.6	CDS	184556	185848	.	+	0	ID=MCCPJLKD_00157;inference=ab initio prediction:Prodigal:2.6;locus_tag=MCCPJLKD_00157;product=hypothetical protein
1	Prodigal:2.6	CDS	185899	187497	.	+	0	ID=MCCPJLKD_00158;Name=nikA;dbxref=COG:COG0747;gene=nikA;inference=ab initio prediction:Prodigal:2.6,similar to AA sequence:UniProtKB:P33590;locus_tag=MCCPJLKD_00158;product=Nickel-binding periplasmic protein
1	Prodigal:2.6	CDS	187510	188445	.	+	0	ID=MCCPJLKD_00159;Name=nikB;dbxref=COG:COG0601;gene=nikB;inference=ab initio prediction:Prodigal:2.6,similar to AA sequence:UniProtKB:P33591;locus_tag=MCCPJLKD_00159;product=Nickel transport system permease protein NikB
1	Prodigal:2.6	CDS	188442	189320	.	+	0	ID=MCCPJLKD_00160;Name=gsiD_1;dbxref=COG:COG1173;gene=gsiD_1;inference=ab initio prediction:Prodigal:2.6,similar to AA sequence:UniProtKB:P75799;locus_tag=MCCPJLKD_00160;product=Glutathione transport system permease protein GsiD
1	Prodigal:2.6	CDS	189307	190122	.	+	0	ID=MCCPJLKD_00161;Name=oppD_1;dbxref=COG:COG0444;gene=oppD_1;inference=ab initio prediction:Prodigal:2.6,similar to AA sequence:UniProtKB:P24136;locus_tag=MCCPJLKD_00161;product=Oligopeptide transport ATP-binding protein OppD
1	Prodigal:2.6	CDS	190115	190864	.	+	0	ID=MCCPJLKD_00162;Name=sapF;dbxref=COG:COG4167;gene=sapF;inference=ab initio prediction:Prodigal:2.6,similar to AA sequence:UniProtKB:P0AAH8;locus_tag=MCCPJLKD_00162;product=Putrescine export system ATP-binding protein SapF
1	Prodigal:2.6	CDS	190876	192066	.	+	0	ID=MCCPJLKD_00163;Name=yhhS_1;gene=yhhS_1;inference=ab initio prediction:Prodigal:2.6,similar to AA sequence:UniProtKB:P37621;locus_tag=MCCPJLKD_00163;product=putative MFS-type transporter YhhS
1	Prodigal:2.6	CDS	192807	195053	.	+	0	ID=MCCPJLKD_00164;eC_number=2.3.1.54;Name=pflB;dbxref=COG:COG1882;gene=pflB;inference=ab initio prediction:Prodigal:2.6,similar to AA sequence:UniProtKB:Q5HJF4;locus_tag=MCCPJLKD_00164;product=Formate acetyltransferase
1	Prodigal:2.6	CDS	195075	195830	.	+	0	ID=MCCPJLKD_00165;eC_number=1.97.1.4;Name=pflA;gene=pflA;inference=ab initio prediction:Prodigal:2.6,similar to AA sequence:UniProtKB:Q7A7X5;locus_tag=MCCPJLKD_00165;product=Pyruvate formate-lyase-activating enzyme
1	Prodigal:2.6	CDS	195969	197186	.	-	0	ID=MCCPJLKD_00166;eC_number=3.5.1.18;Name=dapE_1;gene=dapE_1;inference=ab initio prediction:Prodigal:2.6,similar to AA sequence:UniProtKB:Q99SN6;locus_tag=MCCPJLKD_00166;product=putative succinyl-diaminopimelate desuccinylase
1	Prodigal:2.6	CDS	197537	198898	.	+	0	ID=MCCPJLKD_00167;Name=brnQ_1;dbxref=COG:COG1114;gene=brnQ_1;inference=ab initio prediction:Prodigal:2.6,similar to AA sequence:UniProtKB:P0AD99;locus_tag=MCCPJLKD_00167;product=Branched-chain amino acid transport system 2 carrier protein
1	Prodigal:2.6	CDS	199364	199903	.	+	0	ID=MCCPJLKD_00168;Name=kstR2;gene=kstR2;inference=ab initio prediction:Prodigal:2.6,similar to AA sequence:UniProtKB:P9WMB9;locus_tag=MCCPJLKD_00168;product=HTH-type transcriptional repressor KstR2
1	Prodigal:2.6	CDS	200039	200935	.	+	0	ID=MCCPJLKD_00169;eC_number=2.3.1.247;Name=kce;dbxref=COG:COG3246;gene=kce;inference=ab initio prediction:Prodigal:2.6,similar to AA sequence:UniProtKB:Q8RHX2;locus_tag=MCCPJLKD_00169;product=3-keto-5-aminohexanoate cleavage enzyme
1	Prodigal:2.6	CDS	200935	201900	.	+	0	ID=MCCPJLKD_00170;eC_number=1.1.1.108;Name=lcdH_1;gene=lcdH_1;inference=ab initio prediction:Prodigal:2.6,similar to AA sequence:UniProtKB:D7URM0;locus_tag=MCCPJLKD_00170;product=L-carnitine dehydrogenase
1	Prodigal:2.6	CDS	201897	202385	.	+	0	ID=MCCPJLKD_00171;eC_number=1.1.1.108;Name=lcdH_2;gene=lcdH_2;inference=ab initio prediction:Prodigal:2.6,similar to AA sequence:UniProtKB:D7UNT2;locus_tag=MCCPJLKD_00171;product=L-carnitine dehydrogenase
1	Prodigal:2.6	CDS	202520	203707	.	+	0	ID=MCCPJLKD_00172;eC_number=3.6.3.32;Name=opuCA_1;gene=opuCA_1;inference=ab initio prediction:Prodigal:2.6,similar to AA sequence:UniProtKB:G2JZ44;locus_tag=MCCPJLKD_00172;product=Carnitine transport ATP-binding protein OpuCA
1	Prodigal:2.6	CDS	203704	204339	.	+	0	ID=MCCPJLKD_00173;Name=opuCB_1;gene=opuCB_1;inference=ab initio prediction:Prodigal:2.6,similar to AA sequence:UniProtKB:G2JZ43;locus_tag=MCCPJLKD_00173;product=Carnitine transport permease protein OpuCB
1	Prodigal:2.6	CDS	204358	205317	.	+	0	ID=MCCPJLKD_00174;Name=opuCC;gene=opuCC;inference=ab initio prediction:Prodigal:2.6,similar to AA sequence:UniProtKB:G2JZ42;locus_tag=MCCPJLKD_00174;product=Carnitine transport binding protein OpuCC
1	Prodigal:2.6	CDS	205320	205967	.	+	0	ID=MCCPJLKD_00175;Name=opuCD_1;gene=opuCD_1;inference=ab initio prediction:Prodigal:2.6,similar to AA sequence:UniProtKB:G2JZ41;locus_tag=MCCPJLKD_00175;product=Carnitine transport permease protein OpuCD
1	Prodigal:2.6	CDS	206008	206775	.	+	0	ID=MCCPJLKD_00176;eC_number=3.1.2.12;dbxref=COG:COG0627;inference=ab initio prediction:Prodigal:2.6,similar to AA sequence:UniProtKB:P44556;locus_tag=MCCPJLKD_00176;product=S-formylglutathione hydrolase
1	Prodigal:2.6	CDS	207046	208602	.	-	0	ID=MCCPJLKD_00177;inference=ab initio prediction:Prodigal:2.6;locus_tag=MCCPJLKD_00177;product=hypothetical protein
1	Prodigal:2.6	CDS	208776	209708	.	-	0	ID=MCCPJLKD_00178;eC_number=2.7.2.2;Name=arcC1;gene=arcC1;inference=ab initio prediction:Prodigal:2.6,similar to AA sequence:UniProtKB:Q7A627;locus_tag=MCCPJLKD_00178;product=Carbamate kinase 1
1	Prodigal:2.6	CDS	209731	210732	.	-	0	ID=MCCPJLKD_00179;eC_number=2.1.3.3;Name=argF;gene=argF;inference=ab initio prediction:Prodigal:2.6,similar to AA sequence:UniProtKB:P99073;locus_tag=MCCPJLKD_00179;product=Ornithine carbamoyltransferase
1	Prodigal:2.6	CDS	211217	211441	.	+	0	ID=MCCPJLKD_00180;inference=ab initio prediction:Prodigal:2.6;locus_tag=MCCPJLKD_00180;product=hypothetical protein
1	Prodigal:2.6	CDS	211545	211781	.	+	0	ID=MCCPJLKD_00181;eC_number=2.5.1.-;Name=fosB;gene=fosB;inference=ab initio prediction:Prodigal:2.6,similar to AA sequence:UniProtKB:Q739M9;locus_tag=MCCPJLKD_00181;product=Metallothiol transferase FosB
1	Prodigal:2.6	CDS	212081	212956	.	+	0	ID=MCCPJLKD_00182;Name=hel;dbxref=COG:COG2503;gene=hel;inference=ab initio prediction:Prodigal:2.6,similar to AA sequence:UniProtKB:P26093;locus_tag=MCCPJLKD_00182;product=Lipoprotein E
1	Prodigal:2.6	CDS	213246	214211	.	+	0	ID=MCCPJLKD_00183;eC_number=2.8.1.6;Name=bioB_1;gene=bioB_1;inference=ab initio prediction:Prodigal:2.6,similar to AA sequence:UniProtKB:Q7A3R9;locus_tag=MCCPJLKD_00183;product=Biotin synthase
1	Prodigal:2.6	CDS	214516	215619	.	+	0	ID=MCCPJLKD_00184;eC_number=1.1.1.6;Name=gldA;gene=gldA;inference=ab initio prediction:Prodigal:2.6,similar to AA sequence:UniProtKB:P32816;locus_tag=MCCPJLKD_00184;product=Glycerol dehydrogenase
1	Prodigal:2.6	CDS	215635	216597	.	+	0	ID=MCCPJLKD_00185;eC_number=2.7.1.121;Name=dhaK;dbxref=COG:COG2376;gene=dhaK;inference=ab initio prediction:Prodigal:2.6,similar to AA sequence:UniProtKB:Q9CIV8;locus_tag=MCCPJLKD_00185;product=PTS-dependent dihydroxyacetone kinase%2C dihydroxyacetone-binding subunit DhaK
1	Prodigal:2.6	CDS	216652	217227	.	+	0	ID=MCCPJLKD_00186;eC_number=2.7.1.121;Name=dhaL;dbxref=COG:COG2376;gene=dhaL;inference=ab initio prediction:Prodigal:2.6,similar to AA sequence:UniProtKB:Q9CIV7;locus_tag=MCCPJLKD_00186;product=PTS-dependent dihydroxyacetone kinase%2C ADP-binding subunit DhaL
1	Prodigal:2.6	CDS	217231	217605	.	+	0	ID=MCCPJLKD_00187;eC_number=2.7.1.121;Name=dhaM;dbxref=COG:COG3412;gene=dhaM;inference=ab initio prediction:Prodigal:2.6,similar to AA sequence:UniProtKB:Q9CIV6;locus_tag=MCCPJLKD_00187;product=PTS-dependent dihydroxyacetone kinase%2C phosphotransferase subunit DhaM
1	Prodigal:2.6	CDS	217685	219163	.	-	0	ID=MCCPJLKD_00188;Name=efpA;gene=efpA;inference=ab initio prediction:Prodigal:2.6,similar to AA sequence:UniProtKB:P9WJY5;locus_tag=MCCPJLKD_00188;product=putative MFS-type transporter EfpA
1	Prodigal:2.6	CDS	219465	219713	.	+	0	ID=MCCPJLKD_00189;inference=ab initio prediction:Prodigal:2.6;locus_tag=MCCPJLKD_00189;product=hypothetical protein
1	Prodigal:2.6	CDS	220274	221692	.	+	0	ID=MCCPJLKD_00190;Name=hsrA;gene=hsrA;inference=ab initio prediction:Prodigal:2.6,similar to AA sequence:UniProtKB:P31474;locus_tag=MCCPJLKD_00190;product=putative transport protein HsrA
1	Prodigal:2.6	CDS	222214	223455	.	+	0	ID=MCCPJLKD_00191;inference=ab initio prediction:Prodigal:2.6;locus_tag=MCCPJLKD_00191;product=hypothetical protein
1	Prodigal:2.6	CDS	223653	230816	.	+	0	ID=MCCPJLKD_00192;Name=tycC;gene=tycC;inference=ab initio prediction:Prodigal:2.6,similar to AA sequence:UniProtKB:O30409;locus_tag=MCCPJLKD_00192;product=Tyrocidine synthase 3
1	Prodigal:2.6	CDS	230826	231449	.	+	0	ID=MCCPJLKD_00193;eC_number=2.7.8.7;Name=sfp;dbxref=COG:COG2091;gene=sfp;inference=ab initio prediction:Prodigal:2.6,similar to AA sequence:UniProtKB:P39135;locus_tag=MCCPJLKD_00193;product=4'-phosphopantetheinyl transferase Sfp
1	Prodigal:2.6	CDS	231820	234006	.	+	0	ID=MCCPJLKD_00194;eC_number=3.1.1.3;Name=lip_1;dbxref=COG:COG1075;gene=lip_1;inference=ab initio prediction:Prodigal:2.6,similar to AA sequence:UniProtKB:P0C0R3;locus_tag=MCCPJLKD_00194;product=Lipase
1	Prodigal:2.6	CDS	234285	235625	.	+	0	ID=MCCPJLKD_00195;Name=csbC;gene=csbC;inference=ab initio prediction:Prodigal:2.6,similar to AA sequence:UniProtKB:P46333;locus_tag=MCCPJLKD_00195;product=putative metabolite transport protein CsbC
1	Prodigal:2.6	CDS	235780	237483	.	+	0	ID=MCCPJLKD_00196;inference=ab initio prediction:Prodigal:2.6;locus_tag=MCCPJLKD_00196;product=hypothetical protein
1	Prodigal:2.6	CDS	237578	238075	.	+	0	ID=MCCPJLKD_00197;inference=ab initio prediction:Prodigal:2.6;locus_tag=MCCPJLKD_00197;product=hypothetical protein
1	Prodigal:2.6	CDS	238207	239112	.	+	0	ID=MCCPJLKD_00198;Name=rarD;dbxref=COG:COG2962;gene=rarD;inference=ab initio prediction:Prodigal:2.6,similar to AA sequence:UniProtKB:P27844;locus_tag=MCCPJLKD_00198;product=Protein RarD
1	Prodigal:2.6	CDS	239220	240131	.	-	0	ID=MCCPJLKD_00199;dbxref=COG:COG0715;inference=ab initio prediction:Prodigal:2.6,similar to AA sequence:UniProtKB:P44658;locus_tag=MCCPJLKD_00199;product=Putative thiamine biosynthesis protein
1	Prodigal:2.6	CDS	240459	241877	.	-	0	ID=MCCPJLKD_00200;Name=yflS;dbxref=COG:COG0471;gene=yflS;inference=ab initio prediction:Prodigal:2.6,similar to AA sequence:UniProtKB:O34726;locus_tag=MCCPJLKD_00200;product=Putative malate transporter YflS
1	Prodigal:2.6	CDS	242202	243140	.	+	0	ID=MCCPJLKD_00201;eC_number=1.8.1.4;Name=lpd_1;dbxref=COG:COG1249;gene=lpd_1;inference=ab initio prediction:Prodigal:2.6,similar to AA sequence:UniProtKB:P85207;locus_tag=MCCPJLKD_00201;product=Dihydrolipoyl dehydrogenase
1	Prodigal:2.6	CDS	243140	243538	.	+	0	ID=MCCPJLKD_00202;eC_number=1.8.1.4;Name=lpd_2;dbxref=COG:COG1249;gene=lpd_2;inference=ab initio prediction:Prodigal:2.6,similar to AA sequence:UniProtKB:P85207;locus_tag=MCCPJLKD_00202;product=Dihydrolipoyl dehydrogenase
1	Prodigal:2.6	CDS	243580	244533	.	+	0	ID=MCCPJLKD_00203;eC_number=1.1.1.-;Name=acoA;dbxref=COG:COG1071;gene=acoA;inference=ab initio prediction:Prodigal:2.6,similar to AA sequence:UniProtKB:O31404;locus_tag=MCCPJLKD_00203;product=Acetoin:2%2C6-dichlorophenolindophenol oxidoreductase subunit alpha
1	Prodigal:2.6	CDS	244604	245644	.	+	0	ID=MCCPJLKD_00204;eC_number=1.1.1.-;Name=acoB;dbxref=COG:COG0022;gene=acoB;inference=ab initio prediction:Prodigal:2.6,similar to AA sequence:UniProtKB:P27746;locus_tag=MCCPJLKD_00204;product=Acetoin:2%2C6-dichlorophenolindophenol oxidoreductase subunit beta
1	Prodigal:2.6	CDS	245658	246935	.	+	0	ID=MCCPJLKD_00205;eC_number=2.3.1.12;Name=pdhC_1;gene=pdhC_1;inference=ab initio prediction:Prodigal:2.6,similar to AA sequence:UniProtKB:P65636;locus_tag=MCCPJLKD_00205;product=Dihydrolipoyllysine-residue acetyltransferase component of pyruvate dehydrogenase complex
1	Prodigal:2.6	CDS	247187	247342	.	+	0	ID=MCCPJLKD_00206;inference=ab initio prediction:Prodigal:2.6;locus_tag=MCCPJLKD_00206;product=hypothetical protein
1	Prodigal:2.6	CDS	247619	248131	.	+	0	ID=MCCPJLKD_00207;Name=isaB;gene=isaB;inference=ab initio prediction:Prodigal:2.6,similar to AA sequence:UniProtKB:Q2FUX3;locus_tag=MCCPJLKD_00207;product=Immunodominant staphylococcal antigen B
1	Prodigal:2.6	CDS	248296	249906	.	-	0	ID=MCCPJLKD_00208;Name=ectT;gene=ectT;inference=ab initio prediction:Prodigal:2.6,similar to AA sequence:UniProtKB:Q93AK1;locus_tag=MCCPJLKD_00208;product=Ectoine/hydroxyectoine transporter
1	Prodigal:2.6	CDS	250069	250629	.	+	0	ID=MCCPJLKD_00209;inference=ab initio prediction:Prodigal:2.6;locus_tag=MCCPJLKD_00209;product=hypothetical protein
1	Prodigal:2.6	CDS	250663	251301	.	-	0	ID=MCCPJLKD_00210;eC_number=3.4.19.3;Name=pcp;dbxref=COG:COG2039;gene=pcp;inference=ab initio prediction:Prodigal:2.6,similar to AA sequence:UniProtKB:Q5HCK7;locus_tag=MCCPJLKD_00210;product=Pyrrolidone-carboxylate peptidase
1	Prodigal:2.6	CDS	251495	252457	.	-	0	ID=MCCPJLKD_00211;inference=ab initio prediction:Prodigal:2.6,similar to AA sequence:UniProtKB:P67330;locus_tag=MCCPJLKD_00211;note=UPF0176 protein SP_0095;product=hypothetical protein
1	Prodigal:2.6	CDS	252740	253717	.	+	0	ID=MCCPJLKD_00212;eC_number=3.1.1.-;dbxref=COG:COG3386;inference=ab initio prediction:Prodigal:2.6,similar to AA sequence:UniProtKB:Q99QV3;locus_tag=MCCPJLKD_00212;product=Lactonase drp35
1	Prodigal:2.6	CDS	253977	254492	.	-	0	ID=MCCPJLKD_00213;inference=ab initio prediction:Prodigal:2.6,similar to AA sequence:UniProtKB:Q7A339;locus_tag=MCCPJLKD_00213;note=UPF0312 protein SA2479;product=hypothetical protein
1	Prodigal:2.6	CDS	255712	257208	.	-	0	ID=MCCPJLKD_00214;eC_number=1.1.5.4;Name=mqo2_2;gene=mqo2_2;inference=ab initio prediction:Prodigal:2.6,similar to AA sequence:UniProtKB:P99115;locus_tag=MCCPJLKD_00214;product=putative malate:quinone oxidoreductase 2
1	Prodigal:2.6	CDS	257560	258078	.	+	0	ID=MCCPJLKD_00215;inference=ab initio prediction:Prodigal:2.6;locus_tag=MCCPJLKD_00215;product=hypothetical protein
1	Prodigal:2.6	CDS	258224	258631	.	-	0	ID=MCCPJLKD_00216;Name=yjdF;gene=yjdF;inference=ab initio prediction:Prodigal:2.6,similar to AA sequence:UniProtKB:O31647;locus_tag=MCCPJLKD_00216;product=putative protein YjdF
1	Prodigal:2.6	CDS	258794	259204	.	-	0	ID=MCCPJLKD_00217;Name=lrpC;dbxref=COG:COG1522;gene=lrpC;inference=ab initio prediction:Prodigal:2.6,similar to AA sequence:UniProtKB:P96582;locus_tag=MCCPJLKD_00217;product=HTH-type transcriptional regulator LrpC
1	Prodigal:2.6	CDS	259307	259723	.	+	0	ID=MCCPJLKD_00218;inference=ab initio prediction:Prodigal:2.6;locus_tag=MCCPJLKD_00218;product=hypothetical protein
1	Prodigal:2.6	CDS	259960	260772	.	+	0	ID=MCCPJLKD_00219;Name=hisZ;gene=hisZ;inference=ab initio prediction:Prodigal:2.6,protein motif:HAMAP:MF_00125;locus_tag=MCCPJLKD_00219;product=ATP phosphoribosyltransferase regulatory subunit
1	Prodigal:2.6	CDS	260797	261411	.	+	0	ID=MCCPJLKD_00220;eC_number=2.4.2.17;Name=hisG;dbxref=COG:COG0040;gene=hisG;inference=ab initio prediction:Prodigal:2.6,similar to AA sequence:UniProtKB:O34520;locus_tag=MCCPJLKD_00220;product=ATP phosphoribosyltransferase
1	Prodigal:2.6	CDS	261404	262648	.	+	0	ID=MCCPJLKD_00221;eC_number=1.1.1.23;Name=hisD;dbxref=COG:COG0141;gene=hisD;inference=ab initio prediction:Prodigal:2.6,similar to AA sequence:UniProtKB:Q606Q2;locus_tag=MCCPJLKD_00221;product=Histidinol dehydrogenase
1	Prodigal:2.6	CDS	262764	263342	.	+	0	ID=MCCPJLKD_00222;eC_number=4.2.1.19;Name=hisB;gene=hisB;inference=ab initio prediction:Prodigal:2.6,similar to AA sequence:UniProtKB:P64373;locus_tag=MCCPJLKD_00222;product=Imidazoleglycerol-phosphate dehydratase
1	Prodigal:2.6	CDS	263339	263917	.	+	0	ID=MCCPJLKD_00223;eC_number=2.4.2.-;Name=hisH;dbxref=COG:COG0118;gene=hisH;inference=ab initio prediction:Prodigal:2.6,similar to AA sequence:UniProtKB:Q9KSX0;locus_tag=MCCPJLKD_00223;product=Imidazole glycerol phosphate synthase subunit HisH
1	Prodigal:2.6	CDS	263910	264614	.	+	0	ID=MCCPJLKD_00224;eC_number=5.3.1.16;Name=hisA;dbxref=COG:COG0106;gene=hisA;inference=ab initio prediction:Prodigal:2.6,similar to AA sequence:UniProtKB:A1R562;locus_tag=MCCPJLKD_00224;product=1-(5-phosphoribosyl)-5-[(5-phosphoribosylamino)methylideneamino] imidazole-4-carboxamide isomerase
1	Prodigal:2.6	CDS	264611	265369	.	+	0	ID=MCCPJLKD_00225;eC_number=4.1.3.-;Name=hisF;dbxref=COG:COG0107;gene=hisF;inference=ab initio prediction:Prodigal:2.6,similar to AA sequence:UniProtKB:P60664;locus_tag=MCCPJLKD_00225;product=Imidazole glycerol phosphate synthase subunit HisF
1	Prodigal:2.6	CDS	265366	266001	.	+	0	ID=MCCPJLKD_00226;eC_number=3.5.4.19;Name=hisI;dbxref=COG:COG0139;gene=hisI;inference=ab initio prediction:Prodigal:2.6,similar to AA sequence:UniProtKB:P9WMM7;locus_tag=MCCPJLKD_00226;product=Phosphoribosyl-AMP cyclohydrolase
1	Prodigal:2.6	CDS	266110	266895	.	-	0	ID=MCCPJLKD_00227;eC_number=2.3.1.5;Name=nat;dbxref=COG:COG2162;gene=nat;inference=ab initio prediction:Prodigal:2.6,similar to AA sequence:UniProtKB:P9WJI5;locus_tag=MCCPJLKD_00227;product=Arylamine N-acetyltransferase
1	Prodigal:2.6	CDS	267301	269367	.	+	0	ID=MCCPJLKD_00228;eC_number=3.1.1.3;Name=lip_2;dbxref=COG:COG1075;gene=lip_2;inference=ab initio prediction:Prodigal:2.6,similar to AA sequence:UniProtKB:P0C0R3;locus_tag=MCCPJLKD_00228;product=Lipase
1	Prodigal:2.6	CDS	269563	270630	.	-	0	ID=MCCPJLKD_00229;Name=icaC_2;dbxref=COG:COG3936;gene=icaC_2;inference=ab initio prediction:Prodigal:2.6,similar to AA sequence:UniProtKB:Q5HKP7;locus_tag=MCCPJLKD_00229;product=putative poly-beta-1%2C6-N-acetyl-D-glucosamine export protein
1	Prodigal:2.6	CDS	270617	271486	.	-	0	ID=MCCPJLKD_00230;eC_number=3.5.1.-;Name=icaB;dbxref=COG:COG0726;gene=icaB;inference=ab initio prediction:Prodigal:2.6,similar to AA sequence:UniProtKB:Q6TYB1;locus_tag=MCCPJLKD_00230;product=Poly-beta-1%2C6-N-acetyl-D-glucosamine N-deacetylase
1	Prodigal:2.6	CDS	271483	271788	.	-	0	ID=MCCPJLKD_00231;Name=icaD;gene=icaD;inference=ab initio prediction:Prodigal:2.6,similar to AA sequence:UniProtKB:Q5HKP9;locus_tag=MCCPJLKD_00231;product=Poly-beta-1%2C6-N-acetyl-D-glucosamine synthesis protein IcaD
1	Prodigal:2.6	CDS	271752	272990	.	-	0	ID=MCCPJLKD_00232;eC_number=2.4.1.-;Name=icaA;dbxref=COG:COG1215;gene=icaA;inference=ab initio prediction:Prodigal:2.6,similar to AA sequence:UniProtKB:Q5HKQ0;locus_tag=MCCPJLKD_00232;product=Poly-beta-1%2C6-N-acetyl-D-glucosamine synthase
1	Prodigal:2.6	CDS	273155	273712	.	+	0	ID=MCCPJLKD_00233;Name=icaR;dbxref=COG:COG1309;gene=icaR;inference=ab initio prediction:Prodigal:2.6,similar to AA sequence:UniProtKB:Q5HKQ1;locus_tag=MCCPJLKD_00233;product=Biofilm operon icaADBC HTH-type negative transcriptional regulator IcaR
1	Aragorn:1.2	tRNA	274474	274564	.	-	.	ID=MCCPJLKD_00234;inference=COORDINATES:profile:Aragorn:1.2;locus_tag=MCCPJLKD_00234;product=tRNA-Thr(cgt)
1	Prodigal:2.6	CDS	275152	276327	.	+	0	ID=MCCPJLKD_00235;Name=ydhP;dbxref=COG:COG2814;gene=ydhP;inference=ab initio prediction:Prodigal:2.6,similar to AA sequence:UniProtKB:P77389;locus_tag=MCCPJLKD_00235;product=Inner membrane transport protein YdhP
1	Prodigal:2.6	CDS	276427	277962	.	-	0	ID=MCCPJLKD_00236;eC_number=3.1.3.6;Name=cpdB_1;dbxref=COG:COG0737;gene=cpdB_1;inference=ab initio prediction:Prodigal:2.6,similar to AA sequence:UniProtKB:P08331;locus_tag=MCCPJLKD_00236;product=2'%2C3'-cyclic-nucleotide 2'-phosphodiesterase/3'-nucleotidase
1	Prodigal:2.6	CDS	278059	279609	.	-	0	ID=MCCPJLKD_00237;inference=ab initio prediction:Prodigal:2.6;locus_tag=MCCPJLKD_00237;product=hypothetical protein
1	Prodigal:2.6	CDS	279844	280800	.	+	0	ID=MCCPJLKD_00238;Name=ptxB;gene=ptxB;inference=ab initio prediction:Prodigal:2.6,similar to AA sequence:UniProtKB:O69052;locus_tag=MCCPJLKD_00238;product=putative phosphite transport system-binding protein PtxB
1	Prodigal:2.6	CDS	280914	281687	.	+	0	ID=MCCPJLKD_00239;eC_number=3.6.3.-;Name=glnQ_2;dbxref=COG:COG1126;gene=glnQ_2;inference=ab initio prediction:Prodigal:2.6,similar to AA sequence:UniProtKB:O34677;locus_tag=MCCPJLKD_00239;product=Glutamine transport ATP-binding protein GlnQ
1	Prodigal:2.6	CDS	281689	282489	.	+	0	ID=MCCPJLKD_00240;Name=phnE_1;dbxref=COG:COG3639;gene=phnE_1;inference=ab initio prediction:Prodigal:2.6,similar to AA sequence:UniProtKB:A0QQ68;locus_tag=MCCPJLKD_00240;product=Phosphate-import permease protein PhnE
1	Prodigal:2.6	CDS	282486	283301	.	+	0	ID=MCCPJLKD_00241;Name=phnE_2;dbxref=COG:COG3639;gene=phnE_2;inference=ab initio prediction:Prodigal:2.6,similar to AA sequence:UniProtKB:A0QQ68;locus_tag=MCCPJLKD_00241;product=Phosphate-import permease protein PhnE
1	Prodigal:2.6	CDS	283577	284878	.	+	0	ID=MCCPJLKD_00242;inference=ab initio prediction:Prodigal:2.6;locus_tag=MCCPJLKD_00242;product=hypothetical protein
1	Prodigal:2.6	CDS	285299	285922	.	+	0	ID=MCCPJLKD_00243;Name=sraP;gene=sraP;inference=ab initio prediction:Prodigal:2.6,similar to AA sequence:UniProtKB:Q2FUW1;locus_tag=MCCPJLKD_00243;product=Serine-rich adhesin for platelets
1	Prodigal:2.6	CDS	287761	291684	.	-	0	ID=MCCPJLKD_00244;inference=ab initio prediction:Prodigal:2.6;locus_tag=MCCPJLKD_00244;product=hypothetical protein
1	Prodigal:2.6	CDS	292200	293399	.	+	0	ID=MCCPJLKD_00245;Name=secY_1;dbxref=COG:COG0201;gene=secY_1;inference=ab initio prediction:Prodigal:2.6,similar to AA sequence:UniProtKB:O66491;locus_tag=MCCPJLKD_00245;product=Protein translocase subunit SecY
1	Prodigal:2.6	CDS	293417	294973	.	+	0	ID=MCCPJLKD_00246;inference=ab initio prediction:Prodigal:2.6;locus_tag=MCCPJLKD_00246;product=hypothetical protein
1	Prodigal:2.6	CDS	294963	296522	.	+	0	ID=MCCPJLKD_00247;Name=asp2;gene=asp2;inference=ab initio prediction:Prodigal:2.6,similar to AA sequence:UniProtKB:Q9AET8;locus_tag=MCCPJLKD_00247;product=Accessory Sec system protein Asp2
1	Prodigal:2.6	CDS	296509	297081	.	+	0	ID=MCCPJLKD_00248;Name=asp3;gene=asp3;inference=ab initio prediction:Prodigal:2.6,similar to AA sequence:UniProtKB:Q9AET7;locus_tag=MCCPJLKD_00248;product=Accessory Sec system protein Asp3
1	Prodigal:2.6	CDS	297074	299464	.	+	0	ID=MCCPJLKD_00249;Name=secA;dbxref=COG:COG0653;gene=secA;inference=ab initio prediction:Prodigal:2.6,similar to AA sequence:UniProtKB:P47994;locus_tag=MCCPJLKD_00249;product=Protein translocase subunit SecA
1	Prodigal:2.6	CDS	299482	300990	.	+	0	ID=MCCPJLKD_00250;eC_number=2.4.1.-;Name=gtf1_2;dbxref=COG:COG0438;gene=gtf1_2;inference=ab initio prediction:Prodigal:2.6,similar to AA sequence:UniProtKB:Q9AET5;locus_tag=MCCPJLKD_00250;product=Glycosyltransferase Gtf1
1	Prodigal:2.6	CDS	300983	302323	.	+	0	ID=MCCPJLKD_00251;Name=gtf2_2;gene=gtf2_2;inference=ab initio prediction:Prodigal:2.6,similar to AA sequence:UniProtKB:Q79T00;locus_tag=MCCPJLKD_00251;product=Glycosyltransferase-stabilizing protein Gtf2
1	Prodigal:2.6	CDS	302429	302776	.	+	0	ID=MCCPJLKD_00252;inference=ab initio prediction:Prodigal:2.6;locus_tag=MCCPJLKD_00252;product=hypothetical protein
1	Prodigal:2.6	CDS	302946	303425	.	+	0	ID=MCCPJLKD_00253;Name=msrAB;gene=msrAB;inference=ab initio prediction:Prodigal:2.6,similar to AA sequence:UniProtKB:P86890;locus_tag=MCCPJLKD_00253;product=Peptide methionine sulfoxide reductase msrA/msrB
1	Prodigal:2.6	CDS	303573	303929	.	-	0	ID=MCCPJLKD_00254;inference=ab initio prediction:Prodigal:2.6;locus_tag=MCCPJLKD_00254;product=hypothetical protein
1	Prodigal:2.6	CDS	304270	305442	.	+	0	ID=MCCPJLKD_00255;Name=ynfM;gene=ynfM;inference=ab initio prediction:Prodigal:2.6,similar to AA sequence:UniProtKB:P43531;locus_tag=MCCPJLKD_00255;product=Inner membrane transport protein YnfM
1	Prodigal:2.6	CDS	305604	306293	.	+	0	ID=MCCPJLKD_00256;inference=ab initio prediction:Prodigal:2.6;locus_tag=MCCPJLKD_00256;product=hypothetical protein
1	Prodigal:2.6	CDS	306688	306843	.	+	0	ID=MCCPJLKD_00257;inference=ab initio prediction:Prodigal:2.6;locus_tag=MCCPJLKD_00257;product=hypothetical protein
1	Prodigal:2.6	CDS	307042	307218	.	-	0	ID=MCCPJLKD_00258;inference=ab initio prediction:Prodigal:2.6;locus_tag=MCCPJLKD_00258;product=hypothetical protein
1	Prodigal:2.6	CDS	307532	307960	.	-	0	ID=MCCPJLKD_00259;inference=ab initio prediction:Prodigal:2.6,similar to AA sequence:UniProtKB:Q7A6M9;locus_tag=MCCPJLKD_00259;product=Organic hydroperoxide resistance protein-like protein
1	Prodigal:2.6	CDS	308210	310240	.	+	0	ID=MCCPJLKD_00260;inference=ab initio prediction:Prodigal:2.6;locus_tag=MCCPJLKD_00260;product=hypothetical protein
1	Prodigal:2.6	CDS	310608	312575	.	-	0	ID=MCCPJLKD_00261;dbxref=COG:COG1705;inference=ab initio prediction:Prodigal:2.6,similar to AA sequence:UniProtKB:Q2G222;locus_tag=MCCPJLKD_00261;product=N-acetylmuramoyl-L-alanine amidase domain-containing protein
1	Prodigal:2.6	CDS	312863	315721	.	+	0	ID=MCCPJLKD_00262;Name=yueB;dbxref=COG:COG1511;gene=yueB;inference=ab initio prediction:Prodigal:2.6,similar to AA sequence:UniProtKB:O32101;locus_tag=MCCPJLKD_00262;product=ESX secretion system protein YueB
1	Prodigal:2.6	CDS	316032	316982	.	-	0	ID=MCCPJLKD_00263;eC_number=5.3.1.8;Name=manA;dbxref=COG:COG1482;gene=manA;inference=ab initio prediction:Prodigal:2.6,similar to AA sequence:UniProtKB:O31646;locus_tag=MCCPJLKD_00263;product=Mannose-6-phosphate isomerase ManA
1	Prodigal:2.6	CDS	316998	318938	.	-	0	ID=MCCPJLKD_00264;Name=manP;dbxref=COG:COG1299;gene=manP;inference=ab initio prediction:Prodigal:2.6,similar to AA sequence:UniProtKB:O31645;locus_tag=MCCPJLKD_00264;product=PTS system mannose-specific EIIBCA component
1	Prodigal:2.6	CDS	319023	320894	.	-	0	ID=MCCPJLKD_00265;Name=manR;dbxref=COG:COG1762;gene=manR;inference=ab initio prediction:Prodigal:2.6,similar to AA sequence:UniProtKB:O31644;locus_tag=MCCPJLKD_00265;product=Transcriptional regulator ManR
1	Prodigal:2.6	CDS	321212	321346	.	-	0	ID=MCCPJLKD_00266;inference=ab initio prediction:Prodigal:2.6,similar to AA sequence:UniProtKB:P85219;locus_tag=MCCPJLKD_00266;product=Hemolysin H1C
1	Prodigal:2.6	CDS	321643	322425	.	+	0	ID=MCCPJLKD_00267;eC_number=1.1.1.304;Name=butA;gene=butA;inference=ab initio prediction:Prodigal:2.6,similar to AA sequence:UniProtKB:P99120;locus_tag=MCCPJLKD_00267;product=Diacetyl reductase [(S)-acetoin forming]
1	Prodigal:2.6	CDS	322829	322999	.	-	0	ID=MCCPJLKD_00268;inference=ab initio prediction:Prodigal:2.6;locus_tag=MCCPJLKD_00268;product=hypothetical protein
1	Prodigal:2.6	CDS	322980	323882	.	-	0	ID=MCCPJLKD_00269;inference=ab initio prediction:Prodigal:2.6;locus_tag=MCCPJLKD_00269;product=hypothetical protein
1	Prodigal:2.6	CDS	323986	324900	.	-	0	ID=MCCPJLKD_00270;inference=ab initio prediction:Prodigal:2.6;locus_tag=MCCPJLKD_00270;product=hypothetical protein
1	Prodigal:2.6	CDS	325105	325542	.	-	0	ID=MCCPJLKD_00271;inference=ab initio prediction:Prodigal:2.6;locus_tag=MCCPJLKD_00271;product=hypothetical protein
1	Prodigal:2.6	CDS	325945	327189	.	+	0	ID=MCCPJLKD_00272;eC_number=3.5.1.18;Name=dapE_2;gene=dapE_2;inference=ab initio prediction:Prodigal:2.6,similar to AA sequence:UniProtKB:Q99SN6;locus_tag=MCCPJLKD_00272;product=putative succinyl-diaminopimelate desuccinylase
1	Prodigal:2.6	CDS	327622	329145	.	+	0	ID=MCCPJLKD_00273;eC_number=3.4.24.-;Name=sepA_1;dbxref=COG:COG3227;gene=sepA_1;inference=ab initio prediction:Prodigal:2.6,similar to AA sequence:UniProtKB:P0C0Q3;locus_tag=MCCPJLKD_00273;product=Extracellular elastase
1	Prodigal:2.6	CDS	329659	330120	.	+	0	ID=MCCPJLKD_00274;Name=argR_1;gene=argR_1;inference=ab initio prediction:Prodigal:2.6,similar to AA sequence:UniProtKB:P63580;locus_tag=MCCPJLKD_00274;product=Arginine repressor
1	Prodigal:2.6	CDS	330459	331694	.	+	0	ID=MCCPJLKD_00275;eC_number=3.5.3.6;Name=arcA;gene=arcA;inference=ab initio prediction:Prodigal:2.6,similar to AA sequence:UniProtKB:P63554;locus_tag=MCCPJLKD_00275;product=Arginine deiminase
1	Prodigal:2.6	CDS	331799	332806	.	+	0	ID=MCCPJLKD_00276;eC_number=2.1.3.3;Name=arcB_1;gene=arcB_1;inference=ab initio prediction:Prodigal:2.6,similar to AA sequence:UniProtKB:P65602;locus_tag=MCCPJLKD_00276;product=Ornithine carbamoyltransferase%2C catabolic
1	Prodigal:2.6	CDS	333070	334473	.	+	0	ID=MCCPJLKD_00277;Name=arcD;dbxref=COG:COG0531;gene=arcD;inference=ab initio prediction:Prodigal:2.6,similar to AA sequence:UniProtKB:P18275;locus_tag=MCCPJLKD_00277;product=Arginine/ornithine antiporter
1	Prodigal:2.6	CDS	334692	335378	.	+	0	ID=MCCPJLKD_00278;Name=arcR;gene=arcR;inference=ab initio prediction:Prodigal:2.6,similar to AA sequence:UniProtKB:Q7A381;locus_tag=MCCPJLKD_00278;product=HTH-type transcriptional regulator ArcR
1	Prodigal:2.6	CDS	335671	336429	.	+	0	ID=MCCPJLKD_00279;eC_number=3.1.2.12;dbxref=COG:COG0627;inference=ab initio prediction:Prodigal:2.6,similar to AA sequence:UniProtKB:P44556;locus_tag=MCCPJLKD_00279;product=S-formylglutathione hydrolase
1	Prodigal:2.6	CDS	336683	337849	.	+	0	ID=MCCPJLKD_00280;Name=capA_1;gene=capA_1;inference=ab initio prediction:Prodigal:2.6,similar to AA sequence:UniProtKB:P19579;locus_tag=MCCPJLKD_00280;product=Capsule biosynthesis protein CapA
1	Prodigal:2.6	CDS	338196	339845	.	-	0	ID=MCCPJLKD_00281;eC_number=4.1.1.74;Name=ipdC;dbxref=COG:COG3961;gene=ipdC;inference=ab initio prediction:Prodigal:2.6,similar to AA sequence:UniProtKB:P23234;locus_tag=MCCPJLKD_00281;product=Indole-3-pyruvate decarboxylase
1	Prodigal:2.6	CDS	340017	340463	.	+	0	ID=MCCPJLKD_00282;Name=slyA_1;gene=slyA_1;inference=ab initio prediction:Prodigal:2.6,protein motif:HAMAP:MF_01819;locus_tag=MCCPJLKD_00282;product=Transcriptional regulator SlyA
1	Prodigal:2.6	CDS	340679	341161	.	+	0	ID=MCCPJLKD_00283;inference=ab initio prediction:Prodigal:2.6;locus_tag=MCCPJLKD_00283;product=hypothetical protein
1	Prodigal:2.6	CDS	341371	341709	.	+	0	ID=MCCPJLKD_00284;Name=essD;gene=essD;inference=ab initio prediction:Prodigal:2.6,similar to AA sequence:UniProtKB:A0A0H3KDT7;locus_tag=MCCPJLKD_00284;product=ESAT-6 secretion machinery protein EssD
1	Prodigal:2.6	CDS	342593	345214	.	+	0	ID=MCCPJLKD_00285;inference=ab initio prediction:Prodigal:2.6,similar to AA sequence:UniProtKB:Q97QY9;locus_tag=MCCPJLKD_00285;product=putative protein
1	Prodigal:2.6	CDS	346392	347729	.	+	0	ID=MCCPJLKD_00286;inference=ab initio prediction:Prodigal:2.6,similar to AA sequence:UniProtKB:O31815;locus_tag=MCCPJLKD_00286;note=UPF0714 protein YndL;product=hypothetical protein
1	Prodigal:2.6	CDS	348135	348236	.	+	0	ID=MCCPJLKD_00287;inference=ab initio prediction:Prodigal:2.6,similar to AA sequence:UniProtKB:P60876;locus_tag=MCCPJLKD_00287;product=putative protein.1
1	Prodigal:2.6	CDS	348434	348706	.	+	0	ID=MCCPJLKD_00288;inference=ab initio prediction:Prodigal:2.6;locus_tag=MCCPJLKD_00288;product=hypothetical protein
1	Prodigal:2.6	CDS	348757	350766	.	+	0	ID=MCCPJLKD_00289;eC_number=2.7.8.12;Name=tagF_2;dbxref=COG:COG1887;gene=tagF_2;inference=ab initio prediction:Prodigal:2.6,similar to AA sequence:UniProtKB:P13485;locus_tag=MCCPJLKD_00289;product=Teichoic acid poly(glycerol phosphate) polymerase
1	Prodigal:2.6	CDS	350957	352501	.	+	0	ID=MCCPJLKD_00290;inference=ab initio prediction:Prodigal:2.6;locus_tag=MCCPJLKD_00290;product=hypothetical protein
1	Prodigal:2.6	CDS	352624	354093	.	-	0	ID=MCCPJLKD_00291;eC_number=3.1.3.1;Name=phoB;dbxref=COG:COG1785;gene=phoB;inference=ab initio prediction:Prodigal:2.6,similar to AA sequence:UniProtKB:P19405;locus_tag=MCCPJLKD_00291;product=Alkaline phosphatase 3
1	Prodigal:2.6	CDS	354391	354570	.	+	0	ID=MCCPJLKD_00292;inference=ab initio prediction:Prodigal:2.6;locus_tag=MCCPJLKD_00292;product=hypothetical protein
1	Prodigal:2.6	CDS	354601	355266	.	+	0	ID=MCCPJLKD_00293;Name=graR_1;dbxref=COG:COG0745;gene=graR_1;inference=ab initio prediction:Prodigal:2.6,similar to AA sequence:UniProtKB:Q932F1;locus_tag=MCCPJLKD_00293;product=Response regulator protein GraR
1	Prodigal:2.6	CDS	355272	356168	.	+	0	ID=MCCPJLKD_00294;eC_number=2.7.13.3;Name=graS_1;dbxref=COG:COG0642;gene=graS_1;inference=ab initio prediction:Prodigal:2.6,similar to AA sequence:UniProtKB:Q2G0D9;locus_tag=MCCPJLKD_00294;product=Sensor histidine kinase GraS
1	Prodigal:2.6	CDS	356279	357028	.	+	0	ID=MCCPJLKD_00295;Name=yxdL;dbxref=COG:COG1136;gene=yxdL;inference=ab initio prediction:Prodigal:2.6,similar to AA sequence:UniProtKB:P42423;locus_tag=MCCPJLKD_00295;product=ABC transporter ATP-binding protein YxdL
1	Prodigal:2.6	CDS	357030	359042	.	+	0	ID=MCCPJLKD_00296;Name=bceB_1;dbxref=COG:COG0577;gene=bceB_1;inference=ab initio prediction:Prodigal:2.6,similar to AA sequence:UniProtKB:O34741;locus_tag=MCCPJLKD_00296;product=Bacitracin export permease protein BceB
1	Prodigal:2.6	CDS	359146	359736	.	+	0	ID=MCCPJLKD_00297;inference=ab initio prediction:Prodigal:2.6;locus_tag=MCCPJLKD_00297;product=hypothetical protein
1	Prodigal:2.6	CDS	360258	361850	.	+	0	ID=MCCPJLKD_00298;Name=yidK;dbxref=COG:COG4146;gene=yidK;inference=ab initio prediction:Prodigal:2.6,similar to AA sequence:UniProtKB:P31448;locus_tag=MCCPJLKD_00298;product=putative symporter YidK
1	Prodigal:2.6	CDS	361980	363164	.	+	0	ID=MCCPJLKD_00299;inference=ab initio prediction:Prodigal:2.6;locus_tag=MCCPJLKD_00299;product=hypothetical protein
1	Prodigal:2.6	CDS	363161	364270	.	+	0	ID=MCCPJLKD_00300;inference=ab initio prediction:Prodigal:2.6;locus_tag=MCCPJLKD_00300;product=hypothetical protein
1	Prodigal:2.6	CDS	364415	365740	.	+	0	ID=MCCPJLKD_00301;inference=ab initio prediction:Prodigal:2.6;locus_tag=MCCPJLKD_00301;product=hypothetical protein
1	Prodigal:2.6	CDS	365746	366495	.	+	0	ID=MCCPJLKD_00302;inference=ab initio prediction:Prodigal:2.6;locus_tag=MCCPJLKD_00302;product=hypothetical protein
1	Prodigal:2.6	CDS	366652	367155	.	+	0	ID=MCCPJLKD_00303;Name=ohrR;gene=ohrR;inference=ab initio prediction:Prodigal:2.6,similar to AA sequence:UniProtKB:O34777;locus_tag=MCCPJLKD_00303;product=Organic hydroperoxide resistance transcriptional regulator
1	Prodigal:2.6	CDS	367172	368515	.	+	0	ID=MCCPJLKD_00304;eC_number=1.8.1.4;Name=pdhD_1;gene=pdhD_1;inference=ab initio prediction:Prodigal:2.6,similar to AA sequence:UniProtKB:P11959;locus_tag=MCCPJLKD_00304;product=Dihydrolipoyl dehydrogenase
1	Prodigal:2.6	CDS	368528	369004	.	+	0	ID=MCCPJLKD_00305;Name=bsaA_1;gene=bsaA_1;inference=ab initio prediction:Prodigal:2.6,similar to AA sequence:UniProtKB:P99097;locus_tag=MCCPJLKD_00305;product=Glutathione peroxidase BsaA
1	Prodigal:2.6	CDS	369317	370048	.	+	0	ID=MCCPJLKD_00306;eC_number=1.8.4.8;Name=cysH;dbxref=COG:COG0175;gene=cysH;inference=ab initio prediction:Prodigal:2.6,similar to AA sequence:UniProtKB:P94498;locus_tag=MCCPJLKD_00306;product=Phosphoadenosine phosphosulfate reductase
1	Prodigal:2.6	CDS	370346	372190	.	+	0	ID=MCCPJLKD_00307;eC_number=1.8.1.2;Name=cysJ;dbxref=COG:COG0369;gene=cysJ;inference=ab initio prediction:Prodigal:2.6,similar to AA sequence:UniProtKB:O32214;locus_tag=MCCPJLKD_00307;product=Sulfite reductase [NADPH] flavoprotein alpha-component
1	Prodigal:2.6	CDS	372210	373928	.	+	0	ID=MCCPJLKD_00308;eC_number=1.8.1.2;Name=cysI;dbxref=COG:COG0155;gene=cysI;inference=ab initio prediction:Prodigal:2.6,similar to AA sequence:UniProtKB:O32213;locus_tag=MCCPJLKD_00308;product=Sulfite reductase [NADPH] hemoprotein beta-component
1	Prodigal:2.6	CDS	373950	374729	.	+	0	ID=MCCPJLKD_00309;eC_number=2.1.1.107;Name=sumT_1;dbxref=COG:COG0007;gene=sumT_1;inference=ab initio prediction:Prodigal:2.6,similar to AA sequence:UniProtKB:O34744;locus_tag=MCCPJLKD_00309;product=Uroporphyrinogen-III C-methyltransferase
1	Prodigal:2.6	CDS	374804	375415	.	+	0	ID=MCCPJLKD_00310;eC_number=1.3.1.76;Name=sirC;dbxref=COG:COG1648;gene=sirC;inference=ab initio prediction:Prodigal:2.6,similar to AA sequence:UniProtKB:P61818;locus_tag=MCCPJLKD_00310;product=Precorrin-2 dehydrogenase
1	Prodigal:2.6	CDS	375436	376335	.	+	0	ID=MCCPJLKD_00311;inference=ab initio prediction:Prodigal:2.6;locus_tag=MCCPJLKD_00311;product=hypothetical protein
1	Prodigal:2.6	CDS	376359	377537	.	+	0	ID=MCCPJLKD_00312;eC_number=2.7.7.4;Name=sat;dbxref=COG:COG2046;gene=sat;inference=ab initio prediction:Prodigal:2.6,similar to AA sequence:UniProtKB:O34764;locus_tag=MCCPJLKD_00312;product=Sulfate adenylyltransferase
1	Prodigal:2.6	CDS	377553	378152	.	+	0	ID=MCCPJLKD_00313;eC_number=2.7.1.25;Name=cysC;dbxref=COG:COG0529;gene=cysC;inference=ab initio prediction:Prodigal:2.6,similar to AA sequence:UniProtKB:O34577;locus_tag=MCCPJLKD_00313;product=putative adenylyl-sulfate kinase
1	Prodigal:2.6	CDS	378476	378781	.	+	0	ID=MCCPJLKD_00314;Name=zipA;gene=zipA;inference=ab initio prediction:Prodigal:2.6,protein motif:HAMAP:MF_00509;locus_tag=MCCPJLKD_00314;product=Cell division protein ZipA
1	Prodigal:2.6	CDS	379100	380950	.	+	0	ID=MCCPJLKD_00315;eC_number=1.1.98.6;Name=nrdD;dbxref=COG:COG1328;gene=nrdD;inference=ab initio prediction:Prodigal:2.6,similar to AA sequence:UniProtKB:P28903;locus_tag=MCCPJLKD_00315;product=Anaerobic ribonucleoside-triphosphate reductase
1	Prodigal:2.6	CDS	380947	381483	.	+	0	ID=MCCPJLKD_00316;eC_number=1.97.1.-;Name=nrdG;dbxref=COG:COG0602;gene=nrdG;inference=ab initio prediction:Prodigal:2.6,similar to AA sequence:UniProtKB:P0A9N8;locus_tag=MCCPJLKD_00316;product=Anaerobic ribonucleoside-triphosphate reductase-activating protein
1	Prodigal:2.6	CDS	381847	383145	.	+	0	ID=MCCPJLKD_00317;Name=dcuA;dbxref=COG:COG2704;gene=dcuA;inference=ab initio prediction:Prodigal:2.6,similar to AA sequence:UniProtKB:P0ABN5;locus_tag=MCCPJLKD_00317;product=Anaerobic C4-dicarboxylate transporter DcuA
1	Prodigal:2.6	CDS	383566	385188	.	+	0	ID=MCCPJLKD_00318;Name=betL;dbxref=COG:COG1292;gene=betL;inference=ab initio prediction:Prodigal:2.6,similar to AA sequence:UniProtKB:Q9X4A5;locus_tag=MCCPJLKD_00318;product=Glycine betaine transporter BetL
1	Prodigal:2.6	CDS	385236	385799	.	-	0	ID=MCCPJLKD_00319;Name=opcR;dbxref=COG:COG1510;gene=opcR;inference=ab initio prediction:Prodigal:2.6,similar to AA sequence:UniProtKB:O34709;locus_tag=MCCPJLKD_00319;product=HTH-type transcriptional repressor OpcR
1	Prodigal:2.6	CDS	386271	387761	.	+	0	ID=MCCPJLKD_00320;eC_number=1.2.1.8;Name=gbsA;dbxref=COG:COG1012;gene=gbsA;inference=ab initio prediction:Prodigal:2.6,similar to AA sequence:UniProtKB:P71016;locus_tag=MCCPJLKD_00320;product=Betaine aldehyde dehydrogenase
1	Prodigal:2.6	CDS	387921	389639	.	+	0	ID=MCCPJLKD_00321;eC_number=1.1.99.1;Name=betA;gene=betA;inference=ab initio prediction:Prodigal:2.6,similar to AA sequence:UniProtKB:P60337;locus_tag=MCCPJLKD_00321;product=Oxygen-dependent choline dehydrogenase
1	Prodigal:2.6	CDS	389961	391136	.	+	0	ID=MCCPJLKD_00322;eC_number=3.-.-.-;Name=yxeP_1;dbxref=COG:COG1473;gene=yxeP_1;inference=ab initio prediction:Prodigal:2.6,similar to AA sequence:UniProtKB:P54955;locus_tag=MCCPJLKD_00322;product=putative hydrolase YxeP
1	Prodigal:2.6	CDS	391583	391801	.	+	0	ID=MCCPJLKD_00323;inference=ab initio prediction:Prodigal:2.6;locus_tag=MCCPJLKD_00323;product=hypothetical protein
1	Prodigal:2.6	CDS	391829	392275	.	+	0	ID=MCCPJLKD_00324;eC_number=1.14.14.18;Name=hmoB;dbxref=COG:COG2329;gene=hmoB;inference=ab initio prediction:Prodigal:2.6,similar to AA sequence:UniProtKB:P38049;locus_tag=MCCPJLKD_00324;product=Heme-degrading monooxygenase HmoB
1	Prodigal:2.6	CDS	392612	394207	.	+	0	ID=MCCPJLKD_00325;eC_number=6.2.1.1;Name=acsA;dbxref=COG:COG0365;gene=acsA;inference=ab initio prediction:Prodigal:2.6,similar to AA sequence:UniProtKB:P39062;locus_tag=MCCPJLKD_00325;product=Acetyl-coenzyme A synthetase
1	Prodigal:2.6	CDS	394555	397182	.	+	0	ID=MCCPJLKD_00326;eC_number=2.7.9.1;Name=ppdK;dbxref=COG:COG0574;gene=ppdK;inference=ab initio prediction:Prodigal:2.6,similar to AA sequence:UniProtKB:P22983;locus_tag=MCCPJLKD_00326;product=Pyruvate%2C phosphate dikinase
1	Prodigal:2.6	CDS	397184	398002	.	+	0	ID=MCCPJLKD_00327;eC_number=2.7.11.32;Name=yqfL_1;dbxref=COG:COG1806;gene=yqfL_1;inference=ab initio prediction:Prodigal:2.6,similar to AA sequence:UniProtKB:P54470;locus_tag=MCCPJLKD_00327;product=Putative pyruvate%2C phosphate dikinase regulatory protein
1	Prodigal:2.6	CDS	398211	399710	.	+	0	ID=MCCPJLKD_00328;eC_number=1.1.5.4;Name=mqo2_3;gene=mqo2_3;inference=ab initio prediction:Prodigal:2.6,similar to AA sequence:UniProtKB:P99115;locus_tag=MCCPJLKD_00328;product=putative malate:quinone oxidoreductase 2
1	Prodigal:2.6	CDS	400105	401028	.	+	0	ID=MCCPJLKD_00329;inference=ab initio prediction:Prodigal:2.6;locus_tag=MCCPJLKD_00329;product=hypothetical protein
1	Prodigal:2.6	CDS	401161	402051	.	-	0	ID=MCCPJLKD_00330;eC_number=4.1.2.13;Name=fda;gene=fda;inference=ab initio prediction:Prodigal:2.6,similar to AA sequence:UniProtKB:P99117;locus_tag=MCCPJLKD_00330;product=Fructose-bisphosphate aldolase class 1
1	Prodigal:2.6	CDS	402356	403717	.	-	0	ID=MCCPJLKD_00331;eC_number=1.11.1.1;Name=npr;dbxref=COG:COG0446;gene=npr;inference=ab initio prediction:Prodigal:2.6,similar to AA sequence:UniProtKB:P37062;locus_tag=MCCPJLKD_00331;product=NADH peroxidase
1	Prodigal:2.6	CDS	404327	404515	.	+	0	ID=MCCPJLKD_00332;inference=ab initio prediction:Prodigal:2.6;locus_tag=MCCPJLKD_00332;product=hypothetical protein
1	Prodigal:2.6	CDS	404510	405100	.	-	0	ID=MCCPJLKD_00333;inference=ab initio prediction:Prodigal:2.6;locus_tag=MCCPJLKD_00333;product=hypothetical protein
1	Prodigal:2.6	CDS	405423	406301	.	+	0	ID=MCCPJLKD_00334;inference=ab initio prediction:Prodigal:2.6;locus_tag=MCCPJLKD_00334;product=hypothetical protein
1	Prodigal:2.6	CDS	406405	406836	.	-	0	ID=MCCPJLKD_00335;inference=ab initio prediction:Prodigal:2.6;locus_tag=MCCPJLKD_00335;product=hypothetical protein
1	Prodigal:2.6	CDS	407102	408439	.	+	0	ID=MCCPJLKD_00336;eC_number=5.1.1.21;dbxref=COG:COG0160;inference=ab initio prediction:Prodigal:2.6,similar to AA sequence:UniProtKB:M1GRN3;locus_tag=MCCPJLKD_00336;product=Isoleucine 2-epimerase
1	Prodigal:2.6	CDS	408567	410018	.	-	0	ID=MCCPJLKD_00337;Name=yhdG_1;dbxref=COG:COG0531;gene=yhdG_1;inference=ab initio prediction:Prodigal:2.6,similar to AA sequence:UniProtKB:O07576;locus_tag=MCCPJLKD_00337;product=putative amino acid permease YhdG
1	Prodigal:2.6	CDS	410613	411443	.	+	0	ID=MCCPJLKD_00338;Name=gltC_1;gene=gltC_1;inference=ab initio prediction:Prodigal:2.6,similar to AA sequence:UniProtKB:P20668;locus_tag=MCCPJLKD_00338;product=HTH-type transcriptional regulator GltC
1	Prodigal:2.6	CDS	412277	413227	.	+	0	ID=MCCPJLKD_00339;eC_number=1.1.1.27;Name=ldh2;dbxref=COG:COG0039;gene=ldh2;inference=ab initio prediction:Prodigal:2.6,similar to AA sequence:UniProtKB:Q5HCV0;locus_tag=MCCPJLKD_00339;product=L-lactate dehydrogenase 2
1	Prodigal:2.6	CDS	413290	414954	.	+	0	ID=MCCPJLKD_00340;eC_number=2.2.1.6;Name=alsS;dbxref=COG:COG0028;gene=alsS;inference=ab initio prediction:Prodigal:2.6,similar to AA sequence:UniProtKB:Q04789;locus_tag=MCCPJLKD_00340;product=Acetolactate synthase
1	Prodigal:2.6	CDS	415066	415770	.	+	0	ID=MCCPJLKD_00341;eC_number=4.1.1.5;Name=aldC;dbxref=COG:COG3527;gene=aldC;inference=ab initio prediction:Prodigal:2.6,similar to AA sequence:UniProtKB:Q8L208;locus_tag=MCCPJLKD_00341;product=Alpha-acetolactate decarboxylase
1	Prodigal:2.6	CDS	416169	417038	.	-	0	ID=MCCPJLKD_00342;eC_number=1.1.1.169;dbxref=COG:COG1893;inference=ab initio prediction:Prodigal:2.6,similar to AA sequence:UniProtKB:P9WIL1;locus_tag=MCCPJLKD_00342;product=Putative 2-dehydropantoate 2-reductase
1	Prodigal:2.6	CDS	417114	417932	.	+	0	ID=MCCPJLKD_00343;eC_number=2.1.2.11;Name=panB;gene=panB;inference=ab initio prediction:Prodigal:2.6,similar to AA sequence:UniProtKB:P65656;locus_tag=MCCPJLKD_00343;product=3-methyl-2-oxobutanoate hydroxymethyltransferase
1	Prodigal:2.6	CDS	417925	418785	.	+	0	ID=MCCPJLKD_00344;eC_number=6.3.2.1;Name=panC;gene=panC;inference=ab initio prediction:Prodigal:2.6,similar to AA sequence:UniProtKB:Q6GDK5;locus_tag=MCCPJLKD_00344;product=Pantothenate synthetase
1	Prodigal:2.6	CDS	418778	419164	.	+	0	ID=MCCPJLKD_00345;eC_number=4.1.1.11;Name=panD;dbxref=COG:COG0853;gene=panD;inference=ab initio prediction:Prodigal:2.6,similar to AA sequence:UniProtKB:Q2FV23;locus_tag=MCCPJLKD_00345;product=Aspartate 1-decarboxylase
1	Prodigal:2.6	CDS	419588	420598	.	+	0	ID=MCCPJLKD_00346;inference=ab initio prediction:Prodigal:2.6;locus_tag=MCCPJLKD_00346;product=hypothetical protein
1	Prodigal:2.6	CDS	420602	421933	.	+	0	ID=MCCPJLKD_00347;Name=tcaA_1;gene=tcaA_1;inference=ab initio prediction:Prodigal:2.6,similar to AA sequence:UniProtKB:A6U483;locus_tag=MCCPJLKD_00347;product=Membrane-associated protein TcaA
1	Prodigal:2.6	CDS	422210	422926	.	+	0	ID=MCCPJLKD_00348;eC_number=1.17.99.6;Name=queH;gene=queH;inference=ab initio prediction:Prodigal:2.6,similar to AA sequence:UniProtKB:A0A0H2VKG8;locus_tag=MCCPJLKD_00348;product=Epoxyqueuosine reductase QueH
1	Prodigal:2.6	CDS	423209	423364	.	+	0	ID=MCCPJLKD_00349;inference=ab initio prediction:Prodigal:2.6;locus_tag=MCCPJLKD_00349;product=hypothetical protein
1	Prodigal:2.6	CDS	423495	423764	.	-	0	ID=MCCPJLKD_00350;inference=ab initio prediction:Prodigal:2.6;locus_tag=MCCPJLKD_00350;product=hypothetical protein
1	Prodigal:2.6	CDS	423858	424922	.	-	0	ID=MCCPJLKD_00351;eC_number=1.3.5.2;Name=pyrD;dbxref=COG:COG0167;gene=pyrD;inference=ab initio prediction:Prodigal:2.6,similar to AA sequence:UniProtKB:P9WHL1;locus_tag=MCCPJLKD_00351;product=Dihydroorotate dehydrogenase (quinone)
1	Prodigal:2.6	CDS	425146	426003	.	+	0	ID=MCCPJLKD_00352;inference=ab initio prediction:Prodigal:2.6;locus_tag=MCCPJLKD_00352;product=hypothetical protein
1	Prodigal:2.6	CDS	426210	427589	.	+	0	ID=MCCPJLKD_00353;Name=cycA_1;dbxref=COG:COG1113;gene=cycA_1;inference=ab initio prediction:Prodigal:2.6,similar to AA sequence:UniProtKB:P0AAE0;locus_tag=MCCPJLKD_00353;product=D-serine/D-alanine/glycine transporter
1	Prodigal:2.6	CDS	427891	428949	.	+	0	ID=MCCPJLKD_00354;inference=ab initio prediction:Prodigal:2.6;locus_tag=MCCPJLKD_00354;product=hypothetical protein
1	Prodigal:2.6	CDS	429050	430474	.	+	0	ID=MCCPJLKD_00355;eC_number=2.7.4.-;Name=pap;dbxref=COG:COG2326;gene=pap;inference=ab initio prediction:Prodigal:2.6,similar to AA sequence:UniProtKB:Q83XD3;locus_tag=MCCPJLKD_00355;product=Polyphosphate:AMP phosphotransferase
1	Prodigal:2.6	CDS	430504	430608	.	+	0	ID=MCCPJLKD_00356;inference=ab initio prediction:Prodigal:2.6;locus_tag=MCCPJLKD_00356;product=hypothetical protein
1	Prodigal:2.6	CDS	431130	431837	.	+	0	ID=MCCPJLKD_00357;eC_number=3.2.-.-;Name=isaA;gene=isaA;inference=ab initio prediction:Prodigal:2.6,similar to AA sequence:UniProtKB:Q2FV52;locus_tag=MCCPJLKD_00357;product=putative transglycosylase IsaA
1	Prodigal:2.6	CDS	432342	434150	.	+	0	ID=MCCPJLKD_00358;eC_number=2.3.1.-;Name=oatA_1;gene=oatA_1;inference=ab initio prediction:Prodigal:2.6,similar to AA sequence:UniProtKB:Q7A3D6;locus_tag=MCCPJLKD_00358;product=O-acetyltransferase OatA
1	Prodigal:2.6	CDS	434749	435522	.	+	0	ID=MCCPJLKD_00359;Name=ssaA_1;dbxref=COG:COG3942;gene=ssaA_1;inference=ab initio prediction:Prodigal:2.6,similar to AA sequence:UniProtKB:Q2FV55;locus_tag=MCCPJLKD_00359;product=Staphylococcal secretory antigen SsaA
1	Prodigal:2.6	CDS	435849	437009	.	+	0	ID=MCCPJLKD_00360;eC_number=2.6.1.-;Name=bacF;dbxref=COG:COG0436;gene=bacF;inference=ab initio prediction:Prodigal:2.6,similar to AA sequence:UniProtKB:P39643;locus_tag=MCCPJLKD_00360;product=Transaminase BacF
1	Prodigal:2.6	CDS	437022	438020	.	+	0	ID=MCCPJLKD_00361;eC_number=1.1.1.28;Name=ldhD_1;dbxref=COG:COG1052;gene=ldhD_1;inference=ab initio prediction:Prodigal:2.6,similar to AA sequence:UniProtKB:P72357;locus_tag=MCCPJLKD_00361;product=D-lactate dehydrogenase
1	Prodigal:2.6	CDS	438074	438280	.	-	0	ID=MCCPJLKD_00362;Name=copZ_1;dbxref=COG:COG2608;gene=copZ_1;inference=ab initio prediction:Prodigal:2.6,similar to AA sequence:UniProtKB:Q2FV63;locus_tag=MCCPJLKD_00362;product=Copper chaperone CopZ
1	Prodigal:2.6	CDS	438412	440796	.	-	0	ID=MCCPJLKD_00363;eC_number=3.6.3.54;Name=copA_1;dbxref=COG:COG2217;gene=copA_1;inference=ab initio prediction:Prodigal:2.6,similar to AA sequence:UniProtKB:Q2FV64;locus_tag=MCCPJLKD_00363;product=Copper-exporting P-type ATPase
1	Prodigal:2.6	CDS	441033	441239	.	-	0	ID=MCCPJLKD_00364;inference=ab initio prediction:Prodigal:2.6;locus_tag=MCCPJLKD_00364;product=hypothetical protein
1	Prodigal:2.6	CDS	441442	442311	.	+	0	ID=MCCPJLKD_00365;eC_number=1.-.-.-;Name=ydaD;gene=ydaD;inference=ab initio prediction:Prodigal:2.6,similar to AA sequence:UniProtKB:P80873;locus_tag=MCCPJLKD_00365;product=General stress protein 39
1	Prodigal:2.6	CDS	442813	444357	.	+	0	ID=MCCPJLKD_00366;eC_number=1.2.1.88;Name=rocA;gene=rocA;inference=ab initio prediction:Prodigal:2.6,similar to AA sequence:UniProtKB:P99076;locus_tag=MCCPJLKD_00366;product=1-pyrroline-5-carboxylate dehydrogenase
1	Prodigal:2.6	CDS	444646	444873	.	+	0	ID=MCCPJLKD_00367;inference=ab initio prediction:Prodigal:2.6;locus_tag=MCCPJLKD_00367;product=hypothetical protein
1	Prodigal:2.6	CDS	444879	446873	.	+	0	ID=MCCPJLKD_00368;Name=feoB;dbxref=COG:COG0370;gene=feoB;inference=ab initio prediction:Prodigal:2.6,similar to AA sequence:UniProtKB:Q8GNS3;locus_tag=MCCPJLKD_00368;product=Fe(2+) transporter FeoB
1	Prodigal:2.6	CDS	446888	447070	.	+	0	ID=MCCPJLKD_00369;inference=ab initio prediction:Prodigal:2.6;locus_tag=MCCPJLKD_00369;product=hypothetical protein
1	Prodigal:2.6	CDS	447253	447717	.	+	0	ID=MCCPJLKD_00370;inference=ab initio prediction:Prodigal:2.6;locus_tag=MCCPJLKD_00370;product=hypothetical protein
1	Prodigal:2.6	CDS	448022	448540	.	+	0	ID=MCCPJLKD_00371;eC_number=2.1.1.63;Name=ogt;dbxref=COG:COG0350;gene=ogt;inference=ab initio prediction:Prodigal:2.6,similar to AA sequence:UniProtKB:P9WJW5;locus_tag=MCCPJLKD_00371;product=Methylated-DNA--protein-cysteine methyltransferase
1	Prodigal:2.6	CDS	448792	449958	.	-	0	ID=MCCPJLKD_00372;eC_number=2.3.3.10;Name=mvaS;dbxref=COG:COG3425;gene=mvaS;inference=ab initio prediction:Prodigal:2.6,similar to AA sequence:UniProtKB:Q9FD71;locus_tag=MCCPJLKD_00372;product=Hydroxymethylglutaryl-CoA synthase
1	Prodigal:2.6	CDS	450203	451480	.	+	0	ID=MCCPJLKD_00373;eC_number=1.1.1.88;Name=mvaA;gene=mvaA;inference=ab initio prediction:Prodigal:2.6,similar to AA sequence:UniProtKB:P13702;locus_tag=MCCPJLKD_00373;product=3-hydroxy-3-methylglutaryl-coenzyme A reductase
1	Prodigal:2.6	CDS	451557	451988	.	-	0	ID=MCCPJLKD_00374;Name=ssaA_2;dbxref=COG:COG3942;gene=ssaA_2;inference=ab initio prediction:Prodigal:2.6,similar to AA sequence:UniProtKB:Q2FV55;locus_tag=MCCPJLKD_00374;product=Staphylococcal secretory antigen SsaA
1	Prodigal:2.6	CDS	452245	452460	.	-	0	ID=MCCPJLKD_00375;inference=ab initio prediction:Prodigal:2.6;locus_tag=MCCPJLKD_00375;product=hypothetical protein
1	Prodigal:2.6	CDS	452648	453532	.	+	0	ID=MCCPJLKD_00376;Name=cynR;gene=cynR;inference=ab initio prediction:Prodigal:2.6,similar to AA sequence:UniProtKB:P27111;locus_tag=MCCPJLKD_00376;product=HTH-type transcriptional regulator CynR
1	Prodigal:2.6	CDS	453845	454237	.	+	0	ID=MCCPJLKD_00377;Name=cidA;dbxref=COG:COG1380;gene=cidA;inference=ab initio prediction:Prodigal:2.6,similar to AA sequence:UniProtKB:P60647;locus_tag=MCCPJLKD_00377;product=Holin-like protein CidA
1	Prodigal:2.6	CDS	454234	454923	.	+	0	ID=MCCPJLKD_00378;Name=cidB;dbxref=COG:COG1346;gene=cidB;inference=ab initio prediction:Prodigal:2.6,similar to AA sequence:UniProtKB:P60639;locus_tag=MCCPJLKD_00378;product=Holin-like protein CidB
1	Prodigal:2.6	CDS	454973	456712	.	+	0	ID=MCCPJLKD_00379;Name=ydaP;dbxref=COG:COG0028;gene=ydaP;inference=ab initio prediction:Prodigal:2.6,similar to AA sequence:UniProtKB:P96591;locus_tag=MCCPJLKD_00379;product=Putative thiamine pyrophosphate-containing protein YdaP
1	Prodigal:2.6	CDS	456956	458983	.	+	0	ID=MCCPJLKD_00380;eC_number=2.7.1.199;Name=ptsG;gene=ptsG;inference=ab initio prediction:Prodigal:2.6,similar to AA sequence:UniProtKB:Q7A807;locus_tag=MCCPJLKD_00380;product=PTS system glucose-specific EIICBA component
1	Prodigal:2.6	CDS	459003	459383	.	+	0	ID=MCCPJLKD_00381;inference=ab initio prediction:Prodigal:2.6;locus_tag=MCCPJLKD_00381;product=hypothetical protein
1	Prodigal:2.6	CDS	459454	460212	.	+	0	ID=MCCPJLKD_00382;inference=ab initio prediction:Prodigal:2.6;locus_tag=MCCPJLKD_00382;product=hypothetical protein
1	Prodigal:2.6	CDS	460277	461329	.	-	0	ID=MCCPJLKD_00383;eC_number=1.1.1.1;Name=adh_1;dbxref=COG:COG1063;gene=adh_1;inference=ab initio prediction:Prodigal:2.6,similar to AA sequence:UniProtKB:Q0KDL6;locus_tag=MCCPJLKD_00383;product=Alcohol dehydrogenase
1	Prodigal:2.6	CDS	461552	461878	.	+	0	ID=MCCPJLKD_00384;inference=ab initio prediction:Prodigal:2.6;locus_tag=MCCPJLKD_00384;product=hypothetical protein
1	Prodigal:2.6	CDS	462061	462909	.	+	0	ID=MCCPJLKD_00385;inference=ab initio prediction:Prodigal:2.6;locus_tag=MCCPJLKD_00385;product=hypothetical protein
1	Prodigal:2.6	CDS	462992	463972	.	+	0	ID=MCCPJLKD_00386;eC_number=3.1.1.-;Name=lipR;dbxref=COG:COG0657;gene=lipR;inference=ab initio prediction:Prodigal:2.6,similar to AA sequence:UniProtKB:P9WK85;locus_tag=MCCPJLKD_00386;product=Putative acetyl-hydrolase LipR
1	Prodigal:2.6	CDS	464044	464361	.	-	0	ID=MCCPJLKD_00387;inference=ab initio prediction:Prodigal:2.6;locus_tag=MCCPJLKD_00387;product=hypothetical protein
1	Prodigal:2.6	CDS	464809	465966	.	+	0	ID=MCCPJLKD_00388;Name=capB;gene=capB;inference=ab initio prediction:Prodigal:2.6,similar to AA sequence:UniProtKB:P19580;locus_tag=MCCPJLKD_00388;product=Capsule biosynthesis protein CapB
1	Prodigal:2.6	CDS	465968	466420	.	+	0	ID=MCCPJLKD_00389;Name=capC;gene=capC;inference=ab initio prediction:Prodigal:2.6,similar to AA sequence:UniProtKB:P19581;locus_tag=MCCPJLKD_00389;product=Capsule biosynthesis protein CapC
1	Prodigal:2.6	CDS	466444	467517	.	+	0	ID=MCCPJLKD_00390;Name=capA_2;gene=capA_2;inference=ab initio prediction:Prodigal:2.6,similar to AA sequence:UniProtKB:P19579;locus_tag=MCCPJLKD_00390;product=Capsule biosynthesis protein CapA
1	Prodigal:2.6	CDS	467507	467668	.	+	0	ID=MCCPJLKD_00391;inference=ab initio prediction:Prodigal:2.6;locus_tag=MCCPJLKD_00391;product=hypothetical protein
1	Prodigal:2.6	CDS	467671	469275	.	+	0	ID=MCCPJLKD_00392;eC_number=2.3.2.-;Name=capD;gene=capD;inference=ab initio prediction:Prodigal:2.6,similar to AA sequence:UniProtKB:Q51693;locus_tag=MCCPJLKD_00392;product=Capsule biosynthesis protein CapD proenzyme
1	Prodigal:2.6	CDS	469531	470412	.	+	0	ID=MCCPJLKD_00393;Name=glcU_1;dbxref=COG:COG4975;gene=glcU_1;inference=ab initio prediction:Prodigal:2.6,similar to AA sequence:UniProtKB:P40419;locus_tag=MCCPJLKD_00393;product=putative glucose uptake protein GlcU
1	Prodigal:2.6	CDS	470434	470838	.	+	0	ID=MCCPJLKD_00394;eC_number=5.4.99.62;Name=rbsD;dbxref=COG:COG1869;gene=rbsD;inference=ab initio prediction:Prodigal:2.6,similar to AA sequence:UniProtKB:Q2G1A5;locus_tag=MCCPJLKD_00394;product=D-ribose pyranase
1	Prodigal:2.6	CDS	470892	471815	.	+	0	ID=MCCPJLKD_00395;Name=rbsK/rbiA;gene=rbsK/rbiA;inference=ab initio prediction:Prodigal:2.6,similar to AA sequence:UniProtKB:P83534;locus_tag=MCCPJLKD_00395;product=Bifunctional ribokinase/ribose-5-phosphate isomerase A
1	Prodigal:2.6	CDS	472106	473596	.	+	0	ID=MCCPJLKD_00396;eC_number=2.7.1.17;Name=xylB_1;dbxref=COG:COG1070;gene=xylB_1;inference=ab initio prediction:Prodigal:2.6,similar to AA sequence:UniProtKB:P35850;locus_tag=MCCPJLKD_00396;product=Xylulose kinase
1	Prodigal:2.6	CDS	473871	474656	.	+	0	ID=MCCPJLKD_00397;inference=ab initio prediction:Prodigal:2.6;locus_tag=MCCPJLKD_00397;product=hypothetical protein
1	Prodigal:2.6	CDS	475309	476352	.	+	0	ID=MCCPJLKD_00398;inference=ab initio prediction:Prodigal:2.6;locus_tag=MCCPJLKD_00398;product=hypothetical protein
1	Prodigal:2.6	CDS	476352	477035	.	+	0	ID=MCCPJLKD_00399;eC_number=4.3.1.17;Name=sdhB;gene=sdhB;inference=ab initio prediction:Prodigal:2.6,similar to AA sequence:UniProtKB:P33074;locus_tag=MCCPJLKD_00399;product=L-serine dehydratase%2C beta chain
1	Prodigal:2.6	CDS	477048	477947	.	+	0	ID=MCCPJLKD_00400;eC_number=4.3.1.17;Name=sdhA;gene=sdhA;inference=ab initio prediction:Prodigal:2.6,similar to AA sequence:UniProtKB:P33073;locus_tag=MCCPJLKD_00400;product=L-serine dehydratase%2C alpha chain
1	Prodigal:2.6	CDS	478434	479507	.	+	0	ID=MCCPJLKD_00401;inference=ab initio prediction:Prodigal:2.6;locus_tag=MCCPJLKD_00401;product=hypothetical protein
1	Prodigal:2.6	CDS	479737	479892	.	-	0	ID=MCCPJLKD_00402;inference=ab initio prediction:Prodigal:2.6;locus_tag=MCCPJLKD_00402;product=hypothetical protein
1	Prodigal:2.6	CDS	480458	480952	.	-	0	ID=MCCPJLKD_00403;eC_number=2.3.1.-;Name=pitA_1;dbxref=COG:COG1247;gene=pitA_1;inference=ab initio prediction:Prodigal:2.6,similar to AA sequence:UniProtKB:Q9HUU7;locus_tag=MCCPJLKD_00403;product=L-methionine sulfoximine/L-methionine sulfone acetyltransferase
1	Prodigal:2.6	CDS	481118	481729	.	+	0	ID=MCCPJLKD_00404;inference=ab initio prediction:Prodigal:2.6;locus_tag=MCCPJLKD_00404;product=hypothetical protein
1	Prodigal:2.6	CDS	482073	482882	.	+	0	ID=MCCPJLKD_00405;eC_number=3.1.3.23;Name=ybiV;dbxref=COG:COG0561;gene=ybiV;inference=ab initio prediction:Prodigal:2.6,similar to AA sequence:UniProtKB:P75792;locus_tag=MCCPJLKD_00405;product=Sugar phosphatase YbiV
1	Prodigal:2.6	CDS	483069	484061	.	-	0	ID=MCCPJLKD_00406;eC_number=1.1.1.28;Name=ldhD_2;dbxref=COG:COG1052;gene=ldhD_2;inference=ab initio prediction:Prodigal:2.6,similar to AA sequence:UniProtKB:P72357;locus_tag=MCCPJLKD_00406;product=D-lactate dehydrogenase
1	Prodigal:2.6	CDS	484302	484970	.	+	0	ID=MCCPJLKD_00407;eC_number=1.-.-.-;inference=ab initio prediction:Prodigal:2.6,similar to AA sequence:UniProtKB:Q7A3H8;locus_tag=MCCPJLKD_00407;product=Putative NAD(P)H nitroreductase
1	Prodigal:2.6	CDS	485348	486841	.	+	0	ID=MCCPJLKD_00408;eC_number=1.2.1.3;Name=aldA_1;gene=aldA_1;inference=ab initio prediction:Prodigal:2.6,similar to AA sequence:UniProtKB:Q7A825;locus_tag=MCCPJLKD_00408;product=Putative aldehyde dehydrogenase AldA
1	Prodigal:2.6	CDS	486863	486970	.	+	0	ID=MCCPJLKD_00409;inference=ab initio prediction:Prodigal:2.6;locus_tag=MCCPJLKD_00409;product=hypothetical protein
1	Prodigal:2.6	CDS	487670	488458	.	-	0	ID=MCCPJLKD_00410;eC_number=1.13.11.2;Name=catE_1;dbxref=COG:COG2514;gene=catE_1;inference=ab initio prediction:Prodigal:2.6,similar to AA sequence:UniProtKB:P54721;locus_tag=MCCPJLKD_00410;product=Catechol-2%2C3-dioxygenase
1	Prodigal:2.6	CDS	488720	489001	.	-	0	ID=MCCPJLKD_00411;Name=yjdJ;dbxref=COG:COG2388;gene=yjdJ;inference=ab initio prediction:Prodigal:2.6,similar to AA sequence:UniProtKB:P39274;locus_tag=MCCPJLKD_00411;product=putative protein YjdJ
1	Prodigal:2.6	CDS	489168	490115	.	+	0	ID=MCCPJLKD_00412;Name=znuA_2;dbxref=COG:COG0803;gene=znuA_2;inference=ab initio prediction:Prodigal:2.6,similar to AA sequence:UniProtKB:O34966;locus_tag=MCCPJLKD_00412;product=High-affinity zinc uptake system binding-protein ZnuA
1	Prodigal:2.6	CDS	490186	491610	.	-	0	ID=MCCPJLKD_00413;eC_number=1.2.1.22;Name=aldA_2;dbxref=COG:COG1012;gene=aldA_2;inference=ab initio prediction:Prodigal:2.6,similar to AA sequence:UniProtKB:P25553;locus_tag=MCCPJLKD_00413;product=Lactaldehyde dehydrogenase
1	Prodigal:2.6	CDS	491859	492908	.	-	0	ID=MCCPJLKD_00414;inference=ab initio prediction:Prodigal:2.6;locus_tag=MCCPJLKD_00414;product=hypothetical protein
1	Prodigal:2.6	CDS	493256	495043	.	+	0	ID=MCCPJLKD_00415;Name=nhaP2;dbxref=COG:COG3263;gene=nhaP2;inference=ab initio prediction:Prodigal:2.6,similar to AA sequence:UniProtKB:Q87KV8;locus_tag=MCCPJLKD_00415;product=K(+)/H(+) antiporter NhaP2
1	Prodigal:2.6	CDS	495272	497236	.	-	0	ID=MCCPJLKD_00416;eC_number=3.1.3.11;Name=fbp;gene=fbp;inference=ab initio prediction:Prodigal:2.6,similar to AA sequence:UniProtKB:Q7A3I5;locus_tag=MCCPJLKD_00416;product=Fructose-1%2C6-bisphosphatase class 3
1	Prodigal:2.6	CDS	497410	498024	.	-	0	ID=MCCPJLKD_00417;dbxref=COG:COG0586;inference=ab initio prediction:Prodigal:2.6,similar to AA sequence:UniProtKB:P9WP09;locus_tag=MCCPJLKD_00417;product=putative membrane protein
1	Prodigal:2.6	CDS	498132	499130	.	-	0	ID=MCCPJLKD_00418;eC_number=2.7.7.80;Name=moeB_1;dbxref=COG:COG0476;gene=moeB_1;inference=ab initio prediction:Prodigal:2.6,similar to AA sequence:UniProtKB:P12282;locus_tag=MCCPJLKD_00418;product=Molybdopterin-synthase adenylyltransferase
1	Prodigal:2.6	CDS	499132	499899	.	-	0	ID=MCCPJLKD_00419;eC_number=2.8.1.10;Name=thiG;dbxref=COG:COG2022;gene=thiG;inference=ab initio prediction:Prodigal:2.6,similar to AA sequence:UniProtKB:O31618;locus_tag=MCCPJLKD_00419;product=Thiazole synthase
1	Prodigal:2.6	CDS	499901	500101	.	-	0	ID=MCCPJLKD_00420;Name=thiS;dbxref=COG:COG2104;gene=thiS;inference=ab initio prediction:Prodigal:2.6,similar to AA sequence:UniProtKB:O31617;locus_tag=MCCPJLKD_00420;product=Sulfur carrier protein ThiS
1	Prodigal:2.6	CDS	500085	501203	.	-	0	ID=MCCPJLKD_00421;eC_number=1.4.3.19;Name=thiO;dbxref=COG:COG0665;gene=thiO;inference=ab initio prediction:Prodigal:2.6,similar to AA sequence:UniProtKB:Q5L2C2;locus_tag=MCCPJLKD_00421;product=Glycine oxidase
1	Prodigal:2.6	CDS	501196	501678	.	-	0	ID=MCCPJLKD_00422;eC_number=2.5.1.3;Name=thiE_1;dbxref=COG:COG0352;gene=thiE_1;inference=ab initio prediction:Prodigal:2.6,similar to AA sequence:UniProtKB:P39594;locus_tag=MCCPJLKD_00422;product=Thiamine-phosphate synthase
1	Prodigal:2.6	CDS	502467	503741	.	+	0	ID=MCCPJLKD_00423;Name=garP;gene=garP;inference=ab initio prediction:Prodigal:2.6,similar to AA sequence:UniProtKB:P0AA80;locus_tag=MCCPJLKD_00423;product=putative galactarate transporter
1	Prodigal:2.6	CDS	503895	504185	.	+	0	ID=MCCPJLKD_00424;eC_number=1.-.-.-;Name=ycnE;dbxref=COG:COG1359;gene=ycnE;inference=ab initio prediction:Prodigal:2.6,similar to AA sequence:UniProtKB:P94425;locus_tag=MCCPJLKD_00424;product=Putative monooxygenase YcnE
1	Prodigal:2.6	CDS	504347	506263	.	+	0	ID=MCCPJLKD_00425;Name=yccS;dbxref=COG:COG1289;gene=yccS;inference=ab initio prediction:Prodigal:2.6,similar to AA sequence:UniProtKB:P75870;locus_tag=MCCPJLKD_00425;product=Inner membrane protein YccS
1	Prodigal:2.6	CDS	506341	506754	.	+	0	ID=MCCPJLKD_00426;inference=ab initio prediction:Prodigal:2.6;locus_tag=MCCPJLKD_00426;product=hypothetical protein
1	Prodigal:2.6	CDS	507018	507719	.	+	0	ID=MCCPJLKD_00427;eC_number=2.7.6.5;Name=ywaC;dbxref=COG:COG2357;gene=ywaC;inference=ab initio prediction:Prodigal:2.6,similar to AA sequence:UniProtKB:P39583;locus_tag=MCCPJLKD_00427;product=GTP pyrophosphokinase YwaC
1	Prodigal:2.6	CDS	507839	508756	.	-	0	ID=MCCPJLKD_00428;inference=ab initio prediction:Prodigal:2.6;locus_tag=MCCPJLKD_00428;product=hypothetical protein
1	Prodigal:2.6	CDS	509062	509937	.	+	0	ID=MCCPJLKD_00429;eC_number=3.1.1.2;inference=ab initio prediction:Prodigal:2.6,similar to AA sequence:UniProtKB:P22862;locus_tag=MCCPJLKD_00429;product=Arylesterase
1	Prodigal:2.6	CDS	510023	510739	.	+	0	ID=MCCPJLKD_00430;Name=merR1;gene=merR1;inference=ab initio prediction:Prodigal:2.6,similar to AA sequence:UniProtKB:P22853;locus_tag=MCCPJLKD_00430;product=Mercuric resistance operon regulatory protein
1	Prodigal:2.6	CDS	510897	512255	.	-	0	ID=MCCPJLKD_00431;Name=glpT;dbxref=COG:COG2271;gene=glpT;inference=ab initio prediction:Prodigal:2.6,similar to AA sequence:UniProtKB:P08194;locus_tag=MCCPJLKD_00431;product=Glycerol-3-phosphate transporter
1	Prodigal:2.6	CDS	512623	513303	.	+	0	ID=MCCPJLKD_00432;Name=rspR;dbxref=COG:COG1802;gene=rspR;inference=ab initio prediction:Prodigal:2.6,similar to AA sequence:UniProtKB:P0ACM2;locus_tag=MCCPJLKD_00432;product=HTH-type transcriptional repressor RspR
1	Prodigal:2.6	CDS	513327	514868	.	+	0	ID=MCCPJLKD_00433;eC_number=2.7.1.17;Name=xylB_2;dbxref=COG:COG1070;gene=xylB_2;inference=ab initio prediction:Prodigal:2.6,similar to AA sequence:UniProtKB:P35850;locus_tag=MCCPJLKD_00433;product=Xylulose kinase
1	Prodigal:2.6	CDS	514918	516276	.	+	0	ID=MCCPJLKD_00434;Name=gntT;dbxref=COG:COG2610;gene=gntT;inference=ab initio prediction:Prodigal:2.6,similar to AA sequence:UniProtKB:P39835;locus_tag=MCCPJLKD_00434;product=High-affinity gluconate transporter
1	Prodigal:2.6	CDS	516525	517391	.	+	0	ID=MCCPJLKD_00435;eC_number=2.7.7.9;Name=gtaB_2;dbxref=COG:COG1210;gene=gtaB_2;inference=ab initio prediction:Prodigal:2.6,similar to AA sequence:UniProtKB:Q2G1T6;locus_tag=MCCPJLKD_00435;product=UTP--glucose-1-phosphate uridylyltransferase
1	Prodigal:2.6	CDS	517493	517588	.	-	0	ID=MCCPJLKD_00436;inference=ab initio prediction:Prodigal:2.6;locus_tag=MCCPJLKD_00436;product=hypothetical protein
1	Prodigal:2.6	CDS	517605	519245	.	-	0	ID=MCCPJLKD_00437;eC_number=5.4.2.2;Name=pgcA;dbxref=COG:COG1109;gene=pgcA;inference=ab initio prediction:Prodigal:2.6,similar to AA sequence:UniProtKB:Q2FVC1;locus_tag=MCCPJLKD_00437;product=Phosphoglucomutase
1	Prodigal:2.6	CDS	519463	520953	.	+	0	ID=MCCPJLKD_00438;eC_number=2.4.1.52;Name=tagE_2;dbxref=COG:COG0438;gene=tagE_2;inference=ab initio prediction:Prodigal:2.6,similar to AA sequence:UniProtKB:P13484;locus_tag=MCCPJLKD_00438;product=Poly(glycerol-phosphate) alpha-glucosyltransferase
1	Prodigal:2.6	CDS	521220	521618	.	+	0	ID=MCCPJLKD_00439;eC_number=3.6.1.65;Name=nudG;dbxref=COG:COG0494;gene=nudG;inference=ab initio prediction:Prodigal:2.6,similar to AA sequence:UniProtKB:P77788;locus_tag=MCCPJLKD_00439;product=CTP pyrophosphohydrolase
1	Prodigal:2.6	CDS	521620	524478	.	+	0	ID=MCCPJLKD_00440;eC_number=3.6.4.12;Name=radD;dbxref=COG:COG1061;gene=radD;inference=ab initio prediction:Prodigal:2.6,similar to AA sequence:UniProtKB:P33919;locus_tag=MCCPJLKD_00440;product=Putative DNA repair helicase RadD
1	Prodigal:2.6	CDS	524630	524821	.	+	0	ID=MCCPJLKD_00441;inference=ab initio prediction:Prodigal:2.6;locus_tag=MCCPJLKD_00441;product=hypothetical protein
1	Prodigal:2.6	CDS	525613	526305	.	+	0	ID=MCCPJLKD_00442;eC_number=1.-.-.-;inference=ab initio prediction:Prodigal:2.6,similar to AA sequence:UniProtKB:Q7A3L9;locus_tag=MCCPJLKD_00442;product=putative oxidoreductase
1	Prodigal:2.6	CDS	526406	527650	.	+	0	ID=MCCPJLKD_00443;eC_number=3.5.1.-;Name=ylmB;dbxref=COG:COG0624;gene=ylmB;inference=ab initio prediction:Prodigal:2.6,similar to AA sequence:UniProtKB:Q9K9G9;locus_tag=MCCPJLKD_00443;product=N-formyl-4-amino-5-aminomethyl-2-methylpyrimidine deformylase
1	Prodigal:2.6	CDS	527817	529982	.	-	0	ID=MCCPJLKD_00444;eC_number=2.7.4.1;Name=ppk;dbxref=COG:COG0855;gene=ppk;inference=ab initio prediction:Prodigal:2.6,similar to AA sequence:UniProtKB:P0DP44;locus_tag=MCCPJLKD_00444;product=Polyphosphate kinase
1	Prodigal:2.6	CDS	530045	531577	.	-	0	ID=MCCPJLKD_00445;eC_number=3.6.1.40;Name=gppA;dbxref=COG:COG0248;gene=gppA;inference=ab initio prediction:Prodigal:2.6,similar to AA sequence:UniProtKB:P25552;locus_tag=MCCPJLKD_00445;product=Guanosine-5'-triphosphate%2C3'-diphosphate pyrophosphatase
1	Prodigal:2.6	CDS	531890	532708	.	+	0	ID=MCCPJLKD_00446;eC_number=1.1.1.-;Name=lvr;gene=lvr;inference=ab initio prediction:Prodigal:2.6,similar to AA sequence:UniProtKB:Q9LBG2;locus_tag=MCCPJLKD_00446;product=Levodione reductase
1	Prodigal:2.6	CDS	532871	533059	.	-	0	ID=MCCPJLKD_00447;inference=ab initio prediction:Prodigal:2.6;locus_tag=MCCPJLKD_00447;product=hypothetical protein
1	Prodigal:2.6	CDS	533076	534152	.	-	0	ID=MCCPJLKD_00448;eC_number=3.4.11.-;Name=ysdC;dbxref=COG:COG1363;gene=ysdC;inference=ab initio prediction:Prodigal:2.6,similar to AA sequence:UniProtKB:P94521;locus_tag=MCCPJLKD_00448;product=Putative aminopeptidase YsdC
1	Prodigal:2.6	CDS	534336	534803	.	+	0	ID=MCCPJLKD_00449;Name=yehR;dbxref=COG:COG4808;gene=yehR;inference=ab initio prediction:Prodigal:2.6,similar to AA sequence:UniProtKB:P33354;locus_tag=MCCPJLKD_00449;product=putative lipoprotein YehR
1	Prodigal:2.6	CDS	534856	536433	.	-	0	ID=MCCPJLKD_00450;eC_number=1.4.1.13;Name=gltB_1;gene=gltB_1;inference=ab initio prediction:Prodigal:2.6,similar to AA sequence:UniProtKB:Q05755;locus_tag=MCCPJLKD_00450;product=Glutamate synthase [NADPH] large chain
1	Prodigal:2.6	CDS	536578	537360	.	+	0	ID=MCCPJLKD_00451;inference=ab initio prediction:Prodigal:2.6;locus_tag=MCCPJLKD_00451;product=hypothetical protein
1	Prodigal:2.6	CDS	537967	538629	.	+	0	ID=MCCPJLKD_00452;eC_number=3.6.3.-;Name=fetA;dbxref=COG:COG4619;gene=fetA;inference=ab initio prediction:Prodigal:2.6,similar to AA sequence:UniProtKB:P77279;locus_tag=MCCPJLKD_00452;product=putative iron export ATP-binding protein FetA
1	Prodigal:2.6	CDS	538622	539398	.	+	0	ID=MCCPJLKD_00453;Name=fetB;dbxref=COG:COG0390;gene=fetB;inference=ab initio prediction:Prodigal:2.6,similar to AA sequence:UniProtKB:P77307;locus_tag=MCCPJLKD_00453;product=putative iron export permease protein FetB
1	Prodigal:2.6	CDS	539537	540715	.	+	0	ID=MCCPJLKD_00454;Name=pbuE;dbxref=COG:COG2814;gene=pbuE;inference=ab initio prediction:Prodigal:2.6,similar to AA sequence:UniProtKB:Q797E3;locus_tag=MCCPJLKD_00454;product=Purine efflux pump PbuE
1	Prodigal:2.6	CDS	540798	542153	.	-	0	ID=MCCPJLKD_00455;eC_number=3.1.1.-;Name=pnbA;dbxref=COG:COG2272;gene=pnbA;inference=ab initio prediction:Prodigal:2.6,similar to AA sequence:UniProtKB:P37967;locus_tag=MCCPJLKD_00455;product=Para-nitrobenzyl esterase
1	Prodigal:2.6	CDS	542470	544149	.	-	0	ID=MCCPJLKD_00456;Name=yveA;dbxref=COG:COG0531;gene=yveA;inference=ab initio prediction:Prodigal:2.6,similar to AA sequence:UniProtKB:O07002;locus_tag=MCCPJLKD_00456;product=Aspartate-proton symporter
1	Prodigal:2.6	CDS	544749	545801	.	-	0	ID=MCCPJLKD_00457;eC_number=1.-.-.-;Name=ydjJ;dbxref=COG:COG1063;gene=ydjJ;inference=ab initio prediction:Prodigal:2.6,similar to AA sequence:UniProtKB:P77280;locus_tag=MCCPJLKD_00457;product=putative zinc-type alcohol dehydrogenase-like protein YdjJ
1	Prodigal:2.6	CDS	546291	547547	.	+	0	ID=MCCPJLKD_00458;eC_number=3.6.3.32;Name=opuCA_2;gene=opuCA_2;inference=ab initio prediction:Prodigal:2.6,similar to AA sequence:UniProtKB:G2JZ44;locus_tag=MCCPJLKD_00458;product=Carnitine transport ATP-binding protein OpuCA
1	Prodigal:2.6	CDS	547550	548185	.	+	0	ID=MCCPJLKD_00459;Name=opuCB_2;gene=opuCB_2;inference=ab initio prediction:Prodigal:2.6,similar to AA sequence:UniProtKB:G2JZ43;locus_tag=MCCPJLKD_00459;product=Carnitine transport permease protein OpuCB
1	Prodigal:2.6	CDS	548202	549146	.	+	0	ID=MCCPJLKD_00460;Name=opuBC;dbxref=COG:COG1732;gene=opuBC;inference=ab initio prediction:Prodigal:2.6,similar to AA sequence:UniProtKB:Q45462;locus_tag=MCCPJLKD_00460;product=Choline-binding protein
1	Prodigal:2.6	CDS	549146	549841	.	+	0	ID=MCCPJLKD_00461;Name=opuCD_2;dbxref=COG:COG1174;gene=opuCD_2;inference=ab initio prediction:Prodigal:2.6,similar to AA sequence:UniProtKB:O34742;locus_tag=MCCPJLKD_00461;product=Glycine betaine/carnitine/choline transport system permease protein OpuCD
1	Prodigal:2.6	CDS	550023	550724	.	-	0	ID=MCCPJLKD_00462;Name=lrgB;dbxref=COG:COG1346;gene=lrgB;inference=ab initio prediction:Prodigal:2.6,similar to AA sequence:UniProtKB:P60643;locus_tag=MCCPJLKD_00462;product=Antiholin-like protein LrgB
1	Prodigal:2.6	CDS	550728	551177	.	-	0	ID=MCCPJLKD_00463;Name=lrgA;dbxref=COG:COG1380;gene=lrgA;inference=ab initio prediction:Prodigal:2.6,similar to AA sequence:UniProtKB:P72358;locus_tag=MCCPJLKD_00463;product=Antiholin-like protein LrgA
1	Prodigal:2.6	CDS	551321	552079	.	-	0	ID=MCCPJLKD_00464;Name=lytR;dbxref=COG:COG3279;gene=lytR;inference=ab initio prediction:Prodigal:2.6,similar to AA sequence:UniProtKB:P60611;locus_tag=MCCPJLKD_00464;product=Sensory transduction protein LytR
1	Prodigal:2.6	CDS	552060	553835	.	-	0	ID=MCCPJLKD_00465;eC_number=2.7.13.3;Name=ypdA;dbxref=COG:COG3275;gene=ypdA;inference=ab initio prediction:Prodigal:2.6,similar to AA sequence:UniProtKB:P0AA93;locus_tag=MCCPJLKD_00465;product=Sensor histidine kinase YpdA
1	Prodigal:2.6	CDS	554259	555659	.	+	0	ID=MCCPJLKD_00466;Name=norB_2;dbxref=COG:COG0477;gene=norB_2;inference=ab initio prediction:Prodigal:2.6,similar to AA sequence:UniProtKB:Q2FYJ5;locus_tag=MCCPJLKD_00466;product=Quinolone resistance protein NorB
1	Prodigal:2.6	CDS	556083	557015	.	+	0	ID=MCCPJLKD_00467;eC_number=1.1.1.169;Name=panE_2;dbxref=COG:COG1893;gene=panE_2;inference=ab initio prediction:Prodigal:2.6,similar to AA sequence:UniProtKB:P0A9J4;locus_tag=MCCPJLKD_00467;product=2-dehydropantoate 2-reductase
1	Prodigal:2.6	CDS	557138	557974	.	-	0	ID=MCCPJLKD_00468;Name=yidC_1;gene=yidC_1;inference=ab initio prediction:Prodigal:2.6,similar to AA sequence:UniProtKB:P65629;locus_tag=MCCPJLKD_00468;product=Membrane protein insertase YidC
1	Prodigal:2.6	CDS	558135	559652	.	-	0	ID=MCCPJLKD_00469;Name=flp;gene=flp;inference=ab initio prediction:Prodigal:2.6,similar to AA sequence:UniProtKB:Q7A3Q5;locus_tag=MCCPJLKD_00469;product=Protein flp
1	Prodigal:2.6	CDS	559939	561768	.	+	0	ID=MCCPJLKD_00470;inference=ab initio prediction:Prodigal:2.6;locus_tag=MCCPJLKD_00470;product=hypothetical protein
1	Prodigal:2.6	CDS	561916	563292	.	-	0	ID=MCCPJLKD_00471;Name=cycA_2;dbxref=COG:COG1113;gene=cycA_2;inference=ab initio prediction:Prodigal:2.6,similar to AA sequence:UniProtKB:P0AAE0;locus_tag=MCCPJLKD_00471;product=D-serine/D-alanine/glycine transporter
1	Prodigal:2.6	CDS	563610	564419	.	+	0	ID=MCCPJLKD_00472;eC_number=3.1.4.53;Name=cpdA_1;gene=cpdA_1;inference=ab initio prediction:Prodigal:2.6,protein motif:HAMAP:MF_00905;locus_tag=MCCPJLKD_00472;product=3'%2C5'-cyclic adenosine monophosphate phosphodiesterase CpdA
1	Prodigal:2.6	CDS	564482	565090	.	-	0	ID=MCCPJLKD_00473;inference=ab initio prediction:Prodigal:2.6;locus_tag=MCCPJLKD_00473;product=hypothetical protein
1	Prodigal:2.6	CDS	565397	566596	.	-	0	ID=MCCPJLKD_00474;Name=bcr_1;gene=bcr_1;inference=ab initio prediction:Prodigal:2.6,similar to AA sequence:UniProtKB:P28246;locus_tag=MCCPJLKD_00474;product=Bicyclomycin resistance protein
1	Prodigal:2.6	CDS	566860	567561	.	-	0	ID=MCCPJLKD_00475;inference=ab initio prediction:Prodigal:2.6;locus_tag=MCCPJLKD_00475;product=hypothetical protein
1	Prodigal:2.6	CDS	567592	568743	.	-	0	ID=MCCPJLKD_00476;eC_number=2.7.1.165;Name=garK_1;dbxref=COG:COG1929;gene=garK_1;inference=ab initio prediction:Prodigal:2.6,similar to AA sequence:UniProtKB:P23524;locus_tag=MCCPJLKD_00476;product=Glycerate 2-kinase
1	Prodigal:2.6	CDS	569027	570499	.	+	0	ID=MCCPJLKD_00477;inference=ab initio prediction:Prodigal:2.6;locus_tag=MCCPJLKD_00477;product=hypothetical protein
1	Prodigal:2.6	CDS	570520	570906	.	+	0	ID=MCCPJLKD_00478;inference=ab initio prediction:Prodigal:2.6;locus_tag=MCCPJLKD_00478;product=hypothetical protein
1	Prodigal:2.6	CDS	571197	572078	.	+	0	ID=MCCPJLKD_00479;Name=fieF;dbxref=COG:COG0053;gene=fieF;inference=ab initio prediction:Prodigal:2.6,similar to AA sequence:UniProtKB:P69380;locus_tag=MCCPJLKD_00479;product=Ferrous-iron efflux pump FieF
1	Prodigal:2.6	CDS	572354	573040	.	+	0	ID=MCCPJLKD_00480;eC_number=5.4.2.11;Name=gpmA_1;gene=gpmA_1;inference=ab initio prediction:Prodigal:2.6,similar to AA sequence:UniProtKB:P99153;locus_tag=MCCPJLKD_00480;product=2%2C3-bisphosphoglycerate-dependent phosphoglycerate mutase
1	Prodigal:2.6	CDS	573545	574333	.	+	0	ID=MCCPJLKD_00481;Name=tcyA;dbxref=COG:COG0834;gene=tcyA;inference=ab initio prediction:Prodigal:2.6,similar to AA sequence:UniProtKB:P42199;locus_tag=MCCPJLKD_00481;product=L-cystine-binding protein TcyA
1	Prodigal:2.6	CDS	574314	575033	.	+	0	ID=MCCPJLKD_00482;Name=tcyB;dbxref=COG:COG0765;gene=tcyB;inference=ab initio prediction:Prodigal:2.6,similar to AA sequence:UniProtKB:P42200;locus_tag=MCCPJLKD_00482;product=L-cystine transport system permease protein TcyB
1	Prodigal:2.6	CDS	575030	575761	.	+	0	ID=MCCPJLKD_00483;eC_number=3.6.3.-;Name=tcyC;dbxref=COG:COG1126;gene=tcyC;inference=ab initio prediction:Prodigal:2.6,similar to AA sequence:UniProtKB:P39456;locus_tag=MCCPJLKD_00483;product=L-cystine import ATP-binding protein TcyC
1	Prodigal:2.6	CDS	575905	576060	.	-	0	ID=MCCPJLKD_00484;inference=ab initio prediction:Prodigal:2.6;locus_tag=MCCPJLKD_00484;product=hypothetical protein
1	Prodigal:2.6	CDS	576447	577694	.	-	0	ID=MCCPJLKD_00485;eC_number=2.3.2.17;Name=femA_1;gene=femA_1;inference=ab initio prediction:Prodigal:2.6,similar to AA sequence:UniProtKB:Q7A5R3;locus_tag=MCCPJLKD_00485;product=Aminoacyltransferase FemA
1	Prodigal:2.6	CDS	578054	578416	.	+	0	ID=MCCPJLKD_00486;inference=ab initio prediction:Prodigal:2.6;locus_tag=MCCPJLKD_00486;product=hypothetical protein
1	Prodigal:2.6	CDS	578440	579036	.	+	0	ID=MCCPJLKD_00487;Name=bdbD;dbxref=COG:COG1651;gene=bdbD;inference=ab initio prediction:Prodigal:2.6,similar to AA sequence:UniProtKB:O32218;locus_tag=MCCPJLKD_00487;product=Disulfide bond formation protein D
1	Prodigal:2.6	CDS	579318	579788	.	+	0	ID=MCCPJLKD_00488;inference=ab initio prediction:Prodigal:2.6;locus_tag=MCCPJLKD_00488;product=hypothetical protein
1	Prodigal:2.6	CDS	580023	580508	.	+	0	ID=MCCPJLKD_00489;inference=ab initio prediction:Prodigal:2.6;locus_tag=MCCPJLKD_00489;product=hypothetical protein
1	Prodigal:2.6	CDS	580583	580843	.	+	0	ID=MCCPJLKD_00490;inference=ab initio prediction:Prodigal:2.6;locus_tag=MCCPJLKD_00490;product=hypothetical protein
1	Prodigal:2.6	CDS	581284	581820	.	+	0	ID=MCCPJLKD_00491;eC_number=2.3.1.-;Name=ytmI;gene=ytmI;inference=ab initio prediction:Prodigal:2.6,similar to AA sequence:UniProtKB:O34350;locus_tag=MCCPJLKD_00491;product=putative N-acetyltransferase YtmI
1	Prodigal:2.6	CDS	582120	582275	.	-	0	ID=MCCPJLKD_00492;inference=ab initio prediction:Prodigal:2.6;locus_tag=MCCPJLKD_00492;product=hypothetical protein
1	Prodigal:2.6	CDS	582556	584031	.	-	0	ID=MCCPJLKD_00493;Name=gsiB;dbxref=COG:COG0747;gene=gsiB;inference=ab initio prediction:Prodigal:2.6,similar to AA sequence:UniProtKB:P75797;locus_tag=MCCPJLKD_00493;product=Glutathione-binding protein GsiB
1	Prodigal:2.6	CDS	584281	585000	.	+	0	ID=MCCPJLKD_00494;eC_number=4.99.1.4;Name=sirB;dbxref=COG:COG2138;gene=sirB;inference=ab initio prediction:Prodigal:2.6,similar to AA sequence:UniProtKB:O34632;locus_tag=MCCPJLKD_00494;product=Sirohydrochlorin ferrochelatase
1	Prodigal:2.6	CDS	585438	587843	.	+	0	ID=MCCPJLKD_00495;eC_number=1.7.1.4;Name=nasD;dbxref=COG:COG1251;gene=nasD;inference=ab initio prediction:Prodigal:2.6,similar to AA sequence:UniProtKB:P42435;locus_tag=MCCPJLKD_00495;product=Nitrite reductase [NAD(P)H]
1	Prodigal:2.6	CDS	587846	588160	.	+	0	ID=MCCPJLKD_00496;eC_number=1.7.1.4;Name=nasE;dbxref=COG:COG2146;gene=nasE;inference=ab initio prediction:Prodigal:2.6,similar to AA sequence:UniProtKB:P42436;locus_tag=MCCPJLKD_00496;product=Assimilatory nitrite reductase [NAD(P)H] small subunit
1	Prodigal:2.6	CDS	588151	589086	.	+	0	ID=MCCPJLKD_00497;eC_number=2.1.1.107;Name=sumT_2;dbxref=COG:COG0007;gene=sumT_2;inference=ab initio prediction:Prodigal:2.6,similar to AA sequence:UniProtKB:O34744;locus_tag=MCCPJLKD_00497;product=Uroporphyrinogen-III C-methyltransferase
1	Prodigal:2.6	CDS	589265	592948	.	+	0	ID=MCCPJLKD_00498;eC_number=1.7.99.4;Name=narG;dbxref=COG:COG5013;gene=narG;inference=ab initio prediction:Prodigal:2.6,similar to AA sequence:UniProtKB:P09152;locus_tag=MCCPJLKD_00498;product=Respiratory nitrate reductase 1 alpha chain
1	Prodigal:2.6	CDS	592938	594491	.	+	0	ID=MCCPJLKD_00499;eC_number=1.7.99.4;Name=narH;dbxref=COG:COG1140;gene=narH;inference=ab initio prediction:Prodigal:2.6,similar to AA sequence:UniProtKB:P11349;locus_tag=MCCPJLKD_00499;product=Respiratory nitrate reductase 1 beta chain
1	Prodigal:2.6	CDS	594484	595059	.	+	0	ID=MCCPJLKD_00500;eC_number=1.7.99.4;Name=narX_1;gene=narX_1;inference=ab initio prediction:Prodigal:2.6,similar to AA sequence:UniProtKB:P9WJQ0;locus_tag=MCCPJLKD_00500;product=Nitrate reductase-like protein NarX
1	Prodigal:2.6	CDS	595052	595729	.	+	0	ID=MCCPJLKD_00501;eC_number=1.7.99.4;Name=narX_2;gene=narX_2;inference=ab initio prediction:Prodigal:2.6,similar to AA sequence:UniProtKB:P9WJQ0;locus_tag=MCCPJLKD_00501;product=Nitrate reductase-like protein NarX
1	Prodigal:2.6	CDS	595749	596201	.	+	0	ID=MCCPJLKD_00502;inference=ab initio prediction:Prodigal:2.6;locus_tag=MCCPJLKD_00502;product=hypothetical protein
1	Prodigal:2.6	CDS	596211	597245	.	+	0	ID=MCCPJLKD_00503;eC_number=2.7.13.3;Name=nreB;gene=nreB;inference=ab initio prediction:Prodigal:2.6,similar to AA sequence:UniProtKB:Q7WZY5;locus_tag=MCCPJLKD_00503;product=Oxygen sensor histidine kinase NreB
1	Prodigal:2.6	CDS	597274	597930	.	+	0	ID=MCCPJLKD_00504;Name=nreC;dbxref=COG:COG2197;gene=nreC;inference=ab initio prediction:Prodigal:2.6,similar to AA sequence:UniProtKB:Q7WZY4;locus_tag=MCCPJLKD_00504;product=Oxygen regulatory protein NreC
1	Prodigal:2.6	CDS	598187	599350	.	+	0	ID=MCCPJLKD_00505;Name=narT;dbxref=COG:COG2223;gene=narT;inference=ab initio prediction:Prodigal:2.6,similar to AA sequence:UniProtKB:O33854;locus_tag=MCCPJLKD_00505;product=putative nitrate transporter NarT
1	Prodigal:2.6	CDS	600056	600502	.	-	0	ID=MCCPJLKD_00506;Name=sarZ;gene=sarZ;inference=ab initio prediction:Prodigal:2.6,similar to AA sequence:UniProtKB:Q2FVN3;locus_tag=MCCPJLKD_00506;product=HTH-type transcriptional regulator SarZ
1	Prodigal:2.6	CDS	600666	601295	.	+	0	ID=MCCPJLKD_00507;eC_number=1.-.-.-;Name=yodC;dbxref=COG:COG0778;gene=yodC;inference=ab initio prediction:Prodigal:2.6,similar to AA sequence:UniProtKB:P81102;locus_tag=MCCPJLKD_00507;product=Putative NAD(P)H nitroreductase YodC
1	Prodigal:2.6	CDS	601419	601784	.	+	0	ID=MCCPJLKD_00508;inference=ab initio prediction:Prodigal:2.6;locus_tag=MCCPJLKD_00508;product=hypothetical protein
1	Prodigal:2.6	CDS	601950	603230	.	+	0	ID=MCCPJLKD_00509;Name=gltT;gene=gltT;inference=ab initio prediction:Prodigal:2.6,similar to AA sequence:UniProtKB:P24943;locus_tag=MCCPJLKD_00509;product=Proton/sodium-glutamate symport protein
1	Prodigal:2.6	CDS	603454	603804	.	-	0	ID=MCCPJLKD_00510;inference=ab initio prediction:Prodigal:2.6;locus_tag=MCCPJLKD_00510;product=hypothetical protein
1	Prodigal:2.6	CDS	603995	604417	.	-	0	ID=MCCPJLKD_00511;Name=ydaG;dbxref=COG:COG3871;gene=ydaG;inference=ab initio prediction:Prodigal:2.6,similar to AA sequence:UniProtKB:P80238;locus_tag=MCCPJLKD_00511;product=General stress protein 26
1	Prodigal:2.6	CDS	604490	606595	.	-	0	ID=MCCPJLKD_00512;Name=melR;gene=melR;inference=ab initio prediction:Prodigal:2.6,similar to AA sequence:UniProtKB:P0ACH8;locus_tag=MCCPJLKD_00512;product=Melibiose operon regulatory protein
1	Prodigal:2.6	CDS	607758	608135	.	-	0	ID=MCCPJLKD_00513;inference=ab initio prediction:Prodigal:2.6;locus_tag=MCCPJLKD_00513;product=hypothetical protein
1	Prodigal:2.6	CDS	608289	609734	.	+	0	ID=MCCPJLKD_00514;Name=treP;dbxref=COG:COG1263;gene=treP;inference=ab initio prediction:Prodigal:2.6,similar to AA sequence:UniProtKB:P39794;locus_tag=MCCPJLKD_00514;product=PTS system trehalose-specific EIIBC component
1	Prodigal:2.6	CDS	609824	610771	.	-	0	ID=MCCPJLKD_00515;inference=ab initio prediction:Prodigal:2.6;locus_tag=MCCPJLKD_00515;product=hypothetical protein
1	Prodigal:2.6	CDS	611366	611782	.	+	0	ID=MCCPJLKD_00516;Name=yobA;dbxref=COG:COG2372;gene=yobA;inference=ab initio prediction:Prodigal:2.6,similar to AA sequence:UniProtKB:P0AA57;locus_tag=MCCPJLKD_00516;product=Protein YobA
1	Prodigal:2.6	CDS	611956	612153	.	+	0	ID=MCCPJLKD_00517;inference=ab initio prediction:Prodigal:2.6;locus_tag=MCCPJLKD_00517;product=hypothetical protein
1	Prodigal:2.6	CDS	612156	612611	.	+	0	ID=MCCPJLKD_00518;inference=ab initio prediction:Prodigal:2.6;locus_tag=MCCPJLKD_00518;product=hypothetical protein
1	Prodigal:2.6	CDS	612637	612906	.	+	0	ID=MCCPJLKD_00519;Name=ycnI_1;dbxref=COG:COG4549;gene=ycnI_1;inference=ab initio prediction:Prodigal:2.6,similar to AA sequence:UniProtKB:P94431;locus_tag=MCCPJLKD_00519;product=putative protein YcnI
1	Prodigal:2.6	CDS	612966	613229	.	+	0	ID=MCCPJLKD_00520;Name=ycnI_2;dbxref=COG:COG4549;gene=ycnI_2;inference=ab initio prediction:Prodigal:2.6,similar to AA sequence:UniProtKB:P94431;locus_tag=MCCPJLKD_00520;product=putative protein YcnI
1	Prodigal:2.6	CDS	613443	613859	.	+	0	ID=MCCPJLKD_00521;inference=ab initio prediction:Prodigal:2.6;locus_tag=MCCPJLKD_00521;product=hypothetical protein
1	Prodigal:2.6	CDS	613928	614329	.	+	0	ID=MCCPJLKD_00522;inference=ab initio prediction:Prodigal:2.6;locus_tag=MCCPJLKD_00522;product=hypothetical protein
1	Prodigal:2.6	CDS	614393	615385	.	-	0	ID=MCCPJLKD_00523;eC_number=1.6.5.-;Name=yhfP;dbxref=COG:COG0604;gene=yhfP;inference=ab initio prediction:Prodigal:2.6,similar to AA sequence:UniProtKB:O07615;locus_tag=MCCPJLKD_00523;product=Putative quinone oxidoreductase YhfP
1	Prodigal:2.6	CDS	615626	616165	.	+	0	ID=MCCPJLKD_00524;eC_number=2.3.1.57;Name=paiA;dbxref=COG:COG0454;gene=paiA;inference=ab initio prediction:Prodigal:2.6,similar to AA sequence:UniProtKB:P21340;locus_tag=MCCPJLKD_00524;product=Spermidine/spermine N(1)-acetyltransferase
1	Prodigal:2.6	CDS	616437	618602	.	+	0	ID=MCCPJLKD_00525;eC_number=2.7.8.12;Name=tagF_3;dbxref=COG:COG1887;gene=tagF_3;inference=ab initio prediction:Prodigal:2.6,similar to AA sequence:UniProtKB:Q5HLM5;locus_tag=MCCPJLKD_00525;product=Teichoic acid poly(glycerol phosphate) polymerase
1	Prodigal:2.6	CDS	618731	619378	.	+	0	ID=MCCPJLKD_00526;inference=ab initio prediction:Prodigal:2.6,similar to AA sequence:UniProtKB:Q7A3W5;locus_tag=MCCPJLKD_00526;product=putative lipoprotein
1	Prodigal:2.6	CDS	619510	621189	.	-	0	ID=MCCPJLKD_00527;eC_number=2.7.8.12;Name=tagF_4;dbxref=COG:COG1887;gene=tagF_4;inference=ab initio prediction:Prodigal:2.6,similar to AA sequence:UniProtKB:Q5HLM5;locus_tag=MCCPJLKD_00527;product=Teichoic acid poly(glycerol phosphate) polymerase
1	Prodigal:2.6	CDS	621539	623140	.	+	0	ID=MCCPJLKD_00528;Name=lctP;dbxref=COG:COG1620;gene=lctP;inference=ab initio prediction:Prodigal:2.6,similar to AA sequence:UniProtKB:P55910;locus_tag=MCCPJLKD_00528;product=L-lactate permease
1	Prodigal:2.6	CDS	623346	624491	.	-	0	ID=MCCPJLKD_00529;eC_number=2.4.1.-;Name=gtf1_3;gene=gtf1_3;inference=ab initio prediction:Prodigal:2.6,similar to AA sequence:UniProtKB:A1C3L9;locus_tag=MCCPJLKD_00529;product=Glycosyltransferase Gtf1
1	Prodigal:2.6	CDS	624823	626301	.	+	0	ID=MCCPJLKD_00530;eC_number=1.1.5.4;Name=mqo1;gene=mqo1;inference=ab initio prediction:Prodigal:2.6,similar to AA sequence:UniProtKB:P65422;locus_tag=MCCPJLKD_00530;product=putative malate:quinone oxidoreductase 1
1	Prodigal:2.6	CDS	626445	627800	.	-	0	ID=MCCPJLKD_00531;eC_number=2.7.13.3;Name=hssS;gene=hssS;inference=ab initio prediction:Prodigal:2.6,similar to AA sequence:UniProtKB:A6QJK4;locus_tag=MCCPJLKD_00531;product=Heme sensor protein HssS
1	Prodigal:2.6	CDS	627793	628467	.	-	0	ID=MCCPJLKD_00532;Name=hssR;gene=hssR;inference=ab initio prediction:Prodigal:2.6,similar to AA sequence:UniProtKB:A6QJK3;locus_tag=MCCPJLKD_00532;product=Heme response regulator HssR
1	Prodigal:2.6	CDS	628599	629651	.	+	0	ID=MCCPJLKD_00533;dbxref=COG:COG0577;inference=ab initio prediction:Prodigal:2.6,similar to AA sequence:UniProtKB:P9WG17;locus_tag=MCCPJLKD_00533;product=putative ABC transporter permease
1	Prodigal:2.6	CDS	629651	630319	.	+	0	ID=MCCPJLKD_00534;eC_number=3.6.3.-;Name=hrtA;dbxref=COG:COG1136;gene=hrtA;inference=ab initio prediction:Prodigal:2.6,similar to AA sequence:UniProtKB:Q99RR8;locus_tag=MCCPJLKD_00534;product=Putative hemin import ATP-binding protein HrtA
1	Prodigal:2.6	CDS	630600	631556	.	-	0	ID=MCCPJLKD_00535;inference=ab initio prediction:Prodigal:2.6;locus_tag=MCCPJLKD_00535;product=hypothetical protein
1	Prodigal:2.6	CDS	631744	632199	.	+	0	ID=MCCPJLKD_00536;Name=tcaR;gene=tcaR;inference=ab initio prediction:Prodigal:2.6,similar to AA sequence:UniProtKB:A6QJJ8;locus_tag=MCCPJLKD_00536;product=HTH-type transcriptional regulator TcaR
1	Prodigal:2.6	CDS	632479	633867	.	+	0	ID=MCCPJLKD_00537;Name=tcaA_2;gene=tcaA_2;inference=ab initio prediction:Prodigal:2.6,similar to AA sequence:UniProtKB:A6U483;locus_tag=MCCPJLKD_00537;product=Membrane-associated protein TcaA
1	Prodigal:2.6	CDS	633925	635136	.	+	0	ID=MCCPJLKD_00538;Name=bcr_2;gene=bcr_2;inference=ab initio prediction:Prodigal:2.6,similar to AA sequence:UniProtKB:P28246;locus_tag=MCCPJLKD_00538;product=Bicyclomycin resistance protein
1	Prodigal:2.6	CDS	635173	635724	.	-	0	ID=MCCPJLKD_00539;inference=ab initio prediction:Prodigal:2.6;locus_tag=MCCPJLKD_00539;product=hypothetical protein
1	Prodigal:2.6	CDS	635865	636512	.	+	0	ID=MCCPJLKD_00540;Name=emrK;dbxref=COG:COG1566;gene=emrK;inference=ab initio prediction:Prodigal:2.6,similar to AA sequence:UniProtKB:P52599;locus_tag=MCCPJLKD_00540;product=putative multidrug resistance protein EmrK
1	Prodigal:2.6	CDS	636525	638501	.	+	0	ID=MCCPJLKD_00541;Name=emrB_1;gene=emrB_1;inference=ab initio prediction:Prodigal:2.6,similar to AA sequence:UniProtKB:P0AEJ0;locus_tag=MCCPJLKD_00541;product=Multidrug export protein EmrB
1	Prodigal:2.6	CDS	638682	639314	.	-	0	ID=MCCPJLKD_00542;inference=ab initio prediction:Prodigal:2.6;locus_tag=MCCPJLKD_00542;product=hypothetical protein
1	Prodigal:2.6	CDS	639532	640431	.	+	0	ID=MCCPJLKD_00543;eC_number=3.1.1.3;Name=lipY;gene=lipY;inference=ab initio prediction:Prodigal:2.6,similar to AA sequence:UniProtKB:I6Y2J4;locus_tag=MCCPJLKD_00543;product=Triacylglycerol lipase
1	Prodigal:2.6	CDS	640567	640956	.	-	0	ID=MCCPJLKD_00544;inference=ab initio prediction:Prodigal:2.6;locus_tag=MCCPJLKD_00544;product=hypothetical protein
1	Prodigal:2.6	CDS	640959	641435	.	-	0	ID=MCCPJLKD_00545;eC_number=1.1.1.108;Name=lcdH_3;gene=lcdH_3;inference=ab initio prediction:Prodigal:2.6,similar to AA sequence:UniProtKB:D7UNT2;locus_tag=MCCPJLKD_00545;product=L-carnitine dehydrogenase
1	Prodigal:2.6	CDS	641542	642489	.	+	0	ID=MCCPJLKD_00546;Name=corA;dbxref=COG:COG0598;gene=corA;inference=ab initio prediction:Prodigal:2.6,similar to AA sequence:UniProtKB:Q9WZ31;locus_tag=MCCPJLKD_00546;product=Cobalt/magnesium transport protein CorA
1	Prodigal:2.6	CDS	642529	643578	.	+	0	ID=MCCPJLKD_00547;eC_number=5.3.3.2;Name=fni;gene=fni;inference=ab initio prediction:Prodigal:2.6,similar to AA sequence:UniProtKB:P99172;locus_tag=MCCPJLKD_00547;product=Isopentenyl-diphosphate delta-isomerase
1	Prodigal:2.6	CDS	643733	644941	.	-	0	ID=MCCPJLKD_00548;Name=gltS;dbxref=COG:COG0786;gene=gltS;inference=ab initio prediction:Prodigal:2.6,similar to AA sequence:UniProtKB:P0AER8;locus_tag=MCCPJLKD_00548;product=Sodium/glutamate symporter
1	Prodigal:2.6	CDS	645258	645578	.	+	0	ID=MCCPJLKD_00549;inference=ab initio prediction:Prodigal:2.6;locus_tag=MCCPJLKD_00549;product=hypothetical protein
1	Prodigal:2.6	CDS	645575	646135	.	+	0	ID=MCCPJLKD_00550;inference=ab initio prediction:Prodigal:2.6;locus_tag=MCCPJLKD_00550;product=hypothetical protein
1	Prodigal:2.6	CDS	646132	646935	.	+	0	ID=MCCPJLKD_00551;inference=ab initio prediction:Prodigal:2.6;locus_tag=MCCPJLKD_00551;product=hypothetical protein
1	Prodigal:2.6	CDS	647090	647698	.	-	0	ID=MCCPJLKD_00552;eC_number=3.2.2.-;inference=ab initio prediction:Prodigal:2.6,protein motif:HAMAP:MF_00527;locus_tag=MCCPJLKD_00552;product=Putative 3-methyladenine DNA glycosylase
1	Prodigal:2.6	CDS	647904	647996	.	+	0	ID=MCCPJLKD_00553;inference=ab initio prediction:Prodigal:2.6;locus_tag=MCCPJLKD_00553;product=hypothetical protein
1	Prodigal:2.6	CDS	648003	648476	.	+	0	ID=MCCPJLKD_00554;inference=ab initio prediction:Prodigal:2.6;locus_tag=MCCPJLKD_00554;product=hypothetical protein
1	Prodigal:2.6	CDS	649049	650659	.	-	0	ID=MCCPJLKD_00555;eC_number=2.7.1.16;Name=araB;dbxref=COG:COG1069;gene=araB;inference=ab initio prediction:Prodigal:2.6,similar to AA sequence:UniProtKB:Q9KBQ3;locus_tag=MCCPJLKD_00555;product=Ribulokinase
1	Prodigal:2.6	CDS	651247	652257	.	+	0	ID=MCCPJLKD_00556;eC_number=5.1.3.3;Name=mro;dbxref=COG:COG2017;gene=mro;inference=ab initio prediction:Prodigal:2.6,similar to AA sequence:UniProtKB:P05149;locus_tag=MCCPJLKD_00556;product=Aldose 1-epimerase
1	Prodigal:2.6	CDS	652330	653010	.	-	0	ID=MCCPJLKD_00557;Name=yiiM;dbxref=COG:COG2258;gene=yiiM;inference=ab initio prediction:Prodigal:2.6,similar to AA sequence:UniProtKB:P32157;locus_tag=MCCPJLKD_00557;product=Protein YiiM
1	Prodigal:2.6	CDS	653176	653868	.	+	0	ID=MCCPJLKD_00558;eC_number=5.3.1.6;Name=rpiA;dbxref=COG:COG0120;gene=rpiA;inference=ab initio prediction:Prodigal:2.6,similar to AA sequence:UniProtKB:Q8DTT9;locus_tag=MCCPJLKD_00558;product=Ribose-5-phosphate isomerase A
1	Prodigal:2.6	CDS	654270	654449	.	+	0	ID=MCCPJLKD_00559;inference=ab initio prediction:Prodigal:2.6;locus_tag=MCCPJLKD_00559;product=hypothetical protein
1	Prodigal:2.6	CDS	654854	656002	.	-	0	ID=MCCPJLKD_00560;Name=lyrA;gene=lyrA;inference=ab initio prediction:Prodigal:2.6,similar to AA sequence:UniProtKB:Q2FVT1;locus_tag=MCCPJLKD_00560;product=Lysostaphin resistance protein A
1	Prodigal:2.6	CDS	656250	657185	.	+	0	ID=MCCPJLKD_00561;eC_number=3.5.3.8;Name=hutG;gene=hutG;inference=ab initio prediction:Prodigal:2.6,similar to AA sequence:UniProtKB:P99158;locus_tag=MCCPJLKD_00561;product=Formimidoylglutamase
1	Prodigal:2.6	CDS	657655	658773	.	+	0	ID=MCCPJLKD_00562;eC_number=3.-.-.-;Name=yxeP_2;dbxref=COG:COG1473;gene=yxeP_2;inference=ab initio prediction:Prodigal:2.6,similar to AA sequence:UniProtKB:P54955;locus_tag=MCCPJLKD_00562;product=putative hydrolase YxeP
1	Prodigal:2.6	CDS	658870	659751	.	+	0	ID=MCCPJLKD_00563;eC_number=1.-.-.-;Name=yghA;gene=yghA;inference=ab initio prediction:Prodigal:2.6,similar to AA sequence:UniProtKB:P0AG84;locus_tag=MCCPJLKD_00563;product=putative oxidoreductase YghA
1	Prodigal:2.6	CDS	660038	660649	.	+	0	ID=MCCPJLKD_00564;inference=ab initio prediction:Prodigal:2.6;locus_tag=MCCPJLKD_00564;product=hypothetical protein
1	Prodigal:2.6	CDS	660693	661280	.	+	0	ID=MCCPJLKD_00565;inference=ab initio prediction:Prodigal:2.6;locus_tag=MCCPJLKD_00565;product=hypothetical protein
1	Prodigal:2.6	CDS	661586	662887	.	+	0	ID=MCCPJLKD_00566;Name=mleN_1;dbxref=COG:COG1757;gene=mleN_1;inference=ab initio prediction:Prodigal:2.6,similar to AA sequence:UniProtKB:P54571;locus_tag=MCCPJLKD_00566;product=Malate-2H(+)/Na(+)-lactate antiporter
1	Prodigal:2.6	CDS	663184	663696	.	+	0	ID=MCCPJLKD_00567;inference=ab initio prediction:Prodigal:2.6;locus_tag=MCCPJLKD_00567;product=hypothetical protein
1	Prodigal:2.6	CDS	663974	664129	.	+	0	ID=MCCPJLKD_00568;inference=ab initio prediction:Prodigal:2.6;locus_tag=MCCPJLKD_00568;product=hypothetical protein
1	Prodigal:2.6	CDS	664359	665432	.	-	0	ID=MCCPJLKD_00569;inference=ab initio prediction:Prodigal:2.6;locus_tag=MCCPJLKD_00569;product=hypothetical protein
1	Prodigal:2.6	CDS	665913	666674	.	-	0	ID=MCCPJLKD_00570;Name=glvR;dbxref=COG:COG1737;gene=glvR;inference=ab initio prediction:Prodigal:2.6,similar to AA sequence:UniProtKB:P54717;locus_tag=MCCPJLKD_00570;product=HTH-type transcriptional regulator GlvR
1	Prodigal:2.6	CDS	666872	668461	.	+	0	ID=MCCPJLKD_00571;Name=malP;dbxref=COG:COG1263;gene=malP;inference=ab initio prediction:Prodigal:2.6,similar to AA sequence:UniProtKB:P54715;locus_tag=MCCPJLKD_00571;product=PTS system maltose-specific EIICB component
1	Prodigal:2.6	CDS	668566	669096	.	-	0	ID=MCCPJLKD_00572;inference=ab initio prediction:Prodigal:2.6;locus_tag=MCCPJLKD_00572;product=hypothetical protein
1	Prodigal:2.6	CDS	669397	670032	.	+	0	ID=MCCPJLKD_00573;eC_number=3.1.3.-;dbxref=COG:COG0637;inference=ab initio prediction:Prodigal:2.6,similar to AA sequence:UniProtKB:Q9X0Y1;locus_tag=MCCPJLKD_00573;product=Phosphorylated carbohydrates phosphatase
1	Prodigal:2.6	CDS	670050	670238	.	+	0	ID=MCCPJLKD_00574;inference=ab initio prediction:Prodigal:2.6;locus_tag=MCCPJLKD_00574;product=hypothetical protein
1	Prodigal:2.6	CDS	670864	671937	.	+	0	ID=MCCPJLKD_00575;inference=ab initio prediction:Prodigal:2.6;locus_tag=MCCPJLKD_00575;product=hypothetical protein
1	Prodigal:2.6	CDS	672115	672300	.	-	0	ID=MCCPJLKD_00576;inference=ab initio prediction:Prodigal:2.6;locus_tag=MCCPJLKD_00576;product=hypothetical protein
1	Prodigal:2.6	CDS	672297	672653	.	-	0	ID=MCCPJLKD_00577;inference=ab initio prediction:Prodigal:2.6;locus_tag=MCCPJLKD_00577;product=hypothetical protein
1	Prodigal:2.6	CDS	673052	674428	.	+	0	ID=MCCPJLKD_00578;Name=yifK;dbxref=COG:COG1113;gene=yifK;inference=ab initio prediction:Prodigal:2.6,similar to AA sequence:UniProtKB:P27837;locus_tag=MCCPJLKD_00578;product=putative transport protein YifK
1	Prodigal:2.6	CDS	674551	675423	.	-	0	ID=MCCPJLKD_00579;Name=ybbH;dbxref=COG:COG1737;gene=ybbH;inference=ab initio prediction:Prodigal:2.6,similar to AA sequence:UniProtKB:Q45581;locus_tag=MCCPJLKD_00579;product=putative HTH-type transcriptional regulator YbbH
1	Prodigal:2.6	CDS	675437	676861	.	-	0	ID=MCCPJLKD_00580;inference=ab initio prediction:Prodigal:2.6,similar to AA sequence:UniProtKB:Q7A804;locus_tag=MCCPJLKD_00580;product=PTS system EIIBC component
1	Prodigal:2.6	CDS	676874	677761	.	-	0	ID=MCCPJLKD_00581;eC_number=4.2.1.126;Name=murQ;dbxref=COG:COG2103;gene=murQ;inference=ab initio prediction:Prodigal:2.6,similar to AA sequence:UniProtKB:Q45582;locus_tag=MCCPJLKD_00581;product=N-acetylmuramic acid 6-phosphate etherase
1	Prodigal:2.6	CDS	677758	678810	.	-	0	ID=MCCPJLKD_00582;inference=ab initio prediction:Prodigal:2.6;locus_tag=MCCPJLKD_00582;product=hypothetical protein
1	Prodigal:2.6	CDS	679377	680123	.	+	0	ID=MCCPJLKD_00583;inference=ab initio prediction:Prodigal:2.6;locus_tag=MCCPJLKD_00583;product=hypothetical protein
1	Prodigal:2.6	CDS	680302	680991	.	-	0	ID=MCCPJLKD_00584;inference=ab initio prediction:Prodigal:2.6;locus_tag=MCCPJLKD_00584;product=hypothetical protein
1	Prodigal:2.6	CDS	681419	682234	.	+	0	ID=MCCPJLKD_00585;eC_number=3.1.3.25;Name=suhB_1;dbxref=COG:COG0483;gene=suhB_1;inference=ab initio prediction:Prodigal:2.6,similar to AA sequence:UniProtKB:P0ADG4;locus_tag=MCCPJLKD_00585;product=Inositol-1-monophosphatase
1	Prodigal:2.6	CDS	682423	683373	.	+	0	ID=MCCPJLKD_00586;eC_number=2.7.8.-;Name=tagU;dbxref=COG:COG1316;gene=tagU;inference=ab initio prediction:Prodigal:2.6,similar to AA sequence:UniProtKB:Q02115;locus_tag=MCCPJLKD_00586;product=Polyisoprenyl-teichoic acid--peptidoglycan teichoic acid transferase TagU
1	Prodigal:2.6	CDS	684007	684282	.	+	0	ID=MCCPJLKD_00587;inference=ab initio prediction:Prodigal:2.6;locus_tag=MCCPJLKD_00587;product=hypothetical protein
1	Prodigal:2.6	CDS	684304	685080	.	+	0	ID=MCCPJLKD_00588;Name=atl_1;dbxref=COG:COG4193;gene=atl_1;inference=ab initio prediction:Prodigal:2.6,similar to AA sequence:UniProtKB:O33635;locus_tag=MCCPJLKD_00588;product=Bifunctional autolysin
1	Prodigal:2.6	CDS	685463	686587	.	+	0	ID=MCCPJLKD_00589;eC_number=1.14.13.222;Name=auaG;gene=auaG;inference=ab initio prediction:Prodigal:2.6,similar to AA sequence:UniProtKB:H1ZZA4;locus_tag=MCCPJLKD_00589;product=Aurachin C monooxygenase/isomerase
1	Prodigal:2.6	CDS	686728	687681	.	-	0	ID=MCCPJLKD_00590;eC_number=1.1.1.-;inference=ab initio prediction:Prodigal:2.6,similar to AA sequence:UniProtKB:Q7A417;locus_tag=MCCPJLKD_00590;product=Putative 2-hydroxyacid dehydrogenase
1	Prodigal:2.6	CDS	687759	688076	.	-	0	ID=MCCPJLKD_00591;Name=ykkD;dbxref=COG:COG2076;gene=ykkD;inference=ab initio prediction:Prodigal:2.6,similar to AA sequence:UniProtKB:P49857;locus_tag=MCCPJLKD_00591;product=Multidrug resistance protein YkkD
1	Prodigal:2.6	CDS	688082	688408	.	-	0	ID=MCCPJLKD_00592;Name=ykkC;dbxref=COG:COG2076;gene=ykkC;inference=ab initio prediction:Prodigal:2.6,similar to AA sequence:UniProtKB:P49856;locus_tag=MCCPJLKD_00592;product=Multidrug resistance protein YkkC
1	Prodigal:2.6	CDS	688561	689034	.	-	0	ID=MCCPJLKD_00593;Name=ssaA2_1;dbxref=COG:COG3942;gene=ssaA2_1;inference=ab initio prediction:Prodigal:2.6,similar to AA sequence:UniProtKB:Q2G2J2;locus_tag=MCCPJLKD_00593;product=Staphylococcal secretory antigen ssaA2
1	Prodigal:2.6	CDS	689356	689850	.	-	0	ID=MCCPJLKD_00594;inference=ab initio prediction:Prodigal:2.6;locus_tag=MCCPJLKD_00594;product=hypothetical protein
1	Prodigal:2.6	CDS	690232	691302	.	+	0	ID=MCCPJLKD_00595;eC_number=1.5.1.28;Name=odh;gene=odh;inference=ab initio prediction:Prodigal:2.6,similar to AA sequence:UniProtKB:Q44297;locus_tag=MCCPJLKD_00595;product=Opine dehydrogenase
1	Prodigal:2.6	CDS	691367	692764	.	+	0	ID=MCCPJLKD_00596;Name=mleN_2;dbxref=COG:COG1757;gene=mleN_2;inference=ab initio prediction:Prodigal:2.6,similar to AA sequence:UniProtKB:P54571;locus_tag=MCCPJLKD_00596;product=Malate-2H(+)/Na(+)-lactate antiporter
1	Prodigal:2.6	CDS	693213	693986	.	-	0	ID=MCCPJLKD_00597;Name=ssaA_3;dbxref=COG:COG3942;gene=ssaA_3;inference=ab initio prediction:Prodigal:2.6,similar to AA sequence:UniProtKB:Q2FV55;locus_tag=MCCPJLKD_00597;product=Staphylococcal secretory antigen SsaA
1	Prodigal:2.6	CDS	694558	696531	.	+	0	ID=MCCPJLKD_00598;Name=soxS;gene=soxS;inference=ab initio prediction:Prodigal:2.6,similar to AA sequence:UniProtKB:P0A9E2;locus_tag=MCCPJLKD_00598;product=Regulatory protein SoxS
1	Prodigal:2.6	CDS	696570	697298	.	+	0	ID=MCCPJLKD_00599;Name=sarU;gene=sarU;inference=ab initio prediction:Prodigal:2.6,similar to AA sequence:UniProtKB:Q2G1T7;locus_tag=MCCPJLKD_00599;product=HTH-type transcriptional regulator SarU
1	Prodigal:2.6	CDS	697334	697657	.	+	0	ID=MCCPJLKD_00600;inference=ab initio prediction:Prodigal:2.6;locus_tag=MCCPJLKD_00600;product=hypothetical protein
1	Prodigal:2.6	CDS	698062	698406	.	+	0	ID=MCCPJLKD_00601;Name=sarR;gene=sarR;inference=ab initio prediction:Prodigal:2.6,similar to AA sequence:UniProtKB:Q9F0R1;locus_tag=MCCPJLKD_00601;product=HTH-type transcriptional regulator SarR
1	Prodigal:2.6	CDS	698511	699347	.	-	0	ID=MCCPJLKD_00602;Name=ureD1;dbxref=COG:COG0829;gene=ureD1;inference=ab initio prediction:Prodigal:2.6,similar to AA sequence:UniProtKB:Q79VJ0;locus_tag=MCCPJLKD_00602;product=Urease accessory protein UreD
1	Prodigal:2.6	CDS	699347	699961	.	-	0	ID=MCCPJLKD_00603;Name=ureG;gene=ureG;inference=ab initio prediction:Prodigal:2.6,similar to AA sequence:UniProtKB:Q7A427;locus_tag=MCCPJLKD_00603;product=Urease accessory protein UreG
1	Prodigal:2.6	CDS	699974	700663	.	-	0	ID=MCCPJLKD_00604;Name=ureF;dbxref=COG:COG0830;gene=ureF;inference=ab initio prediction:Prodigal:2.6,similar to AA sequence:UniProtKB:Q79VJ2;locus_tag=MCCPJLKD_00604;product=Urease accessory protein UreF
1	Prodigal:2.6	CDS	700656	701108	.	-	0	ID=MCCPJLKD_00605;Name=ureE;gene=ureE;inference=ab initio prediction:Prodigal:2.6,similar to AA sequence:UniProtKB:Q7A429;locus_tag=MCCPJLKD_00605;product=Urease accessory protein UreE
1	Prodigal:2.6	CDS	701122	702837	.	-	0	ID=MCCPJLKD_00606;eC_number=3.5.1.5;Name=ureC;gene=ureC;inference=ab initio prediction:Prodigal:2.6,similar to AA sequence:UniProtKB:P67404;locus_tag=MCCPJLKD_00606;product=Urease subunit alpha
1	Prodigal:2.6	CDS	702840	703241	.	-	0	ID=MCCPJLKD_00607;eC_number=3.5.1.5;Name=ureB;dbxref=COG:COG0832;gene=ureB;inference=ab initio prediction:Prodigal:2.6,similar to AA sequence:UniProtKB:Q4A0J4;locus_tag=MCCPJLKD_00607;product=Urease subunit beta
1	Prodigal:2.6	CDS	703255	703557	.	-	0	ID=MCCPJLKD_00608;eC_number=3.5.1.5;Name=ureA;dbxref=COG:COG0831;gene=ureA;inference=ab initio prediction:Prodigal:2.6,similar to AA sequence:UniProtKB:Q4A0J3;locus_tag=MCCPJLKD_00608;product=Urease subunit gamma
1	Prodigal:2.6	CDS	703825	704727	.	+	0	ID=MCCPJLKD_00609;dbxref=COG:COG4413;inference=ab initio prediction:Prodigal:2.6,similar to AA sequence:UniProtKB:Q72CX3;locus_tag=MCCPJLKD_00609;product=Urea transporter
1	Prodigal:2.6	CDS	705162	706304	.	+	0	ID=MCCPJLKD_00610;eC_number=1.3.99.-;Name=ydbM;gene=ydbM;inference=ab initio prediction:Prodigal:2.6,similar to AA sequence:UniProtKB:P96608;locus_tag=MCCPJLKD_00610;product=Putative acyl-CoA dehydrogenase YdbM
1	Prodigal:2.6	CDS	706623	707564	.	+	0	ID=MCCPJLKD_00611;eC_number=3.2.2.8;Name=rihB;dbxref=COG:COG1957;gene=rihB;inference=ab initio prediction:Prodigal:2.6,similar to AA sequence:UniProtKB:P33022;locus_tag=MCCPJLKD_00611;product=Pyrimidine-specific ribonucleoside hydrolase RihB
1	Prodigal:2.6	CDS	707674	708222	.	+	0	ID=MCCPJLKD_00612;Name=bioY;dbxref=COG:COG1268;gene=bioY;inference=ab initio prediction:Prodigal:2.6,similar to AA sequence:UniProtKB:Q2KBP7;locus_tag=MCCPJLKD_00612;product=Biotin transporter BioY
1	Prodigal:2.6	CDS	708259	709014	.	+	0	ID=MCCPJLKD_00613;inference=ab initio prediction:Prodigal:2.6;locus_tag=MCCPJLKD_00613;product=hypothetical protein
1	Prodigal:2.6	CDS	709527	709916	.	-	0	ID=MCCPJLKD_00614;Name=fdhD;gene=fdhD;inference=ab initio prediction:Prodigal:2.6,protein motif:HAMAP:MF_00187;locus_tag=MCCPJLKD_00614;product=Protein FdhD
1	Prodigal:2.6	CDS	710135	710920	.	+	0	ID=MCCPJLKD_00615;Name=modA;dbxref=COG:COG0725;gene=modA;inference=ab initio prediction:Prodigal:2.6,similar to AA sequence:UniProtKB:P45323;locus_tag=MCCPJLKD_00615;product=Molybdate-binding protein ModA
1	Prodigal:2.6	CDS	710934	711605	.	+	0	ID=MCCPJLKD_00616;Name=modB;dbxref=COG:COG4149;gene=modB;inference=ab initio prediction:Prodigal:2.6,similar to AA sequence:UniProtKB:P0AF01;locus_tag=MCCPJLKD_00616;product=Molybdenum transport system permease protein ModB
1	Prodigal:2.6	CDS	711606	712226	.	+	0	ID=MCCPJLKD_00617;eC_number=3.6.3.25;Name=cysA_1;dbxref=COG:COG1118;gene=cysA_1;inference=ab initio prediction:Prodigal:2.6,similar to AA sequence:UniProtKB:P16676;locus_tag=MCCPJLKD_00617;product=Sulfate/thiosulfate import ATP-binding protein CysA
1	Prodigal:2.6	CDS	712302	713303	.	+	0	ID=MCCPJLKD_00618;eC_number=2.7.7.80;Name=moeB_2;dbxref=COG:COG0476;gene=moeB_2;inference=ab initio prediction:Prodigal:2.6,similar to AA sequence:UniProtKB:P12282;locus_tag=MCCPJLKD_00618;product=Molybdopterin-synthase adenylyltransferase
1	Prodigal:2.6	CDS	713324	713854	.	+	0	ID=MCCPJLKD_00619;Name=moaB;gene=moaB;inference=ab initio prediction:Prodigal:2.6,similar to AA sequence:UniProtKB:P99137;locus_tag=MCCPJLKD_00619;product=Molybdenum cofactor biosynthesis protein B
1	Prodigal:2.6	CDS	713915	714403	.	-	0	ID=MCCPJLKD_00620;eC_number=4.6.1.17;Name=moaC;dbxref=COG:COG0315;gene=moaC;inference=ab initio prediction:Prodigal:2.6,similar to AA sequence:UniProtKB:Q2FVX9;locus_tag=MCCPJLKD_00620;product=Cyclic pyranopterin monophosphate synthase
1	Prodigal:2.6	CDS	714465	715724	.	+	0	ID=MCCPJLKD_00621;eC_number=2.10.1.1;Name=moeA;gene=moeA;inference=ab initio prediction:Prodigal:2.6,similar to AA sequence:UniProtKB:P99139;locus_tag=MCCPJLKD_00621;product=Molybdopterin molybdenumtransferase
1	Prodigal:2.6	CDS	715721	716197	.	+	0	ID=MCCPJLKD_00622;Name=mobB;dbxref=COG:COG1763;gene=mobB;inference=ab initio prediction:Prodigal:2.6,similar to AA sequence:UniProtKB:P44902;locus_tag=MCCPJLKD_00622;product=Molybdopterin-guanine dinucleotide biosynthesis adapter protein
1	Prodigal:2.6	CDS	716198	716650	.	+	0	ID=MCCPJLKD_00623;eC_number=2.8.1.12;Name=moaE;gene=moaE;inference=ab initio prediction:Prodigal:2.6,similar to AA sequence:UniProtKB:P65401;locus_tag=MCCPJLKD_00623;product=Molybdopterin synthase catalytic subunit
1	Prodigal:2.6	CDS	716647	716880	.	+	0	ID=MCCPJLKD_00624;Name=moaD;gene=moaD;inference=ab initio prediction:Prodigal:2.6,similar to AA sequence:UniProtKB:Q7A441;locus_tag=MCCPJLKD_00624;product=Molybdopterin synthase sulfur carrier subunit
1	Prodigal:2.6	CDS	716886	717491	.	+	0	ID=MCCPJLKD_00625;eC_number=2.7.7.77;Name=mobA;gene=mobA;inference=ab initio prediction:Prodigal:2.6,similar to AA sequence:UniProtKB:P65405;locus_tag=MCCPJLKD_00625;product=putative molybdenum cofactor guanylyltransferase
1	Prodigal:2.6	CDS	717504	718526	.	+	0	ID=MCCPJLKD_00626;eC_number=4.1.99.22;Name=moaA;dbxref=COG:COG2896;gene=moaA;inference=ab initio prediction:Prodigal:2.6,similar to AA sequence:UniProtKB:P69848;locus_tag=MCCPJLKD_00626;product=GTP 3'%2C8-cyclase
1	Prodigal:2.6	CDS	718928	719278	.	+	0	ID=MCCPJLKD_00627;Name=sarV;gene=sarV;inference=ab initio prediction:Prodigal:2.6,similar to AA sequence:UniProtKB:Q2FVY9;locus_tag=MCCPJLKD_00627;product=HTH-type transcriptional regulator SarV
1	Prodigal:2.6	CDS	719700	720773	.	+	0	ID=MCCPJLKD_00628;inference=ab initio prediction:Prodigal:2.6;locus_tag=MCCPJLKD_00628;product=hypothetical protein
1	Prodigal:2.6	CDS	721704	722897	.	-	0	ID=MCCPJLKD_00629;Name=yhhS_2;gene=yhhS_2;inference=ab initio prediction:Prodigal:2.6,similar to AA sequence:UniProtKB:P37621;locus_tag=MCCPJLKD_00629;product=putative MFS-type transporter YhhS
1	Prodigal:2.6	CDS	722897	723337	.	-	0	ID=MCCPJLKD_00630;inference=ab initio prediction:Prodigal:2.6,similar to AA sequence:UniProtKB:Q6GEG9;locus_tag=MCCPJLKD_00630;product=putative HTH-type transcriptional regulator
1	Prodigal:2.6	CDS	723501	724262	.	+	0	ID=MCCPJLKD_00631;inference=ab initio prediction:Prodigal:2.6;locus_tag=MCCPJLKD_00631;product=hypothetical protein
1	Prodigal:2.6	CDS	724259	724510	.	-	0	ID=MCCPJLKD_00632;inference=ab initio prediction:Prodigal:2.6;locus_tag=MCCPJLKD_00632;product=hypothetical protein
1	Prodigal:2.6	CDS	724662	725912	.	+	0	ID=MCCPJLKD_00633;eC_number=2.3.2.16;Name=femX;dbxref=COG:COG2348;gene=femX;inference=ab initio prediction:Prodigal:2.6,similar to AA sequence:UniProtKB:Q2FVZ4;locus_tag=MCCPJLKD_00633;product=Lipid II:glycine glycyltransferase
1	Prodigal:2.6	CDS	725989	729144	.	+	0	ID=MCCPJLKD_00634;Name=swrC;dbxref=COG:COG0841;gene=swrC;inference=ab initio prediction:Prodigal:2.6,similar to AA sequence:UniProtKB:O31501;locus_tag=MCCPJLKD_00634;product=Swarming motility protein SwrC
1	Prodigal:2.6	CDS	729195	729512	.	-	0	ID=MCCPJLKD_00635;inference=ab initio prediction:Prodigal:2.6;locus_tag=MCCPJLKD_00635;product=hypothetical protein
1	Prodigal:2.6	CDS	729804	729974	.	-	0	ID=MCCPJLKD_00636;inference=ab initio prediction:Prodigal:2.6;locus_tag=MCCPJLKD_00636;product=hypothetical protein
1	Prodigal:2.6	CDS	730116	731024	.	+	0	ID=MCCPJLKD_00637;inference=ab initio prediction:Prodigal:2.6;locus_tag=MCCPJLKD_00637;product=hypothetical protein
1	Prodigal:2.6	CDS	731219	732010	.	-	0	ID=MCCPJLKD_00638;eC_number=1.1.1.47;Name=gdh;dbxref=COG:COG1028;gene=gdh;inference=ab initio prediction:Prodigal:2.6,similar to AA sequence:UniProtKB:P12310;locus_tag=MCCPJLKD_00638;product=Glucose 1-dehydrogenase
1	Prodigal:2.6	CDS	732038	732901	.	-	0	ID=MCCPJLKD_00639;Name=glcU_2;dbxref=COG:COG4975;gene=glcU_2;inference=ab initio prediction:Prodigal:2.6,similar to AA sequence:UniProtKB:P40419;locus_tag=MCCPJLKD_00639;product=putative glucose uptake protein GlcU
1	Prodigal:2.6	CDS	733192	735327	.	+	0	ID=MCCPJLKD_00640;eC_number=5.99.1.2;Name=topB;dbxref=COG:COG0550;gene=topB;inference=ab initio prediction:Prodigal:2.6,similar to AA sequence:UniProtKB:P14294;locus_tag=MCCPJLKD_00640;product=DNA topoisomerase 3
1	Prodigal:2.6	CDS	735440	736774	.	+	0	ID=MCCPJLKD_00641;Name=pbuG;dbxref=COG:COG2252;gene=pbuG;inference=ab initio prediction:Prodigal:2.6,similar to AA sequence:UniProtKB:O34987;locus_tag=MCCPJLKD_00641;product=Guanine/hypoxanthine permease PbuG
1	Prodigal:2.6	CDS	736831	737229	.	-	0	ID=MCCPJLKD_00642;inference=ab initio prediction:Prodigal:2.6;locus_tag=MCCPJLKD_00642;product=hypothetical protein
1	Prodigal:2.6	CDS	737585	737893	.	+	0	ID=MCCPJLKD_00643;Name=rpsJ;gene=rpsJ;inference=ab initio prediction:Prodigal:2.6,similar to AA sequence:UniProtKB:Q2YYP5;locus_tag=MCCPJLKD_00643;product=30S ribosomal protein S10
1	Prodigal:2.6	CDS	737921	738583	.	+	0	ID=MCCPJLKD_00644;Name=rplC;dbxref=COG:COG0087;gene=rplC;inference=ab initio prediction:Prodigal:2.6,similar to AA sequence:UniProtKB:Q2FW06;locus_tag=MCCPJLKD_00644;product=50S ribosomal protein L3
1	Prodigal:2.6	CDS	738612	739235	.	+	0	ID=MCCPJLKD_00645;Name=rplD;dbxref=COG:COG0088;gene=rplD;inference=ab initio prediction:Prodigal:2.6,similar to AA sequence:UniProtKB:Q2FW07;locus_tag=MCCPJLKD_00645;product=50S ribosomal protein L4
1	Prodigal:2.6	CDS	739235	739510	.	+	0	ID=MCCPJLKD_00646;Name=rplW;dbxref=COG:COG0089;gene=rplW;inference=ab initio prediction:Prodigal:2.6,similar to AA sequence:UniProtKB:Q2FW08;locus_tag=MCCPJLKD_00646;product=50S ribosomal protein L23
1	Prodigal:2.6	CDS	739539	740372	.	+	0	ID=MCCPJLKD_00647;Name=rplB;dbxref=COG:COG0090;gene=rplB;inference=ab initio prediction:Prodigal:2.6,similar to AA sequence:UniProtKB:P60430;locus_tag=MCCPJLKD_00647;product=50S ribosomal protein L2
1	Prodigal:2.6	CDS	740439	740717	.	+	0	ID=MCCPJLKD_00648;Name=rpsS;dbxref=COG:COG0185;gene=rpsS;inference=ab initio prediction:Prodigal:2.6,similar to AA sequence:UniProtKB:Q2FW10;locus_tag=MCCPJLKD_00648;product=30S ribosomal protein S19
1	Prodigal:2.6	CDS	740745	741098	.	+	0	ID=MCCPJLKD_00649;Name=rplV;dbxref=COG:COG0091;gene=rplV;inference=ab initio prediction:Prodigal:2.6,similar to AA sequence:UniProtKB:Q2FW11;locus_tag=MCCPJLKD_00649;product=50S ribosomal protein L22
1	Prodigal:2.6	CDS	741122	741775	.	+	0	ID=MCCPJLKD_00650;Name=rpsC;dbxref=COG:COG0092;gene=rpsC;inference=ab initio prediction:Prodigal:2.6,similar to AA sequence:UniProtKB:Q2FW12;locus_tag=MCCPJLKD_00650;product=30S ribosomal protein S3
1	Prodigal:2.6	CDS	741778	742212	.	+	0	ID=MCCPJLKD_00651;Name=rplP;dbxref=COG:COG0197;gene=rplP;inference=ab initio prediction:Prodigal:2.6,similar to AA sequence:UniProtKB:Q2FW13;locus_tag=MCCPJLKD_00651;product=50S ribosomal protein L16
1	Prodigal:2.6	CDS	742202	742411	.	+	0	ID=MCCPJLKD_00652;Name=rpmC;dbxref=COG:COG0255;gene=rpmC;inference=ab initio prediction:Prodigal:2.6,similar to AA sequence:UniProtKB:Q2FW14;locus_tag=MCCPJLKD_00652;product=50S ribosomal protein L29
1	Prodigal:2.6	CDS	742436	742699	.	+	0	ID=MCCPJLKD_00653;Name=rpsQ;dbxref=COG:COG0186;gene=rpsQ;inference=ab initio prediction:Prodigal:2.6,similar to AA sequence:UniProtKB:Q2FW15;locus_tag=MCCPJLKD_00653;product=30S ribosomal protein S17
1	Prodigal:2.6	CDS	742730	743098	.	+	0	ID=MCCPJLKD_00654;Name=rplN;dbxref=COG:COG0093;gene=rplN;inference=ab initio prediction:Prodigal:2.6,similar to AA sequence:UniProtKB:Q2FW16;locus_tag=MCCPJLKD_00654;product=50S ribosomal protein L14
1	Prodigal:2.6	CDS	743140	743457	.	+	0	ID=MCCPJLKD_00655;Name=rplX;dbxref=COG:COG0198;gene=rplX;inference=ab initio prediction:Prodigal:2.6,similar to AA sequence:UniProtKB:Q2FW17;locus_tag=MCCPJLKD_00655;product=50S ribosomal protein L24
1	Prodigal:2.6	CDS	743483	744022	.	+	0	ID=MCCPJLKD_00656;Name=rplE;dbxref=COG:COG0094;gene=rplE;inference=ab initio prediction:Prodigal:2.6,similar to AA sequence:UniProtKB:Q2FW18;locus_tag=MCCPJLKD_00656;product=50S ribosomal protein L5
1	Prodigal:2.6	CDS	744045	744230	.	+	0	ID=MCCPJLKD_00657;Name=rpsZ;dbxref=COG:COG0199;gene=rpsZ;inference=ab initio prediction:Prodigal:2.6,similar to AA sequence:UniProtKB:Q2FW19;locus_tag=MCCPJLKD_00657;product=30S ribosomal protein S14 type Z
1	Prodigal:2.6	CDS	744261	744659	.	+	0	ID=MCCPJLKD_00658;Name=rpsH;dbxref=COG:COG0096;gene=rpsH;inference=ab initio prediction:Prodigal:2.6,similar to AA sequence:UniProtKB:Q2FW20;locus_tag=MCCPJLKD_00658;product=30S ribosomal protein S8
1	Prodigal:2.6	CDS	744684	745220	.	+	0	ID=MCCPJLKD_00659;Name=rplF;dbxref=COG:COG0097;gene=rplF;inference=ab initio prediction:Prodigal:2.6,similar to AA sequence:UniProtKB:Q2FW21;locus_tag=MCCPJLKD_00659;product=50S ribosomal protein L6
1	Prodigal:2.6	CDS	745252	745614	.	+	0	ID=MCCPJLKD_00660;Name=rplR;dbxref=COG:COG0256;gene=rplR;inference=ab initio prediction:Prodigal:2.6,similar to AA sequence:UniProtKB:Q2FW22;locus_tag=MCCPJLKD_00660;product=50S ribosomal protein L18
1	Prodigal:2.6	CDS	745634	746134	.	+	0	ID=MCCPJLKD_00661;Name=rpsE;dbxref=COG:COG0098;gene=rpsE;inference=ab initio prediction:Prodigal:2.6,similar to AA sequence:UniProtKB:Q2FW23;locus_tag=MCCPJLKD_00661;product=30S ribosomal protein S5
1	Prodigal:2.6	CDS	746151	746333	.	+	0	ID=MCCPJLKD_00662;Name=rpmD;dbxref=COG:COG1841;gene=rpmD;inference=ab initio prediction:Prodigal:2.6,similar to AA sequence:UniProtKB:P0A0G2;locus_tag=MCCPJLKD_00662;product=50S ribosomal protein L30
1	Prodigal:2.6	CDS	746350	746790	.	+	0	ID=MCCPJLKD_00663;Name=rplO;dbxref=COG:COG0200;gene=rplO;inference=ab initio prediction:Prodigal:2.6,similar to AA sequence:UniProtKB:P0A0F8;locus_tag=MCCPJLKD_00663;product=50S ribosomal protein L15
1	Prodigal:2.6	CDS	746790	748082	.	+	0	ID=MCCPJLKD_00664;Name=secY_2;gene=secY_2;inference=ab initio prediction:Prodigal:2.6,similar to AA sequence:UniProtKB:Q7A468;locus_tag=MCCPJLKD_00664;product=Protein translocase subunit SecY
1	Prodigal:2.6	CDS	748100	748747	.	+	0	ID=MCCPJLKD_00665;eC_number=2.7.4.3;Name=adk;gene=adk;inference=ab initio prediction:Prodigal:2.6,similar to AA sequence:UniProtKB:P99062;locus_tag=MCCPJLKD_00665;product=Adenylate kinase
1	Prodigal:2.6	CDS	748935	749153	.	+	0	ID=MCCPJLKD_00666;Name=infA;dbxref=COG:COG0361;gene=infA;inference=ab initio prediction:Prodigal:2.6,similar to AA sequence:UniProtKB:Q2FW28;locus_tag=MCCPJLKD_00666;product=Translation initiation factor IF-1
1	Prodigal:2.6	CDS	749185	749298	.	+	0	ID=MCCPJLKD_00667;Name=rpmJ;dbxref=COG:COG0257;gene=rpmJ;inference=ab initio prediction:Prodigal:2.6,similar to AA sequence:UniProtKB:Q2FW29;locus_tag=MCCPJLKD_00667;product=50S ribosomal protein L36
1	Prodigal:2.6	CDS	749321	749686	.	+	0	ID=MCCPJLKD_00668;Name=rpsM;dbxref=COG:COG0099;gene=rpsM;inference=ab initio prediction:Prodigal:2.6,similar to AA sequence:UniProtKB:Q2FW30;locus_tag=MCCPJLKD_00668;product=30S ribosomal protein S13
1	Prodigal:2.6	CDS	749709	750098	.	+	0	ID=MCCPJLKD_00669;Name=rpsK;dbxref=COG:COG0100;gene=rpsK;inference=ab initio prediction:Prodigal:2.6,similar to AA sequence:UniProtKB:Q2FW31;locus_tag=MCCPJLKD_00669;product=30S ribosomal protein S11
1	Prodigal:2.6	CDS	750175	751119	.	+	0	ID=MCCPJLKD_00670;eC_number=2.7.7.6;Name=rpoA;gene=rpoA;inference=ab initio prediction:Prodigal:2.6,similar to AA sequence:UniProtKB:P66706;locus_tag=MCCPJLKD_00670;product=DNA-directed RNA polymerase subunit alpha
1	Prodigal:2.6	CDS	751136	751504	.	+	0	ID=MCCPJLKD_00671;Name=rplQ;dbxref=COG:COG0203;gene=rplQ;inference=ab initio prediction:Prodigal:2.6,similar to AA sequence:UniProtKB:Q2FW33;locus_tag=MCCPJLKD_00671;product=50S ribosomal protein L17
1	Prodigal:2.6	CDS	751835	752644	.	+	0	ID=MCCPJLKD_00672;eC_number=3.6.3.-;Name=ecfA1;dbxref=COG:COG1122;gene=ecfA1;inference=ab initio prediction:Prodigal:2.6,similar to AA sequence:UniProtKB:Q1GBJ0;locus_tag=MCCPJLKD_00672;product=Energy-coupling factor transporter ATP-binding protein EcfA1
1	Prodigal:2.6	CDS	752641	753501	.	+	0	ID=MCCPJLKD_00673;eC_number=3.6.3.-;Name=ecfA2;gene=ecfA2;inference=ab initio prediction:Prodigal:2.6,similar to AA sequence:UniProtKB:Q7A471;locus_tag=MCCPJLKD_00673;product=Energy-coupling factor transporter ATP-binding protein EcfA2
1	Prodigal:2.6	CDS	753491	754297	.	+	0	ID=MCCPJLKD_00674;Name=ecfT;dbxref=COG:COG0619;gene=ecfT;inference=ab initio prediction:Prodigal:2.6,similar to AA sequence:UniProtKB:P70972;locus_tag=MCCPJLKD_00674;product=Energy-coupling factor transporter transmembrane protein EcfT
1	Prodigal:2.6	CDS	754301	755104	.	+	0	ID=MCCPJLKD_00675;eC_number=5.4.99.12;Name=truA;dbxref=COG:COG0101;gene=truA;inference=ab initio prediction:Prodigal:2.6,similar to AA sequence:UniProtKB:Q72DL8;locus_tag=MCCPJLKD_00675;product=tRNA pseudouridine synthase A
1	Prodigal:2.6	CDS	755365	755802	.	+	0	ID=MCCPJLKD_00676;Name=rplM;dbxref=COG:COG0102;gene=rplM;inference=ab initio prediction:Prodigal:2.6,similar to AA sequence:UniProtKB:Q2FW38;locus_tag=MCCPJLKD_00676;product=50S ribosomal protein L13
1	Prodigal:2.6	CDS	755822	756214	.	+	0	ID=MCCPJLKD_00677;Name=rpsI;gene=rpsI;inference=ab initio prediction:Prodigal:2.6,similar to AA sequence:UniProtKB:P66646;locus_tag=MCCPJLKD_00677;product=30S ribosomal protein S9
1	Prodigal:2.6	CDS	756476	757216	.	-	0	ID=MCCPJLKD_00678;eC_number=3.5.1.-;Name=cobB;dbxref=COG:COG0846;gene=cobB;inference=ab initio prediction:Prodigal:2.6,similar to AA sequence:UniProtKB:P66815;locus_tag=MCCPJLKD_00678;product=NAD-dependent protein deacetylase
1	Prodigal:2.6	CDS	757516	758271	.	+	0	ID=MCCPJLKD_00679;Name=lacR;gene=lacR;inference=ab initio prediction:Prodigal:2.6,similar to AA sequence:UniProtKB:P67744;locus_tag=MCCPJLKD_00679;product=Lactose phosphotransferase system repressor
1	Prodigal:2.6	CDS	758638	759066	.	+	0	ID=MCCPJLKD_00680;eC_number=5.3.1.26;Name=lacA;gene=lacA;inference=ab initio prediction:Prodigal:2.6,similar to AA sequence:UniProtKB:P23494;locus_tag=MCCPJLKD_00680;product=Galactose-6-phosphate isomerase subunit LacA
1	Prodigal:2.6	CDS	759081	759596	.	+	0	ID=MCCPJLKD_00681;eC_number=5.3.1.26;Name=lacB;gene=lacB;inference=ab initio prediction:Prodigal:2.6,similar to AA sequence:UniProtKB:P65647;locus_tag=MCCPJLKD_00681;product=Galactose-6-phosphate isomerase subunit LacB
1	Prodigal:2.6	CDS	759609	760541	.	+	0	ID=MCCPJLKD_00682;eC_number=2.7.1.144;Name=lacC_1;dbxref=COG:COG1105;gene=lacC_1;inference=ab initio prediction:Prodigal:2.6,similar to AA sequence:UniProtKB:P0A0B9;locus_tag=MCCPJLKD_00682;product=Tagatose-6-phosphate kinase
1	Prodigal:2.6	CDS	760545	761522	.	+	0	ID=MCCPJLKD_00683;eC_number=4.1.2.40;Name=lacD;dbxref=COG:COG3684;gene=lacD;inference=ab initio prediction:Prodigal:2.6,similar to AA sequence:UniProtKB:P0A011;locus_tag=MCCPJLKD_00683;product=Tagatose 1%2C6-diphosphate aldolase
1	Prodigal:2.6	CDS	761542	761856	.	+	0	ID=MCCPJLKD_00684;Name=lacF;dbxref=COG:COG1447;gene=lacF;inference=ab initio prediction:Prodigal:2.6,similar to AA sequence:UniProtKB:P0A0D6;locus_tag=MCCPJLKD_00684;product=PTS system lactose-specific EIIA component
1	Prodigal:2.6	CDS	761862	763610	.	+	0	ID=MCCPJLKD_00685;Name=lacE;dbxref=COG:COG1455;gene=lacE;inference=ab initio prediction:Prodigal:2.6,similar to AA sequence:UniProtKB:P11162;locus_tag=MCCPJLKD_00685;product=PTS system lactose-specific EIICB component
1	Prodigal:2.6	CDS	763626	765038	.	+	0	ID=MCCPJLKD_00686;eC_number=3.2.1.85;Name=lacG;gene=lacG;inference=ab initio prediction:Prodigal:2.6,similar to AA sequence:UniProtKB:P67768;locus_tag=MCCPJLKD_00686;product=6-phospho-beta-galactosidase
1	Prodigal:2.6	CDS	765309	766175	.	+	0	ID=MCCPJLKD_00687;inference=ab initio prediction:Prodigal:2.6;locus_tag=MCCPJLKD_00687;product=hypothetical protein
1	Prodigal:2.6	CDS	766252	767277	.	-	0	ID=MCCPJLKD_00688;eC_number=1.14.13.107;Name=limB;gene=limB;inference=ab initio prediction:Prodigal:2.6,similar to AA sequence:UniProtKB:Q9EUT9;locus_tag=MCCPJLKD_00688;product=Limonene 1%2C2-monooxygenase
1	Prodigal:2.6	CDS	767410	768414	.	+	0	ID=MCCPJLKD_00689;eC_number=1.-.-.-;Name=yfmJ;dbxref=COG:COG2130;gene=yfmJ;inference=ab initio prediction:Prodigal:2.6,similar to AA sequence:UniProtKB:O34812;locus_tag=MCCPJLKD_00689;product=Putative NADP-dependent oxidoreductase YfmJ
1	Prodigal:2.6	CDS	768513	769523	.	+	0	ID=MCCPJLKD_00690;inference=ab initio prediction:Prodigal:2.6,similar to AA sequence:UniProtKB:P99173;locus_tag=MCCPJLKD_00690;product=Zinc-type alcohol dehydrogenase-like protein
1	Prodigal:2.6	CDS	770319	770855	.	+	0	ID=MCCPJLKD_00691;inference=ab initio prediction:Prodigal:2.6;locus_tag=MCCPJLKD_00691;product=hypothetical protein
1	Prodigal:2.6	CDS	770868	771107	.	+	0	ID=MCCPJLKD_00692;inference=ab initio prediction:Prodigal:2.6;locus_tag=MCCPJLKD_00692;product=hypothetical protein
1	Prodigal:2.6	CDS	771181	771681	.	+	0	ID=MCCPJLKD_00693;inference=ab initio prediction:Prodigal:2.6,similar to AA sequence:UniProtKB:P99157;locus_tag=MCCPJLKD_00693;product=Alkaline shock protein 23
1	Prodigal:2.6	CDS	771742	773703	.	-	0	ID=MCCPJLKD_00694;eC_number=6.3.2.39;Name=iucC_1;dbxref=COG:COG4264;gene=iucC_1;inference=ab initio prediction:Prodigal:2.6,similar to AA sequence:UniProtKB:Q47318;locus_tag=MCCPJLKD_00694;product=Aerobactin synthase
1	Prodigal:2.6	CDS	773806	774987	.	+	0	ID=MCCPJLKD_00695;inference=ab initio prediction:Prodigal:2.6;locus_tag=MCCPJLKD_00695;product=hypothetical protein
1	Prodigal:2.6	CDS	774977	776734	.	+	0	ID=MCCPJLKD_00696;eC_number=6.3.2.39;Name=iucC_2;dbxref=COG:COG4264;gene=iucC_2;inference=ab initio prediction:Prodigal:2.6,similar to AA sequence:UniProtKB:Q47318;locus_tag=MCCPJLKD_00696;product=Aerobactin synthase
1	Prodigal:2.6	CDS	776738	777799	.	+	0	ID=MCCPJLKD_00697;eC_number=5.1.1.12;Name=orr;dbxref=COG:COG3457;gene=orr;inference=ab initio prediction:Prodigal:2.6,similar to AA sequence:UniProtKB:C1FW08;locus_tag=MCCPJLKD_00697;product=Ornithine racemase
1	Prodigal:2.6	CDS	778001	778996	.	+	0	ID=MCCPJLKD_00698;Name=yfmC;dbxref=COG:COG4594;gene=yfmC;inference=ab initio prediction:Prodigal:2.6,similar to AA sequence:UniProtKB:O34348;locus_tag=MCCPJLKD_00698;product=Fe(3+)-citrate-binding protein YfmC
1	Prodigal:2.6	CDS	779008	780039	.	+	0	ID=MCCPJLKD_00699;Name=yfiZ;dbxref=COG:COG0609;gene=yfiZ;inference=ab initio prediction:Prodigal:2.6,similar to AA sequence:UniProtKB:O31568;locus_tag=MCCPJLKD_00699;product=putative siderophore transport system permease protein YfiZ
1	Prodigal:2.6	CDS	780036	781001	.	+	0	ID=MCCPJLKD_00700;Name=fecD;dbxref=COG:COG0609;gene=fecD;inference=ab initio prediction:Prodigal:2.6,similar to AA sequence:UniProtKB:P15029;locus_tag=MCCPJLKD_00700;product=Fe(3+) dicitrate transport system permease protein FecD
1	Prodigal:2.6	CDS	781298	782671	.	+	0	ID=MCCPJLKD_00701;inference=ab initio prediction:Prodigal:2.6;locus_tag=MCCPJLKD_00701;product=hypothetical protein
1	Prodigal:2.6	CDS	782850	783164	.	-	0	ID=MCCPJLKD_00702;eC_number=1.14.99.48;Name=isdI;dbxref=COG:COG2329;gene=isdI;inference=ab initio prediction:Prodigal:2.6,similar to AA sequence:UniProtKB:Q2G1J2;locus_tag=MCCPJLKD_00702;product=Heme oxygenase (staphylobilin-producing) 2
1	Prodigal:2.6	CDS	783317	783577	.	-	0	ID=MCCPJLKD_00703;inference=ab initio prediction:Prodigal:2.6,similar to AA sequence:UniProtKB:Q99S93;locus_tag=MCCPJLKD_00703;note=UPF0457 protein SA1975.1;product=hypothetical protein
1	Prodigal:2.6	CDS	783754	784263	.	+	0	ID=MCCPJLKD_00704;Name=ydjM;dbxref=COG:COG1988;gene=ydjM;inference=ab initio prediction:Prodigal:2.6,similar to AA sequence:UniProtKB:P64481;locus_tag=MCCPJLKD_00704;product=Inner membrane protein YdjM
1	Prodigal:2.6	CDS	784318	785505	.	+	0	ID=MCCPJLKD_00705;eC_number=2.7.7.-;inference=ab initio prediction:Prodigal:2.6,similar to AA sequence:UniProtKB:Q7A4A4;locus_tag=MCCPJLKD_00705;product=putative uridylyltransferase
1	Prodigal:2.6	CDS	785524	786207	.	+	0	ID=MCCPJLKD_00706;inference=ab initio prediction:Prodigal:2.6,similar to AA sequence:UniProtKB:P67153;locus_tag=MCCPJLKD_00706;note=UPF0073 inner membrane protein YqfA;product=hypothetical protein
1	Prodigal:2.6	CDS	786446	787783	.	+	0	ID=MCCPJLKD_00707;Name=sdrM;gene=sdrM;inference=ab initio prediction:Prodigal:2.6,similar to AA sequence:UniProtKB:Q99S97;locus_tag=MCCPJLKD_00707;product=Multidrug efflux pump SdrM
1	Prodigal:2.6	CDS	787974	788441	.	+	0	ID=MCCPJLKD_00708;Name=sepA_2;gene=sepA_2;inference=ab initio prediction:Prodigal:2.6,similar to AA sequence:UniProtKB:Q99S98;locus_tag=MCCPJLKD_00708;product=Multidrug resistance efflux pump SepA
1	Prodigal:2.6	CDS	788711	790150	.	+	0	ID=MCCPJLKD_00709;Name=emrB_2;gene=emrB_2;inference=ab initio prediction:Prodigal:2.6,similar to AA sequence:UniProtKB:P0AEJ0;locus_tag=MCCPJLKD_00709;product=Multidrug export protein EmrB
1	Prodigal:2.6	CDS	790301	791368	.	+	0	ID=MCCPJLKD_00710;Name=salA;dbxref=COG:COG0489;gene=salA;inference=ab initio prediction:Prodigal:2.6,similar to AA sequence:UniProtKB:P50863;locus_tag=MCCPJLKD_00710;product=Iron-sulfur cluster carrier protein
1	Aragorn:1.2	tRNA	796758	796832	.	+	.	ID=MCCPJLKD_00711;inference=COORDINATES:profile:Aragorn:1.2;locus_tag=MCCPJLKD_00711;product=tRNA-Asn(gtt)
1	Aragorn:1.2	tRNA	796833	796906	.	+	.	ID=MCCPJLKD_00712;inference=COORDINATES:profile:Aragorn:1.2;locus_tag=MCCPJLKD_00712;product=tRNA-Glu(ttc)
1	Aragorn:1.2	tRNA	796912	796987	.	+	.	ID=MCCPJLKD_00713;inference=COORDINATES:profile:Aragorn:1.2;locus_tag=MCCPJLKD_00713;product=tRNA-Val(tac)
1	Aragorn:1.2	tRNA	797004	797087	.	+	.	ID=MCCPJLKD_00714;inference=COORDINATES:profile:Aragorn:1.2;locus_tag=MCCPJLKD_00714;product=tRNA-Tyr(gta)
1	Aragorn:1.2	tRNA	797092	797166	.	+	.	ID=MCCPJLKD_00715;inference=COORDINATES:profile:Aragorn:1.2;locus_tag=MCCPJLKD_00715;product=tRNA-Gln(ttg)
1	Aragorn:1.2	tRNA	797170	797243	.	+	.	ID=MCCPJLKD_00716;inference=COORDINATES:profile:Aragorn:1.2;locus_tag=MCCPJLKD_00716;product=tRNA-Lys(ttt)
1	Prodigal:2.6	CDS	797409	798218	.	+	0	ID=MCCPJLKD_00717;eC_number=2.7.7.85;Name=cdaA;dbxref=COG:COG1624;gene=cdaA;inference=ab initio prediction:Prodigal:2.6,similar to AA sequence:UniProtKB:Q45589;locus_tag=MCCPJLKD_00717;product=Cyclic di-AMP synthase CdaA
1	Prodigal:2.6	CDS	798219	799154	.	+	0	ID=MCCPJLKD_00718;Name=cdaR;dbxref=COG:COG4856;gene=cdaR;inference=ab initio prediction:Prodigal:2.6,similar to AA sequence:UniProtKB:O34659;locus_tag=MCCPJLKD_00718;product=CdaA regulatory protein CdaR
1	Prodigal:2.6	CDS	799179	800534	.	+	0	ID=MCCPJLKD_00719;eC_number=5.4.2.10;Name=glmM;gene=glmM;inference=ab initio prediction:Prodigal:2.6,similar to AA sequence:UniProtKB:P99087;locus_tag=MCCPJLKD_00719;product=Phosphoglucosamine mutase
1	Prodigal:2.6	CDS	801166	802971	.	+	0	ID=MCCPJLKD_00720;eC_number=2.6.1.16;Name=glmS;gene=glmS;inference=ab initio prediction:Prodigal:2.6,similar to AA sequence:UniProtKB:P64228;locus_tag=MCCPJLKD_00720;product=Glutamine--fructose-6-phosphate aminotransferase [isomerizing]
1	Prodigal:2.6	CDS	803466	804323	.	+	0	ID=MCCPJLKD_00721;eC_number=3.1.3.104;Name=ywtE_1;dbxref=COG:COG0561;gene=ywtE_1;inference=ab initio prediction:Prodigal:2.6,similar to AA sequence:UniProtKB:P96741;locus_tag=MCCPJLKD_00721;product=5-amino-6-(5-phospho-D-ribitylamino)uracil phosphatase YwtE
1	Prodigal:2.6	CDS	804628	805779	.	-	0	ID=MCCPJLKD_00722;inference=ab initio prediction:Prodigal:2.6;locus_tag=MCCPJLKD_00722;product=hypothetical protein
1	Prodigal:2.6	CDS	805867	806643	.	+	0	ID=MCCPJLKD_00723;eC_number=3.6.1.41;Name=apaH_1;gene=apaH_1;inference=ab initio prediction:Prodigal:2.6,protein motif:HAMAP:MF_00199;locus_tag=MCCPJLKD_00723;product=Bis(5'-nucleosyl)-tetraphosphatase%2C symmetrical
1	Prodigal:2.6	CDS	806904	807857	.	-	0	ID=MCCPJLKD_00724;Name=czcD_1;dbxref=COG:COG1230;gene=czcD_1;inference=ab initio prediction:Prodigal:2.6,similar to AA sequence:UniProtKB:O07084;locus_tag=MCCPJLKD_00724;product=Cadmium%2C cobalt and zinc/H(+)-K(+) antiporter
1	Prodigal:2.6	CDS	807844	808185	.	-	0	ID=MCCPJLKD_00725;Name=czrA;dbxref=COG:COG0640;gene=czrA;inference=ab initio prediction:Prodigal:2.6,similar to AA sequence:UniProtKB:O31844;locus_tag=MCCPJLKD_00725;product=HTH-type transcriptional repressor CzrA
1	Prodigal:2.6	CDS	808330	808986	.	+	0	ID=MCCPJLKD_00726;eC_number=4.-.-.-;Name=yhfK;dbxref=COG:COG0702;gene=yhfK;inference=ab initio prediction:Prodigal:2.6,similar to AA sequence:UniProtKB:O07609;locus_tag=MCCPJLKD_00726;product=putative sugar epimerase YhfK
1	Prodigal:2.6	CDS	809628	810566	.	+	0	ID=MCCPJLKD_00727;eC_number=5.3.1.8;Name=gmuF;dbxref=COG:COG1482;gene=gmuF;inference=ab initio prediction:Prodigal:2.6,similar to AA sequence:UniProtKB:O05511;locus_tag=MCCPJLKD_00727;product=putative mannose-6-phosphate isomerase GmuF
1	Prodigal:2.6	CDS	810621	810848	.	+	0	ID=MCCPJLKD_00728;inference=ab initio prediction:Prodigal:2.6;locus_tag=MCCPJLKD_00728;product=hypothetical protein
1	Prodigal:2.6	CDS	811081	812457	.	+	0	ID=MCCPJLKD_00729;inference=ab initio prediction:Prodigal:2.6;locus_tag=MCCPJLKD_00729;product=hypothetical protein
1	Prodigal:2.6	CDS	812638	813048	.	+	0	ID=MCCPJLKD_00730;inference=ab initio prediction:Prodigal:2.6;locus_tag=MCCPJLKD_00730;product=hypothetical protein
1	Prodigal:2.6	CDS	813236	813682	.	+	0	ID=MCCPJLKD_00731;eC_number=1.16.-.-;Name=dps1;dbxref=COG:COG0783;gene=dps1;inference=ab initio prediction:Prodigal:2.6,similar to AA sequence:UniProtKB:Q8RPQ1;locus_tag=MCCPJLKD_00731;product=DNA protection during starvation protein 1
1	Prodigal:2.6	CDS	813806	814516	.	-	0	ID=MCCPJLKD_00732;eC_number=2.4.2.1;Name=deoD;dbxref=COG:COG0813;gene=deoD;inference=ab initio prediction:Prodigal:2.6,similar to AA sequence:UniProtKB:O34925;locus_tag=MCCPJLKD_00732;product=Purine nucleoside phosphorylase DeoD-type
1	Prodigal:2.6	CDS	814723	815385	.	+	0	ID=MCCPJLKD_00733;eC_number=4.1.2.4;Name=deoC2;gene=deoC2;inference=ab initio prediction:Prodigal:2.6,similar to AA sequence:UniProtKB:P99174;locus_tag=MCCPJLKD_00733;product=Deoxyribose-phosphate aldolase 2
1	Prodigal:2.6	CDS	815418	816719	.	+	0	ID=MCCPJLKD_00734;eC_number=2.4.2.2;Name=pdp;gene=pdp;inference=ab initio prediction:Prodigal:2.6,similar to AA sequence:UniProtKB:Q7A4D0;locus_tag=MCCPJLKD_00734;product=Pyrimidine-nucleoside phosphorylase
1	Prodigal:2.6	CDS	816729	817922	.	+	0	ID=MCCPJLKD_00735;eC_number=5.4.2.7;Name=deoB;gene=deoB;inference=ab initio prediction:Prodigal:2.6,similar to AA sequence:UniProtKB:P99100;locus_tag=MCCPJLKD_00735;product=Phosphopentomutase
1	Prodigal:2.6	CDS	817919	818269	.	+	0	ID=MCCPJLKD_00736;inference=ab initio prediction:Prodigal:2.6;locus_tag=MCCPJLKD_00736;product=hypothetical protein
1	Prodigal:2.6	CDS	818420	818890	.	-	0	ID=MCCPJLKD_00737;eC_number=4.4.1.21;Name=luxS;gene=luxS;inference=ab initio prediction:Prodigal:2.6,similar to AA sequence:UniProtKB:P65330;locus_tag=MCCPJLKD_00737;product=S-ribosylhomocysteine lyase
1	Prodigal:2.6	CDS	819118	820302	.	+	0	ID=MCCPJLKD_00738;eC_number=3.5.1.-;Name=abgB;dbxref=COG:COG1473;gene=abgB;inference=ab initio prediction:Prodigal:2.6,similar to AA sequence:UniProtKB:P76052;locus_tag=MCCPJLKD_00738;product=p-aminobenzoyl-glutamate hydrolase subunit B
1	Prodigal:2.6	CDS	820302	821492	.	+	0	ID=MCCPJLKD_00739;inference=ab initio prediction:Prodigal:2.6;locus_tag=MCCPJLKD_00739;product=hypothetical protein
1	Prodigal:2.6	CDS	821666	822331	.	+	0	ID=MCCPJLKD_00740;inference=ab initio prediction:Prodigal:2.6;locus_tag=MCCPJLKD_00740;product=hypothetical protein
1	Prodigal:2.6	CDS	822552	823349	.	-	0	ID=MCCPJLKD_00741;eC_number=2.7.1.33;Name=coaW;dbxref=COG:COG5146;gene=coaW;inference=ab initio prediction:Prodigal:2.6,similar to AA sequence:UniProtKB:Q2FWC7;locus_tag=MCCPJLKD_00741;product=Type II pantothenate kinase
1	Prodigal:2.6	CDS	823652	824512	.	+	0	ID=MCCPJLKD_00742;eC_number=2.3.1.57;Name=bltD;dbxref=COG:COG0454;gene=bltD;inference=ab initio prediction:Prodigal:2.6,similar to AA sequence:UniProtKB:P39909;locus_tag=MCCPJLKD_00742;product=Spermine/spermidine acetyltransferase
1	Prodigal:2.6	CDS	824623	825159	.	+	0	ID=MCCPJLKD_00743;Name=rpoE;gene=rpoE;inference=ab initio prediction:Prodigal:2.6,similar to AA sequence:UniProtKB:P66715;locus_tag=MCCPJLKD_00743;product=putative DNA-directed RNA polymerase subunit delta
1	Prodigal:2.6	CDS	825496	827103	.	+	0	ID=MCCPJLKD_00744;eC_number=6.3.4.2;Name=pyrG;gene=pyrG;inference=ab initio prediction:Prodigal:2.6,similar to AA sequence:UniProtKB:P99072;locus_tag=MCCPJLKD_00744;product=CTP synthase
1	Prodigal:2.6	CDS	827330	827851	.	-	0	ID=MCCPJLKD_00745;inference=ab initio prediction:Prodigal:2.6;locus_tag=MCCPJLKD_00745;product=hypothetical protein
1	Prodigal:2.6	CDS	828071	828931	.	+	0	ID=MCCPJLKD_00746;eC_number=4.1.2.13;Name=fba;gene=fba;inference=ab initio prediction:Prodigal:2.6,similar to AA sequence:UniProtKB:P99075;locus_tag=MCCPJLKD_00746;product=Fructose-bisphosphate aldolase
1	Prodigal:2.6	CDS	829292	830551	.	+	0	ID=MCCPJLKD_00747;eC_number=2.5.1.7;Name=murA2;gene=murA2;inference=ab initio prediction:Prodigal:2.6,similar to AA sequence:UniProtKB:P65457;locus_tag=MCCPJLKD_00747;product=UDP-N-acetylglucosamine 1-carboxyvinyltransferase 2
1	Prodigal:2.6	CDS	830979	832406	.	+	0	ID=MCCPJLKD_00748;eC_number=1.2.1.3;dbxref=COG:COG1012;inference=ab initio prediction:Prodigal:2.6,similar to AA sequence:UniProtKB:Q99SD6;locus_tag=MCCPJLKD_00748;product=Putative aldehyde dehydrogenase
1	Prodigal:2.6	CDS	832710	834026	.	+	0	ID=MCCPJLKD_00749;eC_number=3.6.4.-;Name=rho;dbxref=COG:COG1158;gene=rho;inference=ab initio prediction:Prodigal:2.6,similar to AA sequence:UniProtKB:P0AG30;locus_tag=MCCPJLKD_00749;product=Transcription termination factor Rho
1	Prodigal:2.6	CDS	834143	834400	.	+	0	ID=MCCPJLKD_00750;Name=rpmE2;dbxref=COG:COG0254;gene=rpmE2;inference=ab initio prediction:Prodigal:2.6,similar to AA sequence:UniProtKB:Q2FWD8;locus_tag=MCCPJLKD_00750;product=50S ribosomal protein L31 type B
1	Prodigal:2.6	CDS	834687	835286	.	+	0	ID=MCCPJLKD_00751;eC_number=2.7.1.21;Name=tdk;gene=tdk;inference=ab initio prediction:Prodigal:2.6,similar to AA sequence:UniProtKB:P65231;locus_tag=MCCPJLKD_00751;product=Thymidine kinase
1	Prodigal:2.6	CDS	835286	836362	.	+	0	ID=MCCPJLKD_00752;Name=prfA;dbxref=COG:COG0216;gene=prfA;inference=ab initio prediction:Prodigal:2.6,similar to AA sequence:UniProtKB:Q8DU64;locus_tag=MCCPJLKD_00752;product=Peptide chain release factor 1
1	Prodigal:2.6	CDS	836349	837185	.	+	0	ID=MCCPJLKD_00753;eC_number=2.1.1.297;Name=prmC;dbxref=COG:COG2890;gene=prmC;inference=ab initio prediction:Prodigal:2.6,similar to AA sequence:UniProtKB:P0ACC1;locus_tag=MCCPJLKD_00753;product=Release factor glutamine methyltransferase
1	Prodigal:2.6	CDS	837348	838391	.	+	0	ID=MCCPJLKD_00754;eC_number=2.7.7.87;Name=ywlC;dbxref=COG:COG0009;gene=ywlC;inference=ab initio prediction:Prodigal:2.6,similar to AA sequence:UniProtKB:P39153;locus_tag=MCCPJLKD_00754;product=Threonylcarbamoyl-AMP synthase
1	Prodigal:2.6	CDS	838388	838807	.	+	0	ID=MCCPJLKD_00755;eC_number=3.1.3.48;Name=ptpB;dbxref=COG:COG0394;gene=ptpB;inference=ab initio prediction:Prodigal:2.6,similar to AA sequence:UniProtKB:P0C5D3;locus_tag=MCCPJLKD_00755;product=Low molecular weight protein-tyrosine-phosphatase PtpB
1	Prodigal:2.6	CDS	838917	839441	.	+	0	ID=MCCPJLKD_00756;inference=ab initio prediction:Prodigal:2.6,similar to AA sequence:UniProtKB:P39157;locus_tag=MCCPJLKD_00756;note=UPF0340 protein YwlG;product=hypothetical protein
1	Prodigal:2.6	CDS	839466	840704	.	+	0	ID=MCCPJLKD_00757;eC_number=2.1.2.1;Name=glyA;dbxref=COG:COG0112;gene=glyA;inference=ab initio prediction:Prodigal:2.6,similar to AA sequence:UniProtKB:Q5HE87;locus_tag=MCCPJLKD_00757;product=Serine hydroxymethyltransferase
1	Prodigal:2.6	CDS	840733	841362	.	+	0	ID=MCCPJLKD_00758;eC_number=2.4.2.9;Name=upp;gene=upp;inference=ab initio prediction:Prodigal:2.6,similar to AA sequence:UniProtKB:P67396;locus_tag=MCCPJLKD_00758;product=Uracil phosphoribosyltransferase
1	Prodigal:2.6	CDS	841384	842532	.	+	0	ID=MCCPJLKD_00759;eC_number=5.1.3.14;Name=mnaA;dbxref=COG:COG0381;gene=mnaA;inference=ab initio prediction:Prodigal:2.6,similar to AA sequence:UniProtKB:P39131;locus_tag=MCCPJLKD_00759;product=UDP-N-acetylglucosamine 2-epimerase
1	Prodigal:2.6	CDS	842685	843035	.	+	0	ID=MCCPJLKD_00760;inference=ab initio prediction:Prodigal:2.6;locus_tag=MCCPJLKD_00760;product=hypothetical protein
1	Prodigal:2.6	CDS	843061	843789	.	+	0	ID=MCCPJLKD_00761;Name=atpB;gene=atpB;inference=ab initio prediction:Prodigal:2.6,similar to AA sequence:UniProtKB:P09218;locus_tag=MCCPJLKD_00761;product=ATP synthase subunit a
1	Prodigal:2.6	CDS	843832	844044	.	+	0	ID=MCCPJLKD_00762;Name=atpE;gene=atpE;inference=ab initio prediction:Prodigal:2.6,similar to AA sequence:UniProtKB:P00845;locus_tag=MCCPJLKD_00762;product=ATP synthase subunit c
1	Prodigal:2.6	CDS	844142	844657	.	+	0	ID=MCCPJLKD_00763;Name=atpF;gene=atpF;inference=ab initio prediction:Prodigal:2.6,similar to AA sequence:UniProtKB:Q7A4E7;locus_tag=MCCPJLKD_00763;product=ATP synthase subunit b
1	Prodigal:2.6	CDS	844657	845196	.	+	0	ID=MCCPJLKD_00764;Name=atpH;gene=atpH;inference=ab initio prediction:Prodigal:2.6,similar to AA sequence:UniProtKB:P99109;locus_tag=MCCPJLKD_00764;product=ATP synthase subunit delta
1	Prodigal:2.6	CDS	845219	846730	.	+	0	ID=MCCPJLKD_00765;eC_number=3.6.3.14;Name=atpA;gene=atpA;inference=ab initio prediction:Prodigal:2.6,similar to AA sequence:UniProtKB:P99111;locus_tag=MCCPJLKD_00765;product=ATP synthase subunit alpha
1	Prodigal:2.6	CDS	846815	847681	.	+	0	ID=MCCPJLKD_00766;Name=atpG;gene=atpG;inference=ab initio prediction:Prodigal:2.6,similar to AA sequence:UniProtKB:Q7A4E8;locus_tag=MCCPJLKD_00766;product=ATP synthase gamma chain
1	Prodigal:2.6	CDS	847703	849115	.	+	0	ID=MCCPJLKD_00767;eC_number=3.6.3.14;Name=atpD;gene=atpD;inference=ab initio prediction:Prodigal:2.6,similar to AA sequence:UniProtKB:P99112;locus_tag=MCCPJLKD_00767;product=ATP synthase subunit beta
1	Prodigal:2.6	CDS	849135	849539	.	+	0	ID=MCCPJLKD_00768;Name=atpC;gene=atpC;inference=ab initio prediction:Prodigal:2.6,similar to AA sequence:UniProtKB:P63665;locus_tag=MCCPJLKD_00768;product=ATP synthase epsilon chain
1	Prodigal:2.6	CDS	849688	849921	.	+	0	ID=MCCPJLKD_00769;inference=ab initio prediction:Prodigal:2.6;locus_tag=MCCPJLKD_00769;product=hypothetical protein
1	Prodigal:2.6	CDS	850031	851296	.	+	0	ID=MCCPJLKD_00770;eC_number=2.5.1.7;Name=murA1;gene=murA1;inference=ab initio prediction:Prodigal:2.6,similar to AA sequence:UniProtKB:P84058;locus_tag=MCCPJLKD_00770;product=UDP-N-acetylglucosamine 1-carboxyvinyltransferase 1
1	Prodigal:2.6	CDS	851330	851767	.	+	0	ID=MCCPJLKD_00771;eC_number=4.2.1.59;Name=fabZ;dbxref=COG:COG0764;gene=fabZ;inference=ab initio prediction:Prodigal:2.6,similar to AA sequence:UniProtKB:Q9HXY7;locus_tag=MCCPJLKD_00771;product=3-hydroxyacyl-[acyl-carrier-protein] dehydratase FabZ
1	Prodigal:2.6	CDS	852085	852525	.	-	0	ID=MCCPJLKD_00772;inference=ab initio prediction:Prodigal:2.6;locus_tag=MCCPJLKD_00772;product=hypothetical protein
1	Prodigal:2.6	CDS	852716	853111	.	+	0	ID=MCCPJLKD_00773;Name=ssbA_1;dbxref=COG:COG0629;gene=ssbA_1;inference=ab initio prediction:Prodigal:2.6,similar to AA sequence:UniProtKB:P37455;locus_tag=MCCPJLKD_00773;product=Single-stranded DNA-binding protein A
1	Prodigal:2.6	CDS	853499	854158	.	+	0	ID=MCCPJLKD_00774;eC_number=3.2.-.-;Name=sceD;gene=sceD;inference=ab initio prediction:Prodigal:2.6,similar to AA sequence:UniProtKB:Q99SG2;locus_tag=MCCPJLKD_00774;product=putative transglycosylase SceD
1	Prodigal:2.6	CDS	854443	855132	.	+	0	ID=MCCPJLKD_00775;eC_number=3.5.99.2;Name=tenA;dbxref=COG:COG0819;gene=tenA;inference=ab initio prediction:Prodigal:2.6,similar to AA sequence:UniProtKB:Q8CNK1;locus_tag=MCCPJLKD_00775;product=Aminopyrimidine aminohydrolase
1	Prodigal:2.6	CDS	855125	855946	.	+	0	ID=MCCPJLKD_00776;eC_number=2.7.1.49;Name=thiD;gene=thiD;inference=ab initio prediction:Prodigal:2.6,similar to AA sequence:UniProtKB:P99124;locus_tag=MCCPJLKD_00776;product=Hydroxymethylpyrimidine/phosphomethylpyrimidine kinase
1	Prodigal:2.6	CDS	855939	856727	.	+	0	ID=MCCPJLKD_00777;eC_number=2.7.1.50;Name=thiM;gene=thiM;inference=ab initio prediction:Prodigal:2.6,similar to AA sequence:UniProtKB:P66923;locus_tag=MCCPJLKD_00777;product=Hydroxyethylthiazole kinase
1	Prodigal:2.6	CDS	856730	857371	.	+	0	ID=MCCPJLKD_00778;eC_number=2.5.1.3;Name=thiE_2;gene=thiE_2;inference=ab initio prediction:Prodigal:2.6,similar to AA sequence:UniProtKB:P66919;locus_tag=MCCPJLKD_00778;product=Thiamine-phosphate synthase
1	Prodigal:2.6	CDS	857460	858332	.	+	0	ID=MCCPJLKD_00779;Name=yidC_2;gene=yidC_2;inference=ab initio prediction:Prodigal:2.6,similar to AA sequence:UniProtKB:P65629;locus_tag=MCCPJLKD_00779;product=Membrane protein insertase YidC
1	Prodigal:2.6	CDS	858438	859091	.	-	0	ID=MCCPJLKD_00780;Name=yedJ;dbxref=COG:COG1418;gene=yedJ;inference=ab initio prediction:Prodigal:2.6,similar to AA sequence:UniProtKB:P46144;locus_tag=MCCPJLKD_00780;product=putative protein YedJ
1	Prodigal:2.6	CDS	859273	860757	.	-	0	ID=MCCPJLKD_00781;eC_number=2.7.8.-;Name=cls_1;gene=cls_1;inference=ab initio prediction:Prodigal:2.6,similar to AA sequence:UniProtKB:P63801;locus_tag=MCCPJLKD_00781;product=Cardiolipin synthase
1	Prodigal:2.6	CDS	860931	861224	.	+	0	ID=MCCPJLKD_00782;Name=ricR_2;dbxref=COG:COG1937;gene=ricR_2;inference=ab initio prediction:Prodigal:2.6,similar to AA sequence:UniProtKB:O07434;locus_tag=MCCPJLKD_00782;product=Copper-sensing transcriptional repressor RicR
1	Prodigal:2.6	CDS	861237	861440	.	+	0	ID=MCCPJLKD_00783;inference=ab initio prediction:Prodigal:2.6;locus_tag=MCCPJLKD_00783;product=hypothetical protein
1	Prodigal:2.6	CDS	861583	861720	.	+	0	ID=MCCPJLKD_00784;inference=ab initio prediction:Prodigal:2.6;locus_tag=MCCPJLKD_00784;product=hypothetical protein
1	Prodigal:2.6	CDS	861820	863031	.	-	0	ID=MCCPJLKD_00785;eC_number=2.4.1.129;Name=rodA;dbxref=COG:COG0772;gene=rodA;inference=ab initio prediction:Prodigal:2.6,similar to AA sequence:UniProtKB:P39604;locus_tag=MCCPJLKD_00785;product=Peptidoglycan glycosyltransferase RodA
1	Prodigal:2.6	CDS	863422	864495	.	+	0	ID=MCCPJLKD_00786;eC_number=6.3.2.4;Name=ddl;dbxref=COG:COG1181;gene=ddl;inference=ab initio prediction:Prodigal:2.6,similar to AA sequence:UniProtKB:Q5HEB7;locus_tag=MCCPJLKD_00786;product=D-alanine--D-alanine ligase
1	Prodigal:2.6	CDS	864507	865862	.	+	0	ID=MCCPJLKD_00787;eC_number=6.3.2.10;Name=murF_2;dbxref=COG:COG0770;gene=murF_2;inference=ab initio prediction:Prodigal:2.6,similar to AA sequence:UniProtKB:P11880;locus_tag=MCCPJLKD_00787;product=UDP-N-acetylmuramoyl-tripeptide--D-alanyl-D-alanine ligase
1	Prodigal:2.6	CDS	866161	867690	.	+	0	ID=MCCPJLKD_00788;eC_number=3.6.4.13;Name=cshA;dbxref=COG:COG0513;gene=cshA;inference=ab initio prediction:Prodigal:2.6,similar to AA sequence:UniProtKB:Q2FWH5;locus_tag=MCCPJLKD_00788;product=DEAD-box ATP-dependent RNA helicase CshA
1	Prodigal:2.6	CDS	867939	868418	.	+	0	ID=MCCPJLKD_00789;inference=ab initio prediction:Prodigal:2.6;locus_tag=MCCPJLKD_00789;product=hypothetical protein
1	Prodigal:2.6	CDS	868405	869916	.	+	0	ID=MCCPJLKD_00790;inference=ab initio prediction:Prodigal:2.6;locus_tag=MCCPJLKD_00790;product=hypothetical protein
1	Prodigal:2.6	CDS	869903	870412	.	+	0	ID=MCCPJLKD_00791;inference=ab initio prediction:Prodigal:2.6;locus_tag=MCCPJLKD_00791;product=hypothetical protein
1	Prodigal:2.6	CDS	870460	870813	.	+	0	ID=MCCPJLKD_00792;eC_number=2.7.8.7;Name=acpS;dbxref=COG:COG0736;gene=acpS;inference=ab initio prediction:Prodigal:2.6,similar to AA sequence:UniProtKB:Q5HED0;locus_tag=MCCPJLKD_00792;product=Holo-[acyl-carrier-protein] synthase
1	Prodigal:2.6	CDS	870879	872027	.	+	0	ID=MCCPJLKD_00793;eC_number=5.1.1.1;Name=alr1;dbxref=COG:COG0787;gene=alr1;inference=ab initio prediction:Prodigal:2.6,similar to AA sequence:UniProtKB:P63479;locus_tag=MCCPJLKD_00793;product=Alanine racemase 1
1	Prodigal:2.6	CDS	872114	872284	.	+	0	ID=MCCPJLKD_00794;Name=mazE;gene=mazE;inference=ab initio prediction:Prodigal:2.6,similar to AA sequence:UniProtKB:P0C7B4;locus_tag=MCCPJLKD_00794;product=Antitoxin MazE
1	Prodigal:2.6	CDS	872281	872643	.	+	0	ID=MCCPJLKD_00795;eC_number=3.1.-.-;Name=mazF;dbxref=COG:COG2337;gene=mazF;inference=ab initio prediction:Prodigal:2.6,similar to AA sequence:UniProtKB:Q2FWI8;locus_tag=MCCPJLKD_00795;product=Endoribonuclease MazF
1	Prodigal:2.6	CDS	872989	873990	.	+	0	ID=MCCPJLKD_00796;eC_number=3.1.3.3;Name=rsbU;dbxref=COG:COG2208;gene=rsbU;inference=ab initio prediction:Prodigal:2.6,similar to AA sequence:UniProtKB:P40399;locus_tag=MCCPJLKD_00796;product=Phosphoserine phosphatase RsbU
1	Prodigal:2.6	CDS	874090	874416	.	+	0	ID=MCCPJLKD_00797;Name=rsbV;gene=rsbV;inference=ab initio prediction:Prodigal:2.6,similar to AA sequence:UniProtKB:P66838;locus_tag=MCCPJLKD_00797;product=Anti-sigma-B factor antagonist
1	Prodigal:2.6	CDS	874418	874897	.	+	0	ID=MCCPJLKD_00798;eC_number=2.7.11.1;Name=rsbW;gene=rsbW;inference=ab initio prediction:Prodigal:2.6,similar to AA sequence:UniProtKB:P0A0H7;locus_tag=MCCPJLKD_00798;product=Serine-protein kinase RsbW
1	Prodigal:2.6	CDS	874872	875642	.	+	0	ID=MCCPJLKD_00799;Name=sigB;dbxref=COG:COG1191;gene=sigB;inference=ab initio prediction:Prodigal:2.6,similar to AA sequence:UniProtKB:P06574;locus_tag=MCCPJLKD_00799;product=RNA polymerase sigma-B factor
1	Prodigal:2.6	CDS	875932	878082	.	+	0	ID=MCCPJLKD_00800;Name=yhgF;dbxref=COG:COG2183;gene=yhgF;inference=ab initio prediction:Prodigal:2.6,similar to AA sequence:UniProtKB:P46837;locus_tag=MCCPJLKD_00800;product=Protein YhgF
1	Prodigal:2.6	CDS	878075	878530	.	+	0	ID=MCCPJLKD_00801;inference=ab initio prediction:Prodigal:2.6,protein motif:HAMAP:MF_00745;locus_tag=MCCPJLKD_00801;product=Protein SprT-like protein
1	Aragorn:1.2	tRNA	879290	879376	.	+	.	ID=MCCPJLKD_00802;inference=COORDINATES:profile:Aragorn:1.2;locus_tag=MCCPJLKD_00802;product=tRNA-Leu(gag)
1	Aragorn:1.2	tRNA	879398	879471	.	+	.	ID=MCCPJLKD_00803;inference=COORDINATES:profile:Aragorn:1.2;locus_tag=MCCPJLKD_00803;product=tRNA-Gly(tcc)
1	Prodigal:2.6	CDS	884662	884766	.	+	0	ID=MCCPJLKD_00804;inference=ab initio prediction:Prodigal:2.6;locus_tag=MCCPJLKD_00804;product=hypothetical protein
1	Prodigal:2.6	CDS	884847	886115	.	-	0	ID=MCCPJLKD_00805;eC_number=4.3.1.19;Name=ilvA;dbxref=COG:COG1171;gene=ilvA;inference=ab initio prediction:Prodigal:2.6,similar to AA sequence:UniProtKB:P9WG95;locus_tag=MCCPJLKD_00805;product=L-threonine dehydratase biosynthetic IlvA
1	Prodigal:2.6	CDS	886130	886699	.	-	0	ID=MCCPJLKD_00806;eC_number=4.2.1.33;Name=leuD;dbxref=COG:COG0066;gene=leuD;inference=ab initio prediction:Prodigal:2.6,similar to AA sequence:UniProtKB:Q8DTG5;locus_tag=MCCPJLKD_00806;product=3-isopropylmalate dehydratase small subunit
1	Prodigal:2.6	CDS	886700	888070	.	-	0	ID=MCCPJLKD_00807;eC_number=4.2.1.33;Name=leuC;dbxref=COG:COG0065;gene=leuC;inference=ab initio prediction:Prodigal:2.6,similar to AA sequence:UniProtKB:P80858;locus_tag=MCCPJLKD_00807;product=3-isopropylmalate dehydratase large subunit
1	Prodigal:2.6	CDS	888086	889129	.	-	0	ID=MCCPJLKD_00808;eC_number=1.1.1.85;Name=leuB;dbxref=COG:COG0473;gene=leuB;inference=ab initio prediction:Prodigal:2.6,similar to AA sequence:UniProtKB:P12010;locus_tag=MCCPJLKD_00808;product=3-isopropylmalate dehydrogenase
1	Prodigal:2.6	CDS	889126	890661	.	-	0	ID=MCCPJLKD_00809;eC_number=2.3.3.13;Name=leuA;gene=leuA;inference=ab initio prediction:Prodigal:2.6,similar to AA sequence:UniProtKB:Q71Y35;locus_tag=MCCPJLKD_00809;product=2-isopropylmalate synthase
1	Prodigal:2.6	CDS	890684	891688	.	-	0	ID=MCCPJLKD_00810;eC_number=1.1.1.86;Name=ilvC;dbxref=COG:COG0059;gene=ilvC;inference=ab initio prediction:Prodigal:2.6,similar to AA sequence:UniProtKB:Q2FWK4;locus_tag=MCCPJLKD_00810;product=Ketol-acid reductoisomerase (NADP(+))
1	Prodigal:2.6	CDS	891806	892039	.	-	0	ID=MCCPJLKD_00811;inference=ab initio prediction:Prodigal:2.6;locus_tag=MCCPJLKD_00811;product=hypothetical protein
1	Prodigal:2.6	CDS	892039	893781	.	-	0	ID=MCCPJLKD_00812;eC_number=2.2.1.6;Name=ilvB;dbxref=COG:COG0028;gene=ilvB;inference=ab initio prediction:Prodigal:2.6,similar to AA sequence:UniProtKB:P37251;locus_tag=MCCPJLKD_00812;product=Acetolactate synthase large subunit
1	Prodigal:2.6	CDS	893798	895486	.	-	0	ID=MCCPJLKD_00813;eC_number=4.2.1.9;Name=ilvD;dbxref=COG:COG0129;gene=ilvD;inference=ab initio prediction:Prodigal:2.6,similar to AA sequence:UniProtKB:P51785;locus_tag=MCCPJLKD_00813;product=Dihydroxy-acid dehydratase
1	Prodigal:2.6	CDS	895965	896426	.	+	0	ID=MCCPJLKD_00814;Name=tsaE;dbxref=COG:COG0802;gene=tsaE;inference=ab initio prediction:Prodigal:2.6,similar to AA sequence:UniProtKB:O05515;locus_tag=MCCPJLKD_00814;product=tRNA threonylcarbamoyladenosine biosynthesis protein TsaE
1	Prodigal:2.6	CDS	896407	897069	.	+	0	ID=MCCPJLKD_00815;Name=tsaB;dbxref=COG:COG1214;gene=tsaB;inference=ab initio prediction:Prodigal:2.6,similar to AA sequence:UniProtKB:O05516;locus_tag=MCCPJLKD_00815;product=tRNA threonylcarbamoyladenosine biosynthesis protein TsaB
1	Prodigal:2.6	CDS	897042	897503	.	+	0	ID=MCCPJLKD_00816;eC_number=2.3.1.255;Name=rimI;dbxref=COG:COG0456;gene=rimI;inference=ab initio prediction:Prodigal:2.6,similar to AA sequence:UniProtKB:I6YG32;locus_tag=MCCPJLKD_00816;product=N-alpha-acetyltransferase RimI
1	Prodigal:2.6	CDS	897485	898522	.	+	0	ID=MCCPJLKD_00817;eC_number=2.3.1.234;Name=tsaD;gene=tsaD;inference=ab initio prediction:Prodigal:2.6,similar to AA sequence:UniProtKB:Q7A4H8;locus_tag=MCCPJLKD_00817;product=tRNA N6-adenosine threonylcarbamoyltransferase
1	Prodigal:2.6	CDS	898605	900221	.	-	0	ID=MCCPJLKD_00818;Name=mutS_1;dbxref=COG:COG0249;gene=mutS_1;inference=ab initio prediction:Prodigal:2.6,similar to AA sequence:UniProtKB:Q56215;locus_tag=MCCPJLKD_00818;product=DNA mismatch repair protein MutS
1	Prodigal:2.6	CDS	900563	902497	.	-	0	ID=MCCPJLKD_00819;Name=yheS;dbxref=COG:COG0488;gene=yheS;inference=ab initio prediction:Prodigal:2.6,similar to AA sequence:UniProtKB:P63389;locus_tag=MCCPJLKD_00819;product=putative ABC transporter ATP-binding protein YheS
1	Prodigal:2.6	CDS	902844	903479	.	+	0	ID=MCCPJLKD_00820;Name=rex;dbxref=COG:COG2344;gene=rex;inference=ab initio prediction:Prodigal:2.6,similar to AA sequence:UniProtKB:O05521;locus_tag=MCCPJLKD_00820;product=Redox-sensing transcriptional repressor Rex
1	Prodigal:2.6	CDS	903620	903901	.	+	0	ID=MCCPJLKD_00821;inference=ab initio prediction:Prodigal:2.6;locus_tag=MCCPJLKD_00821;product=hypothetical protein
1	Prodigal:2.6	CDS	903988	904320	.	+	0	ID=MCCPJLKD_00822;inference=ab initio prediction:Prodigal:2.6,similar to AA sequence:UniProtKB:P33015;locus_tag=MCCPJLKD_00822;note=UPF0394 inner membrane protein YeeE;product=hypothetical protein
1	Prodigal:2.6	CDS	904605	905219	.	+	0	ID=MCCPJLKD_00823;inference=ab initio prediction:Prodigal:2.6;locus_tag=MCCPJLKD_00823;product=hypothetical protein
1	Prodigal:2.6	CDS	905372	907021	.	+	0	ID=MCCPJLKD_00824;inference=ab initio prediction:Prodigal:2.6;locus_tag=MCCPJLKD_00824;product=hypothetical protein
1	Prodigal:2.6	CDS	907156	907332	.	+	0	ID=MCCPJLKD_00825;inference=ab initio prediction:Prodigal:2.6;locus_tag=MCCPJLKD_00825;product=hypothetical protein
1	Prodigal:2.6	CDS	907715	907918	.	+	0	ID=MCCPJLKD_00826;inference=ab initio prediction:Prodigal:2.6;locus_tag=MCCPJLKD_00826;product=hypothetical protein
1	Prodigal:2.6	CDS	907993	909495	.	-	0	ID=MCCPJLKD_00827;inference=ab initio prediction:Prodigal:2.6;locus_tag=MCCPJLKD_00827;product=hypothetical protein
1	Prodigal:2.6	CDS	909652	910179	.	-	0	ID=MCCPJLKD_00828;inference=ab initio prediction:Prodigal:2.6;locus_tag=MCCPJLKD_00828;product=hypothetical protein
1	Prodigal:2.6	CDS	910179	911840	.	-	0	ID=MCCPJLKD_00829;inference=ab initio prediction:Prodigal:2.6;locus_tag=MCCPJLKD_00829;product=hypothetical protein
1	Prodigal:2.6	CDS	911892	912221	.	-	0	ID=MCCPJLKD_00830;inference=ab initio prediction:Prodigal:2.6;locus_tag=MCCPJLKD_00830;product=hypothetical protein
1	Prodigal:2.6	CDS	912243	912755	.	-	0	ID=MCCPJLKD_00831;inference=ab initio prediction:Prodigal:2.6;locus_tag=MCCPJLKD_00831;product=hypothetical protein
1	Prodigal:2.6	CDS	912737	913147	.	-	0	ID=MCCPJLKD_00832;inference=ab initio prediction:Prodigal:2.6;locus_tag=MCCPJLKD_00832;product=hypothetical protein
1	Prodigal:2.6	CDS	913245	915914	.	-	0	ID=MCCPJLKD_00833;inference=ab initio prediction:Prodigal:2.6;locus_tag=MCCPJLKD_00833;product=hypothetical protein
1	Prodigal:2.6	CDS	915956	916123	.	-	0	ID=MCCPJLKD_00834;inference=ab initio prediction:Prodigal:2.6;locus_tag=MCCPJLKD_00834;product=hypothetical protein
1	Prodigal:2.6	CDS	916116	916490	.	-	0	ID=MCCPJLKD_00835;inference=ab initio prediction:Prodigal:2.6;locus_tag=MCCPJLKD_00835;product=hypothetical protein
1	Prodigal:2.6	CDS	916493	924694	.	-	0	ID=MCCPJLKD_00836;inference=ab initio prediction:Prodigal:2.6;locus_tag=MCCPJLKD_00836;product=hypothetical protein
1	Prodigal:2.6	CDS	924755	926836	.	-	0	ID=MCCPJLKD_00837;inference=ab initio prediction:Prodigal:2.6;locus_tag=MCCPJLKD_00837;product=hypothetical protein
1	Prodigal:2.6	CDS	926858	935131	.	-	0	ID=MCCPJLKD_00838;eC_number=3.4.24.75;Name=lss;gene=lss;inference=ab initio prediction:Prodigal:2.6,similar to AA sequence:UniProtKB:P10547;locus_tag=MCCPJLKD_00838;product=Lysostaphin
1	Prodigal:2.6	CDS	935228	936244	.	-	0	ID=MCCPJLKD_00839;Name=xerC_3;gene=xerC_3;inference=ab initio prediction:Prodigal:2.6,protein motif:HAMAP:MF_01808;locus_tag=MCCPJLKD_00839;product=Tyrosine recombinase XerC
1	Prodigal:2.6	CDS	936260	936733	.	-	0	ID=MCCPJLKD_00840;inference=ab initio prediction:Prodigal:2.6;locus_tag=MCCPJLKD_00840;product=hypothetical protein
1	Prodigal:2.6	CDS	936733	937290	.	-	0	ID=MCCPJLKD_00841;inference=ab initio prediction:Prodigal:2.6;locus_tag=MCCPJLKD_00841;product=hypothetical protein
1	Prodigal:2.6	CDS	937374	938165	.	-	0	ID=MCCPJLKD_00842;inference=ab initio prediction:Prodigal:2.6;locus_tag=MCCPJLKD_00842;product=hypothetical protein
1	Prodigal:2.6	CDS	938204	939076	.	-	0	ID=MCCPJLKD_00843;inference=ab initio prediction:Prodigal:2.6;locus_tag=MCCPJLKD_00843;product=hypothetical protein
1	Prodigal:2.6	CDS	939082	939603	.	-	0	ID=MCCPJLKD_00844;inference=ab initio prediction:Prodigal:2.6;locus_tag=MCCPJLKD_00844;product=hypothetical protein
1	Prodigal:2.6	CDS	939593	940258	.	-	0	ID=MCCPJLKD_00845;inference=ab initio prediction:Prodigal:2.6;locus_tag=MCCPJLKD_00845;product=hypothetical protein
1	Prodigal:2.6	CDS	940262	940519	.	-	0	ID=MCCPJLKD_00846;inference=ab initio prediction:Prodigal:2.6;locus_tag=MCCPJLKD_00846;product=hypothetical protein
1	Prodigal:2.6	CDS	940569	941003	.	-	0	ID=MCCPJLKD_00847;inference=ab initio prediction:Prodigal:2.6;locus_tag=MCCPJLKD_00847;product=hypothetical protein
1	Prodigal:2.6	CDS	941021	941572	.	-	0	ID=MCCPJLKD_00848;inference=ab initio prediction:Prodigal:2.6;locus_tag=MCCPJLKD_00848;product=hypothetical protein
1	Prodigal:2.6	CDS	941647	942648	.	-	0	ID=MCCPJLKD_00849;inference=ab initio prediction:Prodigal:2.6;locus_tag=MCCPJLKD_00849;product=hypothetical protein
1	Prodigal:2.6	CDS	942687	943127	.	-	0	ID=MCCPJLKD_00850;inference=ab initio prediction:Prodigal:2.6;locus_tag=MCCPJLKD_00850;product=hypothetical protein
1	Prodigal:2.6	CDS	943155	944534	.	-	0	ID=MCCPJLKD_00851;inference=ab initio prediction:Prodigal:2.6;locus_tag=MCCPJLKD_00851;product=hypothetical protein
1	Prodigal:2.6	CDS	944527	946089	.	-	0	ID=MCCPJLKD_00852;inference=ab initio prediction:Prodigal:2.6;locus_tag=MCCPJLKD_00852;product=hypothetical protein
1	Prodigal:2.6	CDS	946107	947906	.	-	0	ID=MCCPJLKD_00853;inference=ab initio prediction:Prodigal:2.6;locus_tag=MCCPJLKD_00853;product=hypothetical protein
1	Prodigal:2.6	CDS	947899	948783	.	-	0	ID=MCCPJLKD_00854;inference=ab initio prediction:Prodigal:2.6;locus_tag=MCCPJLKD_00854;product=hypothetical protein
1	Prodigal:2.6	CDS	950478	951662	.	-	0	ID=MCCPJLKD_00855;inference=ab initio prediction:Prodigal:2.6;locus_tag=MCCPJLKD_00855;product=hypothetical protein
1	Prodigal:2.6	CDS	951671	951856	.	-	0	ID=MCCPJLKD_00856;inference=ab initio prediction:Prodigal:2.6;locus_tag=MCCPJLKD_00856;product=hypothetical protein
1	Prodigal:2.6	CDS	951882	952211	.	-	0	ID=MCCPJLKD_00857;Name=hupA;dbxref=COG:COG0776;gene=hupA;inference=ab initio prediction:Prodigal:2.6,similar to AA sequence:UniProtKB:P08821;locus_tag=MCCPJLKD_00857;product=DNA-binding protein HU 1
1	Prodigal:2.6	CDS	952471	953967	.	-	0	ID=MCCPJLKD_00858;inference=ab initio prediction:Prodigal:2.6;locus_tag=MCCPJLKD_00858;product=hypothetical protein
1	Prodigal:2.6	CDS	954103	956388	.	+	0	ID=MCCPJLKD_00859;eC_number=3.6.4.12;Name=recD2_1;dbxref=COG:COG0507;gene=recD2_1;inference=ab initio prediction:Prodigal:2.6,similar to AA sequence:UniProtKB:Q9RT63;locus_tag=MCCPJLKD_00859;product=ATP-dependent RecD-like DNA helicase
1	Prodigal:2.6	CDS	956424	957299	.	+	0	ID=MCCPJLKD_00860;inference=ab initio prediction:Prodigal:2.6;locus_tag=MCCPJLKD_00860;product=hypothetical protein
1	Prodigal:2.6	CDS	961194	961478	.	+	0	ID=MCCPJLKD_00861;inference=ab initio prediction:Prodigal:2.6;locus_tag=MCCPJLKD_00861;product=hypothetical protein
1	Prodigal:2.6	CDS	961493	961606	.	+	0	ID=MCCPJLKD_00862;inference=ab initio prediction:Prodigal:2.6;locus_tag=MCCPJLKD_00862;product=hypothetical protein
1	Prodigal:2.6	CDS	961658	961873	.	+	0	ID=MCCPJLKD_00863;inference=ab initio prediction:Prodigal:2.6;locus_tag=MCCPJLKD_00863;product=hypothetical protein
1	Prodigal:2.6	CDS	961948	962208	.	+	0	ID=MCCPJLKD_00864;inference=ab initio prediction:Prodigal:2.6;locus_tag=MCCPJLKD_00864;product=hypothetical protein
1	Prodigal:2.6	CDS	962345	962734	.	+	0	ID=MCCPJLKD_00865;inference=ab initio prediction:Prodigal:2.6;locus_tag=MCCPJLKD_00865;product=hypothetical protein
1	Prodigal:2.6	CDS	962887	963546	.	+	0	ID=MCCPJLKD_00866;inference=ab initio prediction:Prodigal:2.6;locus_tag=MCCPJLKD_00866;product=hypothetical protein
1	Prodigal:2.6	CDS	963591	963914	.	+	0	ID=MCCPJLKD_00867;inference=ab initio prediction:Prodigal:2.6;locus_tag=MCCPJLKD_00867;product=hypothetical protein
1	Prodigal:2.6	CDS	964007	964270	.	+	0	ID=MCCPJLKD_00868;inference=ab initio prediction:Prodigal:2.6;locus_tag=MCCPJLKD_00868;product=hypothetical protein
1	Prodigal:2.6	CDS	964299	964868	.	+	0	ID=MCCPJLKD_00869;inference=ab initio prediction:Prodigal:2.6;locus_tag=MCCPJLKD_00869;product=hypothetical protein
1	Prodigal:2.6	CDS	964839	966011	.	-	0	ID=MCCPJLKD_00870;inference=ab initio prediction:Prodigal:2.6;locus_tag=MCCPJLKD_00870;product=hypothetical protein
1	Prodigal:2.6	CDS	966427	966879	.	+	0	ID=MCCPJLKD_00871;inference=ab initio prediction:Prodigal:2.6;locus_tag=MCCPJLKD_00871;product=hypothetical protein
1	Prodigal:2.6	CDS	966879	967400	.	+	0	ID=MCCPJLKD_00872;inference=ab initio prediction:Prodigal:2.6;locus_tag=MCCPJLKD_00872;product=hypothetical protein
1	Prodigal:2.6	CDS	967478	967906	.	+	0	ID=MCCPJLKD_00873;inference=ab initio prediction:Prodigal:2.6;locus_tag=MCCPJLKD_00873;product=hypothetical protein
1	Prodigal:2.6	CDS	968597	969640	.	+	0	ID=MCCPJLKD_00874;Name=xerC_4;gene=xerC_4;inference=ab initio prediction:Prodigal:2.6,protein motif:HAMAP:MF_01808;locus_tag=MCCPJLKD_00874;product=Tyrosine recombinase XerC
1	Prodigal:2.6	CDS	969939	971219	.	+	0	ID=MCCPJLKD_00875;inference=ab initio prediction:Prodigal:2.6;locus_tag=MCCPJLKD_00875;product=hypothetical protein
1	Prodigal:2.6	CDS	971231	972235	.	+	0	ID=MCCPJLKD_00876;inference=ab initio prediction:Prodigal:2.6;locus_tag=MCCPJLKD_00876;product=hypothetical protein
1	Prodigal:2.6	CDS	972394	972642	.	+	0	ID=MCCPJLKD_00877;inference=ab initio prediction:Prodigal:2.6;locus_tag=MCCPJLKD_00877;product=hypothetical protein
1	Prodigal:2.6	CDS	972658	973146	.	+	0	ID=MCCPJLKD_00878;inference=ab initio prediction:Prodigal:2.6;locus_tag=MCCPJLKD_00878;product=hypothetical protein
1	Prodigal:2.6	CDS	973164	973844	.	+	0	ID=MCCPJLKD_00879;inference=ab initio prediction:Prodigal:2.6;locus_tag=MCCPJLKD_00879;product=hypothetical protein
1	Prodigal:2.6	CDS	973888	974847	.	+	0	ID=MCCPJLKD_00880;inference=ab initio prediction:Prodigal:2.6;locus_tag=MCCPJLKD_00880;product=hypothetical protein
1	Prodigal:2.6	CDS	974971	975939	.	+	0	ID=MCCPJLKD_00881;inference=ab initio prediction:Prodigal:2.6;locus_tag=MCCPJLKD_00881;product=hypothetical protein
1	Prodigal:2.6	CDS	976010	976534	.	+	0	ID=MCCPJLKD_00882;inference=ab initio prediction:Prodigal:2.6;locus_tag=MCCPJLKD_00882;product=hypothetical protein
1	Prodigal:2.6	CDS	976556	978088	.	+	0	ID=MCCPJLKD_00883;inference=ab initio prediction:Prodigal:2.6;locus_tag=MCCPJLKD_00883;product=hypothetical protein
1	Prodigal:2.6	CDS	978105	979217	.	+	0	ID=MCCPJLKD_00884;eC_number=2.7.7.-;Name=dnaG_1;gene=dnaG_1;inference=ab initio prediction:Prodigal:2.6,protein motif:HAMAP:MF_00974;locus_tag=MCCPJLKD_00884;product=DNA primase
1	Prodigal:2.6	CDS	979220	980200	.	+	0	ID=MCCPJLKD_00885;eC_number=3.1.-.-;Name=yorK_1;dbxref=COG:COG0608;gene=yorK_1;inference=ab initio prediction:Prodigal:2.6,similar to AA sequence:UniProtKB:O31903;locus_tag=MCCPJLKD_00885;product=Putative SPBc2 prophage-derived single-strand DNA-specific exonuclease YorK
1	Prodigal:2.6	CDS	980225	980899	.	+	0	ID=MCCPJLKD_00886;inference=ab initio prediction:Prodigal:2.6;locus_tag=MCCPJLKD_00886;product=hypothetical protein
1	Prodigal:2.6	CDS	980927	981328	.	-	0	ID=MCCPJLKD_00887;eC_number=3.1.26.11;Name=rbn;gene=rbn;inference=ab initio prediction:Prodigal:2.6,protein motif:HAMAP:MF_01818;locus_tag=MCCPJLKD_00887;product=Ribonuclease BN
1	Prodigal:2.6	CDS	981521	982381	.	-	0	ID=MCCPJLKD_00888;eC_number=3.1.-.-;Name=yorK_2;dbxref=COG:COG0608;gene=yorK_2;inference=ab initio prediction:Prodigal:2.6,similar to AA sequence:UniProtKB:O31903;locus_tag=MCCPJLKD_00888;product=Putative SPBc2 prophage-derived single-strand DNA-specific exonuclease YorK
1	Prodigal:2.6	CDS	982405	983079	.	-	0	ID=MCCPJLKD_00889;inference=ab initio prediction:Prodigal:2.6;locus_tag=MCCPJLKD_00889;product=hypothetical protein
1	Prodigal:2.6	CDS	983193	984149	.	+	0	ID=MCCPJLKD_00890;eC_number=2.1.1.45;Name=thyA_1;dbxref=COG:COG0207;gene=thyA_1;inference=ab initio prediction:Prodigal:2.6,similar to AA sequence:UniProtKB:P67046;locus_tag=MCCPJLKD_00890;product=Thymidylate synthase
1	Prodigal:2.6	CDS	984191	984694	.	+	0	ID=MCCPJLKD_00891;eC_number=1.5.1.3;Name=dfrA_1;gene=dfrA_1;inference=ab initio prediction:Prodigal:2.6,similar to AA sequence:UniProtKB:P13955;locus_tag=MCCPJLKD_00891;product=Dihydrofolate reductase type 1 from
1	Prodigal:2.6	CDS	984772	985944	.	+	0	ID=MCCPJLKD_00892;inference=ab initio prediction:Prodigal:2.6;locus_tag=MCCPJLKD_00892;product=hypothetical protein
1	Prodigal:2.6	CDS	985989	986396	.	+	0	ID=MCCPJLKD_00893;inference=ab initio prediction:Prodigal:2.6;locus_tag=MCCPJLKD_00893;product=hypothetical protein
1	Prodigal:2.6	CDS	986397	987836	.	+	0	ID=MCCPJLKD_00894;Name=aacA-aphD;gene=aacA-aphD;inference=ab initio prediction:Prodigal:2.6,similar to AA sequence:UniProtKB:P0A0C2;locus_tag=MCCPJLKD_00894;product=Bifunctional AAC/APH
1	Prodigal:2.6	CDS	987966	989138	.	-	0	ID=MCCPJLKD_00895;inference=ab initio prediction:Prodigal:2.6;locus_tag=MCCPJLKD_00895;product=hypothetical protein
1	Prodigal:2.6	CDS	989263	989685	.	+	0	ID=MCCPJLKD_00896;inference=ab initio prediction:Prodigal:2.6,similar to AA sequence:UniProtKB:Q8NWR0;locus_tag=MCCPJLKD_00896;product=DegV domain-containing protein
1	Prodigal:2.6	CDS	989717	990391	.	-	0	ID=MCCPJLKD_00897;inference=ab initio prediction:Prodigal:2.6;locus_tag=MCCPJLKD_00897;product=hypothetical protein
1	Prodigal:2.6	CDS	990548	990679	.	+	0	ID=MCCPJLKD_00898;inference=ab initio prediction:Prodigal:2.6;locus_tag=MCCPJLKD_00898;product=hypothetical protein
1	Prodigal:2.6	CDS	990697	990807	.	+	0	ID=MCCPJLKD_00899;inference=ab initio prediction:Prodigal:2.6;locus_tag=MCCPJLKD_00899;product=hypothetical protein
1	Prodigal:2.6	CDS	990747	991121	.	+	0	ID=MCCPJLKD_00900;inference=ab initio prediction:Prodigal:2.6;locus_tag=MCCPJLKD_00900;product=hypothetical protein
1	Prodigal:2.6	CDS	991124	991387	.	+	0	ID=MCCPJLKD_00901;inference=ab initio prediction:Prodigal:2.6;locus_tag=MCCPJLKD_00901;product=hypothetical protein
1	Prodigal:2.6	CDS	991427	991837	.	+	0	ID=MCCPJLKD_00902;inference=ab initio prediction:Prodigal:2.6;locus_tag=MCCPJLKD_00902;product=hypothetical protein
1	Prodigal:2.6	CDS	991834	992181	.	+	0	ID=MCCPJLKD_00903;eC_number=3.1.31.1;Name=nucH_1;gene=nucH_1;inference=ab initio prediction:Prodigal:2.6,similar to AA sequence:UniProtKB:P43270;locus_tag=MCCPJLKD_00903;product=Thermonuclease
1	Prodigal:2.6	CDS	992187	992411	.	+	0	ID=MCCPJLKD_00904;inference=ab initio prediction:Prodigal:2.6;locus_tag=MCCPJLKD_00904;product=hypothetical protein
1	Prodigal:2.6	CDS	992433	992672	.	+	0	ID=MCCPJLKD_00905;inference=ab initio prediction:Prodigal:2.6;locus_tag=MCCPJLKD_00905;product=hypothetical protein
1	Prodigal:2.6	CDS	992695	992970	.	+	0	ID=MCCPJLKD_00906;inference=ab initio prediction:Prodigal:2.6;locus_tag=MCCPJLKD_00906;product=hypothetical protein
1	Prodigal:2.6	CDS	992992	993258	.	+	0	ID=MCCPJLKD_00907;inference=ab initio prediction:Prodigal:2.6;locus_tag=MCCPJLKD_00907;product=hypothetical protein
1	Prodigal:2.6	CDS	993263	993466	.	+	0	ID=MCCPJLKD_00908;inference=ab initio prediction:Prodigal:2.6;locus_tag=MCCPJLKD_00908;product=hypothetical protein
1	Prodigal:2.6	CDS	993473	993661	.	+	0	ID=MCCPJLKD_00909;inference=ab initio prediction:Prodigal:2.6;locus_tag=MCCPJLKD_00909;product=hypothetical protein
1	Prodigal:2.6	CDS	993663	994145	.	+	0	ID=MCCPJLKD_00910;inference=ab initio prediction:Prodigal:2.6;locus_tag=MCCPJLKD_00910;product=hypothetical protein
1	Prodigal:2.6	CDS	994161	994340	.	+	0	ID=MCCPJLKD_00911;inference=ab initio prediction:Prodigal:2.6;locus_tag=MCCPJLKD_00911;product=hypothetical protein
1	Prodigal:2.6	CDS	994325	994510	.	+	0	ID=MCCPJLKD_00912;inference=ab initio prediction:Prodigal:2.6;locus_tag=MCCPJLKD_00912;product=hypothetical protein
1	Prodigal:2.6	CDS	994526	994810	.	+	0	ID=MCCPJLKD_00913;inference=ab initio prediction:Prodigal:2.6;locus_tag=MCCPJLKD_00913;product=hypothetical protein
1	Prodigal:2.6	CDS	994807	994962	.	+	0	ID=MCCPJLKD_00914;inference=ab initio prediction:Prodigal:2.6;locus_tag=MCCPJLKD_00914;product=hypothetical protein
1	Prodigal:2.6	CDS	994988	995260	.	+	0	ID=MCCPJLKD_00915;inference=ab initio prediction:Prodigal:2.6;locus_tag=MCCPJLKD_00915;product=hypothetical protein
1	Prodigal:2.6	CDS	995275	995817	.	+	0	ID=MCCPJLKD_00916;inference=ab initio prediction:Prodigal:2.6;locus_tag=MCCPJLKD_00916;product=hypothetical protein
1	Prodigal:2.6	CDS	995810	995986	.	+	0	ID=MCCPJLKD_00917;inference=ab initio prediction:Prodigal:2.6;locus_tag=MCCPJLKD_00917;product=hypothetical protein
1	Prodigal:2.6	CDS	996006	996227	.	+	0	ID=MCCPJLKD_00918;inference=ab initio prediction:Prodigal:2.6;locus_tag=MCCPJLKD_00918;product=hypothetical protein
1	Prodigal:2.6	CDS	996227	996952	.	+	0	ID=MCCPJLKD_00919;eC_number=3.6.1.41;Name=apaH_2;gene=apaH_2;inference=ab initio prediction:Prodigal:2.6,protein motif:HAMAP:MF_00199;locus_tag=MCCPJLKD_00919;product=Bis(5'-nucleosyl)-tetraphosphatase%2C symmetrical
1	Prodigal:2.6	CDS	996942	997262	.	+	0	ID=MCCPJLKD_00920;inference=ab initio prediction:Prodigal:2.6;locus_tag=MCCPJLKD_00920;product=hypothetical protein
1	Prodigal:2.6	CDS	997262	997912	.	+	0	ID=MCCPJLKD_00921;inference=ab initio prediction:Prodigal:2.6;locus_tag=MCCPJLKD_00921;product=hypothetical protein
1	Prodigal:2.6	CDS	997912	998433	.	+	0	ID=MCCPJLKD_00922;inference=ab initio prediction:Prodigal:2.6;locus_tag=MCCPJLKD_00922;product=hypothetical protein
1	Prodigal:2.6	CDS	998609	998839	.	+	0	ID=MCCPJLKD_00923;inference=ab initio prediction:Prodigal:2.6;locus_tag=MCCPJLKD_00923;product=hypothetical protein
1	Prodigal:2.6	CDS	998839	999234	.	+	0	ID=MCCPJLKD_00924;inference=ab initio prediction:Prodigal:2.6;locus_tag=MCCPJLKD_00924;product=hypothetical protein
1	Prodigal:2.6	CDS	999287	999727	.	+	0	ID=MCCPJLKD_00925;inference=ab initio prediction:Prodigal:2.6;locus_tag=MCCPJLKD_00925;product=hypothetical protein
1	Prodigal:2.6	CDS	999711	999980	.	+	0	ID=MCCPJLKD_00926;inference=ab initio prediction:Prodigal:2.6;locus_tag=MCCPJLKD_00926;product=hypothetical protein
1	Prodigal:2.6	CDS	1000037	1000531	.	+	0	ID=MCCPJLKD_00927;inference=ab initio prediction:Prodigal:2.6;locus_tag=MCCPJLKD_00927;product=hypothetical protein
1	Prodigal:2.6	CDS	1000535	1001335	.	+	0	ID=MCCPJLKD_00928;eC_number=3.1.4.53;Name=cpdA_2;gene=cpdA_2;inference=ab initio prediction:Prodigal:2.6,protein motif:HAMAP:MF_00905;locus_tag=MCCPJLKD_00928;product=3'%2C5'-cyclic adenosine monophosphate phosphodiesterase CpdA
1	Prodigal:2.6	CDS	1001444	1002166	.	+	0	ID=MCCPJLKD_00929;inference=ab initio prediction:Prodigal:2.6;locus_tag=MCCPJLKD_00929;product=hypothetical protein
1	Prodigal:2.6	CDS	1003013	1003264	.	+	0	ID=MCCPJLKD_00930;inference=ab initio prediction:Prodigal:2.6;locus_tag=MCCPJLKD_00930;product=hypothetical protein
1	Prodigal:2.6	CDS	1003772	1004566	.	+	0	ID=MCCPJLKD_00931;eC_number=2.7.1.95;Name=aphA;gene=aphA;inference=ab initio prediction:Prodigal:2.6,similar to AA sequence:UniProtKB:P0A3Y5;locus_tag=MCCPJLKD_00931;product=Aminoglycoside 3'-phosphotransferase
1	Prodigal:2.6	CDS	1004842	1005414	.	+	0	ID=MCCPJLKD_00932;eC_number=6.3.4.15;Name=birA_1;gene=birA_1;inference=ab initio prediction:Prodigal:2.6,protein motif:HAMAP:MF_00978;locus_tag=MCCPJLKD_00932;product=Bifunctional ligase/repressor BirA
1	Prodigal:2.6	CDS	1005438	1005794	.	+	0	ID=MCCPJLKD_00933;inference=ab initio prediction:Prodigal:2.6;locus_tag=MCCPJLKD_00933;product=hypothetical protein
1	Prodigal:2.6	CDS	1005905	1006564	.	+	0	ID=MCCPJLKD_00934;inference=ab initio prediction:Prodigal:2.6;locus_tag=MCCPJLKD_00934;product=hypothetical protein
1	Prodigal:2.6	CDS	1006603	1007097	.	-	0	ID=MCCPJLKD_00935;inference=ab initio prediction:Prodigal:2.6;locus_tag=MCCPJLKD_00935;product=hypothetical protein
1	Prodigal:2.6	CDS	1007267	1007641	.	+	0	ID=MCCPJLKD_00936;inference=ab initio prediction:Prodigal:2.6;locus_tag=MCCPJLKD_00936;product=hypothetical protein
1	Prodigal:2.6	CDS	1007654	1009090	.	+	0	ID=MCCPJLKD_00937;eC_number=2.7.7.7;Name=dnaE_1;dbxref=COG:COG0587;gene=dnaE_1;inference=ab initio prediction:Prodigal:2.6,similar to AA sequence:UniProtKB:Q9XDH5;locus_tag=MCCPJLKD_00937;product=DNA polymerase III subunit alpha
1	Prodigal:2.6	CDS	1009435	1011921	.	+	0	ID=MCCPJLKD_00938;eC_number=2.7.7.7;Name=dnaE_2;dbxref=COG:COG0587;gene=dnaE_2;inference=ab initio prediction:Prodigal:2.6,similar to AA sequence:UniProtKB:Q9XDH5;locus_tag=MCCPJLKD_00938;product=DNA polymerase III subunit alpha
1	Prodigal:2.6	CDS	1012034	1012414	.	+	0	ID=MCCPJLKD_00939;inference=ab initio prediction:Prodigal:2.6;locus_tag=MCCPJLKD_00939;product=hypothetical protein
1	Prodigal:2.6	CDS	1012553	1012867	.	+	0	ID=MCCPJLKD_00940;inference=ab initio prediction:Prodigal:2.6;locus_tag=MCCPJLKD_00940;product=hypothetical protein
1	Prodigal:2.6	CDS	1012877	1014175	.	+	0	ID=MCCPJLKD_00941;eC_number=6.5.1.1;Name=lig;gene=lig;inference=ab initio prediction:Prodigal:2.6,protein motif:HAMAP:MF_00407;locus_tag=MCCPJLKD_00941;product=DNA ligase
1	Prodigal:2.6	CDS	1014262	1014645	.	+	0	ID=MCCPJLKD_00942;inference=ab initio prediction:Prodigal:2.6;locus_tag=MCCPJLKD_00942;product=hypothetical protein
1	Prodigal:2.6	CDS	1014761	1014934	.	+	0	ID=MCCPJLKD_00943;inference=ab initio prediction:Prodigal:2.6;locus_tag=MCCPJLKD_00943;product=hypothetical protein
1	Prodigal:2.6	CDS	1014945	1015211	.	+	0	ID=MCCPJLKD_00944;inference=ab initio prediction:Prodigal:2.6;locus_tag=MCCPJLKD_00944;product=hypothetical protein
1	Prodigal:2.6	CDS	1015204	1015491	.	+	0	ID=MCCPJLKD_00945;inference=ab initio prediction:Prodigal:2.6;locus_tag=MCCPJLKD_00945;product=hypothetical protein
1	Prodigal:2.6	CDS	1015472	1015777	.	+	0	ID=MCCPJLKD_00946;inference=ab initio prediction:Prodigal:2.6;locus_tag=MCCPJLKD_00946;product=hypothetical protein
1	Prodigal:2.6	CDS	1015800	1016051	.	+	0	ID=MCCPJLKD_00947;inference=ab initio prediction:Prodigal:2.6;locus_tag=MCCPJLKD_00947;product=hypothetical protein
1	Prodigal:2.6	CDS	1016051	1016281	.	+	0	ID=MCCPJLKD_00948;inference=ab initio prediction:Prodigal:2.6;locus_tag=MCCPJLKD_00948;product=hypothetical protein
1	Prodigal:2.6	CDS	1016244	1016855	.	+	0	ID=MCCPJLKD_00949;inference=ab initio prediction:Prodigal:2.6;locus_tag=MCCPJLKD_00949;product=hypothetical protein
1	Prodigal:2.6	CDS	1016848	1017039	.	+	0	ID=MCCPJLKD_00950;inference=ab initio prediction:Prodigal:2.6;locus_tag=MCCPJLKD_00950;product=hypothetical protein
1	Prodigal:2.6	CDS	1017029	1017715	.	+	0	ID=MCCPJLKD_00951;eC_number=2.1.3.-;Name=cmoA;dbxref=COG:COG0500;gene=cmoA;inference=ab initio prediction:Prodigal:2.6,similar to AA sequence:UniProtKB:P76290;locus_tag=MCCPJLKD_00951;product=Carboxy-S-adenosyl-L-methionine synthase
1	Prodigal:2.6	CDS	1017730	1018728	.	+	0	ID=MCCPJLKD_00952;eC_number=2.1.1.37;Name=hhaIM;gene=hhaIM;inference=ab initio prediction:Prodigal:2.6,similar to AA sequence:UniProtKB:P05102;locus_tag=MCCPJLKD_00952;product=Modification methylase HhaI
1	Prodigal:2.6	CDS	1018761	1019114	.	+	0	ID=MCCPJLKD_00953;inference=ab initio prediction:Prodigal:2.6;locus_tag=MCCPJLKD_00953;product=hypothetical protein
1	Prodigal:2.6	CDS	1019117	1019299	.	+	0	ID=MCCPJLKD_00954;inference=ab initio prediction:Prodigal:2.6;locus_tag=MCCPJLKD_00954;product=hypothetical protein
1	Prodigal:2.6	CDS	1019313	1019543	.	+	0	ID=MCCPJLKD_00955;inference=ab initio prediction:Prodigal:2.6;locus_tag=MCCPJLKD_00955;product=hypothetical protein
1	Prodigal:2.6	CDS	1019543	1020145	.	+	0	ID=MCCPJLKD_00956;inference=ab initio prediction:Prodigal:2.6;locus_tag=MCCPJLKD_00956;product=hypothetical protein
1	Prodigal:2.6	CDS	1020275	1020784	.	+	0	ID=MCCPJLKD_00957;inference=ab initio prediction:Prodigal:2.6;locus_tag=MCCPJLKD_00957;product=hypothetical protein
1	Prodigal:2.6	CDS	1020796	1021497	.	+	0	ID=MCCPJLKD_00958;inference=ab initio prediction:Prodigal:2.6;locus_tag=MCCPJLKD_00958;product=hypothetical protein
1	Prodigal:2.6	CDS	1021516	1021668	.	+	0	ID=MCCPJLKD_00959;inference=ab initio prediction:Prodigal:2.6;locus_tag=MCCPJLKD_00959;product=hypothetical protein
1	Prodigal:2.6	CDS	1021698	1022111	.	+	0	ID=MCCPJLKD_00960;Name=nrdI_1;dbxref=COG:COG1780;gene=nrdI_1;inference=ab initio prediction:Prodigal:2.6,similar to AA sequence:UniProtKB:P50618;locus_tag=MCCPJLKD_00960;product=Protein NrdI
1	Prodigal:2.6	CDS	1022111	1022557	.	+	0	ID=MCCPJLKD_00961;inference=ab initio prediction:Prodigal:2.6;locus_tag=MCCPJLKD_00961;product=hypothetical protein
1	Prodigal:2.6	CDS	1022579	1025488	.	+	0	ID=MCCPJLKD_00962;eC_number=1.17.4.1;Name=nrdE_1;dbxref=COG:COG0209;gene=nrdE_1;inference=ab initio prediction:Prodigal:2.6,similar to AA sequence:UniProtKB:Q08698;locus_tag=MCCPJLKD_00962;product=Ribonucleoside-diphosphate reductase 2 subunit alpha
1	Prodigal:2.6	CDS	1025895	1026158	.	+	0	ID=MCCPJLKD_00963;eC_number=1.17.4.1;Name=nrdE_2;dbxref=COG:COG0209;gene=nrdE_2;inference=ab initio prediction:Prodigal:2.6,similar to AA sequence:UniProtKB:Q08698;locus_tag=MCCPJLKD_00963;product=Ribonucleoside-diphosphate reductase 2 subunit alpha
1	Prodigal:2.6	CDS	1026203	1027225	.	+	0	ID=MCCPJLKD_00964;eC_number=1.17.4.1;Name=nrdF_1;dbxref=COG:COG0208;gene=nrdF_1;inference=ab initio prediction:Prodigal:2.6,similar to AA sequence:UniProtKB:P50621;locus_tag=MCCPJLKD_00964;product=Ribonucleoside-diphosphate reductase subunit beta
1	Prodigal:2.6	CDS	1027253	1027855	.	+	0	ID=MCCPJLKD_00965;inference=ab initio prediction:Prodigal:2.6;locus_tag=MCCPJLKD_00965;product=hypothetical protein
1	Prodigal:2.6	CDS	1027896	1028144	.	+	0	ID=MCCPJLKD_00966;Name=trxA_1;dbxref=COG:COG0526;gene=trxA_1;inference=ab initio prediction:Prodigal:2.6,similar to AA sequence:UniProtKB:Q2FZD2;locus_tag=MCCPJLKD_00966;product=Thioredoxin
1	Prodigal:2.6	CDS	1028160	1028399	.	+	0	ID=MCCPJLKD_00967;inference=ab initio prediction:Prodigal:2.6;locus_tag=MCCPJLKD_00967;product=hypothetical protein
1	Prodigal:2.6	CDS	1028412	1029158	.	+	0	ID=MCCPJLKD_00968;inference=ab initio prediction:Prodigal:2.6;locus_tag=MCCPJLKD_00968;product=hypothetical protein
1	Prodigal:2.6	CDS	1029160	1029552	.	+	0	ID=MCCPJLKD_00969;inference=ab initio prediction:Prodigal:2.6;locus_tag=MCCPJLKD_00969;product=hypothetical protein
1	Prodigal:2.6	CDS	1029536	1030129	.	+	0	ID=MCCPJLKD_00970;inference=ab initio prediction:Prodigal:2.6;locus_tag=MCCPJLKD_00970;product=hypothetical protein
1	Prodigal:2.6	CDS	1030331	1030912	.	+	0	ID=MCCPJLKD_00971;inference=ab initio prediction:Prodigal:2.6;locus_tag=MCCPJLKD_00971;product=hypothetical protein
1	Prodigal:2.6	CDS	1030902	1032440	.	+	0	ID=MCCPJLKD_00972;inference=ab initio prediction:Prodigal:2.6;locus_tag=MCCPJLKD_00972;product=hypothetical protein
1	Prodigal:2.6	CDS	1032548	1033270	.	+	0	ID=MCCPJLKD_00973;inference=ab initio prediction:Prodigal:2.6,similar to AA sequence:UniProtKB:P33015;locus_tag=MCCPJLKD_00973;note=UPF0394 inner membrane protein YeeE;product=hypothetical protein
1	Prodigal:2.6	CDS	1033322	1033546	.	+	0	ID=MCCPJLKD_00974;Name=yeeD;dbxref=COG:COG0425;gene=yeeD;inference=ab initio prediction:Prodigal:2.6,similar to AA sequence:UniProtKB:P33014;locus_tag=MCCPJLKD_00974;product=Putative sulfur carrier protein YeeD
1	Prodigal:2.6	CDS	1033980	1035230	.	+	0	ID=MCCPJLKD_00975;Name=nrgA;gene=nrgA;inference=ab initio prediction:Prodigal:2.6,similar to AA sequence:UniProtKB:Q07429;locus_tag=MCCPJLKD_00975;product=Ammonium transporter
1	Prodigal:2.6	CDS	1035366	1036319	.	+	0	ID=MCCPJLKD_00976;Name=treR;dbxref=COG:COG1609;gene=treR;inference=ab initio prediction:Prodigal:2.6,similar to AA sequence:UniProtKB:P36673;locus_tag=MCCPJLKD_00976;product=HTH-type transcriptional regulator TreR
1	Prodigal:2.6	CDS	1036579	1038051	.	+	0	ID=MCCPJLKD_00977;eC_number=3.2.1.26;Name=scrB;dbxref=COG:COG1621;gene=scrB;inference=ab initio prediction:Prodigal:2.6,similar to AA sequence:UniProtKB:P13394;locus_tag=MCCPJLKD_00977;product=Sucrose-6-phosphate hydrolase
1	Prodigal:2.6	CDS	1038058	1039017	.	+	0	ID=MCCPJLKD_00978;eC_number=2.7.1.4;Name=scrK;dbxref=COG:COG0524;gene=scrK;inference=ab initio prediction:Prodigal:2.6,similar to AA sequence:UniProtKB:P26420;locus_tag=MCCPJLKD_00978;product=Fructokinase
1	Prodigal:2.6	CDS	1039085	1039801	.	-	0	ID=MCCPJLKD_00979;Name=agrA;dbxref=COG:COG3279;gene=agrA;inference=ab initio prediction:Prodigal:2.6,similar to AA sequence:UniProtKB:Q5HEG2;locus_tag=MCCPJLKD_00979;product=Accessory gene regulator A
1	Prodigal:2.6	CDS	1039818	1041107	.	-	0	ID=MCCPJLKD_00980;inference=ab initio prediction:Prodigal:2.6;locus_tag=MCCPJLKD_00980;product=hypothetical protein
1	Prodigal:2.6	CDS	1041134	1041274	.	-	0	ID=MCCPJLKD_00981;inference=ab initio prediction:Prodigal:2.6;locus_tag=MCCPJLKD_00981;product=hypothetical protein
1	Prodigal:2.6	CDS	1041258	1041842	.	-	0	ID=MCCPJLKD_00982;eC_number=3.4.-.-;Name=agrB;dbxref=COG:COG4512;gene=agrB;inference=ab initio prediction:Prodigal:2.6,similar to AA sequence:UniProtKB:P0C1P7;locus_tag=MCCPJLKD_00982;product=Accessory gene regulator protein B
1	Prodigal:2.6	CDS	1042618	1043403	.	-	0	ID=MCCPJLKD_00983;eC_number=3.5.1.3;Name=yafV;gene=yafV;inference=ab initio prediction:Prodigal:2.6,similar to AA sequence:UniProtKB:P0DP65;locus_tag=MCCPJLKD_00983;product=Omega-amidase YafV
1	Prodigal:2.6	CDS	1043755	1045101	.	+	0	ID=MCCPJLKD_00984;inference=ab initio prediction:Prodigal:2.6;locus_tag=MCCPJLKD_00984;product=hypothetical protein
1	Prodigal:2.6	CDS	1045161	1045901	.	-	0	ID=MCCPJLKD_00985;inference=ab initio prediction:Prodigal:2.6;locus_tag=MCCPJLKD_00985;product=hypothetical protein
1	Prodigal:2.6	CDS	1046076	1046360	.	+	0	ID=MCCPJLKD_00986;Name=groS;gene=groS;inference=ab initio prediction:Prodigal:2.6,similar to AA sequence:UniProtKB:P99104;locus_tag=MCCPJLKD_00986;product=10 kDa chaperonin
1	Prodigal:2.6	CDS	1046416	1048035	.	+	0	ID=MCCPJLKD_00987;Name=groL;gene=groL;inference=ab initio prediction:Prodigal:2.6,similar to AA sequence:UniProtKB:P99083;locus_tag=MCCPJLKD_00987;product=60 kDa chaperonin
1	Prodigal:2.6	CDS	1048104	1049279	.	-	0	ID=MCCPJLKD_00988;Name=Int-Tn;gene=Int-Tn;inference=ab initio prediction:Prodigal:2.6,similar to AA sequence:UniProtKB:P22886;locus_tag=MCCPJLKD_00988;product=Transposase from transposon Tn916
1	Prodigal:2.6	CDS	1049288	1049872	.	-	0	ID=MCCPJLKD_00989;inference=ab initio prediction:Prodigal:2.6;locus_tag=MCCPJLKD_00989;product=hypothetical protein
1	Prodigal:2.6	CDS	1049969	1050187	.	+	0	ID=MCCPJLKD_00990;inference=ab initio prediction:Prodigal:2.6;locus_tag=MCCPJLKD_00990;product=hypothetical protein
1	Prodigal:2.6	CDS	1050191	1050814	.	+	0	ID=MCCPJLKD_00991;inference=ab initio prediction:Prodigal:2.6;locus_tag=MCCPJLKD_00991;product=hypothetical protein
1	Prodigal:2.6	CDS	1050828	1051148	.	+	0	ID=MCCPJLKD_00992;inference=ab initio prediction:Prodigal:2.6;locus_tag=MCCPJLKD_00992;product=hypothetical protein
1	Prodigal:2.6	CDS	1051141	1051284	.	+	0	ID=MCCPJLKD_00993;inference=ab initio prediction:Prodigal:2.6;locus_tag=MCCPJLKD_00993;product=hypothetical protein
1	Prodigal:2.6	CDS	1051288	1051491	.	+	0	ID=MCCPJLKD_00994;inference=ab initio prediction:Prodigal:2.6;locus_tag=MCCPJLKD_00994;product=hypothetical protein
1	Prodigal:2.6	CDS	1051493	1051840	.	+	0	ID=MCCPJLKD_00995;inference=ab initio prediction:Prodigal:2.6;locus_tag=MCCPJLKD_00995;product=hypothetical protein
1	Prodigal:2.6	CDS	1051840	1052136	.	+	0	ID=MCCPJLKD_00996;inference=ab initio prediction:Prodigal:2.6;locus_tag=MCCPJLKD_00996;product=hypothetical protein
1	Prodigal:2.6	CDS	1052195	1053802	.	+	0	ID=MCCPJLKD_00997;inference=ab initio prediction:Prodigal:2.6;locus_tag=MCCPJLKD_00997;product=hypothetical protein
1	Prodigal:2.6	CDS	1053968	1054771	.	+	0	ID=MCCPJLKD_00998;inference=ab initio prediction:Prodigal:2.6;locus_tag=MCCPJLKD_00998;product=hypothetical protein
1	Prodigal:2.6	CDS	1054758	1055033	.	+	0	ID=MCCPJLKD_00999;inference=ab initio prediction:Prodigal:2.6;locus_tag=MCCPJLKD_00999;product=hypothetical protein
1	Prodigal:2.6	CDS	1055036	1055410	.	+	0	ID=MCCPJLKD_01000;inference=ab initio prediction:Prodigal:2.6;locus_tag=MCCPJLKD_01000;product=hypothetical protein
1	Prodigal:2.6	CDS	1055625	1056245	.	+	0	ID=MCCPJLKD_01001;inference=ab initio prediction:Prodigal:2.6;locus_tag=MCCPJLKD_01001;product=hypothetical protein
1	Prodigal:2.6	CDS	1056258	1056716	.	+	0	ID=MCCPJLKD_01002;inference=ab initio prediction:Prodigal:2.6;locus_tag=MCCPJLKD_01002;product=hypothetical protein
1	Prodigal:2.6	CDS	1058027	1058500	.	+	0	ID=MCCPJLKD_01003;inference=ab initio prediction:Prodigal:2.6;locus_tag=MCCPJLKD_01003;product=hypothetical protein
1	Prodigal:2.6	CDS	1058561	1059094	.	+	0	ID=MCCPJLKD_01004;inference=ab initio prediction:Prodigal:2.6;locus_tag=MCCPJLKD_01004;product=hypothetical protein
1	Prodigal:2.6	CDS	1059091	1059408	.	+	0	ID=MCCPJLKD_01005;inference=ab initio prediction:Prodigal:2.6;locus_tag=MCCPJLKD_01005;product=hypothetical protein
1	Prodigal:2.6	CDS	1059441	1059731	.	+	0	ID=MCCPJLKD_01006;inference=ab initio prediction:Prodigal:2.6;locus_tag=MCCPJLKD_01006;product=hypothetical protein
1	Prodigal:2.6	CDS	1060828	1060962	.	-	0	ID=MCCPJLKD_01007;inference=ab initio prediction:Prodigal:2.6;locus_tag=MCCPJLKD_01007;product=hypothetical protein
1	Prodigal:2.6	CDS	1061062	1061448	.	+	0	ID=MCCPJLKD_01008;inference=ab initio prediction:Prodigal:2.6;locus_tag=MCCPJLKD_01008;product=hypothetical protein
1	Prodigal:2.6	CDS	1061568	1061747	.	+	0	ID=MCCPJLKD_01009;inference=ab initio prediction:Prodigal:2.6;locus_tag=MCCPJLKD_01009;product=hypothetical protein
1	Prodigal:2.6	CDS	1061754	1062383	.	+	0	ID=MCCPJLKD_01010;inference=ab initio prediction:Prodigal:2.6;locus_tag=MCCPJLKD_01010;product=hypothetical protein
1	Prodigal:2.6	CDS	1062527	1063348	.	+	0	ID=MCCPJLKD_01011;inference=ab initio prediction:Prodigal:2.6;locus_tag=MCCPJLKD_01011;product=hypothetical protein
1	Prodigal:2.6	CDS	1063645	1064142	.	-	0	ID=MCCPJLKD_01012;inference=ab initio prediction:Prodigal:2.6;locus_tag=MCCPJLKD_01012;product=hypothetical protein
1	Prodigal:2.6	CDS	1064769	1065800	.	+	0	ID=MCCPJLKD_01013;inference=ab initio prediction:Prodigal:2.6;locus_tag=MCCPJLKD_01013;product=hypothetical protein
1	Prodigal:2.6	CDS	1066231	1067520	.	-	0	ID=MCCPJLKD_01014;eC_number=2.6.1.57;Name=tyrB;dbxref=COG:COG1448;gene=tyrB;inference=ab initio prediction:Prodigal:2.6,similar to AA sequence:UniProtKB:P04693;locus_tag=MCCPJLKD_01014;product=Aromatic-amino-acid aminotransferase
1	Prodigal:2.6	CDS	1067994	1068164	.	+	0	ID=MCCPJLKD_01015;inference=ab initio prediction:Prodigal:2.6;locus_tag=MCCPJLKD_01015;product=hypothetical protein
1	Prodigal:2.6	CDS	1068481	1068858	.	+	0	ID=MCCPJLKD_01016;Name=ytrA;dbxref=COG:COG1725;gene=ytrA;inference=ab initio prediction:Prodigal:2.6,similar to AA sequence:UniProtKB:O34712;locus_tag=MCCPJLKD_01016;product=HTH-type transcriptional repressor YtrA
1	Prodigal:2.6	CDS	1068858	1069772	.	+	0	ID=MCCPJLKD_01017;Name=ytrB_1;dbxref=COG:COG1131;gene=ytrB_1;inference=ab initio prediction:Prodigal:2.6,similar to AA sequence:UniProtKB:O34641;locus_tag=MCCPJLKD_01017;product=ABC transporter ATP-binding protein YtrB
1	Prodigal:2.6	CDS	1069753	1070412	.	+	0	ID=MCCPJLKD_01018;inference=ab initio prediction:Prodigal:2.6;locus_tag=MCCPJLKD_01018;product=hypothetical protein
1	Prodigal:2.6	CDS	1070433	1071305	.	+	0	ID=MCCPJLKD_01019;eC_number=3.6.3.-;Name=yxlF;dbxref=COG:COG1131;gene=yxlF;inference=ab initio prediction:Prodigal:2.6,similar to AA sequence:UniProtKB:P94374;locus_tag=MCCPJLKD_01019;product=putative ABC transporter ATP-binding protein YxlF
1	Prodigal:2.6	CDS	1071305	1072036	.	+	0	ID=MCCPJLKD_01020;inference=ab initio prediction:Prodigal:2.6;locus_tag=MCCPJLKD_01020;product=hypothetical protein
1	Prodigal:2.6	CDS	1072167	1072496	.	-	0	ID=MCCPJLKD_01021;inference=ab initio prediction:Prodigal:2.6;locus_tag=MCCPJLKD_01021;product=hypothetical protein
1	Prodigal:2.6	CDS	1072767	1073312	.	+	0	ID=MCCPJLKD_01022;inference=ab initio prediction:Prodigal:2.6;locus_tag=MCCPJLKD_01022;product=hypothetical protein
1	Prodigal:2.6	CDS	1073365	1073922	.	+	0	ID=MCCPJLKD_01023;inference=ab initio prediction:Prodigal:2.6;locus_tag=MCCPJLKD_01023;product=hypothetical protein
1	Prodigal:2.6	CDS	1073919	1074755	.	+	0	ID=MCCPJLKD_01024;inference=ab initio prediction:Prodigal:2.6;locus_tag=MCCPJLKD_01024;product=hypothetical protein
1	Prodigal:2.6	CDS	1074809	1075849	.	-	0	ID=MCCPJLKD_01025;inference=ab initio prediction:Prodigal:2.6;locus_tag=MCCPJLKD_01025;product=hypothetical protein
1	Prodigal:2.6	CDS	1076231	1076401	.	+	0	ID=MCCPJLKD_01026;inference=ab initio prediction:Prodigal:2.6;locus_tag=MCCPJLKD_01026;product=hypothetical protein
1	Prodigal:2.6	CDS	1076615	1076872	.	-	0	ID=MCCPJLKD_01027;inference=ab initio prediction:Prodigal:2.6;locus_tag=MCCPJLKD_01027;product=hypothetical protein
1	Prodigal:2.6	CDS	1077102	1078214	.	+	0	ID=MCCPJLKD_01028;Name=xerC_5;dbxref=COG:COG4974;gene=xerC_5;inference=ab initio prediction:Prodigal:2.6,similar to AA sequence:UniProtKB:P39776;locus_tag=MCCPJLKD_01028;product=Tyrosine recombinase XerC
1	Prodigal:2.6	CDS	1078211	1080280	.	+	0	ID=MCCPJLKD_01029;Name=xerC_6;dbxref=COG:COG4974;gene=xerC_6;inference=ab initio prediction:Prodigal:2.6,similar to AA sequence:UniProtKB:P39776;locus_tag=MCCPJLKD_01029;product=Tyrosine recombinase XerC
1	Prodigal:2.6	CDS	1080289	1080654	.	+	0	ID=MCCPJLKD_01030;inference=ab initio prediction:Prodigal:2.6;locus_tag=MCCPJLKD_01030;product=hypothetical protein
1	Prodigal:2.6	CDS	1080659	1082029	.	+	0	ID=MCCPJLKD_01031;inference=ab initio prediction:Prodigal:2.6;locus_tag=MCCPJLKD_01031;product=hypothetical protein
1	Prodigal:2.6	CDS	1082072	1082482	.	-	0	ID=MCCPJLKD_01032;inference=ab initio prediction:Prodigal:2.6;locus_tag=MCCPJLKD_01032;product=hypothetical protein
1	Prodigal:2.6	CDS	1082796	1083641	.	-	0	ID=MCCPJLKD_01033;eC_number=3.5.2.6;Name=blaZ;gene=blaZ;inference=ab initio prediction:Prodigal:2.6,similar to AA sequence:UniProtKB:P00807;locus_tag=MCCPJLKD_01033;product=Beta-lactamase
1	Prodigal:2.6	CDS	1083748	1085505	.	+	0	ID=MCCPJLKD_01034;Name=blaR1;gene=blaR1;inference=ab initio prediction:Prodigal:2.6,similar to AA sequence:UniProtKB:P18357;locus_tag=MCCPJLKD_01034;product=Regulatory protein BlaR1
1	Prodigal:2.6	CDS	1085495	1085875	.	+	0	ID=MCCPJLKD_01035;Name=blaI_1;gene=blaI_1;inference=ab initio prediction:Prodigal:2.6,similar to AA sequence:UniProtKB:P0A042;locus_tag=MCCPJLKD_01035;product=Penicillinase repressor
1	Prodigal:2.6	CDS	1085927	1086064	.	-	0	ID=MCCPJLKD_01036;inference=ab initio prediction:Prodigal:2.6;locus_tag=MCCPJLKD_01036;product=hypothetical protein
1	Prodigal:2.6	CDS	1086300	1087328	.	+	0	ID=MCCPJLKD_01037;inference=ab initio prediction:Prodigal:2.6,similar to AA sequence:UniProtKB:Q7A4P4;locus_tag=MCCPJLKD_01037;product=putative protein
1	Prodigal:2.6	CDS	1087440	1088819	.	-	0	ID=MCCPJLKD_01038;eC_number=1.2.1.3;Name=alkH;gene=alkH;inference=ab initio prediction:Prodigal:2.6,similar to AA sequence:UniProtKB:P12693;locus_tag=MCCPJLKD_01038;product=Aldehyde dehydrogenase
1	Prodigal:2.6	CDS	1089119	1090048	.	-	0	ID=MCCPJLKD_01039;eC_number=3.6.1.1;Name=ppaC;dbxref=COG:COG1227;gene=ppaC;inference=ab initio prediction:Prodigal:2.6,similar to AA sequence:UniProtKB:P65752;locus_tag=MCCPJLKD_01039;product=putative manganese-dependent inorganic pyrophosphatase
1	Prodigal:2.6	CDS	1090103	1090657	.	-	0	ID=MCCPJLKD_01040;eC_number=3.5.1.19;Name=pncA;dbxref=COG:COG1335;gene=pncA;inference=ab initio prediction:Prodigal:2.6,similar to AA sequence:UniProtKB:I6XD65;locus_tag=MCCPJLKD_01040;product=Nicotinamidase/pyrazinamidase
1	Prodigal:2.6	CDS	1090849	1091946	.	+	0	ID=MCCPJLKD_01041;Name=pfbA;dbxref=COG:COG5434;gene=pfbA;inference=ab initio prediction:Prodigal:2.6,similar to AA sequence:UniProtKB:Q8CYC9;locus_tag=MCCPJLKD_01041;product=Plasmin and fibronectin-binding protein A
1	Prodigal:2.6	CDS	1092397	1093200	.	-	0	ID=MCCPJLKD_01042;Name=pheA;dbxref=COG:COG0077;gene=pheA;inference=ab initio prediction:Prodigal:2.6,similar to AA sequence:UniProtKB:P0A9J8;locus_tag=MCCPJLKD_01042;product=P-protein
1	Prodigal:2.6	CDS	1093219	1094286	.	-	0	ID=MCCPJLKD_01043;eC_number=1.14.14.47;Name=nos;gene=nos;inference=ab initio prediction:Prodigal:2.6,similar to AA sequence:UniProtKB:P0A093;locus_tag=MCCPJLKD_01043;product=Nitric oxide synthase oxygenase
1	Prodigal:2.6	CDS	1094478	1095947	.	+	0	ID=MCCPJLKD_01044;eC_number=6.3.4.21;Name=pncB2;gene=pncB2;inference=ab initio prediction:Prodigal:2.6,similar to AA sequence:UniProtKB:P9WJI6;locus_tag=MCCPJLKD_01044;product=Nicotinate phosphoribosyltransferase pncB2
1	Prodigal:2.6	CDS	1095940	1096767	.	+	0	ID=MCCPJLKD_01045;eC_number=6.3.1.5;Name=nadE;gene=nadE;inference=ab initio prediction:Prodigal:2.6,similar to AA sequence:UniProtKB:P99150;locus_tag=MCCPJLKD_01045;product=NH(3)-dependent NAD(+) synthetase
1	Prodigal:2.6	CDS	1096841	1097467	.	+	0	ID=MCCPJLKD_01046;inference=ab initio prediction:Prodigal:2.6,similar to AA sequence:UniProtKB:P61544;locus_tag=MCCPJLKD_01046;note=UPF0316 protein SA1727;product=hypothetical protein
1	Prodigal:2.6	CDS	1097451	1097630	.	+	0	ID=MCCPJLKD_01047;inference=ab initio prediction:Prodigal:2.6;locus_tag=MCCPJLKD_01047;product=hypothetical protein
1	Prodigal:2.6	CDS	1098042	1099337	.	+	0	ID=MCCPJLKD_01048;eC_number=4.3.2.2;Name=purB;gene=purB;inference=ab initio prediction:Prodigal:2.6,similar to AA sequence:UniProtKB:Q7A4Q3;locus_tag=MCCPJLKD_01048;product=Adenylosuccinate lyase
1	Prodigal:2.6	CDS	1099462	1099764	.	+	0	ID=MCCPJLKD_01049;inference=ab initio prediction:Prodigal:2.6;locus_tag=MCCPJLKD_01049;product=hypothetical protein
1	Prodigal:2.6	CDS	1100088	1100780	.	+	0	ID=MCCPJLKD_01050;eC_number=2.5.1.-;Name=pcrB;dbxref=COG:COG1646;gene=pcrB;inference=ab initio prediction:Prodigal:2.6,similar to AA sequence:UniProtKB:Q53726;locus_tag=MCCPJLKD_01050;product=Heptaprenylglyceryl phosphate synthase
1	Prodigal:2.6	CDS	1100777	1102966	.	+	0	ID=MCCPJLKD_01051;eC_number=3.6.4.12;Name=pcrA;gene=pcrA;inference=ab initio prediction:Prodigal:2.6,similar to AA sequence:UniProtKB:P64319;locus_tag=MCCPJLKD_01051;product=ATP-dependent DNA helicase PcrA
1	Prodigal:2.6	CDS	1102970	1104967	.	+	0	ID=MCCPJLKD_01052;eC_number=6.5.1.2;Name=ligA;dbxref=COG:COG0272;gene=ligA;inference=ab initio prediction:Prodigal:2.6,similar to AA sequence:UniProtKB:Q9AIU7;locus_tag=MCCPJLKD_01052;product=DNA ligase
1	Prodigal:2.6	CDS	1104987	1106195	.	+	0	ID=MCCPJLKD_01053;inference=ab initio prediction:Prodigal:2.6;locus_tag=MCCPJLKD_01053;product=hypothetical protein
1	Prodigal:2.6	CDS	1106518	1108053	.	-	0	ID=MCCPJLKD_01054;Name=putP;dbxref=COG:COG0591;gene=putP;inference=ab initio prediction:Prodigal:2.6,similar to AA sequence:UniProtKB:Q2FWY7;locus_tag=MCCPJLKD_01054;product=Sodium/proline symporter
1	Prodigal:2.6	CDS	1108431	1108733	.	+	0	ID=MCCPJLKD_01055;eC_number=6.3.5.-;Name=gatC;dbxref=COG:COG0721;gene=gatC;inference=ab initio prediction:Prodigal:2.6,similar to AA sequence:UniProtKB:P68807;locus_tag=MCCPJLKD_01055;product=Aspartyl/glutamyl-tRNA(Asn/Gln) amidotransferase subunit C
1	Prodigal:2.6	CDS	1108735	1110192	.	+	0	ID=MCCPJLKD_01056;eC_number=6.3.5.7;Name=gatA;dbxref=COG:COG0154;gene=gatA;inference=ab initio prediction:Prodigal:2.6,similar to AA sequence:UniProtKB:P63488;locus_tag=MCCPJLKD_01056;product=Glutamyl-tRNA(Gln) amidotransferase subunit A
1	Prodigal:2.6	CDS	1110205	1111632	.	+	0	ID=MCCPJLKD_01057;eC_number=6.3.5.-;Name=gatB;dbxref=COG:COG0064;gene=gatB;inference=ab initio prediction:Prodigal:2.6,similar to AA sequence:UniProtKB:P64201;locus_tag=MCCPJLKD_01057;product=Aspartyl/glutamyl-tRNA(Asn/Gln) amidotransferase subunit B
1	Prodigal:2.6	CDS	1111857	1112807	.	+	0	ID=MCCPJLKD_01058;eC_number=2.7.1.107;Name=dagK;gene=dagK;inference=ab initio prediction:Prodigal:2.6,similar to AA sequence:UniProtKB:Q6GFF9;locus_tag=MCCPJLKD_01058;product=Diacylglycerol kinase
1	Prodigal:2.6	CDS	1112839	1114257	.	+	0	ID=MCCPJLKD_01059;eC_number=2.1.1.189;Name=rlmCD;dbxref=COG:COG2265;gene=rlmCD;inference=ab initio prediction:Prodigal:2.6,similar to AA sequence:UniProtKB:O31503;locus_tag=MCCPJLKD_01059;product=23S rRNA (uracil-C(5))-methyltransferase RlmCD
1	Prodigal:2.6	CDS	1114401	1114943	.	+	0	ID=MCCPJLKD_01060;inference=ab initio prediction:Prodigal:2.6;locus_tag=MCCPJLKD_01060;product=hypothetical protein
1	Prodigal:2.6	CDS	1115253	1116323	.	+	0	ID=MCCPJLKD_01061;eC_number=2.7.7.7;Name=dinB;dbxref=COG:COG0389;gene=dinB;inference=ab initio prediction:Prodigal:2.6,similar to AA sequence:UniProtKB:Q47155;locus_tag=MCCPJLKD_01061;product=DNA polymerase IV
1	Prodigal:2.6	CDS	1116354	1116908	.	-	0	ID=MCCPJLKD_01062;eC_number=3.1.-.-;dbxref=COG:COG0322;inference=ab initio prediction:Prodigal:2.6,similar to AA sequence:UniProtKB:P9WLJ1;locus_tag=MCCPJLKD_01062;product=Putative bifunctional exonuclease/endonuclease protein
1	Prodigal:2.6	CDS	1117097	1117597	.	-	0	ID=MCCPJLKD_01063;eC_number=1.16.3.2;Name=ftnA;dbxref=COG:COG1528;gene=ftnA;inference=ab initio prediction:Prodigal:2.6,similar to AA sequence:UniProtKB:Q2FWZ8;locus_tag=MCCPJLKD_01063;product=Bacterial non-heme ferritin
1	Prodigal:2.6	CDS	1117819	1119132	.	+	0	ID=MCCPJLKD_01064;eC_number=6.3.2.10;Name=murF_3;gene=murF_3;inference=ab initio prediction:Prodigal:2.6,protein motif:HAMAP:MF_02019;locus_tag=MCCPJLKD_01064;product=UDP-N-acetylmuramoyl-tripeptide--D-alanyl-D-alanine ligase
1	Prodigal:2.6	CDS	1119134	1119859	.	+	0	ID=MCCPJLKD_01065;Name=cobQ;gene=cobQ;inference=ab initio prediction:Prodigal:2.6,protein motif:HAMAP:MF_00028;locus_tag=MCCPJLKD_01065;product=Cobyric acid synthase
1	Prodigal:2.6	CDS	1120300	1120836	.	+	0	ID=MCCPJLKD_01066;inference=ab initio prediction:Prodigal:2.6;locus_tag=MCCPJLKD_01066;product=hypothetical protein
1	Prodigal:2.6	CDS	1120987	1121973	.	-	0	ID=MCCPJLKD_01067;inference=ab initio prediction:Prodigal:2.6;locus_tag=MCCPJLKD_01067;product=hypothetical protein
1	Prodigal:2.6	CDS	1122147	1122902	.	+	0	ID=MCCPJLKD_01068;eC_number=3.4.11.18;Name=map;dbxref=COG:COG0024;gene=map;inference=ab initio prediction:Prodigal:2.6,similar to AA sequence:UniProtKB:P0A078;locus_tag=MCCPJLKD_01068;product=Methionine aminopeptidase
1	Prodigal:2.6	CDS	1123060	1123446	.	+	0	ID=MCCPJLKD_01069;inference=ab initio prediction:Prodigal:2.6;locus_tag=MCCPJLKD_01069;product=hypothetical protein
1	Prodigal:2.6	CDS	1123461	1124162	.	+	0	ID=MCCPJLKD_01070;Name=liaF;dbxref=COG:COG4758;gene=liaF;inference=ab initio prediction:Prodigal:2.6,similar to AA sequence:UniProtKB:O32199;locus_tag=MCCPJLKD_01070;product=Protein LiaF
1	Prodigal:2.6	CDS	1124159	1125205	.	+	0	ID=MCCPJLKD_01071;eC_number=2.7.13.3;Name=vraS;gene=vraS;inference=ab initio prediction:Prodigal:2.6,similar to AA sequence:UniProtKB:Q99SZ7;locus_tag=MCCPJLKD_01071;product=Sensor protein VraS
1	Prodigal:2.6	CDS	1125195	1125824	.	+	0	ID=MCCPJLKD_01072;Name=vraR_1;dbxref=COG:COG2197;gene=vraR_1;inference=ab initio prediction:Prodigal:2.6,similar to AA sequence:UniProtKB:Q7A2Q1;locus_tag=MCCPJLKD_01072;product=Response regulator protein VraR
1	Prodigal:2.6	CDS	1125881	1127059	.	-	0	ID=MCCPJLKD_01073;inference=ab initio prediction:Prodigal:2.6,similar to AA sequence:UniProtKB:P0A8K8;locus_tag=MCCPJLKD_01073;note=UPF0761 membrane protein YihY;product=hypothetical protein
1	Prodigal:2.6	CDS	1127466	1127750	.	-	0	ID=MCCPJLKD_01074;inference=ab initio prediction:Prodigal:2.6;locus_tag=MCCPJLKD_01074;product=hypothetical protein
1	Prodigal:2.6	CDS	1127758	1128222	.	-	0	ID=MCCPJLKD_01075;eC_number=3.1.3.48;Name=ptpA;gene=ptpA;inference=ab initio prediction:Prodigal:2.6,similar to AA sequence:UniProtKB:Q7A4S1;locus_tag=MCCPJLKD_01075;product=Low molecular weight protein-tyrosine-phosphatase PtpA
1	Prodigal:2.6	CDS	1128363	1128578	.	+	0	ID=MCCPJLKD_01076;inference=ab initio prediction:Prodigal:2.6,similar to AA sequence:UniProtKB:Q7A4S2;locus_tag=MCCPJLKD_01076;note=UPF0435 protein SA1696;product=hypothetical protein
1	Prodigal:2.6	CDS	1128580	1129821	.	+	0	ID=MCCPJLKD_01077;eC_number=3.4.11.-;Name=pepS;dbxref=COG:COG2309;gene=pepS;inference=ab initio prediction:Prodigal:2.6,similar to AA sequence:UniProtKB:Q9X4A7;locus_tag=MCCPJLKD_01077;product=Aminopeptidase PepS
1	Prodigal:2.6	CDS	1129901	1130431	.	+	0	ID=MCCPJLKD_01078;eC_number=3.1.2.-;dbxref=COG:COG1607;inference=ab initio prediction:Prodigal:2.6,similar to AA sequence:UniProtKB:P44886;locus_tag=MCCPJLKD_01078;product=putative acyl-CoA thioester hydrolase
1	Prodigal:2.6	CDS	1130568	1131710	.	-	0	ID=MCCPJLKD_01079;eC_number=4.3.99.3;Name=queE_1;gene=queE_1;inference=ab initio prediction:Prodigal:2.6,protein motif:HAMAP:MF_00917;locus_tag=MCCPJLKD_01079;product=7-carboxy-7-deazaguanine synthase
1	Prodigal:2.6	CDS	1131869	1132030	.	+	0	ID=MCCPJLKD_01080;inference=ab initio prediction:Prodigal:2.6;locus_tag=MCCPJLKD_01080;product=hypothetical protein
1	Prodigal:2.6	CDS	1132330	1132848	.	+	0	ID=MCCPJLKD_01081;dbxref=COG:COG0693;inference=ab initio prediction:Prodigal:2.6,similar to AA sequence:UniProtKB:P0A0K0;locus_tag=MCCPJLKD_01081;product=putative protein
1	Prodigal:2.6	CDS	1133169	1133978	.	+	0	ID=MCCPJLKD_01082;eC_number=2.4.1.129;Name=mgt;dbxref=COG:COG0744;gene=mgt;inference=ab initio prediction:Prodigal:2.6,similar to AA sequence:UniProtKB:Q93Q23;locus_tag=MCCPJLKD_01082;product=Monofunctional glycosyltransferase
1	Prodigal:2.6	CDS	1134256	1135059	.	+	0	ID=MCCPJLKD_01083;Name=recX;gene=recX;inference=ab initio prediction:Prodigal:2.6,similar to AA sequence:UniProtKB:P66003;locus_tag=MCCPJLKD_01083;product=Regulatory protein RecX
1	Prodigal:2.6	CDS	1135052	1135366	.	+	0	ID=MCCPJLKD_01084;Name=yfhH;gene=yfhH;inference=ab initio prediction:Prodigal:2.6,similar to AA sequence:UniProtKB:O31576;locus_tag=MCCPJLKD_01084;product=putative protein YfhH
1	Prodigal:2.6	CDS	1135382	1136899	.	+	0	ID=MCCPJLKD_01085;eC_number=3.6.3.40;Name=tagH_1;gene=tagH_1;inference=ab initio prediction:Prodigal:2.6,similar to AA sequence:UniProtKB:Q7A713;locus_tag=MCCPJLKD_01085;product=Teichoic acids export ATP-binding protein TagH
1	Prodigal:2.6	CDS	1136908	1137738	.	+	0	ID=MCCPJLKD_01086;inference=ab initio prediction:Prodigal:2.6;locus_tag=MCCPJLKD_01086;product=hypothetical protein
1	Prodigal:2.6	CDS	1137924	1138898	.	-	0	ID=MCCPJLKD_01087;Name=yfhP;dbxref=COG:COG1988;gene=yfhP;inference=ab initio prediction:Prodigal:2.6,similar to AA sequence:UniProtKB:O31583;locus_tag=MCCPJLKD_01087;product=putative protein YfhP
1	Prodigal:2.6	CDS	1139079	1140122	.	+	0	ID=MCCPJLKD_01088;eC_number=3.2.2.-;Name=mutY;gene=mutY;inference=ab initio prediction:Prodigal:2.6,similar to AA sequence:UniProtKB:P83847;locus_tag=MCCPJLKD_01088;product=Adenine DNA glycosylase
1	Prodigal:2.6	CDS	1140229	1140771	.	+	0	ID=MCCPJLKD_01089;inference=ab initio prediction:Prodigal:2.6,similar to AA sequence:UniProtKB:Q97NV6;locus_tag=MCCPJLKD_01089;note=UPF0374 protein SP_1903;product=hypothetical protein
1	Prodigal:2.6	CDS	1141013	1142749	.	+	0	ID=MCCPJLKD_01090;eC_number=3.6.3.-;inference=ab initio prediction:Prodigal:2.6,similar to AA sequence:UniProtKB:Q7A4T3;locus_tag=MCCPJLKD_01090;product=Putative multidrug export ATP-binding/permease protein
1	Prodigal:2.6	CDS	1142909	1144003	.	-	0	ID=MCCPJLKD_01091;inference=ab initio prediction:Prodigal:2.6;locus_tag=MCCPJLKD_01091;product=hypothetical protein
1	Prodigal:2.6	CDS	1144310	1145599	.	-	0	ID=MCCPJLKD_01092;eC_number=5.4.3.8;Name=hemL2;gene=hemL2;inference=ab initio prediction:Prodigal:2.6,similar to AA sequence:UniProtKB:Q7A4T5;locus_tag=MCCPJLKD_01092;product=Glutamate-1-semialdehyde 2%2C1-aminomutase 2
1	Prodigal:2.6	CDS	1145680	1146138	.	+	0	ID=MCCPJLKD_01093;eC_number=1.11.1.15;Name=bcp;dbxref=COG:COG1225;gene=bcp;inference=ab initio prediction:Prodigal:2.6,similar to AA sequence:UniProtKB:Q83CY8;locus_tag=MCCPJLKD_01093;product=Putative peroxiredoxin bcp
1	Prodigal:2.6	CDS	1146141	1147091	.	+	0	ID=MCCPJLKD_01094;eC_number=1.1.1.310;Name=slcC;dbxref=COG:COG0111;gene=slcC;inference=ab initio prediction:Prodigal:2.6,similar to AA sequence:UniProtKB:Q1QWN6;locus_tag=MCCPJLKD_01094;product=(S)-sulfolactate dehydrogenase
1	Prodigal:2.6	CDS	1147187	1147639	.	+	0	ID=MCCPJLKD_01095;Name=perR;dbxref=COG:COG0735;gene=perR;inference=ab initio prediction:Prodigal:2.6,similar to AA sequence:UniProtKB:Q2G282;locus_tag=MCCPJLKD_01095;product=Peroxide-responsive repressor PerR
1	Aragorn:1.2	tRNA	1149936	1150012	.	+	.	ID=MCCPJLKD_01096;inference=COORDINATES:profile:Aragorn:1.2;locus_tag=MCCPJLKD_01096;product=tRNA-Ile(gat)
1	Aragorn:1.2	tRNA	1150033	1150108	.	+	.	ID=MCCPJLKD_01097;inference=COORDINATES:profile:Aragorn:1.2;locus_tag=MCCPJLKD_01097;product=tRNA-Ala(tgc)
1	Aragorn:1.2	tRNA	1153411	1153486	.	+	.	ID=MCCPJLKD_01098;inference=COORDINATES:profile:Aragorn:1.2;locus_tag=MCCPJLKD_01098;product=tRNA-Val(tac)
1	Aragorn:1.2	tRNA	1153493	1153568	.	+	.	ID=MCCPJLKD_01099;inference=COORDINATES:profile:Aragorn:1.2;locus_tag=MCCPJLKD_01099;product=tRNA-Thr(tgt)
1	Aragorn:1.2	tRNA	1153575	1153650	.	+	.	ID=MCCPJLKD_01100;inference=COORDINATES:profile:Aragorn:1.2;locus_tag=MCCPJLKD_01100;product=tRNA-Lys(ttt)
1	Aragorn:1.2	tRNA	1153659	1153741	.	+	.	ID=MCCPJLKD_01101;inference=COORDINATES:profile:Aragorn:1.2;locus_tag=MCCPJLKD_01101;product=tRNA-Leu(tag)
1	Aragorn:1.2	tRNA	1153745	1153819	.	+	.	ID=MCCPJLKD_01102;inference=COORDINATES:profile:Aragorn:1.2;locus_tag=MCCPJLKD_01102;product=tRNA-Gly(gcc)
1	Aragorn:1.2	tRNA	1153831	1153919	.	+	.	ID=MCCPJLKD_01103;inference=COORDINATES:profile:Aragorn:1.2;locus_tag=MCCPJLKD_01103;product=tRNA-Leu(taa)
1	Aragorn:1.2	tRNA	1153932	1154006	.	+	.	ID=MCCPJLKD_01104;inference=COORDINATES:profile:Aragorn:1.2;locus_tag=MCCPJLKD_01104;product=tRNA-Arg(acg)
1	Aragorn:1.2	tRNA	1154015	1154088	.	+	.	ID=MCCPJLKD_01105;inference=COORDINATES:profile:Aragorn:1.2;locus_tag=MCCPJLKD_01105;product=tRNA-Pro(tgg)
1	Aragorn:1.2	tRNA	1154105	1154180	.	+	.	ID=MCCPJLKD_01106;inference=COORDINATES:profile:Aragorn:1.2;locus_tag=MCCPJLKD_01106;product=tRNA-Ala(tgc)
1	Aragorn:1.2	tRNA	1154205	1154279	.	+	.	ID=MCCPJLKD_01107;inference=COORDINATES:profile:Aragorn:1.2;locus_tag=MCCPJLKD_01107;product=tRNA-Met(cat)
1	Aragorn:1.2	tRNA	1154306	1154379	.	+	.	ID=MCCPJLKD_01108;inference=COORDINATES:profile:Aragorn:1.2;locus_tag=MCCPJLKD_01108;product=tRNA-Met(cat)
1	Aragorn:1.2	tRNA	1154388	1154479	.	+	.	ID=MCCPJLKD_01109;inference=COORDINATES:profile:Aragorn:1.2;locus_tag=MCCPJLKD_01109;product=tRNA-Ser(tga)
1	Aragorn:1.2	tRNA	1154486	1154561	.	+	.	ID=MCCPJLKD_01110;inference=COORDINATES:profile:Aragorn:1.2;locus_tag=MCCPJLKD_01110;product=tRNA-Asp(gtc)
1	Aragorn:1.2	tRNA	1154599	1154691	.	+	.	ID=MCCPJLKD_01111;inference=COORDINATES:profile:Aragorn:1.2;locus_tag=MCCPJLKD_01111;product=tRNA-Ser(tga)
1	Aragorn:1.2	tRNA	1154703	1154776	.	+	.	ID=MCCPJLKD_01112;inference=COORDINATES:profile:Aragorn:1.2;locus_tag=MCCPJLKD_01112;product=tRNA-Met(cat)
1	Aragorn:1.2	tRNA	1154880	1154954	.	+	.	ID=MCCPJLKD_01113;inference=COORDINATES:profile:Aragorn:1.2;locus_tag=MCCPJLKD_01113;product=tRNA-Phe(gaa)
1	Aragorn:1.2	tRNA	1154962	1155037	.	+	.	ID=MCCPJLKD_01114;inference=COORDINATES:profile:Aragorn:1.2;locus_tag=MCCPJLKD_01114;product=tRNA-Thr(tgt)
1	Aragorn:1.2	tRNA	1155042	1155125	.	+	.	ID=MCCPJLKD_01115;inference=COORDINATES:profile:Aragorn:1.2;locus_tag=MCCPJLKD_01115;product=tRNA-Tyr(gta)
1	Aragorn:1.2	tRNA	1155134	1155207	.	+	.	ID=MCCPJLKD_01116;inference=COORDINATES:profile:Aragorn:1.2;locus_tag=MCCPJLKD_01116;product=tRNA-Trp(cca)
1	Aragorn:1.2	tRNA	1155210	1155283	.	+	.	ID=MCCPJLKD_01117;inference=COORDINATES:profile:Aragorn:1.2;locus_tag=MCCPJLKD_01117;product=tRNA-His(gtg)
1	Aragorn:1.2	tRNA	1155294	1155365	.	+	.	ID=MCCPJLKD_01118;inference=COORDINATES:profile:Aragorn:1.2;locus_tag=MCCPJLKD_01118;product=tRNA-Gln(ttg)
1	Aragorn:1.2	tRNA	1155371	1155444	.	+	.	ID=MCCPJLKD_01119;inference=COORDINATES:profile:Aragorn:1.2;locus_tag=MCCPJLKD_01119;product=tRNA-Cys(gca)
1	Aragorn:1.2	tRNA	1155454	1155528	.	+	.	ID=MCCPJLKD_01120;inference=COORDINATES:profile:Aragorn:1.2;locus_tag=MCCPJLKD_01120;product=tRNA-Gly(tcc)
1	Aragorn:1.2	tRNA	1155543	1155617	.	+	.	ID=MCCPJLKD_01121;inference=COORDINATES:profile:Aragorn:1.2;locus_tag=MCCPJLKD_01121;product=tRNA-Gly(tcc)
1	Aragorn:1.2	tRNA	1155744	1155827	.	+	.	ID=MCCPJLKD_01122;inference=COORDINATES:profile:Aragorn:1.2;locus_tag=MCCPJLKD_01122;product=tRNA-Leu(caa)
1	Prodigal:2.6	CDS	1155986	1157032	.	-	0	ID=MCCPJLKD_01123;Name=xerD_1;gene=xerD_1;inference=ab initio prediction:Prodigal:2.6,similar to AA sequence:UniProtKB:P0A0P0;locus_tag=MCCPJLKD_01123;product=Tyrosine recombinase XerD
1	Prodigal:2.6	CDS	1157078	1157647	.	-	0	ID=MCCPJLKD_01124;inference=ab initio prediction:Prodigal:2.6;locus_tag=MCCPJLKD_01124;product=hypothetical protein
1	Prodigal:2.6	CDS	1157766	1158938	.	+	0	ID=MCCPJLKD_01125;inference=ab initio prediction:Prodigal:2.6;locus_tag=MCCPJLKD_01125;product=hypothetical protein
1	Prodigal:2.6	CDS	1159218	1159556	.	+	0	ID=MCCPJLKD_01126;inference=ab initio prediction:Prodigal:2.6;locus_tag=MCCPJLKD_01126;product=hypothetical protein
1	Prodigal:2.6	CDS	1159540	1161174	.	+	0	ID=MCCPJLKD_01127;inference=ab initio prediction:Prodigal:2.6;locus_tag=MCCPJLKD_01127;product=hypothetical protein
1	Prodigal:2.6	CDS	1161190	1162326	.	+	0	ID=MCCPJLKD_01128;inference=ab initio prediction:Prodigal:2.6;locus_tag=MCCPJLKD_01128;product=hypothetical protein
1	Prodigal:2.6	CDS	1162326	1163072	.	+	0	ID=MCCPJLKD_01129;eC_number=3.4.21.92;Name=clpP1;gene=clpP1;inference=ab initio prediction:Prodigal:2.6,similar to AA sequence:UniProtKB:B0B803;locus_tag=MCCPJLKD_01129;product=ATP-dependent Clp protease proteolytic subunit 1
1	Prodigal:2.6	CDS	1163097	1164254	.	+	0	ID=MCCPJLKD_01130;inference=ab initio prediction:Prodigal:2.6;locus_tag=MCCPJLKD_01130;product=hypothetical protein
1	Prodigal:2.6	CDS	1164281	1164589	.	+	0	ID=MCCPJLKD_01131;inference=ab initio prediction:Prodigal:2.6;locus_tag=MCCPJLKD_01131;product=hypothetical protein
1	Prodigal:2.6	CDS	1164561	1164890	.	+	0	ID=MCCPJLKD_01132;inference=ab initio prediction:Prodigal:2.6;locus_tag=MCCPJLKD_01132;product=hypothetical protein
1	Prodigal:2.6	CDS	1164890	1165228	.	+	0	ID=MCCPJLKD_01133;inference=ab initio prediction:Prodigal:2.6;locus_tag=MCCPJLKD_01133;product=hypothetical protein
1	Prodigal:2.6	CDS	1165228	1165665	.	+	0	ID=MCCPJLKD_01134;inference=ab initio prediction:Prodigal:2.6;locus_tag=MCCPJLKD_01134;product=hypothetical protein
1	Prodigal:2.6	CDS	1165671	1166375	.	+	0	ID=MCCPJLKD_01135;inference=ab initio prediction:Prodigal:2.6;locus_tag=MCCPJLKD_01135;product=hypothetical protein
1	Prodigal:2.6	CDS	1166399	1166749	.	+	0	ID=MCCPJLKD_01136;inference=ab initio prediction:Prodigal:2.6;locus_tag=MCCPJLKD_01136;product=hypothetical protein
1	Prodigal:2.6	CDS	1166797	1167009	.	+	0	ID=MCCPJLKD_01137;inference=ab initio prediction:Prodigal:2.6;locus_tag=MCCPJLKD_01137;product=hypothetical protein
1	Prodigal:2.6	CDS	1167073	1171254	.	+	0	ID=MCCPJLKD_01138;Name=smc_1;gene=smc_1;inference=ab initio prediction:Prodigal:2.6,protein motif:HAMAP:MF_01894;locus_tag=MCCPJLKD_01138;product=Chromosome partition protein Smc
1	Prodigal:2.6	CDS	1171257	1172027	.	+	0	ID=MCCPJLKD_01139;inference=ab initio prediction:Prodigal:2.6;locus_tag=MCCPJLKD_01139;product=hypothetical protein
1	Prodigal:2.6	CDS	1172024	1175479	.	+	0	ID=MCCPJLKD_01140;inference=ab initio prediction:Prodigal:2.6;locus_tag=MCCPJLKD_01140;product=hypothetical protein
1	Prodigal:2.6	CDS	1175500	1175910	.	+	0	ID=MCCPJLKD_01141;inference=ab initio prediction:Prodigal:2.6;locus_tag=MCCPJLKD_01141;product=hypothetical protein
1	Prodigal:2.6	CDS	1175945	1176226	.	+	0	ID=MCCPJLKD_01142;inference=ab initio prediction:Prodigal:2.6;locus_tag=MCCPJLKD_01142;product=hypothetical protein
1	Prodigal:2.6	CDS	1176228	1176614	.	+	0	ID=MCCPJLKD_01143;inference=ab initio prediction:Prodigal:2.6;locus_tag=MCCPJLKD_01143;product=hypothetical protein
1	Prodigal:2.6	CDS	1176668	1177585	.	+	0	ID=MCCPJLKD_01144;eC_number=3.5.1.28;Name=cwlA;dbxref=COG:COG3409;gene=cwlA;inference=ab initio prediction:Prodigal:2.6,similar to AA sequence:UniProtKB:P24808;locus_tag=MCCPJLKD_01144;product=N-acetylmuramoyl-L-alanine amidase CwlA
1	Prodigal:2.6	CDS	1177698	1178300	.	+	0	ID=MCCPJLKD_01145;inference=ab initio prediction:Prodigal:2.6;locus_tag=MCCPJLKD_01145;product=hypothetical protein
1	Prodigal:2.6	CDS	1178281	1178409	.	+	0	ID=MCCPJLKD_01146;inference=ab initio prediction:Prodigal:2.6;locus_tag=MCCPJLKD_01146;product=hypothetical protein
1	Prodigal:2.6	CDS	1178645	1178962	.	+	0	ID=MCCPJLKD_01147;inference=ab initio prediction:Prodigal:2.6;locus_tag=MCCPJLKD_01147;product=hypothetical protein
1	Prodigal:2.6	CDS	1179414	1180262	.	+	0	ID=MCCPJLKD_01148;eC_number=3.4.21.19;Name=gseA;dbxref=COG:COG3591;gene=gseA;inference=ab initio prediction:Prodigal:2.6,similar to AA sequence:UniProtKB:P0C0Q1;locus_tag=MCCPJLKD_01148;product=Glutamyl endopeptidase
1	Prodigal:2.6	CDS	1180488	1181546	.	+	0	ID=MCCPJLKD_01149;inference=ab initio prediction:Prodigal:2.6;locus_tag=MCCPJLKD_01149;product=hypothetical protein
1	Prodigal:2.6	CDS	1181785	1182294	.	+	0	ID=MCCPJLKD_01150;Name=artP;dbxref=COG:COG0834;gene=artP;inference=ab initio prediction:Prodigal:2.6,similar to AA sequence:UniProtKB:P54535;locus_tag=MCCPJLKD_01150;product=Arginine-binding extracellular protein ArtP
1	Prodigal:2.6	CDS	1182248	1183243	.	+	0	ID=MCCPJLKD_01151;Name=artQ;dbxref=COG:COG0765;gene=artQ;inference=ab initio prediction:Prodigal:2.6,similar to AA sequence:UniProtKB:P54536;locus_tag=MCCPJLKD_01151;product=Arginine transport system permease protein ArtQ
1	Prodigal:2.6	CDS	1183230	1183958	.	+	0	ID=MCCPJLKD_01152;Name=artM;dbxref=COG:COG1126;gene=artM;inference=ab initio prediction:Prodigal:2.6,similar to AA sequence:UniProtKB:P54537;locus_tag=MCCPJLKD_01152;product=Arginine transport ATP-binding protein ArtM
1	Prodigal:2.6	CDS	1184455	1184610	.	+	0	ID=MCCPJLKD_01153;inference=ab initio prediction:Prodigal:2.6;locus_tag=MCCPJLKD_01153;product=hypothetical protein
1	Prodigal:2.6	CDS	1184820	1185950	.	+	0	ID=MCCPJLKD_01154;eC_number=1.17.99.6;Name=queG;dbxref=COG:COG1600;gene=queG;inference=ab initio prediction:Prodigal:2.6,similar to AA sequence:UniProtKB:P97030;locus_tag=MCCPJLKD_01154;product=Epoxyqueuosine reductase
1	Prodigal:2.6	CDS	1185947	1186417	.	+	0	ID=MCCPJLKD_01155;eC_number=2.1.1.207;Name=trmL;dbxref=COG:COG0219;gene=trmL;inference=ab initio prediction:Prodigal:2.6,similar to AA sequence:UniProtKB:Q74Y93;locus_tag=MCCPJLKD_01155;product=tRNA (cytidine(34)-2'-O)-methyltransferase
1	Prodigal:2.6	CDS	1186575	1187174	.	+	0	ID=MCCPJLKD_01156;eC_number=3.5.99.6;Name=nagB_1;gene=nagB_1;inference=ab initio prediction:Prodigal:2.6,protein motif:HAMAP:MF_01241;locus_tag=MCCPJLKD_01156;product=Glucosamine-6-phosphate deaminase
1	Prodigal:2.6	CDS	1187195	1187377	.	+	0	ID=MCCPJLKD_01157;inference=ab initio prediction:Prodigal:2.6;locus_tag=MCCPJLKD_01157;product=hypothetical protein
1	Prodigal:2.6	CDS	1187533	1187937	.	+	0	ID=MCCPJLKD_01158;inference=ab initio prediction:Prodigal:2.6;locus_tag=MCCPJLKD_01158;product=hypothetical protein
1	Prodigal:2.6	CDS	1188122	1189507	.	+	0	ID=MCCPJLKD_01159;eC_number=4.2.1.2;Name=fumC;gene=fumC;inference=ab initio prediction:Prodigal:2.6,similar to AA sequence:UniProtKB:P64173;locus_tag=MCCPJLKD_01159;product=Fumarate hydratase class II
1	Prodigal:2.6	CDS	1189868	1190692	.	-	0	ID=MCCPJLKD_01160;eC_number=5.4.99.23;Name=rluD_1;dbxref=COG:COG0564;gene=rluD_1;inference=ab initio prediction:Prodigal:2.6,similar to AA sequence:UniProtKB:P33643;locus_tag=MCCPJLKD_01160;product=Ribosomal large subunit pseudouridine synthase D
1	Prodigal:2.6	CDS	1190851	1191984	.	+	0	ID=MCCPJLKD_01161;eC_number=2.7.13.3;Name=liaS;dbxref=COG:COG4585;gene=liaS;inference=ab initio prediction:Prodigal:2.6,similar to AA sequence:UniProtKB:O32198;locus_tag=MCCPJLKD_01161;product=Sensor histidine kinase LiaS
1	Prodigal:2.6	CDS	1191977	1192600	.	+	0	ID=MCCPJLKD_01162;Name=vraR_2;dbxref=COG:COG2197;gene=vraR_2;inference=ab initio prediction:Prodigal:2.6,similar to AA sequence:UniProtKB:Q7A2Q1;locus_tag=MCCPJLKD_01162;product=Response regulator protein VraR
1	Prodigal:2.6	CDS	1192871	1193335	.	+	0	ID=MCCPJLKD_01163;inference=ab initio prediction:Prodigal:2.6;locus_tag=MCCPJLKD_01163;product=hypothetical protein
1	Prodigal:2.6	CDS	1193517	1194647	.	+	0	ID=MCCPJLKD_01164;inference=ab initio prediction:Prodigal:2.6,similar to AA sequence:UniProtKB:Q7A4V2;locus_tag=MCCPJLKD_01164;note=UPF0754 membrane protein SA1664;product=hypothetical protein
1	Prodigal:2.6	CDS	1194720	1195064	.	+	0	ID=MCCPJLKD_01165;inference=ab initio prediction:Prodigal:2.6,similar to AA sequence:UniProtKB:Q7A4V3;locus_tag=MCCPJLKD_01165;note=UPF0342 protein SA1663;product=hypothetical protein
1	Prodigal:2.6	CDS	1195335	1196531	.	+	0	ID=MCCPJLKD_01166;Name=yhaO;dbxref=COG:COG0420;gene=yhaO;inference=ab initio prediction:Prodigal:2.6,similar to AA sequence:UniProtKB:O07522;locus_tag=MCCPJLKD_01166;product=putative metallophosphoesterase YhaO
1	Prodigal:2.6	CDS	1196521	1199460	.	+	0	ID=MCCPJLKD_01167;Name=yhaN;dbxref=COG:COG4717;gene=yhaN;inference=ab initio prediction:Prodigal:2.6,similar to AA sequence:UniProtKB:O08455;locus_tag=MCCPJLKD_01167;product=putative protein YhaN
1	Prodigal:2.6	CDS	1199457	1200398	.	+	0	ID=MCCPJLKD_01168;eC_number=3.1.-.-;Name=yhaM;dbxref=COG:COG3481;gene=yhaM;inference=ab initio prediction:Prodigal:2.6,similar to AA sequence:UniProtKB:O07521;locus_tag=MCCPJLKD_01168;product=3'-5' exoribonuclease YhaM
1	Prodigal:2.6	CDS	1200824	1201801	.	-	0	ID=MCCPJLKD_01169;eC_number=5.2.1.8;Name=prsA;dbxref=COG:COG0760;gene=prsA;inference=ab initio prediction:Prodigal:2.6,similar to AA sequence:UniProtKB:P60747;locus_tag=MCCPJLKD_01169;product=Foldase protein PrsA
1	Prodigal:2.6	CDS	1202003	1202563	.	-	0	ID=MCCPJLKD_01170;inference=ab initio prediction:Prodigal:2.6;locus_tag=MCCPJLKD_01170;product=hypothetical protein
1	Prodigal:2.6	CDS	1202729	1203100	.	-	0	ID=MCCPJLKD_01171;inference=ab initio prediction:Prodigal:2.6;locus_tag=MCCPJLKD_01171;product=hypothetical protein
1	Prodigal:2.6	CDS	1203177	1203602	.	-	0	ID=MCCPJLKD_01172;Name=hit;dbxref=COG:COG0537;gene=hit;inference=ab initio prediction:Prodigal:2.6,similar to AA sequence:UniProtKB:O07513;locus_tag=MCCPJLKD_01172;product=Protein hit
1	Prodigal:2.6	CDS	1203732	1204472	.	+	0	ID=MCCPJLKD_01173;Name=ecsA;dbxref=COG:COG1131;gene=ecsA;inference=ab initio prediction:Prodigal:2.6,similar to AA sequence:UniProtKB:P55339;locus_tag=MCCPJLKD_01173;product=ABC-type transporter ATP-binding protein EcsA
1	Prodigal:2.6	CDS	1204465	1205688	.	+	0	ID=MCCPJLKD_01174;inference=ab initio prediction:Prodigal:2.6;locus_tag=MCCPJLKD_01174;product=hypothetical protein
1	Prodigal:2.6	CDS	1205747	1206364	.	+	0	ID=MCCPJLKD_01175;inference=ab initio prediction:Prodigal:2.6;locus_tag=MCCPJLKD_01175;product=hypothetical protein
1	Prodigal:2.6	CDS	1206926	1207429	.	-	0	ID=MCCPJLKD_01176;Name=traP;dbxref=COG:COG2329;gene=traP;inference=ab initio prediction:Prodigal:2.6,similar to AA sequence:UniProtKB:Q8GQQ1;locus_tag=MCCPJLKD_01176;product=Signal transduction protein TRAP
1	Prodigal:2.6	CDS	1207749	1208783	.	+	0	ID=MCCPJLKD_01177;eC_number=4.1.1.37;Name=hemE;gene=hemE;inference=ab initio prediction:Prodigal:2.6,similar to AA sequence:UniProtKB:P67420;locus_tag=MCCPJLKD_01177;product=Uroporphyrinogen decarboxylase
1	Prodigal:2.6	CDS	1208860	1209783	.	+	0	ID=MCCPJLKD_01178;eC_number=4.99.1.1;Name=hemH;gene=hemH;inference=ab initio prediction:Prodigal:2.6,similar to AA sequence:UniProtKB:P64125;locus_tag=MCCPJLKD_01178;product=Ferrochelatase
1	Prodigal:2.6	CDS	1209876	1211324	.	+	0	ID=MCCPJLKD_01179;eC_number=1.3.3.4;Name=hemY;dbxref=COG:COG1232;gene=hemY;inference=ab initio prediction:Prodigal:2.6,similar to AA sequence:UniProtKB:P32397;locus_tag=MCCPJLKD_01179;product=Protoporphyrinogen oxidase
1	Prodigal:2.6	CDS	1211460	1212014	.	+	0	ID=MCCPJLKD_01180;eC_number=3.-.-.-;Name=ydeN;dbxref=COG:COG3545;gene=ydeN;inference=ab initio prediction:Prodigal:2.6,similar to AA sequence:UniProtKB:P96671;locus_tag=MCCPJLKD_01180;product=Putative hydrolase YdeN
1	Aragorn:1.2	tRNA	1212329	1212402	.	+	.	ID=MCCPJLKD_01181;inference=COORDINATES:profile:Aragorn:1.2;locus_tag=MCCPJLKD_01181;product=tRNA-Met(cat)
1	Aragorn:1.2	tRNA	1212417	1212492	.	+	.	ID=MCCPJLKD_01182;inference=COORDINATES:profile:Aragorn:1.2;locus_tag=MCCPJLKD_01182;product=tRNA-Asp(gtc)
1	Aragorn:1.2	tRNA	1212502	1212576	.	+	.	ID=MCCPJLKD_01183;inference=COORDINATES:profile:Aragorn:1.2;locus_tag=MCCPJLKD_01183;product=tRNA-Phe(gaa)
1	Aragorn:1.2	tRNA	1212589	1212664	.	+	.	ID=MCCPJLKD_01184;inference=COORDINATES:profile:Aragorn:1.2;locus_tag=MCCPJLKD_01184;product=tRNA-His(gtg)
1	Aragorn:1.2	tRNA	1212682	1212755	.	+	.	ID=MCCPJLKD_01185;inference=COORDINATES:profile:Aragorn:1.2;locus_tag=MCCPJLKD_01185;product=tRNA-Gly(tcc)
1	Aragorn:1.2	tRNA	1212765	1212839	.	+	.	ID=MCCPJLKD_01186;inference=COORDINATES:profile:Aragorn:1.2;locus_tag=MCCPJLKD_01186;product=tRNA-Asn(gtt)
1	Aragorn:1.2	tRNA	1212840	1212913	.	+	.	ID=MCCPJLKD_01187;inference=COORDINATES:profile:Aragorn:1.2;locus_tag=MCCPJLKD_01187;product=tRNA-Glu(ttc)
1	Aragorn:1.2	tRNA	1212964	1213054	.	+	.	ID=MCCPJLKD_01188;inference=COORDINATES:profile:Aragorn:1.2;locus_tag=MCCPJLKD_01188;product=tRNA-Ser(gga)
1	Prodigal:2.6	CDS	1213263	1214333	.	-	0	ID=MCCPJLKD_01189;Name=xerD_2;gene=xerD_2;inference=ab initio prediction:Prodigal:2.6,similar to AA sequence:UniProtKB:P0A0P0;locus_tag=MCCPJLKD_01189;product=Tyrosine recombinase XerD
1	Prodigal:2.6	CDS	1215309	1215509	.	+	0	ID=MCCPJLKD_01190;inference=ab initio prediction:Prodigal:2.6;locus_tag=MCCPJLKD_01190;product=hypothetical protein
1	Prodigal:2.6	CDS	1215542	1216078	.	+	0	ID=MCCPJLKD_01191;inference=ab initio prediction:Prodigal:2.6;locus_tag=MCCPJLKD_01191;product=hypothetical protein
1	Prodigal:2.6	CDS	1216560	1216889	.	+	0	ID=MCCPJLKD_01192;inference=ab initio prediction:Prodigal:2.6;locus_tag=MCCPJLKD_01192;product=hypothetical protein
1	Prodigal:2.6	CDS	1216946	1217251	.	-	0	ID=MCCPJLKD_01193;inference=ab initio prediction:Prodigal:2.6;locus_tag=MCCPJLKD_01193;product=hypothetical protein
1	Prodigal:2.6	CDS	1217365	1217802	.	+	0	ID=MCCPJLKD_01194;inference=ab initio prediction:Prodigal:2.6;locus_tag=MCCPJLKD_01194;product=hypothetical protein
1	Prodigal:2.6	CDS	1217799	1218248	.	+	0	ID=MCCPJLKD_01195;inference=ab initio prediction:Prodigal:2.6;locus_tag=MCCPJLKD_01195;product=hypothetical protein
1	Prodigal:2.6	CDS	1218220	1218645	.	+	0	ID=MCCPJLKD_01196;inference=ab initio prediction:Prodigal:2.6;locus_tag=MCCPJLKD_01196;product=hypothetical protein
1	Prodigal:2.6	CDS	1218629	1218910	.	+	0	ID=MCCPJLKD_01197;inference=ab initio prediction:Prodigal:2.6;locus_tag=MCCPJLKD_01197;product=hypothetical protein
1	Prodigal:2.6	CDS	1218950	1219840	.	-	0	ID=MCCPJLKD_01198;inference=ab initio prediction:Prodigal:2.6;locus_tag=MCCPJLKD_01198;product=hypothetical protein
1	Prodigal:2.6	CDS	1219949	1221121	.	-	0	ID=MCCPJLKD_01199;inference=ab initio prediction:Prodigal:2.6;locus_tag=MCCPJLKD_01199;product=hypothetical protein
1	Prodigal:2.6	CDS	1221227	1222507	.	+	0	ID=MCCPJLKD_01200;eC_number=2.7.7.-;Name=dnaG_2;gene=dnaG_2;inference=ab initio prediction:Prodigal:2.6,protein motif:HAMAP:MF_00974;locus_tag=MCCPJLKD_01200;product=DNA primase
1	Prodigal:2.6	CDS	1222698	1223525	.	+	0	ID=MCCPJLKD_01201;inference=ab initio prediction:Prodigal:2.6;locus_tag=MCCPJLKD_01201;product=hypothetical protein
1	Prodigal:2.6	CDS	1223720	1224634	.	-	0	ID=MCCPJLKD_01202;inference=ab initio prediction:Prodigal:2.6;locus_tag=MCCPJLKD_01202;product=hypothetical protein
1	Prodigal:2.6	CDS	1224935	1226308	.	+	0	ID=MCCPJLKD_01203;inference=ab initio prediction:Prodigal:2.6;locus_tag=MCCPJLKD_01203;product=hypothetical protein
1	Prodigal:2.6	CDS	1226295	1226855	.	+	0	ID=MCCPJLKD_01204;inference=ab initio prediction:Prodigal:2.6;locus_tag=MCCPJLKD_01204;product=hypothetical protein
1	Prodigal:2.6	CDS	1227168	1227662	.	-	0	ID=MCCPJLKD_01205;Name=xerC_7;gene=xerC_7;inference=ab initio prediction:Prodigal:2.6,protein motif:HAMAP:MF_01808;locus_tag=MCCPJLKD_01205;product=Tyrosine recombinase XerC
1	Prodigal:2.6	CDS	1228413	1229147	.	-	0	ID=MCCPJLKD_01206;inference=ab initio prediction:Prodigal:2.6;locus_tag=MCCPJLKD_01206;product=hypothetical protein
1	Prodigal:2.6	CDS	1229674	1229961	.	-	0	ID=MCCPJLKD_01207;inference=ab initio prediction:Prodigal:2.6;locus_tag=MCCPJLKD_01207;product=hypothetical protein
1	Prodigal:2.6	CDS	1230123	1230788	.	-	0	ID=MCCPJLKD_01208;inference=ab initio prediction:Prodigal:2.6;locus_tag=MCCPJLKD_01208;product=hypothetical protein
1	Prodigal:2.6	CDS	1232039	1233463	.	+	0	ID=MCCPJLKD_01209;eC_number=6.2.1.26;Name=menE;gene=menE;inference=ab initio prediction:Prodigal:2.6,similar to AA sequence:UniProtKB:P63526;locus_tag=MCCPJLKD_01209;product=2-succinylbenzoate--CoA ligase
1	Prodigal:2.6	CDS	1233453	1234454	.	+	0	ID=MCCPJLKD_01210;eC_number=4.2.1.113;Name=menC;dbxref=COG:COG4948;gene=menC;inference=ab initio prediction:Prodigal:2.6,similar to AA sequence:UniProtKB:O34514;locus_tag=MCCPJLKD_01210;product=o-succinylbenzoate synthase
1	Prodigal:2.6	CDS	1234451	1234702	.	-	0	ID=MCCPJLKD_01211;dbxref=COG:COG0759;inference=ab initio prediction:Prodigal:2.6,similar to AA sequence:UniProtKB:Q97NX8;locus_tag=MCCPJLKD_01211;product=Putative membrane protein insertion efficiency factor
1	Prodigal:2.6	CDS	1234770	1235237	.	+	0	ID=MCCPJLKD_01212;eC_number=3.6.1.55;Name=ytkD;dbxref=COG:COG0494;gene=ytkD;inference=ab initio prediction:Prodigal:2.6,similar to AA sequence:UniProtKB:O35013;locus_tag=MCCPJLKD_01212;product=Putative 8-oxo-dGTP diphosphatase YtkD
1	Prodigal:2.6	CDS	1235248	1236009	.	+	0	ID=MCCPJLKD_01213;inference=ab initio prediction:Prodigal:2.6;locus_tag=MCCPJLKD_01213;product=hypothetical protein
1	Prodigal:2.6	CDS	1236240	1237832	.	-	0	ID=MCCPJLKD_01214;eC_number=4.1.1.49;Name=pckA;gene=pckA;inference=ab initio prediction:Prodigal:2.6,similar to AA sequence:UniProtKB:P99128;locus_tag=MCCPJLKD_01214;product=Phosphoenolpyruvate carboxykinase (ATP)
1	Prodigal:2.6	CDS	1238202	1239401	.	+	0	ID=MCCPJLKD_01215;eC_number=2.5.1.6;Name=metK;gene=metK;inference=ab initio prediction:Prodigal:2.6,similar to AA sequence:UniProtKB:P66767;locus_tag=MCCPJLKD_01215;product=S-adenosylmethionine synthase
1	Prodigal:2.6	CDS	1239504	1240412	.	+	0	ID=MCCPJLKD_01216;inference=ab initio prediction:Prodigal:2.6;locus_tag=MCCPJLKD_01216;product=hypothetical protein
1	Prodigal:2.6	CDS	1240592	1241428	.	+	0	ID=MCCPJLKD_01217;eC_number=1.1.1.-;Name=yvgN;dbxref=COG:COG0656;gene=yvgN;inference=ab initio prediction:Prodigal:2.6,similar to AA sequence:UniProtKB:O32210;locus_tag=MCCPJLKD_01217;product=Glyoxal reductase
1	Prodigal:2.6	CDS	1241713	1241868	.	+	0	ID=MCCPJLKD_01218;inference=ab initio prediction:Prodigal:2.6;locus_tag=MCCPJLKD_01218;product=hypothetical protein
1	Prodigal:2.6	CDS	1242098	1243171	.	-	0	ID=MCCPJLKD_01219;inference=ab initio prediction:Prodigal:2.6;locus_tag=MCCPJLKD_01219;product=hypothetical protein
1	Prodigal:2.6	CDS	1243755	1244108	.	-	0	ID=MCCPJLKD_01220;Name=crcB_1;dbxref=COG:COG0239;gene=crcB_1;inference=ab initio prediction:Prodigal:2.6,similar to AA sequence:UniProtKB:Q7VYU0;locus_tag=MCCPJLKD_01220;product=Putative fluoride ion transporter CrcB
1	Prodigal:2.6	CDS	1244105	1244470	.	-	0	ID=MCCPJLKD_01221;Name=crcB_2;dbxref=COG:COG0239;gene=crcB_2;inference=ab initio prediction:Prodigal:2.6,similar to AA sequence:UniProtKB:Q7VYU0;locus_tag=MCCPJLKD_01221;product=Putative fluoride ion transporter CrcB
1	Prodigal:2.6	CDS	1244507	1244815	.	-	0	ID=MCCPJLKD_01222;inference=ab initio prediction:Prodigal:2.6;locus_tag=MCCPJLKD_01222;product=hypothetical protein
1	Prodigal:2.6	CDS	1245092	1245805	.	+	0	ID=MCCPJLKD_01223;eC_number=2.2.1.2;Name=tal;dbxref=COG:COG0176;gene=tal;inference=ab initio prediction:Prodigal:2.6,similar to AA sequence:UniProtKB:Q9WYD1;locus_tag=MCCPJLKD_01223;product=Transaldolase
1	Prodigal:2.6	CDS	1245945	1246388	.	+	0	ID=MCCPJLKD_01224;inference=ab initio prediction:Prodigal:2.6;locus_tag=MCCPJLKD_01224;product=hypothetical protein
1	Prodigal:2.6	CDS	1246375	1246818	.	-	0	ID=MCCPJLKD_01225;inference=ab initio prediction:Prodigal:2.6;locus_tag=MCCPJLKD_01225;product=hypothetical protein
1	Prodigal:2.6	CDS	1246824	1247303	.	-	0	ID=MCCPJLKD_01226;Name=sigS;dbxref=COG:COG1595;gene=sigS;inference=ab initio prediction:Prodigal:2.6,similar to AA sequence:UniProtKB:Q2FXF2;locus_tag=MCCPJLKD_01226;product=RNA polymerase sigma factor SigS
1	Prodigal:2.6	CDS	1247511	1247726	.	+	0	ID=MCCPJLKD_01227;inference=ab initio prediction:Prodigal:2.6;locus_tag=MCCPJLKD_01227;product=hypothetical protein
1	Prodigal:2.6	CDS	1248104	1248955	.	+	0	ID=MCCPJLKD_01228;Name=atl_2;dbxref=COG:COG4193;gene=atl_2;inference=ab initio prediction:Prodigal:2.6,similar to AA sequence:UniProtKB:P0C5Z8;locus_tag=MCCPJLKD_01228;product=Bifunctional autolysin
1	Prodigal:2.6	CDS	1249303	1250787	.	+	0	ID=MCCPJLKD_01229;inference=ab initio prediction:Prodigal:2.6;locus_tag=MCCPJLKD_01229;product=hypothetical protein
1	Prodigal:2.6	CDS	1251223	1252266	.	+	0	ID=MCCPJLKD_01230;Name=ribD;dbxref=COG:COG0117;gene=ribD;inference=ab initio prediction:Prodigal:2.6,similar to AA sequence:UniProtKB:P17618;locus_tag=MCCPJLKD_01230;product=Riboflavin biosynthesis protein RibD
1	Prodigal:2.6	CDS	1252273	1252905	.	+	0	ID=MCCPJLKD_01231;eC_number=2.5.1.9;Name=ribE;dbxref=COG:COG0307;gene=ribE;inference=ab initio prediction:Prodigal:2.6,similar to AA sequence:UniProtKB:P16440;locus_tag=MCCPJLKD_01231;product=Riboflavin synthase
1	Prodigal:2.6	CDS	1252918	1254099	.	+	0	ID=MCCPJLKD_01232;Name=ribBA;dbxref=COG:COG0108;gene=ribBA;inference=ab initio prediction:Prodigal:2.6,similar to AA sequence:UniProtKB:A5U2B7;locus_tag=MCCPJLKD_01232;product=Riboflavin biosynthesis protein RibBA
1	Prodigal:2.6	CDS	1254112	1254573	.	+	0	ID=MCCPJLKD_01233;eC_number=2.5.1.78;Name=ribH;gene=ribH;inference=ab initio prediction:Prodigal:2.6,similar to AA sequence:UniProtKB:P99141;locus_tag=MCCPJLKD_01233;product=6%2C7-dimethyl-8-ribityllumazine synthase
1	Prodigal:2.6	CDS	1254831	1255832	.	-	0	ID=MCCPJLKD_01234;eC_number=1.5.5.2;Name=putB;dbxref=COG:COG0506;gene=putB;inference=ab initio prediction:Prodigal:2.6,similar to AA sequence:UniProtKB:P94390;locus_tag=MCCPJLKD_01234;product=Proline dehydrogenase 2
1	Prodigal:2.6	CDS	1256075	1256902	.	+	0	ID=MCCPJLKD_01235;eC_number=3.1.1.-;Name=ytpA;dbxref=COG:COG2267;gene=ytpA;inference=ab initio prediction:Prodigal:2.6,similar to AA sequence:UniProtKB:O34705;locus_tag=MCCPJLKD_01235;product=Phospholipase YtpA
1	Prodigal:2.6	CDS	1257392	1257808	.	+	0	ID=MCCPJLKD_01236;Name=rot;gene=rot;inference=ab initio prediction:Prodigal:2.6,similar to AA sequence:UniProtKB:Q7A514;locus_tag=MCCPJLKD_01236;product=HTH-type transcriptional regulator rot
1	Prodigal:2.6	CDS	1258030	1258593	.	-	0	ID=MCCPJLKD_01237;eC_number=2.1.1.199;Name=rsmH_1;gene=rsmH_1;inference=ab initio prediction:Prodigal:2.6,protein motif:HAMAP:MF_01007;locus_tag=MCCPJLKD_01237;product=Ribosomal RNA small subunit methyltransferase H
1	Prodigal:2.6	CDS	1258590	1259543	.	-	0	ID=MCCPJLKD_01238;eC_number=2.8.1.6;Name=bioB_2;gene=bioB_2;inference=ab initio prediction:Prodigal:2.6,protein motif:HAMAP:MF_01694;locus_tag=MCCPJLKD_01238;product=Biotin synthase
1	Prodigal:2.6	CDS	1259650	1260864	.	+	0	ID=MCCPJLKD_01239;Name=mdtH;gene=mdtH;inference=ab initio prediction:Prodigal:2.6,similar to AA sequence:UniProtKB:P69367;locus_tag=MCCPJLKD_01239;product=Multidrug resistance protein MdtH
1	Prodigal:2.6	CDS	1261153	1263570	.	+	0	ID=MCCPJLKD_01240;eC_number=6.1.1.4;Name=leuS;gene=leuS;inference=ab initio prediction:Prodigal:2.6,similar to AA sequence:UniProtKB:P67513;locus_tag=MCCPJLKD_01240;product=Leucine--tRNA ligase
1	Prodigal:2.6	CDS	1263596	1263907	.	+	0	ID=MCCPJLKD_01241;eC_number=2.8.1.-;dbxref=COG:COG0607;inference=ab initio prediction:Prodigal:2.6,similar to AA sequence:UniProtKB:D3RPB9;locus_tag=MCCPJLKD_01241;product=Sulfurtransferase
1	Prodigal:2.6	CDS	1264312	1275390	.	+	0	ID=MCCPJLKD_01242;Name=ebh_1;gene=ebh_1;inference=ab initio prediction:Prodigal:2.6,similar to AA sequence:UniProtKB:Q8NWQ6;locus_tag=MCCPJLKD_01242;product=Extracellular matrix-binding protein ebh
1	Prodigal:2.6	CDS	1275762	1277024	.	-	0	ID=MCCPJLKD_01243;dbxref=COG:COG2081;inference=ab initio prediction:Prodigal:2.6,similar to AA sequence:UniProtKB:P44941;locus_tag=MCCPJLKD_01243;product=putative protein
1	Prodigal:2.6	CDS	1277297	1278958	.	+	0	ID=MCCPJLKD_01244;Name=murJ_1;dbxref=COG:COG2244;gene=murJ_1;inference=ab initio prediction:Prodigal:2.6,similar to AA sequence:UniProtKB:O34674;locus_tag=MCCPJLKD_01244;product=Lipid II flippase MurJ
1	Prodigal:2.6	CDS	1278955	1279647	.	+	0	ID=MCCPJLKD_01245;eC_number=5.4.99.19;Name=rsuA;dbxref=COG:COG1187;gene=rsuA;inference=ab initio prediction:Prodigal:2.6,similar to AA sequence:UniProtKB:P45124;locus_tag=MCCPJLKD_01245;product=Ribosomal small subunit pseudouridine synthase A
1	Prodigal:2.6	CDS	1279665	1280093	.	+	0	ID=MCCPJLKD_01246;inference=ab initio prediction:Prodigal:2.6;locus_tag=MCCPJLKD_01246;product=hypothetical protein
1	Prodigal:2.6	CDS	1280401	1281810	.	+	0	ID=MCCPJLKD_01247;eC_number=3.4.13.-;dbxref=COG:COG0624;inference=ab initio prediction:Prodigal:2.6,similar to AA sequence:UniProtKB:Q5HF23;locus_tag=MCCPJLKD_01247;product=Putative dipeptidase
1	Prodigal:2.6	CDS	1281814	1282662	.	+	0	ID=MCCPJLKD_01248;eC_number=2.6.1.21;Name=dat;gene=dat;inference=ab initio prediction:Prodigal:2.6,similar to AA sequence:UniProtKB:P99090;locus_tag=MCCPJLKD_01248;product=D-alanine aminotransferase
1	Prodigal:2.6	CDS	1283046	1283840	.	+	0	ID=MCCPJLKD_01249;inference=ab initio prediction:Prodigal:2.6;locus_tag=MCCPJLKD_01249;product=hypothetical protein
1	Prodigal:2.6	CDS	1283851	1284501	.	+	0	ID=MCCPJLKD_01250;eC_number=2.1.1.33;Name=trmB;dbxref=COG:COG0220;gene=trmB;inference=ab initio prediction:Prodigal:2.6,similar to AA sequence:UniProtKB:P67506;locus_tag=MCCPJLKD_01250;product=tRNA (guanine-N(7)-)-methyltransferase
1	Prodigal:2.6	CDS	1284664	1284978	.	-	0	ID=MCCPJLKD_01251;inference=ab initio prediction:Prodigal:2.6;locus_tag=MCCPJLKD_01251;product=hypothetical protein
1	Prodigal:2.6	CDS	1285063	1286148	.	+	0	ID=MCCPJLKD_01252;eC_number=3.4.11.7;Name=pepA_1;dbxref=COG:COG1363;gene=pepA_1;inference=ab initio prediction:Prodigal:2.6,similar to AA sequence:UniProtKB:Q48677;locus_tag=MCCPJLKD_01252;product=Glutamyl aminopeptidase
1	Prodigal:2.6	CDS	1286154	1286465	.	+	0	ID=MCCPJLKD_01253;Name=ytpP;gene=ytpP;inference=ab initio prediction:Prodigal:2.6,similar to AA sequence:UniProtKB:O34357;locus_tag=MCCPJLKD_01253;product=Thioredoxin-like protein YtpP
1	Prodigal:2.6	CDS	1286603	1287457	.	+	0	ID=MCCPJLKD_01254;inference=ab initio prediction:Prodigal:2.6,similar to AA sequence:UniProtKB:Q7A528;locus_tag=MCCPJLKD_01254;note=UPF0354 protein SA1564;product=hypothetical protein
1	Prodigal:2.6	CDS	1287480	1288076	.	+	0	ID=MCCPJLKD_01255;eC_number=6.1.1.20;Name=pheT_1;dbxref=COG:COG0072;gene=pheT_1;inference=ab initio prediction:Prodigal:2.6,similar to AA sequence:UniProtKB:Q4L5E4;locus_tag=MCCPJLKD_01255;product=Phenylalanine--tRNA ligase beta subunit
1	Prodigal:2.6	CDS	1288097	1291606	.	+	0	ID=MCCPJLKD_01256;Name=sftA;gene=sftA;inference=ab initio prediction:Prodigal:2.6,similar to AA sequence:UniProtKB:C0SP86;locus_tag=MCCPJLKD_01256;product=DNA translocase SftA
1	Prodigal:2.6	CDS	1291627	1292940	.	+	0	ID=MCCPJLKD_01257;eC_number=6.3.2.8;Name=murC;gene=murC;inference=ab initio prediction:Prodigal:2.6,similar to AA sequence:UniProtKB:P65475;locus_tag=MCCPJLKD_01257;product=UDP-N-acetylmuramate--L-alanine ligase
1	Prodigal:2.6	CDS	1293015	1293506	.	+	0	ID=MCCPJLKD_01258;inference=ab initio prediction:Prodigal:2.6,similar to AA sequence:UniProtKB:Q7A531;locus_tag=MCCPJLKD_01258;note=UPF0478 protein SA1560;product=hypothetical protein
1	Prodigal:2.6	CDS	1293584	1294807	.	+	0	ID=MCCPJLKD_01259;inference=ab initio prediction:Prodigal:2.6;locus_tag=MCCPJLKD_01259;product=hypothetical protein
1	Prodigal:2.6	CDS	1295242	1296333	.	+	0	ID=MCCPJLKD_01260;Name=aroA_1;dbxref=COG:COG1605;gene=aroA_1;inference=ab initio prediction:Prodigal:2.6,similar to AA sequence:UniProtKB:P39912;locus_tag=MCCPJLKD_01260;product=Protein AroA(G)
1	Prodigal:2.6	CDS	1296589	1297578	.	+	0	ID=MCCPJLKD_01261;Name=ccpA;gene=ccpA;inference=ab initio prediction:Prodigal:2.6,similar to AA sequence:UniProtKB:P99175;locus_tag=MCCPJLKD_01261;product=Catabolite control protein A
1	Prodigal:2.6	CDS	1297998	1299665	.	+	0	ID=MCCPJLKD_01262;eC_number=6.3.4.3;Name=fhs;gene=fhs;inference=ab initio prediction:Prodigal:2.6,similar to AA sequence:UniProtKB:Q7A535;locus_tag=MCCPJLKD_01262;product=Formate--tetrahydrofolate ligase
1	Prodigal:2.6	CDS	1299755	1300660	.	-	0	ID=MCCPJLKD_01263;Name=mrcA;dbxref=COG:COG5009;gene=mrcA;inference=ab initio prediction:Prodigal:2.6,similar to AA sequence:UniProtKB:Q07806;locus_tag=MCCPJLKD_01263;product=Penicillin-binding protein 1A
1	Prodigal:2.6	CDS	1301064	1302329	.	+	0	ID=MCCPJLKD_01264;eC_number=6.1.1.1;Name=tyrS;gene=tyrS;inference=ab initio prediction:Prodigal:2.6,similar to AA sequence:UniProtKB:A6QHR2;locus_tag=MCCPJLKD_01264;product=Tyrosine--tRNA ligase
1	Prodigal:2.6	CDS	1302520	1303758	.	-	0	ID=MCCPJLKD_01265;eC_number=3.4.21.107;Name=htrA;dbxref=COG:COG0265;gene=htrA;inference=ab initio prediction:Prodigal:2.6,similar to AA sequence:UniProtKB:O34358;locus_tag=MCCPJLKD_01265;product=Serine protease Do-like HtrA
1	Prodigal:2.6	CDS	1304038	1304661	.	+	0	ID=MCCPJLKD_01266;eC_number=2.3.1.-;Name=plsC;dbxref=COG:COG0204;gene=plsC;inference=ab initio prediction:Prodigal:2.6,similar to AA sequence:UniProtKB:O07584;locus_tag=MCCPJLKD_01266;product=1-acyl-sn-glycerol-3-phosphate acyltransferase
1	Prodigal:2.6	CDS	1304871	1306343	.	+	0	ID=MCCPJLKD_01267;Name=nagE;dbxref=COG:COG1263;gene=nagE;inference=ab initio prediction:Prodigal:2.6,similar to AA sequence:UniProtKB:P09323;locus_tag=MCCPJLKD_01267;product=PTS system N-acetylglucosamine-specific EIICBA component
1	Prodigal:2.6	CDS	1306439	1307563	.	+	0	ID=MCCPJLKD_01268;eC_number=3.1.3.18;Name=gph;gene=gph;inference=ab initio prediction:Prodigal:2.6,protein motif:HAMAP:MF_00495;locus_tag=MCCPJLKD_01268;product=Phosphoglycolate phosphatase
1	Prodigal:2.6	CDS	1307642	1309237	.	-	0	ID=MCCPJLKD_01269;eC_number=1.1.1.95;Name=serA;dbxref=COG:COG0111;gene=serA;inference=ab initio prediction:Prodigal:2.6,similar to AA sequence:UniProtKB:P9WNX3;locus_tag=MCCPJLKD_01269;product=D-3-phosphoglycerate dehydrogenase
1	Prodigal:2.6	CDS	1309227	1310390	.	-	0	ID=MCCPJLKD_01270;eC_number=1.12.-.-;inference=ab initio prediction:Prodigal:2.6,similar to AA sequence:UniProtKB:P16421;locus_tag=MCCPJLKD_01270;product=Soluble hydrogenase 42 kDa subunit
1	Prodigal:2.6	CDS	1310517	1310957	.	-	0	ID=MCCPJLKD_01271;inference=ab initio prediction:Prodigal:2.6;locus_tag=MCCPJLKD_01271;product=hypothetical protein
1	Prodigal:2.6	CDS	1311035	1311781	.	+	0	ID=MCCPJLKD_01272;eC_number=3.1.4.46;Name=glpQ_1;dbxref=COG:COG0584;gene=glpQ_1;inference=ab initio prediction:Prodigal:2.6,similar to AA sequence:UniProtKB:P37965;locus_tag=MCCPJLKD_01272;product=Glycerophosphodiester phosphodiesterase
1	Prodigal:2.6	CDS	1312051	1312653	.	-	0	ID=MCCPJLKD_01273;Name=rpsD;dbxref=COG:COG0522;gene=rpsD;inference=ab initio prediction:Prodigal:2.6,similar to AA sequence:UniProtKB:Q2FXK6;locus_tag=MCCPJLKD_01273;product=30S ribosomal protein S4
1	Prodigal:2.6	CDS	1312874	1313344	.	-	0	ID=MCCPJLKD_01274;eC_number=1.8.4.14;Name=msrC;dbxref=COG:COG1956;gene=msrC;inference=ab initio prediction:Prodigal:2.6,similar to AA sequence:UniProtKB:P76270;locus_tag=MCCPJLKD_01274;product=Free methionine-R-sulfoxide reductase
1	Prodigal:2.6	CDS	1313479	1315173	.	+	0	ID=MCCPJLKD_01275;Name=ezrA;gene=ezrA;inference=ab initio prediction:Prodigal:2.6,similar to AA sequence:UniProtKB:A7X3E7;locus_tag=MCCPJLKD_01275;product=Septation ring formation regulator EzrA
1	Prodigal:2.6	CDS	1315503	1316642	.	+	0	ID=MCCPJLKD_01276;eC_number=2.8.1.7;Name=nifS;dbxref=COG:COG1104;gene=nifS;inference=ab initio prediction:Prodigal:2.6,similar to AA sequence:UniProtKB:P05341;locus_tag=MCCPJLKD_01276;product=Cysteine desulfurase NifS
1	Prodigal:2.6	CDS	1316642	1317865	.	+	0	ID=MCCPJLKD_01277;eC_number=2.8.1.4;Name=thiI;dbxref=COG:COG0301;gene=thiI;inference=ab initio prediction:Prodigal:2.6,similar to AA sequence:UniProtKB:Q81KU0;locus_tag=MCCPJLKD_01277;product=putative tRNA sulfurtransferase
1	Prodigal:2.6	CDS	1317905	1318669	.	+	0	ID=MCCPJLKD_01278;Name=yfcA;dbxref=COG:COG0730;gene=yfcA;inference=ab initio prediction:Prodigal:2.6,similar to AA sequence:UniProtKB:P0AD30;locus_tag=MCCPJLKD_01278;product=putative membrane transporter protein YfcA
1	Prodigal:2.6	CDS	1318911	1319405	.	+	0	ID=MCCPJLKD_01279;eC_number=1.11.1.15;Name=tpx;gene=tpx;inference=ab initio prediction:Prodigal:2.6,similar to AA sequence:UniProtKB:P99146;locus_tag=MCCPJLKD_01279;product=Thiol peroxidase
1	Prodigal:2.6	CDS	1319534	1320481	.	+	0	ID=MCCPJLKD_01280;inference=ab initio prediction:Prodigal:2.6;locus_tag=MCCPJLKD_01280;product=hypothetical protein
1	Prodigal:2.6	CDS	1320570	1321823	.	+	0	ID=MCCPJLKD_01281;eC_number=2.7.2.1;Name=ackA;gene=ackA;inference=ab initio prediction:Prodigal:2.6,similar to AA sequence:UniProtKB:Q99TF2;locus_tag=MCCPJLKD_01281;product=Acetate kinase
1	Prodigal:2.6	CDS	1322019	1322165	.	-	0	ID=MCCPJLKD_01282;inference=ab initio prediction:Prodigal:2.6;locus_tag=MCCPJLKD_01282;product=hypothetical protein
1	Prodigal:2.6	CDS	1322460	1322963	.	-	0	ID=MCCPJLKD_01283;inference=ab initio prediction:Prodigal:2.6,similar to AA sequence:UniProtKB:Q7A551;locus_tag=MCCPJLKD_01283;product=Putative universal stress protein
1	Prodigal:2.6	CDS	1323108	1324223	.	+	0	ID=MCCPJLKD_01284;eC_number=1.4.1.1;Name=ald2;gene=ald2;inference=ab initio prediction:Prodigal:2.6,similar to AA sequence:UniProtKB:Q99TF4;locus_tag=MCCPJLKD_01284;product=Alanine dehydrogenase 2
1	Prodigal:2.6	CDS	1324287	1325342	.	-	0	ID=MCCPJLKD_01285;eC_number=3.4.-.-;inference=ab initio prediction:Prodigal:2.6,similar to AA sequence:UniProtKB:Q7A552;locus_tag=MCCPJLKD_01285;product=putative peptidase
1	Prodigal:2.6	CDS	1325514	1326203	.	+	0	ID=MCCPJLKD_01286;inference=ab initio prediction:Prodigal:2.6,similar to AA sequence:UniProtKB:P99149;locus_tag=MCCPJLKD_01286;note=UPF0173 metal-dependent hydrolase SA1529;product=hypothetical protein
1	Prodigal:2.6	CDS	1326504	1326917	.	-	0	ID=MCCPJLKD_01287;inference=ab initio prediction:Prodigal:2.6;locus_tag=MCCPJLKD_01287;product=hypothetical protein
1	Prodigal:2.6	CDS	1327115	1328413	.	+	0	ID=MCCPJLKD_01288;eC_number=3.6.1.1;inference=ab initio prediction:Prodigal:2.6,similar to AA sequence:UniProtKB:Q8XIQ9;locus_tag=MCCPJLKD_01288;product=Cobalt-dependent inorganic pyrophosphatase
1	Prodigal:2.6	CDS	1328447	1329385	.	+	0	ID=MCCPJLKD_01289;eC_number=3.1.-.-;Name=nrnA;dbxref=COG:COG0618;gene=nrnA;inference=ab initio prediction:Prodigal:2.6,similar to AA sequence:UniProtKB:O34600;locus_tag=MCCPJLKD_01289;product=Bifunctional oligoribonuclease and PAP phosphatase NrnA
1	Prodigal:2.6	CDS	1329409	1332606	.	+	0	ID=MCCPJLKD_01290;eC_number=2.7.7.7;Name=dnaE_3;dbxref=COG:COG0587;gene=dnaE_3;inference=ab initio prediction:Prodigal:2.6,similar to AA sequence:UniProtKB:Q9XDH5;locus_tag=MCCPJLKD_01290;product=DNA polymerase III subunit alpha
1	Prodigal:2.6	CDS	1332908	1334137	.	+	0	ID=MCCPJLKD_01291;eC_number=1.1.1.38;inference=ab initio prediction:Prodigal:2.6,similar to AA sequence:UniProtKB:P16468;locus_tag=MCCPJLKD_01291;product=NAD-dependent malic enzyme
1	Prodigal:2.6	CDS	1334236	1335093	.	+	0	ID=MCCPJLKD_01292;eC_number=6.4.1.2;Name=accD;dbxref=COG:COG0777;gene=accD;inference=ab initio prediction:Prodigal:2.6,similar to AA sequence:UniProtKB:Q2FXM6;locus_tag=MCCPJLKD_01292;product=Acetyl-coenzyme A carboxylase carboxyl transferase subunit beta
1	Prodigal:2.6	CDS	1335093	1336037	.	+	0	ID=MCCPJLKD_01293;eC_number=6.4.1.2;Name=accA;gene=accA;inference=ab initio prediction:Prodigal:2.6,similar to AA sequence:UniProtKB:Q7A558;locus_tag=MCCPJLKD_01293;product=Acetyl-coenzyme A carboxylase carboxyl transferase subunit alpha
1	Prodigal:2.6	CDS	1336215	1337183	.	+	0	ID=MCCPJLKD_01294;eC_number=2.7.1.11;Name=pfkA;dbxref=COG:COG0205;gene=pfkA;inference=ab initio prediction:Prodigal:2.6,similar to AA sequence:UniProtKB:Q2FXM8;locus_tag=MCCPJLKD_01294;product=ATP-dependent 6-phosphofructokinase
1	Prodigal:2.6	CDS	1337207	1338964	.	+	0	ID=MCCPJLKD_01295;eC_number=2.7.1.40;Name=pyk;gene=pyk;inference=ab initio prediction:Prodigal:2.6,similar to AA sequence:UniProtKB:Q7A559;locus_tag=MCCPJLKD_01295;product=Pyruvate kinase
1	Prodigal:2.6	CDS	1339345	1340703	.	-	0	ID=MCCPJLKD_01296;Name=cycA_3;dbxref=COG:COG1113;gene=cycA_3;inference=ab initio prediction:Prodigal:2.6,similar to AA sequence:UniProtKB:P0AAE0;locus_tag=MCCPJLKD_01296;product=D-serine/D-alanine/glycine transporter
1	Prodigal:2.6	CDS	1341051	1342172	.	+	0	ID=MCCPJLKD_01297;eC_number=2.3.3.16;Name=citZ;dbxref=COG:COG0372;gene=citZ;inference=ab initio prediction:Prodigal:2.6,similar to AA sequence:UniProtKB:P39120;locus_tag=MCCPJLKD_01297;product=Citrate synthase 2
1	Prodigal:2.6	CDS	1342215	1343483	.	+	0	ID=MCCPJLKD_01298;eC_number=1.1.1.42;Name=icd;gene=icd;inference=ab initio prediction:Prodigal:2.6,similar to AA sequence:UniProtKB:P99167;locus_tag=MCCPJLKD_01298;product=Isocitrate dehydrogenase [NADP]
1	Prodigal:2.6	CDS	1343799	1344509	.	+	0	ID=MCCPJLKD_01299;Name=phoP;dbxref=COG:COG0745;gene=phoP;inference=ab initio prediction:Prodigal:2.6,similar to AA sequence:UniProtKB:P13792;locus_tag=MCCPJLKD_01299;product=Alkaline phosphatase synthesis transcriptional regulatory protein PhoP
1	Prodigal:2.6	CDS	1344509	1346206	.	+	0	ID=MCCPJLKD_01300;eC_number=2.7.13.3;Name=phoR;dbxref=COG:COG0642;gene=phoR;inference=ab initio prediction:Prodigal:2.6,similar to AA sequence:UniProtKB:P23545;locus_tag=MCCPJLKD_01300;product=Alkaline phosphatase synthesis sensor protein PhoR
1	Prodigal:2.6	CDS	1346501	1349131	.	+	0	ID=MCCPJLKD_01301;eC_number=2.7.7.7;Name=polA;gene=polA;inference=ab initio prediction:Prodigal:2.6,similar to AA sequence:UniProtKB:Q04957;locus_tag=MCCPJLKD_01301;product=DNA polymerase I
1	Prodigal:2.6	CDS	1349147	1350019	.	+	0	ID=MCCPJLKD_01302;eC_number=3.2.2.23;Name=mutM;dbxref=COG:COG0266;gene=mutM;inference=ab initio prediction:Prodigal:2.6,similar to AA sequence:UniProtKB:O50606;locus_tag=MCCPJLKD_01302;product=Formamidopyrimidine-DNA glycosylase
1	Prodigal:2.6	CDS	1350035	1350646	.	+	0	ID=MCCPJLKD_01303;eC_number=2.7.1.24;Name=coaE;gene=coaE;inference=ab initio prediction:Prodigal:2.6,similar to AA sequence:UniProtKB:P63831;locus_tag=MCCPJLKD_01303;product=Dephospho-CoA kinase
1	Prodigal:2.6	CDS	1351001	1351117	.	+	0	ID=MCCPJLKD_01304;inference=ab initio prediction:Prodigal:2.6;locus_tag=MCCPJLKD_01304;product=hypothetical protein
1	Prodigal:2.6	CDS	1351490	1352515	.	+	0	ID=MCCPJLKD_01305;eC_number=1.2.1.12;Name=gapA2;gene=gapA2;inference=ab initio prediction:Prodigal:2.6,similar to AA sequence:UniProtKB:P99067;locus_tag=MCCPJLKD_01305;product=Glyceraldehyde-3-phosphate dehydrogenase 2
1	Prodigal:2.6	CDS	1353035	1353505	.	+	0	ID=MCCPJLKD_01306;Name=nrdR;dbxref=COG:COG1327;gene=nrdR;inference=ab initio prediction:Prodigal:2.6,similar to AA sequence:UniProtKB:P67318;locus_tag=MCCPJLKD_01306;product=Transcriptional repressor NrdR
1	Prodigal:2.6	CDS	1353506	1354876	.	+	0	ID=MCCPJLKD_01307;Name=dnaB;dbxref=COG:COG3611;gene=dnaB;inference=ab initio prediction:Prodigal:2.6,similar to AA sequence:UniProtKB:P07908;locus_tag=MCCPJLKD_01307;product=Replication initiation and membrane attachment protein
1	Prodigal:2.6	CDS	1354876	1355796	.	+	0	ID=MCCPJLKD_01308;Name=dnaI;dbxref=COG:COG1484;gene=dnaI;inference=ab initio prediction:Prodigal:2.6,similar to AA sequence:UniProtKB:P06567;locus_tag=MCCPJLKD_01308;product=Primosomal protein DnaI
1	Prodigal:2.6	CDS	1356149	1358086	.	+	0	ID=MCCPJLKD_01309;eC_number=6.1.1.3;Name=thrS;gene=thrS;inference=ab initio prediction:Prodigal:2.6,similar to AA sequence:UniProtKB:Q8NW68;locus_tag=MCCPJLKD_01309;product=Threonine--tRNA ligase
1	Prodigal:2.6	CDS	1358515	1360017	.	+	0	ID=MCCPJLKD_01310;Name=lysP_1;dbxref=COG:COG0833;gene=lysP_1;inference=ab initio prediction:Prodigal:2.6,similar to AA sequence:UniProtKB:P25737;locus_tag=MCCPJLKD_01310;product=Lysine-specific permease
1	Prodigal:2.6	CDS	1360225	1360752	.	+	0	ID=MCCPJLKD_01311;Name=infC;gene=infC;inference=ab initio prediction:Prodigal:2.6,similar to AA sequence:UniProtKB:P65140;locus_tag=MCCPJLKD_01311;product=Translation initiation factor IF-3
1	Prodigal:2.6	CDS	1360780	1360980	.	+	0	ID=MCCPJLKD_01312;Name=rpmI;dbxref=COG:COG0291;gene=rpmI;inference=ab initio prediction:Prodigal:2.6,similar to AA sequence:UniProtKB:Q2FXQ0;locus_tag=MCCPJLKD_01312;product=50S ribosomal protein L35
1	Prodigal:2.6	CDS	1361032	1361388	.	+	0	ID=MCCPJLKD_01313;Name=rplT;dbxref=COG:COG0292;gene=rplT;inference=ab initio prediction:Prodigal:2.6,similar to AA sequence:UniProtKB:Q2FXQ1;locus_tag=MCCPJLKD_01313;product=50S ribosomal protein L20
1	Prodigal:2.6	CDS	1361806	1362417	.	+	0	ID=MCCPJLKD_01314;inference=ab initio prediction:Prodigal:2.6;locus_tag=MCCPJLKD_01314;product=hypothetical protein
1	Prodigal:2.6	CDS	1362434	1363357	.	+	0	ID=MCCPJLKD_01315;inference=ab initio prediction:Prodigal:2.6;locus_tag=MCCPJLKD_01315;product=hypothetical protein
1	Prodigal:2.6	CDS	1363518	1364819	.	+	0	ID=MCCPJLKD_01316;eC_number=5.2.1.8;Name=tig;gene=tig;inference=ab initio prediction:Prodigal:2.6,similar to AA sequence:UniProtKB:P99080;locus_tag=MCCPJLKD_01316;product=Trigger factor
1	Prodigal:2.6	CDS	1365106	1366368	.	+	0	ID=MCCPJLKD_01317;Name=clpX;gene=clpX;inference=ab initio prediction:Prodigal:2.6,similar to AA sequence:UniProtKB:P63790;locus_tag=MCCPJLKD_01317;product=ATP-dependent Clp protease ATP-binding subunit ClpX
1	Prodigal:2.6	CDS	1366480	1367067	.	+	0	ID=MCCPJLKD_01318;Name=engB;gene=engB;inference=ab initio prediction:Prodigal:2.6,similar to AA sequence:UniProtKB:P64071;locus_tag=MCCPJLKD_01318;product=putative GTP-binding protein EngB
1	Prodigal:2.6	CDS	1367237	1368583	.	+	0	ID=MCCPJLKD_01319;eC_number=1.2.1.70;Name=hemA;dbxref=COG:COG0373;gene=hemA;inference=ab initio prediction:Prodigal:2.6,similar to AA sequence:UniProtKB:P16618;locus_tag=MCCPJLKD_01319;product=Glutamyl-tRNA reductase
1	Prodigal:2.6	CDS	1368605	1369417	.	+	0	ID=MCCPJLKD_01320;inference=ab initio prediction:Prodigal:2.6;locus_tag=MCCPJLKD_01320;product=hypothetical protein
1	Prodigal:2.6	CDS	1369471	1370397	.	+	0	ID=MCCPJLKD_01321;eC_number=2.5.1.61;Name=hemC;gene=hemC;inference=ab initio prediction:Prodigal:2.6,similar to AA sequence:UniProtKB:P64341;locus_tag=MCCPJLKD_01321;product=Porphobilinogen deaminase
1	Prodigal:2.6	CDS	1370431	1371111	.	+	0	ID=MCCPJLKD_01322;inference=ab initio prediction:Prodigal:2.6;locus_tag=MCCPJLKD_01322;product=hypothetical protein
1	Prodigal:2.6	CDS	1371101	1372075	.	+	0	ID=MCCPJLKD_01323;eC_number=4.2.1.24;Name=hemB;gene=hemB;inference=ab initio prediction:Prodigal:2.6,similar to AA sequence:UniProtKB:P64334;locus_tag=MCCPJLKD_01323;product=Delta-aminolevulinic acid dehydratase
1	Prodigal:2.6	CDS	1372096	1373382	.	+	0	ID=MCCPJLKD_01324;eC_number=5.4.3.8;Name=hemL1;gene=hemL1;inference=ab initio prediction:Prodigal:2.6,similar to AA sequence:UniProtKB:P99096;locus_tag=MCCPJLKD_01324;product=Glutamate-1-semialdehyde 2%2C1-aminomutase 1
1	Prodigal:2.6	CDS	1373849	1374916	.	+	0	ID=MCCPJLKD_01325;inference=ab initio prediction:Prodigal:2.6;locus_tag=MCCPJLKD_01325;product=hypothetical protein
1	Prodigal:2.6	CDS	1375083	1375643	.	-	0	ID=MCCPJLKD_01326;eC_number=3.2.2.20;Name=tag;dbxref=COG:COG2818;gene=tag;inference=ab initio prediction:Prodigal:2.6,similar to AA sequence:UniProtKB:P05100;locus_tag=MCCPJLKD_01326;product=DNA-3-methyladenine glycosylase 1
1	Prodigal:2.6	CDS	1375986	1378616	.	+	0	ID=MCCPJLKD_01327;eC_number=6.1.1.9;Name=valS;gene=valS;inference=ab initio prediction:Prodigal:2.6,similar to AA sequence:UniProtKB:Q99TJ8;locus_tag=MCCPJLKD_01327;product=Valine--tRNA ligase
1	Prodigal:2.6	CDS	1378627	1379892	.	+	0	ID=MCCPJLKD_01328;eC_number=6.3.2.17;Name=fpgS;gene=fpgS;inference=ab initio prediction:Prodigal:2.6,similar to AA sequence:UniProtKB:P15925;locus_tag=MCCPJLKD_01328;product=Folylpolyglutamate synthase
1	Prodigal:2.6	CDS	1380076	1380786	.	+	0	ID=MCCPJLKD_01329;Name=comC;gene=comC;inference=ab initio prediction:Prodigal:2.6,similar to AA sequence:UniProtKB:P15378;locus_tag=MCCPJLKD_01329;product=Type 4 prepilin-like proteins leader peptide-processing enzyme
1	Prodigal:2.6	CDS	1380783	1381463	.	+	0	ID=MCCPJLKD_01330;inference=ab initio prediction:Prodigal:2.6,similar to AA sequence:UniProtKB:Q02170;locus_tag=MCCPJLKD_01330;note=UPF0758 protein YsxA;product=hypothetical protein
1	Prodigal:2.6	CDS	1381527	1381706	.	-	0	ID=MCCPJLKD_01331;inference=ab initio prediction:Prodigal:2.6;locus_tag=MCCPJLKD_01331;product=hypothetical protein
1	Prodigal:2.6	CDS	1381871	1382356	.	+	0	ID=MCCPJLKD_01332;inference=ab initio prediction:Prodigal:2.6;locus_tag=MCCPJLKD_01332;product=hypothetical protein
1	Prodigal:2.6	CDS	1382440	1382580	.	+	0	ID=MCCPJLKD_01333;inference=ab initio prediction:Prodigal:2.6;locus_tag=MCCPJLKD_01333;product=hypothetical protein
1	Prodigal:2.6	CDS	1382987	1383826	.	+	0	ID=MCCPJLKD_01334;Name=mreC;dbxref=COG:COG1792;gene=mreC;inference=ab initio prediction:Prodigal:2.6,similar to AA sequence:UniProtKB:Q8Y6Y4;locus_tag=MCCPJLKD_01334;product=Cell shape-determining protein MreC
1	Prodigal:2.6	CDS	1383826	1384347	.	+	0	ID=MCCPJLKD_01335;Name=mreD;dbxref=COG:COG2891;gene=mreD;inference=ab initio prediction:Prodigal:2.6,similar to AA sequence:UniProtKB:Q01467;locus_tag=MCCPJLKD_01335;product=Rod shape-determining protein MreD
1	Prodigal:2.6	CDS	1384469	1384777	.	+	0	ID=MCCPJLKD_01336;Name=rplU;dbxref=COG:COG0261;gene=rplU;inference=ab initio prediction:Prodigal:2.6,similar to AA sequence:UniProtKB:Q2FXS8;locus_tag=MCCPJLKD_01336;product=50S ribosomal protein L21
1	Prodigal:2.6	CDS	1384782	1385102	.	+	0	ID=MCCPJLKD_01337;inference=ab initio prediction:Prodigal:2.6;locus_tag=MCCPJLKD_01337;product=hypothetical protein
1	Prodigal:2.6	CDS	1385114	1385398	.	+	0	ID=MCCPJLKD_01338;Name=rpmA;dbxref=COG:COG0211;gene=rpmA;inference=ab initio prediction:Prodigal:2.6,similar to AA sequence:UniProtKB:Q2FXT0;locus_tag=MCCPJLKD_01338;product=50S ribosomal protein L27
1	Prodigal:2.6	CDS	1385544	1386836	.	+	0	ID=MCCPJLKD_01339;eC_number=3.6.5.-;Name=obg;gene=obg;inference=ab initio prediction:Prodigal:2.6,similar to AA sequence:UniProtKB:Q7A584;locus_tag=MCCPJLKD_01339;product=GTPase Obg
1	Prodigal:2.6	CDS	1386848	1387303	.	+	0	ID=MCCPJLKD_01340;inference=ab initio prediction:Prodigal:2.6;locus_tag=MCCPJLKD_01340;product=hypothetical protein
1	Prodigal:2.6	CDS	1387316	1387918	.	+	0	ID=MCCPJLKD_01341;eC_number=3.6.4.12;Name=ruvA;dbxref=COG:COG0632;gene=ruvA;inference=ab initio prediction:Prodigal:2.6,similar to AA sequence:UniProtKB:P0A809;locus_tag=MCCPJLKD_01341;product=Holliday junction ATP-dependent DNA helicase RuvA
1	Prodigal:2.6	CDS	1387932	1388936	.	+	0	ID=MCCPJLKD_01342;eC_number=3.6.4.12;Name=ruvB;gene=ruvB;inference=ab initio prediction:Prodigal:2.6,similar to AA sequence:UniProtKB:P66758;locus_tag=MCCPJLKD_01342;product=Holliday junction ATP-dependent DNA helicase RuvB
1	Prodigal:2.6	CDS	1388938	1389963	.	+	0	ID=MCCPJLKD_01343;eC_number=2.4.99.17;Name=queA;gene=queA;inference=ab initio prediction:Prodigal:2.6,similar to AA sequence:UniProtKB:P65951;locus_tag=MCCPJLKD_01343;product=S-adenosylmethionine:tRNA ribosyltransferase-isomerase
1	Prodigal:2.6	CDS	1389984	1391123	.	+	0	ID=MCCPJLKD_01344;eC_number=2.4.2.29;Name=tgt;gene=tgt;inference=ab initio prediction:Prodigal:2.6,similar to AA sequence:UniProtKB:P66905;locus_tag=MCCPJLKD_01344;product=Queuine tRNA-ribosyltransferase
1	Prodigal:2.6	CDS	1391139	1391399	.	+	0	ID=MCCPJLKD_01345;Name=yajC;dbxref=COG:COG1862;gene=yajC;inference=ab initio prediction:Prodigal:2.6,similar to AA sequence:UniProtKB:P0ADZ7;locus_tag=MCCPJLKD_01345;product=Sec translocon accessory complex subunit YajC
1	Prodigal:2.6	CDS	1391738	1394029	.	+	0	ID=MCCPJLKD_01346;Name=secDF;dbxref=COG:COG0341;gene=secDF;inference=ab initio prediction:Prodigal:2.6,similar to AA sequence:UniProtKB:O32047;locus_tag=MCCPJLKD_01346;product=Protein translocase subunit SecDF
1	Prodigal:2.6	CDS	1394773	1397046	.	+	0	ID=MCCPJLKD_01347;eC_number=3.1.-.-;Name=recJ;dbxref=COG:COG0608;gene=recJ;inference=ab initio prediction:Prodigal:2.6,similar to AA sequence:UniProtKB:P21893;locus_tag=MCCPJLKD_01347;product=Single-stranded-DNA-specific exonuclease RecJ
1	Prodigal:2.6	CDS	1397065	1397583	.	+	0	ID=MCCPJLKD_01348;eC_number=2.4.2.7;Name=apt;gene=apt;inference=ab initio prediction:Prodigal:2.6,similar to AA sequence:UniProtKB:P68779;locus_tag=MCCPJLKD_01348;product=Adenine phosphoribosyltransferase
1	Prodigal:2.6	CDS	1398104	1400293	.	+	0	ID=MCCPJLKD_01349;eC_number=2.7.6.5;Name=relA;gene=relA;inference=ab initio prediction:Prodigal:2.6,similar to AA sequence:UniProtKB:Q99TL8;locus_tag=MCCPJLKD_01349;product=GTP pyrophosphokinase
1	Prodigal:2.6	CDS	1400307	1400759	.	+	0	ID=MCCPJLKD_01350;eC_number=3.1.1.96;Name=dtd;gene=dtd;inference=ab initio prediction:Prodigal:2.6,similar to AA sequence:UniProtKB:P0A026;locus_tag=MCCPJLKD_01350;product=D-aminoacyl-tRNA deacylase
1	Prodigal:2.6	CDS	1400756	1401631	.	+	0	ID=MCCPJLKD_01351;eC_number=3.5.1.28;Name=lytC;dbxref=COG:COG0860;gene=lytC;inference=ab initio prediction:Prodigal:2.6,similar to AA sequence:UniProtKB:Q02114;locus_tag=MCCPJLKD_01351;product=N-acetylmuramoyl-L-alanine amidase LytC
1	Prodigal:2.6	CDS	1402003	1403277	.	+	0	ID=MCCPJLKD_01352;eC_number=6.1.1.21;Name=hisS;gene=hisS;inference=ab initio prediction:Prodigal:2.6,similar to AA sequence:UniProtKB:P60910;locus_tag=MCCPJLKD_01352;product=Histidine--tRNA ligase
1	Prodigal:2.6	CDS	1403280	1405046	.	+	0	ID=MCCPJLKD_01353;eC_number=6.1.1.12;Name=aspS;gene=aspS;inference=ab initio prediction:Prodigal:2.6,similar to AA sequence:UniProtKB:P67015;locus_tag=MCCPJLKD_01353;product=Aspartate--tRNA ligase
1	Prodigal:2.6	CDS	1405660	1406436	.	+	0	ID=MCCPJLKD_01354;eC_number=6.1.-.-;Name=tcdA;dbxref=COG:COG1179;gene=tcdA;inference=ab initio prediction:Prodigal:2.6,similar to AA sequence:UniProtKB:Q46927;locus_tag=MCCPJLKD_01354;product=tRNA threonylcarbamoyladenosine dehydratase
1	Prodigal:2.6	CDS	1406629	1407900	.	-	0	ID=MCCPJLKD_01355;dbxref=COG:COG2256;inference=ab initio prediction:Prodigal:2.6,similar to AA sequence:UniProtKB:P9WQN1;locus_tag=MCCPJLKD_01355;product=putative AAA domain-containing protein
1	Prodigal:2.6	CDS	1407986	1408408	.	+	0	ID=MCCPJLKD_01356;Name=cymR;gene=cymR;inference=ab initio prediction:Prodigal:2.6,similar to AA sequence:UniProtKB:O34527;locus_tag=MCCPJLKD_01356;product=HTH-type transcriptional regulator CymR
1	Prodigal:2.6	CDS	1408594	1408737	.	+	0	ID=MCCPJLKD_01357;inference=ab initio prediction:Prodigal:2.6;locus_tag=MCCPJLKD_01357;product=hypothetical protein
1	Prodigal:2.6	CDS	1408937	1409932	.	-	0	ID=MCCPJLKD_01358;eC_number=1.14.14.3;Name=luxB;gene=luxB;inference=ab initio prediction:Prodigal:2.6,similar to AA sequence:UniProtKB:P29239;locus_tag=MCCPJLKD_01358;product=Alkanal monooxygenase beta chain
1	Prodigal:2.6	CDS	1410175	1411317	.	+	0	ID=MCCPJLKD_01359;eC_number=2.8.1.7;Name=iscS;gene=iscS;inference=ab initio prediction:Prodigal:2.6,similar to AA sequence:UniProtKB:O54055;locus_tag=MCCPJLKD_01359;product=Cysteine desulfurase IscS
1	Prodigal:2.6	CDS	1411317	1412435	.	+	0	ID=MCCPJLKD_01360;eC_number=2.8.1.13;Name=mnmA;gene=mnmA;inference=ab initio prediction:Prodigal:2.6,similar to AA sequence:UniProtKB:Q99TM8;locus_tag=MCCPJLKD_01360;product=tRNA-specific 2-thiouridylase MnmA
1	Prodigal:2.6	CDS	1412598	1413266	.	+	0	ID=MCCPJLKD_01361;Name=yrrB;gene=yrrB;inference=ab initio prediction:Prodigal:2.6,similar to AA sequence:UniProtKB:O34452;locus_tag=MCCPJLKD_01361;product=TPR repeat-containing protein YrrB
1	Prodigal:2.6	CDS	1413268	1415700	.	+	0	ID=MCCPJLKD_01362;eC_number=3.6.4.12;Name=recD2_2;dbxref=COG:COG0507;gene=recD2_2;inference=ab initio prediction:Prodigal:2.6,similar to AA sequence:UniProtKB:Q9RT63;locus_tag=MCCPJLKD_01362;product=ATP-dependent RecD-like DNA helicase
1	Prodigal:2.6	CDS	1416029	1418659	.	+	0	ID=MCCPJLKD_01363;eC_number=6.1.1.7;Name=alaS;gene=alaS;inference=ab initio prediction:Prodigal:2.6,similar to AA sequence:UniProtKB:P67011;locus_tag=MCCPJLKD_01363;product=Alanine--tRNA ligase
1	Prodigal:2.6	CDS	1418723	1418983	.	+	0	ID=MCCPJLKD_01364;inference=ab initio prediction:Prodigal:2.6,similar to AA sequence:UniProtKB:P60359;locus_tag=MCCPJLKD_01364;note=UPF0297 protein SA1445;product=hypothetical protein
1	Prodigal:2.6	CDS	1418985	1419413	.	+	0	ID=MCCPJLKD_01365;eC_number=3.1.-.-;Name=yrrK;dbxref=COG:COG0816;gene=yrrK;inference=ab initio prediction:Prodigal:2.6,similar to AA sequence:UniProtKB:O34634;locus_tag=MCCPJLKD_01365;product=Putative pre-16S rRNA nuclease
1	Prodigal:2.6	CDS	1419428	1419736	.	+	0	ID=MCCPJLKD_01366;inference=ab initio prediction:Prodigal:2.6,similar to AA sequence:UniProtKB:Q7A598;locus_tag=MCCPJLKD_01366;note=UPF0473 protein SA1443;product=hypothetical protein
1	Prodigal:2.6	CDS	1420165	1420800	.	+	0	ID=MCCPJLKD_01367;eC_number=2.1.1.-;dbxref=COG:COG4122;inference=ab initio prediction:Prodigal:2.6,similar to AA sequence:UniProtKB:A0R2D5;locus_tag=MCCPJLKD_01367;product=Putative O-methyltransferase/MSMEI_4947
1	Prodigal:2.6	CDS	1420803	1421726	.	+	0	ID=MCCPJLKD_01368;eC_number=3.4.-.-;Name=ydcP_1;dbxref=COG:COG0826;gene=ydcP_1;inference=ab initio prediction:Prodigal:2.6,similar to AA sequence:UniProtKB:P76104;locus_tag=MCCPJLKD_01368;product=putative protease YdcP
1	Prodigal:2.6	CDS	1421744	1423012	.	+	0	ID=MCCPJLKD_01369;eC_number=3.4.-.-;Name=ydcP_2;dbxref=COG:COG0826;gene=ydcP_2;inference=ab initio prediction:Prodigal:2.6,similar to AA sequence:UniProtKB:P76104;locus_tag=MCCPJLKD_01369;product=putative protease YdcP
1	Prodigal:2.6	CDS	1423012	1423635	.	+	0	ID=MCCPJLKD_01370;eC_number=2.7.1.48;Name=udk;gene=udk;inference=ab initio prediction:Prodigal:2.6,similar to AA sequence:UniProtKB:P67411;locus_tag=MCCPJLKD_01370;product=Uridine kinase
1	Prodigal:2.6	CDS	1423666	1424142	.	+	0	ID=MCCPJLKD_01371;Name=greA;gene=greA;inference=ab initio prediction:Prodigal:2.6,similar to AA sequence:UniProtKB:P99156;locus_tag=MCCPJLKD_01371;product=Transcription elongation factor GreA
1	Prodigal:2.6	CDS	1424440	1424922	.	+	0	ID=MCCPJLKD_01372;inference=ab initio prediction:Prodigal:2.6;locus_tag=MCCPJLKD_01372;product=hypothetical protein
1	Prodigal:2.6	CDS	1425442	1426173	.	+	0	ID=MCCPJLKD_01373;Name=kipI_1;dbxref=COG:COG2049;gene=kipI_1;inference=ab initio prediction:Prodigal:2.6,similar to AA sequence:UniProtKB:P60495;locus_tag=MCCPJLKD_01373;product=Kinase A inhibitor
1	Prodigal:2.6	CDS	1426163	1427167	.	+	0	ID=MCCPJLKD_01374;Name=kipA_1;dbxref=COG:COG1984;gene=kipA_1;inference=ab initio prediction:Prodigal:2.6,similar to AA sequence:UniProtKB:Q7WY77;locus_tag=MCCPJLKD_01374;product=KipI antagonist
1	Prodigal:2.6	CDS	1427168	1427608	.	+	0	ID=MCCPJLKD_01375;Name=accB_1;dbxref=COG:COG0511;gene=accB_1;inference=ab initio prediction:Prodigal:2.6,similar to AA sequence:UniProtKB:Q06881;locus_tag=MCCPJLKD_01375;product=Biotin carboxyl carrier protein of acetyl-CoA carboxylase
1	Prodigal:2.6	CDS	1427619	1428980	.	+	0	ID=MCCPJLKD_01376;eC_number=6.3.4.14;Name=accC;dbxref=COG:COG0439;gene=accC;inference=ab initio prediction:Prodigal:2.6,similar to AA sequence:UniProtKB:P37798;locus_tag=MCCPJLKD_01376;product=Biotin carboxylase
1	Prodigal:2.6	CDS	1428983	1429735	.	+	0	ID=MCCPJLKD_01377;inference=ab initio prediction:Prodigal:2.6,similar to AA sequence:UniProtKB:Q53WG6;locus_tag=MCCPJLKD_01377;note=UPF0271 protein TTHB195;product=hypothetical protein
1	Prodigal:2.6	CDS	1429747	1430991	.	+	0	ID=MCCPJLKD_01378;Name=mntH_1;gene=mntH_1;inference=ab initio prediction:Prodigal:2.6,protein motif:HAMAP:MF_00221;locus_tag=MCCPJLKD_01378;product=Divalent metal cation transporter MntH
1	Prodigal:2.6	CDS	1431190	1431876	.	+	0	ID=MCCPJLKD_01379;eC_number=3.2.2.9;Name=mtnN;dbxref=COG:COG0775;gene=mtnN;inference=ab initio prediction:Prodigal:2.6,similar to AA sequence:UniProtKB:Q99TQ0;locus_tag=MCCPJLKD_01379;product=5'-methylthioadenosine/S-adenosylhomocysteine nucleosidase
1	Prodigal:2.6	CDS	1431896	1432423	.	+	0	ID=MCCPJLKD_01380;inference=ab initio prediction:Prodigal:2.6;locus_tag=MCCPJLKD_01380;product=hypothetical protein
1	Prodigal:2.6	CDS	1432424	1433524	.	+	0	ID=MCCPJLKD_01381;Name=yqeH;dbxref=COG:COG1161;gene=yqeH;inference=ab initio prediction:Prodigal:2.6,similar to AA sequence:UniProtKB:P54453;locus_tag=MCCPJLKD_01381;product=putative protein YqeH
1	Prodigal:2.6	CDS	1433540	1434349	.	+	0	ID=MCCPJLKD_01382;eC_number=1.1.1.25;Name=aroE;dbxref=COG:COG0169;gene=aroE;inference=ab initio prediction:Prodigal:2.6,similar to AA sequence:UniProtKB:Q5HNV1;locus_tag=MCCPJLKD_01382;product=Shikimate dehydrogenase (NADP(+))
1	Prodigal:2.6	CDS	1434349	1434642	.	+	0	ID=MCCPJLKD_01383;dbxref=COG:COG1534;inference=ab initio prediction:Prodigal:2.6,similar to AA sequence:UniProtKB:P71376;locus_tag=MCCPJLKD_01383;product=RNA-binding protein
1	Prodigal:2.6	CDS	1434639	1435214	.	+	0	ID=MCCPJLKD_01384;eC_number=2.7.7.18;Name=nadD;dbxref=COG:COG1057;gene=nadD;inference=ab initio prediction:Prodigal:2.6,similar to AA sequence:UniProtKB:Q5HFG7;locus_tag=MCCPJLKD_01384;product=putative nicotinate-nucleotide adenylyltransferase
1	Prodigal:2.6	CDS	1435201	1435785	.	+	0	ID=MCCPJLKD_01385;inference=ab initio prediction:Prodigal:2.6;locus_tag=MCCPJLKD_01385;product=hypothetical protein
1	Prodigal:2.6	CDS	1435786	1436139	.	+	0	ID=MCCPJLKD_01386;Name=rsfS;dbxref=COG:COG0799;gene=rsfS;inference=ab initio prediction:Prodigal:2.6,similar to AA sequence:UniProtKB:Q9KD89;locus_tag=MCCPJLKD_01386;product=Ribosomal silencing factor RsfS
1	Prodigal:2.6	CDS	1436142	1436861	.	+	0	ID=MCCPJLKD_01387;eC_number=2.1.1.235;Name=tylM1;gene=tylM1;inference=ab initio prediction:Prodigal:2.6,similar to AA sequence:UniProtKB:P95748;locus_tag=MCCPJLKD_01387;product=dTDP-3-amino-3%2C6-dideoxy-alpha-D-glucopyranose N%2CN-dimethyltransferase
1	Prodigal:2.6	CDS	1436920	1437594	.	+	0	ID=MCCPJLKD_01388;Name=comEA;dbxref=COG:COG1555;gene=comEA;inference=ab initio prediction:Prodigal:2.6,similar to AA sequence:UniProtKB:P39694;locus_tag=MCCPJLKD_01388;product=ComE operon protein 1
1	Prodigal:2.6	CDS	1437674	1438135	.	+	0	ID=MCCPJLKD_01389;eC_number=3.5.4.33;Name=tadA_1;dbxref=COG:COG0590;gene=tadA_1;inference=ab initio prediction:Prodigal:2.6,similar to AA sequence:UniProtKB:P68398;locus_tag=MCCPJLKD_01389;product=tRNA-specific adenosine deaminase
1	Prodigal:2.6	CDS	1438271	1440355	.	+	0	ID=MCCPJLKD_01390;Name=comEC;dbxref=COG:COG0658;gene=comEC;inference=ab initio prediction:Prodigal:2.6,similar to AA sequence:UniProtKB:P39695;locus_tag=MCCPJLKD_01390;product=ComE operon protein 3
1	Prodigal:2.6	CDS	1440400	1441374	.	+	0	ID=MCCPJLKD_01391;Name=yqeN;dbxref=COG:COG1466;gene=yqeN;inference=ab initio prediction:Prodigal:2.6,similar to AA sequence:UniProtKB:P54459;locus_tag=MCCPJLKD_01391;product=putative protein YqeN
1	Prodigal:2.6	CDS	1441492	1441743	.	-	0	ID=MCCPJLKD_01392;Name=rpsT;dbxref=COG:COG0268;gene=rpsT;inference=ab initio prediction:Prodigal:2.6,similar to AA sequence:UniProtKB:Q2FXY6;locus_tag=MCCPJLKD_01392;product=30S ribosomal protein S20
1	Prodigal:2.6	CDS	1442036	1443859	.	+	0	ID=MCCPJLKD_01393;eC_number=3.6.5.-;Name=lepA;gene=lepA;inference=ab initio prediction:Prodigal:2.6,similar to AA sequence:UniProtKB:P65272;locus_tag=MCCPJLKD_01393;product=Elongation factor 4
1	Prodigal:2.6	CDS	1443978	1445102	.	+	0	ID=MCCPJLKD_01394;eC_number=1.3.99.-;Name=hemN;dbxref=COG:COG0635;gene=hemN;inference=ab initio prediction:Prodigal:2.6,similar to AA sequence:UniProtKB:P54304;locus_tag=MCCPJLKD_01394;product=Oxygen-independent coproporphyrinogen-III oxidase-like protein YqeR
1	Prodigal:2.6	CDS	1445202	1446179	.	+	0	ID=MCCPJLKD_01395;Name=hrcA;dbxref=COG:COG1420;gene=hrcA;inference=ab initio prediction:Prodigal:2.6,similar to AA sequence:UniProtKB:P68792;locus_tag=MCCPJLKD_01395;product=Heat-inducible transcription repressor HrcA
1	Prodigal:2.6	CDS	1446208	1446840	.	+	0	ID=MCCPJLKD_01396;Name=grpE;gene=grpE;inference=ab initio prediction:Prodigal:2.6,similar to AA sequence:UniProtKB:P99086;locus_tag=MCCPJLKD_01396;product=Protein GrpE
1	Prodigal:2.6	CDS	1446896	1448725	.	+	0	ID=MCCPJLKD_01397;Name=dnaK;gene=dnaK;inference=ab initio prediction:Prodigal:2.6,similar to AA sequence:UniProtKB:P99110;locus_tag=MCCPJLKD_01397;product=Chaperone protein DnaK
1	Prodigal:2.6	CDS	1448870	1449991	.	+	0	ID=MCCPJLKD_01398;Name=dnaJ;gene=dnaJ;inference=ab initio prediction:Prodigal:2.6,similar to AA sequence:UniProtKB:P63971;locus_tag=MCCPJLKD_01398;product=Chaperone protein DnaJ
1	Prodigal:2.6	CDS	1449995	1450933	.	+	0	ID=MCCPJLKD_01399;eC_number=2.1.1.-;Name=prmA;dbxref=COG:COG2264;gene=prmA;inference=ab initio prediction:Prodigal:2.6,similar to AA sequence:UniProtKB:P0A0P5;locus_tag=MCCPJLKD_01399;product=Ribosomal protein L11 methyltransferase
1	Prodigal:2.6	CDS	1450935	1451687	.	+	0	ID=MCCPJLKD_01400;eC_number=2.1.1.193;Name=rsmE;dbxref=COG:COG1385;gene=rsmE;inference=ab initio prediction:Prodigal:2.6,similar to AA sequence:UniProtKB:P54461;locus_tag=MCCPJLKD_01400;product=Ribosomal RNA small subunit methyltransferase E
1	Prodigal:2.6	CDS	1451684	1453039	.	+	0	ID=MCCPJLKD_01401;eC_number=2.8.4.5;Name=mtaB;dbxref=COG:COG0621;gene=mtaB;inference=ab initio prediction:Prodigal:2.6,similar to AA sequence:UniProtKB:P54462;locus_tag=MCCPJLKD_01401;product=Threonylcarbamoyladenosine tRNA methylthiotransferase MtaB
1	Prodigal:2.6	CDS	1453165	1453341	.	+	0	ID=MCCPJLKD_01402;Name=rpsU;dbxref=COG:COG0828;gene=rpsU;inference=ab initio prediction:Prodigal:2.6,similar to AA sequence:UniProtKB:Q2FXZ7;locus_tag=MCCPJLKD_01402;product=30S ribosomal protein S21
1	Prodigal:2.6	CDS	1454187	1454897	.	+	0	ID=MCCPJLKD_01403;inference=ab initio prediction:Prodigal:2.6;locus_tag=MCCPJLKD_01403;product=hypothetical protein
1	Prodigal:2.6	CDS	1454912	1455901	.	+	0	ID=MCCPJLKD_01404;inference=ab initio prediction:Prodigal:2.6,similar to AA sequence:UniProtKB:Q7A5C5;locus_tag=MCCPJLKD_01404;note=UPF0365 protein SA1402;product=hypothetical protein
1	Prodigal:2.6	CDS	1455917	1456600	.	+	0	ID=MCCPJLKD_01405;inference=ab initio prediction:Prodigal:2.6;locus_tag=MCCPJLKD_01405;product=hypothetical protein
1	Prodigal:2.6	CDS	1456886	1457833	.	+	0	ID=MCCPJLKD_01406;dbxref=COG:COG1702;inference=ab initio prediction:Prodigal:2.6,similar to AA sequence:UniProtKB:P9WIA3;locus_tag=MCCPJLKD_01406;product=PhoH-like protein
1	Prodigal:2.6	CDS	1457834	1458301	.	+	0	ID=MCCPJLKD_01407;eC_number=3.1.-.-;Name=ybeY;dbxref=COG:COG0319;gene=ybeY;inference=ab initio prediction:Prodigal:2.6,similar to AA sequence:UniProtKB:A0R0T0;locus_tag=MCCPJLKD_01407;product=Endoribonuclease YbeY
1	Prodigal:2.6	CDS	1458303	1458659	.	+	0	ID=MCCPJLKD_01408;eC_number=2.7.1.66;Name=dgkA;dbxref=COG:COG0818;gene=dgkA;inference=ab initio prediction:Prodigal:2.6,similar to AA sequence:UniProtKB:Q05888;locus_tag=MCCPJLKD_01408;product=Undecaprenol kinase
1	Prodigal:2.6	CDS	1458659	1459063	.	+	0	ID=MCCPJLKD_01409;eC_number=3.5.4.5;Name=cdd;dbxref=COG:COG0295;gene=cdd;inference=ab initio prediction:Prodigal:2.6,similar to AA sequence:UniProtKB:P19079;locus_tag=MCCPJLKD_01409;product=Cytidine deaminase
1	Prodigal:2.6	CDS	1459063	1459962	.	+	0	ID=MCCPJLKD_01410;Name=era;gene=era;inference=ab initio prediction:Prodigal:2.6,similar to AA sequence:UniProtKB:P64085;locus_tag=MCCPJLKD_01410;product=GTPase Era
1	Prodigal:2.6	CDS	1459988	1460749	.	+	0	ID=MCCPJLKD_01411;Name=recO;dbxref=COG:COG1381;gene=recO;inference=ab initio prediction:Prodigal:2.6,similar to AA sequence:UniProtKB:P42095;locus_tag=MCCPJLKD_01411;product=DNA repair protein RecO
1	Prodigal:2.6	CDS	1460879	1462270	.	-	0	ID=MCCPJLKD_01412;eC_number=6.1.1.14;Name=glyQS;gene=glyQS;inference=ab initio prediction:Prodigal:2.6,similar to AA sequence:UniProtKB:P99129;locus_tag=MCCPJLKD_01412;product=Glycine--tRNA ligase
1	Prodigal:2.6	CDS	1462738	1463229	.	+	0	ID=MCCPJLKD_01413;Name=ccpN;dbxref=COG:COG0517;gene=ccpN;inference=ab initio prediction:Prodigal:2.6,similar to AA sequence:UniProtKB:O34994;locus_tag=MCCPJLKD_01413;product=Transcriptional repressor CcpN
1	Prodigal:2.6	CDS	1463241	1464059	.	+	0	ID=MCCPJLKD_01414;eC_number=2.7.11.32;Name=yqfL_2;dbxref=COG:COG1806;gene=yqfL_2;inference=ab initio prediction:Prodigal:2.6,similar to AA sequence:UniProtKB:P54470;locus_tag=MCCPJLKD_01414;product=Putative pyruvate%2C phosphate dikinase regulatory protein
1	Prodigal:2.6	CDS	1464233	1466029	.	+	0	ID=MCCPJLKD_01415;eC_number=2.7.7.-;Name=dnaG_3;dbxref=COG:COG0358;gene=dnaG_3;inference=ab initio prediction:Prodigal:2.6,similar to AA sequence:UniProtKB:P63964;locus_tag=MCCPJLKD_01415;product=DNA primase
1	Prodigal:2.6	CDS	1466300	1467406	.	+	0	ID=MCCPJLKD_01416;Name=sigA;dbxref=COG:COG0568;gene=sigA;inference=ab initio prediction:Prodigal:2.6,similar to AA sequence:UniProtKB:P0A0J0;locus_tag=MCCPJLKD_01416;product=RNA polymerase sigma factor SigA
1	Prodigal:2.6	CDS	1467561	1468250	.	+	0	ID=MCCPJLKD_01417;eC_number=2.1.1.217;Name=trmK;dbxref=COG:COG2384;gene=trmK;inference=ab initio prediction:Prodigal:2.6,similar to AA sequence:UniProtKB:P54471;locus_tag=MCCPJLKD_01417;product=tRNA (adenine(22)-N(1))-methyltransferase
1	Prodigal:2.6	CDS	1468240	1469340	.	+	0	ID=MCCPJLKD_01418;dbxref=COG:COG0327;inference=ab initio prediction:Prodigal:2.6,similar to AA sequence:UniProtKB:P67272;locus_tag=MCCPJLKD_01418;product=GTP cyclohydrolase 1 type 2
1	Prodigal:2.6	CDS	1469375	1470721	.	+	0	ID=MCCPJLKD_01419;eC_number=3.6.4.13;Name=cshB;dbxref=COG:COG0513;gene=cshB;inference=ab initio prediction:Prodigal:2.6,similar to AA sequence:UniProtKB:Q818H2;locus_tag=MCCPJLKD_01419;product=DEAD-box ATP-dependent RNA helicase CshB
1	Prodigal:2.6	CDS	1470731	1471621	.	+	0	ID=MCCPJLKD_01420;eC_number=3.1.21.2;Name=nfo;gene=nfo;inference=ab initio prediction:Prodigal:2.6,similar to AA sequence:UniProtKB:P63538;locus_tag=MCCPJLKD_01420;product=putative endonuclease 4
1	Prodigal:2.6	CDS	1471839	1472621	.	+	0	ID=MCCPJLKD_01421;eC_number=3.6.3.-;Name=znuC_1;dbxref=COG:COG1121;gene=znuC_1;inference=ab initio prediction:Prodigal:2.6,similar to AA sequence:UniProtKB:O34946;locus_tag=MCCPJLKD_01421;product=High-affinity zinc uptake system ATP-binding protein ZnuC
1	Prodigal:2.6	CDS	1472655	1473503	.	+	0	ID=MCCPJLKD_01422;Name=znuB;dbxref=COG:COG1108;gene=znuB;inference=ab initio prediction:Prodigal:2.6,similar to AA sequence:UniProtKB:O34610;locus_tag=MCCPJLKD_01422;product=High-affinity zinc uptake system membrane protein ZnuB
1	Prodigal:2.6	CDS	1473506	1473925	.	+	0	ID=MCCPJLKD_01423;Name=zur;dbxref=COG:COG0735;gene=zur;inference=ab initio prediction:Prodigal:2.6,similar to AA sequence:UniProtKB:P54479;locus_tag=MCCPJLKD_01423;product=Zinc-specific metallo-regulatory protein
1	Prodigal:2.6	CDS	1474338	1474937	.	+	0	ID=MCCPJLKD_01424;eC_number=1.15.1.1;Name=sodA;dbxref=COG:COG0605;gene=sodA;inference=ab initio prediction:Prodigal:2.6,similar to AA sequence:UniProtKB:P0C0Q6;locus_tag=MCCPJLKD_01424;product=Superoxide dismutase [Mn/Fe]
1	Prodigal:2.6	CDS	1475338	1477428	.	+	0	ID=MCCPJLKD_01425;Name=pbpH;dbxref=COG:COG0768;gene=pbpH;inference=ab initio prediction:Prodigal:2.6,similar to AA sequence:UniProtKB:Q796K8;locus_tag=MCCPJLKD_01425;product=Penicillin-binding protein H
1	Prodigal:2.6	CDS	1477533	1477682	.	+	0	ID=MCCPJLKD_01426;Name=rpmG2;dbxref=COG:COG0267;gene=rpmG2;inference=ab initio prediction:Prodigal:2.6,similar to AA sequence:UniProtKB:Q2FY22;locus_tag=MCCPJLKD_01426;product=50S ribosomal protein L33 2
1	Prodigal:2.6	CDS	1477865	1478416	.	+	0	ID=MCCPJLKD_01427;Name=yqgN;dbxref=COG:COG0212;gene=yqgN;inference=ab initio prediction:Prodigal:2.6,similar to AA sequence:UniProtKB:P54491;locus_tag=MCCPJLKD_01427;product=putative protein YqgN
1	Prodigal:2.6	CDS	1478417	1479877	.	+	0	ID=MCCPJLKD_01428;eC_number=3.4.21.105;Name=gluP;dbxref=COG:COG0705;gene=gluP;inference=ab initio prediction:Prodigal:2.6,similar to AA sequence:UniProtKB:P54493;locus_tag=MCCPJLKD_01428;product=Rhomboid protease GluP
1	Prodigal:2.6	CDS	1479861	1480061	.	+	0	ID=MCCPJLKD_01429;Name=yqgQ;dbxref=COG:COG4483;gene=yqgQ;inference=ab initio prediction:Prodigal:2.6,similar to AA sequence:UniProtKB:P54494;locus_tag=MCCPJLKD_01429;product=putative protein YqgQ
1	Prodigal:2.6	CDS	1480061	1481047	.	+	0	ID=MCCPJLKD_01430;eC_number=2.7.1.2;Name=glcK;dbxref=COG:COG1940;gene=glcK;inference=ab initio prediction:Prodigal:2.6,similar to AA sequence:UniProtKB:P54495;locus_tag=MCCPJLKD_01430;product=Glucokinase
1	Prodigal:2.6	CDS	1481047	1481373	.	+	0	ID=MCCPJLKD_01431;inference=ab initio prediction:Prodigal:2.6;locus_tag=MCCPJLKD_01431;product=hypothetical protein
1	Prodigal:2.6	CDS	1481373	1481996	.	+	0	ID=MCCPJLKD_01432;eC_number=3.-.-.-;inference=ab initio prediction:Prodigal:2.6,similar to AA sequence:UniProtKB:Q5XD24;locus_tag=MCCPJLKD_01432;product=putative metallo-hydrolase
1	Prodigal:2.6	CDS	1482053	1483027	.	+	0	ID=MCCPJLKD_01433;Name=comGA;dbxref=COG:COG2804;gene=comGA;inference=ab initio prediction:Prodigal:2.6,similar to AA sequence:UniProtKB:P25953;locus_tag=MCCPJLKD_01433;product=ComG operon protein 1
1	Prodigal:2.6	CDS	1482999	1484066	.	+	0	ID=MCCPJLKD_01434;inference=ab initio prediction:Prodigal:2.6;locus_tag=MCCPJLKD_01434;product=hypothetical protein
1	Prodigal:2.6	CDS	1484084	1484401	.	+	0	ID=MCCPJLKD_01435;Name=comGC;dbxref=COG:COG4537;gene=comGC;inference=ab initio prediction:Prodigal:2.6,similar to AA sequence:UniProtKB:P25955;locus_tag=MCCPJLKD_01435;product=ComG operon protein 3
1	Prodigal:2.6	CDS	1484391	1484828	.	+	0	ID=MCCPJLKD_01436;inference=ab initio prediction:Prodigal:2.6;locus_tag=MCCPJLKD_01436;product=hypothetical protein
1	Prodigal:2.6	CDS	1484815	1485108	.	+	0	ID=MCCPJLKD_01437;inference=ab initio prediction:Prodigal:2.6;locus_tag=MCCPJLKD_01437;product=hypothetical protein
1	Prodigal:2.6	CDS	1485062	1485523	.	+	0	ID=MCCPJLKD_01438;inference=ab initio prediction:Prodigal:2.6;locus_tag=MCCPJLKD_01438;product=hypothetical protein
1	Prodigal:2.6	CDS	1485495	1485686	.	+	0	ID=MCCPJLKD_01439;inference=ab initio prediction:Prodigal:2.6;locus_tag=MCCPJLKD_01439;product=hypothetical protein
1	Prodigal:2.6	CDS	1485688	1486200	.	+	0	ID=MCCPJLKD_01440;eC_number=2.7.1.71;Name=aroK;dbxref=COG:COG0703;gene=aroK;inference=ab initio prediction:Prodigal:2.6,similar to AA sequence:UniProtKB:O67925;locus_tag=MCCPJLKD_01440;product=Shikimate kinase
1	Prodigal:2.6	CDS	1486418	1487509	.	+	0	ID=MCCPJLKD_01441;eC_number=2.1.2.10;Name=gcvT;gene=gcvT;inference=ab initio prediction:Prodigal:2.6,similar to AA sequence:UniProtKB:P64225;locus_tag=MCCPJLKD_01441;product=Aminomethyltransferase
1	Prodigal:2.6	CDS	1487529	1488875	.	+	0	ID=MCCPJLKD_01442;eC_number=1.4.4.2;Name=gcvPA;gene=gcvPA;inference=ab initio prediction:Prodigal:2.6,similar to AA sequence:UniProtKB:P64218;locus_tag=MCCPJLKD_01442;product=putative glycine dehydrogenase (decarboxylating) subunit 1
1	Prodigal:2.6	CDS	1488868	1490376	.	+	0	ID=MCCPJLKD_01443;eC_number=1.4.4.2;Name=gcvPB;gene=gcvPB;inference=ab initio prediction:Prodigal:2.6,similar to AA sequence:UniProtKB:P99168;locus_tag=MCCPJLKD_01443;product=putative glycine dehydrogenase (decarboxylating) subunit 2
1	Prodigal:2.6	CDS	1491268	1491654	.	-	0	ID=MCCPJLKD_01444;Name=yibN;dbxref=COG:COG0607;gene=yibN;inference=ab initio prediction:Prodigal:2.6,similar to AA sequence:UniProtKB:P0AG27;locus_tag=MCCPJLKD_01444;product=putative protein YibN
1	Prodigal:2.6	CDS	1491814	1492644	.	+	0	ID=MCCPJLKD_01445;eC_number=2.3.1.181;Name=lipM;dbxref=COG:COG0095;gene=lipM;inference=ab initio prediction:Prodigal:2.6,similar to AA sequence:UniProtKB:P54511;locus_tag=MCCPJLKD_01445;product=Octanoyltransferase LipM
1	Prodigal:2.6	CDS	1492685	1492903	.	-	0	ID=MCCPJLKD_01446;inference=ab initio prediction:Prodigal:2.6;locus_tag=MCCPJLKD_01446;product=hypothetical protein
1	Prodigal:2.6	CDS	1492917	1493495	.	-	0	ID=MCCPJLKD_01447;inference=ab initio prediction:Prodigal:2.6;locus_tag=MCCPJLKD_01447;product=hypothetical protein
1	Prodigal:2.6	CDS	1493598	1494659	.	+	0	ID=MCCPJLKD_01448;eC_number=3.4.11.-;Name=ypdF;dbxref=COG:COG0006;gene=ypdF;inference=ab initio prediction:Prodigal:2.6,similar to AA sequence:UniProtKB:P76524;locus_tag=MCCPJLKD_01448;product=Aminopeptidase YpdF
1	Prodigal:2.6	CDS	1494686	1495243	.	+	0	ID=MCCPJLKD_01449;Name=efp;gene=efp;inference=ab initio prediction:Prodigal:2.6,similar to AA sequence:UniProtKB:P99066;locus_tag=MCCPJLKD_01449;product=Elongation factor P
1	Prodigal:2.6	CDS	1495393	1496418	.	+	0	ID=MCCPJLKD_01450;eC_number=1.2.1.38;Name=argC;gene=argC;inference=ab initio prediction:Prodigal:2.6,similar to AA sequence:UniProtKB:Q07906;locus_tag=MCCPJLKD_01450;product=N-acetyl-gamma-glutamyl-phosphate reductase
1	Prodigal:2.6	CDS	1496437	1497630	.	+	0	ID=MCCPJLKD_01451;Name=argJ;dbxref=COG:COG1364;gene=argJ;inference=ab initio prediction:Prodigal:2.6,similar to AA sequence:UniProtKB:Q9K8V3;locus_tag=MCCPJLKD_01451;product=Arginine biosynthesis bifunctional protein ArgJ
1	Prodigal:2.6	CDS	1497640	1498377	.	+	0	ID=MCCPJLKD_01452;eC_number=2.7.2.8;Name=argB;dbxref=COG:COG0548;gene=argB;inference=ab initio prediction:Prodigal:2.6,similar to AA sequence:UniProtKB:Q8DV44;locus_tag=MCCPJLKD_01452;product=Acetylglutamate kinase
1	Prodigal:2.6	CDS	1498380	1499507	.	+	0	ID=MCCPJLKD_01453;eC_number=2.6.1.11;Name=argD;dbxref=COG:COG4992;gene=argD;inference=ab initio prediction:Prodigal:2.6,similar to AA sequence:UniProtKB:O66442;locus_tag=MCCPJLKD_01453;product=Acetylornithine aminotransferase
1	Prodigal:2.6	CDS	1499765	1500232	.	+	0	ID=MCCPJLKD_01454;Name=accB_2;dbxref=COG:COG0511;gene=accB_2;inference=ab initio prediction:Prodigal:2.6,similar to AA sequence:UniProtKB:P49786;locus_tag=MCCPJLKD_01454;product=Biotin carboxyl carrier protein of acetyl-CoA carboxylase
1	Prodigal:2.6	CDS	1500232	1501590	.	+	0	ID=MCCPJLKD_01455;eC_number=6.4.1.7;Name=cfiB_1;dbxref=COG:COG0439;gene=cfiB_1;inference=ab initio prediction:Prodigal:2.6,similar to AA sequence:UniProtKB:D3DJ42;locus_tag=MCCPJLKD_01455;product=2-oxoglutarate carboxylase small subunit
1	Prodigal:2.6	CDS	1501602	1501964	.	+	0	ID=MCCPJLKD_01456;inference=ab initio prediction:Prodigal:2.6,similar to AA sequence:UniProtKB:Q5XA93;locus_tag=MCCPJLKD_01456;product=putative protein
1	Prodigal:2.6	CDS	1502040	1502429	.	+	0	ID=MCCPJLKD_01457;Name=nusB;gene=nusB;inference=ab initio prediction:Prodigal:2.6,similar to AA sequence:UniProtKB:P65578;locus_tag=MCCPJLKD_01457;product=Transcription antitermination protein NusB
1	Prodigal:2.6	CDS	1502444	1503781	.	+	0	ID=MCCPJLKD_01458;eC_number=3.1.11.6;Name=xseA;dbxref=COG:COG1570;gene=xseA;inference=ab initio prediction:Prodigal:2.6,similar to AA sequence:UniProtKB:P04994;locus_tag=MCCPJLKD_01458;product=Exodeoxyribonuclease 7 large subunit
1	Prodigal:2.6	CDS	1503774	1504004	.	+	0	ID=MCCPJLKD_01459;eC_number=3.1.11.6;Name=xseB;dbxref=COG:COG1722;gene=xseB;inference=ab initio prediction:Prodigal:2.6,similar to AA sequence:UniProtKB:Q7VV85;locus_tag=MCCPJLKD_01459;product=Exodeoxyribonuclease 7 small subunit
1	Prodigal:2.6	CDS	1503982	1504863	.	+	0	ID=MCCPJLKD_01460;eC_number=2.5.1.10;inference=ab initio prediction:Prodigal:2.6,similar to AA sequence:UniProtKB:Q08291;locus_tag=MCCPJLKD_01460;product=Farnesyl diphosphate synthase
1	Prodigal:2.6	CDS	1505178	1505630	.	+	0	ID=MCCPJLKD_01461;Name=argR_2;gene=argR_2;inference=ab initio prediction:Prodigal:2.6,similar to AA sequence:UniProtKB:P63580;locus_tag=MCCPJLKD_01461;product=Arginine repressor
1	Prodigal:2.6	CDS	1505646	1507322	.	+	0	ID=MCCPJLKD_01462;Name=recN;dbxref=COG:COG0497;gene=recN;inference=ab initio prediction:Prodigal:2.6,similar to AA sequence:UniProtKB:P05824;locus_tag=MCCPJLKD_01462;product=DNA repair protein RecN
1	Prodigal:2.6	CDS	1507582	1509003	.	+	0	ID=MCCPJLKD_01463;eC_number=1.8.1.4;dbxref=COG:COG1249;inference=ab initio prediction:Prodigal:2.6,similar to AA sequence:UniProtKB:P18925;locus_tag=MCCPJLKD_01463;product=Dihydrolipoyl dehydrogenase
1	Prodigal:2.6	CDS	1509018	1510016	.	+	0	ID=MCCPJLKD_01464;eC_number=1.2.4.4;Name=bfmBAA;dbxref=COG:COG1071;gene=bfmBAA;inference=ab initio prediction:Prodigal:2.6,similar to AA sequence:UniProtKB:P37940;locus_tag=MCCPJLKD_01464;product=2-oxoisovalerate dehydrogenase subunit alpha
1	Prodigal:2.6	CDS	1510009	1510992	.	+	0	ID=MCCPJLKD_01465;eC_number=1.2.4.4;Name=bfmBAB;dbxref=COG:COG0022;gene=bfmBAB;inference=ab initio prediction:Prodigal:2.6,similar to AA sequence:UniProtKB:P37941;locus_tag=MCCPJLKD_01465;product=2-oxoisovalerate dehydrogenase subunit beta
1	Prodigal:2.6	CDS	1511005	1512324	.	+	0	ID=MCCPJLKD_01466;eC_number=2.3.1.12;Name=pdhC_2;dbxref=COG:COG0508;gene=pdhC_2;inference=ab initio prediction:Prodigal:2.6,similar to AA sequence:UniProtKB:P21883;locus_tag=MCCPJLKD_01466;product=Dihydrolipoyllysine-residue acetyltransferase component of pyruvate dehydrogenase complex
1	Prodigal:2.6	CDS	1512529	1512966	.	+	0	ID=MCCPJLKD_01467;inference=ab initio prediction:Prodigal:2.6,similar to AA sequence:UniProtKB:Q7A5G0;locus_tag=MCCPJLKD_01467;note=UPF0403 protein SA1345;product=hypothetical protein
1	Prodigal:2.6	CDS	1512979	1513956	.	+	0	ID=MCCPJLKD_01468;inference=ab initio prediction:Prodigal:2.6;locus_tag=MCCPJLKD_01468;product=hypothetical protein
1	Prodigal:2.6	CDS	1514334	1515458	.	+	0	ID=MCCPJLKD_01469;eC_number=3.4.11.4;Name=pepT_1;dbxref=COG:COG2195;gene=pepT_1;inference=ab initio prediction:Prodigal:2.6,similar to AA sequence:UniProtKB:P29745;locus_tag=MCCPJLKD_01469;product=Peptidase T
1	Prodigal:2.6	CDS	1515538	1516944	.	+	0	ID=MCCPJLKD_01470;eC_number=1.1.1.44;Name=gnd;gene=gnd;inference=ab initio prediction:Prodigal:2.6,similar to AA sequence:UniProtKB:P63334;locus_tag=MCCPJLKD_01470;product=6-phosphogluconate dehydrogenase%2C decarboxylating
1	Prodigal:2.6	CDS	1517114	1518769	.	+	0	ID=MCCPJLKD_01471;eC_number=3.2.1.10;Name=malL;dbxref=COG:COG0366;gene=malL;inference=ab initio prediction:Prodigal:2.6,similar to AA sequence:UniProtKB:P29094;locus_tag=MCCPJLKD_01471;product=Oligo-1%2C6-glucosidase
1	Prodigal:2.6	CDS	1519032	1519913	.	-	0	ID=MCCPJLKD_01472;Name=marA;gene=marA;inference=ab initio prediction:Prodigal:2.6,similar to AA sequence:UniProtKB:P0ACH5;locus_tag=MCCPJLKD_01472;product=Multiple antibiotic resistance protein MarA
1	Prodigal:2.6	CDS	1520114	1521598	.	-	0	ID=MCCPJLKD_01473;eC_number=1.1.1.49;Name=zwf_1;dbxref=COG:COG0364;gene=zwf_1;inference=ab initio prediction:Prodigal:2.6,similar to AA sequence:UniProtKB:P54547;locus_tag=MCCPJLKD_01473;product=Glucose-6-phosphate 1-dehydrogenase
1	Prodigal:2.6	CDS	1522022	1522942	.	+	0	ID=MCCPJLKD_01474;eC_number=3.1.26.11;Name=rnz;dbxref=COG:COG1234;gene=rnz;inference=ab initio prediction:Prodigal:2.6,similar to AA sequence:UniProtKB:P54548;locus_tag=MCCPJLKD_01474;product=Ribonuclease Z
1	Prodigal:2.6	CDS	1522992	1523807	.	-	0	ID=MCCPJLKD_01475;eC_number=1.5.1.2;Name=proC;gene=proC;inference=ab initio prediction:Prodigal:2.6,similar to AA sequence:UniProtKB:Q7A5G8;locus_tag=MCCPJLKD_01475;product=Pyrroline-5-carboxylate reductase
1	Prodigal:2.6	CDS	1523968	1524726	.	+	0	ID=MCCPJLKD_01476;eC_number=1.-.-.-;inference=ab initio prediction:Prodigal:2.6,similar to AA sequence:UniProtKB:Q7A3L9;locus_tag=MCCPJLKD_01476;product=putative oxidoreductase
1	Prodigal:2.6	CDS	1524949	1525857	.	-	0	ID=MCCPJLKD_01477;eC_number=1.1.1.-;Name=yhdN;dbxref=COG:COG0667;gene=yhdN;inference=ab initio prediction:Prodigal:2.6,similar to AA sequence:UniProtKB:P80874;locus_tag=MCCPJLKD_01477;product=Aldo-keto reductase YhdN
1	Prodigal:2.6	CDS	1525940	1526482	.	+	0	ID=MCCPJLKD_01478;eC_number=3.6.1.13;Name=nudF;dbxref=COG:COG0494;gene=nudF;inference=ab initio prediction:Prodigal:2.6,similar to AA sequence:UniProtKB:P54570;locus_tag=MCCPJLKD_01478;product=ADP-ribose pyrophosphatase
1	Prodigal:2.6	CDS	1526587	1527036	.	+	0	ID=MCCPJLKD_01479;Name=fur;dbxref=COG:COG0735;gene=fur;inference=ab initio prediction:Prodigal:2.6,similar to AA sequence:UniProtKB:P54574;locus_tag=MCCPJLKD_01479;product=Ferric uptake regulation protein
1	Prodigal:2.6	CDS	1527079	1527966	.	+	0	ID=MCCPJLKD_01480;Name=xerD_3;gene=xerD_3;inference=ab initio prediction:Prodigal:2.6,similar to AA sequence:UniProtKB:P0A0P0;locus_tag=MCCPJLKD_01480;product=Tyrosine recombinase XerD
1	Prodigal:2.6	CDS	1528019	1528528	.	-	0	ID=MCCPJLKD_01481;inference=ab initio prediction:Prodigal:2.6;locus_tag=MCCPJLKD_01481;product=hypothetical protein
1	Prodigal:2.6	CDS	1528641	1529372	.	+	0	ID=MCCPJLKD_01482;Name=scpA;dbxref=COG:COG1354;gene=scpA;inference=ab initio prediction:Prodigal:2.6,similar to AA sequence:UniProtKB:P35154;locus_tag=MCCPJLKD_01482;product=Segregation and condensation protein A
1	Prodigal:2.6	CDS	1529365	1529907	.	+	0	ID=MCCPJLKD_01483;Name=scpB;dbxref=COG:COG1386;gene=scpB;inference=ab initio prediction:Prodigal:2.6,similar to AA sequence:UniProtKB:P35155;locus_tag=MCCPJLKD_01483;product=Segregation and condensation protein B
1	Prodigal:2.6	CDS	1529900	1530637	.	+	0	ID=MCCPJLKD_01484;eC_number=5.4.99.22;Name=rluB;dbxref=COG:COG1187;gene=rluB;inference=ab initio prediction:Prodigal:2.6,similar to AA sequence:UniProtKB:P35159;locus_tag=MCCPJLKD_01484;product=Ribosomal large subunit pseudouridine synthase B
1	Prodigal:2.6	CDS	1530771	1531496	.	+	0	ID=MCCPJLKD_01485;Name=srrA;dbxref=COG:COG0745;gene=srrA;inference=ab initio prediction:Prodigal:2.6,similar to AA sequence:UniProtKB:Q5HFT0;locus_tag=MCCPJLKD_01485;product=Transcriptional regulatory protein SrrA
1	Prodigal:2.6	CDS	1531480	1533246	.	+	0	ID=MCCPJLKD_01486;eC_number=2.7.13.3;Name=srrB;gene=srrB;inference=ab initio prediction:Prodigal:2.6,similar to AA sequence:UniProtKB:Q9L523;locus_tag=MCCPJLKD_01486;product=Sensor protein SrrB
1	Prodigal:2.6	CDS	1533838	1534377	.	+	0	ID=MCCPJLKD_01487;Name=ribU;gene=ribU;inference=ab initio prediction:Prodigal:2.6,similar to AA sequence:UniProtKB:E5QVT2;locus_tag=MCCPJLKD_01487;product=Riboflavin transporter RibU
1	Prodigal:2.6	CDS	1534782	1535030	.	-	0	ID=MCCPJLKD_01488;inference=ab initio prediction:Prodigal:2.6,similar to AA sequence:UniProtKB:P10245;locus_tag=MCCPJLKD_01488;product=Ferredoxin
1	Prodigal:2.6	CDS	1535139	1536101	.	+	0	ID=MCCPJLKD_01489;inference=ab initio prediction:Prodigal:2.6;locus_tag=MCCPJLKD_01489;product=hypothetical protein
1	Prodigal:2.6	CDS	1536088	1537467	.	+	0	ID=MCCPJLKD_01490;eC_number=3.6.4.12;Name=recQ_1;dbxref=COG:COG0514;gene=recQ_1;inference=ab initio prediction:Prodigal:2.6,similar to AA sequence:UniProtKB:P15043;locus_tag=MCCPJLKD_01490;product=ATP-dependent DNA helicase RecQ
1	Prodigal:2.6	CDS	1537588	1539006	.	+	0	ID=MCCPJLKD_01491;Name=ebpS;gene=ebpS;inference=ab initio prediction:Prodigal:2.6,similar to AA sequence:UniProtKB:Q7A5I6;locus_tag=MCCPJLKD_01491;product=Elastin-binding protein EbpS
1	Prodigal:2.6	CDS	1539139	1540125	.	+	0	ID=MCCPJLKD_01492;eC_number=4.3.1.9;dbxref=COG:COG0492;inference=ab initio prediction:Prodigal:2.6,similar to AA sequence:UniProtKB:Q93HX6;locus_tag=MCCPJLKD_01492;product=Glucosaminate ammonia-lyase
1	Prodigal:2.6	CDS	1540337	1541305	.	-	0	ID=MCCPJLKD_01493;eC_number=3.5.1.1;Name=ansB;gene=ansB;inference=ab initio prediction:Prodigal:2.6,similar to AA sequence:UniProtKB:P06608;locus_tag=MCCPJLKD_01493;product=L-asparaginase
1	Prodigal:2.6	CDS	1541384	1542031	.	+	0	ID=MCCPJLKD_01494;eC_number=2.7.4.25;Name=cmk;gene=cmk;inference=ab initio prediction:Prodigal:2.6,similar to AA sequence:UniProtKB:P63807;locus_tag=MCCPJLKD_01494;product=Cytidylate kinase
1	Prodigal:2.6	CDS	1542515	1543693	.	+	0	ID=MCCPJLKD_01495;Name=rpsA;gene=rpsA;inference=ab initio prediction:Prodigal:2.6,similar to AA sequence:UniProtKB:Q7A5J0;locus_tag=MCCPJLKD_01495;product=30S ribosomal protein S1
1	Prodigal:2.6	CDS	1543909	1545219	.	+	0	ID=MCCPJLKD_01496;Name=der;gene=der;inference=ab initio prediction:Prodigal:2.6,similar to AA sequence:UniProtKB:P64060;locus_tag=MCCPJLKD_01496;product=GTPase Der
1	Prodigal:2.6	CDS	1545240	1546238	.	+	0	ID=MCCPJLKD_01497;eC_number=1.1.1.94;Name=gpsA;gene=gpsA;inference=ab initio prediction:Prodigal:2.6,similar to AA sequence:UniProtKB:P64191;locus_tag=MCCPJLKD_01497;product=Glycerol-3-phosphate dehydrogenase [NAD(P)+]
1	Prodigal:2.6	CDS	1546409	1546681	.	+	0	ID=MCCPJLKD_01498;Name=hup;dbxref=COG:COG0776;gene=hup;inference=ab initio prediction:Prodigal:2.6,similar to AA sequence:UniProtKB:Q99U17;locus_tag=MCCPJLKD_01498;product=DNA-binding protein HU
1	Prodigal:2.6	CDS	1547151	1547729	.	+	0	ID=MCCPJLKD_01499;inference=ab initio prediction:Prodigal:2.6;locus_tag=MCCPJLKD_01499;product=hypothetical protein
1	Prodigal:2.6	CDS	1547722	1548447	.	+	0	ID=MCCPJLKD_01500;eC_number=2.1.1.163;Name=menG;gene=menG;inference=ab initio prediction:Prodigal:2.6,similar to AA sequence:UniProtKB:P67062;locus_tag=MCCPJLKD_01500;product=Demethylmenaquinone methyltransferase
1	Prodigal:2.6	CDS	1548449	1549408	.	+	0	ID=MCCPJLKD_01501;eC_number=2.5.1.30;Name=hepT;dbxref=COG:COG0142;gene=hepT;inference=ab initio prediction:Prodigal:2.6,similar to AA sequence:UniProtKB:P31114;locus_tag=MCCPJLKD_01501;product=Heptaprenyl diphosphate synthase component 2
1	Prodigal:2.6	CDS	1549548	1549997	.	+	0	ID=MCCPJLKD_01502;eC_number=2.7.4.6;Name=ndk;dbxref=COG:COG0105;gene=ndk;inference=ab initio prediction:Prodigal:2.6,similar to AA sequence:UniProtKB:Q5HFV4;locus_tag=MCCPJLKD_01502;product=Nucleoside diphosphate kinase
1	Prodigal:2.6	CDS	1550478	1551644	.	+	0	ID=MCCPJLKD_01503;eC_number=4.2.3.5;Name=aroC;dbxref=COG:COG0082;gene=aroC;inference=ab initio prediction:Prodigal:2.6,similar to AA sequence:UniProtKB:Q59803;locus_tag=MCCPJLKD_01503;product=Chorismate synthase
1	Prodigal:2.6	CDS	1551672	1552736	.	+	0	ID=MCCPJLKD_01504;eC_number=4.2.3.4;Name=aroB;gene=aroB;inference=ab initio prediction:Prodigal:2.6,similar to AA sequence:UniProtKB:Q6GGU4;locus_tag=MCCPJLKD_01504;product=3-dehydroquinate synthase
1	Prodigal:2.6	CDS	1552746	1554047	.	+	0	ID=MCCPJLKD_01505;eC_number=2.5.1.19;Name=aroA_2;gene=aroA_2;inference=ab initio prediction:Prodigal:2.6,similar to AA sequence:UniProtKB:P63585;locus_tag=MCCPJLKD_01505;product=3-phosphoshikimate 1-carboxyvinyltransferase
1	Prodigal:2.6	CDS	1554051	1555295	.	+	0	ID=MCCPJLKD_01506;Name=lapB;gene=lapB;inference=ab initio prediction:Prodigal:2.6,protein motif:HAMAP:MF_00994;locus_tag=MCCPJLKD_01506;product=Lipopolysaccharide assembly protein B
1	Prodigal:2.6	CDS	1555309	1555872	.	+	0	ID=MCCPJLKD_01507;inference=ab initio prediction:Prodigal:2.6;locus_tag=MCCPJLKD_01507;product=hypothetical protein
1	Prodigal:2.6	CDS	1555884	1556477	.	+	0	ID=MCCPJLKD_01508;inference=ab initio prediction:Prodigal:2.6;locus_tag=MCCPJLKD_01508;product=hypothetical protein
1	Prodigal:2.6	CDS	1556522	1557217	.	+	0	ID=MCCPJLKD_01509;inference=ab initio prediction:Prodigal:2.6;locus_tag=MCCPJLKD_01509;product=hypothetical protein
1	Prodigal:2.6	CDS	1557398	1557715	.	+	0	ID=MCCPJLKD_01510;Name=ypjD;dbxref=COG:COG1694;gene=ypjD;inference=ab initio prediction:Prodigal:2.6,similar to AA sequence:UniProtKB:P42979;locus_tag=MCCPJLKD_01510;product=putative protein YpjD
1	Prodigal:2.6	CDS	1557737	1558879	.	+	0	ID=MCCPJLKD_01511;eC_number=2.4.1.-;Name=bshA;dbxref=COG:COG0438;gene=bshA;inference=ab initio prediction:Prodigal:2.6,similar to AA sequence:UniProtKB:Q81ST7;locus_tag=MCCPJLKD_01511;product=N-acetyl-alpha-D-glucosaminyl L-malate synthase
1	Prodigal:2.6	CDS	1558869	1560071	.	+	0	ID=MCCPJLKD_01512;eC_number=2.7.7.72;Name=cca;gene=cca;inference=ab initio prediction:Prodigal:2.6,similar to AA sequence:UniProtKB:Q7SIB1;locus_tag=MCCPJLKD_01512;product=CCA-adding enzyme
1	Prodigal:2.6	CDS	1560058	1561029	.	+	0	ID=MCCPJLKD_01513;eC_number=6.3.4.15;Name=birA_2;dbxref=COG:COG0340;gene=birA_2;inference=ab initio prediction:Prodigal:2.6,similar to AA sequence:UniProtKB:P0CI75;locus_tag=MCCPJLKD_01513;product=Bifunctional ligase/repressor BirA
1	Prodigal:2.6	CDS	1561054	1563762	.	+	0	ID=MCCPJLKD_01514;eC_number=3.6.4.12;Name=dinG;dbxref=COG:COG0847;gene=dinG;inference=ab initio prediction:Prodigal:2.6,similar to AA sequence:UniProtKB:Q2FYH5;locus_tag=MCCPJLKD_01514;product=putative ATP-dependent helicase DinG
1	Prodigal:2.6	CDS	1563883	1565175	.	+	0	ID=MCCPJLKD_01515;eC_number=6.1.1.22;Name=asnS;gene=asnS;inference=ab initio prediction:Prodigal:2.6,similar to AA sequence:UniProtKB:P67572;locus_tag=MCCPJLKD_01515;product=Asparagine--tRNA ligase
1	Prodigal:2.6	CDS	1565268	1565954	.	+	0	ID=MCCPJLKD_01516;Name=dnaD;dbxref=COG:COG3935;gene=dnaD;inference=ab initio prediction:Prodigal:2.6,similar to AA sequence:UniProtKB:P39787;locus_tag=MCCPJLKD_01516;product=DNA replication protein DnaD
1	Prodigal:2.6	CDS	1565944	1566603	.	+	0	ID=MCCPJLKD_01517;eC_number=4.2.99.18;Name=nth;dbxref=COG:COG0177;gene=nth;inference=ab initio prediction:Prodigal:2.6,similar to AA sequence:UniProtKB:P0AB83;locus_tag=MCCPJLKD_01517;product=Endonuclease III
1	Prodigal:2.6	CDS	1566608	1566940	.	+	0	ID=MCCPJLKD_01518;inference=ab initio prediction:Prodigal:2.6;locus_tag=MCCPJLKD_01518;product=hypothetical protein
1	Prodigal:2.6	CDS	1567130	1569361	.	-	0	ID=MCCPJLKD_01519;Name=ponA;dbxref=COG:COG0744;gene=ponA;inference=ab initio prediction:Prodigal:2.6,similar to AA sequence:UniProtKB:P39793;locus_tag=MCCPJLKD_01519;product=Penicillin-binding protein 1A/1B
1	Prodigal:2.6	CDS	1569358	1569987	.	-	0	ID=MCCPJLKD_01520;eC_number=3.1.22.-;Name=recU;gene=recU;inference=ab initio prediction:Prodigal:2.6,similar to AA sequence:UniProtKB:P68817;locus_tag=MCCPJLKD_01520;product=Holliday junction resolvase RecU
1	Prodigal:2.6	CDS	1570328	1570660	.	+	0	ID=MCCPJLKD_01521;inference=ab initio prediction:Prodigal:2.6;locus_tag=MCCPJLKD_01521;product=hypothetical protein
1	Prodigal:2.6	CDS	1570672	1571238	.	+	0	ID=MCCPJLKD_01522;inference=ab initio prediction:Prodigal:2.6,similar to AA sequence:UniProtKB:P50838;locus_tag=MCCPJLKD_01522;note=UPF0398 protein YpsA;product=hypothetical protein
1	Prodigal:2.6	CDS	1571252	1571590	.	+	0	ID=MCCPJLKD_01523;Name=gpsB;gene=gpsB;inference=ab initio prediction:Prodigal:2.6,similar to AA sequence:UniProtKB:Q7A5L1;locus_tag=MCCPJLKD_01523;product=Cell cycle protein GpsB
1	Prodigal:2.6	CDS	1572233	1573369	.	+	0	ID=MCCPJLKD_01524;eC_number=2.1.1.173;Name=rlmL;dbxref=COG:COG0116;gene=rlmL;inference=ab initio prediction:Prodigal:2.6,similar to AA sequence:UniProtKB:Q9K0V4;locus_tag=MCCPJLKD_01524;product=Ribosomal RNA large subunit methyltransferase L
1	Prodigal:2.6	CDS	1573537	1574175	.	+	0	ID=MCCPJLKD_01525;inference=ab initio prediction:Prodigal:2.6;locus_tag=MCCPJLKD_01525;product=hypothetical protein
1	Prodigal:2.6	CDS	1574586	1575260	.	-	0	ID=MCCPJLKD_01526;inference=ab initio prediction:Prodigal:2.6;locus_tag=MCCPJLKD_01526;product=hypothetical protein
1	Prodigal:2.6	CDS	1575374	1576330	.	+	0	ID=MCCPJLKD_01527;eC_number=2.1.1.45;Name=thyA_2;dbxref=COG:COG0207;gene=thyA_2;inference=ab initio prediction:Prodigal:2.6,similar to AA sequence:UniProtKB:P67046;locus_tag=MCCPJLKD_01527;product=Thymidylate synthase
1	Prodigal:2.6	CDS	1576372	1576857	.	+	0	ID=MCCPJLKD_01528;eC_number=1.5.1.3;Name=dfrA_2;gene=dfrA_2;inference=ab initio prediction:Prodigal:2.6,similar to AA sequence:UniProtKB:P13955;locus_tag=MCCPJLKD_01528;product=Dihydrofolate reductase type 1 from
1	Prodigal:2.6	CDS	1576867	1577289	.	+	0	ID=MCCPJLKD_01529;inference=ab initio prediction:Prodigal:2.6,similar to AA sequence:UniProtKB:Q8NWR0;locus_tag=MCCPJLKD_01529;product=DegV domain-containing protein
1	Prodigal:2.6	CDS	1577321	1577995	.	-	0	ID=MCCPJLKD_01530;inference=ab initio prediction:Prodigal:2.6;locus_tag=MCCPJLKD_01530;product=hypothetical protein
1	Prodigal:2.6	CDS	1578084	1581521	.	+	0	ID=MCCPJLKD_01531;eC_number=3.6.5.5;dbxref=COG:COG0699;inference=ab initio prediction:Prodigal:2.6,similar to AA sequence:UniProtKB:B2IZD3;locus_tag=MCCPJLKD_01531;product=Bacterial dynamin-like protein
1	Prodigal:2.6	CDS	1581540	1582418	.	+	0	ID=MCCPJLKD_01532;eC_number=3.1.11.-;Name=ypcP;dbxref=COG:COG0258;gene=ypcP;inference=ab initio prediction:Prodigal:2.6,similar to AA sequence:UniProtKB:P54161;locus_tag=MCCPJLKD_01532;product=5'-3' exonuclease
1	Prodigal:2.6	CDS	1582660	1613211	.	+	0	ID=MCCPJLKD_01533;Name=ebh_2;gene=ebh_2;inference=ab initio prediction:Prodigal:2.6,similar to AA sequence:UniProtKB:Q8NWQ6;locus_tag=MCCPJLKD_01533;product=Extracellular matrix-binding protein ebh
1	Prodigal:2.6	CDS	1613383	1613778	.	-	0	ID=MCCPJLKD_01534;Name=rnhA;dbxref=COG:COG0328;gene=rnhA;inference=ab initio prediction:Prodigal:2.6,similar to AA sequence:UniProtKB:P54162;locus_tag=MCCPJLKD_01534;product=14.7 kDa ribonuclease H-like protein
1	Prodigal:2.6	CDS	1614103	1614807	.	-	0	ID=MCCPJLKD_01535;Name=yhhQ;dbxref=COG:COG1738;gene=yhhQ;inference=ab initio prediction:Prodigal:2.6,similar to AA sequence:UniProtKB:P37619;locus_tag=MCCPJLKD_01535;product=Queuosine precursor transporter
1	Prodigal:2.6	CDS	1615264	1615524	.	+	0	ID=MCCPJLKD_01536;inference=ab initio prediction:Prodigal:2.6;locus_tag=MCCPJLKD_01536;product=hypothetical protein
1	Prodigal:2.6	CDS	1615573	1616013	.	+	0	ID=MCCPJLKD_01537;inference=ab initio prediction:Prodigal:2.6,similar to AA sequence:UniProtKB:Q7A5M6;locus_tag=MCCPJLKD_01537;note=UPF0403 protein SA1261;product=hypothetical protein
1	Prodigal:2.6	CDS	1616225	1617274	.	+	0	ID=MCCPJLKD_01538;dbxref=COG:COG0577;inference=ab initio prediction:Prodigal:2.6,similar to AA sequence:UniProtKB:P9WG17;locus_tag=MCCPJLKD_01538;product=putative ABC transporter permease
1	Prodigal:2.6	CDS	1617290	1617952	.	+	0	ID=MCCPJLKD_01539;Name=ytrE;dbxref=COG:COG1136;gene=ytrE;inference=ab initio prediction:Prodigal:2.6,similar to AA sequence:UniProtKB:O34392;locus_tag=MCCPJLKD_01539;product=ABC transporter ATP-binding protein YtrE
1	Prodigal:2.6	CDS	1618266	1619222	.	+	0	ID=MCCPJLKD_01540;eC_number=2.1.1.45;Name=thyA_3;dbxref=COG:COG0207;gene=thyA_3;inference=ab initio prediction:Prodigal:2.6,similar to AA sequence:UniProtKB:P67046;locus_tag=MCCPJLKD_01540;product=Thymidylate synthase
1	Prodigal:2.6	CDS	1619264	1619749	.	+	0	ID=MCCPJLKD_01541;eC_number=1.5.1.3;Name=dfrA_3;gene=dfrA_3;inference=ab initio prediction:Prodigal:2.6,similar to AA sequence:UniProtKB:P13955;locus_tag=MCCPJLKD_01541;product=Dihydrofolate reductase type 1 from
1	Prodigal:2.6	CDS	1619759	1620607	.	+	0	ID=MCCPJLKD_01542;inference=ab initio prediction:Prodigal:2.6,similar to AA sequence:UniProtKB:Q8NWR0;locus_tag=MCCPJLKD_01542;product=DegV domain-containing protein
1	Prodigal:2.6	CDS	1620710	1621234	.	+	0	ID=MCCPJLKD_01543;eC_number=1.8.4.11;Name=msrA2;dbxref=COG:COG0225;gene=msrA2;inference=ab initio prediction:Prodigal:2.6,similar to AA sequence:UniProtKB:P0A086;locus_tag=MCCPJLKD_01543;product=Peptide methionine sulfoxide reductase MsrA 2
1	Prodigal:2.6	CDS	1621231	1621659	.	+	0	ID=MCCPJLKD_01544;eC_number=1.8.4.12;Name=msrB;gene=msrB;inference=ab initio prediction:Prodigal:2.6,similar to AA sequence:UniProtKB:P99065;locus_tag=MCCPJLKD_01544;product=Peptide methionine sulfoxide reductase MsrB
1	Prodigal:2.6	CDS	1621672	1622172	.	+	0	ID=MCCPJLKD_01545;Name=crr;gene=crr;inference=ab initio prediction:Prodigal:2.6,similar to AA sequence:UniProtKB:P60857;locus_tag=MCCPJLKD_01545;product=PTS system glucose-specific EIIA component
1	Prodigal:2.6	CDS	1622172	1622396	.	+	0	ID=MCCPJLKD_01546;inference=ab initio prediction:Prodigal:2.6,similar to AA sequence:UniProtKB:Q7A0W3;locus_tag=MCCPJLKD_01546;note=UPF0346 protein MW1311;product=hypothetical protein
1	Prodigal:2.6	CDS	1622741	1624216	.	+	0	ID=MCCPJLKD_01547;eC_number=3.4.21.-;inference=ab initio prediction:Prodigal:2.6,similar to AA sequence:UniProtKB:Q7A5M9;locus_tag=MCCPJLKD_01547;product=putative CtpA-like serine protease
1	Prodigal:2.6	CDS	1624552	1625055	.	+	0	ID=MCCPJLKD_01548;inference=ab initio prediction:Prodigal:2.6;locus_tag=MCCPJLKD_01548;product=hypothetical protein
1	Prodigal:2.6	CDS	1625073	1626146	.	+	0	ID=MCCPJLKD_01549;eC_number=2.4.1.227;Name=murG;gene=murG;inference=ab initio prediction:Prodigal:2.6,similar to AA sequence:UniProtKB:P65482;locus_tag=MCCPJLKD_01549;product=UDP-N-acetylglucosamine--N-acetylmuramyl-(pentapeptide) pyrophosphoryl-undecaprenol N-acetylglucosamine transferase
1	Prodigal:2.6	CDS	1626159	1626773	.	+	0	ID=MCCPJLKD_01550;eC_number=3.1.3.27;Name=pgpB_1;dbxref=COG:COG0671;gene=pgpB_1;inference=ab initio prediction:Prodigal:2.6,similar to AA sequence:UniProtKB:O34349;locus_tag=MCCPJLKD_01550;product=Phosphatidylglycerophosphatase B
1	Prodigal:2.6	CDS	1627124	1628215	.	+	0	ID=MCCPJLKD_01551;eC_number=3.6.3.20;Name=ugpC;dbxref=COG:COG3839;gene=ugpC;inference=ab initio prediction:Prodigal:2.6,similar to AA sequence:UniProtKB:P10907;locus_tag=MCCPJLKD_01551;product=sn-glycerol-3-phosphate import ATP-binding protein UgpC
1	Prodigal:2.6	CDS	1628212	1629168	.	+	0	ID=MCCPJLKD_01552;Name=yteP;dbxref=COG:COG4209;gene=yteP;inference=ab initio prediction:Prodigal:2.6,similar to AA sequence:UniProtKB:C0SPB3;locus_tag=MCCPJLKD_01552;product=putative multiple-sugar transport system permease YteP
1	Prodigal:2.6	CDS	1629180	1630868	.	+	0	ID=MCCPJLKD_01553;Name=lipO;dbxref=COG:COG1653;gene=lipO;inference=ab initio prediction:Prodigal:2.6,similar to AA sequence:UniProtKB:P37966;locus_tag=MCCPJLKD_01553;product=Lipoprotein LipO
1	Prodigal:2.6	CDS	1630884	1631780	.	+	0	ID=MCCPJLKD_01554;Name=araQ;dbxref=COG:COG0395;gene=araQ;inference=ab initio prediction:Prodigal:2.6,similar to AA sequence:UniProtKB:P94530;locus_tag=MCCPJLKD_01554;product=L-arabinose transport system permease protein AraQ
1	Prodigal:2.6	CDS	1631794	1632648	.	+	0	ID=MCCPJLKD_01555;eC_number=3.1.4.53;Name=cpdA_3;gene=cpdA_3;inference=ab initio prediction:Prodigal:2.6,protein motif:HAMAP:MF_00905;locus_tag=MCCPJLKD_01555;product=3'%2C5'-cyclic adenosine monophosphate phosphodiesterase CpdA
1	Prodigal:2.6	CDS	1632635	1633960	.	+	0	ID=MCCPJLKD_01556;Name=yeeO;dbxref=COG:COG0534;gene=yeeO;inference=ab initio prediction:Prodigal:2.6,similar to AA sequence:UniProtKB:P76352;locus_tag=MCCPJLKD_01556;product=putative FMN/FAD exporter YeeO
1	Prodigal:2.6	CDS	1633967	1634734	.	+	0	ID=MCCPJLKD_01557;Name=glpR;dbxref=COG:COG1349;gene=glpR;inference=ab initio prediction:Prodigal:2.6,similar to AA sequence:UniProtKB:P0ACL0;locus_tag=MCCPJLKD_01557;product=Glycerol-3-phosphate regulon repressor
1	Prodigal:2.6	CDS	1635293	1635952	.	+	0	ID=MCCPJLKD_01558;Name=arlR;dbxref=COG:COG0745;gene=arlR;inference=ab initio prediction:Prodigal:2.6,similar to AA sequence:UniProtKB:Q9KJN4;locus_tag=MCCPJLKD_01558;product=Response regulator ArlR
1	Prodigal:2.6	CDS	1635949	1637319	.	+	0	ID=MCCPJLKD_01559;eC_number=2.7.13.3;Name=arlS;dbxref=COG:COG0642;gene=arlS;inference=ab initio prediction:Prodigal:2.6,similar to AA sequence:UniProtKB:Q9KJN3;locus_tag=MCCPJLKD_01559;product=Signal transduction histidine-protein kinase ArlS
1	Prodigal:2.6	CDS	1637734	1640538	.	+	0	ID=MCCPJLKD_01560;eC_number=1.2.4.2;Name=odhA;gene=odhA;inference=ab initio prediction:Prodigal:2.6,similar to AA sequence:UniProtKB:Q99U74;locus_tag=MCCPJLKD_01560;product=2-oxoglutarate dehydrogenase E1 component
1	Prodigal:2.6	CDS	1640557	1641819	.	+	0	ID=MCCPJLKD_01561;eC_number=2.3.1.61;Name=odhB;gene=odhB;inference=ab initio prediction:Prodigal:2.6,similar to AA sequence:UniProtKB:Q7A5N4;locus_tag=MCCPJLKD_01561;product=Dihydrolipoyllysine-residue succinyltransferase component of 2-oxoglutarate dehydrogenase complex
1	Prodigal:2.6	CDS	1641976	1642149	.	-	0	ID=MCCPJLKD_01562;inference=ab initio prediction:Prodigal:2.6;locus_tag=MCCPJLKD_01562;product=hypothetical protein
1	Prodigal:2.6	CDS	1642350	1643159	.	+	0	ID=MCCPJLKD_01563;eC_number=1.13.11.-;Name=mhqA;dbxref=COG:COG0346;gene=mhqA;inference=ab initio prediction:Prodigal:2.6,similar to AA sequence:UniProtKB:O34689;locus_tag=MCCPJLKD_01563;product=Putative ring-cleaving dioxygenase MhqA
1	Prodigal:2.6	CDS	1643184	1643387	.	+	0	ID=MCCPJLKD_01564;inference=ab initio prediction:Prodigal:2.6;locus_tag=MCCPJLKD_01564;product=hypothetical protein
1	Prodigal:2.6	CDS	1643565	1644356	.	+	0	ID=MCCPJLKD_01565;Name=nirQ;dbxref=COG:COG0714;gene=nirQ;inference=ab initio prediction:Prodigal:2.6,similar to AA sequence:UniProtKB:Q02441;locus_tag=MCCPJLKD_01565;product=Denitrification regulatory protein NirQ
1	Prodigal:2.6	CDS	1644369	1646258	.	+	0	ID=MCCPJLKD_01566;eC_number=6.6.1.2;Name=cobT;gene=cobT;inference=ab initio prediction:Prodigal:2.6,similar to AA sequence:UniProtKB:P29934;locus_tag=MCCPJLKD_01566;product=Aerobic cobaltochelatase subunit CobT
1	Prodigal:2.6	CDS	1646445	1647788	.	+	0	ID=MCCPJLKD_01567;Name=brnQ_2;dbxref=COG:COG1114;gene=brnQ_2;inference=ab initio prediction:Prodigal:2.6,similar to AA sequence:UniProtKB:P0AD99;locus_tag=MCCPJLKD_01567;product=Branched-chain amino acid transport system 2 carrier protein
1	Prodigal:2.6	CDS	1647864	1648994	.	-	0	ID=MCCPJLKD_01568;inference=ab initio prediction:Prodigal:2.6,similar to AA sequence:UniProtKB:P60108;locus_tag=MCCPJLKD_01568;product=TelA-like protein
1	Prodigal:2.6	CDS	1649017	1649643	.	-	0	ID=MCCPJLKD_01569;inference=ab initio prediction:Prodigal:2.6;locus_tag=MCCPJLKD_01569;product=hypothetical protein
1	Prodigal:2.6	CDS	1649683	1649952	.	-	0	ID=MCCPJLKD_01570;eC_number=3.6.1.7;Name=acyP;dbxref=COG:COG1254;gene=acyP;inference=ab initio prediction:Prodigal:2.6,similar to AA sequence:UniProtKB:O35031;locus_tag=MCCPJLKD_01570;product=Acylphosphatase
1	Prodigal:2.6	CDS	1650111	1650419	.	+	0	ID=MCCPJLKD_01571;inference=ab initio prediction:Prodigal:2.6;locus_tag=MCCPJLKD_01571;product=hypothetical protein
1	Prodigal:2.6	CDS	1650600	1650800	.	+	0	ID=MCCPJLKD_01572;Name=cspA_1;dbxref=COG:COG1278;gene=cspA_1;inference=ab initio prediction:Prodigal:2.6,similar to AA sequence:UniProtKB:Q2FYN2;locus_tag=MCCPJLKD_01572;product=Cold shock protein CspA
1	Prodigal:2.6	CDS	1651521	1652693	.	+	0	ID=MCCPJLKD_01573;inference=ab initio prediction:Prodigal:2.6;locus_tag=MCCPJLKD_01573;product=hypothetical protein
1	Prodigal:2.6	CDS	1653078	1653488	.	+	0	ID=MCCPJLKD_01574;inference=ab initio prediction:Prodigal:2.6;locus_tag=MCCPJLKD_01574;product=hypothetical protein
1	Prodigal:2.6	CDS	1653475	1654338	.	+	0	ID=MCCPJLKD_01575;eC_number=3.6.3.-;Name=thiQ;dbxref=COG:COG3840;gene=thiQ;inference=ab initio prediction:Prodigal:2.6,similar to AA sequence:UniProtKB:P44986;locus_tag=MCCPJLKD_01575;product=Thiamine import ATP-binding protein ThiQ
1	Prodigal:2.6	CDS	1654347	1655096	.	+	0	ID=MCCPJLKD_01576;inference=ab initio prediction:Prodigal:2.6;locus_tag=MCCPJLKD_01576;product=hypothetical protein
1	Prodigal:2.6	CDS	1655228	1656493	.	-	0	ID=MCCPJLKD_01577;eC_number=4.1.1.20;Name=lysA;dbxref=COG:COG0019;gene=lysA;inference=ab initio prediction:Prodigal:2.6,similar to AA sequence:UniProtKB:P9WIU7;locus_tag=MCCPJLKD_01577;product=Diaminopimelate decarboxylase
1	Prodigal:2.6	CDS	1656494	1657567	.	-	0	ID=MCCPJLKD_01578;eC_number=5.1.1.1;Name=alr;gene=alr;inference=ab initio prediction:Prodigal:2.6,similar to AA sequence:UniProtKB:Q9S5V6;locus_tag=MCCPJLKD_01578;product=Alanine racemase
1	Prodigal:2.6	CDS	1657573	1658724	.	-	0	ID=MCCPJLKD_01579;eC_number=3.-.-.-;Name=yxeP_3;dbxref=COG:COG1473;gene=yxeP_3;inference=ab initio prediction:Prodigal:2.6,similar to AA sequence:UniProtKB:P54955;locus_tag=MCCPJLKD_01579;product=putative hydrolase YxeP
1	Prodigal:2.6	CDS	1658882	1659604	.	-	0	ID=MCCPJLKD_01580;eC_number=2.3.1.89;Name=dapH;dbxref=COG:COG2171;gene=dapH;inference=ab initio prediction:Prodigal:2.6,similar to AA sequence:UniProtKB:Q7A2S0;locus_tag=MCCPJLKD_01580;product=2%2C3%2C4%2C5-tetrahydropyridine-2%2C6-dicarboxylate N-acetyltransferase
1	Prodigal:2.6	CDS	1659626	1660348	.	-	0	ID=MCCPJLKD_01581;eC_number=1.17.1.8;Name=dapB;dbxref=COG:COG0289;gene=dapB;inference=ab initio prediction:Prodigal:2.6,similar to AA sequence:UniProtKB:Q5HG24;locus_tag=MCCPJLKD_01581;product=4-hydroxy-tetrahydrodipicolinate reductase
1	Prodigal:2.6	CDS	1660348	1661232	.	-	0	ID=MCCPJLKD_01582;eC_number=4.3.3.7;Name=dapA;gene=dapA;inference=ab initio prediction:Prodigal:2.6,similar to AA sequence:UniProtKB:Q6GH13;locus_tag=MCCPJLKD_01582;product=4-hydroxy-tetrahydrodipicolinate synthase
1	Prodigal:2.6	CDS	1661234	1662223	.	-	0	ID=MCCPJLKD_01583;eC_number=1.2.1.11;Name=asd;dbxref=COG:COG0136;gene=asd;inference=ab initio prediction:Prodigal:2.6,similar to AA sequence:UniProtKB:Q04797;locus_tag=MCCPJLKD_01583;product=Aspartate-semialdehyde dehydrogenase
1	Prodigal:2.6	CDS	1662294	1663496	.	-	0	ID=MCCPJLKD_01584;eC_number=2.7.2.4;Name=lysC;dbxref=COG:COG0527;gene=lysC;inference=ab initio prediction:Prodigal:2.6,similar to AA sequence:UniProtKB:P08495;locus_tag=MCCPJLKD_01584;product=Aspartokinase 2
1	Prodigal:2.6	CDS	1664103	1665710	.	-	0	ID=MCCPJLKD_01585;Name=ybiT;dbxref=COG:COG0488;gene=ybiT;inference=ab initio prediction:Prodigal:2.6,similar to AA sequence:UniProtKB:P0A9U3;locus_tag=MCCPJLKD_01585;product=putative ABC transporter ATP-binding protein YbiT
1	Prodigal:2.6	CDS	1665925	1666821	.	+	0	ID=MCCPJLKD_01586;Name=cvfB;gene=cvfB;inference=ab initio prediction:Prodigal:2.6,similar to AA sequence:UniProtKB:Q7A5Q1;locus_tag=MCCPJLKD_01586;product=Conserved virulence factor B
1	Prodigal:2.6	CDS	1667425	1668402	.	+	0	ID=MCCPJLKD_01587;Name=pstS;gene=pstS;inference=ab initio prediction:Prodigal:2.6,similar to AA sequence:UniProtKB:Q7A5Q2;locus_tag=MCCPJLKD_01587;product=Phosphate-binding protein PstS
1	Prodigal:2.6	CDS	1668609	1669535	.	+	0	ID=MCCPJLKD_01588;Name=pstC1;dbxref=COG:COG0573;gene=pstC1;inference=ab initio prediction:Prodigal:2.6,similar to AA sequence:UniProtKB:P9WG07;locus_tag=MCCPJLKD_01588;product=Phosphate transport system permease protein PstC 1
1	Prodigal:2.6	CDS	1669537	1670442	.	+	0	ID=MCCPJLKD_01589;Name=pstA;dbxref=COG:COG0581;gene=pstA;inference=ab initio prediction:Prodigal:2.6,similar to AA sequence:UniProtKB:P07654;locus_tag=MCCPJLKD_01589;product=Phosphate transport system permease protein PstA
1	Prodigal:2.6	CDS	1670535	1671410	.	+	0	ID=MCCPJLKD_01590;eC_number=3.6.3.27;Name=pstB3;dbxref=COG:COG1117;gene=pstB3;inference=ab initio prediction:Prodigal:2.6,similar to AA sequence:UniProtKB:P0A2V9;locus_tag=MCCPJLKD_01590;product=Phosphate import ATP-binding protein PstB 3
1	Prodigal:2.6	CDS	1671417	1672064	.	+	0	ID=MCCPJLKD_01591;Name=phoU;dbxref=COG:COG0704;gene=phoU;inference=ab initio prediction:Prodigal:2.6,similar to AA sequence:UniProtKB:Q83WB2;locus_tag=MCCPJLKD_01591;product=Phosphate-specific transport system accessory protein PhoU
1	Prodigal:2.6	CDS	1672158	1673969	.	-	0	ID=MCCPJLKD_01592;eC_number=3.4.24.-;Name=pepF1_1;gene=pepF1_1;inference=ab initio prediction:Prodigal:2.6,similar to AA sequence:UniProtKB:P54124;locus_tag=MCCPJLKD_01592;product=Oligoendopeptidase F%2C plasmid
1	Prodigal:2.6	CDS	1674217	1674555	.	+	0	ID=MCCPJLKD_01593;inference=ab initio prediction:Prodigal:2.6;locus_tag=MCCPJLKD_01593;product=hypothetical protein
1	Prodigal:2.6	CDS	1674734	1675735	.	+	0	ID=MCCPJLKD_01594;Name=gsiC;dbxref=COG:COG0601;gene=gsiC;inference=ab initio prediction:Prodigal:2.6,similar to AA sequence:UniProtKB:P75798;locus_tag=MCCPJLKD_01594;product=Glutathione transport system permease protein GsiC
1	Prodigal:2.6	CDS	1675725	1676579	.	+	0	ID=MCCPJLKD_01595;Name=gsiD_2;dbxref=COG:COG1173;gene=gsiD_2;inference=ab initio prediction:Prodigal:2.6,similar to AA sequence:UniProtKB:P75799;locus_tag=MCCPJLKD_01595;product=Glutathione transport system permease protein GsiD
1	Prodigal:2.6	CDS	1676542	1677318	.	+	0	ID=MCCPJLKD_01596;Name=oppD_2;dbxref=COG:COG0444;gene=oppD_2;inference=ab initio prediction:Prodigal:2.6,similar to AA sequence:UniProtKB:P24136;locus_tag=MCCPJLKD_01596;product=Oligopeptide transport ATP-binding protein OppD
1	Prodigal:2.6	CDS	1677321	1678016	.	+	0	ID=MCCPJLKD_01597;Name=ddpF;dbxref=COG:COG1124;gene=ddpF;inference=ab initio prediction:Prodigal:2.6,similar to AA sequence:UniProtKB:P77622;locus_tag=MCCPJLKD_01597;product=putative D%2CD-dipeptide transport ATP-binding protein DdpF
1	Prodigal:2.6	CDS	1678146	1679156	.	-	0	ID=MCCPJLKD_01598;Name=yclQ_1;dbxref=COG:COG4607;gene=yclQ_1;inference=ab initio prediction:Prodigal:2.6,similar to AA sequence:UniProtKB:P94421;locus_tag=MCCPJLKD_01598;product=putative ABC transporter solute-binding protein YclQ
1	Prodigal:2.6	CDS	1679221	1679985	.	-	0	ID=MCCPJLKD_01599;eC_number=3.6.1.-;Name=cof;gene=cof;inference=ab initio prediction:Prodigal:2.6,protein motif:HAMAP:MF_01847;locus_tag=MCCPJLKD_01599;product=HMP-PP phosphatase
1	Prodigal:2.6	CDS	1681005	1682258	.	-	0	ID=MCCPJLKD_01600;eC_number=2.3.2.18;Name=femB;dbxref=COG:COG2348;gene=femB;inference=ab initio prediction:Prodigal:2.6,similar to AA sequence:UniProtKB:Q2FYR1;locus_tag=MCCPJLKD_01600;product=Aminoacyltransferase FemB
1	Prodigal:2.6	CDS	1682284	1683537	.	-	0	ID=MCCPJLKD_01601;eC_number=2.3.2.17;Name=femA_2;dbxref=COG:COG2348;gene=femA_2;inference=ab initio prediction:Prodigal:2.6,similar to AA sequence:UniProtKB:Q2FYR2;locus_tag=MCCPJLKD_01601;product=Aminoacyltransferase FemA
1	Prodigal:2.6	CDS	1683810	1684469	.	-	0	ID=MCCPJLKD_01602;eC_number=3.1.2.-;Name=hchA;dbxref=COG:COG0693;gene=hchA;inference=ab initio prediction:Prodigal:2.6,similar to AA sequence:UniProtKB:Q2G0M7;locus_tag=MCCPJLKD_01602;product=Protein/nucleic acid deglycase HchA
1	Prodigal:2.6	CDS	1684660	1685391	.	-	0	ID=MCCPJLKD_01603;eC_number=4.2.1.20;Name=trpA;dbxref=COG:COG0159;gene=trpA;inference=ab initio prediction:Prodigal:2.6,similar to AA sequence:UniProtKB:Q97P33;locus_tag=MCCPJLKD_01603;product=Tryptophan synthase alpha chain
1	Prodigal:2.6	CDS	1685384	1685731	.	-	0	ID=MCCPJLKD_01604;eC_number=4.2.1.20;Name=trpB_1;dbxref=COG:COG0133;gene=trpB_1;inference=ab initio prediction:Prodigal:2.6,similar to AA sequence:UniProtKB:Q81TL8;locus_tag=MCCPJLKD_01604;product=Tryptophan synthase beta chain
1	Prodigal:2.6	CDS	1685773	1686591	.	-	0	ID=MCCPJLKD_01605;eC_number=4.2.1.20;Name=trpB_2;dbxref=COG:COG0133;gene=trpB_2;inference=ab initio prediction:Prodigal:2.6,similar to AA sequence:UniProtKB:Q81TL8;locus_tag=MCCPJLKD_01605;product=Tryptophan synthase beta chain
1	Prodigal:2.6	CDS	1686595	1687218	.	-	0	ID=MCCPJLKD_01606;eC_number=5.3.1.24;Name=trpF;dbxref=COG:COG0135;gene=trpF;inference=ab initio prediction:Prodigal:2.6,similar to AA sequence:UniProtKB:Q56320;locus_tag=MCCPJLKD_01606;product=N-(5'-phosphoribosyl)anthranilate isomerase
1	Prodigal:2.6	CDS	1687208	1687996	.	-	0	ID=MCCPJLKD_01607;eC_number=4.1.1.48;Name=trpC;gene=trpC;inference=ab initio prediction:Prodigal:2.6,similar to AA sequence:UniProtKB:Q2YRR4;locus_tag=MCCPJLKD_01607;product=Indole-3-glycerol phosphate synthase
1	Prodigal:2.6	CDS	1688000	1688995	.	-	0	ID=MCCPJLKD_01608;eC_number=2.4.2.18;Name=trpD2;dbxref=COG:COG0547;gene=trpD2;inference=ab initio prediction:Prodigal:2.6,similar to AA sequence:UniProtKB:Q8YXQ9;locus_tag=MCCPJLKD_01608;product=Anthranilate phosphoribosyltransferase 2
1	Prodigal:2.6	CDS	1688998	1689564	.	-	0	ID=MCCPJLKD_01609;eC_number=4.1.3.27;Name=trpG;dbxref=COG:COG0512;gene=trpG;inference=ab initio prediction:Prodigal:2.6,similar to AA sequence:UniProtKB:P26922;locus_tag=MCCPJLKD_01609;product=Anthranilate synthase component 2
1	Prodigal:2.6	CDS	1689561	1690967	.	-	0	ID=MCCPJLKD_01610;eC_number=4.1.3.27;Name=trpE;dbxref=COG:COG0147;gene=trpE;inference=ab initio prediction:Prodigal:2.6,similar to AA sequence:UniProtKB:P20580;locus_tag=MCCPJLKD_01610;product=Anthranilate synthase component 1
1	Prodigal:2.6	CDS	1691626	1692714	.	+	0	ID=MCCPJLKD_01611;eC_number=1.3.1.43;Name=tyrC;gene=tyrC;inference=ab initio prediction:Prodigal:2.6,similar to AA sequence:UniProtKB:Q04983;locus_tag=MCCPJLKD_01611;product=Cyclohexadienyl dehydrogenase
1	Prodigal:2.6	CDS	1692786	1694048	.	-	0	ID=MCCPJLKD_01612;Name=umuC;dbxref=COG:COG0389;gene=umuC;inference=ab initio prediction:Prodigal:2.6,similar to AA sequence:UniProtKB:P04152;locus_tag=MCCPJLKD_01612;product=Protein UmuC
1	Prodigal:2.6	CDS	1694192	1694377	.	+	0	ID=MCCPJLKD_01613;eC_number=5.3.2.-;inference=ab initio prediction:Prodigal:2.6,similar to AA sequence:UniProtKB:P99132;locus_tag=MCCPJLKD_01613;product=putative tautomerase.1
1	Prodigal:2.6	CDS	1694918	1695907	.	-	0	ID=MCCPJLKD_01614;Name=msrR;dbxref=COG:COG1316;gene=msrR;inference=ab initio prediction:Prodigal:2.6,similar to AA sequence:UniProtKB:Q7BHL7;locus_tag=MCCPJLKD_01614;product=Regulatory protein MsrR
1	Prodigal:2.6	CDS	1696043	1696558	.	+	0	ID=MCCPJLKD_01615;eC_number=1.8.4.11;Name=msrA1;dbxref=COG:COG0225;gene=msrA1;inference=ab initio prediction:Prodigal:2.6,similar to AA sequence:UniProtKB:P0A081;locus_tag=MCCPJLKD_01615;product=Peptide methionine sulfoxide reductase MsrA 1
1	Prodigal:2.6	CDS	1696752	1699274	.	-	0	ID=MCCPJLKD_01616;eC_number=2.3.2.3;Name=mprF;gene=mprF;inference=ab initio prediction:Prodigal:2.6,similar to AA sequence:UniProtKB:Q7A5R9;locus_tag=MCCPJLKD_01616;product=Phosphatidylglycerol lysyltransferase
1	Prodigal:2.6	CDS	1699528	1700745	.	-	0	ID=MCCPJLKD_01617;dbxref=COG:COG0628;inference=ab initio prediction:Prodigal:2.6,similar to AA sequence:UniProtKB:P9WFM5;locus_tag=MCCPJLKD_01617;product=Putative transport protein
1	Prodigal:2.6	CDS	1700859	1702031	.	-	0	ID=MCCPJLKD_01618;inference=ab initio prediction:Prodigal:2.6;locus_tag=MCCPJLKD_01618;product=hypothetical protein
1	Prodigal:2.6	CDS	1702223	1703224	.	-	0	ID=MCCPJLKD_01619;Name=glcT;dbxref=COG:COG3711;gene=glcT;inference=ab initio prediction:Prodigal:2.6,similar to AA sequence:UniProtKB:O33618;locus_tag=MCCPJLKD_01619;product=GlcA/glcB genes antiterminator
1	Prodigal:2.6	CDS	1703266	1704723	.	-	0	ID=MCCPJLKD_01620;Name=alsT;dbxref=COG:COG1115;gene=alsT;inference=ab initio prediction:Prodigal:2.6,similar to AA sequence:UniProtKB:Q45068;locus_tag=MCCPJLKD_01620;product=Amino-acid carrier protein AlsT
1	Prodigal:2.6	CDS	1704935	1707337	.	-	0	ID=MCCPJLKD_01621;eC_number=5.99.1.3;Name=parC;dbxref=COG:COG0188;gene=parC;inference=ab initio prediction:Prodigal:2.6,similar to AA sequence:UniProtKB:Q2FYS4;locus_tag=MCCPJLKD_01621;product=DNA topoisomerase 4 subunit A
1	Prodigal:2.6	CDS	1707334	1709334	.	-	0	ID=MCCPJLKD_01622;eC_number=5.99.1.3;Name=parE;gene=parE;inference=ab initio prediction:Prodigal:2.6,similar to AA sequence:UniProtKB:P66939;locus_tag=MCCPJLKD_01622;product=DNA topoisomerase 4 subunit B
1	Prodigal:2.6	CDS	1709538	1710146	.	+	0	ID=MCCPJLKD_01623;eC_number=2.3.1.-;Name=plsY;dbxref=COG:COG0344;gene=plsY;inference=ab initio prediction:Prodigal:2.6,similar to AA sequence:UniProtKB:Q45064;locus_tag=MCCPJLKD_01623;product=Glycerol-3-phosphate acyltransferase
1	Prodigal:2.6	CDS	1710390	1710686	.	+	0	ID=MCCPJLKD_01624;inference=ab initio prediction:Prodigal:2.6,similar to AA sequence:UniProtKB:Q7A5S4;locus_tag=MCCPJLKD_01624;product=putative protein
1	Prodigal:2.6	CDS	1710737	1711204	.	-	0	ID=MCCPJLKD_01625;eC_number=3.1.-.-;dbxref=COG:COG0824;inference=ab initio prediction:Prodigal:2.6,similar to AA sequence:UniProtKB:O67466;locus_tag=MCCPJLKD_01625;product=Putative esterase
1	Prodigal:2.6	CDS	1711327	1714032	.	-	0	ID=MCCPJLKD_01626;eC_number=4.2.1.3;Name=acnA;gene=acnA;inference=ab initio prediction:Prodigal:2.6,similar to AA sequence:UniProtKB:P99148;locus_tag=MCCPJLKD_01626;product=Aconitate hydratase A
1	Prodigal:2.6	CDS	1714453	1716093	.	-	0	ID=MCCPJLKD_01627;Name=opuD;dbxref=COG:COG1292;gene=opuD;inference=ab initio prediction:Prodigal:2.6,similar to AA sequence:UniProtKB:P54417;locus_tag=MCCPJLKD_01627;product=Glycine betaine transporter OpuD
1	Prodigal:2.6	CDS	1716305	1716655	.	+	0	ID=MCCPJLKD_01628;Name=mscL;gene=mscL;inference=ab initio prediction:Prodigal:2.6,similar to AA sequence:UniProtKB:P68805;locus_tag=MCCPJLKD_01628;product=Large-conductance mechanosensitive channel
1	Prodigal:2.6	CDS	1716773	1719802	.	-	0	ID=MCCPJLKD_01629;Name=sbcC;gene=sbcC;inference=ab initio prediction:Prodigal:2.6,similar to AA sequence:UniProtKB:A6QGP8;locus_tag=MCCPJLKD_01629;product=Nuclease SbcCD subunit C
1	Prodigal:2.6	CDS	1719806	1720930	.	-	0	ID=MCCPJLKD_01630;Name=sbcD;dbxref=COG:COG0420;gene=sbcD;inference=ab initio prediction:Prodigal:2.6,similar to AA sequence:UniProtKB:Q2FYT4;locus_tag=MCCPJLKD_01630;product=Nuclease SbcCD subunit D
1	Prodigal:2.6	CDS	1721038	1721505	.	-	0	ID=MCCPJLKD_01631;inference=ab initio prediction:Prodigal:2.6;locus_tag=MCCPJLKD_01631;product=hypothetical protein
1	Prodigal:2.6	CDS	1721737	1721964	.	-	0	ID=MCCPJLKD_01632;inference=ab initio prediction:Prodigal:2.6,similar to AA sequence:UniProtKB:P67291;locus_tag=MCCPJLKD_01632;note=UPF0154 protein SA1178;product=hypothetical protein
1	Prodigal:2.6	CDS	1722171	1724159	.	-	0	ID=MCCPJLKD_01633;eC_number=2.2.1.1;Name=tkt;gene=tkt;inference=ab initio prediction:Prodigal:2.6,similar to AA sequence:UniProtKB:P99161;locus_tag=MCCPJLKD_01633;product=Transketolase
1	Prodigal:2.6	CDS	1724391	1724627	.	-	0	ID=MCCPJLKD_01634;inference=ab initio prediction:Prodigal:2.6,similar to AA sequence:UniProtKB:P60076;locus_tag=MCCPJLKD_01634;note=UPF0291 protein SA1176;product=hypothetical protein
1	Prodigal:2.6	CDS	1724788	1725021	.	-	0	ID=MCCPJLKD_01635;inference=ab initio prediction:Prodigal:2.6;locus_tag=MCCPJLKD_01635;product=hypothetical protein
1	Prodigal:2.6	CDS	1725165	1725785	.	+	0	ID=MCCPJLKD_01636;eC_number=3.4.21.88;Name=lexA;dbxref=COG:COG1974;gene=lexA;inference=ab initio prediction:Prodigal:2.6,similar to AA sequence:UniProtKB:P31080;locus_tag=MCCPJLKD_01636;product=LexA repressor
1	Prodigal:2.6	CDS	1725983	1726084	.	-	0	ID=MCCPJLKD_01637;inference=ab initio prediction:Prodigal:2.6;locus_tag=MCCPJLKD_01637;product=hypothetical protein
1	Prodigal:2.6	CDS	1726139	1727164	.	-	0	ID=MCCPJLKD_01638;inference=ab initio prediction:Prodigal:2.6;locus_tag=MCCPJLKD_01638;product=hypothetical protein
1	Prodigal:2.6	CDS	1727178	1728155	.	-	0	ID=MCCPJLKD_01639;eC_number=1.7.1.7;Name=guaC;gene=guaC;inference=ab initio prediction:Prodigal:2.6,similar to AA sequence:UniProtKB:P60563;locus_tag=MCCPJLKD_01639;product=GMP reductase
1	Prodigal:2.6	CDS	1728309	1728578	.	-	0	ID=MCCPJLKD_01640;Name=rpsN2;dbxref=COG:COG0199;gene=rpsN2;inference=ab initio prediction:Prodigal:2.6,similar to AA sequence:UniProtKB:O31587;locus_tag=MCCPJLKD_01640;product=Alternate 30S ribosomal protein S14
1	Prodigal:2.6	CDS	1728743	1728892	.	-	0	ID=MCCPJLKD_01641;Name=rpmG1;dbxref=COG:COG0267;gene=rpmG1;inference=ab initio prediction:Prodigal:2.6,similar to AA sequence:UniProtKB:Q2FYU6;locus_tag=MCCPJLKD_01641;product=50S ribosomal protein L33 1
1	Prodigal:2.6	CDS	1728982	1730496	.	-	0	ID=MCCPJLKD_01642;eC_number=1.11.1.6;Name=katA;dbxref=COG:COG0753;gene=katA;inference=ab initio prediction:Prodigal:2.6,similar to AA sequence:UniProtKB:Q2FYU7;locus_tag=MCCPJLKD_01642;product=Catalase
1	Prodigal:2.6	CDS	1730727	1732175	.	+	0	ID=MCCPJLKD_01643;Name=lysP_2;dbxref=COG:COG0833;gene=lysP_2;inference=ab initio prediction:Prodigal:2.6,similar to AA sequence:UniProtKB:P25737;locus_tag=MCCPJLKD_01643;product=Lysine-specific permease
1	Prodigal:2.6	CDS	1732481	1732795	.	+	0	ID=MCCPJLKD_01644;inference=ab initio prediction:Prodigal:2.6;locus_tag=MCCPJLKD_01644;product=hypothetical protein
1	Prodigal:2.6	CDS	1733127	1733933	.	-	0	ID=MCCPJLKD_01645;eC_number=3.1.3.-;inference=ab initio prediction:Prodigal:2.6,similar to AA sequence:UniProtKB:Q5XD45;locus_tag=MCCPJLKD_01645;product=Putative phosphatase
1	Prodigal:2.6	CDS	1733996	1734916	.	-	0	ID=MCCPJLKD_01646;eC_number=2.7.1.39;Name=thrB_1;dbxref=COG:COG0083;gene=thrB_1;inference=ab initio prediction:Prodigal:2.6,similar to AA sequence:UniProtKB:Q8Y4A6;locus_tag=MCCPJLKD_01646;product=Homoserine kinase
1	Prodigal:2.6	CDS	1734918	1735982	.	-	0	ID=MCCPJLKD_01647;eC_number=4.2.3.1;Name=thrC;dbxref=COG:COG0498;gene=thrC;inference=ab initio prediction:Prodigal:2.6,similar to AA sequence:UniProtKB:A0R220;locus_tag=MCCPJLKD_01647;product=Threonine synthase
1	Prodigal:2.6	CDS	1735988	1737268	.	-	0	ID=MCCPJLKD_01648;eC_number=1.1.1.3;Name=hom;dbxref=COG:COG0460;gene=hom;inference=ab initio prediction:Prodigal:2.6,similar to AA sequence:UniProtKB:P19582;locus_tag=MCCPJLKD_01648;product=Homoserine dehydrogenase
1	Prodigal:2.6	CDS	1737457	1738833	.	+	0	ID=MCCPJLKD_01649;eC_number=2.7.2.4;Name=yclM;dbxref=COG:COG0527;gene=yclM;inference=ab initio prediction:Prodigal:2.6,similar to AA sequence:UniProtKB:P94417;locus_tag=MCCPJLKD_01649;product=Aspartokinase 3
1	Prodigal:2.6	CDS	1738911	1739510	.	-	0	ID=MCCPJLKD_01650;inference=ab initio prediction:Prodigal:2.6;locus_tag=MCCPJLKD_01650;product=hypothetical protein
1	Prodigal:2.6	CDS	1739837	1740709	.	+	0	ID=MCCPJLKD_01651;inference=ab initio prediction:Prodigal:2.6;locus_tag=MCCPJLKD_01651;product=hypothetical protein
1	Prodigal:2.6	CDS	1741445	1741981	.	-	0	ID=MCCPJLKD_01652;eC_number=3.1.31.1;Name=nucH_2;gene=nucH_2;inference=ab initio prediction:Prodigal:2.6,similar to AA sequence:UniProtKB:P43270;locus_tag=MCCPJLKD_01652;product=Thermonuclease
1	Prodigal:2.6	CDS	1742146	1742334	.	+	0	ID=MCCPJLKD_01653;inference=ab initio prediction:Prodigal:2.6;locus_tag=MCCPJLKD_01653;product=hypothetical protein
1	Prodigal:2.6	CDS	1742503	1743105	.	-	0	ID=MCCPJLKD_01654;Name=desR;dbxref=COG:COG2197;gene=desR;inference=ab initio prediction:Prodigal:2.6,similar to AA sequence:UniProtKB:O34723;locus_tag=MCCPJLKD_01654;product=Transcriptional regulatory protein DesR
1	Prodigal:2.6	CDS	1743102	1744196	.	-	0	ID=MCCPJLKD_01655;eC_number=2.7.13.3;Name=desK;dbxref=COG:COG4585;gene=desK;inference=ab initio prediction:Prodigal:2.6,similar to AA sequence:UniProtKB:O34757;locus_tag=MCCPJLKD_01655;product=Sensor histidine kinase DesK
1	Prodigal:2.6	CDS	1744196	1744927	.	-	0	ID=MCCPJLKD_01656;inference=ab initio prediction:Prodigal:2.6;locus_tag=MCCPJLKD_01656;product=hypothetical protein
1	Prodigal:2.6	CDS	1744924	1745799	.	-	0	ID=MCCPJLKD_01657;eC_number=3.6.3.25;Name=cysA_2;dbxref=COG:COG1118;gene=cysA_2;inference=ab initio prediction:Prodigal:2.6,similar to AA sequence:UniProtKB:P16676;locus_tag=MCCPJLKD_01657;product=Sulfate/thiosulfate import ATP-binding protein CysA
1	Prodigal:2.6	CDS	1745977	1747449	.	-	0	ID=MCCPJLKD_01658;eC_number=2.7.8.-;Name=cls_2;gene=cls_2;inference=ab initio prediction:Prodigal:2.6,similar to AA sequence:UniProtKB:P63801;locus_tag=MCCPJLKD_01658;product=Cardiolipin synthase
1	Prodigal:2.6	CDS	1747507	1747704	.	-	0	ID=MCCPJLKD_01659;inference=ab initio prediction:Prodigal:2.6;locus_tag=MCCPJLKD_01659;product=hypothetical protein
1	Prodigal:2.6	CDS	1748018	1749043	.	+	0	ID=MCCPJLKD_01660;eC_number=4.1.2.48;Name=ltaE;gene=ltaE;inference=ab initio prediction:Prodigal:2.6,similar to AA sequence:UniProtKB:O50584;locus_tag=MCCPJLKD_01660;product=Low specificity L-threonine aldolase
1	Prodigal:2.6	CDS	1749113	1749796	.	+	0	ID=MCCPJLKD_01661;inference=ab initio prediction:Prodigal:2.6;locus_tag=MCCPJLKD_01661;product=hypothetical protein
1	Prodigal:2.6	CDS	1750047	1750430	.	-	0	ID=MCCPJLKD_01662;inference=ab initio prediction:Prodigal:2.6;locus_tag=MCCPJLKD_01662;product=hypothetical protein
1	Prodigal:2.6	CDS	1750427	1750594	.	-	0	ID=MCCPJLKD_01663;inference=ab initio prediction:Prodigal:2.6;locus_tag=MCCPJLKD_01663;product=hypothetical protein
1	Prodigal:2.6	CDS	1750755	1750949	.	-	0	ID=MCCPJLKD_01664;inference=ab initio prediction:Prodigal:2.6;locus_tag=MCCPJLKD_01664;product=hypothetical protein
1	Prodigal:2.6	CDS	1750951	1751304	.	-	0	ID=MCCPJLKD_01665;inference=ab initio prediction:Prodigal:2.6;locus_tag=MCCPJLKD_01665;product=hypothetical protein
1	Prodigal:2.6	CDS	1751347	1751994	.	-	0	ID=MCCPJLKD_01666;inference=ab initio prediction:Prodigal:2.6;locus_tag=MCCPJLKD_01666;product=hypothetical protein
1	Prodigal:2.6	CDS	1752497	1752709	.	-	0	ID=MCCPJLKD_01667;inference=ab initio prediction:Prodigal:2.6;locus_tag=MCCPJLKD_01667;product=hypothetical protein
1	Prodigal:2.6	CDS	1752882	1752989	.	-	0	ID=MCCPJLKD_01668;inference=ab initio prediction:Prodigal:2.6;locus_tag=MCCPJLKD_01668;product=hypothetical protein
1	Prodigal:2.6	CDS	1753099	1753830	.	-	0	ID=MCCPJLKD_01669;inference=ab initio prediction:Prodigal:2.6;locus_tag=MCCPJLKD_01669;product=hypothetical protein
1	Prodigal:2.6	CDS	1753837	1754610	.	-	0	ID=MCCPJLKD_01670;inference=ab initio prediction:Prodigal:2.6;locus_tag=MCCPJLKD_01670;product=hypothetical protein
1	Prodigal:2.6	CDS	1754789	1755706	.	-	0	ID=MCCPJLKD_01671;inference=ab initio prediction:Prodigal:2.6;locus_tag=MCCPJLKD_01671;product=hypothetical protein
1	Prodigal:2.6	CDS	1755746	1756141	.	-	0	ID=MCCPJLKD_01672;inference=ab initio prediction:Prodigal:2.6;locus_tag=MCCPJLKD_01672;product=hypothetical protein
1	Prodigal:2.6	CDS	1756165	1757442	.	-	0	ID=MCCPJLKD_01673;inference=ab initio prediction:Prodigal:2.6;locus_tag=MCCPJLKD_01673;product=hypothetical protein
1	Prodigal:2.6	CDS	1757460	1758476	.	-	0	ID=MCCPJLKD_01674;inference=ab initio prediction:Prodigal:2.6;locus_tag=MCCPJLKD_01674;product=hypothetical protein
1	Prodigal:2.6	CDS	1758489	1759085	.	-	0	ID=MCCPJLKD_01675;inference=ab initio prediction:Prodigal:2.6;locus_tag=MCCPJLKD_01675;product=hypothetical protein
1	Prodigal:2.6	CDS	1759069	1759290	.	-	0	ID=MCCPJLKD_01676;inference=ab initio prediction:Prodigal:2.6;locus_tag=MCCPJLKD_01676;product=hypothetical protein
1	Prodigal:2.6	CDS	1759277	1760455	.	-	0	ID=MCCPJLKD_01677;inference=ab initio prediction:Prodigal:2.6;locus_tag=MCCPJLKD_01677;product=hypothetical protein
1	Prodigal:2.6	CDS	1760468	1761292	.	-	0	ID=MCCPJLKD_01678;inference=ab initio prediction:Prodigal:2.6;locus_tag=MCCPJLKD_01678;product=hypothetical protein
1	Prodigal:2.6	CDS	1761294	1765784	.	-	0	ID=MCCPJLKD_01679;Name=yqbO;dbxref=COG:COG3953;gene=yqbO;inference=ab initio prediction:Prodigal:2.6,similar to AA sequence:UniProtKB:P45931;locus_tag=MCCPJLKD_01679;product=putative protein YqbO
1	Prodigal:2.6	CDS	1765957	1766307	.	-	0	ID=MCCPJLKD_01680;inference=ab initio prediction:Prodigal:2.6;locus_tag=MCCPJLKD_01680;product=hypothetical protein
1	Prodigal:2.6	CDS	1766331	1766990	.	-	0	ID=MCCPJLKD_01681;inference=ab initio prediction:Prodigal:2.6;locus_tag=MCCPJLKD_01681;product=hypothetical protein
1	Prodigal:2.6	CDS	1767002	1767391	.	-	0	ID=MCCPJLKD_01682;inference=ab initio prediction:Prodigal:2.6;locus_tag=MCCPJLKD_01682;product=hypothetical protein
1	Prodigal:2.6	CDS	1767388	1767801	.	-	0	ID=MCCPJLKD_01683;inference=ab initio prediction:Prodigal:2.6;locus_tag=MCCPJLKD_01683;product=hypothetical protein
1	Prodigal:2.6	CDS	1767801	1768145	.	-	0	ID=MCCPJLKD_01684;inference=ab initio prediction:Prodigal:2.6;locus_tag=MCCPJLKD_01684;product=hypothetical protein
1	Prodigal:2.6	CDS	1768150	1768488	.	-	0	ID=MCCPJLKD_01685;inference=ab initio prediction:Prodigal:2.6;locus_tag=MCCPJLKD_01685;product=hypothetical protein
1	Prodigal:2.6	CDS	1768498	1768785	.	-	0	ID=MCCPJLKD_01686;inference=ab initio prediction:Prodigal:2.6;locus_tag=MCCPJLKD_01686;product=hypothetical protein
1	Prodigal:2.6	CDS	1768799	1770049	.	-	0	ID=MCCPJLKD_01687;inference=ab initio prediction:Prodigal:2.6;locus_tag=MCCPJLKD_01687;product=hypothetical protein
1	Prodigal:2.6	CDS	1770042	1770686	.	-	0	ID=MCCPJLKD_01688;inference=ab initio prediction:Prodigal:2.6;locus_tag=MCCPJLKD_01688;product=hypothetical protein
1	Prodigal:2.6	CDS	1770676	1771902	.	-	0	ID=MCCPJLKD_01689;inference=ab initio prediction:Prodigal:2.6;locus_tag=MCCPJLKD_01689;product=hypothetical protein
1	Prodigal:2.6	CDS	1771917	1773641	.	-	0	ID=MCCPJLKD_01690;inference=ab initio prediction:Prodigal:2.6;locus_tag=MCCPJLKD_01690;product=hypothetical protein
1	Prodigal:2.6	CDS	1773625	1774026	.	-	0	ID=MCCPJLKD_01691;inference=ab initio prediction:Prodigal:2.6;locus_tag=MCCPJLKD_01691;product=hypothetical protein
1	Prodigal:2.6	CDS	1774147	1774503	.	-	0	ID=MCCPJLKD_01692;inference=ab initio prediction:Prodigal:2.6;locus_tag=MCCPJLKD_01692;product=hypothetical protein
1	Prodigal:2.6	CDS	1774558	1775400	.	-	0	ID=MCCPJLKD_01693;inference=ab initio prediction:Prodigal:2.6;locus_tag=MCCPJLKD_01693;product=hypothetical protein
1	Prodigal:2.6	CDS	1775428	1775928	.	-	0	ID=MCCPJLKD_01694;inference=ab initio prediction:Prodigal:2.6;locus_tag=MCCPJLKD_01694;product=hypothetical protein
1	Prodigal:2.6	CDS	1776103	1776327	.	+	0	ID=MCCPJLKD_01695;inference=ab initio prediction:Prodigal:2.6;locus_tag=MCCPJLKD_01695;product=hypothetical protein
1	Prodigal:2.6	CDS	1776998	1777297	.	-	0	ID=MCCPJLKD_01696;inference=ab initio prediction:Prodigal:2.6;locus_tag=MCCPJLKD_01696;product=hypothetical protein
1	Prodigal:2.6	CDS	1777348	1777695	.	-	0	ID=MCCPJLKD_01697;inference=ab initio prediction:Prodigal:2.6;locus_tag=MCCPJLKD_01697;product=hypothetical protein
1	Prodigal:2.6	CDS	1777701	1778603	.	-	0	ID=MCCPJLKD_01698;inference=ab initio prediction:Prodigal:2.6;locus_tag=MCCPJLKD_01698;product=hypothetical protein
1	Prodigal:2.6	CDS	1778633	1779028	.	-	0	ID=MCCPJLKD_01699;Name=ssbA_2;dbxref=COG:COG0629;gene=ssbA_2;inference=ab initio prediction:Prodigal:2.6,similar to AA sequence:UniProtKB:P37455;locus_tag=MCCPJLKD_01699;product=Single-stranded DNA-binding protein A
1	Prodigal:2.6	CDS	1779042	1779308	.	-	0	ID=MCCPJLKD_01700;inference=ab initio prediction:Prodigal:2.6;locus_tag=MCCPJLKD_01700;product=hypothetical protein
1	Prodigal:2.6	CDS	1779371	1779562	.	-	0	ID=MCCPJLKD_01701;inference=ab initio prediction:Prodigal:2.6;locus_tag=MCCPJLKD_01701;product=hypothetical protein
1	Prodigal:2.6	CDS	1779577	1779786	.	-	0	ID=MCCPJLKD_01702;inference=ab initio prediction:Prodigal:2.6;locus_tag=MCCPJLKD_01702;product=hypothetical protein
1	Prodigal:2.6	CDS	1779852	1780055	.	+	0	ID=MCCPJLKD_01703;inference=ab initio prediction:Prodigal:2.6;locus_tag=MCCPJLKD_01703;product=hypothetical protein
1	Prodigal:2.6	CDS	1780044	1780208	.	-	0	ID=MCCPJLKD_01704;inference=ab initio prediction:Prodigal:2.6;locus_tag=MCCPJLKD_01704;product=hypothetical protein
1	Prodigal:2.6	CDS	1780208	1780363	.	-	0	ID=MCCPJLKD_01705;inference=ab initio prediction:Prodigal:2.6;locus_tag=MCCPJLKD_01705;product=hypothetical protein
1	Prodigal:2.6	CDS	1780385	1780663	.	-	0	ID=MCCPJLKD_01706;inference=ab initio prediction:Prodigal:2.6;locus_tag=MCCPJLKD_01706;product=hypothetical protein
1	Prodigal:2.6	CDS	1780691	1780927	.	-	0	ID=MCCPJLKD_01707;inference=ab initio prediction:Prodigal:2.6;locus_tag=MCCPJLKD_01707;product=hypothetical protein
1	Prodigal:2.6	CDS	1781092	1781442	.	+	0	ID=MCCPJLKD_01708;inference=ab initio prediction:Prodigal:2.6;locus_tag=MCCPJLKD_01708;product=hypothetical protein
1	Prodigal:2.6	CDS	1781612	1781983	.	+	0	ID=MCCPJLKD_01709;inference=ab initio prediction:Prodigal:2.6;locus_tag=MCCPJLKD_01709;product=hypothetical protein
1	Prodigal:2.6	CDS	1782026	1783150	.	+	0	ID=MCCPJLKD_01710;Name=xerC_8;dbxref=COG:COG4974;gene=xerC_8;inference=ab initio prediction:Prodigal:2.6,similar to AA sequence:UniProtKB:P39776;locus_tag=MCCPJLKD_01710;product=Tyrosine recombinase XerC
1	Prodigal:2.6	CDS	1783295	1784635	.	-	0	ID=MCCPJLKD_01711;eC_number=6.3.1.2;Name=glnA;gene=glnA;inference=ab initio prediction:Prodigal:2.6,similar to AA sequence:UniProtKB:P99095;locus_tag=MCCPJLKD_01711;product=Glutamine synthetase
1	Prodigal:2.6	CDS	1784654	1785019	.	-	0	ID=MCCPJLKD_01712;Name=glnR;dbxref=COG:COG0789;gene=glnR;inference=ab initio prediction:Prodigal:2.6,similar to AA sequence:UniProtKB:P37582;locus_tag=MCCPJLKD_01712;product=HTH-type transcriptional regulator GlnR
1	Prodigal:2.6	CDS	1785500	1786738	.	-	0	ID=MCCPJLKD_01713;inference=ab initio prediction:Prodigal:2.6;locus_tag=MCCPJLKD_01713;product=hypothetical protein
1	Prodigal:2.6	CDS	1786754	1787995	.	-	0	ID=MCCPJLKD_01714;Name=hflX;dbxref=COG:COG2262;gene=hflX;inference=ab initio prediction:Prodigal:2.6,similar to AA sequence:UniProtKB:P25519;locus_tag=MCCPJLKD_01714;product=GTPase HflX
1	Prodigal:2.6	CDS	1788105	1788581	.	+	0	ID=MCCPJLKD_01715;Name=bsaA_2;gene=bsaA_2;inference=ab initio prediction:Prodigal:2.6,similar to AA sequence:UniProtKB:P99097;locus_tag=MCCPJLKD_01715;product=Glutathione peroxidase BsaA
1	Prodigal:2.6	CDS	1788803	1789042	.	-	0	ID=MCCPJLKD_01716;Name=hfq;dbxref=COG:COG1923;gene=hfq;inference=ab initio prediction:Prodigal:2.6,similar to AA sequence:UniProtKB:O31796;locus_tag=MCCPJLKD_01716;product=RNA-binding protein Hfq
1	Prodigal:2.6	CDS	1788996	1789994	.	-	0	ID=MCCPJLKD_01717;eC_number=2.5.1.75;Name=miaA;dbxref=COG:COG0324;gene=miaA;inference=ab initio prediction:Prodigal:2.6,similar to AA sequence:UniProtKB:Q8CQL3;locus_tag=MCCPJLKD_01717;product=tRNA dimethylallyltransferase
1	Prodigal:2.6	CDS	1790006	1790932	.	-	0	ID=MCCPJLKD_01718;eC_number=3.1.1.23;dbxref=COG:COG2267;inference=ab initio prediction:Prodigal:2.6,similar to AA sequence:UniProtKB:A0QNZ7;locus_tag=MCCPJLKD_01718;product=Monoacylglycerol lipase
1	Prodigal:2.6	CDS	1791156	1792829	.	-	0	ID=MCCPJLKD_01719;eC_number=1.1.5.3;Name=glpD;gene=glpD;inference=ab initio prediction:Prodigal:2.6,similar to AA sequence:UniProtKB:Q7A5V7;locus_tag=MCCPJLKD_01719;product=Aerobic glycerol-3-phosphate dehydrogenase
1	Prodigal:2.6	CDS	1793006	1794505	.	-	0	ID=MCCPJLKD_01720;eC_number=2.7.1.30;Name=glpK;dbxref=COG:COG0554;gene=glpK;inference=ab initio prediction:Prodigal:2.6,similar to AA sequence:UniProtKB:Q5HGD2;locus_tag=MCCPJLKD_01720;product=Glycerol kinase
1	Prodigal:2.6	CDS	1794659	1795483	.	-	0	ID=MCCPJLKD_01721;Name=glpF;dbxref=COG:COG0580;gene=glpF;inference=ab initio prediction:Prodigal:2.6,similar to AA sequence:UniProtKB:P18156;locus_tag=MCCPJLKD_01721;product=Glycerol uptake facilitator protein
1	Prodigal:2.6	CDS	1795858	1796391	.	-	0	ID=MCCPJLKD_01722;Name=glpP;dbxref=COG:COG1954;gene=glpP;inference=ab initio prediction:Prodigal:2.6,similar to AA sequence:UniProtKB:P30300;locus_tag=MCCPJLKD_01722;product=Glycerol uptake operon antiterminator regulatory protein
1	Prodigal:2.6	CDS	1796405	1798342	.	-	0	ID=MCCPJLKD_01723;Name=mutL;gene=mutL;inference=ab initio prediction:Prodigal:2.6,similar to AA sequence:UniProtKB:P65492;locus_tag=MCCPJLKD_01723;product=DNA mismatch repair protein MutL
1	Prodigal:2.6	CDS	1798357	1800978	.	-	0	ID=MCCPJLKD_01724;Name=mutS_2;dbxref=COG:COG0249;gene=mutS_2;inference=ab initio prediction:Prodigal:2.6,similar to AA sequence:UniProtKB:P0A1Y0;locus_tag=MCCPJLKD_01724;product=DNA mismatch repair protein MutS
1	Prodigal:2.6	CDS	1801176	1801670	.	-	0	ID=MCCPJLKD_01725;inference=ab initio prediction:Prodigal:2.6;locus_tag=MCCPJLKD_01725;product=hypothetical protein
1	Prodigal:2.6	CDS	1801694	1802059	.	-	0	ID=MCCPJLKD_01726;Name=ymcA;dbxref=COG:COG4550;gene=ymcA;inference=ab initio prediction:Prodigal:2.6,similar to AA sequence:UniProtKB:O31779;locus_tag=MCCPJLKD_01726;product=putative protein YmcA
1	Prodigal:2.6	CDS	1802061	1803605	.	-	0	ID=MCCPJLKD_01727;eC_number=2.8.4.3;Name=miaB;gene=miaB;inference=ab initio prediction:Prodigal:2.6,similar to AA sequence:UniProtKB:Q7A5W3;locus_tag=MCCPJLKD_01727;product=tRNA-2-methylthio-N(6)-dimethylallyladenosine synthase
1	Prodigal:2.6	CDS	1803948	1804238	.	-	0	ID=MCCPJLKD_01728;inference=ab initio prediction:Prodigal:2.6;locus_tag=MCCPJLKD_01728;product=hypothetical protein
1	Prodigal:2.6	CDS	1804295	1804912	.	-	0	ID=MCCPJLKD_01729;inference=ab initio prediction:Prodigal:2.6,similar to AA sequence:UniProtKB:O31815;locus_tag=MCCPJLKD_01729;note=UPF0714 protein YndL;product=hypothetical protein
1	Prodigal:2.6	CDS	1805498	1806364	.	-	0	ID=MCCPJLKD_01730;eC_number=1.2.7.3;Name=korB;dbxref=COG:COG1013;gene=korB;inference=ab initio prediction:Prodigal:2.6,similar to AA sequence:UniProtKB:O53181;locus_tag=MCCPJLKD_01730;product=2-oxoglutarate oxidoreductase subunit KorB
1	Prodigal:2.6	CDS	1806365	1808125	.	-	0	ID=MCCPJLKD_01731;eC_number=1.2.7.3;Name=korA;dbxref=COG:COG0674;gene=korA;inference=ab initio prediction:Prodigal:2.6,similar to AA sequence:UniProtKB:O53182;locus_tag=MCCPJLKD_01731;product=2-oxoglutarate oxidoreductase subunit KorA
1	Prodigal:2.6	CDS	1808238	1809032	.	-	0	ID=MCCPJLKD_01732;eC_number=3.1.4.16;Name=ymdB;dbxref=COG:COG1692;gene=ymdB;inference=ab initio prediction:Prodigal:2.6,similar to AA sequence:UniProtKB:O31775;locus_tag=MCCPJLKD_01732;product=2'%2C3'-cyclic-nucleotide 2'-phosphodiesterase
1	Prodigal:2.6	CDS	1809196	1809411	.	+	0	ID=MCCPJLKD_01733;inference=ab initio prediction:Prodigal:2.6;locus_tag=MCCPJLKD_01733;product=hypothetical protein
1	Prodigal:2.6	CDS	1809500	1811059	.	-	0	ID=MCCPJLKD_01734;eC_number=3.1.-.-;Name=rny;dbxref=COG:COG1418;gene=rny;inference=ab initio prediction:Prodigal:2.6,similar to AA sequence:UniProtKB:Q2FZ08;locus_tag=MCCPJLKD_01734;product=Ribonuclease Y
1	Prodigal:2.6	CDS	1811285	1812334	.	-	0	ID=MCCPJLKD_01735;Name=recA;gene=recA;inference=ab initio prediction:Prodigal:2.6,similar to AA sequence:UniProtKB:P68844;locus_tag=MCCPJLKD_01735;product=Protein RecA
1	Prodigal:2.6	CDS	1812505	1813650	.	-	0	ID=MCCPJLKD_01736;Name=cinA;dbxref=COG:COG1058;gene=cinA;inference=ab initio prediction:Prodigal:2.6,similar to AA sequence:UniProtKB:P54184;locus_tag=MCCPJLKD_01736;product=Putative competence-damage inducible protein
1	Prodigal:2.6	CDS	1814098	1814679	.	-	0	ID=MCCPJLKD_01737;eC_number=2.7.8.5;Name=pgsA;gene=pgsA;inference=ab initio prediction:Prodigal:2.6,similar to AA sequence:UniProtKB:P63756;locus_tag=MCCPJLKD_01737;product=CDP-diacylglycerol--glycerol-3-phosphate 3-phosphatidyltransferase
1	Prodigal:2.6	CDS	1814708	1815100	.	-	0	ID=MCCPJLKD_01738;Name=rodZ;dbxref=COG:COG1426;gene=rodZ;inference=ab initio prediction:Prodigal:2.6,similar to AA sequence:UniProtKB:P27434;locus_tag=MCCPJLKD_01738;product=Cytoskeleton protein RodZ
1	Prodigal:2.6	CDS	1815119	1815946	.	-	0	ID=MCCPJLKD_01739;inference=ab initio prediction:Prodigal:2.6;locus_tag=MCCPJLKD_01739;product=hypothetical protein
1	Prodigal:2.6	CDS	1816099	1816803	.	-	0	ID=MCCPJLKD_01740;eC_number=1.1.1.100;Name=fabG_1;gene=fabG_1;inference=ab initio prediction:Prodigal:2.6,similar to AA sequence:UniProtKB:P0AEK2;locus_tag=MCCPJLKD_01740;product=3-oxoacyl-[acyl-carrier-protein] reductase FabG
1	Prodigal:2.6	CDS	1816800	1818089	.	-	0	ID=MCCPJLKD_01741;eC_number=3.4.24.-;Name=albF;dbxref=COG:COG0612;gene=albF;inference=ab initio prediction:Prodigal:2.6,similar to AA sequence:UniProtKB:P71006;locus_tag=MCCPJLKD_01741;product=Putative zinc protease AlbF
1	Prodigal:2.6	CDS	1818089	1819360	.	-	0	ID=MCCPJLKD_01742;eC_number=3.4.24.-;dbxref=COG:COG0612;inference=ab initio prediction:Prodigal:2.6,similar to AA sequence:UniProtKB:P9WHT5;locus_tag=MCCPJLKD_01742;product=putative zinc protease
1	Prodigal:2.6	CDS	1819391	1820104	.	-	0	ID=MCCPJLKD_01743;inference=ab initio prediction:Prodigal:2.6;locus_tag=MCCPJLKD_01743;product=hypothetical protein
1	Prodigal:2.6	CDS	1820107	1822500	.	-	0	ID=MCCPJLKD_01744;Name=ftsK;gene=ftsK;inference=ab initio prediction:Prodigal:2.6,similar to AA sequence:UniProtKB:P64165;locus_tag=MCCPJLKD_01744;product=DNA translocase FtsK
1	Prodigal:2.6	CDS	1822766	1824472	.	-	0	ID=MCCPJLKD_01745;eC_number=3.1.-.-;Name=rnj2;gene=rnj2;inference=ab initio prediction:Prodigal:2.6,similar to AA sequence:UniProtKB:Q6GHG0;locus_tag=MCCPJLKD_01745;product=Ribonuclease J 2
1	Prodigal:2.6	CDS	1824807	1826912	.	-	0	ID=MCCPJLKD_01746;eC_number=2.7.7.8;Name=pnp;dbxref=COG:COG1185;gene=pnp;inference=ab initio prediction:Prodigal:2.6,similar to AA sequence:UniProtKB:Q2FZ20;locus_tag=MCCPJLKD_01746;product=Polyribonucleotide nucleotidyltransferase
1	Prodigal:2.6	CDS	1827044	1827313	.	-	0	ID=MCCPJLKD_01747;Name=rpsO;dbxref=COG:COG0184;gene=rpsO;inference=ab initio prediction:Prodigal:2.6,similar to AA sequence:UniProtKB:Q2G2Q1;locus_tag=MCCPJLKD_01747;product=30S ribosomal protein S15
1	Prodigal:2.6	CDS	1827433	1828404	.	-	0	ID=MCCPJLKD_01748;Name=ribF;dbxref=COG:COG0196;gene=ribF;inference=ab initio prediction:Prodigal:2.6,similar to AA sequence:UniProtKB:P0AG40;locus_tag=MCCPJLKD_01748;product=Riboflavin biosynthesis protein RibF
1	Prodigal:2.6	CDS	1828420	1829337	.	-	0	ID=MCCPJLKD_01749;eC_number=5.4.99.25;Name=truB;gene=truB;inference=ab initio prediction:Prodigal:2.6,similar to AA sequence:UniProtKB:P65855;locus_tag=MCCPJLKD_01749;product=tRNA pseudouridine synthase B
1	Prodigal:2.6	CDS	1829475	1829825	.	-	0	ID=MCCPJLKD_01750;Name=rbfA;gene=rbfA;inference=ab initio prediction:Prodigal:2.6,similar to AA sequence:UniProtKB:P65967;locus_tag=MCCPJLKD_01750;product=Ribosome-binding factor A
1	Prodigal:2.6	CDS	1830128	1832290	.	-	0	ID=MCCPJLKD_01751;Name=infB;gene=infB;inference=ab initio prediction:Prodigal:2.6,similar to AA sequence:UniProtKB:P65134;locus_tag=MCCPJLKD_01751;product=Translation initiation factor IF-2
1	Prodigal:2.6	CDS	1832295	1832612	.	-	0	ID=MCCPJLKD_01752;Name=rplGA;dbxref=COG:COG1358;gene=rplGA;inference=ab initio prediction:Prodigal:2.6,similar to AA sequence:UniProtKB:P32729;locus_tag=MCCPJLKD_01752;product=putative ribosomal protein YlxQ
1	Prodigal:2.6	CDS	1832612	1832896	.	-	0	ID=MCCPJLKD_01753;inference=ab initio prediction:Prodigal:2.6;locus_tag=MCCPJLKD_01753;product=hypothetical protein
1	Prodigal:2.6	CDS	1832914	1834137	.	-	0	ID=MCCPJLKD_01754;Name=nusA;dbxref=COG:COG0195;gene=nusA;inference=ab initio prediction:Prodigal:2.6,similar to AA sequence:UniProtKB:P32727;locus_tag=MCCPJLKD_01754;product=Transcription termination/antitermination protein NusA
1	Prodigal:2.6	CDS	1834158	1834625	.	-	0	ID=MCCPJLKD_01755;Name=rimP;dbxref=COG:COG0779;gene=rimP;inference=ab initio prediction:Prodigal:2.6,similar to AA sequence:UniProtKB:Q97S61;locus_tag=MCCPJLKD_01755;product=Ribosome maturation factor RimP
1	Prodigal:2.6	CDS	1834804	1839120	.	-	0	ID=MCCPJLKD_01756;eC_number=2.7.7.7;Name=polC;gene=polC;inference=ab initio prediction:Prodigal:2.6,similar to AA sequence:UniProtKB:P63982;locus_tag=MCCPJLKD_01756;product=DNA polymerase III PolC-type
1	Prodigal:2.6	CDS	1839364	1841067	.	-	0	ID=MCCPJLKD_01757;eC_number=6.1.1.15;Name=proS;gene=proS;inference=ab initio prediction:Prodigal:2.6,similar to AA sequence:UniProtKB:Q7A5Y3;locus_tag=MCCPJLKD_01757;product=Proline--tRNA ligase
1	Prodigal:2.6	CDS	1841086	1842372	.	-	0	ID=MCCPJLKD_01758;eC_number=3.4.24.-;inference=ab initio prediction:Prodigal:2.6,similar to AA sequence:UniProtKB:P63333;locus_tag=MCCPJLKD_01758;product=Putative zinc metalloprotease
1	Prodigal:2.6	CDS	1842606	1843388	.	-	0	ID=MCCPJLKD_01759;eC_number=2.7.7.41;Name=cdsA;dbxref=COG:COG0575;gene=cdsA;inference=ab initio prediction:Prodigal:2.6,similar to AA sequence:UniProtKB:P0ABG1;locus_tag=MCCPJLKD_01759;product=Phosphatidate cytidylyltransferase
1	Prodigal:2.6	CDS	1843392	1844162	.	-	0	ID=MCCPJLKD_01760;eC_number=2.5.1.-;Name=uppS;gene=uppS;inference=ab initio prediction:Prodigal:2.6,similar to AA sequence:UniProtKB:P60477;locus_tag=MCCPJLKD_01760;product=Isoprenyl transferase
1	Prodigal:2.6	CDS	1844383	1844937	.	-	0	ID=MCCPJLKD_01761;Name=frr;gene=frr;inference=ab initio prediction:Prodigal:2.6,similar to AA sequence:UniProtKB:P99130;locus_tag=MCCPJLKD_01761;product=Ribosome-recycling factor
1	Prodigal:2.6	CDS	1844954	1845676	.	-	0	ID=MCCPJLKD_01762;eC_number=2.7.4.22;Name=pyrH;dbxref=COG:COG0528;gene=pyrH;inference=ab initio prediction:Prodigal:2.6,similar to AA sequence:UniProtKB:Q2FZ22;locus_tag=MCCPJLKD_01762;product=Uridylate kinase
1	Prodigal:2.6	CDS	1845817	1846695	.	-	0	ID=MCCPJLKD_01763;Name=tsf;gene=tsf;inference=ab initio prediction:Prodigal:2.6,similar to AA sequence:UniProtKB:P99171;locus_tag=MCCPJLKD_01763;product=Elongation factor Ts
1	Prodigal:2.6	CDS	1846847	1847635	.	-	0	ID=MCCPJLKD_01764;Name=rpsB;dbxref=COG:COG0052;gene=rpsB;inference=ab initio prediction:Prodigal:2.6,similar to AA sequence:UniProtKB:Q2FZ25;locus_tag=MCCPJLKD_01764;product=30S ribosomal protein S2
1	Prodigal:2.6	CDS	1847998	1848768	.	-	0	ID=MCCPJLKD_01765;Name=codY;dbxref=COG:COG4465;gene=codY;inference=ab initio prediction:Prodigal:2.6,similar to AA sequence:UniProtKB:Q2FZ27;locus_tag=MCCPJLKD_01765;product=GTP-sensing transcriptional pleiotropic repressor CodY
1	Prodigal:2.6	CDS	1848792	1850195	.	-	0	ID=MCCPJLKD_01766;Name=hslU;gene=hslU;inference=ab initio prediction:Prodigal:2.6,similar to AA sequence:UniProtKB:P63797;locus_tag=MCCPJLKD_01766;product=ATP-dependent protease ATPase subunit HslU
1	Prodigal:2.6	CDS	1850264	1850806	.	-	0	ID=MCCPJLKD_01767;eC_number=3.4.25.2;Name=hslV;gene=hslV;inference=ab initio prediction:Prodigal:2.6,similar to AA sequence:UniProtKB:P65797;locus_tag=MCCPJLKD_01767;product=ATP-dependent protease subunit HslV
1	Prodigal:2.6	CDS	1850810	1851700	.	-	0	ID=MCCPJLKD_01768;Name=xerC_9;dbxref=COG:COG4974;gene=xerC_9;inference=ab initio prediction:Prodigal:2.6,similar to AA sequence:UniProtKB:P39776;locus_tag=MCCPJLKD_01768;product=Tyrosine recombinase XerC
1	Prodigal:2.6	CDS	1851925	1853232	.	-	0	ID=MCCPJLKD_01769;eC_number=2.1.1.74;Name=trmFO;gene=trmFO;inference=ab initio prediction:Prodigal:2.6,similar to AA sequence:UniProtKB:P64235;locus_tag=MCCPJLKD_01769;product=Methylenetetrahydrofolate--tRNA-(uracil-5-)-methyltransferase TrmFO
1	Prodigal:2.6	CDS	1853257	1855326	.	-	0	ID=MCCPJLKD_01770;eC_number=5.99.1.2;Name=topA;gene=topA;inference=ab initio prediction:Prodigal:2.6,similar to AA sequence:UniProtKB:Q7A5Y5;locus_tag=MCCPJLKD_01770;product=DNA topoisomerase 1
1	Prodigal:2.6	CDS	1855509	1856381	.	-	0	ID=MCCPJLKD_01771;Name=dprA;dbxref=COG:COG0758;gene=dprA;inference=ab initio prediction:Prodigal:2.6,similar to AA sequence:UniProtKB:Q8DPI7;locus_tag=MCCPJLKD_01771;product=DNA processing protein DprA
1	Prodigal:2.6	CDS	1857186	1858094	.	-	0	ID=MCCPJLKD_01772;eC_number=6.2.1.5;Name=sucD;gene=sucD;inference=ab initio prediction:Prodigal:2.6,similar to AA sequence:UniProtKB:P99070;locus_tag=MCCPJLKD_01772;product=Succinate--CoA ligase [ADP-forming] subunit alpha
1	Prodigal:2.6	CDS	1858116	1859282	.	-	0	ID=MCCPJLKD_01773;eC_number=6.2.1.5;Name=sucC;gene=sucC;inference=ab initio prediction:Prodigal:2.6,similar to AA sequence:UniProtKB:P99071;locus_tag=MCCPJLKD_01773;product=Succinate--CoA ligase [ADP-forming] subunit beta
1	Prodigal:2.6	CDS	1859390	1860160	.	-	0	ID=MCCPJLKD_01774;eC_number=3.1.26.4;Name=rnhB;dbxref=COG:COG0164;gene=rnhB;inference=ab initio prediction:Prodigal:2.6,similar to AA sequence:UniProtKB:O31744;locus_tag=MCCPJLKD_01774;product=Ribonuclease HII
1	Prodigal:2.6	CDS	1860165	1861028	.	-	0	ID=MCCPJLKD_01775;Name=rbgA;dbxref=COG:COG1161;gene=rbgA;inference=ab initio prediction:Prodigal:2.6,similar to AA sequence:UniProtKB:O31743;locus_tag=MCCPJLKD_01775;product=Ribosome biogenesis GTPase A
1	Prodigal:2.6	CDS	1861357	1863957	.	+	0	ID=MCCPJLKD_01776;inference=ab initio prediction:Prodigal:2.6;locus_tag=MCCPJLKD_01776;product=hypothetical protein
1	Prodigal:2.6	CDS	1863950	1866553	.	+	0	ID=MCCPJLKD_01777;inference=ab initio prediction:Prodigal:2.6;locus_tag=MCCPJLKD_01777;product=hypothetical protein
1	Prodigal:2.6	CDS	1867083	1867433	.	-	0	ID=MCCPJLKD_01778;Name=rplS;dbxref=COG:COG0335;gene=rplS;inference=ab initio prediction:Prodigal:2.6,similar to AA sequence:UniProtKB:Q2FZ42;locus_tag=MCCPJLKD_01778;product=50S ribosomal protein L19
1	Prodigal:2.6	CDS	1867539	1868276	.	-	0	ID=MCCPJLKD_01779;eC_number=2.1.1.228;Name=trmD;gene=trmD;inference=ab initio prediction:Prodigal:2.6,similar to AA sequence:UniProtKB:Q6GHJ5;locus_tag=MCCPJLKD_01779;product=tRNA (guanine-N(1)-)-methyltransferase
1	Prodigal:2.6	CDS	1868276	1868779	.	-	0	ID=MCCPJLKD_01780;Name=rimM;gene=rimM;inference=ab initio prediction:Prodigal:2.6,similar to AA sequence:UniProtKB:P66656;locus_tag=MCCPJLKD_01780;product=Ribosome maturation factor RimM
1	Prodigal:2.6	CDS	1868906	1869181	.	-	0	ID=MCCPJLKD_01781;Name=rpsP;dbxref=COG:COG0228;gene=rpsP;inference=ab initio prediction:Prodigal:2.6,similar to AA sequence:UniProtKB:Q2FZ45;locus_tag=MCCPJLKD_01781;product=30S ribosomal protein S16
1	Prodigal:2.6	CDS	1869489	1870856	.	-	0	ID=MCCPJLKD_01782;Name=ffh;dbxref=COG:COG0541;gene=ffh;inference=ab initio prediction:Prodigal:2.6,similar to AA sequence:UniProtKB:P37105;locus_tag=MCCPJLKD_01782;product=Signal recognition particle protein
1	Prodigal:2.6	CDS	1870887	1871219	.	-	0	ID=MCCPJLKD_01783;inference=ab initio prediction:Prodigal:2.6,similar to AA sequence:UniProtKB:P67248;locus_tag=MCCPJLKD_01783;note=UPF0122 protein SAV1236;product=hypothetical protein
1	Prodigal:2.6	CDS	1871221	1872447	.	-	0	ID=MCCPJLKD_01784;Name=ftsY;dbxref=COG:COG0552;gene=ftsY;inference=ab initio prediction:Prodigal:2.6,similar to AA sequence:UniProtKB:P51835;locus_tag=MCCPJLKD_01784;product=Signal recognition particle receptor FtsY
1	Prodigal:2.6	CDS	1872444	1876013	.	-	0	ID=MCCPJLKD_01785;Name=smc_2;dbxref=COG:COG1196;gene=smc_2;inference=ab initio prediction:Prodigal:2.6,similar to AA sequence:UniProtKB:P51834;locus_tag=MCCPJLKD_01785;product=Chromosome partition protein Smc
1	Prodigal:2.6	CDS	1876140	1876877	.	-	0	ID=MCCPJLKD_01786;eC_number=3.1.26.3;Name=rnc;gene=rnc;inference=ab initio prediction:Prodigal:2.6,similar to AA sequence:UniProtKB:P66668;locus_tag=MCCPJLKD_01786;product=Ribonuclease 3
1	Prodigal:2.6	CDS	1876992	1877225	.	-	0	ID=MCCPJLKD_01787;Name=acpP;dbxref=COG:COG0236;gene=acpP;inference=ab initio prediction:Prodigal:2.6,similar to AA sequence:UniProtKB:Q2FZ51;locus_tag=MCCPJLKD_01787;product=Acyl carrier protein
1	Prodigal:2.6	CDS	1877453	1878187	.	-	0	ID=MCCPJLKD_01788;eC_number=1.1.1.100;Name=fabG_2;gene=fabG_2;inference=ab initio prediction:Prodigal:2.6,similar to AA sequence:UniProtKB:P0A0H9;locus_tag=MCCPJLKD_01788;product=3-oxoacyl-[acyl-carrier-protein] reductase FabG
1	Prodigal:2.6	CDS	1878180	1879106	.	-	0	ID=MCCPJLKD_01789;eC_number=2.3.1.39;Name=fabD;dbxref=COG:COG0331;gene=fabD;inference=ab initio prediction:Prodigal:2.6,similar to AA sequence:UniProtKB:Q99UN8;locus_tag=MCCPJLKD_01789;product=Malonyl CoA-acyl carrier protein transacylase
1	Prodigal:2.6	CDS	1879108	1880085	.	-	0	ID=MCCPJLKD_01790;eC_number=2.3.1.-;Name=plsX;gene=plsX;inference=ab initio prediction:Prodigal:2.6,similar to AA sequence:UniProtKB:P65739;locus_tag=MCCPJLKD_01790;product=Phosphate acyltransferase
1	Prodigal:2.6	CDS	1880087	1880647	.	-	0	ID=MCCPJLKD_01791;Name=fapR;dbxref=COG:COG2050;gene=fapR;inference=ab initio prediction:Prodigal:2.6,similar to AA sequence:UniProtKB:O34835;locus_tag=MCCPJLKD_01791;product=Transcription factor FapR
1	Prodigal:2.6	CDS	1880806	1882854	.	-	0	ID=MCCPJLKD_01792;eC_number=3.6.4.12;Name=recG;gene=recG;inference=ab initio prediction:Prodigal:2.6,similar to AA sequence:UniProtKB:P64325;locus_tag=MCCPJLKD_01792;product=ATP-dependent DNA helicase RecG
1	Prodigal:2.6	CDS	1883058	1884716	.	-	0	ID=MCCPJLKD_01793;inference=ab initio prediction:Prodigal:2.6,similar to AA sequence:UniProtKB:Q7A5Z4;locus_tag=MCCPJLKD_01793;product=putative protein
1	Prodigal:2.6	CDS	1884731	1885105	.	-	0	ID=MCCPJLKD_01794;inference=ab initio prediction:Prodigal:2.6,similar to AA sequence:UniProtKB:Q5XA14;locus_tag=MCCPJLKD_01794;product=putative protein
1	Prodigal:2.6	CDS	1885463	1885651	.	+	0	ID=MCCPJLKD_01795;Name=rpmB;dbxref=COG:COG0227;gene=rpmB;inference=ab initio prediction:Prodigal:2.6,similar to AA sequence:UniProtKB:Q2FZ60;locus_tag=MCCPJLKD_01795;product=50S ribosomal protein L28
1	Prodigal:2.6	CDS	1885734	1886369	.	-	0	ID=MCCPJLKD_01796;eC_number=2.7.6.2;Name=thiN;dbxref=COG:COG1564;gene=thiN;inference=ab initio prediction:Prodigal:2.6,similar to AA sequence:UniProtKB:O34664;locus_tag=MCCPJLKD_01796;product=Thiamine pyrophosphokinase
1	Prodigal:2.6	CDS	1886374	1887018	.	-	0	ID=MCCPJLKD_01797;eC_number=5.1.3.1;Name=rpe;gene=rpe;inference=ab initio prediction:Prodigal:2.6,similar to AA sequence:UniProtKB:P74061;locus_tag=MCCPJLKD_01797;product=Ribulose-phosphate 3-epimerase
1	Prodigal:2.6	CDS	1887019	1887894	.	-	0	ID=MCCPJLKD_01798;eC_number=3.6.1.-;Name=rsgA;gene=rsgA;inference=ab initio prediction:Prodigal:2.6,similar to AA sequence:UniProtKB:P67682;locus_tag=MCCPJLKD_01798;product=Small ribosomal subunit biogenesis GTPase RsgA
1	Prodigal:2.6	CDS	1888203	1890206	.	-	0	ID=MCCPJLKD_01799;eC_number=2.7.11.1;Name=prkC;gene=prkC;inference=ab initio prediction:Prodigal:2.6,similar to AA sequence:UniProtKB:A6QGC0;locus_tag=MCCPJLKD_01799;product=Serine/threonine-protein kinase PrkC
1	Prodigal:2.6	CDS	1890203	1890946	.	-	0	ID=MCCPJLKD_01800;eC_number=3.1.3.16;Name=stp;dbxref=COG:COG0631;gene=stp;inference=ab initio prediction:Prodigal:2.6,similar to AA sequence:UniProtKB:Q8Y678;locus_tag=MCCPJLKD_01800;product=Serine/threonine phosphatase stp
1	Prodigal:2.6	CDS	1890953	1892047	.	-	0	ID=MCCPJLKD_01801;eC_number=2.1.1.192;Name=rlmN;gene=rlmN;inference=ab initio prediction:Prodigal:2.6,similar to AA sequence:UniProtKB:A6QGB8;locus_tag=MCCPJLKD_01801;product=putative dual-specificity RNA methyltransferase RlmN
1	Prodigal:2.6	CDS	1892050	1893357	.	-	0	ID=MCCPJLKD_01802;eC_number=2.1.1.176;Name=rsmB;dbxref=COG:COG0144;gene=rsmB;inference=ab initio prediction:Prodigal:2.6,similar to AA sequence:UniProtKB:P36929;locus_tag=MCCPJLKD_01802;product=Ribosomal RNA small subunit methyltransferase B
1	Prodigal:2.6	CDS	1893354	1894286	.	-	0	ID=MCCPJLKD_01803;eC_number=2.1.2.9;Name=fmt;gene=fmt;inference=ab initio prediction:Prodigal:2.6,similar to AA sequence:UniProtKB:P99127;locus_tag=MCCPJLKD_01803;product=Methionyl-tRNA formyltransferase
1	Prodigal:2.6	CDS	1894279	1894767	.	-	0	ID=MCCPJLKD_01804;eC_number=3.5.1.88;Name=def1;dbxref=COG:COG0242;gene=def1;inference=ab initio prediction:Prodigal:2.6,similar to AA sequence:UniProtKB:Q819U0;locus_tag=MCCPJLKD_01804;product=Peptide deformylase 1
1	Prodigal:2.6	CDS	1894989	1895192	.	+	0	ID=MCCPJLKD_01805;inference=ab initio prediction:Prodigal:2.6;locus_tag=MCCPJLKD_01805;product=hypothetical protein
1	Prodigal:2.6	CDS	1895300	1897708	.	-	0	ID=MCCPJLKD_01806;eC_number=3.6.4.-;Name=priA;dbxref=COG:COG1198;gene=priA;inference=ab initio prediction:Prodigal:2.6,similar to AA sequence:UniProtKB:P17888;locus_tag=MCCPJLKD_01806;product=Primosomal protein N'
1	Prodigal:2.6	CDS	1897708	1898907	.	-	0	ID=MCCPJLKD_01807;Name=coaBC;dbxref=COG:COG0452;gene=coaBC;inference=ab initio prediction:Prodigal:2.6,similar to AA sequence:UniProtKB:P0ABQ0;locus_tag=MCCPJLKD_01807;product=Coenzyme A biosynthesis bifunctional protein CoaBC
1	Prodigal:2.6	CDS	1899445	1899657	.	-	0	ID=MCCPJLKD_01808;eC_number=2.7.7.6;Name=rpoZ;gene=rpoZ;inference=ab initio prediction:Prodigal:2.6,similar to AA sequence:UniProtKB:P66726;locus_tag=MCCPJLKD_01808;product=DNA-directed RNA polymerase subunit omega
1	Prodigal:2.6	CDS	1899657	1900280	.	-	0	ID=MCCPJLKD_01809;eC_number=2.7.4.8;Name=gmk;gene=gmk;inference=ab initio prediction:Prodigal:2.6,similar to AA sequence:UniProtKB:P99176;locus_tag=MCCPJLKD_01809;product=Guanylate kinase
1	Prodigal:2.6	CDS	1900550	1902247	.	+	0	ID=MCCPJLKD_01810;Name=yloA;dbxref=COG:COG1293;gene=yloA;inference=ab initio prediction:Prodigal:2.6,similar to AA sequence:UniProtKB:O34693;locus_tag=MCCPJLKD_01810;product=putative protein YloA
1	Prodigal:2.6	CDS	1902309	1902716	.	-	0	ID=MCCPJLKD_01811;inference=ab initio prediction:Prodigal:2.6;locus_tag=MCCPJLKD_01811;product=hypothetical protein
1	Prodigal:2.6	CDS	1903254	1903460	.	-	0	ID=MCCPJLKD_01812;inference=ab initio prediction:Prodigal:2.6;locus_tag=MCCPJLKD_01812;product=hypothetical protein
1	Prodigal:2.6	CDS	1903486	1904097	.	-	0	ID=MCCPJLKD_01813;eC_number=2.4.2.10;Name=pyrE;gene=pyrE;inference=ab initio prediction:Prodigal:2.6,similar to AA sequence:UniProtKB:P99144;locus_tag=MCCPJLKD_01813;product=Orotate phosphoribosyltransferase
1	Prodigal:2.6	CDS	1904098	1904790	.	-	0	ID=MCCPJLKD_01814;eC_number=4.1.1.23;Name=pyrF;gene=pyrF;inference=ab initio prediction:Prodigal:2.6,similar to AA sequence:UniProtKB:P99145;locus_tag=MCCPJLKD_01814;product=Orotidine 5'-phosphate decarboxylase
1	Prodigal:2.6	CDS	1904825	1907998	.	-	0	ID=MCCPJLKD_01815;eC_number=6.3.5.5;Name=carB;gene=carB;inference=ab initio prediction:Prodigal:2.6,similar to AA sequence:UniProtKB:P63740;locus_tag=MCCPJLKD_01815;product=Carbamoyl-phosphate synthase large chain
1	Prodigal:2.6	CDS	1907991	1909091	.	-	0	ID=MCCPJLKD_01816;eC_number=6.3.5.5;Name=carA;gene=carA;inference=ab initio prediction:Prodigal:2.6,similar to AA sequence:UniProtKB:P99147;locus_tag=MCCPJLKD_01816;product=Carbamoyl-phosphate synthase small chain
1	Prodigal:2.6	CDS	1909092	1910369	.	-	0	ID=MCCPJLKD_01817;eC_number=3.5.2.3;Name=pyrC;dbxref=COG:COG0044;gene=pyrC;inference=ab initio prediction:Prodigal:2.6,similar to AA sequence:UniProtKB:Q5HGN1;locus_tag=MCCPJLKD_01817;product=Dihydroorotase
1	Prodigal:2.6	CDS	1910387	1911268	.	-	0	ID=MCCPJLKD_01818;eC_number=2.1.3.2;Name=pyrB;gene=pyrB;inference=ab initio prediction:Prodigal:2.6,similar to AA sequence:UniProtKB:P65618;locus_tag=MCCPJLKD_01818;product=Aspartate carbamoyltransferase
[truncated: 45,841 more rows]
