# Supplementary material for: Rapid methicillin resistance diversification in Staphylococcus epidermidis colonizing human neonates
Source: Nat Commun. 2021 Oct 18;12:6062. doi: 10.1038/s41467-021-26392-8 (PMC8523572; doi:10.1038/s41467-021-26392-8)
Supplement: Supplementary file 3 — Source Data [file 41467_2021_26392_MOESM3_ESM.zip › ConS_Data/Fig4D/ConS_348_0518/ConS_372_0518.gff]

##gff-version 3
##sequence-region 1 1 2622451
##sequence-region 2 1 23285
##sequence-region 3 1 4607
##sequence-region 4 1 2415
1	Prodigal:2.6	CDS	1	1356	.	+	0	ID=GGCAGAPI_00001;Name=dnaA;gene=dnaA;inference=ab initio prediction:Prodigal:2.6,similar to AA sequence:UniProtKB:P68866;locus_tag=GGCAGAPI_00001;product=Chromosomal replication initiator protein DnaA
1	Prodigal:2.6	CDS	1665	2798	.	+	0	ID=GGCAGAPI_00002;Name=dnaN;gene=dnaN;inference=ab initio prediction:Prodigal:2.6,similar to AA sequence:UniProtKB:P99103;locus_tag=GGCAGAPI_00002;product=Beta sliding clamp
1	Prodigal:2.6	CDS	3231	3467	.	+	0	ID=GGCAGAPI_00003;inference=ab initio prediction:Prodigal:2.6;locus_tag=GGCAGAPI_00003;product=hypothetical protein
1	Prodigal:2.6	CDS	3464	4579	.	+	0	ID=GGCAGAPI_00004;Name=recF;dbxref=COG:COG1195;gene=recF;inference=ab initio prediction:Prodigal:2.6,similar to AA sequence:UniProtKB:P9WHI9;locus_tag=GGCAGAPI_00004;product=DNA replication and repair protein RecF
1	Prodigal:2.6	CDS	4590	6521	.	+	0	ID=GGCAGAPI_00005;eC_number=5.99.1.3;Name=gyrB;gene=gyrB;inference=ab initio prediction:Prodigal:2.6,similar to AA sequence:UniProtKB:Q6GKU0;locus_tag=GGCAGAPI_00005;product=DNA gyrase subunit B
1	Prodigal:2.6	CDS	6558	9239	.	+	0	ID=GGCAGAPI_00006;eC_number=5.99.1.3;Name=gyrA;gene=gyrA;inference=ab initio prediction:Prodigal:2.6,similar to AA sequence:UniProtKB:Q99XG5;locus_tag=GGCAGAPI_00006;product=DNA gyrase subunit A
1	Prodigal:2.6	CDS	9631	10464	.	-	0	ID=GGCAGAPI_00007;eC_number=4.2.1.136;Name=nnrD;dbxref=COG:COG0063;gene=nnrD;inference=ab initio prediction:Prodigal:2.6,similar to AA sequence:UniProtKB:Q833Y3;locus_tag=GGCAGAPI_00007;product=ADP-dependent (S)-NAD(P)H-hydrate dehydratase
1	Prodigal:2.6	CDS	11291	12577	.	+	0	ID=GGCAGAPI_00008;eC_number=6.1.1.11;Name=serS;gene=serS;inference=ab initio prediction:Prodigal:2.6,similar to AA sequence:UniProtKB:P99178;locus_tag=GGCAGAPI_00008;product=Serine--tRNA ligase
1	Prodigal:2.6	CDS	13107	14111	.	-	0	ID=GGCAGAPI_00009;eC_number=3.1.4.12;Name=smcL;gene=smcL;inference=ab initio prediction:Prodigal:2.6,similar to AA sequence:UniProtKB:Q9RLV9;locus_tag=GGCAGAPI_00009;product=Sphingomyelinase C
1	Prodigal:2.6	CDS	14475	15167	.	+	0	ID=GGCAGAPI_00010;Name=ygaZ;dbxref=COG:COG1296;gene=ygaZ;inference=ab initio prediction:Prodigal:2.6,similar to AA sequence:UniProtKB:P76630;locus_tag=GGCAGAPI_00010;product=Inner membrane protein YgaZ
1	Prodigal:2.6	CDS	15164	15493	.	+	0	ID=GGCAGAPI_00011;inference=ab initio prediction:Prodigal:2.6;locus_tag=GGCAGAPI_00011;product=hypothetical protein
1	Prodigal:2.6	CDS	15783	16751	.	+	0	ID=GGCAGAPI_00012;eC_number=2.3.1.31;Name=metXA;dbxref=COG:COG2021;gene=metXA;inference=ab initio prediction:Prodigal:2.6,similar to AA sequence:UniProtKB:K4ICC9;locus_tag=GGCAGAPI_00012;product=Homoserine O-acetyltransferase
1	Prodigal:2.6	CDS	16999	17925	.	+	0	ID=GGCAGAPI_00013;inference=ab initio prediction:Prodigal:2.6;locus_tag=GGCAGAPI_00013;product=hypothetical protein
1	Prodigal:2.6	CDS	17954	19921	.	+	0	ID=GGCAGAPI_00014;eC_number=3.1.4.-;Name=gdpP;dbxref=COG:COG3887;gene=gdpP;inference=ab initio prediction:Prodigal:2.6,similar to AA sequence:UniProtKB:A4ITV2;locus_tag=GGCAGAPI_00014;product=Cyclic-di-AMP phosphodiesterase GdpP
1	Prodigal:2.6	CDS	19918	20364	.	+	0	ID=GGCAGAPI_00015;Name=rplI;gene=rplI;inference=ab initio prediction:Prodigal:2.6,similar to AA sequence:UniProtKB:P66318;locus_tag=GGCAGAPI_00015;product=50S ribosomal protein L9
1	Prodigal:2.6	CDS	20535	21935	.	+	0	ID=GGCAGAPI_00016;eC_number=3.6.4.12;Name=dnaC;dbxref=COG:COG0305;gene=dnaC;inference=ab initio prediction:Prodigal:2.6,similar to AA sequence:UniProtKB:P37469;locus_tag=GGCAGAPI_00016;product=Replicative DNA helicase
1	Prodigal:2.6	CDS	22214	23497	.	+	0	ID=GGCAGAPI_00017;eC_number=6.3.4.4;Name=purA;gene=purA;inference=ab initio prediction:Prodigal:2.6,similar to AA sequence:UniProtKB:P99099;locus_tag=GGCAGAPI_00017;product=Adenylosuccinate synthetase
1	Aragorn:1.2	tRNA	23921	23995	.	+	.	ID=GGCAGAPI_00018;inference=COORDINATES:profile:Aragorn:1.2;locus_tag=GGCAGAPI_00018;product=tRNA-Glu(ttc)
1	Aragorn:1.2	tRNA	24001	24073	.	+	.	ID=GGCAGAPI_00019;inference=COORDINATES:profile:Aragorn:1.2;locus_tag=GGCAGAPI_00019;product=tRNA-Asp(gtc)
1	Prodigal:2.6	CDS	24550	25251	.	+	0	ID=GGCAGAPI_00020;Name=walR;dbxref=COG:COG0745;gene=walR;inference=ab initio prediction:Prodigal:2.6,similar to AA sequence:UniProtKB:Q2G2U6;locus_tag=GGCAGAPI_00020;product=Transcriptional regulatory protein WalR
1	Prodigal:2.6	CDS	25264	27096	.	+	0	ID=GGCAGAPI_00021;eC_number=2.7.13.3;Name=walK;gene=walK;inference=ab initio prediction:Prodigal:2.6,similar to AA sequence:UniProtKB:Q5HK19;locus_tag=GGCAGAPI_00021;product=Sensor protein kinase WalK
1	Prodigal:2.6	CDS	27140	28426	.	+	0	ID=GGCAGAPI_00022;inference=ab initio prediction:Prodigal:2.6;locus_tag=GGCAGAPI_00022;product=hypothetical protein
1	Prodigal:2.6	CDS	28427	29218	.	+	0	ID=GGCAGAPI_00023;Name=yycI;dbxref=COG:COG4853;gene=yycI;inference=ab initio prediction:Prodigal:2.6,similar to AA sequence:UniProtKB:Q45612;locus_tag=GGCAGAPI_00023;product=Two-component system WalR/WalK regulatory protein YycI
1	Prodigal:2.6	CDS	29839	30639	.	+	0	ID=GGCAGAPI_00024;eC_number=3.-.-.-;Name=yycJ;dbxref=COG:COG1235;gene=yycJ;inference=ab initio prediction:Prodigal:2.6,similar to AA sequence:UniProtKB:C0SP91;locus_tag=GGCAGAPI_00024;product=Putative metallo-hydrolase YycJ
1	Prodigal:2.6	CDS	31038	32210	.	-	0	ID=GGCAGAPI_00025;inference=ab initio prediction:Prodigal:2.6;locus_tag=GGCAGAPI_00025;product=hypothetical protein
1	Prodigal:2.6	CDS	33026	33505	.	+	0	ID=GGCAGAPI_00026;eC_number=2.1.1.177;Name=rlmH;dbxref=COG:COG1576;gene=rlmH;inference=ab initio prediction:Prodigal:2.6,similar to AA sequence:UniProtKB:P0C1V0;locus_tag=GGCAGAPI_00026;product=Ribosomal RNA large subunit methyltransferase H
1	Prodigal:2.6	CDS	33729	34055	.	+	0	ID=GGCAGAPI_00027;Name=immR_1;dbxref=COG:COG1396;gene=immR_1;inference=ab initio prediction:Prodigal:2.6,similar to AA sequence:UniProtKB:P96631;locus_tag=GGCAGAPI_00027;product=HTH-type transcriptional regulator ImmR
1	Prodigal:2.6	CDS	34092	34910	.	+	0	ID=GGCAGAPI_00028;inference=ab initio prediction:Prodigal:2.6;locus_tag=GGCAGAPI_00028;product=hypothetical protein
1	Prodigal:2.6	CDS	35536	35685	.	-	0	ID=GGCAGAPI_00029;inference=ab initio prediction:Prodigal:2.6;locus_tag=GGCAGAPI_00029;product=hypothetical protein
1	Prodigal:2.6	CDS	35896	36465	.	-	0	ID=GGCAGAPI_00030;inference=ab initio prediction:Prodigal:2.6;locus_tag=GGCAGAPI_00030;product=hypothetical protein
1	Prodigal:2.6	CDS	36815	37759	.	-	0	ID=GGCAGAPI_00031;Name=gbuC;gene=gbuC;inference=ab initio prediction:Prodigal:2.6,similar to AA sequence:UniProtKB:Q9RR44;locus_tag=GGCAGAPI_00031;product=Glycine betaine/carnitine transport binding protein GbuC
1	Prodigal:2.6	CDS	37783	40464	.	-	0	ID=GGCAGAPI_00032;Name=ydfJ;dbxref=COG:COG2409;gene=ydfJ;inference=ab initio prediction:Prodigal:2.6,similar to AA sequence:UniProtKB:P96687;locus_tag=GGCAGAPI_00032;product=Membrane protein YdfJ
1	Prodigal:2.6	CDS	41006	41770	.	-	0	ID=GGCAGAPI_00033;eC_number=1.1.1.169;Name=panE_1;dbxref=COG:COG1893;gene=panE_1;inference=ab initio prediction:Prodigal:2.6,similar to AA sequence:UniProtKB:P37402;locus_tag=GGCAGAPI_00033;product=2-dehydropantoate 2-reductase
1	Prodigal:2.6	CDS	41733	41948	.	-	0	ID=GGCAGAPI_00034;inference=ab initio prediction:Prodigal:2.6;locus_tag=GGCAGAPI_00034;product=hypothetical protein
1	Prodigal:2.6	CDS	42075	42749	.	+	0	ID=GGCAGAPI_00035;inference=ab initio prediction:Prodigal:2.6;locus_tag=GGCAGAPI_00035;product=hypothetical protein
1	Prodigal:2.6	CDS	42887	43960	.	+	0	ID=GGCAGAPI_00036;inference=ab initio prediction:Prodigal:2.6;locus_tag=GGCAGAPI_00036;product=hypothetical protein
1	Prodigal:2.6	CDS	43995	44744	.	+	0	ID=GGCAGAPI_00037;inference=ab initio prediction:Prodigal:2.6;locus_tag=GGCAGAPI_00037;product=hypothetical protein
1	Prodigal:2.6	CDS	44786	45763	.	+	0	ID=GGCAGAPI_00038;Name=ypuA;dbxref=COG:COG4086;gene=ypuA;inference=ab initio prediction:Prodigal:2.6,similar to AA sequence:UniProtKB:P31847;locus_tag=GGCAGAPI_00038;product=putative protein YpuA
1	Prodigal:2.6	CDS	46165	47421	.	+	0	ID=GGCAGAPI_00039;inference=ab initio prediction:Prodigal:2.6;locus_tag=GGCAGAPI_00039;product=hypothetical protein
1	Prodigal:2.6	CDS	47606	47707	.	+	0	ID=GGCAGAPI_00040;inference=ab initio prediction:Prodigal:2.6;locus_tag=GGCAGAPI_00040;product=hypothetical protein
1	Prodigal:2.6	CDS	47836	48075	.	+	0	ID=GGCAGAPI_00041;inference=ab initio prediction:Prodigal:2.6;locus_tag=GGCAGAPI_00041;product=hypothetical protein
1	Prodigal:2.6	CDS	48107	48781	.	-	0	ID=GGCAGAPI_00042;inference=ab initio prediction:Prodigal:2.6;locus_tag=GGCAGAPI_00042;product=hypothetical protein
1	Prodigal:2.6	CDS	48811	49308	.	-	0	ID=GGCAGAPI_00043;inference=ab initio prediction:Prodigal:2.6;locus_tag=GGCAGAPI_00043;product=hypothetical protein
1	Prodigal:2.6	CDS	49313	49678	.	-	0	ID=GGCAGAPI_00044;inference=ab initio prediction:Prodigal:2.6;locus_tag=GGCAGAPI_00044;product=hypothetical protein
1	Prodigal:2.6	CDS	49687	51750	.	-	0	ID=GGCAGAPI_00045;Name=xerC_1;dbxref=COG:COG4974;gene=xerC_1;inference=ab initio prediction:Prodigal:2.6,similar to AA sequence:UniProtKB:P39776;locus_tag=GGCAGAPI_00045;product=Tyrosine recombinase XerC
1	Prodigal:2.6	CDS	51753	52865	.	-	0	ID=GGCAGAPI_00046;Name=xerC_2;dbxref=COG:COG4974;gene=xerC_2;inference=ab initio prediction:Prodigal:2.6,similar to AA sequence:UniProtKB:P39776;locus_tag=GGCAGAPI_00046;product=Tyrosine recombinase XerC
1	Prodigal:2.6	CDS	53227	53778	.	+	0	ID=GGCAGAPI_00047;inference=ab initio prediction:Prodigal:2.6;locus_tag=GGCAGAPI_00047;product=hypothetical protein
1	Prodigal:2.6	CDS	53798	54634	.	+	0	ID=GGCAGAPI_00048;eC_number=3.4.21.-;Name=splF_1;dbxref=COG:COG3591;gene=splF_1;inference=ab initio prediction:Prodigal:2.6,similar to AA sequence:UniProtKB:Q2FXC8;locus_tag=GGCAGAPI_00048;product=Serine protease SplF
1	Prodigal:2.6	CDS	55104	56999	.	-	0	ID=GGCAGAPI_00049;eC_number=2.4.-.-;Name=epsH;dbxref=COG:COG0463;gene=epsH;inference=ab initio prediction:Prodigal:2.6,similar to AA sequence:UniProtKB:P71057;locus_tag=GGCAGAPI_00049;product=Putative glycosyltransferase EpsH
1	Prodigal:2.6	CDS	57014	58081	.	-	0	ID=GGCAGAPI_00050;Name=icaC_1;dbxref=COG:COG3936;gene=icaC_1;inference=ab initio prediction:Prodigal:2.6,similar to AA sequence:UniProtKB:Q5HKP7;locus_tag=GGCAGAPI_00050;product=putative poly-beta-1%2C6-N-acetyl-D-glucosamine export protein
1	Prodigal:2.6	CDS	58172	58735	.	-	0	ID=GGCAGAPI_00051;eC_number=3.1.21.3;Name=hsdR;gene=hsdR;inference=ab initio prediction:Prodigal:2.6,similar to AA sequence:UniProtKB:Q7A801;locus_tag=GGCAGAPI_00051;product=Type-1 restriction enzyme R protein
1	Prodigal:2.6	CDS	58964	59983	.	+	0	ID=GGCAGAPI_00052;inference=ab initio prediction:Prodigal:2.6;locus_tag=GGCAGAPI_00052;product=hypothetical protein
1	Prodigal:2.6	CDS	60108	60341	.	+	0	ID=GGCAGAPI_00053;inference=ab initio prediction:Prodigal:2.6;locus_tag=GGCAGAPI_00053;product=hypothetical protein
1	Prodigal:2.6	CDS	60636	61505	.	+	0	ID=GGCAGAPI_00054;eC_number=2.7.7.9;Name=gtaB_1;dbxref=COG:COG1210;gene=gtaB_1;inference=ab initio prediction:Prodigal:2.6,similar to AA sequence:UniProtKB:Q2G1T6;locus_tag=GGCAGAPI_00054;product=UTP--glucose-1-phosphate uridylyltransferase
1	Prodigal:2.6	CDS	61602	62837	.	+	0	ID=GGCAGAPI_00055;inference=ab initio prediction:Prodigal:2.6;locus_tag=GGCAGAPI_00055;product=hypothetical protein
1	Prodigal:2.6	CDS	62937	65426	.	+	0	ID=GGCAGAPI_00056;eC_number=2.7.8.12;Name=tagF_1;dbxref=COG:COG1887;gene=tagF_1;inference=ab initio prediction:Prodigal:2.6,similar to AA sequence:UniProtKB:P13485;locus_tag=GGCAGAPI_00056;product=Teichoic acid poly(glycerol phosphate) polymerase
1	Prodigal:2.6	CDS	65461	68361	.	+	0	ID=GGCAGAPI_00057;eC_number=2.7.8.12;Name=tarF;gene=tarF;inference=ab initio prediction:Prodigal:2.6,similar to AA sequence:UniProtKB:Q8RKI5;locus_tag=GGCAGAPI_00057;product=Teichoic acid poly(glycerol phosphate) polymerase
1	Prodigal:2.6	CDS	69155	71218	.	+	0	ID=GGCAGAPI_00058;eC_number=3.6.3.54;Name=copB;gene=copB;inference=ab initio prediction:Prodigal:2.6,similar to AA sequence:UniProtKB:P05425;locus_tag=GGCAGAPI_00058;product=Copper-exporting P-type ATPase B
1	Prodigal:2.6	CDS	71233	72666	.	+	0	ID=GGCAGAPI_00059;eC_number=1.-.-.-;Name=mco;gene=mco;inference=ab initio prediction:Prodigal:2.6,similar to AA sequence:UniProtKB:Q69HT9;locus_tag=GGCAGAPI_00059;product=Multicopper oxidase mco
1	Prodigal:2.6	CDS	72686	73168	.	+	0	ID=GGCAGAPI_00060;Name=ydhK;gene=ydhK;inference=ab initio prediction:Prodigal:2.6,similar to AA sequence:UniProtKB:O05503;locus_tag=GGCAGAPI_00060;product=putative protein YdhK
1	Prodigal:2.6	CDS	73374	73769	.	-	0	ID=GGCAGAPI_00061;eC_number=1.20.4.4;Name=arsC_1;gene=arsC_1;inference=ab initio prediction:Prodigal:2.6,similar to AA sequence:UniProtKB:P0A005;locus_tag=GGCAGAPI_00061;product=Arsenate reductase
1	Prodigal:2.6	CDS	73786	75084	.	-	0	ID=GGCAGAPI_00062;Name=arsB_1;dbxref=COG:COG1055;gene=arsB_1;inference=ab initio prediction:Prodigal:2.6,similar to AA sequence:UniProtKB:P0AB93;locus_tag=GGCAGAPI_00062;product=Arsenical pump membrane protein
1	Prodigal:2.6	CDS	75078	75392	.	-	0	ID=GGCAGAPI_00063;Name=sdpR;dbxref=COG:COG0640;gene=sdpR;inference=ab initio prediction:Prodigal:2.6,similar to AA sequence:UniProtKB:O32242;locus_tag=GGCAGAPI_00063;product=Transcriptional repressor SdpR
1	Prodigal:2.6	CDS	75542	77287	.	-	0	ID=GGCAGAPI_00064;eC_number=3.6.3.16;Name=arsA;gene=arsA;inference=ab initio prediction:Prodigal:2.6,similar to AA sequence:UniProtKB:P08690;locus_tag=GGCAGAPI_00064;product=Arsenical pump-driving ATPase
1	Prodigal:2.6	CDS	77253	77600	.	-	0	ID=GGCAGAPI_00065;Name=arsD;gene=arsD;inference=ab initio prediction:Prodigal:2.6,similar to AA sequence:UniProtKB:P46003;locus_tag=GGCAGAPI_00065;product=Arsenical resistance operon trans-acting repressor ArsD
1	Prodigal:2.6	CDS	78120	78440	.	+	0	ID=GGCAGAPI_00066;Name=arsR;dbxref=COG:COG0640;gene=arsR;inference=ab initio prediction:Prodigal:2.6,similar to AA sequence:UniProtKB:P45949;locus_tag=GGCAGAPI_00066;product=Arsenical resistance operon repressor
1	Prodigal:2.6	CDS	78528	79412	.	+	0	ID=GGCAGAPI_00067;dbxref=COG:COG0701;inference=ab initio prediction:Prodigal:2.6,similar to AA sequence:UniProtKB:Q8DUY3;locus_tag=GGCAGAPI_00067;product=Putative two-component membrane permease complex subunit SMU_747c
1	Prodigal:2.6	CDS	79426	79554	.	+	0	ID=GGCAGAPI_00068;inference=ab initio prediction:Prodigal:2.6;locus_tag=GGCAGAPI_00068;product=hypothetical protein
1	Prodigal:2.6	CDS	79908	80693	.	+	0	ID=GGCAGAPI_00069;inference=ab initio prediction:Prodigal:2.6,similar to AA sequence:UniProtKB:Q2FVD0;locus_tag=GGCAGAPI_00069;product=putative protein
1	Prodigal:2.6	CDS	80970	81938	.	+	0	ID=GGCAGAPI_00070;Name=mscS_1;dbxref=COG:COG0668;gene=mscS_1;inference=ab initio prediction:Prodigal:2.6,similar to AA sequence:UniProtKB:Q8R6L9;locus_tag=GGCAGAPI_00070;product=Small-conductance mechanosensitive channel
1	Prodigal:2.6	CDS	82303	83115	.	+	0	ID=GGCAGAPI_00071;eC_number=3.-.-.-;inference=ab initio prediction:Prodigal:2.6,similar to AA sequence:UniProtKB:Q7A484;locus_tag=GGCAGAPI_00071;product=putative hydrolase
1	Prodigal:2.6	CDS	83379	83957	.	-	0	ID=GGCAGAPI_00072;inference=ab initio prediction:Prodigal:2.6;locus_tag=GGCAGAPI_00072;product=hypothetical protein
1	Prodigal:2.6	CDS	84388	85290	.	+	0	ID=GGCAGAPI_00073;inference=ab initio prediction:Prodigal:2.6;locus_tag=GGCAGAPI_00073;product=hypothetical protein
1	Prodigal:2.6	CDS	86036	86230	.	-	0	ID=GGCAGAPI_00074;inference=ab initio prediction:Prodigal:2.6;locus_tag=GGCAGAPI_00074;product=hypothetical protein
1	Prodigal:2.6	CDS	86242	86439	.	-	0	ID=GGCAGAPI_00075;inference=ab initio prediction:Prodigal:2.6;locus_tag=GGCAGAPI_00075;product=hypothetical protein
1	Prodigal:2.6	CDS	86981	87340	.	-	0	ID=GGCAGAPI_00076;inference=ab initio prediction:Prodigal:2.6;locus_tag=GGCAGAPI_00076;product=hypothetical protein
1	Prodigal:2.6	CDS	87658	88638	.	-	0	ID=GGCAGAPI_00077;eC_number=1.3.1.-;Name=dus;gene=dus;inference=ab initio prediction:Prodigal:2.6,similar to AA sequence:UniProtKB:P67717;locus_tag=GGCAGAPI_00077;product=putative tRNA-dihydrouridine synthase
1	Prodigal:2.6	CDS	88837	90321	.	+	0	ID=GGCAGAPI_00078;eC_number=1.1.5.4;Name=mqo2_1;gene=mqo2_1;inference=ab initio prediction:Prodigal:2.6,similar to AA sequence:UniProtKB:P99115;locus_tag=GGCAGAPI_00078;product=putative malate:quinone oxidoreductase 2
1	Prodigal:2.6	CDS	91095	91862	.	+	0	ID=GGCAGAPI_00079;eC_number=1.1.1.6;Name=golD;gene=golD;inference=ab initio prediction:Prodigal:2.6,similar to AA sequence:UniProtKB:Q92EU6;locus_tag=GGCAGAPI_00079;product=NAD-dependent glycerol dehydrogenase
1	Prodigal:2.6	CDS	92534	93079	.	-	0	ID=GGCAGAPI_00080;inference=ab initio prediction:Prodigal:2.6;locus_tag=GGCAGAPI_00080;product=hypothetical protein
1	Prodigal:2.6	CDS	93309	93623	.	-	0	ID=GGCAGAPI_00081;inference=ab initio prediction:Prodigal:2.6;locus_tag=GGCAGAPI_00081;product=hypothetical protein
1	Prodigal:2.6	CDS	93740	94234	.	-	0	ID=GGCAGAPI_00082;inference=ab initio prediction:Prodigal:2.6;locus_tag=GGCAGAPI_00082;product=hypothetical protein
1	Prodigal:2.6	CDS	94454	95851	.	+	0	ID=GGCAGAPI_00083;Name=uhpT;dbxref=COG:COG2271;gene=uhpT;inference=ab initio prediction:Prodigal:2.6,similar to AA sequence:UniProtKB:P0AGC0;locus_tag=GGCAGAPI_00083;product=Hexose-6-phosphate:phosphate antiporter
1	Prodigal:2.6	CDS	95931	96686	.	-	0	ID=GGCAGAPI_00084;dbxref=COG:COG4753;inference=ab initio prediction:Prodigal:2.6,similar to AA sequence:UniProtKB:Q5HJF7;locus_tag=GGCAGAPI_00084;product=putative response regulatory protein
1	Prodigal:2.6	CDS	96698	97246	.	-	0	ID=GGCAGAPI_00085;eC_number=2.7.13.3;dbxref=COG:COG2972;inference=ab initio prediction:Prodigal:2.6,similar to AA sequence:UniProtKB:Q5HJF6;locus_tag=GGCAGAPI_00085;product=putative sensor-like histidine kinase
1	Prodigal:2.6	CDS	97291	98235	.	-	0	ID=GGCAGAPI_00086;eC_number=2.7.13.3;dbxref=COG:COG2972;inference=ab initio prediction:Prodigal:2.6,similar to AA sequence:UniProtKB:Q5HJF6;locus_tag=GGCAGAPI_00086;product=putative sensor-like histidine kinase
1	Prodigal:2.6	CDS	98232	99206	.	-	0	ID=GGCAGAPI_00087;dbxref=COG:COG1840;inference=ab initio prediction:Prodigal:2.6,similar to AA sequence:UniProtKB:P43951;locus_tag=GGCAGAPI_00087;product=putative protein
1	Prodigal:2.6	CDS	99399	99740	.	-	0	ID=GGCAGAPI_00088;inference=ab initio prediction:Prodigal:2.6;locus_tag=GGCAGAPI_00088;product=hypothetical protein
1	Prodigal:2.6	CDS	100304	101155	.	+	0	ID=GGCAGAPI_00089;eC_number=3.4.21.-;Name=splF_2;dbxref=COG:COG3591;gene=splF_2;inference=ab initio prediction:Prodigal:2.6,similar to AA sequence:UniProtKB:Q2FXC8;locus_tag=GGCAGAPI_00089;product=Serine protease SplF
1	Prodigal:2.6	CDS	101361	101513	.	+	0	ID=GGCAGAPI_00090;inference=ab initio prediction:Prodigal:2.6;locus_tag=GGCAGAPI_00090;product=hypothetical protein
1	Prodigal:2.6	CDS	101932	102486	.	+	0	ID=GGCAGAPI_00091;Name=sdrF_1;gene=sdrF_1;inference=ab initio prediction:Prodigal:2.6,similar to AA sequence:UniProtKB:Q9KI14;locus_tag=GGCAGAPI_00091;product=Serine-aspartate repeat-containing protein F
1	Prodigal:2.6	CDS	102880	108495	.	+	0	ID=GGCAGAPI_00092;Name=sasG;gene=sasG;inference=ab initio prediction:Prodigal:2.6,similar to AA sequence:UniProtKB:Q2G2B2;locus_tag=GGCAGAPI_00092;product=Surface protein G
1	Prodigal:2.6	CDS	108752	108904	.	+	0	ID=GGCAGAPI_00093;inference=ab initio prediction:Prodigal:2.6;locus_tag=GGCAGAPI_00093;product=hypothetical protein
1	Prodigal:2.6	CDS	109227	109916	.	+	0	ID=GGCAGAPI_00094;eC_number=6.3.3.3;Name=bioD1;dbxref=COG:COG0132;gene=bioD1;inference=ab initio prediction:Prodigal:2.6,similar to AA sequence:UniProtKB:P13000;locus_tag=GGCAGAPI_00094;product=ATP-dependent dethiobiotin synthetase BioD 1
1	Prodigal:2.6	CDS	109909	111264	.	+	0	ID=GGCAGAPI_00095;eC_number=2.6.1.105;Name=bioK;dbxref=COG:COG0161;gene=bioK;inference=ab initio prediction:Prodigal:2.6,similar to AA sequence:UniProtKB:P53555;locus_tag=GGCAGAPI_00095;product=L-Lysine--8-amino-7-oxononanoate transaminase
1	Prodigal:2.6	CDS	111275	112408	.	+	0	ID=GGCAGAPI_00096;eC_number=2.3.1.47;Name=bioF;gene=bioF;inference=ab initio prediction:Prodigal:2.6,similar to AA sequence:UniProtKB:P22806;locus_tag=GGCAGAPI_00096;product=8-amino-7-oxononanoate synthase
1	Prodigal:2.6	CDS	112401	113087	.	+	0	ID=GGCAGAPI_00097;eC_number=6.2.1.14;Name=bioW;dbxref=COG:COG1424;gene=bioW;inference=ab initio prediction:Prodigal:2.6,similar to AA sequence:UniProtKB:P53559;locus_tag=GGCAGAPI_00097;product=6-carboxyhexanoate--CoA ligase
1	Prodigal:2.6	CDS	113196	113513	.	-	0	ID=GGCAGAPI_00098;inference=ab initio prediction:Prodigal:2.6;locus_tag=GGCAGAPI_00098;product=hypothetical protein
1	Prodigal:2.6	CDS	113531	114718	.	-	0	ID=GGCAGAPI_00099;eC_number=3.4.22.48;Name=sspP;gene=sspP;inference=ab initio prediction:Prodigal:2.6,similar to AA sequence:UniProtKB:P81297;locus_tag=GGCAGAPI_00099;product=Staphopain A
1	Prodigal:2.6	CDS	115258	117141	.	+	0	ID=GGCAGAPI_00100;eC_number=3.1.1.3;Name=lip2_1;gene=lip2_1;inference=ab initio prediction:Prodigal:2.6,similar to AA sequence:UniProtKB:Q7A7P2;locus_tag=GGCAGAPI_00100;product=Lipase 2
1	Prodigal:2.6	CDS	117283	117681	.	+	0	ID=GGCAGAPI_00101;inference=ab initio prediction:Prodigal:2.6,similar to AA sequence:UniProtKB:Q2G1Q1;locus_tag=GGCAGAPI_00101;product=putative lipoprotein
1	Prodigal:2.6	CDS	117807	118067	.	+	0	ID=GGCAGAPI_00102;inference=ab initio prediction:Prodigal:2.6,similar to AA sequence:UniProtKB:Q2FVD0;locus_tag=GGCAGAPI_00102;product=putative protein
1	Prodigal:2.6	CDS	118212	119093	.	-	0	ID=GGCAGAPI_00103;eC_number=3.6.-.-;Name=yeiR;dbxref=COG:COG0523;gene=yeiR;inference=ab initio prediction:Prodigal:2.6,similar to AA sequence:UniProtKB:P33030;locus_tag=GGCAGAPI_00103;product=Zinc-binding GTPase YeiR
1	Prodigal:2.6	CDS	119063	120445	.	-	0	ID=GGCAGAPI_00104;inference=ab initio prediction:Prodigal:2.6;locus_tag=GGCAGAPI_00104;product=hypothetical protein
1	Prodigal:2.6	CDS	120439	121545	.	-	0	ID=GGCAGAPI_00105;eC_number=1.14.13.-;dbxref=COG:COG0492;inference=ab initio prediction:Prodigal:2.6,similar to AA sequence:UniProtKB:Q99R54;locus_tag=GGCAGAPI_00105;product=Baeyer-Villiger flavin-containing monooxygenase
1	Prodigal:2.6	CDS	121802	122797	.	+	0	ID=GGCAGAPI_00106;Name=znuA_1;dbxref=COG:COG0803;gene=znuA_1;inference=ab initio prediction:Prodigal:2.6,similar to AA sequence:UniProtKB:O34966;locus_tag=GGCAGAPI_00106;product=High-affinity zinc uptake system binding-protein ZnuA
1	Prodigal:2.6	CDS	123211	124116	.	+	0	ID=GGCAGAPI_00107;eC_number=2.7.1.180;Name=apbE;dbxref=COG:COG1477;gene=apbE;inference=ab initio prediction:Prodigal:2.6,similar to AA sequence:UniProtKB:O83774;locus_tag=GGCAGAPI_00107;product=FAD:protein FMN transferase
1	Prodigal:2.6	CDS	124199	127216	.	+	0	ID=GGCAGAPI_00108;eC_number=1.3.99.33;Name=urdA;dbxref=COG:COG1053;gene=urdA;inference=ab initio prediction:Prodigal:2.6,similar to AA sequence:UniProtKB:Q8CVD0;locus_tag=GGCAGAPI_00108;product=Urocanate reductase
1	Prodigal:2.6	CDS	127245	128621	.	+	0	ID=GGCAGAPI_00109;Name=norB_1;gene=norB_1;inference=ab initio prediction:Prodigal:2.6,similar to AA sequence:UniProtKB:Q8NWQ5;locus_tag=GGCAGAPI_00109;product=Quinolone resistance protein NorB
1	Prodigal:2.6	CDS	128790	129563	.	+	0	ID=GGCAGAPI_00110;eC_number=1.1.1.304;Name=budC;gene=budC;inference=ab initio prediction:Prodigal:2.6,similar to AA sequence:UniProtKB:Q48436;locus_tag=GGCAGAPI_00110;product=Diacetyl reductase [(S)-acetoin forming]
1	Prodigal:2.6	CDS	129691	130380	.	-	0	ID=GGCAGAPI_00111;eC_number=3.6.3.-;Name=glnQ_1;dbxref=COG:COG1126;gene=glnQ_1;inference=ab initio prediction:Prodigal:2.6,similar to AA sequence:UniProtKB:O34677;locus_tag=GGCAGAPI_00111;product=Glutamine transport ATP-binding protein GlnQ
1	Prodigal:2.6	CDS	130395	130841	.	-	0	ID=GGCAGAPI_00112;inference=ab initio prediction:Prodigal:2.6;locus_tag=GGCAGAPI_00112;product=hypothetical protein
1	Prodigal:2.6	CDS	131029	131868	.	+	0	ID=GGCAGAPI_00113;eC_number=5.1.1.7;Name=dapF;gene=dapF;inference=ab initio prediction:Prodigal:2.6,protein motif:HAMAP:MF_00197;locus_tag=GGCAGAPI_00113;product=Diaminopimelate epimerase
1	Prodigal:2.6	CDS	131865	132680	.	+	0	ID=GGCAGAPI_00114;inference=ab initio prediction:Prodigal:2.6;locus_tag=GGCAGAPI_00114;product=hypothetical protein
1	Prodigal:2.6	CDS	132673	133965	.	+	0	ID=GGCAGAPI_00115;inference=ab initio prediction:Prodigal:2.6;locus_tag=GGCAGAPI_00115;product=hypothetical protein
1	Prodigal:2.6	CDS	134016	135614	.	+	0	ID=GGCAGAPI_00116;Name=nikA;dbxref=COG:COG0747;gene=nikA;inference=ab initio prediction:Prodigal:2.6,similar to AA sequence:UniProtKB:P33590;locus_tag=GGCAGAPI_00116;product=Nickel-binding periplasmic protein
1	Prodigal:2.6	CDS	135627	136562	.	+	0	ID=GGCAGAPI_00117;Name=nikB;dbxref=COG:COG0601;gene=nikB;inference=ab initio prediction:Prodigal:2.6,similar to AA sequence:UniProtKB:P33591;locus_tag=GGCAGAPI_00117;product=Nickel transport system permease protein NikB
1	Prodigal:2.6	CDS	136559	137437	.	+	0	ID=GGCAGAPI_00118;Name=gsiD_1;dbxref=COG:COG1173;gene=gsiD_1;inference=ab initio prediction:Prodigal:2.6,similar to AA sequence:UniProtKB:P75799;locus_tag=GGCAGAPI_00118;product=Glutathione transport system permease protein GsiD
1	Prodigal:2.6	CDS	137424	138239	.	+	0	ID=GGCAGAPI_00119;Name=oppD_1;dbxref=COG:COG0444;gene=oppD_1;inference=ab initio prediction:Prodigal:2.6,similar to AA sequence:UniProtKB:P24136;locus_tag=GGCAGAPI_00119;product=Oligopeptide transport ATP-binding protein OppD
1	Prodigal:2.6	CDS	138232	138981	.	+	0	ID=GGCAGAPI_00120;Name=sapF;dbxref=COG:COG4167;gene=sapF;inference=ab initio prediction:Prodigal:2.6,similar to AA sequence:UniProtKB:P0AAH8;locus_tag=GGCAGAPI_00120;product=Putrescine export system ATP-binding protein SapF
1	Prodigal:2.6	CDS	138993	140183	.	+	0	ID=GGCAGAPI_00121;Name=yhhS_1;gene=yhhS_1;inference=ab initio prediction:Prodigal:2.6,similar to AA sequence:UniProtKB:P37621;locus_tag=GGCAGAPI_00121;product=putative MFS-type transporter YhhS
1	Prodigal:2.6	CDS	140924	143170	.	+	0	ID=GGCAGAPI_00122;eC_number=2.3.1.54;Name=pflB;dbxref=COG:COG1882;gene=pflB;inference=ab initio prediction:Prodigal:2.6,similar to AA sequence:UniProtKB:Q5HJF4;locus_tag=GGCAGAPI_00122;product=Formate acetyltransferase
1	Prodigal:2.6	CDS	143192	143947	.	+	0	ID=GGCAGAPI_00123;eC_number=1.97.1.4;Name=pflA;gene=pflA;inference=ab initio prediction:Prodigal:2.6,similar to AA sequence:UniProtKB:Q7A7X5;locus_tag=GGCAGAPI_00123;product=Pyruvate formate-lyase-activating enzyme
1	Prodigal:2.6	CDS	144086	145303	.	-	0	ID=GGCAGAPI_00124;eC_number=3.5.1.18;Name=dapE_1;gene=dapE_1;inference=ab initio prediction:Prodigal:2.6,similar to AA sequence:UniProtKB:Q99SN6;locus_tag=GGCAGAPI_00124;product=putative succinyl-diaminopimelate desuccinylase
1	Prodigal:2.6	CDS	145657	147015	.	+	0	ID=GGCAGAPI_00125;Name=brnQ_1;dbxref=COG:COG1114;gene=brnQ_1;inference=ab initio prediction:Prodigal:2.6,similar to AA sequence:UniProtKB:P0AD99;locus_tag=GGCAGAPI_00125;product=Branched-chain amino acid transport system 2 carrier protein
1	Prodigal:2.6	CDS	147481	148020	.	+	0	ID=GGCAGAPI_00126;Name=kstR2;gene=kstR2;inference=ab initio prediction:Prodigal:2.6,similar to AA sequence:UniProtKB:P9WMB9;locus_tag=GGCAGAPI_00126;product=HTH-type transcriptional repressor KstR2
1	Prodigal:2.6	CDS	148156	149052	.	+	0	ID=GGCAGAPI_00127;eC_number=2.3.1.247;Name=kce;dbxref=COG:COG3246;gene=kce;inference=ab initio prediction:Prodigal:2.6,similar to AA sequence:UniProtKB:Q8RHX2;locus_tag=GGCAGAPI_00127;product=3-keto-5-aminohexanoate cleavage enzyme
1	Prodigal:2.6	CDS	149052	150017	.	+	0	ID=GGCAGAPI_00128;eC_number=1.1.1.108;Name=lcdH_1;gene=lcdH_1;inference=ab initio prediction:Prodigal:2.6,similar to AA sequence:UniProtKB:D7URM0;locus_tag=GGCAGAPI_00128;product=L-carnitine dehydrogenase
1	Prodigal:2.6	CDS	150014	150502	.	+	0	ID=GGCAGAPI_00129;eC_number=1.1.1.108;Name=lcdH_2;gene=lcdH_2;inference=ab initio prediction:Prodigal:2.6,similar to AA sequence:UniProtKB:D7UNT2;locus_tag=GGCAGAPI_00129;product=L-carnitine dehydrogenase
1	Prodigal:2.6	CDS	150637	151824	.	+	0	ID=GGCAGAPI_00130;eC_number=3.6.3.32;Name=opuCA_1;gene=opuCA_1;inference=ab initio prediction:Prodigal:2.6,similar to AA sequence:UniProtKB:G2JZ44;locus_tag=GGCAGAPI_00130;product=Carnitine transport ATP-binding protein OpuCA
1	Prodigal:2.6	CDS	151821	152456	.	+	0	ID=GGCAGAPI_00131;Name=opuCB_1;gene=opuCB_1;inference=ab initio prediction:Prodigal:2.6,similar to AA sequence:UniProtKB:G2JZ43;locus_tag=GGCAGAPI_00131;product=Carnitine transport permease protein OpuCB
1	Prodigal:2.6	CDS	152475	153434	.	+	0	ID=GGCAGAPI_00132;Name=opuCC;gene=opuCC;inference=ab initio prediction:Prodigal:2.6,similar to AA sequence:UniProtKB:G2JZ42;locus_tag=GGCAGAPI_00132;product=Carnitine transport binding protein OpuCC
1	Prodigal:2.6	CDS	153437	154084	.	+	0	ID=GGCAGAPI_00133;Name=opuCD_1;gene=opuCD_1;inference=ab initio prediction:Prodigal:2.6,similar to AA sequence:UniProtKB:G2JZ41;locus_tag=GGCAGAPI_00133;product=Carnitine transport permease protein OpuCD
1	Prodigal:2.6	CDS	154125	154892	.	+	0	ID=GGCAGAPI_00134;eC_number=3.1.2.12;dbxref=COG:COG0627;inference=ab initio prediction:Prodigal:2.6,similar to AA sequence:UniProtKB:P44556;locus_tag=GGCAGAPI_00134;product=S-formylglutathione hydrolase
1	Prodigal:2.6	CDS	155163	156728	.	-	0	ID=GGCAGAPI_00135;inference=ab initio prediction:Prodigal:2.6;locus_tag=GGCAGAPI_00135;product=hypothetical protein
1	Prodigal:2.6	CDS	156893	157825	.	-	0	ID=GGCAGAPI_00136;eC_number=2.7.2.2;Name=arcC1;gene=arcC1;inference=ab initio prediction:Prodigal:2.6,similar to AA sequence:UniProtKB:Q7A627;locus_tag=GGCAGAPI_00136;product=Carbamate kinase 1
1	Prodigal:2.6	CDS	157848	158849	.	-	0	ID=GGCAGAPI_00137;eC_number=2.1.3.3;Name=argF;gene=argF;inference=ab initio prediction:Prodigal:2.6,similar to AA sequence:UniProtKB:P99073;locus_tag=GGCAGAPI_00137;product=Ornithine carbamoyltransferase
1	Prodigal:2.6	CDS	159334	159558	.	+	0	ID=GGCAGAPI_00138;inference=ab initio prediction:Prodigal:2.6;locus_tag=GGCAGAPI_00138;product=hypothetical protein
1	Prodigal:2.6	CDS	159662	159898	.	+	0	ID=GGCAGAPI_00139;eC_number=2.5.1.-;Name=fosB;gene=fosB;inference=ab initio prediction:Prodigal:2.6,similar to AA sequence:UniProtKB:Q739M9;locus_tag=GGCAGAPI_00139;product=Metallothiol transferase FosB
1	Prodigal:2.6	CDS	160198	161073	.	+	0	ID=GGCAGAPI_00140;Name=hel;dbxref=COG:COG2503;gene=hel;inference=ab initio prediction:Prodigal:2.6,similar to AA sequence:UniProtKB:P26093;locus_tag=GGCAGAPI_00140;product=Lipoprotein E
1	Prodigal:2.6	CDS	161363	162328	.	+	0	ID=GGCAGAPI_00141;eC_number=2.8.1.6;Name=bioB_1;gene=bioB_1;inference=ab initio prediction:Prodigal:2.6,similar to AA sequence:UniProtKB:Q7A3R9;locus_tag=GGCAGAPI_00141;product=Biotin synthase
1	Prodigal:2.6	CDS	162633	163736	.	+	0	ID=GGCAGAPI_00142;eC_number=1.1.1.6;Name=gldA;gene=gldA;inference=ab initio prediction:Prodigal:2.6,similar to AA sequence:UniProtKB:P32816;locus_tag=GGCAGAPI_00142;product=Glycerol dehydrogenase
1	Prodigal:2.6	CDS	163752	164714	.	+	0	ID=GGCAGAPI_00143;eC_number=2.7.1.121;Name=dhaK;dbxref=COG:COG2376;gene=dhaK;inference=ab initio prediction:Prodigal:2.6,similar to AA sequence:UniProtKB:Q9CIV8;locus_tag=GGCAGAPI_00143;product=PTS-dependent dihydroxyacetone kinase%2C dihydroxyacetone-binding subunit DhaK
1	Prodigal:2.6	CDS	164769	165344	.	+	0	ID=GGCAGAPI_00144;eC_number=2.7.1.121;Name=dhaL;dbxref=COG:COG2376;gene=dhaL;inference=ab initio prediction:Prodigal:2.6,similar to AA sequence:UniProtKB:Q9CIV7;locus_tag=GGCAGAPI_00144;product=PTS-dependent dihydroxyacetone kinase%2C ADP-binding subunit DhaL
1	Prodigal:2.6	CDS	165348	165722	.	+	0	ID=GGCAGAPI_00145;eC_number=2.7.1.121;Name=dhaM;dbxref=COG:COG3412;gene=dhaM;inference=ab initio prediction:Prodigal:2.6,similar to AA sequence:UniProtKB:Q9CIV6;locus_tag=GGCAGAPI_00145;product=PTS-dependent dihydroxyacetone kinase%2C phosphotransferase subunit DhaM
1	Prodigal:2.6	CDS	165802	167283	.	-	0	ID=GGCAGAPI_00146;Name=efpA;gene=efpA;inference=ab initio prediction:Prodigal:2.6,similar to AA sequence:UniProtKB:P9WJY5;locus_tag=GGCAGAPI_00146;product=putative MFS-type transporter EfpA
1	Prodigal:2.6	CDS	167582	167830	.	+	0	ID=GGCAGAPI_00147;inference=ab initio prediction:Prodigal:2.6;locus_tag=GGCAGAPI_00147;product=hypothetical protein
1	Prodigal:2.6	CDS	168391	169809	.	+	0	ID=GGCAGAPI_00148;Name=hsrA;gene=hsrA;inference=ab initio prediction:Prodigal:2.6,similar to AA sequence:UniProtKB:P31474;locus_tag=GGCAGAPI_00148;product=putative transport protein HsrA
1	Prodigal:2.6	CDS	169849	170055	.	+	0	ID=GGCAGAPI_00149;inference=ab initio prediction:Prodigal:2.6;locus_tag=GGCAGAPI_00149;product=hypothetical protein
1	Prodigal:2.6	CDS	170262	171572	.	+	0	ID=GGCAGAPI_00150;inference=ab initio prediction:Prodigal:2.6;locus_tag=GGCAGAPI_00150;product=hypothetical protein
1	Prodigal:2.6	CDS	171731	178933	.	+	0	ID=GGCAGAPI_00151;Name=tycC;gene=tycC;inference=ab initio prediction:Prodigal:2.6,similar to AA sequence:UniProtKB:O30409;locus_tag=GGCAGAPI_00151;product=Tyrocidine synthase 3
1	Prodigal:2.6	CDS	178943	179566	.	+	0	ID=GGCAGAPI_00152;eC_number=2.7.8.7;Name=sfp;dbxref=COG:COG2091;gene=sfp;inference=ab initio prediction:Prodigal:2.6,similar to AA sequence:UniProtKB:P39135;locus_tag=GGCAGAPI_00152;product=4'-phosphopantetheinyl transferase Sfp
1	Prodigal:2.6	CDS	179937	182123	.	+	0	ID=GGCAGAPI_00153;eC_number=3.1.1.3;Name=lip_1;dbxref=COG:COG1075;gene=lip_1;inference=ab initio prediction:Prodigal:2.6,similar to AA sequence:UniProtKB:P0C0R3;locus_tag=GGCAGAPI_00153;product=Lipase
1	Prodigal:2.6	CDS	182339	183742	.	+	0	ID=GGCAGAPI_00154;Name=csbC;gene=csbC;inference=ab initio prediction:Prodigal:2.6,similar to AA sequence:UniProtKB:P46333;locus_tag=GGCAGAPI_00154;product=putative metabolite transport protein CsbC
1	Prodigal:2.6	CDS	183897	185600	.	+	0	ID=GGCAGAPI_00155;inference=ab initio prediction:Prodigal:2.6;locus_tag=GGCAGAPI_00155;product=hypothetical protein
1	Prodigal:2.6	CDS	185695	186192	.	+	0	ID=GGCAGAPI_00156;inference=ab initio prediction:Prodigal:2.6;locus_tag=GGCAGAPI_00156;product=hypothetical protein
1	Prodigal:2.6	CDS	186273	187229	.	+	0	ID=GGCAGAPI_00157;Name=rarD;dbxref=COG:COG2962;gene=rarD;inference=ab initio prediction:Prodigal:2.6,similar to AA sequence:UniProtKB:P27844;locus_tag=GGCAGAPI_00157;product=Protein RarD
1	Prodigal:2.6	CDS	187337	188248	.	-	0	ID=GGCAGAPI_00158;dbxref=COG:COG0715;inference=ab initio prediction:Prodigal:2.6,similar to AA sequence:UniProtKB:P44658;locus_tag=GGCAGAPI_00158;product=Putative thiamine biosynthesis protein
1	Prodigal:2.6	CDS	188576	189994	.	-	0	ID=GGCAGAPI_00159;Name=yflS;dbxref=COG:COG0471;gene=yflS;inference=ab initio prediction:Prodigal:2.6,similar to AA sequence:UniProtKB:O34726;locus_tag=GGCAGAPI_00159;product=Putative malate transporter YflS
1	Prodigal:2.6	CDS	190319	191257	.	+	0	ID=GGCAGAPI_00160;eC_number=1.8.1.4;Name=lpd_1;dbxref=COG:COG1249;gene=lpd_1;inference=ab initio prediction:Prodigal:2.6,similar to AA sequence:UniProtKB:P85207;locus_tag=GGCAGAPI_00160;product=Dihydrolipoyl dehydrogenase
1	Prodigal:2.6	CDS	191257	191655	.	+	0	ID=GGCAGAPI_00161;eC_number=1.8.1.4;Name=lpd_2;dbxref=COG:COG1249;gene=lpd_2;inference=ab initio prediction:Prodigal:2.6,similar to AA sequence:UniProtKB:P85207;locus_tag=GGCAGAPI_00161;product=Dihydrolipoyl dehydrogenase
1	Prodigal:2.6	CDS	191697	192650	.	+	0	ID=GGCAGAPI_00162;eC_number=1.1.1.-;Name=acoA;dbxref=COG:COG1071;gene=acoA;inference=ab initio prediction:Prodigal:2.6,similar to AA sequence:UniProtKB:O31404;locus_tag=GGCAGAPI_00162;product=Acetoin:2%2C6-dichlorophenolindophenol oxidoreductase subunit alpha
1	Prodigal:2.6	CDS	192721	193761	.	+	0	ID=GGCAGAPI_00163;eC_number=1.1.1.-;Name=acoB;dbxref=COG:COG0022;gene=acoB;inference=ab initio prediction:Prodigal:2.6,similar to AA sequence:UniProtKB:P27746;locus_tag=GGCAGAPI_00163;product=Acetoin:2%2C6-dichlorophenolindophenol oxidoreductase subunit beta
1	Prodigal:2.6	CDS	193775	195052	.	+	0	ID=GGCAGAPI_00164;eC_number=2.3.1.12;Name=pdhC_1;gene=pdhC_1;inference=ab initio prediction:Prodigal:2.6,similar to AA sequence:UniProtKB:P65636;locus_tag=GGCAGAPI_00164;product=Dihydrolipoyllysine-residue acetyltransferase component of pyruvate dehydrogenase complex
1	Prodigal:2.6	CDS	195304	195459	.	+	0	ID=GGCAGAPI_00165;inference=ab initio prediction:Prodigal:2.6;locus_tag=GGCAGAPI_00165;product=hypothetical protein
1	Prodigal:2.6	CDS	195736	196248	.	+	0	ID=GGCAGAPI_00166;Name=isaB;gene=isaB;inference=ab initio prediction:Prodigal:2.6,similar to AA sequence:UniProtKB:Q2FUX3;locus_tag=GGCAGAPI_00166;product=Immunodominant staphylococcal antigen B
1	Prodigal:2.6	CDS	196413	198023	.	-	0	ID=GGCAGAPI_00167;Name=ectT;gene=ectT;inference=ab initio prediction:Prodigal:2.6,similar to AA sequence:UniProtKB:Q93AK1;locus_tag=GGCAGAPI_00167;product=Ectoine/hydroxyectoine transporter
1	Prodigal:2.6	CDS	198186	198746	.	+	0	ID=GGCAGAPI_00168;inference=ab initio prediction:Prodigal:2.6;locus_tag=GGCAGAPI_00168;product=hypothetical protein
1	Prodigal:2.6	CDS	198780	199418	.	-	0	ID=GGCAGAPI_00169;eC_number=3.4.19.3;Name=pcp;dbxref=COG:COG2039;gene=pcp;inference=ab initio prediction:Prodigal:2.6,similar to AA sequence:UniProtKB:Q5HCK7;locus_tag=GGCAGAPI_00169;product=Pyrrolidone-carboxylate peptidase
1	Prodigal:2.6	CDS	199612	200574	.	-	0	ID=GGCAGAPI_00170;inference=ab initio prediction:Prodigal:2.6,similar to AA sequence:UniProtKB:P67330;locus_tag=GGCAGAPI_00170;note=UPF0176 protein SP_0095;product=hypothetical protein
1	Prodigal:2.6	CDS	200857	201834	.	+	0	ID=GGCAGAPI_00171;eC_number=3.1.1.-;dbxref=COG:COG3386;inference=ab initio prediction:Prodigal:2.6,similar to AA sequence:UniProtKB:Q99QV3;locus_tag=GGCAGAPI_00171;product=Lactonase drp35
1	Prodigal:2.6	CDS	202094	202705	.	-	0	ID=GGCAGAPI_00172;inference=ab initio prediction:Prodigal:2.6,similar to AA sequence:UniProtKB:Q7A339;locus_tag=GGCAGAPI_00172;note=UPF0312 protein SA2479;product=hypothetical protein
1	Prodigal:2.6	CDS	203829	205325	.	-	0	ID=GGCAGAPI_00173;eC_number=1.1.5.4;Name=mqo2_2;gene=mqo2_2;inference=ab initio prediction:Prodigal:2.6,similar to AA sequence:UniProtKB:P99115;locus_tag=GGCAGAPI_00173;product=putative malate:quinone oxidoreductase 2
1	Prodigal:2.6	CDS	205677	206195	.	+	0	ID=GGCAGAPI_00174;inference=ab initio prediction:Prodigal:2.6;locus_tag=GGCAGAPI_00174;product=hypothetical protein
1	Prodigal:2.6	CDS	206341	206748	.	-	0	ID=GGCAGAPI_00175;Name=yjdF;gene=yjdF;inference=ab initio prediction:Prodigal:2.6,similar to AA sequence:UniProtKB:O31647;locus_tag=GGCAGAPI_00175;product=putative protein YjdF
1	Prodigal:2.6	CDS	206911	207321	.	-	0	ID=GGCAGAPI_00176;Name=lrpC;dbxref=COG:COG1522;gene=lrpC;inference=ab initio prediction:Prodigal:2.6,similar to AA sequence:UniProtKB:P96582;locus_tag=GGCAGAPI_00176;product=HTH-type transcriptional regulator LrpC
1	Prodigal:2.6	CDS	207424	207840	.	+	0	ID=GGCAGAPI_00177;inference=ab initio prediction:Prodigal:2.6;locus_tag=GGCAGAPI_00177;product=hypothetical protein
1	Prodigal:2.6	CDS	208077	208889	.	+	0	ID=GGCAGAPI_00178;Name=hisZ;gene=hisZ;inference=ab initio prediction:Prodigal:2.6,protein motif:HAMAP:MF_00125;locus_tag=GGCAGAPI_00178;product=ATP phosphoribosyltransferase regulatory subunit
1	Prodigal:2.6	CDS	208914	209528	.	+	0	ID=GGCAGAPI_00179;eC_number=2.4.2.17;Name=hisG;dbxref=COG:COG0040;gene=hisG;inference=ab initio prediction:Prodigal:2.6,similar to AA sequence:UniProtKB:O34520;locus_tag=GGCAGAPI_00179;product=ATP phosphoribosyltransferase
1	Prodigal:2.6	CDS	209521	210765	.	+	0	ID=GGCAGAPI_00180;eC_number=1.1.1.23;Name=hisD;dbxref=COG:COG0141;gene=hisD;inference=ab initio prediction:Prodigal:2.6,similar to AA sequence:UniProtKB:Q606Q2;locus_tag=GGCAGAPI_00180;product=Histidinol dehydrogenase
1	Prodigal:2.6	CDS	210881	211459	.	+	0	ID=GGCAGAPI_00181;eC_number=4.2.1.19;Name=hisB;gene=hisB;inference=ab initio prediction:Prodigal:2.6,similar to AA sequence:UniProtKB:P64373;locus_tag=GGCAGAPI_00181;product=Imidazoleglycerol-phosphate dehydratase
1	Prodigal:2.6	CDS	211456	212034	.	+	0	ID=GGCAGAPI_00182;eC_number=2.4.2.-;Name=hisH;dbxref=COG:COG0118;gene=hisH;inference=ab initio prediction:Prodigal:2.6,similar to AA sequence:UniProtKB:Q9KSX0;locus_tag=GGCAGAPI_00182;product=Imidazole glycerol phosphate synthase subunit HisH
1	Prodigal:2.6	CDS	212027	212731	.	+	0	ID=GGCAGAPI_00183;eC_number=5.3.1.16;Name=hisA;dbxref=COG:COG0106;gene=hisA;inference=ab initio prediction:Prodigal:2.6,similar to AA sequence:UniProtKB:A1R562;locus_tag=GGCAGAPI_00183;product=1-(5-phosphoribosyl)-5-[(5-phosphoribosylamino)methylideneamino] imidazole-4-carboxamide isomerase
1	Prodigal:2.6	CDS	212728	213486	.	+	0	ID=GGCAGAPI_00184;eC_number=4.1.3.-;Name=hisF;dbxref=COG:COG0107;gene=hisF;inference=ab initio prediction:Prodigal:2.6,similar to AA sequence:UniProtKB:P60664;locus_tag=GGCAGAPI_00184;product=Imidazole glycerol phosphate synthase subunit HisF
1	Prodigal:2.6	CDS	213483	214118	.	+	0	ID=GGCAGAPI_00185;eC_number=3.5.4.19;Name=hisI;dbxref=COG:COG0139;gene=hisI;inference=ab initio prediction:Prodigal:2.6,similar to AA sequence:UniProtKB:P9WMM7;locus_tag=GGCAGAPI_00185;product=Phosphoribosyl-AMP cyclohydrolase
1	Prodigal:2.6	CDS	214227	215012	.	-	0	ID=GGCAGAPI_00186;eC_number=2.3.1.5;Name=nat;dbxref=COG:COG2162;gene=nat;inference=ab initio prediction:Prodigal:2.6,similar to AA sequence:UniProtKB:P9WJI5;locus_tag=GGCAGAPI_00186;product=Arylamine N-acetyltransferase
1	Prodigal:2.6	CDS	215418	217484	.	+	0	ID=GGCAGAPI_00187;eC_number=3.1.1.3;Name=lip_2;dbxref=COG:COG1075;gene=lip_2;inference=ab initio prediction:Prodigal:2.6,similar to AA sequence:UniProtKB:P0C0R3;locus_tag=GGCAGAPI_00187;product=Lipase
1	Prodigal:2.6	CDS	217680	218747	.	-	0	ID=GGCAGAPI_00188;Name=icaC_2;dbxref=COG:COG3936;gene=icaC_2;inference=ab initio prediction:Prodigal:2.6,similar to AA sequence:UniProtKB:Q5HKP7;locus_tag=GGCAGAPI_00188;product=putative poly-beta-1%2C6-N-acetyl-D-glucosamine export protein
1	Prodigal:2.6	CDS	218734	219603	.	-	0	ID=GGCAGAPI_00189;eC_number=3.5.1.-;Name=icaB;dbxref=COG:COG0726;gene=icaB;inference=ab initio prediction:Prodigal:2.6,similar to AA sequence:UniProtKB:Q6TYB1;locus_tag=GGCAGAPI_00189;product=Poly-beta-1%2C6-N-acetyl-D-glucosamine N-deacetylase
1	Prodigal:2.6	CDS	219600	219905	.	-	0	ID=GGCAGAPI_00190;Name=icaD;gene=icaD;inference=ab initio prediction:Prodigal:2.6,similar to AA sequence:UniProtKB:Q5HKP9;locus_tag=GGCAGAPI_00190;product=Poly-beta-1%2C6-N-acetyl-D-glucosamine synthesis protein IcaD
1	Prodigal:2.6	CDS	219869	221107	.	-	0	ID=GGCAGAPI_00191;eC_number=2.4.1.-;Name=icaA;dbxref=COG:COG1215;gene=icaA;inference=ab initio prediction:Prodigal:2.6,similar to AA sequence:UniProtKB:Q5HKQ0;locus_tag=GGCAGAPI_00191;product=Poly-beta-1%2C6-N-acetyl-D-glucosamine synthase
1	Prodigal:2.6	CDS	221248	221829	.	+	0	ID=GGCAGAPI_00192;Name=icaR;dbxref=COG:COG1309;gene=icaR;inference=ab initio prediction:Prodigal:2.6,similar to AA sequence:UniProtKB:Q5HKQ1;locus_tag=GGCAGAPI_00192;product=Biofilm operon icaADBC HTH-type negative transcriptional regulator IcaR
1	Aragorn:1.2	tRNA	222591	222681	.	-	.	ID=GGCAGAPI_00193;inference=COORDINATES:profile:Aragorn:1.2;locus_tag=GGCAGAPI_00193;product=tRNA-Thr(cgt)
1	Prodigal:2.6	CDS	223269	224444	.	+	0	ID=GGCAGAPI_00194;Name=ydhP;dbxref=COG:COG2814;gene=ydhP;inference=ab initio prediction:Prodigal:2.6,similar to AA sequence:UniProtKB:P77389;locus_tag=GGCAGAPI_00194;product=Inner membrane transport protein YdhP
1	Prodigal:2.6	CDS	224544	226079	.	-	0	ID=GGCAGAPI_00195;eC_number=3.1.3.6;Name=cpdB_1;dbxref=COG:COG0737;gene=cpdB_1;inference=ab initio prediction:Prodigal:2.6,similar to AA sequence:UniProtKB:P08331;locus_tag=GGCAGAPI_00195;product=2'%2C3'-cyclic-nucleotide 2'-phosphodiesterase/3'-nucleotidase
1	Prodigal:2.6	CDS	226176	227726	.	-	0	ID=GGCAGAPI_00196;inference=ab initio prediction:Prodigal:2.6;locus_tag=GGCAGAPI_00196;product=hypothetical protein
1	Prodigal:2.6	CDS	227940	228917	.	+	0	ID=GGCAGAPI_00197;Name=ptxB;gene=ptxB;inference=ab initio prediction:Prodigal:2.6,similar to AA sequence:UniProtKB:O69052;locus_tag=GGCAGAPI_00197;product=putative phosphite transport system-binding protein PtxB
1	Prodigal:2.6	CDS	229031	229804	.	+	0	ID=GGCAGAPI_00198;eC_number=3.6.3.-;Name=glnQ_2;dbxref=COG:COG1126;gene=glnQ_2;inference=ab initio prediction:Prodigal:2.6,similar to AA sequence:UniProtKB:O34677;locus_tag=GGCAGAPI_00198;product=Glutamine transport ATP-binding protein GlnQ
1	Prodigal:2.6	CDS	229806	230606	.	+	0	ID=GGCAGAPI_00199;Name=phnE_1;dbxref=COG:COG3639;gene=phnE_1;inference=ab initio prediction:Prodigal:2.6,similar to AA sequence:UniProtKB:A0QQ68;locus_tag=GGCAGAPI_00199;product=Phosphate-import permease protein PhnE
1	Prodigal:2.6	CDS	230603	231418	.	+	0	ID=GGCAGAPI_00200;Name=phnE_2;dbxref=COG:COG3639;gene=phnE_2;inference=ab initio prediction:Prodigal:2.6,similar to AA sequence:UniProtKB:A0QQ68;locus_tag=GGCAGAPI_00200;product=Phosphate-import permease protein PhnE
1	Prodigal:2.6	CDS	231694	232995	.	+	0	ID=GGCAGAPI_00201;inference=ab initio prediction:Prodigal:2.6;locus_tag=GGCAGAPI_00201;product=hypothetical protein
1	Prodigal:2.6	CDS	233416	234039	.	+	0	ID=GGCAGAPI_00202;Name=sraP;gene=sraP;inference=ab initio prediction:Prodigal:2.6,similar to AA sequence:UniProtKB:Q2FUW1;locus_tag=GGCAGAPI_00202;product=Serine-rich adhesin for platelets
1	Prodigal:2.6	CDS	234642	234824	.	-	0	ID=GGCAGAPI_00203;inference=ab initio prediction:Prodigal:2.6;locus_tag=GGCAGAPI_00203;product=hypothetical protein
1	Prodigal:2.6	CDS	235878	239801	.	-	0	ID=GGCAGAPI_00204;inference=ab initio prediction:Prodigal:2.6;locus_tag=GGCAGAPI_00204;product=hypothetical protein
1	Prodigal:2.6	CDS	240231	240374	.	+	0	ID=GGCAGAPI_00205;inference=ab initio prediction:Prodigal:2.6;locus_tag=GGCAGAPI_00205;product=hypothetical protein
1	Prodigal:2.6	CDS	240317	241516	.	+	0	ID=GGCAGAPI_00206;Name=secY_1;dbxref=COG:COG0201;gene=secY_1;inference=ab initio prediction:Prodigal:2.6,similar to AA sequence:UniProtKB:O66491;locus_tag=GGCAGAPI_00206;product=Protein translocase subunit SecY
1	Prodigal:2.6	CDS	241534	243090	.	+	0	ID=GGCAGAPI_00207;inference=ab initio prediction:Prodigal:2.6;locus_tag=GGCAGAPI_00207;product=hypothetical protein
1	Prodigal:2.6	CDS	243071	244639	.	+	0	ID=GGCAGAPI_00208;Name=asp2;gene=asp2;inference=ab initio prediction:Prodigal:2.6,similar to AA sequence:UniProtKB:Q9AET8;locus_tag=GGCAGAPI_00208;product=Accessory Sec system protein Asp2
1	Prodigal:2.6	CDS	244626	245198	.	+	0	ID=GGCAGAPI_00209;Name=asp3;gene=asp3;inference=ab initio prediction:Prodigal:2.6,similar to AA sequence:UniProtKB:Q9AET7;locus_tag=GGCAGAPI_00209;product=Accessory Sec system protein Asp3
1	Prodigal:2.6	CDS	245191	247581	.	+	0	ID=GGCAGAPI_00210;Name=secA;dbxref=COG:COG0653;gene=secA;inference=ab initio prediction:Prodigal:2.6,similar to AA sequence:UniProtKB:P47994;locus_tag=GGCAGAPI_00210;product=Protein translocase subunit SecA
1	Prodigal:2.6	CDS	247599	249107	.	+	0	ID=GGCAGAPI_00211;eC_number=2.4.1.-;Name=gtf1_1;dbxref=COG:COG0438;gene=gtf1_1;inference=ab initio prediction:Prodigal:2.6,similar to AA sequence:UniProtKB:Q9AET5;locus_tag=GGCAGAPI_00211;product=Glycosyltransferase Gtf1
1	Prodigal:2.6	CDS	249100	250440	.	+	0	ID=GGCAGAPI_00212;Name=gtf2;gene=gtf2;inference=ab initio prediction:Prodigal:2.6,similar to AA sequence:UniProtKB:Q79T00;locus_tag=GGCAGAPI_00212;product=Glycosyltransferase-stabilizing protein Gtf2
1	Prodigal:2.6	CDS	250546	250893	.	+	0	ID=GGCAGAPI_00213;inference=ab initio prediction:Prodigal:2.6;locus_tag=GGCAGAPI_00213;product=hypothetical protein
1	Prodigal:2.6	CDS	251063	251542	.	+	0	ID=GGCAGAPI_00214;Name=msrAB;gene=msrAB;inference=ab initio prediction:Prodigal:2.6,similar to AA sequence:UniProtKB:P86890;locus_tag=GGCAGAPI_00214;product=Peptide methionine sulfoxide reductase msrA/msrB
1	Prodigal:2.6	CDS	251690	252046	.	-	0	ID=GGCAGAPI_00215;inference=ab initio prediction:Prodigal:2.6;locus_tag=GGCAGAPI_00215;product=hypothetical protein
1	Prodigal:2.6	CDS	252387	253559	.	+	0	ID=GGCAGAPI_00216;Name=ynfM;gene=ynfM;inference=ab initio prediction:Prodigal:2.6,similar to AA sequence:UniProtKB:P43531;locus_tag=GGCAGAPI_00216;product=Inner membrane transport protein YnfM
1	Prodigal:2.6	CDS	253721	254410	.	+	0	ID=GGCAGAPI_00217;inference=ab initio prediction:Prodigal:2.6;locus_tag=GGCAGAPI_00217;product=hypothetical protein
1	Prodigal:2.6	CDS	254805	254960	.	+	0	ID=GGCAGAPI_00218;inference=ab initio prediction:Prodigal:2.6;locus_tag=GGCAGAPI_00218;product=hypothetical protein
1	Prodigal:2.6	CDS	255159	255335	.	-	0	ID=GGCAGAPI_00219;inference=ab initio prediction:Prodigal:2.6;locus_tag=GGCAGAPI_00219;product=hypothetical protein
1	Prodigal:2.6	CDS	255649	256077	.	-	0	ID=GGCAGAPI_00220;inference=ab initio prediction:Prodigal:2.6,similar to AA sequence:UniProtKB:Q7A6M9;locus_tag=GGCAGAPI_00220;product=Organic hydroperoxide resistance protein-like protein
1	Prodigal:2.6	CDS	256327	258357	.	+	0	ID=GGCAGAPI_00221;inference=ab initio prediction:Prodigal:2.6;locus_tag=GGCAGAPI_00221;product=hypothetical protein
1	Prodigal:2.6	CDS	258725	260692	.	-	0	ID=GGCAGAPI_00222;dbxref=COG:COG1705;inference=ab initio prediction:Prodigal:2.6,similar to AA sequence:UniProtKB:Q2G222;locus_tag=GGCAGAPI_00222;product=N-acetylmuramoyl-L-alanine amidase domain-containing protein
1	Prodigal:2.6	CDS	260980	263838	.	+	0	ID=GGCAGAPI_00223;Name=yueB;dbxref=COG:COG1511;gene=yueB;inference=ab initio prediction:Prodigal:2.6,similar to AA sequence:UniProtKB:O32101;locus_tag=GGCAGAPI_00223;product=ESX secretion system protein YueB
1	Prodigal:2.6	CDS	264149	265099	.	-	0	ID=GGCAGAPI_00224;eC_number=5.3.1.8;Name=manA;dbxref=COG:COG1482;gene=manA;inference=ab initio prediction:Prodigal:2.6,similar to AA sequence:UniProtKB:O31646;locus_tag=GGCAGAPI_00224;product=Mannose-6-phosphate isomerase ManA
1	Prodigal:2.6	CDS	265115	267055	.	-	0	ID=GGCAGAPI_00225;Name=manP;dbxref=COG:COG1299;gene=manP;inference=ab initio prediction:Prodigal:2.6,similar to AA sequence:UniProtKB:O31645;locus_tag=GGCAGAPI_00225;product=PTS system mannose-specific EIIBCA component
1	Prodigal:2.6	CDS	267140	269011	.	-	0	ID=GGCAGAPI_00226;Name=manR;dbxref=COG:COG1762;gene=manR;inference=ab initio prediction:Prodigal:2.6,similar to AA sequence:UniProtKB:O31644;locus_tag=GGCAGAPI_00226;product=Transcriptional regulator ManR
1	Prodigal:2.6	CDS	269329	269463	.	-	0	ID=GGCAGAPI_00227;inference=ab initio prediction:Prodigal:2.6,similar to AA sequence:UniProtKB:P85219;locus_tag=GGCAGAPI_00227;product=Hemolysin H1C
1	Prodigal:2.6	CDS	269760	270542	.	+	0	ID=GGCAGAPI_00228;eC_number=1.1.1.304;Name=butA;gene=butA;inference=ab initio prediction:Prodigal:2.6,similar to AA sequence:UniProtKB:P99120;locus_tag=GGCAGAPI_00228;product=Diacetyl reductase [(S)-acetoin forming]
1	Prodigal:2.6	CDS	270946	271116	.	-	0	ID=GGCAGAPI_00229;inference=ab initio prediction:Prodigal:2.6;locus_tag=GGCAGAPI_00229;product=hypothetical protein
1	Prodigal:2.6	CDS	271097	271999	.	-	0	ID=GGCAGAPI_00230;inference=ab initio prediction:Prodigal:2.6;locus_tag=GGCAGAPI_00230;product=hypothetical protein
1	Prodigal:2.6	CDS	272103	273017	.	-	0	ID=GGCAGAPI_00231;inference=ab initio prediction:Prodigal:2.6;locus_tag=GGCAGAPI_00231;product=hypothetical protein
1	Prodigal:2.6	CDS	273222	273659	.	-	0	ID=GGCAGAPI_00232;inference=ab initio prediction:Prodigal:2.6;locus_tag=GGCAGAPI_00232;product=hypothetical protein
1	Prodigal:2.6	CDS	274062	275306	.	+	0	ID=GGCAGAPI_00233;eC_number=3.5.1.18;Name=dapE_2;gene=dapE_2;inference=ab initio prediction:Prodigal:2.6,similar to AA sequence:UniProtKB:Q99SN6;locus_tag=GGCAGAPI_00233;product=putative succinyl-diaminopimelate desuccinylase
1	Prodigal:2.6	CDS	275739	277262	.	+	0	ID=GGCAGAPI_00234;eC_number=3.4.24.-;Name=sepA_1;dbxref=COG:COG3227;gene=sepA_1;inference=ab initio prediction:Prodigal:2.6,similar to AA sequence:UniProtKB:P0C0Q3;locus_tag=GGCAGAPI_00234;product=Extracellular elastase
1	Prodigal:2.6	CDS	277377	277529	.	+	0	ID=GGCAGAPI_00235;inference=ab initio prediction:Prodigal:2.6;locus_tag=GGCAGAPI_00235;product=hypothetical protein
1	Prodigal:2.6	CDS	277776	278237	.	+	0	ID=GGCAGAPI_00236;Name=argR_1;gene=argR_1;inference=ab initio prediction:Prodigal:2.6,similar to AA sequence:UniProtKB:P63580;locus_tag=GGCAGAPI_00236;product=Arginine repressor
1	Prodigal:2.6	CDS	278576	279811	.	+	0	ID=GGCAGAPI_00237;eC_number=3.5.3.6;Name=arcA;gene=arcA;inference=ab initio prediction:Prodigal:2.6,similar to AA sequence:UniProtKB:P63554;locus_tag=GGCAGAPI_00237;product=Arginine deiminase
1	Prodigal:2.6	CDS	279868	280923	.	+	0	ID=GGCAGAPI_00238;eC_number=2.1.3.3;Name=arcB_1;gene=arcB_1;inference=ab initio prediction:Prodigal:2.6,similar to AA sequence:UniProtKB:P65602;locus_tag=GGCAGAPI_00238;product=Ornithine carbamoyltransferase%2C catabolic
1	Prodigal:2.6	CDS	281187	282590	.	+	0	ID=GGCAGAPI_00239;Name=arcD;dbxref=COG:COG0531;gene=arcD;inference=ab initio prediction:Prodigal:2.6,similar to AA sequence:UniProtKB:P18275;locus_tag=GGCAGAPI_00239;product=Arginine/ornithine antiporter
1	Prodigal:2.6	CDS	282809	283495	.	+	0	ID=GGCAGAPI_00240;Name=arcR;gene=arcR;inference=ab initio prediction:Prodigal:2.6,similar to AA sequence:UniProtKB:Q7A381;locus_tag=GGCAGAPI_00240;product=HTH-type transcriptional regulator ArcR
1	Prodigal:2.6	CDS	283788	284546	.	+	0	ID=GGCAGAPI_00241;eC_number=3.1.2.12;dbxref=COG:COG0627;inference=ab initio prediction:Prodigal:2.6,similar to AA sequence:UniProtKB:P44556;locus_tag=GGCAGAPI_00241;product=S-formylglutathione hydrolase
1	Prodigal:2.6	CDS	284800	285966	.	+	0	ID=GGCAGAPI_00242;Name=capA_1;gene=capA_1;inference=ab initio prediction:Prodigal:2.6,similar to AA sequence:UniProtKB:P19579;locus_tag=GGCAGAPI_00242;product=Capsule biosynthesis protein CapA
1	Prodigal:2.6	CDS	286313	287962	.	-	0	ID=GGCAGAPI_00243;eC_number=4.1.1.74;Name=ipdC;dbxref=COG:COG3961;gene=ipdC;inference=ab initio prediction:Prodigal:2.6,similar to AA sequence:UniProtKB:P23234;locus_tag=GGCAGAPI_00243;product=Indole-3-pyruvate decarboxylase
1	Prodigal:2.6	CDS	288134	288580	.	+	0	ID=GGCAGAPI_00244;Name=slyA_1;gene=slyA_1;inference=ab initio prediction:Prodigal:2.6,protein motif:HAMAP:MF_01819;locus_tag=GGCAGAPI_00244;product=Transcriptional regulator SlyA
1	Prodigal:2.6	CDS	288796	289278	.	+	0	ID=GGCAGAPI_00245;inference=ab initio prediction:Prodigal:2.6;locus_tag=GGCAGAPI_00245;product=hypothetical protein
1	Prodigal:2.6	CDS	289488	289826	.	+	0	ID=GGCAGAPI_00246;Name=essD;gene=essD;inference=ab initio prediction:Prodigal:2.6,similar to AA sequence:UniProtKB:A0A0H3KDT7;locus_tag=GGCAGAPI_00246;product=ESAT-6 secretion machinery protein EssD
1	Prodigal:2.6	CDS	290710	293331	.	+	0	ID=GGCAGAPI_00247;inference=ab initio prediction:Prodigal:2.6,similar to AA sequence:UniProtKB:Q97QY9;locus_tag=GGCAGAPI_00247;product=putative protein
1	Prodigal:2.6	CDS	293731	293898	.	-	0	ID=GGCAGAPI_00248;inference=ab initio prediction:Prodigal:2.6;locus_tag=GGCAGAPI_00248;product=hypothetical protein
1	Prodigal:2.6	CDS	294509	295846	.	+	0	ID=GGCAGAPI_00249;inference=ab initio prediction:Prodigal:2.6,similar to AA sequence:UniProtKB:O31815;locus_tag=GGCAGAPI_00249;note=UPF0714 protein YndL;product=hypothetical protein
1	Prodigal:2.6	CDS	296252	296353	.	+	0	ID=GGCAGAPI_00250;inference=ab initio prediction:Prodigal:2.6,similar to AA sequence:UniProtKB:P60876;locus_tag=GGCAGAPI_00250;product=putative protein.1
1	Prodigal:2.6	CDS	296551	296823	.	+	0	ID=GGCAGAPI_00251;inference=ab initio prediction:Prodigal:2.6;locus_tag=GGCAGAPI_00251;product=hypothetical protein
1	Prodigal:2.6	CDS	296874	298883	.	+	0	ID=GGCAGAPI_00252;eC_number=2.7.8.12;Name=tagF_2;dbxref=COG:COG1887;gene=tagF_2;inference=ab initio prediction:Prodigal:2.6,similar to AA sequence:UniProtKB:P13485;locus_tag=GGCAGAPI_00252;product=Teichoic acid poly(glycerol phosphate) polymerase
1	Prodigal:2.6	CDS	299074	300618	.	+	0	ID=GGCAGAPI_00253;inference=ab initio prediction:Prodigal:2.6;locus_tag=GGCAGAPI_00253;product=hypothetical protein
1	Prodigal:2.6	CDS	300741	302210	.	-	0	ID=GGCAGAPI_00254;eC_number=3.1.3.1;Name=phoB;dbxref=COG:COG1785;gene=phoB;inference=ab initio prediction:Prodigal:2.6,similar to AA sequence:UniProtKB:P19405;locus_tag=GGCAGAPI_00254;product=Alkaline phosphatase 3
1	Prodigal:2.6	CDS	302508	302687	.	+	0	ID=GGCAGAPI_00255;inference=ab initio prediction:Prodigal:2.6;locus_tag=GGCAGAPI_00255;product=hypothetical protein
1	Prodigal:2.6	CDS	302718	303383	.	+	0	ID=GGCAGAPI_00256;Name=graR_1;dbxref=COG:COG0745;gene=graR_1;inference=ab initio prediction:Prodigal:2.6,similar to AA sequence:UniProtKB:Q932F1;locus_tag=GGCAGAPI_00256;product=Response regulator protein GraR
1	Prodigal:2.6	CDS	303389	304285	.	+	0	ID=GGCAGAPI_00257;eC_number=2.7.13.3;Name=graS_1;dbxref=COG:COG0642;gene=graS_1;inference=ab initio prediction:Prodigal:2.6,similar to AA sequence:UniProtKB:Q2G0D9;locus_tag=GGCAGAPI_00257;product=Sensor histidine kinase GraS
1	Prodigal:2.6	CDS	304396	305145	.	+	0	ID=GGCAGAPI_00258;Name=yxdL;dbxref=COG:COG1136;gene=yxdL;inference=ab initio prediction:Prodigal:2.6,similar to AA sequence:UniProtKB:P42423;locus_tag=GGCAGAPI_00258;product=ABC transporter ATP-binding protein YxdL
1	Prodigal:2.6	CDS	305147	307159	.	+	0	ID=GGCAGAPI_00259;Name=bceB_1;dbxref=COG:COG0577;gene=bceB_1;inference=ab initio prediction:Prodigal:2.6,similar to AA sequence:UniProtKB:O34741;locus_tag=GGCAGAPI_00259;product=Bacitracin export permease protein BceB
1	Prodigal:2.6	CDS	307263	307853	.	+	0	ID=GGCAGAPI_00260;inference=ab initio prediction:Prodigal:2.6;locus_tag=GGCAGAPI_00260;product=hypothetical protein
1	Prodigal:2.6	CDS	308375	309967	.	+	0	ID=GGCAGAPI_00261;Name=yidK;dbxref=COG:COG4146;gene=yidK;inference=ab initio prediction:Prodigal:2.6,similar to AA sequence:UniProtKB:P31448;locus_tag=GGCAGAPI_00261;product=putative symporter YidK
1	Prodigal:2.6	CDS	310097	311281	.	+	0	ID=GGCAGAPI_00262;inference=ab initio prediction:Prodigal:2.6;locus_tag=GGCAGAPI_00262;product=hypothetical protein
1	Prodigal:2.6	CDS	311278	312387	.	+	0	ID=GGCAGAPI_00263;inference=ab initio prediction:Prodigal:2.6;locus_tag=GGCAGAPI_00263;product=hypothetical protein
1	Prodigal:2.6	CDS	312514	313857	.	+	0	ID=GGCAGAPI_00264;inference=ab initio prediction:Prodigal:2.6;locus_tag=GGCAGAPI_00264;product=hypothetical protein
1	Prodigal:2.6	CDS	313863	314612	.	+	0	ID=GGCAGAPI_00265;inference=ab initio prediction:Prodigal:2.6;locus_tag=GGCAGAPI_00265;product=hypothetical protein
1	Prodigal:2.6	CDS	314769	315272	.	+	0	ID=GGCAGAPI_00266;Name=ohrR;gene=ohrR;inference=ab initio prediction:Prodigal:2.6,similar to AA sequence:UniProtKB:O34777;locus_tag=GGCAGAPI_00266;product=Organic hydroperoxide resistance transcriptional regulator
1	Prodigal:2.6	CDS	315289	316632	.	+	0	ID=GGCAGAPI_00267;eC_number=1.8.1.4;Name=pdhD_1;gene=pdhD_1;inference=ab initio prediction:Prodigal:2.6,similar to AA sequence:UniProtKB:P11959;locus_tag=GGCAGAPI_00267;product=Dihydrolipoyl dehydrogenase
1	Prodigal:2.6	CDS	316645	317121	.	+	0	ID=GGCAGAPI_00268;Name=bsaA_1;gene=bsaA_1;inference=ab initio prediction:Prodigal:2.6,similar to AA sequence:UniProtKB:P99097;locus_tag=GGCAGAPI_00268;product=Glutathione peroxidase BsaA
1	Prodigal:2.6	CDS	317434	318165	.	+	0	ID=GGCAGAPI_00269;eC_number=1.8.4.8;Name=cysH;dbxref=COG:COG0175;gene=cysH;inference=ab initio prediction:Prodigal:2.6,similar to AA sequence:UniProtKB:P94498;locus_tag=GGCAGAPI_00269;product=Phosphoadenosine phosphosulfate reductase
1	Prodigal:2.6	CDS	318421	320307	.	+	0	ID=GGCAGAPI_00270;eC_number=1.8.1.2;Name=cysJ;dbxref=COG:COG0369;gene=cysJ;inference=ab initio prediction:Prodigal:2.6,similar to AA sequence:UniProtKB:O32214;locus_tag=GGCAGAPI_00270;product=Sulfite reductase [NADPH] flavoprotein alpha-component
1	Prodigal:2.6	CDS	320327	322045	.	+	0	ID=GGCAGAPI_00271;eC_number=1.8.1.2;Name=cysI;dbxref=COG:COG0155;gene=cysI;inference=ab initio prediction:Prodigal:2.6,similar to AA sequence:UniProtKB:O32213;locus_tag=GGCAGAPI_00271;product=Sulfite reductase [NADPH] hemoprotein beta-component
1	Prodigal:2.6	CDS	322067	322846	.	+	0	ID=GGCAGAPI_00272;eC_number=2.1.1.107;Name=sumT_1;dbxref=COG:COG0007;gene=sumT_1;inference=ab initio prediction:Prodigal:2.6,similar to AA sequence:UniProtKB:O34744;locus_tag=GGCAGAPI_00272;product=Uroporphyrinogen-III C-methyltransferase
1	Prodigal:2.6	CDS	322921	323532	.	+	0	ID=GGCAGAPI_00273;eC_number=1.3.1.76;Name=sirC;dbxref=COG:COG1648;gene=sirC;inference=ab initio prediction:Prodigal:2.6,similar to AA sequence:UniProtKB:P61818;locus_tag=GGCAGAPI_00273;product=Precorrin-2 dehydrogenase
1	Prodigal:2.6	CDS	323553	324452	.	+	0	ID=GGCAGAPI_00274;inference=ab initio prediction:Prodigal:2.6;locus_tag=GGCAGAPI_00274;product=hypothetical protein
1	Prodigal:2.6	CDS	324476	325654	.	+	0	ID=GGCAGAPI_00275;eC_number=2.7.7.4;Name=sat;dbxref=COG:COG2046;gene=sat;inference=ab initio prediction:Prodigal:2.6,similar to AA sequence:UniProtKB:O34764;locus_tag=GGCAGAPI_00275;product=Sulfate adenylyltransferase
1	Prodigal:2.6	CDS	325670	326269	.	+	0	ID=GGCAGAPI_00276;eC_number=2.7.1.25;Name=cysC;dbxref=COG:COG0529;gene=cysC;inference=ab initio prediction:Prodigal:2.6,similar to AA sequence:UniProtKB:O34577;locus_tag=GGCAGAPI_00276;product=putative adenylyl-sulfate kinase
1	Prodigal:2.6	CDS	326593	326898	.	+	0	ID=GGCAGAPI_00277;Name=zipA;gene=zipA;inference=ab initio prediction:Prodigal:2.6,protein motif:HAMAP:MF_00509;locus_tag=GGCAGAPI_00277;product=Cell division protein ZipA
1	Prodigal:2.6	CDS	327217	329067	.	+	0	ID=GGCAGAPI_00278;eC_number=1.1.98.6;Name=nrdD;dbxref=COG:COG1328;gene=nrdD;inference=ab initio prediction:Prodigal:2.6,similar to AA sequence:UniProtKB:P28903;locus_tag=GGCAGAPI_00278;product=Anaerobic ribonucleoside-triphosphate reductase
1	Prodigal:2.6	CDS	329064	329600	.	+	0	ID=GGCAGAPI_00279;eC_number=1.97.1.-;Name=nrdG;dbxref=COG:COG0602;gene=nrdG;inference=ab initio prediction:Prodigal:2.6,similar to AA sequence:UniProtKB:P0A9N8;locus_tag=GGCAGAPI_00279;product=Anaerobic ribonucleoside-triphosphate reductase-activating protein
1	Prodigal:2.6	CDS	329964	331262	.	+	0	ID=GGCAGAPI_00280;Name=dcuA;dbxref=COG:COG2704;gene=dcuA;inference=ab initio prediction:Prodigal:2.6,similar to AA sequence:UniProtKB:P0ABN5;locus_tag=GGCAGAPI_00280;product=Anaerobic C4-dicarboxylate transporter DcuA
1	Prodigal:2.6	CDS	331701	333305	.	+	0	ID=GGCAGAPI_00281;Name=betL;dbxref=COG:COG1292;gene=betL;inference=ab initio prediction:Prodigal:2.6,similar to AA sequence:UniProtKB:Q9X4A5;locus_tag=GGCAGAPI_00281;product=Glycine betaine transporter BetL
1	Prodigal:2.6	CDS	333353	333919	.	-	0	ID=GGCAGAPI_00282;Name=opcR;dbxref=COG:COG1510;gene=opcR;inference=ab initio prediction:Prodigal:2.6,similar to AA sequence:UniProtKB:O34709;locus_tag=GGCAGAPI_00282;product=HTH-type transcriptional repressor OpcR
1	Prodigal:2.6	CDS	334388	335878	.	+	0	ID=GGCAGAPI_00283;eC_number=1.2.1.8;Name=gbsA;dbxref=COG:COG1012;gene=gbsA;inference=ab initio prediction:Prodigal:2.6,similar to AA sequence:UniProtKB:P71016;locus_tag=GGCAGAPI_00283;product=Betaine aldehyde dehydrogenase
1	Prodigal:2.6	CDS	336038	337756	.	+	0	ID=GGCAGAPI_00284;eC_number=1.1.99.1;Name=betA;gene=betA;inference=ab initio prediction:Prodigal:2.6,similar to AA sequence:UniProtKB:P60337;locus_tag=GGCAGAPI_00284;product=Oxygen-dependent choline dehydrogenase
1	Prodigal:2.6	CDS	338078	339253	.	+	0	ID=GGCAGAPI_00285;eC_number=3.-.-.-;Name=yxeP_1;dbxref=COG:COG1473;gene=yxeP_1;inference=ab initio prediction:Prodigal:2.6,similar to AA sequence:UniProtKB:P54955;locus_tag=GGCAGAPI_00285;product=putative hydrolase YxeP
1	Prodigal:2.6	CDS	339700	339918	.	+	0	ID=GGCAGAPI_00286;inference=ab initio prediction:Prodigal:2.6;locus_tag=GGCAGAPI_00286;product=hypothetical protein
1	Prodigal:2.6	CDS	339946	340392	.	+	0	ID=GGCAGAPI_00287;eC_number=1.14.14.18;Name=hmoB;dbxref=COG:COG2329;gene=hmoB;inference=ab initio prediction:Prodigal:2.6,similar to AA sequence:UniProtKB:P38049;locus_tag=GGCAGAPI_00287;product=Heme-degrading monooxygenase HmoB
1	Prodigal:2.6	CDS	340729	342324	.	+	0	ID=GGCAGAPI_00288;eC_number=6.2.1.1;Name=acsA;dbxref=COG:COG0365;gene=acsA;inference=ab initio prediction:Prodigal:2.6,similar to AA sequence:UniProtKB:P39062;locus_tag=GGCAGAPI_00288;product=Acetyl-coenzyme A synthetase
1	Prodigal:2.6	CDS	342672	345299	.	+	0	ID=GGCAGAPI_00289;eC_number=2.7.9.1;Name=ppdK;dbxref=COG:COG0574;gene=ppdK;inference=ab initio prediction:Prodigal:2.6,similar to AA sequence:UniProtKB:P22983;locus_tag=GGCAGAPI_00289;product=Pyruvate%2C phosphate dikinase
1	Prodigal:2.6	CDS	345301	346119	.	+	0	ID=GGCAGAPI_00290;eC_number=2.7.11.32;Name=yqfL_1;dbxref=COG:COG1806;gene=yqfL_1;inference=ab initio prediction:Prodigal:2.6,similar to AA sequence:UniProtKB:P54470;locus_tag=GGCAGAPI_00290;product=Putative pyruvate%2C phosphate dikinase regulatory protein
1	Prodigal:2.6	CDS	346298	347827	.	+	0	ID=GGCAGAPI_00291;eC_number=1.1.5.4;Name=mqo2_3;gene=mqo2_3;inference=ab initio prediction:Prodigal:2.6,similar to AA sequence:UniProtKB:P99115;locus_tag=GGCAGAPI_00291;product=putative malate:quinone oxidoreductase 2
1	Prodigal:2.6	CDS	348222	349145	.	+	0	ID=GGCAGAPI_00292;inference=ab initio prediction:Prodigal:2.6;locus_tag=GGCAGAPI_00292;product=hypothetical protein
1	Prodigal:2.6	CDS	349278	350168	.	-	0	ID=GGCAGAPI_00293;eC_number=4.1.2.13;Name=fda;gene=fda;inference=ab initio prediction:Prodigal:2.6,similar to AA sequence:UniProtKB:P99117;locus_tag=GGCAGAPI_00293;product=Fructose-bisphosphate aldolase class 1
1	Prodigal:2.6	CDS	350473	351834	.	-	0	ID=GGCAGAPI_00294;eC_number=1.11.1.1;Name=npr;dbxref=COG:COG0446;gene=npr;inference=ab initio prediction:Prodigal:2.6,similar to AA sequence:UniProtKB:P37062;locus_tag=GGCAGAPI_00294;product=NADH peroxidase
1	Prodigal:2.6	CDS	352444	352632	.	+	0	ID=GGCAGAPI_00295;inference=ab initio prediction:Prodigal:2.6;locus_tag=GGCAGAPI_00295;product=hypothetical protein
1	Prodigal:2.6	CDS	352627	353217	.	-	0	ID=GGCAGAPI_00296;inference=ab initio prediction:Prodigal:2.6;locus_tag=GGCAGAPI_00296;product=hypothetical protein
1	Prodigal:2.6	CDS	353489	354418	.	+	0	ID=GGCAGAPI_00297;inference=ab initio prediction:Prodigal:2.6;locus_tag=GGCAGAPI_00297;product=hypothetical protein
1	Prodigal:2.6	CDS	354522	354953	.	-	0	ID=GGCAGAPI_00298;inference=ab initio prediction:Prodigal:2.6;locus_tag=GGCAGAPI_00298;product=hypothetical protein
1	Prodigal:2.6	CDS	355219	356556	.	+	0	ID=GGCAGAPI_00299;eC_number=5.1.1.21;dbxref=COG:COG0160;inference=ab initio prediction:Prodigal:2.6,similar to AA sequence:UniProtKB:M1GRN3;locus_tag=GGCAGAPI_00299;product=Isoleucine 2-epimerase
1	Prodigal:2.6	CDS	356684	358135	.	-	0	ID=GGCAGAPI_00300;Name=yhdG_1;dbxref=COG:COG0531;gene=yhdG_1;inference=ab initio prediction:Prodigal:2.6,similar to AA sequence:UniProtKB:O07576;locus_tag=GGCAGAPI_00300;product=putative amino acid permease YhdG
1	Prodigal:2.6	CDS	358730	359560	.	+	0	ID=GGCAGAPI_00301;Name=gltC_1;gene=gltC_1;inference=ab initio prediction:Prodigal:2.6,similar to AA sequence:UniProtKB:P20668;locus_tag=GGCAGAPI_00301;product=HTH-type transcriptional regulator GltC
1	Prodigal:2.6	CDS	360394	361344	.	+	0	ID=GGCAGAPI_00302;eC_number=1.1.1.27;Name=ldh2;dbxref=COG:COG0039;gene=ldh2;inference=ab initio prediction:Prodigal:2.6,similar to AA sequence:UniProtKB:Q5HCV0;locus_tag=GGCAGAPI_00302;product=L-lactate dehydrogenase 2
1	Prodigal:2.6	CDS	361407	363071	.	+	0	ID=GGCAGAPI_00303;eC_number=2.2.1.6;Name=alsS;dbxref=COG:COG0028;gene=alsS;inference=ab initio prediction:Prodigal:2.6,similar to AA sequence:UniProtKB:Q04789;locus_tag=GGCAGAPI_00303;product=Acetolactate synthase
1	Prodigal:2.6	CDS	363183	363887	.	+	0	ID=GGCAGAPI_00304;eC_number=4.1.1.5;Name=aldC;dbxref=COG:COG3527;gene=aldC;inference=ab initio prediction:Prodigal:2.6,similar to AA sequence:UniProtKB:Q8L208;locus_tag=GGCAGAPI_00304;product=Alpha-acetolactate decarboxylase
1	Prodigal:2.6	CDS	364286	365188	.	-	0	ID=GGCAGAPI_00305;eC_number=1.1.1.169;dbxref=COG:COG1893;inference=ab initio prediction:Prodigal:2.6,similar to AA sequence:UniProtKB:P9WIL1;locus_tag=GGCAGAPI_00305;product=Putative 2-dehydropantoate 2-reductase
1	Prodigal:2.6	CDS	365258	366049	.	+	0	ID=GGCAGAPI_00306;eC_number=2.1.2.11;Name=panB;gene=panB;inference=ab initio prediction:Prodigal:2.6,similar to AA sequence:UniProtKB:P65656;locus_tag=GGCAGAPI_00306;product=3-methyl-2-oxobutanoate hydroxymethyltransferase
1	Prodigal:2.6	CDS	366042	366902	.	+	0	ID=GGCAGAPI_00307;eC_number=6.3.2.1;Name=panC;gene=panC;inference=ab initio prediction:Prodigal:2.6,similar to AA sequence:UniProtKB:Q6GDK5;locus_tag=GGCAGAPI_00307;product=Pantothenate synthetase
1	Prodigal:2.6	CDS	366886	367281	.	+	0	ID=GGCAGAPI_00308;eC_number=4.1.1.11;Name=panD;dbxref=COG:COG0853;gene=panD;inference=ab initio prediction:Prodigal:2.6,similar to AA sequence:UniProtKB:Q2FV23;locus_tag=GGCAGAPI_00308;product=Aspartate 1-decarboxylase
1	Prodigal:2.6	CDS	367705	368715	.	+	0	ID=GGCAGAPI_00309;inference=ab initio prediction:Prodigal:2.6;locus_tag=GGCAGAPI_00309;product=hypothetical protein
1	Prodigal:2.6	CDS	368719	370050	.	+	0	ID=GGCAGAPI_00310;Name=tcaA_1;gene=tcaA_1;inference=ab initio prediction:Prodigal:2.6,similar to AA sequence:UniProtKB:A6U483;locus_tag=GGCAGAPI_00310;product=Membrane-associated protein TcaA
1	Prodigal:2.6	CDS	370327	371043	.	+	0	ID=GGCAGAPI_00311;eC_number=1.17.99.6;Name=queH;gene=queH;inference=ab initio prediction:Prodigal:2.6,similar to AA sequence:UniProtKB:A0A0H2VKG8;locus_tag=GGCAGAPI_00311;product=Epoxyqueuosine reductase QueH
1	Prodigal:2.6	CDS	371326	371481	.	+	0	ID=GGCAGAPI_00312;inference=ab initio prediction:Prodigal:2.6;locus_tag=GGCAGAPI_00312;product=hypothetical protein
1	Prodigal:2.6	CDS	371612	371881	.	-	0	ID=GGCAGAPI_00313;inference=ab initio prediction:Prodigal:2.6;locus_tag=GGCAGAPI_00313;product=hypothetical protein
1	Prodigal:2.6	CDS	371975	373039	.	-	0	ID=GGCAGAPI_00314;eC_number=1.3.5.2;Name=pyrD;dbxref=COG:COG0167;gene=pyrD;inference=ab initio prediction:Prodigal:2.6,similar to AA sequence:UniProtKB:P9WHL1;locus_tag=GGCAGAPI_00314;product=Dihydroorotate dehydrogenase (quinone)
1	Prodigal:2.6	CDS	373263	374120	.	+	0	ID=GGCAGAPI_00315;inference=ab initio prediction:Prodigal:2.6;locus_tag=GGCAGAPI_00315;product=hypothetical protein
1	Prodigal:2.6	CDS	374327	375706	.	+	0	ID=GGCAGAPI_00316;Name=cycA_1;dbxref=COG:COG1113;gene=cycA_1;inference=ab initio prediction:Prodigal:2.6,similar to AA sequence:UniProtKB:P0AAE0;locus_tag=GGCAGAPI_00316;product=D-serine/D-alanine/glycine transporter
1	Prodigal:2.6	CDS	376008	377066	.	+	0	ID=GGCAGAPI_00317;inference=ab initio prediction:Prodigal:2.6;locus_tag=GGCAGAPI_00317;product=hypothetical protein
1	Prodigal:2.6	CDS	377167	378591	.	+	0	ID=GGCAGAPI_00318;eC_number=2.7.4.-;Name=pap;dbxref=COG:COG2326;gene=pap;inference=ab initio prediction:Prodigal:2.6,similar to AA sequence:UniProtKB:Q83XD3;locus_tag=GGCAGAPI_00318;product=Polyphosphate:AMP phosphotransferase
1	Prodigal:2.6	CDS	378621	378725	.	+	0	ID=GGCAGAPI_00319;inference=ab initio prediction:Prodigal:2.6;locus_tag=GGCAGAPI_00319;product=hypothetical protein
1	Prodigal:2.6	CDS	379247	379954	.	+	0	ID=GGCAGAPI_00320;eC_number=3.2.-.-;Name=isaA;gene=isaA;inference=ab initio prediction:Prodigal:2.6,similar to AA sequence:UniProtKB:Q2FV52;locus_tag=GGCAGAPI_00320;product=putative transglycosylase IsaA
1	Prodigal:2.6	CDS	380459	382267	.	+	0	ID=GGCAGAPI_00321;eC_number=2.3.1.-;Name=oatA_1;gene=oatA_1;inference=ab initio prediction:Prodigal:2.6,similar to AA sequence:UniProtKB:Q7A3D6;locus_tag=GGCAGAPI_00321;product=O-acetyltransferase OatA
1	Prodigal:2.6	CDS	382866	383639	.	+	0	ID=GGCAGAPI_00322;Name=ssaA_1;dbxref=COG:COG3942;gene=ssaA_1;inference=ab initio prediction:Prodigal:2.6,similar to AA sequence:UniProtKB:Q2FV55;locus_tag=GGCAGAPI_00322;product=Staphylococcal secretory antigen SsaA
1	Prodigal:2.6	CDS	383704	383841	.	+	0	ID=GGCAGAPI_00323;inference=ab initio prediction:Prodigal:2.6;locus_tag=GGCAGAPI_00323;product=hypothetical protein
1	Prodigal:2.6	CDS	383966	385126	.	+	0	ID=GGCAGAPI_00324;eC_number=2.6.1.-;Name=bacF;dbxref=COG:COG0436;gene=bacF;inference=ab initio prediction:Prodigal:2.6,similar to AA sequence:UniProtKB:P39643;locus_tag=GGCAGAPI_00324;product=Transaminase BacF
1	Prodigal:2.6	CDS	385139	386137	.	+	0	ID=GGCAGAPI_00325;eC_number=1.1.1.28;Name=ldhD_1;dbxref=COG:COG1052;gene=ldhD_1;inference=ab initio prediction:Prodigal:2.6,similar to AA sequence:UniProtKB:P72357;locus_tag=GGCAGAPI_00325;product=D-lactate dehydrogenase
1	Prodigal:2.6	CDS	386191	386397	.	-	0	ID=GGCAGAPI_00326;Name=copZ_1;dbxref=COG:COG2608;gene=copZ_1;inference=ab initio prediction:Prodigal:2.6,similar to AA sequence:UniProtKB:Q2FV63;locus_tag=GGCAGAPI_00326;product=Copper chaperone CopZ
1	Prodigal:2.6	CDS	386529	388913	.	-	0	ID=GGCAGAPI_00327;eC_number=3.6.3.54;Name=copA_1;dbxref=COG:COG2217;gene=copA_1;inference=ab initio prediction:Prodigal:2.6,similar to AA sequence:UniProtKB:Q2FV64;locus_tag=GGCAGAPI_00327;product=Copper-exporting P-type ATPase
1	Prodigal:2.6	CDS	389150	389356	.	-	0	ID=GGCAGAPI_00328;inference=ab initio prediction:Prodigal:2.6;locus_tag=GGCAGAPI_00328;product=hypothetical protein
1	Prodigal:2.6	CDS	389559	390428	.	+	0	ID=GGCAGAPI_00329;eC_number=1.-.-.-;Name=ydaD;gene=ydaD;inference=ab initio prediction:Prodigal:2.6,similar to AA sequence:UniProtKB:P80873;locus_tag=GGCAGAPI_00329;product=General stress protein 39
1	Prodigal:2.6	CDS	390930	392474	.	+	0	ID=GGCAGAPI_00330;eC_number=1.2.1.88;Name=rocA;gene=rocA;inference=ab initio prediction:Prodigal:2.6,similar to AA sequence:UniProtKB:P99076;locus_tag=GGCAGAPI_00330;product=1-pyrroline-5-carboxylate dehydrogenase
1	Prodigal:2.6	CDS	392763	392990	.	+	0	ID=GGCAGAPI_00331;inference=ab initio prediction:Prodigal:2.6;locus_tag=GGCAGAPI_00331;product=hypothetical protein
1	Prodigal:2.6	CDS	392996	394990	.	+	0	ID=GGCAGAPI_00332;Name=feoB;dbxref=COG:COG0370;gene=feoB;inference=ab initio prediction:Prodigal:2.6,similar to AA sequence:UniProtKB:Q8GNS3;locus_tag=GGCAGAPI_00332;product=Fe(2+) transporter FeoB
1	Prodigal:2.6	CDS	395005	395187	.	+	0	ID=GGCAGAPI_00333;inference=ab initio prediction:Prodigal:2.6;locus_tag=GGCAGAPI_00333;product=hypothetical protein
1	Prodigal:2.6	CDS	395370	395834	.	+	0	ID=GGCAGAPI_00334;inference=ab initio prediction:Prodigal:2.6;locus_tag=GGCAGAPI_00334;product=hypothetical protein
1	Prodigal:2.6	CDS	396139	396657	.	+	0	ID=GGCAGAPI_00335;eC_number=2.1.1.63;Name=ogt;dbxref=COG:COG0350;gene=ogt;inference=ab initio prediction:Prodigal:2.6,similar to AA sequence:UniProtKB:P9WJW5;locus_tag=GGCAGAPI_00335;product=Methylated-DNA--protein-cysteine methyltransferase
1	Prodigal:2.6	CDS	396909	398075	.	-	0	ID=GGCAGAPI_00336;eC_number=2.3.3.10;Name=mvaS;dbxref=COG:COG3425;gene=mvaS;inference=ab initio prediction:Prodigal:2.6,similar to AA sequence:UniProtKB:Q9FD71;locus_tag=GGCAGAPI_00336;product=Hydroxymethylglutaryl-CoA synthase
1	Prodigal:2.6	CDS	398320	399597	.	+	0	ID=GGCAGAPI_00337;eC_number=1.1.1.88;Name=mvaA;gene=mvaA;inference=ab initio prediction:Prodigal:2.6,similar to AA sequence:UniProtKB:P13702;locus_tag=GGCAGAPI_00337;product=3-hydroxy-3-methylglutaryl-coenzyme A reductase
1	Prodigal:2.6	CDS	399674	400105	.	-	0	ID=GGCAGAPI_00338;Name=ssaA_2;dbxref=COG:COG3942;gene=ssaA_2;inference=ab initio prediction:Prodigal:2.6,similar to AA sequence:UniProtKB:Q2FV55;locus_tag=GGCAGAPI_00338;product=Staphylococcal secretory antigen SsaA
1	Prodigal:2.6	CDS	400362	400559	.	-	0	ID=GGCAGAPI_00339;inference=ab initio prediction:Prodigal:2.6;locus_tag=GGCAGAPI_00339;product=hypothetical protein
1	Prodigal:2.6	CDS	400765	401649	.	+	0	ID=GGCAGAPI_00340;Name=cynR;gene=cynR;inference=ab initio prediction:Prodigal:2.6,similar to AA sequence:UniProtKB:P27111;locus_tag=GGCAGAPI_00340;product=HTH-type transcriptional regulator CynR
1	Prodigal:2.6	CDS	401962	402354	.	+	0	ID=GGCAGAPI_00341;Name=cidA;dbxref=COG:COG1380;gene=cidA;inference=ab initio prediction:Prodigal:2.6,similar to AA sequence:UniProtKB:P60647;locus_tag=GGCAGAPI_00341;product=Holin-like protein CidA
1	Prodigal:2.6	CDS	402351	403040	.	+	0	ID=GGCAGAPI_00342;Name=cidB;dbxref=COG:COG1346;gene=cidB;inference=ab initio prediction:Prodigal:2.6,similar to AA sequence:UniProtKB:P60639;locus_tag=GGCAGAPI_00342;product=Holin-like protein CidB
1	Prodigal:2.6	CDS	403090	404829	.	+	0	ID=GGCAGAPI_00343;Name=ydaP;dbxref=COG:COG0028;gene=ydaP;inference=ab initio prediction:Prodigal:2.6,similar to AA sequence:UniProtKB:P96591;locus_tag=GGCAGAPI_00343;product=Putative thiamine pyrophosphate-containing protein YdaP
1	Prodigal:2.6	CDS	405073	407100	.	+	0	ID=GGCAGAPI_00344;eC_number=2.7.1.199;Name=ptsG;gene=ptsG;inference=ab initio prediction:Prodigal:2.6,similar to AA sequence:UniProtKB:Q7A807;locus_tag=GGCAGAPI_00344;product=PTS system glucose-specific EIICBA component
1	Prodigal:2.6	CDS	407120	407500	.	+	0	ID=GGCAGAPI_00345;inference=ab initio prediction:Prodigal:2.6;locus_tag=GGCAGAPI_00345;product=hypothetical protein
1	Prodigal:2.6	CDS	407562	408329	.	+	0	ID=GGCAGAPI_00346;inference=ab initio prediction:Prodigal:2.6;locus_tag=GGCAGAPI_00346;product=hypothetical protein
1	Prodigal:2.6	CDS	408394	409446	.	-	0	ID=GGCAGAPI_00347;eC_number=1.1.1.1;Name=adh_1;dbxref=COG:COG1063;gene=adh_1;inference=ab initio prediction:Prodigal:2.6,similar to AA sequence:UniProtKB:Q0KDL6;locus_tag=GGCAGAPI_00347;product=Alcohol dehydrogenase
1	Prodigal:2.6	CDS	409669	409995	.	+	0	ID=GGCAGAPI_00348;inference=ab initio prediction:Prodigal:2.6;locus_tag=GGCAGAPI_00348;product=hypothetical protein
1	Prodigal:2.6	CDS	410178	411026	.	+	0	ID=GGCAGAPI_00349;inference=ab initio prediction:Prodigal:2.6;locus_tag=GGCAGAPI_00349;product=hypothetical protein
1	Prodigal:2.6	CDS	411109	412089	.	+	0	ID=GGCAGAPI_00350;eC_number=3.1.1.-;Name=lipR;dbxref=COG:COG0657;gene=lipR;inference=ab initio prediction:Prodigal:2.6,similar to AA sequence:UniProtKB:P9WK85;locus_tag=GGCAGAPI_00350;product=Putative acetyl-hydrolase LipR
1	Prodigal:2.6	CDS	412161	412478	.	-	0	ID=GGCAGAPI_00351;inference=ab initio prediction:Prodigal:2.6;locus_tag=GGCAGAPI_00351;product=hypothetical protein
1	Prodigal:2.6	CDS	412926	414083	.	+	0	ID=GGCAGAPI_00352;Name=capB;gene=capB;inference=ab initio prediction:Prodigal:2.6,similar to AA sequence:UniProtKB:P19580;locus_tag=GGCAGAPI_00352;product=Capsule biosynthesis protein CapB
1	Prodigal:2.6	CDS	414085	414537	.	+	0	ID=GGCAGAPI_00353;Name=capC;gene=capC;inference=ab initio prediction:Prodigal:2.6,similar to AA sequence:UniProtKB:P19581;locus_tag=GGCAGAPI_00353;product=Capsule biosynthesis protein CapC
1	Prodigal:2.6	CDS	414561	415634	.	+	0	ID=GGCAGAPI_00354;Name=capA_2;gene=capA_2;inference=ab initio prediction:Prodigal:2.6,similar to AA sequence:UniProtKB:P19579;locus_tag=GGCAGAPI_00354;product=Capsule biosynthesis protein CapA
1	Prodigal:2.6	CDS	415609	415785	.	+	0	ID=GGCAGAPI_00355;inference=ab initio prediction:Prodigal:2.6;locus_tag=GGCAGAPI_00355;product=hypothetical protein
1	Prodigal:2.6	CDS	415788	417392	.	+	0	ID=GGCAGAPI_00356;eC_number=2.3.2.-;Name=capD;gene=capD;inference=ab initio prediction:Prodigal:2.6,similar to AA sequence:UniProtKB:Q51693;locus_tag=GGCAGAPI_00356;product=Capsule biosynthesis protein CapD proenzyme
1	Prodigal:2.6	CDS	417648	418529	.	+	0	ID=GGCAGAPI_00357;Name=glcU_1;dbxref=COG:COG4975;gene=glcU_1;inference=ab initio prediction:Prodigal:2.6,similar to AA sequence:UniProtKB:P40419;locus_tag=GGCAGAPI_00357;product=putative glucose uptake protein GlcU
1	Prodigal:2.6	CDS	418551	418955	.	+	0	ID=GGCAGAPI_00358;eC_number=5.4.99.62;Name=rbsD;dbxref=COG:COG1869;gene=rbsD;inference=ab initio prediction:Prodigal:2.6,similar to AA sequence:UniProtKB:Q2G1A5;locus_tag=GGCAGAPI_00358;product=D-ribose pyranase
1	Prodigal:2.6	CDS	419009	419932	.	+	0	ID=GGCAGAPI_00359;Name=rbsK/rbiA;gene=rbsK/rbiA;inference=ab initio prediction:Prodigal:2.6,similar to AA sequence:UniProtKB:P83534;locus_tag=GGCAGAPI_00359;product=Bifunctional ribokinase/ribose-5-phosphate isomerase A
1	Prodigal:2.6	CDS	420223	421713	.	+	0	ID=GGCAGAPI_00360;eC_number=2.7.1.17;Name=xylB_1;dbxref=COG:COG1070;gene=xylB_1;inference=ab initio prediction:Prodigal:2.6,similar to AA sequence:UniProtKB:P35850;locus_tag=GGCAGAPI_00360;product=Xylulose kinase
1	Prodigal:2.6	CDS	421988	422773	.	+	0	ID=GGCAGAPI_00361;inference=ab initio prediction:Prodigal:2.6;locus_tag=GGCAGAPI_00361;product=hypothetical protein
1	Prodigal:2.6	CDS	423426	424469	.	+	0	ID=GGCAGAPI_00362;inference=ab initio prediction:Prodigal:2.6;locus_tag=GGCAGAPI_00362;product=hypothetical protein
1	Prodigal:2.6	CDS	424469	425152	.	+	0	ID=GGCAGAPI_00363;eC_number=4.3.1.17;Name=sdhB;gene=sdhB;inference=ab initio prediction:Prodigal:2.6,similar to AA sequence:UniProtKB:P33074;locus_tag=GGCAGAPI_00363;product=L-serine dehydratase%2C beta chain
1	Prodigal:2.6	CDS	425165	426064	.	+	0	ID=GGCAGAPI_00364;eC_number=4.3.1.17;Name=sdhA;gene=sdhA;inference=ab initio prediction:Prodigal:2.6,similar to AA sequence:UniProtKB:P33073;locus_tag=GGCAGAPI_00364;product=L-serine dehydratase%2C alpha chain
1	Prodigal:2.6	CDS	426551	427624	.	+	0	ID=GGCAGAPI_00365;inference=ab initio prediction:Prodigal:2.6;locus_tag=GGCAGAPI_00365;product=hypothetical protein
1	Prodigal:2.6	CDS	427854	428009	.	-	0	ID=GGCAGAPI_00366;inference=ab initio prediction:Prodigal:2.6;locus_tag=GGCAGAPI_00366;product=hypothetical protein
1	Prodigal:2.6	CDS	428575	429069	.	-	0	ID=GGCAGAPI_00367;eC_number=2.3.1.-;Name=pitA_1;dbxref=COG:COG1247;gene=pitA_1;inference=ab initio prediction:Prodigal:2.6,similar to AA sequence:UniProtKB:Q9HUU7;locus_tag=GGCAGAPI_00367;product=L-methionine sulfoximine/L-methionine sulfone acetyltransferase
1	Prodigal:2.6	CDS	429235	429846	.	+	0	ID=GGCAGAPI_00368;inference=ab initio prediction:Prodigal:2.6;locus_tag=GGCAGAPI_00368;product=hypothetical protein
1	Prodigal:2.6	CDS	430190	430999	.	+	0	ID=GGCAGAPI_00369;eC_number=3.1.3.23;Name=ybiV;dbxref=COG:COG0561;gene=ybiV;inference=ab initio prediction:Prodigal:2.6,similar to AA sequence:UniProtKB:P75792;locus_tag=GGCAGAPI_00369;product=Sugar phosphatase YbiV
1	Prodigal:2.6	CDS	431186	432178	.	-	0	ID=GGCAGAPI_00370;eC_number=1.1.1.28;Name=ldhD_2;dbxref=COG:COG1052;gene=ldhD_2;inference=ab initio prediction:Prodigal:2.6,similar to AA sequence:UniProtKB:P72357;locus_tag=GGCAGAPI_00370;product=D-lactate dehydrogenase
1	Prodigal:2.6	CDS	432425	433087	.	+	0	ID=GGCAGAPI_00371;eC_number=1.-.-.-;inference=ab initio prediction:Prodigal:2.6,similar to AA sequence:UniProtKB:Q7A3H8;locus_tag=GGCAGAPI_00371;product=Putative NAD(P)H nitroreductase
1	Prodigal:2.6	CDS	433465	434958	.	+	0	ID=GGCAGAPI_00372;eC_number=1.2.1.3;Name=aldA_1;gene=aldA_1;inference=ab initio prediction:Prodigal:2.6,similar to AA sequence:UniProtKB:Q7A825;locus_tag=GGCAGAPI_00372;product=Putative aldehyde dehydrogenase AldA
1	Prodigal:2.6	CDS	435787	436575	.	-	0	ID=GGCAGAPI_00373;eC_number=1.13.11.2;Name=catE_1;dbxref=COG:COG2514;gene=catE_1;inference=ab initio prediction:Prodigal:2.6,similar to AA sequence:UniProtKB:P54721;locus_tag=GGCAGAPI_00373;product=Catechol-2%2C3-dioxygenase
1	Prodigal:2.6	CDS	436837	437118	.	-	0	ID=GGCAGAPI_00374;Name=yjdJ;dbxref=COG:COG2388;gene=yjdJ;inference=ab initio prediction:Prodigal:2.6,similar to AA sequence:UniProtKB:P39274;locus_tag=GGCAGAPI_00374;product=putative protein YjdJ
1	Prodigal:2.6	CDS	437321	438232	.	+	0	ID=GGCAGAPI_00375;Name=znuA_2;dbxref=COG:COG0803;gene=znuA_2;inference=ab initio prediction:Prodigal:2.6,similar to AA sequence:UniProtKB:O34966;locus_tag=GGCAGAPI_00375;product=High-affinity zinc uptake system binding-protein ZnuA
1	Prodigal:2.6	CDS	438303	439727	.	-	0	ID=GGCAGAPI_00376;eC_number=1.2.1.22;Name=aldA_2;dbxref=COG:COG1012;gene=aldA_2;inference=ab initio prediction:Prodigal:2.6,similar to AA sequence:UniProtKB:P25553;locus_tag=GGCAGAPI_00376;product=Lactaldehyde dehydrogenase
1	Prodigal:2.6	CDS	439976	441025	.	-	0	ID=GGCAGAPI_00377;inference=ab initio prediction:Prodigal:2.6;locus_tag=GGCAGAPI_00377;product=hypothetical protein
1	Prodigal:2.6	CDS	441373	443160	.	+	0	ID=GGCAGAPI_00378;Name=nhaP2;dbxref=COG:COG3263;gene=nhaP2;inference=ab initio prediction:Prodigal:2.6,similar to AA sequence:UniProtKB:Q87KV8;locus_tag=GGCAGAPI_00378;product=K(+)/H(+) antiporter NhaP2
1	Prodigal:2.6	CDS	443389	445353	.	-	0	ID=GGCAGAPI_00379;eC_number=3.1.3.11;Name=fbp;gene=fbp;inference=ab initio prediction:Prodigal:2.6,similar to AA sequence:UniProtKB:Q7A3I5;locus_tag=GGCAGAPI_00379;product=Fructose-1%2C6-bisphosphatase class 3
1	Prodigal:2.6	CDS	445527	446141	.	-	0	ID=GGCAGAPI_00380;dbxref=COG:COG0586;inference=ab initio prediction:Prodigal:2.6,similar to AA sequence:UniProtKB:P9WP09;locus_tag=GGCAGAPI_00380;product=putative membrane protein
1	Prodigal:2.6	CDS	446249	447247	.	-	0	ID=GGCAGAPI_00381;eC_number=2.7.7.80;Name=moeB_1;dbxref=COG:COG0476;gene=moeB_1;inference=ab initio prediction:Prodigal:2.6,similar to AA sequence:UniProtKB:P12282;locus_tag=GGCAGAPI_00381;product=Molybdopterin-synthase adenylyltransferase
1	Prodigal:2.6	CDS	447249	448016	.	-	0	ID=GGCAGAPI_00382;eC_number=2.8.1.10;Name=thiG;dbxref=COG:COG2022;gene=thiG;inference=ab initio prediction:Prodigal:2.6,similar to AA sequence:UniProtKB:O31618;locus_tag=GGCAGAPI_00382;product=Thiazole synthase
1	Prodigal:2.6	CDS	448018	448218	.	-	0	ID=GGCAGAPI_00383;Name=thiS;dbxref=COG:COG2104;gene=thiS;inference=ab initio prediction:Prodigal:2.6,similar to AA sequence:UniProtKB:O31617;locus_tag=GGCAGAPI_00383;product=Sulfur carrier protein ThiS
1	Prodigal:2.6	CDS	448202	449320	.	-	0	ID=GGCAGAPI_00384;eC_number=1.4.3.19;Name=thiO;dbxref=COG:COG0665;gene=thiO;inference=ab initio prediction:Prodigal:2.6,similar to AA sequence:UniProtKB:Q5L2C2;locus_tag=GGCAGAPI_00384;product=Glycine oxidase
1	Prodigal:2.6	CDS	449313	449795	.	-	0	ID=GGCAGAPI_00385;eC_number=2.5.1.3;Name=thiE_1;dbxref=COG:COG0352;gene=thiE_1;inference=ab initio prediction:Prodigal:2.6,similar to AA sequence:UniProtKB:P39594;locus_tag=GGCAGAPI_00385;product=Thiamine-phosphate synthase
1	Prodigal:2.6	CDS	450584	451858	.	+	0	ID=GGCAGAPI_00386;Name=garP;gene=garP;inference=ab initio prediction:Prodigal:2.6,similar to AA sequence:UniProtKB:P0AA80;locus_tag=GGCAGAPI_00386;product=putative galactarate transporter
1	Prodigal:2.6	CDS	452012	452302	.	+	0	ID=GGCAGAPI_00387;eC_number=1.-.-.-;Name=ycnE;dbxref=COG:COG1359;gene=ycnE;inference=ab initio prediction:Prodigal:2.6,similar to AA sequence:UniProtKB:P94425;locus_tag=GGCAGAPI_00387;product=Putative monooxygenase YcnE
1	Prodigal:2.6	CDS	452464	454380	.	+	0	ID=GGCAGAPI_00388;Name=yccS;dbxref=COG:COG1289;gene=yccS;inference=ab initio prediction:Prodigal:2.6,similar to AA sequence:UniProtKB:P75870;locus_tag=GGCAGAPI_00388;product=Inner membrane protein YccS
1	Prodigal:2.6	CDS	454458	454871	.	+	0	ID=GGCAGAPI_00389;inference=ab initio prediction:Prodigal:2.6;locus_tag=GGCAGAPI_00389;product=hypothetical protein
1	Prodigal:2.6	CDS	455135	455836	.	+	0	ID=GGCAGAPI_00390;eC_number=2.7.6.5;Name=ywaC;dbxref=COG:COG2357;gene=ywaC;inference=ab initio prediction:Prodigal:2.6,similar to AA sequence:UniProtKB:P39583;locus_tag=GGCAGAPI_00390;product=GTP pyrophosphokinase YwaC
1	Prodigal:2.6	CDS	455956	456873	.	-	0	ID=GGCAGAPI_00391;inference=ab initio prediction:Prodigal:2.6;locus_tag=GGCAGAPI_00391;product=hypothetical protein
1	Prodigal:2.6	CDS	457179	458054	.	+	0	ID=GGCAGAPI_00392;eC_number=3.1.1.2;inference=ab initio prediction:Prodigal:2.6,similar to AA sequence:UniProtKB:P22862;locus_tag=GGCAGAPI_00392;product=Arylesterase
1	Prodigal:2.6	CDS	458134	458856	.	+	0	ID=GGCAGAPI_00393;Name=merR1;gene=merR1;inference=ab initio prediction:Prodigal:2.6,similar to AA sequence:UniProtKB:P22853;locus_tag=GGCAGAPI_00393;product=Mercuric resistance operon regulatory protein
1	Prodigal:2.6	CDS	459014	460372	.	-	0	ID=GGCAGAPI_00394;Name=glpT;dbxref=COG:COG2271;gene=glpT;inference=ab initio prediction:Prodigal:2.6,similar to AA sequence:UniProtKB:P08194;locus_tag=GGCAGAPI_00394;product=Glycerol-3-phosphate transporter
1	Prodigal:2.6	CDS	460740	461420	.	+	0	ID=GGCAGAPI_00395;Name=rspR;dbxref=COG:COG1802;gene=rspR;inference=ab initio prediction:Prodigal:2.6,similar to AA sequence:UniProtKB:P0ACM2;locus_tag=GGCAGAPI_00395;product=HTH-type transcriptional repressor RspR
1	Prodigal:2.6	CDS	461444	462985	.	+	0	ID=GGCAGAPI_00396;eC_number=2.7.1.17;Name=xylB_2;dbxref=COG:COG1070;gene=xylB_2;inference=ab initio prediction:Prodigal:2.6,similar to AA sequence:UniProtKB:P35850;locus_tag=GGCAGAPI_00396;product=Xylulose kinase
1	Prodigal:2.6	CDS	463035	464393	.	+	0	ID=GGCAGAPI_00397;Name=gntT;dbxref=COG:COG2610;gene=gntT;inference=ab initio prediction:Prodigal:2.6,similar to AA sequence:UniProtKB:P39835;locus_tag=GGCAGAPI_00397;product=High-affinity gluconate transporter
1	Prodigal:2.6	CDS	464642	465508	.	+	0	ID=GGCAGAPI_00398;eC_number=2.7.7.9;Name=gtaB_2;dbxref=COG:COG1210;gene=gtaB_2;inference=ab initio prediction:Prodigal:2.6,similar to AA sequence:UniProtKB:Q2G1T6;locus_tag=GGCAGAPI_00398;product=UTP--glucose-1-phosphate uridylyltransferase
1	Prodigal:2.6	CDS	465610	465705	.	-	0	ID=GGCAGAPI_00399;inference=ab initio prediction:Prodigal:2.6;locus_tag=GGCAGAPI_00399;product=hypothetical protein
1	Prodigal:2.6	CDS	465722	467362	.	-	0	ID=GGCAGAPI_00400;eC_number=5.4.2.2;Name=pgcA;dbxref=COG:COG1109;gene=pgcA;inference=ab initio prediction:Prodigal:2.6,similar to AA sequence:UniProtKB:Q2FVC1;locus_tag=GGCAGAPI_00400;product=Phosphoglucomutase
1	Prodigal:2.6	CDS	467580	469070	.	+	0	ID=GGCAGAPI_00401;eC_number=2.4.1.52;Name=tagE_1;dbxref=COG:COG0438;gene=tagE_1;inference=ab initio prediction:Prodigal:2.6,similar to AA sequence:UniProtKB:P13484;locus_tag=GGCAGAPI_00401;product=Poly(glycerol-phosphate) alpha-glucosyltransferase
1	Prodigal:2.6	CDS	469337	469735	.	+	0	ID=GGCAGAPI_00402;eC_number=3.6.1.65;Name=nudG;dbxref=COG:COG0494;gene=nudG;inference=ab initio prediction:Prodigal:2.6,similar to AA sequence:UniProtKB:P77788;locus_tag=GGCAGAPI_00402;product=CTP pyrophosphohydrolase
1	Prodigal:2.6	CDS	469737	472595	.	+	0	ID=GGCAGAPI_00403;eC_number=3.6.4.12;Name=radD;dbxref=COG:COG1061;gene=radD;inference=ab initio prediction:Prodigal:2.6,similar to AA sequence:UniProtKB:P33919;locus_tag=GGCAGAPI_00403;product=Putative DNA repair helicase RadD
1	Prodigal:2.6	CDS	472747	472938	.	+	0	ID=GGCAGAPI_00404;inference=ab initio prediction:Prodigal:2.6;locus_tag=GGCAGAPI_00404;product=hypothetical protein
1	Prodigal:2.6	CDS	473730	474422	.	+	0	ID=GGCAGAPI_00405;eC_number=1.-.-.-;inference=ab initio prediction:Prodigal:2.6,similar to AA sequence:UniProtKB:Q7A3L9;locus_tag=GGCAGAPI_00405;product=putative oxidoreductase
1	Prodigal:2.6	CDS	474511	475767	.	+	0	ID=GGCAGAPI_00406;eC_number=3.5.1.-;Name=ylmB;dbxref=COG:COG0624;gene=ylmB;inference=ab initio prediction:Prodigal:2.6,similar to AA sequence:UniProtKB:Q9K9G9;locus_tag=GGCAGAPI_00406;product=N-formyl-4-amino-5-aminomethyl-2-methylpyrimidine deformylase
1	Prodigal:2.6	CDS	475934	478138	.	-	0	ID=GGCAGAPI_00407;eC_number=2.7.4.1;Name=ppk;dbxref=COG:COG0855;gene=ppk;inference=ab initio prediction:Prodigal:2.6,similar to AA sequence:UniProtKB:P0DP44;locus_tag=GGCAGAPI_00407;product=Polyphosphate kinase
1	Prodigal:2.6	CDS	478162	479694	.	-	0	ID=GGCAGAPI_00408;eC_number=3.6.1.40;Name=gppA;dbxref=COG:COG0248;gene=gppA;inference=ab initio prediction:Prodigal:2.6,similar to AA sequence:UniProtKB:P25552;locus_tag=GGCAGAPI_00408;product=Guanosine-5'-triphosphate%2C3'-diphosphate pyrophosphatase
1	Prodigal:2.6	CDS	480007	480825	.	+	0	ID=GGCAGAPI_00409;eC_number=1.1.1.-;Name=lvr;gene=lvr;inference=ab initio prediction:Prodigal:2.6,similar to AA sequence:UniProtKB:Q9LBG2;locus_tag=GGCAGAPI_00409;product=Levodione reductase
1	Prodigal:2.6	CDS	480988	481176	.	-	0	ID=GGCAGAPI_00410;inference=ab initio prediction:Prodigal:2.6;locus_tag=GGCAGAPI_00410;product=hypothetical protein
1	Prodigal:2.6	CDS	481193	482269	.	-	0	ID=GGCAGAPI_00411;eC_number=3.4.11.-;Name=ysdC;dbxref=COG:COG1363;gene=ysdC;inference=ab initio prediction:Prodigal:2.6,similar to AA sequence:UniProtKB:P94521;locus_tag=GGCAGAPI_00411;product=Putative aminopeptidase YsdC
1	Prodigal:2.6	CDS	482453	482920	.	+	0	ID=GGCAGAPI_00412;Name=yehR;dbxref=COG:COG4808;gene=yehR;inference=ab initio prediction:Prodigal:2.6,similar to AA sequence:UniProtKB:P33354;locus_tag=GGCAGAPI_00412;product=putative lipoprotein YehR
1	Prodigal:2.6	CDS	482973	484550	.	-	0	ID=GGCAGAPI_00413;eC_number=1.4.1.13;Name=gltB_1;gene=gltB_1;inference=ab initio prediction:Prodigal:2.6,similar to AA sequence:UniProtKB:Q05755;locus_tag=GGCAGAPI_00413;product=Glutamate synthase [NADPH] large chain
1	Prodigal:2.6	CDS	484695	485477	.	+	0	ID=GGCAGAPI_00414;inference=ab initio prediction:Prodigal:2.6;locus_tag=GGCAGAPI_00414;product=hypothetical protein
1	Prodigal:2.6	CDS	485609	485788	.	+	0	ID=GGCAGAPI_00415;inference=ab initio prediction:Prodigal:2.6;locus_tag=GGCAGAPI_00415;product=hypothetical protein
1	Prodigal:2.6	CDS	486084	486746	.	+	0	ID=GGCAGAPI_00416;eC_number=3.6.3.-;Name=fetA;dbxref=COG:COG4619;gene=fetA;inference=ab initio prediction:Prodigal:2.6,similar to AA sequence:UniProtKB:P77279;locus_tag=GGCAGAPI_00416;product=putative iron export ATP-binding protein FetA
1	Prodigal:2.6	CDS	486739	487515	.	+	0	ID=GGCAGAPI_00417;Name=fetB;dbxref=COG:COG0390;gene=fetB;inference=ab initio prediction:Prodigal:2.6,similar to AA sequence:UniProtKB:P77307;locus_tag=GGCAGAPI_00417;product=putative iron export permease protein FetB
1	Prodigal:2.6	CDS	487654	488832	.	+	0	ID=GGCAGAPI_00418;Name=pbuE;dbxref=COG:COG2814;gene=pbuE;inference=ab initio prediction:Prodigal:2.6,similar to AA sequence:UniProtKB:Q797E3;locus_tag=GGCAGAPI_00418;product=Purine efflux pump PbuE
1	Prodigal:2.6	CDS	488915	490270	.	-	0	ID=GGCAGAPI_00419;eC_number=3.1.1.-;Name=pnbA;dbxref=COG:COG2272;gene=pnbA;inference=ab initio prediction:Prodigal:2.6,similar to AA sequence:UniProtKB:P37967;locus_tag=GGCAGAPI_00419;product=Para-nitrobenzyl esterase
1	Prodigal:2.6	CDS	490587	492266	.	-	0	ID=GGCAGAPI_00420;Name=yveA;dbxref=COG:COG0531;gene=yveA;inference=ab initio prediction:Prodigal:2.6,similar to AA sequence:UniProtKB:O07002;locus_tag=GGCAGAPI_00420;product=Aspartate-proton symporter
1	Prodigal:2.6	CDS	492866	493918	.	-	0	ID=GGCAGAPI_00421;eC_number=1.-.-.-;Name=ydjJ;dbxref=COG:COG1063;gene=ydjJ;inference=ab initio prediction:Prodigal:2.6,similar to AA sequence:UniProtKB:P77280;locus_tag=GGCAGAPI_00421;product=putative zinc-type alcohol dehydrogenase-like protein YdjJ
1	Prodigal:2.6	CDS	494408	495664	.	+	0	ID=GGCAGAPI_00422;eC_number=3.6.3.32;Name=opuCA_2;gene=opuCA_2;inference=ab initio prediction:Prodigal:2.6,similar to AA sequence:UniProtKB:G2JZ44;locus_tag=GGCAGAPI_00422;product=Carnitine transport ATP-binding protein OpuCA
1	Prodigal:2.6	CDS	495667	496302	.	+	0	ID=GGCAGAPI_00423;Name=opuCB_2;gene=opuCB_2;inference=ab initio prediction:Prodigal:2.6,similar to AA sequence:UniProtKB:G2JZ43;locus_tag=GGCAGAPI_00423;product=Carnitine transport permease protein OpuCB
1	Prodigal:2.6	CDS	496319	497263	.	+	0	ID=GGCAGAPI_00424;Name=opuBC;dbxref=COG:COG1732;gene=opuBC;inference=ab initio prediction:Prodigal:2.6,similar to AA sequence:UniProtKB:Q45462;locus_tag=GGCAGAPI_00424;product=Choline-binding protein
1	Prodigal:2.6	CDS	497263	497958	.	+	0	ID=GGCAGAPI_00425;Name=opuCD_2;dbxref=COG:COG1174;gene=opuCD_2;inference=ab initio prediction:Prodigal:2.6,similar to AA sequence:UniProtKB:O34742;locus_tag=GGCAGAPI_00425;product=Glycine betaine/carnitine/choline transport system permease protein OpuCD
1	Prodigal:2.6	CDS	498140	498841	.	-	0	ID=GGCAGAPI_00426;Name=lrgB;dbxref=COG:COG1346;gene=lrgB;inference=ab initio prediction:Prodigal:2.6,similar to AA sequence:UniProtKB:P60643;locus_tag=GGCAGAPI_00426;product=Antiholin-like protein LrgB
1	Prodigal:2.6	CDS	498845	499303	.	-	0	ID=GGCAGAPI_00427;Name=lrgA;dbxref=COG:COG1380;gene=lrgA;inference=ab initio prediction:Prodigal:2.6,similar to AA sequence:UniProtKB:P72358;locus_tag=GGCAGAPI_00427;product=Antiholin-like protein LrgA
1	Prodigal:2.6	CDS	499438	500196	.	-	0	ID=GGCAGAPI_00428;Name=lytR;dbxref=COG:COG3279;gene=lytR;inference=ab initio prediction:Prodigal:2.6,similar to AA sequence:UniProtKB:P60611;locus_tag=GGCAGAPI_00428;product=Sensory transduction protein LytR
1	Prodigal:2.6	CDS	500177	501952	.	-	0	ID=GGCAGAPI_00429;eC_number=2.7.13.3;Name=ypdA;dbxref=COG:COG3275;gene=ypdA;inference=ab initio prediction:Prodigal:2.6,similar to AA sequence:UniProtKB:P0AA93;locus_tag=GGCAGAPI_00429;product=Sensor histidine kinase YpdA
1	Prodigal:2.6	CDS	502376	503776	.	+	0	ID=GGCAGAPI_00430;Name=norB_2;dbxref=COG:COG0477;gene=norB_2;inference=ab initio prediction:Prodigal:2.6,similar to AA sequence:UniProtKB:Q2FYJ5;locus_tag=GGCAGAPI_00430;product=Quinolone resistance protein NorB
1	Prodigal:2.6	CDS	504200	505132	.	+	0	ID=GGCAGAPI_00431;eC_number=1.1.1.169;Name=panE_2;dbxref=COG:COG1893;gene=panE_2;inference=ab initio prediction:Prodigal:2.6,similar to AA sequence:UniProtKB:P0A9J4;locus_tag=GGCAGAPI_00431;product=2-dehydropantoate 2-reductase
1	Prodigal:2.6	CDS	505255	506091	.	-	0	ID=GGCAGAPI_00432;Name=yidC_1;gene=yidC_1;inference=ab initio prediction:Prodigal:2.6,similar to AA sequence:UniProtKB:P65629;locus_tag=GGCAGAPI_00432;product=Membrane protein insertase YidC
1	Prodigal:2.6	CDS	506252	507769	.	-	0	ID=GGCAGAPI_00433;Name=flp;gene=flp;inference=ab initio prediction:Prodigal:2.6,similar to AA sequence:UniProtKB:Q7A3Q5;locus_tag=GGCAGAPI_00433;product=Protein flp
1	Prodigal:2.6	CDS	508056	509885	.	+	0	ID=GGCAGAPI_00434;inference=ab initio prediction:Prodigal:2.6;locus_tag=GGCAGAPI_00434;product=hypothetical protein
1	Prodigal:2.6	CDS	510033	511409	.	-	0	ID=GGCAGAPI_00435;Name=cycA_2;dbxref=COG:COG1113;gene=cycA_2;inference=ab initio prediction:Prodigal:2.6,similar to AA sequence:UniProtKB:P0AAE0;locus_tag=GGCAGAPI_00435;product=D-serine/D-alanine/glycine transporter
1	Prodigal:2.6	CDS	511727	512536	.	+	0	ID=GGCAGAPI_00436;eC_number=3.1.4.53;Name=cpdA_1;gene=cpdA_1;inference=ab initio prediction:Prodigal:2.6,protein motif:HAMAP:MF_00905;locus_tag=GGCAGAPI_00436;product=3'%2C5'-cyclic adenosine monophosphate phosphodiesterase CpdA
1	Prodigal:2.6	CDS	512599	513207	.	-	0	ID=GGCAGAPI_00437;inference=ab initio prediction:Prodigal:2.6;locus_tag=GGCAGAPI_00437;product=hypothetical protein
1	Prodigal:2.6	CDS	513514	514713	.	-	0	ID=GGCAGAPI_00438;Name=bcr_1;gene=bcr_1;inference=ab initio prediction:Prodigal:2.6,similar to AA sequence:UniProtKB:P28246;locus_tag=GGCAGAPI_00438;product=Bicyclomycin resistance protein
1	Prodigal:2.6	CDS	514977	515678	.	-	0	ID=GGCAGAPI_00439;inference=ab initio prediction:Prodigal:2.6;locus_tag=GGCAGAPI_00439;product=hypothetical protein
1	Prodigal:2.6	CDS	515709	516860	.	-	0	ID=GGCAGAPI_00440;eC_number=2.7.1.165;Name=garK_1;dbxref=COG:COG1929;gene=garK_1;inference=ab initio prediction:Prodigal:2.6,similar to AA sequence:UniProtKB:P23524;locus_tag=GGCAGAPI_00440;product=Glycerate 2-kinase
1	Prodigal:2.6	CDS	517144	518616	.	+	0	ID=GGCAGAPI_00441;inference=ab initio prediction:Prodigal:2.6;locus_tag=GGCAGAPI_00441;product=hypothetical protein
1	Prodigal:2.6	CDS	518637	519023	.	+	0	ID=GGCAGAPI_00442;inference=ab initio prediction:Prodigal:2.6;locus_tag=GGCAGAPI_00442;product=hypothetical protein
1	Prodigal:2.6	CDS	519308	520195	.	+	0	ID=GGCAGAPI_00443;Name=fieF;dbxref=COG:COG0053;gene=fieF;inference=ab initio prediction:Prodigal:2.6,similar to AA sequence:UniProtKB:P69380;locus_tag=GGCAGAPI_00443;product=Ferrous-iron efflux pump FieF
1	Prodigal:2.6	CDS	520471	521157	.	+	0	ID=GGCAGAPI_00444;eC_number=5.4.2.11;Name=gpmA_1;gene=gpmA_1;inference=ab initio prediction:Prodigal:2.6,similar to AA sequence:UniProtKB:P99153;locus_tag=GGCAGAPI_00444;product=2%2C3-bisphosphoglycerate-dependent phosphoglycerate mutase
1	Prodigal:2.6	CDS	521662	522450	.	+	0	ID=GGCAGAPI_00445;Name=tcyA;dbxref=COG:COG0834;gene=tcyA;inference=ab initio prediction:Prodigal:2.6,similar to AA sequence:UniProtKB:P42199;locus_tag=GGCAGAPI_00445;product=L-cystine-binding protein TcyA
1	Prodigal:2.6	CDS	522431	523150	.	+	0	ID=GGCAGAPI_00446;Name=tcyB;dbxref=COG:COG0765;gene=tcyB;inference=ab initio prediction:Prodigal:2.6,similar to AA sequence:UniProtKB:P42200;locus_tag=GGCAGAPI_00446;product=L-cystine transport system permease protein TcyB
1	Prodigal:2.6	CDS	523147	523878	.	+	0	ID=GGCAGAPI_00447;eC_number=3.6.3.-;Name=tcyC;dbxref=COG:COG1126;gene=tcyC;inference=ab initio prediction:Prodigal:2.6,similar to AA sequence:UniProtKB:P39456;locus_tag=GGCAGAPI_00447;product=L-cystine import ATP-binding protein TcyC
1	Prodigal:2.6	CDS	524022	524177	.	-	0	ID=GGCAGAPI_00448;inference=ab initio prediction:Prodigal:2.6;locus_tag=GGCAGAPI_00448;product=hypothetical protein
1	Prodigal:2.6	CDS	524564	525811	.	-	0	ID=GGCAGAPI_00449;eC_number=2.3.2.17;Name=femA_1;gene=femA_1;inference=ab initio prediction:Prodigal:2.6,similar to AA sequence:UniProtKB:Q7A5R3;locus_tag=GGCAGAPI_00449;product=Aminoacyltransferase FemA
1	Prodigal:2.6	CDS	526171	526533	.	+	0	ID=GGCAGAPI_00450;inference=ab initio prediction:Prodigal:2.6;locus_tag=GGCAGAPI_00450;product=hypothetical protein
1	Prodigal:2.6	CDS	526557	527153	.	+	0	ID=GGCAGAPI_00451;Name=bdbD;dbxref=COG:COG1651;gene=bdbD;inference=ab initio prediction:Prodigal:2.6,similar to AA sequence:UniProtKB:O32218;locus_tag=GGCAGAPI_00451;product=Disulfide bond formation protein D
1	Prodigal:2.6	CDS	527435	527905	.	+	0	ID=GGCAGAPI_00452;inference=ab initio prediction:Prodigal:2.6;locus_tag=GGCAGAPI_00452;product=hypothetical protein
1	Prodigal:2.6	CDS	528140	528625	.	+	0	ID=GGCAGAPI_00453;inference=ab initio prediction:Prodigal:2.6;locus_tag=GGCAGAPI_00453;product=hypothetical protein
1	Prodigal:2.6	CDS	528700	528960	.	+	0	ID=GGCAGAPI_00454;inference=ab initio prediction:Prodigal:2.6;locus_tag=GGCAGAPI_00454;product=hypothetical protein
1	Prodigal:2.6	CDS	529401	529937	.	+	0	ID=GGCAGAPI_00455;eC_number=2.3.1.-;Name=ytmI;gene=ytmI;inference=ab initio prediction:Prodigal:2.6,similar to AA sequence:UniProtKB:O34350;locus_tag=GGCAGAPI_00455;product=putative N-acetyltransferase YtmI
1	Prodigal:2.6	CDS	530237	530392	.	-	0	ID=GGCAGAPI_00456;inference=ab initio prediction:Prodigal:2.6;locus_tag=GGCAGAPI_00456;product=hypothetical protein
1	Prodigal:2.6	CDS	530673	532148	.	-	0	ID=GGCAGAPI_00457;Name=gsiB;dbxref=COG:COG0747;gene=gsiB;inference=ab initio prediction:Prodigal:2.6,similar to AA sequence:UniProtKB:P75797;locus_tag=GGCAGAPI_00457;product=Glutathione-binding protein GsiB
1	Prodigal:2.6	CDS	532301	532408	.	+	0	ID=GGCAGAPI_00458;inference=ab initio prediction:Prodigal:2.6;locus_tag=GGCAGAPI_00458;product=hypothetical protein
1	Prodigal:2.6	CDS	532398	533117	.	+	0	ID=GGCAGAPI_00459;eC_number=4.99.1.4;Name=sirB;dbxref=COG:COG2138;gene=sirB;inference=ab initio prediction:Prodigal:2.6,similar to AA sequence:UniProtKB:O34632;locus_tag=GGCAGAPI_00459;product=Sirohydrochlorin ferrochelatase
1	Prodigal:2.6	CDS	533555	535960	.	+	0	ID=GGCAGAPI_00460;eC_number=1.7.1.4;Name=nasD;dbxref=COG:COG1251;gene=nasD;inference=ab initio prediction:Prodigal:2.6,similar to AA sequence:UniProtKB:P42435;locus_tag=GGCAGAPI_00460;product=Nitrite reductase [NAD(P)H]
1	Prodigal:2.6	CDS	535963	536277	.	+	0	ID=GGCAGAPI_00461;eC_number=1.7.1.4;Name=nasE;dbxref=COG:COG2146;gene=nasE;inference=ab initio prediction:Prodigal:2.6,similar to AA sequence:UniProtKB:P42436;locus_tag=GGCAGAPI_00461;product=Assimilatory nitrite reductase [NAD(P)H] small subunit
1	Prodigal:2.6	CDS	536268	537203	.	+	0	ID=GGCAGAPI_00462;eC_number=2.1.1.107;Name=sumT_2;dbxref=COG:COG0007;gene=sumT_2;inference=ab initio prediction:Prodigal:2.6,similar to AA sequence:UniProtKB:O34744;locus_tag=GGCAGAPI_00462;product=Uroporphyrinogen-III C-methyltransferase
1	Prodigal:2.6	CDS	537382	541065	.	+	0	ID=GGCAGAPI_00463;eC_number=1.7.99.4;Name=narG;dbxref=COG:COG5013;gene=narG;inference=ab initio prediction:Prodigal:2.6,similar to AA sequence:UniProtKB:P09152;locus_tag=GGCAGAPI_00463;product=Respiratory nitrate reductase 1 alpha chain
1	Prodigal:2.6	CDS	541055	542608	.	+	0	ID=GGCAGAPI_00464;eC_number=1.7.99.4;Name=narH;dbxref=COG:COG1140;gene=narH;inference=ab initio prediction:Prodigal:2.6,similar to AA sequence:UniProtKB:P11349;locus_tag=GGCAGAPI_00464;product=Respiratory nitrate reductase 1 beta chain
1	Prodigal:2.6	CDS	542574	543176	.	+	0	ID=GGCAGAPI_00465;Name=narW;dbxref=COG:COG2180;gene=narW;inference=ab initio prediction:Prodigal:2.6,similar to AA sequence:UniProtKB:P19317;locus_tag=GGCAGAPI_00465;product=putative nitrate reductase molybdenum cofactor assembly chaperone NarW
1	Prodigal:2.6	CDS	543169	543846	.	+	0	ID=GGCAGAPI_00466;eC_number=1.7.99.4;Name=narX;gene=narX;inference=ab initio prediction:Prodigal:2.6,similar to AA sequence:UniProtKB:P9WJQ0;locus_tag=GGCAGAPI_00466;product=Nitrate reductase-like protein NarX
1	Prodigal:2.6	CDS	543866	544318	.	+	0	ID=GGCAGAPI_00467;inference=ab initio prediction:Prodigal:2.6;locus_tag=GGCAGAPI_00467;product=hypothetical protein
1	Prodigal:2.6	CDS	544328	545362	.	+	0	ID=GGCAGAPI_00468;eC_number=2.7.13.3;Name=nreB;gene=nreB;inference=ab initio prediction:Prodigal:2.6,similar to AA sequence:UniProtKB:Q7WZY5;locus_tag=GGCAGAPI_00468;product=Oxygen sensor histidine kinase NreB
1	Prodigal:2.6	CDS	545391	546047	.	+	0	ID=GGCAGAPI_00469;Name=nreC;dbxref=COG:COG2197;gene=nreC;inference=ab initio prediction:Prodigal:2.6,similar to AA sequence:UniProtKB:Q7WZY4;locus_tag=GGCAGAPI_00469;product=Oxygen regulatory protein NreC
1	Prodigal:2.6	CDS	546304	547467	.	+	0	ID=GGCAGAPI_00470;Name=narT;dbxref=COG:COG2223;gene=narT;inference=ab initio prediction:Prodigal:2.6,similar to AA sequence:UniProtKB:O33854;locus_tag=GGCAGAPI_00470;product=putative nitrate transporter NarT
1	Prodigal:2.6	CDS	548173	548619	.	-	0	ID=GGCAGAPI_00471;Name=sarZ;gene=sarZ;inference=ab initio prediction:Prodigal:2.6,similar to AA sequence:UniProtKB:Q2FVN3;locus_tag=GGCAGAPI_00471;product=HTH-type transcriptional regulator SarZ
1	Prodigal:2.6	CDS	548783	549412	.	+	0	ID=GGCAGAPI_00472;eC_number=1.-.-.-;Name=yodC;dbxref=COG:COG0778;gene=yodC;inference=ab initio prediction:Prodigal:2.6,similar to AA sequence:UniProtKB:P81102;locus_tag=GGCAGAPI_00472;product=Putative NAD(P)H nitroreductase YodC
1	Prodigal:2.6	CDS	549536	549901	.	+	0	ID=GGCAGAPI_00473;inference=ab initio prediction:Prodigal:2.6;locus_tag=GGCAGAPI_00473;product=hypothetical protein
1	Prodigal:2.6	CDS	550067	551347	.	+	0	ID=GGCAGAPI_00474;Name=gltT;gene=gltT;inference=ab initio prediction:Prodigal:2.6,similar to AA sequence:UniProtKB:P24943;locus_tag=GGCAGAPI_00474;product=Proton/sodium-glutamate symport protein
1	Prodigal:2.6	CDS	551571	551921	.	-	0	ID=GGCAGAPI_00475;inference=ab initio prediction:Prodigal:2.6;locus_tag=GGCAGAPI_00475;product=hypothetical protein
1	Prodigal:2.6	CDS	552112	552576	.	-	0	ID=GGCAGAPI_00476;Name=ydaG;dbxref=COG:COG3871;gene=ydaG;inference=ab initio prediction:Prodigal:2.6,similar to AA sequence:UniProtKB:P80238;locus_tag=GGCAGAPI_00476;product=General stress protein 26
1	Prodigal:2.6	CDS	552607	554712	.	-	0	ID=GGCAGAPI_00477;Name=melR;gene=melR;inference=ab initio prediction:Prodigal:2.6,similar to AA sequence:UniProtKB:P0ACH8;locus_tag=GGCAGAPI_00477;product=Melibiose operon regulatory protein
1	Prodigal:2.6	CDS	555875	556252	.	-	0	ID=GGCAGAPI_00478;inference=ab initio prediction:Prodigal:2.6;locus_tag=GGCAGAPI_00478;product=hypothetical protein
1	Prodigal:2.6	CDS	556406	557851	.	+	0	ID=GGCAGAPI_00479;Name=treP;dbxref=COG:COG1263;gene=treP;inference=ab initio prediction:Prodigal:2.6,similar to AA sequence:UniProtKB:P39794;locus_tag=GGCAGAPI_00479;product=PTS system trehalose-specific EIIBC component
1	Prodigal:2.6	CDS	557941	558888	.	-	0	ID=GGCAGAPI_00480;inference=ab initio prediction:Prodigal:2.6;locus_tag=GGCAGAPI_00480;product=hypothetical protein
1	Prodigal:2.6	CDS	559483	559899	.	+	0	ID=GGCAGAPI_00481;Name=yobA;dbxref=COG:COG2372;gene=yobA;inference=ab initio prediction:Prodigal:2.6,similar to AA sequence:UniProtKB:P0AA57;locus_tag=GGCAGAPI_00481;product=Protein YobA
1	Prodigal:2.6	CDS	560079	560270	.	+	0	ID=GGCAGAPI_00482;inference=ab initio prediction:Prodigal:2.6;locus_tag=GGCAGAPI_00482;product=hypothetical protein
1	Prodigal:2.6	CDS	560273	560728	.	+	0	ID=GGCAGAPI_00483;inference=ab initio prediction:Prodigal:2.6;locus_tag=GGCAGAPI_00483;product=hypothetical protein
1	Prodigal:2.6	CDS	560754	561023	.	+	0	ID=GGCAGAPI_00484;Name=ycnI_1;dbxref=COG:COG4549;gene=ycnI_1;inference=ab initio prediction:Prodigal:2.6,similar to AA sequence:UniProtKB:P94431;locus_tag=GGCAGAPI_00484;product=putative protein YcnI
1	Prodigal:2.6	CDS	561083	561346	.	+	0	ID=GGCAGAPI_00485;Name=ycnI_2;dbxref=COG:COG4549;gene=ycnI_2;inference=ab initio prediction:Prodigal:2.6,similar to AA sequence:UniProtKB:P94431;locus_tag=GGCAGAPI_00485;product=putative protein YcnI
1	Prodigal:2.6	CDS	561560	561976	.	+	0	ID=GGCAGAPI_00486;inference=ab initio prediction:Prodigal:2.6;locus_tag=GGCAGAPI_00486;product=hypothetical protein
1	Prodigal:2.6	CDS	562045	562446	.	+	0	ID=GGCAGAPI_00487;inference=ab initio prediction:Prodigal:2.6;locus_tag=GGCAGAPI_00487;product=hypothetical protein
1	Prodigal:2.6	CDS	562510	563502	.	-	0	ID=GGCAGAPI_00488;eC_number=1.6.5.-;Name=yhfP;dbxref=COG:COG0604;gene=yhfP;inference=ab initio prediction:Prodigal:2.6,similar to AA sequence:UniProtKB:O07615;locus_tag=GGCAGAPI_00488;product=Putative quinone oxidoreductase YhfP
1	Prodigal:2.6	CDS	563743	564282	.	+	0	ID=GGCAGAPI_00489;eC_number=2.3.1.57;Name=paiA;dbxref=COG:COG0454;gene=paiA;inference=ab initio prediction:Prodigal:2.6,similar to AA sequence:UniProtKB:P21340;locus_tag=GGCAGAPI_00489;product=Spermidine/spermine N(1)-acetyltransferase
1	Prodigal:2.6	CDS	564554	566719	.	+	0	ID=GGCAGAPI_00490;eC_number=2.7.8.12;Name=tagF_3;dbxref=COG:COG1887;gene=tagF_3;inference=ab initio prediction:Prodigal:2.6,similar to AA sequence:UniProtKB:Q5HLM5;locus_tag=GGCAGAPI_00490;product=Teichoic acid poly(glycerol phosphate) polymerase
1	Prodigal:2.6	CDS	566848	567495	.	+	0	ID=GGCAGAPI_00491;inference=ab initio prediction:Prodigal:2.6,similar to AA sequence:UniProtKB:Q7A3W5;locus_tag=GGCAGAPI_00491;product=putative lipoprotein
1	Prodigal:2.6	CDS	567627	569306	.	-	0	ID=GGCAGAPI_00492;eC_number=2.7.8.12;Name=tagF_4;dbxref=COG:COG1887;gene=tagF_4;inference=ab initio prediction:Prodigal:2.6,similar to AA sequence:UniProtKB:Q5HLM5;locus_tag=GGCAGAPI_00492;product=Teichoic acid poly(glycerol phosphate) polymerase
1	Prodigal:2.6	CDS	569656	571257	.	+	0	ID=GGCAGAPI_00493;Name=lctP;dbxref=COG:COG1620;gene=lctP;inference=ab initio prediction:Prodigal:2.6,similar to AA sequence:UniProtKB:P55910;locus_tag=GGCAGAPI_00493;product=L-lactate permease
1	Prodigal:2.6	CDS	571463	572608	.	-	0	ID=GGCAGAPI_00494;eC_number=2.4.1.-;Name=gtf1_2;gene=gtf1_2;inference=ab initio prediction:Prodigal:2.6,similar to AA sequence:UniProtKB:A1C3L9;locus_tag=GGCAGAPI_00494;product=Glycosyltransferase Gtf1
1	Prodigal:2.6	CDS	572940	574418	.	+	0	ID=GGCAGAPI_00495;eC_number=1.1.5.4;Name=mqo1;gene=mqo1;inference=ab initio prediction:Prodigal:2.6,similar to AA sequence:UniProtKB:P65422;locus_tag=GGCAGAPI_00495;product=putative malate:quinone oxidoreductase 1
1	Prodigal:2.6	CDS	574562	575917	.	-	0	ID=GGCAGAPI_00496;eC_number=2.7.13.3;Name=hssS;gene=hssS;inference=ab initio prediction:Prodigal:2.6,similar to AA sequence:UniProtKB:A6QJK4;locus_tag=GGCAGAPI_00496;product=Heme sensor protein HssS
1	Prodigal:2.6	CDS	575910	576584	.	-	0	ID=GGCAGAPI_00497;Name=hssR;gene=hssR;inference=ab initio prediction:Prodigal:2.6,similar to AA sequence:UniProtKB:A6QJK3;locus_tag=GGCAGAPI_00497;product=Heme response regulator HssR
1	Prodigal:2.6	CDS	576716	577768	.	+	0	ID=GGCAGAPI_00498;dbxref=COG:COG0577;inference=ab initio prediction:Prodigal:2.6,similar to AA sequence:UniProtKB:P9WG17;locus_tag=GGCAGAPI_00498;product=putative ABC transporter permease
1	Prodigal:2.6	CDS	577768	578436	.	+	0	ID=GGCAGAPI_00499;eC_number=3.6.3.-;Name=hrtA;dbxref=COG:COG1136;gene=hrtA;inference=ab initio prediction:Prodigal:2.6,similar to AA sequence:UniProtKB:Q99RR8;locus_tag=GGCAGAPI_00499;product=Putative hemin import ATP-binding protein HrtA
1	Prodigal:2.6	CDS	578257	578700	.	-	0	ID=GGCAGAPI_00500;inference=ab initio prediction:Prodigal:2.6;locus_tag=GGCAGAPI_00500;product=hypothetical protein
1	Prodigal:2.6	CDS	578717	579673	.	-	0	ID=GGCAGAPI_00501;inference=ab initio prediction:Prodigal:2.6;locus_tag=GGCAGAPI_00501;product=hypothetical protein
1	Prodigal:2.6	CDS	579861	580316	.	+	0	ID=GGCAGAPI_00502;Name=tcaR;gene=tcaR;inference=ab initio prediction:Prodigal:2.6,similar to AA sequence:UniProtKB:A6QJJ8;locus_tag=GGCAGAPI_00502;product=HTH-type transcriptional regulator TcaR
1	Prodigal:2.6	CDS	580578	581984	.	+	0	ID=GGCAGAPI_00503;Name=tcaA_2;gene=tcaA_2;inference=ab initio prediction:Prodigal:2.6,similar to AA sequence:UniProtKB:A6U483;locus_tag=GGCAGAPI_00503;product=Membrane-associated protein TcaA
1	Prodigal:2.6	CDS	582042	583253	.	+	0	ID=GGCAGAPI_00504;Name=bcr_2;gene=bcr_2;inference=ab initio prediction:Prodigal:2.6,similar to AA sequence:UniProtKB:P28246;locus_tag=GGCAGAPI_00504;product=Bicyclomycin resistance protein
1	Prodigal:2.6	CDS	583290	583841	.	-	0	ID=GGCAGAPI_00505;inference=ab initio prediction:Prodigal:2.6;locus_tag=GGCAGAPI_00505;product=hypothetical protein
1	Prodigal:2.6	CDS	583982	584629	.	+	0	ID=GGCAGAPI_00506;Name=emrK;dbxref=COG:COG1566;gene=emrK;inference=ab initio prediction:Prodigal:2.6,similar to AA sequence:UniProtKB:P52599;locus_tag=GGCAGAPI_00506;product=putative multidrug resistance protein EmrK
1	Prodigal:2.6	CDS	584642	586618	.	+	0	ID=GGCAGAPI_00507;Name=emrB_1;gene=emrB_1;inference=ab initio prediction:Prodigal:2.6,similar to AA sequence:UniProtKB:P0AEJ0;locus_tag=GGCAGAPI_00507;product=Multidrug export protein EmrB
1	Prodigal:2.6	CDS	586799	587431	.	-	0	ID=GGCAGAPI_00508;inference=ab initio prediction:Prodigal:2.6;locus_tag=GGCAGAPI_00508;product=hypothetical protein
1	Prodigal:2.6	CDS	587649	588548	.	+	0	ID=GGCAGAPI_00509;eC_number=3.1.1.3;Name=lipY;gene=lipY;inference=ab initio prediction:Prodigal:2.6,similar to AA sequence:UniProtKB:I6Y2J4;locus_tag=GGCAGAPI_00509;product=Triacylglycerol lipase
1	Prodigal:2.6	CDS	588684	589073	.	-	0	ID=GGCAGAPI_00510;inference=ab initio prediction:Prodigal:2.6;locus_tag=GGCAGAPI_00510;product=hypothetical protein
1	Prodigal:2.6	CDS	589076	589552	.	-	0	ID=GGCAGAPI_00511;eC_number=1.1.1.108;Name=lcdH_3;gene=lcdH_3;inference=ab initio prediction:Prodigal:2.6,similar to AA sequence:UniProtKB:D7UNT2;locus_tag=GGCAGAPI_00511;product=L-carnitine dehydrogenase
1	Prodigal:2.6	CDS	589659	590606	.	+	0	ID=GGCAGAPI_00512;Name=corA;dbxref=COG:COG0598;gene=corA;inference=ab initio prediction:Prodigal:2.6,similar to AA sequence:UniProtKB:Q9WZ31;locus_tag=GGCAGAPI_00512;product=Cobalt/magnesium transport protein CorA
1	Prodigal:2.6	CDS	590646	591695	.	+	0	ID=GGCAGAPI_00513;eC_number=5.3.3.2;Name=fni;gene=fni;inference=ab initio prediction:Prodigal:2.6,similar to AA sequence:UniProtKB:P99172;locus_tag=GGCAGAPI_00513;product=Isopentenyl-diphosphate delta-isomerase
1	Prodigal:2.6	CDS	591850	593058	.	-	0	ID=GGCAGAPI_00514;Name=gltS;dbxref=COG:COG0786;gene=gltS;inference=ab initio prediction:Prodigal:2.6,similar to AA sequence:UniProtKB:P0AER8;locus_tag=GGCAGAPI_00514;product=Sodium/glutamate symporter
1	Prodigal:2.6	CDS	593375	593695	.	+	0	ID=GGCAGAPI_00515;inference=ab initio prediction:Prodigal:2.6;locus_tag=GGCAGAPI_00515;product=hypothetical protein
1	Prodigal:2.6	CDS	593692	594252	.	+	0	ID=GGCAGAPI_00516;inference=ab initio prediction:Prodigal:2.6;locus_tag=GGCAGAPI_00516;product=hypothetical protein
1	Prodigal:2.6	CDS	594249	595052	.	+	0	ID=GGCAGAPI_00517;inference=ab initio prediction:Prodigal:2.6;locus_tag=GGCAGAPI_00517;product=hypothetical protein
1	Prodigal:2.6	CDS	595207	595815	.	-	0	ID=GGCAGAPI_00518;eC_number=3.2.2.-;inference=ab initio prediction:Prodigal:2.6,protein motif:HAMAP:MF_00527;locus_tag=GGCAGAPI_00518;product=Putative 3-methyladenine DNA glycosylase
1	Prodigal:2.6	CDS	596021	596113	.	+	0	ID=GGCAGAPI_00519;inference=ab initio prediction:Prodigal:2.6;locus_tag=GGCAGAPI_00519;product=hypothetical protein
1	Prodigal:2.6	CDS	596120	596593	.	+	0	ID=GGCAGAPI_00520;inference=ab initio prediction:Prodigal:2.6;locus_tag=GGCAGAPI_00520;product=hypothetical protein
1	Prodigal:2.6	CDS	597007	597180	.	+	0	ID=GGCAGAPI_00521;inference=ab initio prediction:Prodigal:2.6;locus_tag=GGCAGAPI_00521;product=hypothetical protein
1	Prodigal:2.6	CDS	597166	598776	.	-	0	ID=GGCAGAPI_00522;eC_number=2.7.1.16;Name=araB;dbxref=COG:COG1069;gene=araB;inference=ab initio prediction:Prodigal:2.6,similar to AA sequence:UniProtKB:Q9KBQ3;locus_tag=GGCAGAPI_00522;product=Ribulokinase
1	Prodigal:2.6	CDS	599364	600374	.	+	0	ID=GGCAGAPI_00523;eC_number=5.1.3.3;Name=mro;dbxref=COG:COG2017;gene=mro;inference=ab initio prediction:Prodigal:2.6,similar to AA sequence:UniProtKB:P05149;locus_tag=GGCAGAPI_00523;product=Aldose 1-epimerase
1	Prodigal:2.6	CDS	600447	601127	.	-	0	ID=GGCAGAPI_00524;Name=yiiM;dbxref=COG:COG2258;gene=yiiM;inference=ab initio prediction:Prodigal:2.6,similar to AA sequence:UniProtKB:P32157;locus_tag=GGCAGAPI_00524;product=Protein YiiM
1	Prodigal:2.6	CDS	601293	601985	.	+	0	ID=GGCAGAPI_00525;eC_number=5.3.1.6;Name=rpiA;dbxref=COG:COG0120;gene=rpiA;inference=ab initio prediction:Prodigal:2.6,similar to AA sequence:UniProtKB:Q8DTT9;locus_tag=GGCAGAPI_00525;product=Ribose-5-phosphate isomerase A
1	Prodigal:2.6	CDS	602224	602409	.	-	0	ID=GGCAGAPI_00526;inference=ab initio prediction:Prodigal:2.6;locus_tag=GGCAGAPI_00526;product=hypothetical protein
1	Prodigal:2.6	CDS	602971	604119	.	-	0	ID=GGCAGAPI_00527;Name=lyrA;gene=lyrA;inference=ab initio prediction:Prodigal:2.6,similar to AA sequence:UniProtKB:Q2FVT1;locus_tag=GGCAGAPI_00527;product=Lysostaphin resistance protein A
1	Prodigal:2.6	CDS	604367	605302	.	+	0	ID=GGCAGAPI_00528;eC_number=3.5.3.8;Name=hutG;gene=hutG;inference=ab initio prediction:Prodigal:2.6,similar to AA sequence:UniProtKB:P99158;locus_tag=GGCAGAPI_00528;product=Formimidoylglutamase
1	Prodigal:2.6	CDS	605772	606890	.	+	0	ID=GGCAGAPI_00529;eC_number=3.-.-.-;Name=yxeP_2;dbxref=COG:COG1473;gene=yxeP_2;inference=ab initio prediction:Prodigal:2.6,similar to AA sequence:UniProtKB:P54955;locus_tag=GGCAGAPI_00529;product=putative hydrolase YxeP
1	Prodigal:2.6	CDS	606987	607868	.	+	0	ID=GGCAGAPI_00530;eC_number=1.-.-.-;Name=yghA;gene=yghA;inference=ab initio prediction:Prodigal:2.6,similar to AA sequence:UniProtKB:P0AG84;locus_tag=GGCAGAPI_00530;product=putative oxidoreductase YghA
1	Prodigal:2.6	CDS	608155	608766	.	+	0	ID=GGCAGAPI_00531;inference=ab initio prediction:Prodigal:2.6;locus_tag=GGCAGAPI_00531;product=hypothetical protein
1	Prodigal:2.6	CDS	608810	609397	.	+	0	ID=GGCAGAPI_00532;inference=ab initio prediction:Prodigal:2.6;locus_tag=GGCAGAPI_00532;product=hypothetical protein
1	Prodigal:2.6	CDS	609703	611004	.	+	0	ID=GGCAGAPI_00533;Name=mleN_1;dbxref=COG:COG1757;gene=mleN_1;inference=ab initio prediction:Prodigal:2.6,similar to AA sequence:UniProtKB:P54571;locus_tag=GGCAGAPI_00533;product=Malate-2H(+)/Na(+)-lactate antiporter
1	Prodigal:2.6	CDS	611301	611813	.	+	0	ID=GGCAGAPI_00534;inference=ab initio prediction:Prodigal:2.6;locus_tag=GGCAGAPI_00534;product=hypothetical protein
1	Prodigal:2.6	CDS	612091	612246	.	+	0	ID=GGCAGAPI_00535;inference=ab initio prediction:Prodigal:2.6;locus_tag=GGCAGAPI_00535;product=hypothetical protein
1	Prodigal:2.6	CDS	612476	613549	.	-	0	ID=GGCAGAPI_00536;inference=ab initio prediction:Prodigal:2.6;locus_tag=GGCAGAPI_00536;product=hypothetical protein
1	Prodigal:2.6	CDS	614030	614791	.	-	0	ID=GGCAGAPI_00537;Name=glvR;dbxref=COG:COG1737;gene=glvR;inference=ab initio prediction:Prodigal:2.6,similar to AA sequence:UniProtKB:P54717;locus_tag=GGCAGAPI_00537;product=HTH-type transcriptional regulator GlvR
1	Prodigal:2.6	CDS	614989	616578	.	+	0	ID=GGCAGAPI_00538;Name=malP;dbxref=COG:COG1263;gene=malP;inference=ab initio prediction:Prodigal:2.6,similar to AA sequence:UniProtKB:P54715;locus_tag=GGCAGAPI_00538;product=PTS system maltose-specific EIICB component
1	Prodigal:2.6	CDS	616683	617213	.	-	0	ID=GGCAGAPI_00539;inference=ab initio prediction:Prodigal:2.6;locus_tag=GGCAGAPI_00539;product=hypothetical protein
1	Prodigal:2.6	CDS	617514	618149	.	+	0	ID=GGCAGAPI_00540;eC_number=3.1.3.-;dbxref=COG:COG0637;inference=ab initio prediction:Prodigal:2.6,similar to AA sequence:UniProtKB:Q9X0Y1;locus_tag=GGCAGAPI_00540;product=Phosphorylated carbohydrates phosphatase
1	Prodigal:2.6	CDS	618167	618355	.	+	0	ID=GGCAGAPI_00541;inference=ab initio prediction:Prodigal:2.6;locus_tag=GGCAGAPI_00541;product=hypothetical protein
1	Prodigal:2.6	CDS	618981	620054	.	+	0	ID=GGCAGAPI_00542;inference=ab initio prediction:Prodigal:2.6;locus_tag=GGCAGAPI_00542;product=hypothetical protein
1	Prodigal:2.6	CDS	620232	620417	.	-	0	ID=GGCAGAPI_00543;inference=ab initio prediction:Prodigal:2.6;locus_tag=GGCAGAPI_00543;product=hypothetical protein
1	Prodigal:2.6	CDS	620414	620770	.	-	0	ID=GGCAGAPI_00544;inference=ab initio prediction:Prodigal:2.6;locus_tag=GGCAGAPI_00544;product=hypothetical protein
1	Prodigal:2.6	CDS	621169	622545	.	+	0	ID=GGCAGAPI_00545;Name=yifK;dbxref=COG:COG1113;gene=yifK;inference=ab initio prediction:Prodigal:2.6,similar to AA sequence:UniProtKB:P27837;locus_tag=GGCAGAPI_00545;product=putative transport protein YifK
1	Prodigal:2.6	CDS	622668	623435	.	-	0	ID=GGCAGAPI_00546;Name=ybbH;dbxref=COG:COG1737;gene=ybbH;inference=ab initio prediction:Prodigal:2.6,similar to AA sequence:UniProtKB:Q45581;locus_tag=GGCAGAPI_00546;product=putative HTH-type transcriptional regulator YbbH
1	Prodigal:2.6	CDS	623554	624978	.	-	0	ID=GGCAGAPI_00547;inference=ab initio prediction:Prodigal:2.6,similar to AA sequence:UniProtKB:Q7A804;locus_tag=GGCAGAPI_00547;product=PTS system EIIBC component
1	Prodigal:2.6	CDS	624991	625878	.	-	0	ID=GGCAGAPI_00548;eC_number=4.2.1.126;Name=murQ;dbxref=COG:COG2103;gene=murQ;inference=ab initio prediction:Prodigal:2.6,similar to AA sequence:UniProtKB:Q45582;locus_tag=GGCAGAPI_00548;product=N-acetylmuramic acid 6-phosphate etherase
1	Prodigal:2.6	CDS	625875	626957	.	-	0	ID=GGCAGAPI_00549;inference=ab initio prediction:Prodigal:2.6;locus_tag=GGCAGAPI_00549;product=hypothetical protein
1	Prodigal:2.6	CDS	627107	627454	.	-	0	ID=GGCAGAPI_00550;inference=ab initio prediction:Prodigal:2.6;locus_tag=GGCAGAPI_00550;product=hypothetical protein
1	Prodigal:2.6	CDS	627494	628240	.	+	0	ID=GGCAGAPI_00551;inference=ab initio prediction:Prodigal:2.6;locus_tag=GGCAGAPI_00551;product=hypothetical protein
1	Prodigal:2.6	CDS	628419	629108	.	-	0	ID=GGCAGAPI_00552;inference=ab initio prediction:Prodigal:2.6;locus_tag=GGCAGAPI_00552;product=hypothetical protein
1	Prodigal:2.6	CDS	629536	630351	.	+	0	ID=GGCAGAPI_00553;eC_number=3.1.3.25;Name=suhB_1;dbxref=COG:COG0483;gene=suhB_1;inference=ab initio prediction:Prodigal:2.6,similar to AA sequence:UniProtKB:P0ADG4;locus_tag=GGCAGAPI_00553;product=Inositol-1-monophosphatase
1	Prodigal:2.6	CDS	630540	631490	.	+	0	ID=GGCAGAPI_00554;eC_number=2.7.8.-;Name=tagU;dbxref=COG:COG1316;gene=tagU;inference=ab initio prediction:Prodigal:2.6,similar to AA sequence:UniProtKB:Q02115;locus_tag=GGCAGAPI_00554;product=Polyisoprenyl-teichoic acid--peptidoglycan teichoic acid transferase TagU
1	Prodigal:2.6	CDS	632124	632399	.	+	0	ID=GGCAGAPI_00555;inference=ab initio prediction:Prodigal:2.6;locus_tag=GGCAGAPI_00555;product=hypothetical protein
1	Prodigal:2.6	CDS	632421	633197	.	+	0	ID=GGCAGAPI_00556;Name=atl_1;dbxref=COG:COG4193;gene=atl_1;inference=ab initio prediction:Prodigal:2.6,similar to AA sequence:UniProtKB:O33635;locus_tag=GGCAGAPI_00556;product=Bifunctional autolysin
1	Prodigal:2.6	CDS	633301	633438	.	-	0	ID=GGCAGAPI_00557;inference=ab initio prediction:Prodigal:2.6;locus_tag=GGCAGAPI_00557;product=hypothetical protein
1	Prodigal:2.6	CDS	633580	634704	.	+	0	ID=GGCAGAPI_00558;eC_number=1.14.13.222;Name=auaG;gene=auaG;inference=ab initio prediction:Prodigal:2.6,similar to AA sequence:UniProtKB:H1ZZA4;locus_tag=GGCAGAPI_00558;product=Aurachin C monooxygenase/isomerase
1	Prodigal:2.6	CDS	634845	635798	.	-	0	ID=GGCAGAPI_00559;eC_number=1.1.1.-;inference=ab initio prediction:Prodigal:2.6,similar to AA sequence:UniProtKB:Q7A417;locus_tag=GGCAGAPI_00559;product=Putative 2-hydroxyacid dehydrogenase
1	Prodigal:2.6	CDS	635876	636193	.	-	0	ID=GGCAGAPI_00560;Name=ykkD;dbxref=COG:COG2076;gene=ykkD;inference=ab initio prediction:Prodigal:2.6,similar to AA sequence:UniProtKB:P49857;locus_tag=GGCAGAPI_00560;product=Multidrug resistance protein YkkD
1	Prodigal:2.6	CDS	636199	636525	.	-	0	ID=GGCAGAPI_00561;Name=ykkC;dbxref=COG:COG2076;gene=ykkC;inference=ab initio prediction:Prodigal:2.6,similar to AA sequence:UniProtKB:P49856;locus_tag=GGCAGAPI_00561;product=Multidrug resistance protein YkkC
1	Prodigal:2.6	CDS	636678	637151	.	-	0	ID=GGCAGAPI_00562;Name=ssaA2_1;dbxref=COG:COG3942;gene=ssaA2_1;inference=ab initio prediction:Prodigal:2.6,similar to AA sequence:UniProtKB:Q2G2J2;locus_tag=GGCAGAPI_00562;product=Staphylococcal secretory antigen ssaA2
1	Prodigal:2.6	CDS	637473	637985	.	-	0	ID=GGCAGAPI_00563;inference=ab initio prediction:Prodigal:2.6;locus_tag=GGCAGAPI_00563;product=hypothetical protein
1	Prodigal:2.6	CDS	638349	639419	.	+	0	ID=GGCAGAPI_00564;eC_number=1.5.1.28;Name=odh;gene=odh;inference=ab initio prediction:Prodigal:2.6,similar to AA sequence:UniProtKB:Q44297;locus_tag=GGCAGAPI_00564;product=Opine dehydrogenase
1	Prodigal:2.6	CDS	639484	640881	.	+	0	ID=GGCAGAPI_00565;Name=mleN_2;dbxref=COG:COG1757;gene=mleN_2;inference=ab initio prediction:Prodigal:2.6,similar to AA sequence:UniProtKB:P54571;locus_tag=GGCAGAPI_00565;product=Malate-2H(+)/Na(+)-lactate antiporter
1	Prodigal:2.6	CDS	641330	642103	.	-	0	ID=GGCAGAPI_00566;Name=ssaA_3;dbxref=COG:COG3942;gene=ssaA_3;inference=ab initio prediction:Prodigal:2.6,similar to AA sequence:UniProtKB:Q2FV55;locus_tag=GGCAGAPI_00566;product=Staphylococcal secretory antigen SsaA
1	Prodigal:2.6	CDS	642675	644648	.	+	0	ID=GGCAGAPI_00567;Name=soxS;gene=soxS;inference=ab initio prediction:Prodigal:2.6,similar to AA sequence:UniProtKB:P0A9E2;locus_tag=GGCAGAPI_00567;product=Regulatory protein SoxS
1	Prodigal:2.6	CDS	644687	645415	.	+	0	ID=GGCAGAPI_00568;Name=sarU;gene=sarU;inference=ab initio prediction:Prodigal:2.6,similar to AA sequence:UniProtKB:Q2G1T7;locus_tag=GGCAGAPI_00568;product=HTH-type transcriptional regulator SarU
1	Prodigal:2.6	CDS	645451	645774	.	+	0	ID=GGCAGAPI_00569;inference=ab initio prediction:Prodigal:2.6;locus_tag=GGCAGAPI_00569;product=hypothetical protein
1	Prodigal:2.6	CDS	646179	646523	.	+	0	ID=GGCAGAPI_00570;Name=sarR;gene=sarR;inference=ab initio prediction:Prodigal:2.6,similar to AA sequence:UniProtKB:Q9F0R1;locus_tag=GGCAGAPI_00570;product=HTH-type transcriptional regulator SarR
1	Prodigal:2.6	CDS	646628	647464	.	-	0	ID=GGCAGAPI_00571;Name=ureD1;dbxref=COG:COG0829;gene=ureD1;inference=ab initio prediction:Prodigal:2.6,similar to AA sequence:UniProtKB:Q79VJ0;locus_tag=GGCAGAPI_00571;product=Urease accessory protein UreD
1	Prodigal:2.6	CDS	647464	648078	.	-	0	ID=GGCAGAPI_00572;Name=ureG;gene=ureG;inference=ab initio prediction:Prodigal:2.6,similar to AA sequence:UniProtKB:Q7A427;locus_tag=GGCAGAPI_00572;product=Urease accessory protein UreG
1	Prodigal:2.6	CDS	648091	648780	.	-	0	ID=GGCAGAPI_00573;Name=ureF;dbxref=COG:COG0830;gene=ureF;inference=ab initio prediction:Prodigal:2.6,similar to AA sequence:UniProtKB:Q79VJ2;locus_tag=GGCAGAPI_00573;product=Urease accessory protein UreF
1	Prodigal:2.6	CDS	648773	649225	.	-	0	ID=GGCAGAPI_00574;Name=ureE;gene=ureE;inference=ab initio prediction:Prodigal:2.6,similar to AA sequence:UniProtKB:Q7A429;locus_tag=GGCAGAPI_00574;product=Urease accessory protein UreE
1	Prodigal:2.6	CDS	649239	650942	.	-	0	ID=GGCAGAPI_00575;eC_number=3.5.1.5;Name=ureC;gene=ureC;inference=ab initio prediction:Prodigal:2.6,similar to AA sequence:UniProtKB:P67404;locus_tag=GGCAGAPI_00575;product=Urease subunit alpha
1	Prodigal:2.6	CDS	650957	651358	.	-	0	ID=GGCAGAPI_00576;eC_number=3.5.1.5;Name=ureB;dbxref=COG:COG0832;gene=ureB;inference=ab initio prediction:Prodigal:2.6,similar to AA sequence:UniProtKB:Q4A0J4;locus_tag=GGCAGAPI_00576;product=Urease subunit beta
1	Prodigal:2.6	CDS	651372	651692	.	-	0	ID=GGCAGAPI_00577;eC_number=3.5.1.5;Name=ureA;dbxref=COG:COG0831;gene=ureA;inference=ab initio prediction:Prodigal:2.6,similar to AA sequence:UniProtKB:Q4A0J3;locus_tag=GGCAGAPI_00577;product=Urease subunit gamma
1	Prodigal:2.6	CDS	651927	652844	.	+	0	ID=GGCAGAPI_00578;dbxref=COG:COG4413;inference=ab initio prediction:Prodigal:2.6,similar to AA sequence:UniProtKB:Q72CX3;locus_tag=GGCAGAPI_00578;product=Urea transporter
1	Prodigal:2.6	CDS	653279	654421	.	+	0	ID=GGCAGAPI_00579;eC_number=1.3.99.-;Name=ydbM;gene=ydbM;inference=ab initio prediction:Prodigal:2.6,similar to AA sequence:UniProtKB:P96608;locus_tag=GGCAGAPI_00579;product=Putative acyl-CoA dehydrogenase YdbM
1	Prodigal:2.6	CDS	654740	655681	.	+	0	ID=GGCAGAPI_00580;eC_number=3.2.2.8;Name=rihB;dbxref=COG:COG1957;gene=rihB;inference=ab initio prediction:Prodigal:2.6,similar to AA sequence:UniProtKB:P33022;locus_tag=GGCAGAPI_00580;product=Pyrimidine-specific ribonucleoside hydrolase RihB
1	Prodigal:2.6	CDS	655791	656339	.	+	0	ID=GGCAGAPI_00581;Name=bioY;dbxref=COG:COG1268;gene=bioY;inference=ab initio prediction:Prodigal:2.6,similar to AA sequence:UniProtKB:Q2KBP7;locus_tag=GGCAGAPI_00581;product=Biotin transporter BioY
1	Prodigal:2.6	CDS	656376	657131	.	+	0	ID=GGCAGAPI_00582;inference=ab initio prediction:Prodigal:2.6;locus_tag=GGCAGAPI_00582;product=hypothetical protein
1	Prodigal:2.6	CDS	657252	657455	.	-	0	ID=GGCAGAPI_00583;Name=fdhD_1;gene=fdhD_1;inference=ab initio prediction:Prodigal:2.6,protein motif:HAMAP:MF_00187;locus_tag=GGCAGAPI_00583;product=Protein FdhD
1	Prodigal:2.6	CDS	657644	658033	.	-	0	ID=GGCAGAPI_00584;Name=fdhD_2;gene=fdhD_2;inference=ab initio prediction:Prodigal:2.6,protein motif:HAMAP:MF_00187;locus_tag=GGCAGAPI_00584;product=Protein FdhD
1	Prodigal:2.6	CDS	658252	659037	.	+	0	ID=GGCAGAPI_00585;Name=modA;dbxref=COG:COG0725;gene=modA;inference=ab initio prediction:Prodigal:2.6,similar to AA sequence:UniProtKB:P45323;locus_tag=GGCAGAPI_00585;product=Molybdate-binding protein ModA
1	Prodigal:2.6	CDS	659051	659722	.	+	0	ID=GGCAGAPI_00586;Name=modB;dbxref=COG:COG4149;gene=modB;inference=ab initio prediction:Prodigal:2.6,similar to AA sequence:UniProtKB:P0AF01;locus_tag=GGCAGAPI_00586;product=Molybdenum transport system permease protein ModB
1	Prodigal:2.6	CDS	659723	660343	.	+	0	ID=GGCAGAPI_00587;eC_number=3.6.3.25;Name=cysA_1;dbxref=COG:COG1118;gene=cysA_1;inference=ab initio prediction:Prodigal:2.6,similar to AA sequence:UniProtKB:P16676;locus_tag=GGCAGAPI_00587;product=Sulfate/thiosulfate import ATP-binding protein CysA
1	Prodigal:2.6	CDS	660419	661420	.	+	0	ID=GGCAGAPI_00588;eC_number=2.7.7.80;Name=moeB_2;dbxref=COG:COG0476;gene=moeB_2;inference=ab initio prediction:Prodigal:2.6,similar to AA sequence:UniProtKB:P12282;locus_tag=GGCAGAPI_00588;product=Molybdopterin-synthase adenylyltransferase
1	Prodigal:2.6	CDS	661441	661971	.	+	0	ID=GGCAGAPI_00589;Name=moaB;gene=moaB;inference=ab initio prediction:Prodigal:2.6,similar to AA sequence:UniProtKB:P99137;locus_tag=GGCAGAPI_00589;product=Molybdenum cofactor biosynthesis protein B
1	Prodigal:2.6	CDS	662032	662520	.	-	0	ID=GGCAGAPI_00590;eC_number=4.6.1.17;Name=moaC;dbxref=COG:COG0315;gene=moaC;inference=ab initio prediction:Prodigal:2.6,similar to AA sequence:UniProtKB:Q2FVX9;locus_tag=GGCAGAPI_00590;product=Cyclic pyranopterin monophosphate synthase
1	Prodigal:2.6	CDS	662582	663841	.	+	0	ID=GGCAGAPI_00591;eC_number=2.10.1.1;Name=moeA;gene=moeA;inference=ab initio prediction:Prodigal:2.6,similar to AA sequence:UniProtKB:P99139;locus_tag=GGCAGAPI_00591;product=Molybdopterin molybdenumtransferase
1	Prodigal:2.6	CDS	663838	664314	.	+	0	ID=GGCAGAPI_00592;Name=mobB;dbxref=COG:COG1763;gene=mobB;inference=ab initio prediction:Prodigal:2.6,similar to AA sequence:UniProtKB:P44902;locus_tag=GGCAGAPI_00592;product=Molybdopterin-guanine dinucleotide biosynthesis adapter protein
1	Prodigal:2.6	CDS	664315	664767	.	+	0	ID=GGCAGAPI_00593;eC_number=2.8.1.12;Name=moaE;gene=moaE;inference=ab initio prediction:Prodigal:2.6,similar to AA sequence:UniProtKB:P65401;locus_tag=GGCAGAPI_00593;product=Molybdopterin synthase catalytic subunit
1	Prodigal:2.6	CDS	664764	664997	.	+	0	ID=GGCAGAPI_00594;Name=moaD;gene=moaD;inference=ab initio prediction:Prodigal:2.6,similar to AA sequence:UniProtKB:Q7A441;locus_tag=GGCAGAPI_00594;product=Molybdopterin synthase sulfur carrier subunit
1	Prodigal:2.6	CDS	665003	665608	.	+	0	ID=GGCAGAPI_00595;eC_number=2.7.7.77;Name=mobA;gene=mobA;inference=ab initio prediction:Prodigal:2.6,similar to AA sequence:UniProtKB:P65405;locus_tag=GGCAGAPI_00595;product=putative molybdenum cofactor guanylyltransferase
1	Prodigal:2.6	CDS	665621	666643	.	+	0	ID=GGCAGAPI_00596;eC_number=4.1.99.22;Name=moaA;dbxref=COG:COG2896;gene=moaA;inference=ab initio prediction:Prodigal:2.6,similar to AA sequence:UniProtKB:P69848;locus_tag=GGCAGAPI_00596;product=GTP 3'%2C8-cyclase
1	Prodigal:2.6	CDS	667045	667395	.	+	0	ID=GGCAGAPI_00597;Name=sarV;gene=sarV;inference=ab initio prediction:Prodigal:2.6,similar to AA sequence:UniProtKB:Q2FVY9;locus_tag=GGCAGAPI_00597;product=HTH-type transcriptional regulator SarV
1	Prodigal:2.6	CDS	667817	668890	.	+	0	ID=GGCAGAPI_00598;inference=ab initio prediction:Prodigal:2.6;locus_tag=GGCAGAPI_00598;product=hypothetical protein
1	Prodigal:2.6	CDS	669821	671014	.	-	0	ID=GGCAGAPI_00599;Name=yhhS_2;gene=yhhS_2;inference=ab initio prediction:Prodigal:2.6,similar to AA sequence:UniProtKB:P37621;locus_tag=GGCAGAPI_00599;product=putative MFS-type transporter YhhS
1	Prodigal:2.6	CDS	671014	671454	.	-	0	ID=GGCAGAPI_00600;inference=ab initio prediction:Prodigal:2.6,similar to AA sequence:UniProtKB:Q6GEG9;locus_tag=GGCAGAPI_00600;product=putative HTH-type transcriptional regulator
1	Prodigal:2.6	CDS	671618	672379	.	+	0	ID=GGCAGAPI_00601;inference=ab initio prediction:Prodigal:2.6;locus_tag=GGCAGAPI_00601;product=hypothetical protein
1	Prodigal:2.6	CDS	672779	674029	.	+	0	ID=GGCAGAPI_00602;eC_number=2.3.2.16;Name=femX;dbxref=COG:COG2348;gene=femX;inference=ab initio prediction:Prodigal:2.6,similar to AA sequence:UniProtKB:Q2FVZ4;locus_tag=GGCAGAPI_00602;product=Lipid II:glycine glycyltransferase
1	Prodigal:2.6	CDS	674106	677261	.	+	0	ID=GGCAGAPI_00603;Name=swrC;dbxref=COG:COG0841;gene=swrC;inference=ab initio prediction:Prodigal:2.6,similar to AA sequence:UniProtKB:O31501;locus_tag=GGCAGAPI_00603;product=Swarming motility protein SwrC
1	Prodigal:2.6	CDS	677312	677629	.	-	0	ID=GGCAGAPI_00604;inference=ab initio prediction:Prodigal:2.6;locus_tag=GGCAGAPI_00604;product=hypothetical protein
1	Prodigal:2.6	CDS	677921	678091	.	-	0	ID=GGCAGAPI_00605;inference=ab initio prediction:Prodigal:2.6;locus_tag=GGCAGAPI_00605;product=hypothetical protein
1	Prodigal:2.6	CDS	678233	679141	.	+	0	ID=GGCAGAPI_00606;inference=ab initio prediction:Prodigal:2.6;locus_tag=GGCAGAPI_00606;product=hypothetical protein
1	Prodigal:2.6	CDS	679336	680127	.	-	0	ID=GGCAGAPI_00607;eC_number=1.1.1.47;Name=gdh;dbxref=COG:COG1028;gene=gdh;inference=ab initio prediction:Prodigal:2.6,similar to AA sequence:UniProtKB:P12310;locus_tag=GGCAGAPI_00607;product=Glucose 1-dehydrogenase
1	Prodigal:2.6	CDS	680155	681018	.	-	0	ID=GGCAGAPI_00608;Name=glcU_2;dbxref=COG:COG4975;gene=glcU_2;inference=ab initio prediction:Prodigal:2.6,similar to AA sequence:UniProtKB:P40419;locus_tag=GGCAGAPI_00608;product=putative glucose uptake protein GlcU
1	Prodigal:2.6	CDS	681309	683444	.	+	0	ID=GGCAGAPI_00609;eC_number=5.99.1.2;Name=topB;dbxref=COG:COG0550;gene=topB;inference=ab initio prediction:Prodigal:2.6,similar to AA sequence:UniProtKB:P14294;locus_tag=GGCAGAPI_00609;product=DNA topoisomerase 3
1	Prodigal:2.6	CDS	683557	684891	.	+	0	ID=GGCAGAPI_00610;Name=pbuG;dbxref=COG:COG2252;gene=pbuG;inference=ab initio prediction:Prodigal:2.6,similar to AA sequence:UniProtKB:O34987;locus_tag=GGCAGAPI_00610;product=Guanine/hypoxanthine permease PbuG
1	Prodigal:2.6	CDS	684948	685346	.	-	0	ID=GGCAGAPI_00611;inference=ab initio prediction:Prodigal:2.6;locus_tag=GGCAGAPI_00611;product=hypothetical protein
1	Prodigal:2.6	CDS	685702	686010	.	+	0	ID=GGCAGAPI_00612;Name=rpsJ;gene=rpsJ;inference=ab initio prediction:Prodigal:2.6,similar to AA sequence:UniProtKB:Q2YYP5;locus_tag=GGCAGAPI_00612;product=30S ribosomal protein S10
1	Prodigal:2.6	CDS	686038	686700	.	+	0	ID=GGCAGAPI_00613;Name=rplC;dbxref=COG:COG0087;gene=rplC;inference=ab initio prediction:Prodigal:2.6,similar to AA sequence:UniProtKB:Q2FW06;locus_tag=GGCAGAPI_00613;product=50S ribosomal protein L3
1	Prodigal:2.6	CDS	686729	687352	.	+	0	ID=GGCAGAPI_00614;Name=rplD;dbxref=COG:COG0088;gene=rplD;inference=ab initio prediction:Prodigal:2.6,similar to AA sequence:UniProtKB:Q2FW07;locus_tag=GGCAGAPI_00614;product=50S ribosomal protein L4
1	Prodigal:2.6	CDS	687352	687627	.	+	0	ID=GGCAGAPI_00615;Name=rplW;dbxref=COG:COG0089;gene=rplW;inference=ab initio prediction:Prodigal:2.6,similar to AA sequence:UniProtKB:Q2FW08;locus_tag=GGCAGAPI_00615;product=50S ribosomal protein L23
1	Prodigal:2.6	CDS	687656	688489	.	+	0	ID=GGCAGAPI_00616;Name=rplB;dbxref=COG:COG0090;gene=rplB;inference=ab initio prediction:Prodigal:2.6,similar to AA sequence:UniProtKB:P60430;locus_tag=GGCAGAPI_00616;product=50S ribosomal protein L2
1	Prodigal:2.6	CDS	688556	688834	.	+	0	ID=GGCAGAPI_00617;Name=rpsS;dbxref=COG:COG0185;gene=rpsS;inference=ab initio prediction:Prodigal:2.6,similar to AA sequence:UniProtKB:Q2FW10;locus_tag=GGCAGAPI_00617;product=30S ribosomal protein S19
1	Prodigal:2.6	CDS	688862	689215	.	+	0	ID=GGCAGAPI_00618;Name=rplV;dbxref=COG:COG0091;gene=rplV;inference=ab initio prediction:Prodigal:2.6,similar to AA sequence:UniProtKB:Q2FW11;locus_tag=GGCAGAPI_00618;product=50S ribosomal protein L22
1	Prodigal:2.6	CDS	689239	689892	.	+	0	ID=GGCAGAPI_00619;Name=rpsC;dbxref=COG:COG0092;gene=rpsC;inference=ab initio prediction:Prodigal:2.6,similar to AA sequence:UniProtKB:Q2FW12;locus_tag=GGCAGAPI_00619;product=30S ribosomal protein S3
1	Prodigal:2.6	CDS	689895	690329	.	+	0	ID=GGCAGAPI_00620;Name=rplP;dbxref=COG:COG0197;gene=rplP;inference=ab initio prediction:Prodigal:2.6,similar to AA sequence:UniProtKB:Q2FW13;locus_tag=GGCAGAPI_00620;product=50S ribosomal protein L16
1	Prodigal:2.6	CDS	690319	690528	.	+	0	ID=GGCAGAPI_00621;Name=rpmC;dbxref=COG:COG0255;gene=rpmC;inference=ab initio prediction:Prodigal:2.6,similar to AA sequence:UniProtKB:Q2FW14;locus_tag=GGCAGAPI_00621;product=50S ribosomal protein L29
1	Prodigal:2.6	CDS	690553	690816	.	+	0	ID=GGCAGAPI_00622;Name=rpsQ;dbxref=COG:COG0186;gene=rpsQ;inference=ab initio prediction:Prodigal:2.6,similar to AA sequence:UniProtKB:Q2FW15;locus_tag=GGCAGAPI_00622;product=30S ribosomal protein S17
1	Prodigal:2.6	CDS	690847	691215	.	+	0	ID=GGCAGAPI_00623;Name=rplN;dbxref=COG:COG0093;gene=rplN;inference=ab initio prediction:Prodigal:2.6,similar to AA sequence:UniProtKB:Q2FW16;locus_tag=GGCAGAPI_00623;product=50S ribosomal protein L14
1	Prodigal:2.6	CDS	691257	691574	.	+	0	ID=GGCAGAPI_00624;Name=rplX;dbxref=COG:COG0198;gene=rplX;inference=ab initio prediction:Prodigal:2.6,similar to AA sequence:UniProtKB:Q2FW17;locus_tag=GGCAGAPI_00624;product=50S ribosomal protein L24
1	Prodigal:2.6	CDS	691600	692139	.	+	0	ID=GGCAGAPI_00625;Name=rplE;dbxref=COG:COG0094;gene=rplE;inference=ab initio prediction:Prodigal:2.6,similar to AA sequence:UniProtKB:Q2FW18;locus_tag=GGCAGAPI_00625;product=50S ribosomal protein L5
1	Prodigal:2.6	CDS	692177	692347	.	+	0	ID=GGCAGAPI_00626;Name=rpsZ;dbxref=COG:COG0199;gene=rpsZ;inference=ab initio prediction:Prodigal:2.6,similar to AA sequence:UniProtKB:Q2FW19;locus_tag=GGCAGAPI_00626;product=30S ribosomal protein S14 type Z
1	Prodigal:2.6	CDS	692378	692776	.	+	0	ID=GGCAGAPI_00627;Name=rpsH;dbxref=COG:COG0096;gene=rpsH;inference=ab initio prediction:Prodigal:2.6,similar to AA sequence:UniProtKB:Q2FW20;locus_tag=GGCAGAPI_00627;product=30S ribosomal protein S8
1	Prodigal:2.6	CDS	692801	693337	.	+	0	ID=GGCAGAPI_00628;Name=rplF;dbxref=COG:COG0097;gene=rplF;inference=ab initio prediction:Prodigal:2.6,similar to AA sequence:UniProtKB:Q2FW21;locus_tag=GGCAGAPI_00628;product=50S ribosomal protein L6
1	Prodigal:2.6	CDS	693369	693731	.	+	0	ID=GGCAGAPI_00629;Name=rplR;dbxref=COG:COG0256;gene=rplR;inference=ab initio prediction:Prodigal:2.6,similar to AA sequence:UniProtKB:Q2FW22;locus_tag=GGCAGAPI_00629;product=50S ribosomal protein L18
1	Prodigal:2.6	CDS	693751	694251	.	+	0	ID=GGCAGAPI_00630;Name=rpsE;dbxref=COG:COG0098;gene=rpsE;inference=ab initio prediction:Prodigal:2.6,similar to AA sequence:UniProtKB:Q2FW23;locus_tag=GGCAGAPI_00630;product=30S ribosomal protein S5
1	Prodigal:2.6	CDS	694268	694450	.	+	0	ID=GGCAGAPI_00631;Name=rpmD;dbxref=COG:COG1841;gene=rpmD;inference=ab initio prediction:Prodigal:2.6,similar to AA sequence:UniProtKB:P0A0G2;locus_tag=GGCAGAPI_00631;product=50S ribosomal protein L30
1	Prodigal:2.6	CDS	694467	694907	.	+	0	ID=GGCAGAPI_00632;Name=rplO;dbxref=COG:COG0200;gene=rplO;inference=ab initio prediction:Prodigal:2.6,similar to AA sequence:UniProtKB:P0A0F8;locus_tag=GGCAGAPI_00632;product=50S ribosomal protein L15
1	Prodigal:2.6	CDS	694907	696199	.	+	0	ID=GGCAGAPI_00633;Name=secY_2;gene=secY_2;inference=ab initio prediction:Prodigal:2.6,similar to AA sequence:UniProtKB:Q7A468;locus_tag=GGCAGAPI_00633;product=Protein translocase subunit SecY
1	Prodigal:2.6	CDS	696217	696864	.	+	0	ID=GGCAGAPI_00634;eC_number=2.7.4.3;Name=adk;gene=adk;inference=ab initio prediction:Prodigal:2.6,similar to AA sequence:UniProtKB:P99062;locus_tag=GGCAGAPI_00634;product=Adenylate kinase
1	Prodigal:2.6	CDS	697052	697270	.	+	0	ID=GGCAGAPI_00635;Name=infA;dbxref=COG:COG0361;gene=infA;inference=ab initio prediction:Prodigal:2.6,similar to AA sequence:UniProtKB:Q2FW28;locus_tag=GGCAGAPI_00635;product=Translation initiation factor IF-1
1	Prodigal:2.6	CDS	697302	697415	.	+	0	ID=GGCAGAPI_00636;Name=rpmJ;dbxref=COG:COG0257;gene=rpmJ;inference=ab initio prediction:Prodigal:2.6,similar to AA sequence:UniProtKB:Q2FW29;locus_tag=GGCAGAPI_00636;product=50S ribosomal protein L36
1	Prodigal:2.6	CDS	697438	697803	.	+	0	ID=GGCAGAPI_00637;Name=rpsM;dbxref=COG:COG0099;gene=rpsM;inference=ab initio prediction:Prodigal:2.6,similar to AA sequence:UniProtKB:Q2FW30;locus_tag=GGCAGAPI_00637;product=30S ribosomal protein S13
1	Prodigal:2.6	CDS	697826	698215	.	+	0	ID=GGCAGAPI_00638;Name=rpsK;dbxref=COG:COG0100;gene=rpsK;inference=ab initio prediction:Prodigal:2.6,similar to AA sequence:UniProtKB:Q2FW31;locus_tag=GGCAGAPI_00638;product=30S ribosomal protein S11
1	Prodigal:2.6	CDS	698292	699236	.	+	0	ID=GGCAGAPI_00639;eC_number=2.7.7.6;Name=rpoA;gene=rpoA;inference=ab initio prediction:Prodigal:2.6,similar to AA sequence:UniProtKB:P66706;locus_tag=GGCAGAPI_00639;product=DNA-directed RNA polymerase subunit alpha
1	Prodigal:2.6	CDS	699253	699621	.	+	0	ID=GGCAGAPI_00640;Name=rplQ;dbxref=COG:COG0203;gene=rplQ;inference=ab initio prediction:Prodigal:2.6,similar to AA sequence:UniProtKB:Q2FW33;locus_tag=GGCAGAPI_00640;product=50S ribosomal protein L17
1	Prodigal:2.6	CDS	699916	700761	.	+	0	ID=GGCAGAPI_00641;eC_number=3.6.3.-;Name=ecfA1;dbxref=COG:COG1122;gene=ecfA1;inference=ab initio prediction:Prodigal:2.6,similar to AA sequence:UniProtKB:Q1GBJ0;locus_tag=GGCAGAPI_00641;product=Energy-coupling factor transporter ATP-binding protein EcfA1
1	Prodigal:2.6	CDS	700758	701618	.	+	0	ID=GGCAGAPI_00642;eC_number=3.6.3.-;Name=ecfA2;gene=ecfA2;inference=ab initio prediction:Prodigal:2.6,similar to AA sequence:UniProtKB:Q7A471;locus_tag=GGCAGAPI_00642;product=Energy-coupling factor transporter ATP-binding protein EcfA2
1	Prodigal:2.6	CDS	701608	702414	.	+	0	ID=GGCAGAPI_00643;Name=ecfT;dbxref=COG:COG0619;gene=ecfT;inference=ab initio prediction:Prodigal:2.6,similar to AA sequence:UniProtKB:P70972;locus_tag=GGCAGAPI_00643;product=Energy-coupling factor transporter transmembrane protein EcfT
1	Prodigal:2.6	CDS	702418	703221	.	+	0	ID=GGCAGAPI_00644;eC_number=5.4.99.12;Name=truA;dbxref=COG:COG0101;gene=truA;inference=ab initio prediction:Prodigal:2.6,similar to AA sequence:UniProtKB:Q72DL8;locus_tag=GGCAGAPI_00644;product=tRNA pseudouridine synthase A
1	Prodigal:2.6	CDS	703482	703919	.	+	0	ID=GGCAGAPI_00645;Name=rplM;dbxref=COG:COG0102;gene=rplM;inference=ab initio prediction:Prodigal:2.6,similar to AA sequence:UniProtKB:Q2FW38;locus_tag=GGCAGAPI_00645;product=50S ribosomal protein L13
1	Prodigal:2.6	CDS	703939	704331	.	+	0	ID=GGCAGAPI_00646;Name=rpsI;gene=rpsI;inference=ab initio prediction:Prodigal:2.6,similar to AA sequence:UniProtKB:P66646;locus_tag=GGCAGAPI_00646;product=30S ribosomal protein S9
1	Prodigal:2.6	CDS	704593	705333	.	-	0	ID=GGCAGAPI_00647;eC_number=3.5.1.-;Name=cobB;dbxref=COG:COG0846;gene=cobB;inference=ab initio prediction:Prodigal:2.6,similar to AA sequence:UniProtKB:P66815;locus_tag=GGCAGAPI_00647;product=NAD-dependent protein deacetylase
1	Prodigal:2.6	CDS	705633	706388	.	+	0	ID=GGCAGAPI_00648;Name=lacR;gene=lacR;inference=ab initio prediction:Prodigal:2.6,similar to AA sequence:UniProtKB:P67744;locus_tag=GGCAGAPI_00648;product=Lactose phosphotransferase system repressor
1	Prodigal:2.6	CDS	706755	707183	.	+	0	ID=GGCAGAPI_00649;eC_number=5.3.1.26;Name=lacA;gene=lacA;inference=ab initio prediction:Prodigal:2.6,similar to AA sequence:UniProtKB:P23494;locus_tag=GGCAGAPI_00649;product=Galactose-6-phosphate isomerase subunit LacA
1	Prodigal:2.6	CDS	707198	707713	.	+	0	ID=GGCAGAPI_00650;eC_number=5.3.1.26;Name=lacB;gene=lacB;inference=ab initio prediction:Prodigal:2.6,similar to AA sequence:UniProtKB:P65647;locus_tag=GGCAGAPI_00650;product=Galactose-6-phosphate isomerase subunit LacB
1	Prodigal:2.6	CDS	707726	708658	.	+	0	ID=GGCAGAPI_00651;eC_number=2.7.1.144;Name=lacC_1;dbxref=COG:COG1105;gene=lacC_1;inference=ab initio prediction:Prodigal:2.6,similar to AA sequence:UniProtKB:P0A0B9;locus_tag=GGCAGAPI_00651;product=Tagatose-6-phosphate kinase
1	Prodigal:2.6	CDS	708662	709639	.	+	0	ID=GGCAGAPI_00652;eC_number=4.1.2.40;Name=lacD;dbxref=COG:COG3684;gene=lacD;inference=ab initio prediction:Prodigal:2.6,similar to AA sequence:UniProtKB:P0A011;locus_tag=GGCAGAPI_00652;product=Tagatose 1%2C6-diphosphate aldolase
1	Prodigal:2.6	CDS	709659	709973	.	+	0	ID=GGCAGAPI_00653;Name=lacF;dbxref=COG:COG1447;gene=lacF;inference=ab initio prediction:Prodigal:2.6,similar to AA sequence:UniProtKB:P0A0D6;locus_tag=GGCAGAPI_00653;product=PTS system lactose-specific EIIA component
1	Prodigal:2.6	CDS	709979	711727	.	+	0	ID=GGCAGAPI_00654;Name=lacE;dbxref=COG:COG1455;gene=lacE;inference=ab initio prediction:Prodigal:2.6,similar to AA sequence:UniProtKB:P11162;locus_tag=GGCAGAPI_00654;product=PTS system lactose-specific EIICB component
1	Prodigal:2.6	CDS	711743	713155	.	+	0	ID=GGCAGAPI_00655;eC_number=3.2.1.85;Name=lacG;gene=lacG;inference=ab initio prediction:Prodigal:2.6,similar to AA sequence:UniProtKB:P67768;locus_tag=GGCAGAPI_00655;product=6-phospho-beta-galactosidase
1	Prodigal:2.6	CDS	713426	714292	.	+	0	ID=GGCAGAPI_00656;inference=ab initio prediction:Prodigal:2.6;locus_tag=GGCAGAPI_00656;product=hypothetical protein
1	Prodigal:2.6	CDS	714369	715394	.	-	0	ID=GGCAGAPI_00657;eC_number=1.14.13.107;Name=limB;gene=limB;inference=ab initio prediction:Prodigal:2.6,similar to AA sequence:UniProtKB:Q9EUT9;locus_tag=GGCAGAPI_00657;product=Limonene 1%2C2-monooxygenase
1	Prodigal:2.6	CDS	715527	716531	.	+	0	ID=GGCAGAPI_00658;eC_number=1.-.-.-;Name=yfmJ;dbxref=COG:COG2130;gene=yfmJ;inference=ab initio prediction:Prodigal:2.6,similar to AA sequence:UniProtKB:O34812;locus_tag=GGCAGAPI_00658;product=Putative NADP-dependent oxidoreductase YfmJ
1	Prodigal:2.6	CDS	716630	717640	.	+	0	ID=GGCAGAPI_00659;inference=ab initio prediction:Prodigal:2.6,similar to AA sequence:UniProtKB:P99173;locus_tag=GGCAGAPI_00659;product=Zinc-type alcohol dehydrogenase-like protein
1	Prodigal:2.6	CDS	718391	718972	.	+	0	ID=GGCAGAPI_00660;inference=ab initio prediction:Prodigal:2.6;locus_tag=GGCAGAPI_00660;product=hypothetical protein
1	Prodigal:2.6	CDS	718985	719224	.	+	0	ID=GGCAGAPI_00661;inference=ab initio prediction:Prodigal:2.6;locus_tag=GGCAGAPI_00661;product=hypothetical protein
1	Prodigal:2.6	CDS	719298	719798	.	+	0	ID=GGCAGAPI_00662;inference=ab initio prediction:Prodigal:2.6,similar to AA sequence:UniProtKB:P99157;locus_tag=GGCAGAPI_00662;product=Alkaline shock protein 23
1	Prodigal:2.6	CDS	719859	721820	.	-	0	ID=GGCAGAPI_00663;eC_number=6.3.2.39;Name=iucC_1;dbxref=COG:COG4264;gene=iucC_1;inference=ab initio prediction:Prodigal:2.6,similar to AA sequence:UniProtKB:Q47318;locus_tag=GGCAGAPI_00663;product=Aerobactin synthase
1	Prodigal:2.6	CDS	721878	723104	.	+	0	ID=GGCAGAPI_00664;inference=ab initio prediction:Prodigal:2.6;locus_tag=GGCAGAPI_00664;product=hypothetical protein
1	Prodigal:2.6	CDS	723094	724851	.	+	0	ID=GGCAGAPI_00665;eC_number=6.3.2.39;Name=iucC_2;dbxref=COG:COG4264;gene=iucC_2;inference=ab initio prediction:Prodigal:2.6,similar to AA sequence:UniProtKB:Q47318;locus_tag=GGCAGAPI_00665;product=Aerobactin synthase
1	Prodigal:2.6	CDS	724855	725916	.	+	0	ID=GGCAGAPI_00666;eC_number=5.1.1.12;Name=orr;dbxref=COG:COG3457;gene=orr;inference=ab initio prediction:Prodigal:2.6,similar to AA sequence:UniProtKB:C1FW08;locus_tag=GGCAGAPI_00666;product=Ornithine racemase
1	Prodigal:2.6	CDS	726118	727113	.	+	0	ID=GGCAGAPI_00667;Name=yfmC;dbxref=COG:COG4594;gene=yfmC;inference=ab initio prediction:Prodigal:2.6,similar to AA sequence:UniProtKB:O34348;locus_tag=GGCAGAPI_00667;product=Fe(3+)-citrate-binding protein YfmC
1	Prodigal:2.6	CDS	727125	728156	.	+	0	ID=GGCAGAPI_00668;Name=yfiZ;dbxref=COG:COG0609;gene=yfiZ;inference=ab initio prediction:Prodigal:2.6,similar to AA sequence:UniProtKB:O31568;locus_tag=GGCAGAPI_00668;product=putative siderophore transport system permease protein YfiZ
1	Prodigal:2.6	CDS	728243	729118	.	+	0	ID=GGCAGAPI_00669;Name=fecD;dbxref=COG:COG0609;gene=fecD;inference=ab initio prediction:Prodigal:2.6,similar to AA sequence:UniProtKB:P15029;locus_tag=GGCAGAPI_00669;product=Fe(3+) dicitrate transport system permease protein FecD
1	Prodigal:2.6	CDS	729415	730788	.	+	0	ID=GGCAGAPI_00670;inference=ab initio prediction:Prodigal:2.6;locus_tag=GGCAGAPI_00670;product=hypothetical protein
1	Prodigal:2.6	CDS	730967	731281	.	-	0	ID=GGCAGAPI_00671;eC_number=1.14.99.48;Name=isdI;dbxref=COG:COG2329;gene=isdI;inference=ab initio prediction:Prodigal:2.6,similar to AA sequence:UniProtKB:Q2G1J2;locus_tag=GGCAGAPI_00671;product=Heme oxygenase (staphylobilin-producing) 2
1	Prodigal:2.6	CDS	731434	731694	.	-	0	ID=GGCAGAPI_00672;inference=ab initio prediction:Prodigal:2.6,similar to AA sequence:UniProtKB:Q99S93;locus_tag=GGCAGAPI_00672;note=UPF0457 protein SA1975.1;product=hypothetical protein
1	Prodigal:2.6	CDS	731838	732380	.	+	0	ID=GGCAGAPI_00673;Name=ydjM;dbxref=COG:COG1988;gene=ydjM;inference=ab initio prediction:Prodigal:2.6,similar to AA sequence:UniProtKB:P64481;locus_tag=GGCAGAPI_00673;product=Inner membrane protein YdjM
1	Prodigal:2.6	CDS	732435	733622	.	+	0	ID=GGCAGAPI_00674;eC_number=2.7.7.-;inference=ab initio prediction:Prodigal:2.6,similar to AA sequence:UniProtKB:Q7A4A4;locus_tag=GGCAGAPI_00674;product=putative uridylyltransferase
1	Prodigal:2.6	CDS	733641	734324	.	+	0	ID=GGCAGAPI_00675;inference=ab initio prediction:Prodigal:2.6,similar to AA sequence:UniProtKB:P67153;locus_tag=GGCAGAPI_00675;note=UPF0073 inner membrane protein YqfA;product=hypothetical protein
1	Prodigal:2.6	CDS	734563	735900	.	+	0	ID=GGCAGAPI_00676;Name=sdrM;gene=sdrM;inference=ab initio prediction:Prodigal:2.6,similar to AA sequence:UniProtKB:Q99S97;locus_tag=GGCAGAPI_00676;product=Multidrug efflux pump SdrM
1	Prodigal:2.6	CDS	736091	736558	.	+	0	ID=GGCAGAPI_00677;Name=sepA_2;gene=sepA_2;inference=ab initio prediction:Prodigal:2.6,similar to AA sequence:UniProtKB:Q99S98;locus_tag=GGCAGAPI_00677;product=Multidrug resistance efflux pump SepA
1	Prodigal:2.6	CDS	736629	736811	.	+	0	ID=GGCAGAPI_00678;inference=ab initio prediction:Prodigal:2.6;locus_tag=GGCAGAPI_00678;product=hypothetical protein
1	Prodigal:2.6	CDS	736828	738267	.	+	0	ID=GGCAGAPI_00679;Name=emrB_2;gene=emrB_2;inference=ab initio prediction:Prodigal:2.6,similar to AA sequence:UniProtKB:P0AEJ0;locus_tag=GGCAGAPI_00679;product=Multidrug export protein EmrB
1	Prodigal:2.6	CDS	738418	739485	.	+	0	ID=GGCAGAPI_00680;Name=salA;dbxref=COG:COG0489;gene=salA;inference=ab initio prediction:Prodigal:2.6,similar to AA sequence:UniProtKB:P50863;locus_tag=GGCAGAPI_00680;product=Iron-sulfur cluster carrier protein
1	Aragorn:1.2	tRNA	744875	744949	.	+	.	ID=GGCAGAPI_00681;inference=COORDINATES:profile:Aragorn:1.2;locus_tag=GGCAGAPI_00681;product=tRNA-Asn(gtt)
1	Aragorn:1.2	tRNA	744950	745023	.	+	.	ID=GGCAGAPI_00682;inference=COORDINATES:profile:Aragorn:1.2;locus_tag=GGCAGAPI_00682;product=tRNA-Glu(ttc)
1	Aragorn:1.2	tRNA	745029	745104	.	+	.	ID=GGCAGAPI_00683;inference=COORDINATES:profile:Aragorn:1.2;locus_tag=GGCAGAPI_00683;product=tRNA-Val(tac)
1	Aragorn:1.2	tRNA	745121	745204	.	+	.	ID=GGCAGAPI_00684;inference=COORDINATES:profile:Aragorn:1.2;locus_tag=GGCAGAPI_00684;product=tRNA-Tyr(gta)
1	Aragorn:1.2	tRNA	745209	745283	.	+	.	ID=GGCAGAPI_00685;inference=COORDINATES:profile:Aragorn:1.2;locus_tag=GGCAGAPI_00685;product=tRNA-Gln(ttg)
1	Aragorn:1.2	tRNA	745287	745360	.	+	.	ID=GGCAGAPI_00686;inference=COORDINATES:profile:Aragorn:1.2;locus_tag=GGCAGAPI_00686;product=tRNA-Lys(ttt)
1	Prodigal:2.6	CDS	745454	746335	.	+	0	ID=GGCAGAPI_00687;eC_number=2.7.7.85;Name=cdaA;dbxref=COG:COG1624;gene=cdaA;inference=ab initio prediction:Prodigal:2.6,similar to AA sequence:UniProtKB:Q45589;locus_tag=GGCAGAPI_00687;product=Cyclic di-AMP synthase CdaA
1	Prodigal:2.6	CDS	746336	747271	.	+	0	ID=GGCAGAPI_00688;Name=cdaR;dbxref=COG:COG4856;gene=cdaR;inference=ab initio prediction:Prodigal:2.6,similar to AA sequence:UniProtKB:O34659;locus_tag=GGCAGAPI_00688;product=CdaA regulatory protein CdaR
1	Prodigal:2.6	CDS	747296	748651	.	+	0	ID=GGCAGAPI_00689;eC_number=5.4.2.10;Name=glmM;gene=glmM;inference=ab initio prediction:Prodigal:2.6,similar to AA sequence:UniProtKB:P99087;locus_tag=GGCAGAPI_00689;product=Phosphoglucosamine mutase
1	Prodigal:2.6	CDS	749087	749242	.	+	0	ID=GGCAGAPI_00690;inference=ab initio prediction:Prodigal:2.6;locus_tag=GGCAGAPI_00690;product=hypothetical protein
1	Prodigal:2.6	CDS	749283	751088	.	+	0	ID=GGCAGAPI_00691;eC_number=2.6.1.16;Name=glmS;gene=glmS;inference=ab initio prediction:Prodigal:2.6,similar to AA sequence:UniProtKB:P64228;locus_tag=GGCAGAPI_00691;product=Glutamine--fructose-6-phosphate aminotransferase [isomerizing]
1	Prodigal:2.6	CDS	751583	752440	.	+	0	ID=GGCAGAPI_00692;eC_number=3.1.3.104;Name=ywtE_1;dbxref=COG:COG0561;gene=ywtE_1;inference=ab initio prediction:Prodigal:2.6,similar to AA sequence:UniProtKB:P96741;locus_tag=GGCAGAPI_00692;product=5-amino-6-(5-phospho-D-ribitylamino)uracil phosphatase YwtE
1	Prodigal:2.6	CDS	752745	753896	.	-	0	ID=GGCAGAPI_00693;inference=ab initio prediction:Prodigal:2.6;locus_tag=GGCAGAPI_00693;product=hypothetical protein
1	Prodigal:2.6	CDS	753984	754760	.	+	0	ID=GGCAGAPI_00694;eC_number=3.6.1.41;Name=apaH_1;gene=apaH_1;inference=ab initio prediction:Prodigal:2.6,protein motif:HAMAP:MF_00199;locus_tag=GGCAGAPI_00694;product=Bis(5'-nucleosyl)-tetraphosphatase%2C symmetrical
1	Prodigal:2.6	CDS	755021	755974	.	-	0	ID=GGCAGAPI_00695;Name=czcD_1;dbxref=COG:COG1230;gene=czcD_1;inference=ab initio prediction:Prodigal:2.6,similar to AA sequence:UniProtKB:O07084;locus_tag=GGCAGAPI_00695;product=Cadmium%2C cobalt and zinc/H(+)-K(+) antiporter
1	Prodigal:2.6	CDS	755961	756323	.	-	0	ID=GGCAGAPI_00696;Name=czrA;dbxref=COG:COG0640;gene=czrA;inference=ab initio prediction:Prodigal:2.6,similar to AA sequence:UniProtKB:O31844;locus_tag=GGCAGAPI_00696;product=HTH-type transcriptional repressor CzrA
1	Prodigal:2.6	CDS	756447	757103	.	+	0	ID=GGCAGAPI_00697;eC_number=4.-.-.-;Name=yhfK;dbxref=COG:COG0702;gene=yhfK;inference=ab initio prediction:Prodigal:2.6,similar to AA sequence:UniProtKB:O07609;locus_tag=GGCAGAPI_00697;product=putative sugar epimerase YhfK
1	Prodigal:2.6	CDS	757301	757450	.	+	0	ID=GGCAGAPI_00698;inference=ab initio prediction:Prodigal:2.6;locus_tag=GGCAGAPI_00698;product=hypothetical protein
1	Prodigal:2.6	CDS	757745	758683	.	+	0	ID=GGCAGAPI_00699;eC_number=5.3.1.8;Name=gmuF;dbxref=COG:COG1482;gene=gmuF;inference=ab initio prediction:Prodigal:2.6,similar to AA sequence:UniProtKB:O05511;locus_tag=GGCAGAPI_00699;product=putative mannose-6-phosphate isomerase GmuF
1	Prodigal:2.6	CDS	758738	758965	.	+	0	ID=GGCAGAPI_00700;inference=ab initio prediction:Prodigal:2.6;locus_tag=GGCAGAPI_00700;product=hypothetical protein
1	Prodigal:2.6	CDS	759198	760574	.	+	0	ID=GGCAGAPI_00701;inference=ab initio prediction:Prodigal:2.6;locus_tag=GGCAGAPI_00701;product=hypothetical protein
1	Prodigal:2.6	CDS	760755	761165	.	+	0	ID=GGCAGAPI_00702;inference=ab initio prediction:Prodigal:2.6;locus_tag=GGCAGAPI_00702;product=hypothetical protein
1	Prodigal:2.6	CDS	761353	761799	.	+	0	ID=GGCAGAPI_00703;eC_number=1.16.-.-;Name=dps1;dbxref=COG:COG0783;gene=dps1;inference=ab initio prediction:Prodigal:2.6,similar to AA sequence:UniProtKB:Q8RPQ1;locus_tag=GGCAGAPI_00703;product=DNA protection during starvation protein 1
1	Prodigal:2.6	CDS	761923	762633	.	-	0	ID=GGCAGAPI_00704;eC_number=2.4.2.1;Name=deoD;dbxref=COG:COG0813;gene=deoD;inference=ab initio prediction:Prodigal:2.6,similar to AA sequence:UniProtKB:O34925;locus_tag=GGCAGAPI_00704;product=Purine nucleoside phosphorylase DeoD-type
1	Prodigal:2.6	CDS	762837	763502	.	+	0	ID=GGCAGAPI_00705;eC_number=4.1.2.4;Name=deoC2;gene=deoC2;inference=ab initio prediction:Prodigal:2.6,similar to AA sequence:UniProtKB:P99174;locus_tag=GGCAGAPI_00705;product=Deoxyribose-phosphate aldolase 2
1	Prodigal:2.6	CDS	763535	764836	.	+	0	ID=GGCAGAPI_00706;eC_number=2.4.2.2;Name=pdp;gene=pdp;inference=ab initio prediction:Prodigal:2.6,similar to AA sequence:UniProtKB:Q7A4D0;locus_tag=GGCAGAPI_00706;product=Pyrimidine-nucleoside phosphorylase
1	Prodigal:2.6	CDS	764846	766039	.	+	0	ID=GGCAGAPI_00707;eC_number=5.4.2.7;Name=deoB;gene=deoB;inference=ab initio prediction:Prodigal:2.6,similar to AA sequence:UniProtKB:P99100;locus_tag=GGCAGAPI_00707;product=Phosphopentomutase
1	Prodigal:2.6	CDS	766036	766386	.	+	0	ID=GGCAGAPI_00708;inference=ab initio prediction:Prodigal:2.6;locus_tag=GGCAGAPI_00708;product=hypothetical protein
1	Prodigal:2.6	CDS	766537	767007	.	-	0	ID=GGCAGAPI_00709;eC_number=4.4.1.21;Name=luxS;gene=luxS;inference=ab initio prediction:Prodigal:2.6,similar to AA sequence:UniProtKB:P65330;locus_tag=GGCAGAPI_00709;product=S-ribosylhomocysteine lyase
1	Prodigal:2.6	CDS	767235	768419	.	+	0	ID=GGCAGAPI_00710;eC_number=3.5.1.-;Name=abgB;dbxref=COG:COG1473;gene=abgB;inference=ab initio prediction:Prodigal:2.6,similar to AA sequence:UniProtKB:P76052;locus_tag=GGCAGAPI_00710;product=p-aminobenzoyl-glutamate hydrolase subunit B
1	Prodigal:2.6	CDS	768419	769609	.	+	0	ID=GGCAGAPI_00711;inference=ab initio prediction:Prodigal:2.6;locus_tag=GGCAGAPI_00711;product=hypothetical protein
1	Prodigal:2.6	CDS	769783	770448	.	+	0	ID=GGCAGAPI_00712;inference=ab initio prediction:Prodigal:2.6;locus_tag=GGCAGAPI_00712;product=hypothetical protein
1	Prodigal:2.6	CDS	770669	771466	.	-	0	ID=GGCAGAPI_00713;eC_number=2.7.1.33;Name=coaW;dbxref=COG:COG5146;gene=coaW;inference=ab initio prediction:Prodigal:2.6,similar to AA sequence:UniProtKB:Q2FWC7;locus_tag=GGCAGAPI_00713;product=Type II pantothenate kinase
1	Prodigal:2.6	CDS	771769	772629	.	+	0	ID=GGCAGAPI_00714;eC_number=2.3.1.57;Name=bltD;dbxref=COG:COG0454;gene=bltD;inference=ab initio prediction:Prodigal:2.6,similar to AA sequence:UniProtKB:P39909;locus_tag=GGCAGAPI_00714;product=Spermine/spermidine acetyltransferase
1	Prodigal:2.6	CDS	772740	773276	.	+	0	ID=GGCAGAPI_00715;Name=rpoE;gene=rpoE;inference=ab initio prediction:Prodigal:2.6,similar to AA sequence:UniProtKB:P66715;locus_tag=GGCAGAPI_00715;product=putative DNA-directed RNA polymerase subunit delta
1	Prodigal:2.6	CDS	773613	775220	.	+	0	ID=GGCAGAPI_00716;eC_number=6.3.4.2;Name=pyrG;gene=pyrG;inference=ab initio prediction:Prodigal:2.6,similar to AA sequence:UniProtKB:P99072;locus_tag=GGCAGAPI_00716;product=CTP synthase
1	Prodigal:2.6	CDS	775447	775968	.	-	0	ID=GGCAGAPI_00717;inference=ab initio prediction:Prodigal:2.6;locus_tag=GGCAGAPI_00717;product=hypothetical protein
1	Prodigal:2.6	CDS	776188	777048	.	+	0	ID=GGCAGAPI_00718;eC_number=4.1.2.13;Name=fba;gene=fba;inference=ab initio prediction:Prodigal:2.6,similar to AA sequence:UniProtKB:P99075;locus_tag=GGCAGAPI_00718;product=Fructose-bisphosphate aldolase
1	Prodigal:2.6	CDS	777409	778668	.	+	0	ID=GGCAGAPI_00719;eC_number=2.5.1.7;Name=murA2;gene=murA2;inference=ab initio prediction:Prodigal:2.6,similar to AA sequence:UniProtKB:P65457;locus_tag=GGCAGAPI_00719;product=UDP-N-acetylglucosamine 1-carboxyvinyltransferase 2
1	Prodigal:2.6	CDS	779060	780523	.	+	0	ID=GGCAGAPI_00720;eC_number=1.2.1.3;dbxref=COG:COG1012;inference=ab initio prediction:Prodigal:2.6,similar to AA sequence:UniProtKB:Q99SD6;locus_tag=GGCAGAPI_00720;product=Putative aldehyde dehydrogenase
1	Prodigal:2.6	CDS	780827	782143	.	+	0	ID=GGCAGAPI_00721;eC_number=3.6.4.-;Name=rho;dbxref=COG:COG1158;gene=rho;inference=ab initio prediction:Prodigal:2.6,similar to AA sequence:UniProtKB:P0AG30;locus_tag=GGCAGAPI_00721;product=Transcription termination factor Rho
1	Prodigal:2.6	CDS	782260	782517	.	+	0	ID=GGCAGAPI_00722;Name=rpmE2;dbxref=COG:COG0254;gene=rpmE2;inference=ab initio prediction:Prodigal:2.6,similar to AA sequence:UniProtKB:Q2FWD8;locus_tag=GGCAGAPI_00722;product=50S ribosomal protein L31 type B
1	Prodigal:2.6	CDS	782804	783403	.	+	0	ID=GGCAGAPI_00723;eC_number=2.7.1.21;Name=tdk;gene=tdk;inference=ab initio prediction:Prodigal:2.6,similar to AA sequence:UniProtKB:P65231;locus_tag=GGCAGAPI_00723;product=Thymidine kinase
1	Prodigal:2.6	CDS	783403	784479	.	+	0	ID=GGCAGAPI_00724;Name=prfA;dbxref=COG:COG0216;gene=prfA;inference=ab initio prediction:Prodigal:2.6,similar to AA sequence:UniProtKB:Q8DU64;locus_tag=GGCAGAPI_00724;product=Peptide chain release factor 1
1	Prodigal:2.6	CDS	784466	785302	.	+	0	ID=GGCAGAPI_00725;eC_number=2.1.1.297;Name=prmC;dbxref=COG:COG2890;gene=prmC;inference=ab initio prediction:Prodigal:2.6,similar to AA sequence:UniProtKB:P0ACC1;locus_tag=GGCAGAPI_00725;product=Release factor glutamine methyltransferase
1	Prodigal:2.6	CDS	785465	786508	.	+	0	ID=GGCAGAPI_00726;eC_number=2.7.7.87;Name=ywlC;dbxref=COG:COG0009;gene=ywlC;inference=ab initio prediction:Prodigal:2.6,similar to AA sequence:UniProtKB:P39153;locus_tag=GGCAGAPI_00726;product=Threonylcarbamoyl-AMP synthase
1	Prodigal:2.6	CDS	786505	786924	.	+	0	ID=GGCAGAPI_00727;eC_number=3.1.3.48;Name=ptpB;dbxref=COG:COG0394;gene=ptpB;inference=ab initio prediction:Prodigal:2.6,similar to AA sequence:UniProtKB:P0C5D3;locus_tag=GGCAGAPI_00727;product=Low molecular weight protein-tyrosine-phosphatase PtpB
1	Prodigal:2.6	CDS	787034	787558	.	+	0	ID=GGCAGAPI_00728;inference=ab initio prediction:Prodigal:2.6,similar to AA sequence:UniProtKB:P39157;locus_tag=GGCAGAPI_00728;note=UPF0340 protein YwlG;product=hypothetical protein
1	Prodigal:2.6	CDS	787583	788821	.	+	0	ID=GGCAGAPI_00729;eC_number=2.1.2.1;Name=glyA;dbxref=COG:COG0112;gene=glyA;inference=ab initio prediction:Prodigal:2.6,similar to AA sequence:UniProtKB:Q5HE87;locus_tag=GGCAGAPI_00729;product=Serine hydroxymethyltransferase
1	Prodigal:2.6	CDS	788850	789479	.	+	0	ID=GGCAGAPI_00730;eC_number=2.4.2.9;Name=upp;gene=upp;inference=ab initio prediction:Prodigal:2.6,similar to AA sequence:UniProtKB:P67396;locus_tag=GGCAGAPI_00730;product=Uracil phosphoribosyltransferase
1	Prodigal:2.6	CDS	789504	790649	.	+	0	ID=GGCAGAPI_00731;eC_number=5.1.3.14;Name=mnaA;dbxref=COG:COG0381;gene=mnaA;inference=ab initio prediction:Prodigal:2.6,similar to AA sequence:UniProtKB:P39131;locus_tag=GGCAGAPI_00731;product=UDP-N-acetylglucosamine 2-epimerase
1	Prodigal:2.6	CDS	790703	791152	.	+	0	ID=GGCAGAPI_00732;inference=ab initio prediction:Prodigal:2.6;locus_tag=GGCAGAPI_00732;product=hypothetical protein
1	Prodigal:2.6	CDS	791178	791906	.	+	0	ID=GGCAGAPI_00733;Name=atpB;gene=atpB;inference=ab initio prediction:Prodigal:2.6,similar to AA sequence:UniProtKB:P09218;locus_tag=GGCAGAPI_00733;product=ATP synthase subunit a
1	Prodigal:2.6	CDS	791949	792161	.	+	0	ID=GGCAGAPI_00734;Name=atpE;gene=atpE;inference=ab initio prediction:Prodigal:2.6,similar to AA sequence:UniProtKB:P00845;locus_tag=GGCAGAPI_00734;product=ATP synthase subunit c
1	Prodigal:2.6	CDS	792259	792774	.	+	0	ID=GGCAGAPI_00735;Name=atpF;gene=atpF;inference=ab initio prediction:Prodigal:2.6,similar to AA sequence:UniProtKB:Q7A4E7;locus_tag=GGCAGAPI_00735;product=ATP synthase subunit b
1	Prodigal:2.6	CDS	792774	793313	.	+	0	ID=GGCAGAPI_00736;Name=atpH;gene=atpH;inference=ab initio prediction:Prodigal:2.6,similar to AA sequence:UniProtKB:P99109;locus_tag=GGCAGAPI_00736;product=ATP synthase subunit delta
1	Prodigal:2.6	CDS	793336	794847	.	+	0	ID=GGCAGAPI_00737;eC_number=3.6.3.14;Name=atpA;gene=atpA;inference=ab initio prediction:Prodigal:2.6,similar to AA sequence:UniProtKB:P99111;locus_tag=GGCAGAPI_00737;product=ATP synthase subunit alpha
1	Prodigal:2.6	CDS	794932	795798	.	+	0	ID=GGCAGAPI_00738;Name=atpG;gene=atpG;inference=ab initio prediction:Prodigal:2.6,similar to AA sequence:UniProtKB:Q7A4E8;locus_tag=GGCAGAPI_00738;product=ATP synthase gamma chain
1	Prodigal:2.6	CDS	795820	797232	.	+	0	ID=GGCAGAPI_00739;eC_number=3.6.3.14;Name=atpD;gene=atpD;inference=ab initio prediction:Prodigal:2.6,similar to AA sequence:UniProtKB:P99112;locus_tag=GGCAGAPI_00739;product=ATP synthase subunit beta
1	Prodigal:2.6	CDS	797252	797656	.	+	0	ID=GGCAGAPI_00740;Name=atpC;gene=atpC;inference=ab initio prediction:Prodigal:2.6,similar to AA sequence:UniProtKB:P63665;locus_tag=GGCAGAPI_00740;product=ATP synthase epsilon chain
1	Prodigal:2.6	CDS	797805	798038	.	+	0	ID=GGCAGAPI_00741;inference=ab initio prediction:Prodigal:2.6;locus_tag=GGCAGAPI_00741;product=hypothetical protein
1	Prodigal:2.6	CDS	798148	799413	.	+	0	ID=GGCAGAPI_00742;eC_number=2.5.1.7;Name=murA1;gene=murA1;inference=ab initio prediction:Prodigal:2.6,similar to AA sequence:UniProtKB:P84058;locus_tag=GGCAGAPI_00742;product=UDP-N-acetylglucosamine 1-carboxyvinyltransferase 1
1	Prodigal:2.6	CDS	799447	799884	.	+	0	ID=GGCAGAPI_00743;eC_number=4.2.1.59;Name=fabZ;dbxref=COG:COG0764;gene=fabZ;inference=ab initio prediction:Prodigal:2.6,similar to AA sequence:UniProtKB:Q9HXY7;locus_tag=GGCAGAPI_00743;product=3-hydroxyacyl-[acyl-carrier-protein] dehydratase FabZ
1	Prodigal:2.6	CDS	800202	800642	.	-	0	ID=GGCAGAPI_00744;inference=ab initio prediction:Prodigal:2.6;locus_tag=GGCAGAPI_00744;product=hypothetical protein
1	Prodigal:2.6	CDS	800833	801228	.	+	0	ID=GGCAGAPI_00745;Name=ssbA_1;dbxref=COG:COG0629;gene=ssbA_1;inference=ab initio prediction:Prodigal:2.6,similar to AA sequence:UniProtKB:P37455;locus_tag=GGCAGAPI_00745;product=Single-stranded DNA-binding protein A
1	Prodigal:2.6	CDS	801616	802275	.	+	0	ID=GGCAGAPI_00746;eC_number=3.2.-.-;Name=sceD;gene=sceD;inference=ab initio prediction:Prodigal:2.6,similar to AA sequence:UniProtKB:Q99SG2;locus_tag=GGCAGAPI_00746;product=putative transglycosylase SceD
1	Prodigal:2.6	CDS	802560	803249	.	+	0	ID=GGCAGAPI_00747;eC_number=3.5.99.2;Name=tenA;dbxref=COG:COG0819;gene=tenA;inference=ab initio prediction:Prodigal:2.6,similar to AA sequence:UniProtKB:Q8CNK1;locus_tag=GGCAGAPI_00747;product=Aminopyrimidine aminohydrolase
1	Prodigal:2.6	CDS	803212	804063	.	+	0	ID=GGCAGAPI_00748;eC_number=2.7.1.49;Name=thiD;gene=thiD;inference=ab initio prediction:Prodigal:2.6,similar to AA sequence:UniProtKB:P99124;locus_tag=GGCAGAPI_00748;product=Hydroxymethylpyrimidine/phosphomethylpyrimidine kinase
1	Prodigal:2.6	CDS	804053	804844	.	+	0	ID=GGCAGAPI_00749;eC_number=2.7.1.50;Name=thiM;gene=thiM;inference=ab initio prediction:Prodigal:2.6,similar to AA sequence:UniProtKB:P66923;locus_tag=GGCAGAPI_00749;product=Hydroxyethylthiazole kinase
1	Prodigal:2.6	CDS	804841	805488	.	+	0	ID=GGCAGAPI_00750;eC_number=2.5.1.3;Name=thiE_2;gene=thiE_2;inference=ab initio prediction:Prodigal:2.6,similar to AA sequence:UniProtKB:P66919;locus_tag=GGCAGAPI_00750;product=Thiamine-phosphate synthase
1	Prodigal:2.6	CDS	805532	806449	.	+	0	ID=GGCAGAPI_00751;Name=yidC_2;gene=yidC_2;inference=ab initio prediction:Prodigal:2.6,similar to AA sequence:UniProtKB:P65629;locus_tag=GGCAGAPI_00751;product=Membrane protein insertase YidC
1	Prodigal:2.6	CDS	806555	807208	.	-	0	ID=GGCAGAPI_00752;Name=yedJ;dbxref=COG:COG1418;gene=yedJ;inference=ab initio prediction:Prodigal:2.6,similar to AA sequence:UniProtKB:P46144;locus_tag=GGCAGAPI_00752;product=putative protein YedJ
1	Prodigal:2.6	CDS	807390	808874	.	-	0	ID=GGCAGAPI_00753;eC_number=2.7.8.-;Name=cls_1;gene=cls_1;inference=ab initio prediction:Prodigal:2.6,similar to AA sequence:UniProtKB:P63801;locus_tag=GGCAGAPI_00753;product=Cardiolipin synthase
1	Prodigal:2.6	CDS	809048	809341	.	+	0	ID=GGCAGAPI_00754;Name=ricR;dbxref=COG:COG1937;gene=ricR;inference=ab initio prediction:Prodigal:2.6,similar to AA sequence:UniProtKB:O07434;locus_tag=GGCAGAPI_00754;product=Copper-sensing transcriptional repressor RicR
1	Prodigal:2.6	CDS	809348	809557	.	+	0	ID=GGCAGAPI_00755;inference=ab initio prediction:Prodigal:2.6;locus_tag=GGCAGAPI_00755;product=hypothetical protein
1	Prodigal:2.6	CDS	809700	809837	.	+	0	ID=GGCAGAPI_00756;inference=ab initio prediction:Prodigal:2.6;locus_tag=GGCAGAPI_00756;product=hypothetical protein
1	Prodigal:2.6	CDS	809937	811148	.	-	0	ID=GGCAGAPI_00757;eC_number=2.4.1.129;Name=rodA;dbxref=COG:COG0772;gene=rodA;inference=ab initio prediction:Prodigal:2.6,similar to AA sequence:UniProtKB:P39604;locus_tag=GGCAGAPI_00757;product=Peptidoglycan glycosyltransferase RodA
1	Prodigal:2.6	CDS	811539	812612	.	+	0	ID=GGCAGAPI_00758;eC_number=6.3.2.4;Name=ddl;dbxref=COG:COG1181;gene=ddl;inference=ab initio prediction:Prodigal:2.6,similar to AA sequence:UniProtKB:Q5HEB7;locus_tag=GGCAGAPI_00758;product=D-alanine--D-alanine ligase
1	Prodigal:2.6	CDS	812624	813979	.	+	0	ID=GGCAGAPI_00759;eC_number=6.3.2.10;Name=murF_1;dbxref=COG:COG0770;gene=murF_1;inference=ab initio prediction:Prodigal:2.6,similar to AA sequence:UniProtKB:P11880;locus_tag=GGCAGAPI_00759;product=UDP-N-acetylmuramoyl-tripeptide--D-alanyl-D-alanine ligase
1	Prodigal:2.6	CDS	814278	815807	.	+	0	ID=GGCAGAPI_00760;eC_number=3.6.4.13;Name=cshA;dbxref=COG:COG0513;gene=cshA;inference=ab initio prediction:Prodigal:2.6,similar to AA sequence:UniProtKB:Q2FWH5;locus_tag=GGCAGAPI_00760;product=DEAD-box ATP-dependent RNA helicase CshA
1	Prodigal:2.6	CDS	816056	816535	.	+	0	ID=GGCAGAPI_00761;inference=ab initio prediction:Prodigal:2.6;locus_tag=GGCAGAPI_00761;product=hypothetical protein
1	Prodigal:2.6	CDS	816522	818033	.	+	0	ID=GGCAGAPI_00762;inference=ab initio prediction:Prodigal:2.6;locus_tag=GGCAGAPI_00762;product=hypothetical protein
1	Prodigal:2.6	CDS	818020	818529	.	+	0	ID=GGCAGAPI_00763;inference=ab initio prediction:Prodigal:2.6;locus_tag=GGCAGAPI_00763;product=hypothetical protein
1	Prodigal:2.6	CDS	818577	818930	.	+	0	ID=GGCAGAPI_00764;eC_number=2.7.8.7;Name=acpS;dbxref=COG:COG0736;gene=acpS;inference=ab initio prediction:Prodigal:2.6,similar to AA sequence:UniProtKB:Q5HED0;locus_tag=GGCAGAPI_00764;product=Holo-[acyl-carrier-protein] synthase
1	Prodigal:2.6	CDS	818996	820144	.	+	0	ID=GGCAGAPI_00765;eC_number=5.1.1.1;Name=alr1;dbxref=COG:COG0787;gene=alr1;inference=ab initio prediction:Prodigal:2.6,similar to AA sequence:UniProtKB:P63479;locus_tag=GGCAGAPI_00765;product=Alanine racemase 1
1	Prodigal:2.6	CDS	820231	820401	.	+	0	ID=GGCAGAPI_00766;Name=mazE;gene=mazE;inference=ab initio prediction:Prodigal:2.6,similar to AA sequence:UniProtKB:P0C7B4;locus_tag=GGCAGAPI_00766;product=Antitoxin MazE
1	Prodigal:2.6	CDS	820398	820760	.	+	0	ID=GGCAGAPI_00767;eC_number=3.1.-.-;Name=mazF;dbxref=COG:COG2337;gene=mazF;inference=ab initio prediction:Prodigal:2.6,similar to AA sequence:UniProtKB:Q2FWI8;locus_tag=GGCAGAPI_00767;product=Endoribonuclease MazF
1	Prodigal:2.6	CDS	821106	822107	.	+	0	ID=GGCAGAPI_00768;eC_number=3.1.3.3;Name=rsbU;dbxref=COG:COG2208;gene=rsbU;inference=ab initio prediction:Prodigal:2.6,similar to AA sequence:UniProtKB:P40399;locus_tag=GGCAGAPI_00768;product=Phosphoserine phosphatase RsbU
1	Prodigal:2.6	CDS	822207	822533	.	+	0	ID=GGCAGAPI_00769;Name=rsbV;gene=rsbV;inference=ab initio prediction:Prodigal:2.6,similar to AA sequence:UniProtKB:P66838;locus_tag=GGCAGAPI_00769;product=Anti-sigma-B factor antagonist
1	Prodigal:2.6	CDS	822535	823014	.	+	0	ID=GGCAGAPI_00770;eC_number=2.7.11.1;Name=rsbW;gene=rsbW;inference=ab initio prediction:Prodigal:2.6,similar to AA sequence:UniProtKB:P0A0H7;locus_tag=GGCAGAPI_00770;product=Serine-protein kinase RsbW
1	Prodigal:2.6	CDS	822989	823759	.	+	0	ID=GGCAGAPI_00771;Name=sigB;dbxref=COG:COG1191;gene=sigB;inference=ab initio prediction:Prodigal:2.6,similar to AA sequence:UniProtKB:P06574;locus_tag=GGCAGAPI_00771;product=RNA polymerase sigma-B factor
1	Prodigal:2.6	CDS	824049	826199	.	+	0	ID=GGCAGAPI_00772;Name=yhgF;dbxref=COG:COG2183;gene=yhgF;inference=ab initio prediction:Prodigal:2.6,similar to AA sequence:UniProtKB:P46837;locus_tag=GGCAGAPI_00772;product=Protein YhgF
1	Prodigal:2.6	CDS	826192	826647	.	+	0	ID=GGCAGAPI_00773;inference=ab initio prediction:Prodigal:2.6,protein motif:HAMAP:MF_00745;locus_tag=GGCAGAPI_00773;product=Protein SprT-like protein
1	Prodigal:2.6	CDS	826936	827130	.	+	0	ID=GGCAGAPI_00774;inference=ab initio prediction:Prodigal:2.6;locus_tag=GGCAGAPI_00774;product=hypothetical protein
1	Aragorn:1.2	tRNA	827407	827493	.	+	.	ID=GGCAGAPI_00775;inference=COORDINATES:profile:Aragorn:1.2;locus_tag=GGCAGAPI_00775;product=tRNA-Leu(gag)
1	Aragorn:1.2	tRNA	827515	827588	.	+	.	ID=GGCAGAPI_00776;inference=COORDINATES:profile:Aragorn:1.2;locus_tag=GGCAGAPI_00776;product=tRNA-Gly(tcc)
1	Prodigal:2.6	CDS	832758	832883	.	+	0	ID=GGCAGAPI_00777;inference=ab initio prediction:Prodigal:2.6;locus_tag=GGCAGAPI_00777;product=hypothetical protein
1	Prodigal:2.6	CDS	832964	834232	.	-	0	ID=GGCAGAPI_00778;eC_number=4.3.1.19;Name=ilvA;dbxref=COG:COG1171;gene=ilvA;inference=ab initio prediction:Prodigal:2.6,similar to AA sequence:UniProtKB:P9WG95;locus_tag=GGCAGAPI_00778;product=L-threonine dehydratase biosynthetic IlvA
1	Prodigal:2.6	CDS	834247	834816	.	-	0	ID=GGCAGAPI_00779;eC_number=4.2.1.33;Name=leuD;dbxref=COG:COG0066;gene=leuD;inference=ab initio prediction:Prodigal:2.6,similar to AA sequence:UniProtKB:Q8DTG5;locus_tag=GGCAGAPI_00779;product=3-isopropylmalate dehydratase small subunit
1	Prodigal:2.6	CDS	834817	836187	.	-	0	ID=GGCAGAPI_00780;eC_number=4.2.1.33;Name=leuC;dbxref=COG:COG0065;gene=leuC;inference=ab initio prediction:Prodigal:2.6,similar to AA sequence:UniProtKB:P80858;locus_tag=GGCAGAPI_00780;product=3-isopropylmalate dehydratase large subunit
1	Prodigal:2.6	CDS	836203	837246	.	-	0	ID=GGCAGAPI_00781;eC_number=1.1.1.85;Name=leuB;dbxref=COG:COG0473;gene=leuB;inference=ab initio prediction:Prodigal:2.6,similar to AA sequence:UniProtKB:P12010;locus_tag=GGCAGAPI_00781;product=3-isopropylmalate dehydrogenase
1	Prodigal:2.6	CDS	837243	838778	.	-	0	ID=GGCAGAPI_00782;eC_number=2.3.3.13;Name=leuA;gene=leuA;inference=ab initio prediction:Prodigal:2.6,similar to AA sequence:UniProtKB:Q71Y35;locus_tag=GGCAGAPI_00782;product=2-isopropylmalate synthase
1	Prodigal:2.6	CDS	838801	839805	.	-	0	ID=GGCAGAPI_00783;eC_number=1.1.1.86;Name=ilvC;dbxref=COG:COG0059;gene=ilvC;inference=ab initio prediction:Prodigal:2.6,similar to AA sequence:UniProtKB:Q2FWK4;locus_tag=GGCAGAPI_00783;product=Ketol-acid reductoisomerase (NADP(+))
1	Prodigal:2.6	CDS	839923	840156	.	-	0	ID=GGCAGAPI_00784;inference=ab initio prediction:Prodigal:2.6;locus_tag=GGCAGAPI_00784;product=hypothetical protein
1	Prodigal:2.6	CDS	840156	841898	.	-	0	ID=GGCAGAPI_00785;eC_number=2.2.1.6;Name=ilvB;dbxref=COG:COG0028;gene=ilvB;inference=ab initio prediction:Prodigal:2.6,similar to AA sequence:UniProtKB:P37251;locus_tag=GGCAGAPI_00785;product=Acetolactate synthase large subunit
1	Prodigal:2.6	CDS	841915	843603	.	-	0	ID=GGCAGAPI_00786;eC_number=4.2.1.9;Name=ilvD;dbxref=COG:COG0129;gene=ilvD;inference=ab initio prediction:Prodigal:2.6,similar to AA sequence:UniProtKB:P51785;locus_tag=GGCAGAPI_00786;product=Dihydroxy-acid dehydratase
1	Prodigal:2.6	CDS	844082	844543	.	+	0	ID=GGCAGAPI_00787;Name=tsaE;dbxref=COG:COG0802;gene=tsaE;inference=ab initio prediction:Prodigal:2.6,similar to AA sequence:UniProtKB:O05515;locus_tag=GGCAGAPI_00787;product=tRNA threonylcarbamoyladenosine biosynthesis protein TsaE
1	Prodigal:2.6	CDS	844524	845186	.	+	0	ID=GGCAGAPI_00788;Name=tsaB;dbxref=COG:COG1214;gene=tsaB;inference=ab initio prediction:Prodigal:2.6,similar to AA sequence:UniProtKB:O05516;locus_tag=GGCAGAPI_00788;product=tRNA threonylcarbamoyladenosine biosynthesis protein TsaB
1	Prodigal:2.6	CDS	845159	845620	.	+	0	ID=GGCAGAPI_00789;eC_number=2.3.1.255;Name=rimI;dbxref=COG:COG0456;gene=rimI;inference=ab initio prediction:Prodigal:2.6,similar to AA sequence:UniProtKB:I6YG32;locus_tag=GGCAGAPI_00789;product=N-alpha-acetyltransferase RimI
1	Prodigal:2.6	CDS	845617	846639	.	+	0	ID=GGCAGAPI_00790;eC_number=2.3.1.234;Name=tsaD;gene=tsaD;inference=ab initio prediction:Prodigal:2.6,similar to AA sequence:UniProtKB:Q7A4H8;locus_tag=GGCAGAPI_00790;product=tRNA N6-adenosine threonylcarbamoyltransferase
1	Prodigal:2.6	CDS	846722	848338	.	-	0	ID=GGCAGAPI_00791;Name=mutS_1;dbxref=COG:COG0249;gene=mutS_1;inference=ab initio prediction:Prodigal:2.6,similar to AA sequence:UniProtKB:Q56215;locus_tag=GGCAGAPI_00791;product=DNA mismatch repair protein MutS
1	Prodigal:2.6	CDS	848680	850614	.	-	0	ID=GGCAGAPI_00792;Name=yheS;dbxref=COG:COG0488;gene=yheS;inference=ab initio prediction:Prodigal:2.6,similar to AA sequence:UniProtKB:P63389;locus_tag=GGCAGAPI_00792;product=putative ABC transporter ATP-binding protein YheS
1	Prodigal:2.6	CDS	850961	851596	.	+	0	ID=GGCAGAPI_00793;Name=rex;dbxref=COG:COG2344;gene=rex;inference=ab initio prediction:Prodigal:2.6,similar to AA sequence:UniProtKB:O05521;locus_tag=GGCAGAPI_00793;product=Redox-sensing transcriptional repressor Rex
1	Prodigal:2.6	CDS	851737	852018	.	+	0	ID=GGCAGAPI_00794;inference=ab initio prediction:Prodigal:2.6;locus_tag=GGCAGAPI_00794;product=hypothetical protein
1	Prodigal:2.6	CDS	852105	852437	.	+	0	ID=GGCAGAPI_00795;inference=ab initio prediction:Prodigal:2.6,similar to AA sequence:UniProtKB:P33015;locus_tag=GGCAGAPI_00795;note=UPF0394 inner membrane protein YeeE;product=hypothetical protein
1	Prodigal:2.6	CDS	852635	853336	.	+	0	ID=GGCAGAPI_00796;inference=ab initio prediction:Prodigal:2.6;locus_tag=GGCAGAPI_00796;product=hypothetical protein
1	Prodigal:2.6	CDS	853489	855138	.	+	0	ID=GGCAGAPI_00797;inference=ab initio prediction:Prodigal:2.6;locus_tag=GGCAGAPI_00797;product=hypothetical protein
1	Prodigal:2.6	CDS	855273	855449	.	+	0	ID=GGCAGAPI_00798;inference=ab initio prediction:Prodigal:2.6;locus_tag=GGCAGAPI_00798;product=hypothetical protein
1	Prodigal:2.6	CDS	855832	856035	.	+	0	ID=GGCAGAPI_00799;inference=ab initio prediction:Prodigal:2.6;locus_tag=GGCAGAPI_00799;product=hypothetical protein
1	Prodigal:2.6	CDS	856110	857612	.	-	0	ID=GGCAGAPI_00800;inference=ab initio prediction:Prodigal:2.6;locus_tag=GGCAGAPI_00800;product=hypothetical protein
1	Prodigal:2.6	CDS	857769	858296	.	-	0	ID=GGCAGAPI_00801;inference=ab initio prediction:Prodigal:2.6;locus_tag=GGCAGAPI_00801;product=hypothetical protein
1	Prodigal:2.6	CDS	858296	859957	.	-	0	ID=GGCAGAPI_00802;inference=ab initio prediction:Prodigal:2.6;locus_tag=GGCAGAPI_00802;product=hypothetical protein
1	Prodigal:2.6	CDS	860009	860338	.	-	0	ID=GGCAGAPI_00803;inference=ab initio prediction:Prodigal:2.6;locus_tag=GGCAGAPI_00803;product=hypothetical protein
1	Prodigal:2.6	CDS	860360	860872	.	-	0	ID=GGCAGAPI_00804;inference=ab initio prediction:Prodigal:2.6;locus_tag=GGCAGAPI_00804;product=hypothetical protein
1	Prodigal:2.6	CDS	860854	861315	.	-	0	ID=GGCAGAPI_00805;inference=ab initio prediction:Prodigal:2.6;locus_tag=GGCAGAPI_00805;product=hypothetical protein
1	Prodigal:2.6	CDS	861362	864031	.	-	0	ID=GGCAGAPI_00806;inference=ab initio prediction:Prodigal:2.6;locus_tag=GGCAGAPI_00806;product=hypothetical protein
1	Prodigal:2.6	CDS	864073	864240	.	-	0	ID=GGCAGAPI_00807;inference=ab initio prediction:Prodigal:2.6;locus_tag=GGCAGAPI_00807;product=hypothetical protein
1	Prodigal:2.6	CDS	864233	864607	.	-	0	ID=GGCAGAPI_00808;inference=ab initio prediction:Prodigal:2.6;locus_tag=GGCAGAPI_00808;product=hypothetical protein
1	Prodigal:2.6	CDS	864610	872811	.	-	0	ID=GGCAGAPI_00809;inference=ab initio prediction:Prodigal:2.6;locus_tag=GGCAGAPI_00809;product=hypothetical protein
1	Prodigal:2.6	CDS	872872	874953	.	-	0	ID=GGCAGAPI_00810;inference=ab initio prediction:Prodigal:2.6;locus_tag=GGCAGAPI_00810;product=hypothetical protein
1	Prodigal:2.6	CDS	874975	883248	.	-	0	ID=GGCAGAPI_00811;eC_number=3.4.24.75;Name=lss;gene=lss;inference=ab initio prediction:Prodigal:2.6,similar to AA sequence:UniProtKB:P10547;locus_tag=GGCAGAPI_00811;product=Lysostaphin
1	Prodigal:2.6	CDS	883345	884361	.	-	0	ID=GGCAGAPI_00812;Name=xerC_3;gene=xerC_3;inference=ab initio prediction:Prodigal:2.6,protein motif:HAMAP:MF_01808;locus_tag=GGCAGAPI_00812;product=Tyrosine recombinase XerC
1	Prodigal:2.6	CDS	884377	884850	.	-	0	ID=GGCAGAPI_00813;inference=ab initio prediction:Prodigal:2.6;locus_tag=GGCAGAPI_00813;product=hypothetical protein
1	Prodigal:2.6	CDS	884850	885407	.	-	0	ID=GGCAGAPI_00814;inference=ab initio prediction:Prodigal:2.6;locus_tag=GGCAGAPI_00814;product=hypothetical protein
1	Prodigal:2.6	CDS	885491	886282	.	-	0	ID=GGCAGAPI_00815;inference=ab initio prediction:Prodigal:2.6;locus_tag=GGCAGAPI_00815;product=hypothetical protein
1	Prodigal:2.6	CDS	886321	887193	.	-	0	ID=GGCAGAPI_00816;inference=ab initio prediction:Prodigal:2.6;locus_tag=GGCAGAPI_00816;product=hypothetical protein
1	Prodigal:2.6	CDS	887199	887720	.	-	0	ID=GGCAGAPI_00817;inference=ab initio prediction:Prodigal:2.6;locus_tag=GGCAGAPI_00817;product=hypothetical protein
1	Prodigal:2.6	CDS	887710	888375	.	-	0	ID=GGCAGAPI_00818;inference=ab initio prediction:Prodigal:2.6;locus_tag=GGCAGAPI_00818;product=hypothetical protein
1	Prodigal:2.6	CDS	888379	888696	.	-	0	ID=GGCAGAPI_00819;inference=ab initio prediction:Prodigal:2.6;locus_tag=GGCAGAPI_00819;product=hypothetical protein
1	Prodigal:2.6	CDS	888686	889120	.	-	0	ID=GGCAGAPI_00820;inference=ab initio prediction:Prodigal:2.6;locus_tag=GGCAGAPI_00820;product=hypothetical protein
1	Prodigal:2.6	CDS	889138	889689	.	-	0	ID=GGCAGAPI_00821;inference=ab initio prediction:Prodigal:2.6;locus_tag=GGCAGAPI_00821;product=hypothetical protein
1	Prodigal:2.6	CDS	889764	890765	.	-	0	ID=GGCAGAPI_00822;inference=ab initio prediction:Prodigal:2.6;locus_tag=GGCAGAPI_00822;product=hypothetical protein
1	Prodigal:2.6	CDS	890804	891244	.	-	0	ID=GGCAGAPI_00823;inference=ab initio prediction:Prodigal:2.6;locus_tag=GGCAGAPI_00823;product=hypothetical protein
1	Prodigal:2.6	CDS	891272	892651	.	-	0	ID=GGCAGAPI_00824;inference=ab initio prediction:Prodigal:2.6;locus_tag=GGCAGAPI_00824;product=hypothetical protein
1	Prodigal:2.6	CDS	892644	894206	.	-	0	ID=GGCAGAPI_00825;inference=ab initio prediction:Prodigal:2.6;locus_tag=GGCAGAPI_00825;product=hypothetical protein
1	Prodigal:2.6	CDS	894224	896023	.	-	0	ID=GGCAGAPI_00826;inference=ab initio prediction:Prodigal:2.6;locus_tag=GGCAGAPI_00826;product=hypothetical protein
1	Prodigal:2.6	CDS	896016	896900	.	-	0	ID=GGCAGAPI_00827;inference=ab initio prediction:Prodigal:2.6;locus_tag=GGCAGAPI_00827;product=hypothetical protein
1	Prodigal:2.6	CDS	897198	897317	.	+	0	ID=GGCAGAPI_00828;inference=ab initio prediction:Prodigal:2.6;locus_tag=GGCAGAPI_00828;product=hypothetical protein
1	Prodigal:2.6	CDS	898595	899779	.	-	0	ID=GGCAGAPI_00829;inference=ab initio prediction:Prodigal:2.6;locus_tag=GGCAGAPI_00829;product=hypothetical protein
1	Prodigal:2.6	CDS	899788	899973	.	-	0	ID=GGCAGAPI_00830;inference=ab initio prediction:Prodigal:2.6;locus_tag=GGCAGAPI_00830;product=hypothetical protein
1	Prodigal:2.6	CDS	899999	900328	.	-	0	ID=GGCAGAPI_00831;Name=hupA;dbxref=COG:COG0776;gene=hupA;inference=ab initio prediction:Prodigal:2.6,similar to AA sequence:UniProtKB:P08821;locus_tag=GGCAGAPI_00831;product=DNA-binding protein HU 1
1	Prodigal:2.6	CDS	900588	902084	.	-	0	ID=GGCAGAPI_00832;inference=ab initio prediction:Prodigal:2.6;locus_tag=GGCAGAPI_00832;product=hypothetical protein
1	Prodigal:2.6	CDS	902220	904505	.	+	0	ID=GGCAGAPI_00833;eC_number=3.6.4.12;Name=recD2_1;dbxref=COG:COG0507;gene=recD2_1;inference=ab initio prediction:Prodigal:2.6,similar to AA sequence:UniProtKB:Q9RT63;locus_tag=GGCAGAPI_00833;product=ATP-dependent RecD-like DNA helicase
1	Prodigal:2.6	CDS	904541	905416	.	+	0	ID=GGCAGAPI_00834;inference=ab initio prediction:Prodigal:2.6;locus_tag=GGCAGAPI_00834;product=hypothetical protein
1	Prodigal:2.6	CDS	907275	907532	.	+	0	ID=GGCAGAPI_00835;inference=ab initio prediction:Prodigal:2.6;locus_tag=GGCAGAPI_00835;product=hypothetical protein
1	Prodigal:2.6	CDS	907797	907958	.	+	0	ID=GGCAGAPI_00836;inference=ab initio prediction:Prodigal:2.6;locus_tag=GGCAGAPI_00836;product=hypothetical protein
1	Prodigal:2.6	CDS	909311	909595	.	+	0	ID=GGCAGAPI_00837;inference=ab initio prediction:Prodigal:2.6;locus_tag=GGCAGAPI_00837;product=hypothetical protein
1	Prodigal:2.6	CDS	909610	909723	.	+	0	ID=GGCAGAPI_00838;inference=ab initio prediction:Prodigal:2.6;locus_tag=GGCAGAPI_00838;product=hypothetical protein
1	Prodigal:2.6	CDS	909775	909990	.	+	0	ID=GGCAGAPI_00839;inference=ab initio prediction:Prodigal:2.6;locus_tag=GGCAGAPI_00839;product=hypothetical protein
1	Prodigal:2.6	CDS	910065	910325	.	+	0	ID=GGCAGAPI_00840;inference=ab initio prediction:Prodigal:2.6;locus_tag=GGCAGAPI_00840;product=hypothetical protein
1	Prodigal:2.6	CDS	910462	910851	.	+	0	ID=GGCAGAPI_00841;inference=ab initio prediction:Prodigal:2.6;locus_tag=GGCAGAPI_00841;product=hypothetical protein
1	Prodigal:2.6	CDS	911004	911663	.	+	0	ID=GGCAGAPI_00842;inference=ab initio prediction:Prodigal:2.6;locus_tag=GGCAGAPI_00842;product=hypothetical protein
1	Prodigal:2.6	CDS	911708	912031	.	+	0	ID=GGCAGAPI_00843;inference=ab initio prediction:Prodigal:2.6;locus_tag=GGCAGAPI_00843;product=hypothetical protein
1	Prodigal:2.6	CDS	912124	912387	.	+	0	ID=GGCAGAPI_00844;inference=ab initio prediction:Prodigal:2.6;locus_tag=GGCAGAPI_00844;product=hypothetical protein
1	Prodigal:2.6	CDS	912416	912985	.	+	0	ID=GGCAGAPI_00845;inference=ab initio prediction:Prodigal:2.6;locus_tag=GGCAGAPI_00845;product=hypothetical protein
1	Prodigal:2.6	CDS	912956	914128	.	-	0	ID=GGCAGAPI_00846;inference=ab initio prediction:Prodigal:2.6;locus_tag=GGCAGAPI_00846;product=hypothetical protein
1	Prodigal:2.6	CDS	914147	914428	.	+	0	ID=GGCAGAPI_00847;inference=ab initio prediction:Prodigal:2.6;locus_tag=GGCAGAPI_00847;product=hypothetical protein
1	Prodigal:2.6	CDS	914487	914996	.	+	0	ID=GGCAGAPI_00848;inference=ab initio prediction:Prodigal:2.6;locus_tag=GGCAGAPI_00848;product=hypothetical protein
1	Prodigal:2.6	CDS	914996	915517	.	+	0	ID=GGCAGAPI_00849;inference=ab initio prediction:Prodigal:2.6;locus_tag=GGCAGAPI_00849;product=hypothetical protein
1	Prodigal:2.6	CDS	915595	916023	.	+	0	ID=GGCAGAPI_00850;inference=ab initio prediction:Prodigal:2.6;locus_tag=GGCAGAPI_00850;product=hypothetical protein
1	Prodigal:2.6	CDS	916714	917757	.	+	0	ID=GGCAGAPI_00851;Name=xerC_4;gene=xerC_4;inference=ab initio prediction:Prodigal:2.6,protein motif:HAMAP:MF_01808;locus_tag=GGCAGAPI_00851;product=Tyrosine recombinase XerC
1	Prodigal:2.6	CDS	918056	919336	.	+	0	ID=GGCAGAPI_00852;inference=ab initio prediction:Prodigal:2.6;locus_tag=GGCAGAPI_00852;product=hypothetical protein
1	Prodigal:2.6	CDS	919348	920352	.	+	0	ID=GGCAGAPI_00853;inference=ab initio prediction:Prodigal:2.6;locus_tag=GGCAGAPI_00853;product=hypothetical protein
1	Prodigal:2.6	CDS	920466	920759	.	+	0	ID=GGCAGAPI_00854;inference=ab initio prediction:Prodigal:2.6;locus_tag=GGCAGAPI_00854;product=hypothetical protein
1	Prodigal:2.6	CDS	920775	921263	.	+	0	ID=GGCAGAPI_00855;inference=ab initio prediction:Prodigal:2.6;locus_tag=GGCAGAPI_00855;product=hypothetical protein
1	Prodigal:2.6	CDS	921281	921961	.	+	0	ID=GGCAGAPI_00856;inference=ab initio prediction:Prodigal:2.6;locus_tag=GGCAGAPI_00856;product=hypothetical protein
1	Prodigal:2.6	CDS	922005	922964	.	+	0	ID=GGCAGAPI_00857;inference=ab initio prediction:Prodigal:2.6;locus_tag=GGCAGAPI_00857;product=hypothetical protein
1	Prodigal:2.6	CDS	923088	924056	.	+	0	ID=GGCAGAPI_00858;inference=ab initio prediction:Prodigal:2.6;locus_tag=GGCAGAPI_00858;product=hypothetical protein
1	Prodigal:2.6	CDS	924127	924651	.	+	0	ID=GGCAGAPI_00859;inference=ab initio prediction:Prodigal:2.6;locus_tag=GGCAGAPI_00859;product=hypothetical protein
1	Prodigal:2.6	CDS	924673	926205	.	+	0	ID=GGCAGAPI_00860;inference=ab initio prediction:Prodigal:2.6;locus_tag=GGCAGAPI_00860;product=hypothetical protein
1	Prodigal:2.6	CDS	926222	927334	.	+	0	ID=GGCAGAPI_00861;eC_number=2.7.7.-;Name=dnaG_1;gene=dnaG_1;inference=ab initio prediction:Prodigal:2.6,protein motif:HAMAP:MF_00974;locus_tag=GGCAGAPI_00861;product=DNA primase
1	Prodigal:2.6	CDS	927337	928317	.	+	0	ID=GGCAGAPI_00862;eC_number=3.1.-.-;Name=yorK_1;dbxref=COG:COG0608;gene=yorK_1;inference=ab initio prediction:Prodigal:2.6,similar to AA sequence:UniProtKB:O31903;locus_tag=GGCAGAPI_00862;product=Putative SPBc2 prophage-derived single-strand DNA-specific exonuclease YorK
1	Prodigal:2.6	CDS	928342	929016	.	+	0	ID=GGCAGAPI_00863;inference=ab initio prediction:Prodigal:2.6;locus_tag=GGCAGAPI_00863;product=hypothetical protein
1	Prodigal:2.6	CDS	929044	929445	.	-	0	ID=GGCAGAPI_00864;eC_number=3.1.26.11;Name=rbn;gene=rbn;inference=ab initio prediction:Prodigal:2.6,protein motif:HAMAP:MF_01818;locus_tag=GGCAGAPI_00864;product=Ribonuclease BN
1	Prodigal:2.6	CDS	929638	930498	.	-	0	ID=GGCAGAPI_00865;eC_number=3.1.-.-;Name=yorK_2;dbxref=COG:COG0608;gene=yorK_2;inference=ab initio prediction:Prodigal:2.6,similar to AA sequence:UniProtKB:O31903;locus_tag=GGCAGAPI_00865;product=Putative SPBc2 prophage-derived single-strand DNA-specific exonuclease YorK
1	Prodigal:2.6	CDS	930522	931196	.	-	0	ID=GGCAGAPI_00866;inference=ab initio prediction:Prodigal:2.6;locus_tag=GGCAGAPI_00866;product=hypothetical protein
1	Prodigal:2.6	CDS	931310	932266	.	+	0	ID=GGCAGAPI_00867;eC_number=2.1.1.45;Name=thyA_1;dbxref=COG:COG0207;gene=thyA_1;inference=ab initio prediction:Prodigal:2.6,similar to AA sequence:UniProtKB:P67046;locus_tag=GGCAGAPI_00867;product=Thymidylate synthase
1	Prodigal:2.6	CDS	932308	932811	.	+	0	ID=GGCAGAPI_00868;eC_number=1.5.1.3;Name=dfrA_1;gene=dfrA_1;inference=ab initio prediction:Prodigal:2.6,similar to AA sequence:UniProtKB:P13955;locus_tag=GGCAGAPI_00868;product=Dihydrofolate reductase type 1 from
1	Prodigal:2.6	CDS	932889	934061	.	+	0	ID=GGCAGAPI_00869;inference=ab initio prediction:Prodigal:2.6;locus_tag=GGCAGAPI_00869;product=hypothetical protein
1	Prodigal:2.6	CDS	934064	934513	.	+	0	ID=GGCAGAPI_00870;inference=ab initio prediction:Prodigal:2.6;locus_tag=GGCAGAPI_00870;product=hypothetical protein
1	Prodigal:2.6	CDS	934514	935953	.	+	0	ID=GGCAGAPI_00871;Name=aacA-aphD;gene=aacA-aphD;inference=ab initio prediction:Prodigal:2.6,similar to AA sequence:UniProtKB:P0A0C2;locus_tag=GGCAGAPI_00871;product=Bifunctional AAC/APH
1	Prodigal:2.6	CDS	936083	937255	.	-	0	ID=GGCAGAPI_00872;inference=ab initio prediction:Prodigal:2.6;locus_tag=GGCAGAPI_00872;product=hypothetical protein
1	Prodigal:2.6	CDS	937380	937802	.	+	0	ID=GGCAGAPI_00873;inference=ab initio prediction:Prodigal:2.6,similar to AA sequence:UniProtKB:Q8NWR0;locus_tag=GGCAGAPI_00873;product=DegV domain-containing protein
1	Prodigal:2.6	CDS	937834	938508	.	-	0	ID=GGCAGAPI_00874;inference=ab initio prediction:Prodigal:2.6;locus_tag=GGCAGAPI_00874;product=hypothetical protein
1	Prodigal:2.6	CDS	938665	938796	.	+	0	ID=GGCAGAPI_00875;inference=ab initio prediction:Prodigal:2.6;locus_tag=GGCAGAPI_00875;product=hypothetical protein
1	Prodigal:2.6	CDS	938814	938924	.	+	0	ID=GGCAGAPI_00876;inference=ab initio prediction:Prodigal:2.6;locus_tag=GGCAGAPI_00876;product=hypothetical protein
1	Prodigal:2.6	CDS	938864	939238	.	+	0	ID=GGCAGAPI_00877;inference=ab initio prediction:Prodigal:2.6;locus_tag=GGCAGAPI_00877;product=hypothetical protein
1	Prodigal:2.6	CDS	939241	939504	.	+	0	ID=GGCAGAPI_00878;inference=ab initio prediction:Prodigal:2.6;locus_tag=GGCAGAPI_00878;product=hypothetical protein
1	Prodigal:2.6	CDS	939544	939954	.	+	0	ID=GGCAGAPI_00879;inference=ab initio prediction:Prodigal:2.6;locus_tag=GGCAGAPI_00879;product=hypothetical protein
1	Prodigal:2.6	CDS	939951	940298	.	+	0	ID=GGCAGAPI_00880;eC_number=3.1.31.1;Name=nucH_1;gene=nucH_1;inference=ab initio prediction:Prodigal:2.6,similar to AA sequence:UniProtKB:P43270;locus_tag=GGCAGAPI_00880;product=Thermonuclease
1	Prodigal:2.6	CDS	940304	940528	.	+	0	ID=GGCAGAPI_00881;inference=ab initio prediction:Prodigal:2.6;locus_tag=GGCAGAPI_00881;product=hypothetical protein
1	Prodigal:2.6	CDS	940550	940789	.	+	0	ID=GGCAGAPI_00882;inference=ab initio prediction:Prodigal:2.6;locus_tag=GGCAGAPI_00882;product=hypothetical protein
1	Prodigal:2.6	CDS	940812	941087	.	+	0	ID=GGCAGAPI_00883;inference=ab initio prediction:Prodigal:2.6;locus_tag=GGCAGAPI_00883;product=hypothetical protein
1	Prodigal:2.6	CDS	941109	941375	.	+	0	ID=GGCAGAPI_00884;inference=ab initio prediction:Prodigal:2.6;locus_tag=GGCAGAPI_00884;product=hypothetical protein
1	Prodigal:2.6	CDS	941380	941583	.	+	0	ID=GGCAGAPI_00885;inference=ab initio prediction:Prodigal:2.6;locus_tag=GGCAGAPI_00885;product=hypothetical protein
1	Prodigal:2.6	CDS	941590	941778	.	+	0	ID=GGCAGAPI_00886;inference=ab initio prediction:Prodigal:2.6;locus_tag=GGCAGAPI_00886;product=hypothetical protein
1	Prodigal:2.6	CDS	941780	942262	.	+	0	ID=GGCAGAPI_00887;inference=ab initio prediction:Prodigal:2.6;locus_tag=GGCAGAPI_00887;product=hypothetical protein
1	Prodigal:2.6	CDS	942278	942457	.	+	0	ID=GGCAGAPI_00888;inference=ab initio prediction:Prodigal:2.6;locus_tag=GGCAGAPI_00888;product=hypothetical protein
1	Prodigal:2.6	CDS	942442	942627	.	+	0	ID=GGCAGAPI_00889;inference=ab initio prediction:Prodigal:2.6;locus_tag=GGCAGAPI_00889;product=hypothetical protein
1	Prodigal:2.6	CDS	942643	942927	.	+	0	ID=GGCAGAPI_00890;inference=ab initio prediction:Prodigal:2.6;locus_tag=GGCAGAPI_00890;product=hypothetical protein
1	Prodigal:2.6	CDS	942924	943079	.	+	0	ID=GGCAGAPI_00891;inference=ab initio prediction:Prodigal:2.6;locus_tag=GGCAGAPI_00891;product=hypothetical protein
1	Prodigal:2.6	CDS	943105	943377	.	+	0	ID=GGCAGAPI_00892;inference=ab initio prediction:Prodigal:2.6;locus_tag=GGCAGAPI_00892;product=hypothetical protein
1	Prodigal:2.6	CDS	943392	943934	.	+	0	ID=GGCAGAPI_00893;inference=ab initio prediction:Prodigal:2.6;locus_tag=GGCAGAPI_00893;product=hypothetical protein
1	Prodigal:2.6	CDS	943927	944103	.	+	0	ID=GGCAGAPI_00894;inference=ab initio prediction:Prodigal:2.6;locus_tag=GGCAGAPI_00894;product=hypothetical protein
1	Prodigal:2.6	CDS	944123	944344	.	+	0	ID=GGCAGAPI_00895;inference=ab initio prediction:Prodigal:2.6;locus_tag=GGCAGAPI_00895;product=hypothetical protein
1	Prodigal:2.6	CDS	944344	945069	.	+	0	ID=GGCAGAPI_00896;eC_number=3.6.1.41;Name=apaH_2;gene=apaH_2;inference=ab initio prediction:Prodigal:2.6,protein motif:HAMAP:MF_00199;locus_tag=GGCAGAPI_00896;product=Bis(5'-nucleosyl)-tetraphosphatase%2C symmetrical
1	Prodigal:2.6	CDS	945059	945379	.	+	0	ID=GGCAGAPI_00897;inference=ab initio prediction:Prodigal:2.6;locus_tag=GGCAGAPI_00897;product=hypothetical protein
1	Prodigal:2.6	CDS	945379	946029	.	+	0	ID=GGCAGAPI_00898;inference=ab initio prediction:Prodigal:2.6;locus_tag=GGCAGAPI_00898;product=hypothetical protein
1	Prodigal:2.6	CDS	946029	946550	.	+	0	ID=GGCAGAPI_00899;inference=ab initio prediction:Prodigal:2.6;locus_tag=GGCAGAPI_00899;product=hypothetical protein
1	Prodigal:2.6	CDS	946726	946956	.	+	0	ID=GGCAGAPI_00900;inference=ab initio prediction:Prodigal:2.6;locus_tag=GGCAGAPI_00900;product=hypothetical protein
1	Prodigal:2.6	CDS	946956	947351	.	+	0	ID=GGCAGAPI_00901;inference=ab initio prediction:Prodigal:2.6;locus_tag=GGCAGAPI_00901;product=hypothetical protein
1	Prodigal:2.6	CDS	947404	947844	.	+	0	ID=GGCAGAPI_00902;inference=ab initio prediction:Prodigal:2.6;locus_tag=GGCAGAPI_00902;product=hypothetical protein
1	Prodigal:2.6	CDS	947828	948097	.	+	0	ID=GGCAGAPI_00903;inference=ab initio prediction:Prodigal:2.6;locus_tag=GGCAGAPI_00903;product=hypothetical protein
1	Prodigal:2.6	CDS	948154	948648	.	+	0	ID=GGCAGAPI_00904;inference=ab initio prediction:Prodigal:2.6;locus_tag=GGCAGAPI_00904;product=hypothetical protein
1	Prodigal:2.6	CDS	948652	949452	.	+	0	ID=GGCAGAPI_00905;eC_number=3.1.4.53;Name=cpdA_2;gene=cpdA_2;inference=ab initio prediction:Prodigal:2.6,protein motif:HAMAP:MF_00905;locus_tag=GGCAGAPI_00905;product=3'%2C5'-cyclic adenosine monophosphate phosphodiesterase CpdA
1	Prodigal:2.6	CDS	949561	950283	.	+	0	ID=GGCAGAPI_00906;inference=ab initio prediction:Prodigal:2.6;locus_tag=GGCAGAPI_00906;product=hypothetical protein
1	Prodigal:2.6	CDS	950534	951133	.	+	0	ID=GGCAGAPI_00907;eC_number=2.7.7.-;Name=aadK;gene=aadK;inference=ab initio prediction:Prodigal:2.6,similar to AA sequence:UniProtKB:P17585;locus_tag=GGCAGAPI_00907;product=Aminoglycoside 6-adenylyltransferase
1	Prodigal:2.6	CDS	951130	951381	.	+	0	ID=GGCAGAPI_00908;inference=ab initio prediction:Prodigal:2.6;locus_tag=GGCAGAPI_00908;product=hypothetical protein
1	Prodigal:2.6	CDS	951889	952683	.	+	0	ID=GGCAGAPI_00909;eC_number=2.7.1.95;Name=aphA;gene=aphA;inference=ab initio prediction:Prodigal:2.6,similar to AA sequence:UniProtKB:P0A3Y5;locus_tag=GGCAGAPI_00909;product=Aminoglycoside 3'-phosphotransferase
1	Prodigal:2.6	CDS	952959	953531	.	+	0	ID=GGCAGAPI_00910;eC_number=6.3.4.15;Name=birA_1;gene=birA_1;inference=ab initio prediction:Prodigal:2.6,protein motif:HAMAP:MF_00978;locus_tag=GGCAGAPI_00910;product=Bifunctional ligase/repressor BirA
1	Prodigal:2.6	CDS	953555	953911	.	+	0	ID=GGCAGAPI_00911;inference=ab initio prediction:Prodigal:2.6;locus_tag=GGCAGAPI_00911;product=hypothetical protein
1	Prodigal:2.6	CDS	954022	954681	.	+	0	ID=GGCAGAPI_00912;inference=ab initio prediction:Prodigal:2.6;locus_tag=GGCAGAPI_00912;product=hypothetical protein
1	Prodigal:2.6	CDS	954720	955214	.	-	0	ID=GGCAGAPI_00913;inference=ab initio prediction:Prodigal:2.6;locus_tag=GGCAGAPI_00913;product=hypothetical protein
1	Prodigal:2.6	CDS	955384	955758	.	+	0	ID=GGCAGAPI_00914;inference=ab initio prediction:Prodigal:2.6;locus_tag=GGCAGAPI_00914;product=hypothetical protein
1	Prodigal:2.6	CDS	955771	957207	.	+	0	ID=GGCAGAPI_00915;eC_number=2.7.7.7;Name=dnaE_1;dbxref=COG:COG0587;gene=dnaE_1;inference=ab initio prediction:Prodigal:2.6,similar to AA sequence:UniProtKB:Q9XDH5;locus_tag=GGCAGAPI_00915;product=DNA polymerase III subunit alpha
1	Prodigal:2.6	CDS	957552	960038	.	+	0	ID=GGCAGAPI_00916;eC_number=2.7.7.7;Name=dnaE_2;dbxref=COG:COG0587;gene=dnaE_2;inference=ab initio prediction:Prodigal:2.6,similar to AA sequence:UniProtKB:Q9XDH5;locus_tag=GGCAGAPI_00916;product=DNA polymerase III subunit alpha
1	Prodigal:2.6	CDS	960151	960531	.	+	0	ID=GGCAGAPI_00917;inference=ab initio prediction:Prodigal:2.6;locus_tag=GGCAGAPI_00917;product=hypothetical protein
1	Prodigal:2.6	CDS	960670	960984	.	+	0	ID=GGCAGAPI_00918;inference=ab initio prediction:Prodigal:2.6;locus_tag=GGCAGAPI_00918;product=hypothetical protein
1	Prodigal:2.6	CDS	960994	962292	.	+	0	ID=GGCAGAPI_00919;eC_number=6.5.1.1;Name=lig;gene=lig;inference=ab initio prediction:Prodigal:2.6,protein motif:HAMAP:MF_00407;locus_tag=GGCAGAPI_00919;product=DNA ligase
1	Prodigal:2.6	CDS	962379	962762	.	+	0	ID=GGCAGAPI_00920;inference=ab initio prediction:Prodigal:2.6;locus_tag=GGCAGAPI_00920;product=hypothetical protein
1	Prodigal:2.6	CDS	962878	963051	.	+	0	ID=GGCAGAPI_00921;inference=ab initio prediction:Prodigal:2.6;locus_tag=GGCAGAPI_00921;product=hypothetical protein
1	Prodigal:2.6	CDS	963062	963328	.	+	0	ID=GGCAGAPI_00922;inference=ab initio prediction:Prodigal:2.6;locus_tag=GGCAGAPI_00922;product=hypothetical protein
1	Prodigal:2.6	CDS	963321	963608	.	+	0	ID=GGCAGAPI_00923;inference=ab initio prediction:Prodigal:2.6;locus_tag=GGCAGAPI_00923;product=hypothetical protein
1	Prodigal:2.6	CDS	963589	963894	.	+	0	ID=GGCAGAPI_00924;inference=ab initio prediction:Prodigal:2.6;locus_tag=GGCAGAPI_00924;product=hypothetical protein
1	Prodigal:2.6	CDS	963917	964168	.	+	0	ID=GGCAGAPI_00925;inference=ab initio prediction:Prodigal:2.6;locus_tag=GGCAGAPI_00925;product=hypothetical protein
1	Prodigal:2.6	CDS	964168	964398	.	+	0	ID=GGCAGAPI_00926;inference=ab initio prediction:Prodigal:2.6;locus_tag=GGCAGAPI_00926;product=hypothetical protein
1	Prodigal:2.6	CDS	964361	964972	.	+	0	ID=GGCAGAPI_00927;inference=ab initio prediction:Prodigal:2.6;locus_tag=GGCAGAPI_00927;product=hypothetical protein
1	Prodigal:2.6	CDS	964965	965156	.	+	0	ID=GGCAGAPI_00928;inference=ab initio prediction:Prodigal:2.6;locus_tag=GGCAGAPI_00928;product=hypothetical protein
1	Prodigal:2.6	CDS	965146	965832	.	+	0	ID=GGCAGAPI_00929;eC_number=2.1.3.-;Name=cmoA;dbxref=COG:COG0500;gene=cmoA;inference=ab initio prediction:Prodigal:2.6,similar to AA sequence:UniProtKB:P76290;locus_tag=GGCAGAPI_00929;product=Carboxy-S-adenosyl-L-methionine synthase
1	Prodigal:2.6	CDS	965847	966845	.	+	0	ID=GGCAGAPI_00930;eC_number=2.1.1.37;Name=hhaIM;gene=hhaIM;inference=ab initio prediction:Prodigal:2.6,similar to AA sequence:UniProtKB:P05102;locus_tag=GGCAGAPI_00930;product=Modification methylase HhaI
1	Prodigal:2.6	CDS	966878	967231	.	+	0	ID=GGCAGAPI_00931;inference=ab initio prediction:Prodigal:2.6;locus_tag=GGCAGAPI_00931;product=hypothetical protein
1	Prodigal:2.6	CDS	967234	967416	.	+	0	ID=GGCAGAPI_00932;inference=ab initio prediction:Prodigal:2.6;locus_tag=GGCAGAPI_00932;product=hypothetical protein
1	Prodigal:2.6	CDS	967430	967660	.	+	0	ID=GGCAGAPI_00933;inference=ab initio prediction:Prodigal:2.6;locus_tag=GGCAGAPI_00933;product=hypothetical protein
1	Prodigal:2.6	CDS	967660	968262	.	+	0	ID=GGCAGAPI_00934;inference=ab initio prediction:Prodigal:2.6;locus_tag=GGCAGAPI_00934;product=hypothetical protein
1	Prodigal:2.6	CDS	968392	968901	.	+	0	ID=GGCAGAPI_00935;inference=ab initio prediction:Prodigal:2.6;locus_tag=GGCAGAPI_00935;product=hypothetical protein
1	Prodigal:2.6	CDS	968913	969614	.	+	0	ID=GGCAGAPI_00936;inference=ab initio prediction:Prodigal:2.6;locus_tag=GGCAGAPI_00936;product=hypothetical protein
1	Prodigal:2.6	CDS	969633	969785	.	+	0	ID=GGCAGAPI_00937;inference=ab initio prediction:Prodigal:2.6;locus_tag=GGCAGAPI_00937;product=hypothetical protein
1	Prodigal:2.6	CDS	969803	970228	.	+	0	ID=GGCAGAPI_00938;Name=nrdI_1;dbxref=COG:COG1780;gene=nrdI_1;inference=ab initio prediction:Prodigal:2.6,similar to AA sequence:UniProtKB:P50618;locus_tag=GGCAGAPI_00938;product=Protein NrdI
1	Prodigal:2.6	CDS	970228	970674	.	+	0	ID=GGCAGAPI_00939;inference=ab initio prediction:Prodigal:2.6;locus_tag=GGCAGAPI_00939;product=hypothetical protein
1	Prodigal:2.6	CDS	970696	973605	.	+	0	ID=GGCAGAPI_00940;eC_number=1.17.4.1;Name=nrdE_1;dbxref=COG:COG0209;gene=nrdE_1;inference=ab initio prediction:Prodigal:2.6,similar to AA sequence:UniProtKB:Q08698;locus_tag=GGCAGAPI_00940;product=Ribonucleoside-diphosphate reductase 2 subunit alpha
1	Prodigal:2.6	CDS	974012	974275	.	+	0	ID=GGCAGAPI_00941;eC_number=1.17.4.1;Name=nrdE_2;dbxref=COG:COG0209;gene=nrdE_2;inference=ab initio prediction:Prodigal:2.6,similar to AA sequence:UniProtKB:Q08698;locus_tag=GGCAGAPI_00941;product=Ribonucleoside-diphosphate reductase 2 subunit alpha
1	Prodigal:2.6	CDS	974320	975342	.	+	0	ID=GGCAGAPI_00942;eC_number=1.17.4.1;Name=nrdF_1;dbxref=COG:COG0208;gene=nrdF_1;inference=ab initio prediction:Prodigal:2.6,similar to AA sequence:UniProtKB:P50621;locus_tag=GGCAGAPI_00942;product=Ribonucleoside-diphosphate reductase subunit beta
1	Prodigal:2.6	CDS	975370	975972	.	+	0	ID=GGCAGAPI_00943;inference=ab initio prediction:Prodigal:2.6;locus_tag=GGCAGAPI_00943;product=hypothetical protein
1	Prodigal:2.6	CDS	976013	976261	.	+	0	ID=GGCAGAPI_00944;Name=trxA_1;dbxref=COG:COG0526;gene=trxA_1;inference=ab initio prediction:Prodigal:2.6,similar to AA sequence:UniProtKB:Q2FZD2;locus_tag=GGCAGAPI_00944;product=Thioredoxin
1	Prodigal:2.6	CDS	976277	976516	.	+	0	ID=GGCAGAPI_00945;inference=ab initio prediction:Prodigal:2.6;locus_tag=GGCAGAPI_00945;product=hypothetical protein
1	Prodigal:2.6	CDS	976529	977275	.	+	0	ID=GGCAGAPI_00946;inference=ab initio prediction:Prodigal:2.6;locus_tag=GGCAGAPI_00946;product=hypothetical protein
1	Prodigal:2.6	CDS	977277	977669	.	+	0	ID=GGCAGAPI_00947;inference=ab initio prediction:Prodigal:2.6;locus_tag=GGCAGAPI_00947;product=hypothetical protein
1	Prodigal:2.6	CDS	977653	978246	.	+	0	ID=GGCAGAPI_00948;inference=ab initio prediction:Prodigal:2.6;locus_tag=GGCAGAPI_00948;product=hypothetical protein
1	Prodigal:2.6	CDS	978225	978356	.	+	0	ID=GGCAGAPI_00949;inference=ab initio prediction:Prodigal:2.6;locus_tag=GGCAGAPI_00949;product=hypothetical protein
1	Prodigal:2.6	CDS	978448	979029	.	+	0	ID=GGCAGAPI_00950;inference=ab initio prediction:Prodigal:2.6;locus_tag=GGCAGAPI_00950;product=hypothetical protein
1	Prodigal:2.6	CDS	979019	980557	.	+	0	ID=GGCAGAPI_00951;inference=ab initio prediction:Prodigal:2.6;locus_tag=GGCAGAPI_00951;product=hypothetical protein
1	Prodigal:2.6	CDS	980665	981387	.	+	0	ID=GGCAGAPI_00952;inference=ab initio prediction:Prodigal:2.6,similar to AA sequence:UniProtKB:P33015;locus_tag=GGCAGAPI_00952;note=UPF0394 inner membrane protein YeeE;product=hypothetical protein
1	Prodigal:2.6	CDS	981439	981663	.	+	0	ID=GGCAGAPI_00953;Name=yeeD;dbxref=COG:COG0425;gene=yeeD;inference=ab initio prediction:Prodigal:2.6,similar to AA sequence:UniProtKB:P33014;locus_tag=GGCAGAPI_00953;product=Putative sulfur carrier protein YeeD
1	Prodigal:2.6	CDS	982070	983347	.	+	0	ID=GGCAGAPI_00954;Name=nrgA;gene=nrgA;inference=ab initio prediction:Prodigal:2.6,similar to AA sequence:UniProtKB:Q07429;locus_tag=GGCAGAPI_00954;product=Ammonium transporter
1	Prodigal:2.6	CDS	983483	984436	.	+	0	ID=GGCAGAPI_00955;Name=treR;dbxref=COG:COG1609;gene=treR;inference=ab initio prediction:Prodigal:2.6,similar to AA sequence:UniProtKB:P36673;locus_tag=GGCAGAPI_00955;product=HTH-type transcriptional regulator TreR
1	Prodigal:2.6	CDS	984696	986168	.	+	0	ID=GGCAGAPI_00956;eC_number=3.2.1.26;Name=scrB;dbxref=COG:COG1621;gene=scrB;inference=ab initio prediction:Prodigal:2.6,similar to AA sequence:UniProtKB:P13394;locus_tag=GGCAGAPI_00956;product=Sucrose-6-phosphate hydrolase
1	Prodigal:2.6	CDS	986175	987134	.	+	0	ID=GGCAGAPI_00957;eC_number=2.7.1.4;Name=scrK;dbxref=COG:COG0524;gene=scrK;inference=ab initio prediction:Prodigal:2.6,similar to AA sequence:UniProtKB:P26420;locus_tag=GGCAGAPI_00957;product=Fructokinase
1	Prodigal:2.6	CDS	987202	987918	.	-	0	ID=GGCAGAPI_00958;Name=agrA;dbxref=COG:COG3279;gene=agrA;inference=ab initio prediction:Prodigal:2.6,similar to AA sequence:UniProtKB:Q5HEG2;locus_tag=GGCAGAPI_00958;product=Accessory gene regulator A
1	Prodigal:2.6	CDS	987935	989224	.	-	0	ID=GGCAGAPI_00959;inference=ab initio prediction:Prodigal:2.6;locus_tag=GGCAGAPI_00959;product=hypothetical protein
1	Prodigal:2.6	CDS	989251	989391	.	-	0	ID=GGCAGAPI_00960;inference=ab initio prediction:Prodigal:2.6;locus_tag=GGCAGAPI_00960;product=hypothetical protein
1	Prodigal:2.6	CDS	989375	989986	.	-	0	ID=GGCAGAPI_00961;eC_number=3.4.-.-;Name=agrB;dbxref=COG:COG4512;gene=agrB;inference=ab initio prediction:Prodigal:2.6,similar to AA sequence:UniProtKB:P0C1P7;locus_tag=GGCAGAPI_00961;product=Accessory gene regulator protein B
1	Prodigal:2.6	CDS	990735	991529	.	-	0	ID=GGCAGAPI_00962;eC_number=3.5.1.3;Name=yafV;gene=yafV;inference=ab initio prediction:Prodigal:2.6,similar to AA sequence:UniProtKB:P0DP65;locus_tag=GGCAGAPI_00962;product=Omega-amidase YafV
1	Prodigal:2.6	CDS	991872	993218	.	+	0	ID=GGCAGAPI_00963;inference=ab initio prediction:Prodigal:2.6;locus_tag=GGCAGAPI_00963;product=hypothetical protein
1	Prodigal:2.6	CDS	993278	994018	.	-	0	ID=GGCAGAPI_00964;inference=ab initio prediction:Prodigal:2.6;locus_tag=GGCAGAPI_00964;product=hypothetical protein
1	Prodigal:2.6	CDS	994193	994477	.	+	0	ID=GGCAGAPI_00965;Name=groS;gene=groS;inference=ab initio prediction:Prodigal:2.6,similar to AA sequence:UniProtKB:P99104;locus_tag=GGCAGAPI_00965;product=10 kDa chaperonin
1	Prodigal:2.6	CDS	994533	996152	.	+	0	ID=GGCAGAPI_00966;Name=groL;gene=groL;inference=ab initio prediction:Prodigal:2.6,similar to AA sequence:UniProtKB:P99083;locus_tag=GGCAGAPI_00966;product=60 kDa chaperonin
1	Prodigal:2.6	CDS	996221	997396	.	-	0	ID=GGCAGAPI_00967;Name=Int-Tn;gene=Int-Tn;inference=ab initio prediction:Prodigal:2.6,similar to AA sequence:UniProtKB:P22886;locus_tag=GGCAGAPI_00967;product=Transposase from transposon Tn916
1	Prodigal:2.6	CDS	997405	997989	.	-	0	ID=GGCAGAPI_00968;inference=ab initio prediction:Prodigal:2.6;locus_tag=GGCAGAPI_00968;product=hypothetical protein
1	Prodigal:2.6	CDS	998086	998304	.	+	0	ID=GGCAGAPI_00969;inference=ab initio prediction:Prodigal:2.6;locus_tag=GGCAGAPI_00969;product=hypothetical protein
1	Prodigal:2.6	CDS	998308	998931	.	+	0	ID=GGCAGAPI_00970;inference=ab initio prediction:Prodigal:2.6;locus_tag=GGCAGAPI_00970;product=hypothetical protein
1	Prodigal:2.6	CDS	998945	999265	.	+	0	ID=GGCAGAPI_00971;inference=ab initio prediction:Prodigal:2.6;locus_tag=GGCAGAPI_00971;product=hypothetical protein
1	Prodigal:2.6	CDS	999258	999401	.	+	0	ID=GGCAGAPI_00972;inference=ab initio prediction:Prodigal:2.6;locus_tag=GGCAGAPI_00972;product=hypothetical protein
1	Prodigal:2.6	CDS	999405	999608	.	+	0	ID=GGCAGAPI_00973;inference=ab initio prediction:Prodigal:2.6;locus_tag=GGCAGAPI_00973;product=hypothetical protein
1	Prodigal:2.6	CDS	999610	999957	.	+	0	ID=GGCAGAPI_00974;inference=ab initio prediction:Prodigal:2.6;locus_tag=GGCAGAPI_00974;product=hypothetical protein
1	Prodigal:2.6	CDS	999957	1000253	.	+	0	ID=GGCAGAPI_00975;inference=ab initio prediction:Prodigal:2.6;locus_tag=GGCAGAPI_00975;product=hypothetical protein
1	Prodigal:2.6	CDS	1000312	1001919	.	+	0	ID=GGCAGAPI_00976;inference=ab initio prediction:Prodigal:2.6;locus_tag=GGCAGAPI_00976;product=hypothetical protein
1	Prodigal:2.6	CDS	1002085	1002888	.	+	0	ID=GGCAGAPI_00977;inference=ab initio prediction:Prodigal:2.6;locus_tag=GGCAGAPI_00977;product=hypothetical protein
1	Prodigal:2.6	CDS	1002875	1003150	.	+	0	ID=GGCAGAPI_00978;inference=ab initio prediction:Prodigal:2.6;locus_tag=GGCAGAPI_00978;product=hypothetical protein
1	Prodigal:2.6	CDS	1003153	1003527	.	+	0	ID=GGCAGAPI_00979;inference=ab initio prediction:Prodigal:2.6;locus_tag=GGCAGAPI_00979;product=hypothetical protein
1	Prodigal:2.6	CDS	1003742	1004362	.	+	0	ID=GGCAGAPI_00980;inference=ab initio prediction:Prodigal:2.6;locus_tag=GGCAGAPI_00980;product=hypothetical protein
1	Prodigal:2.6	CDS	1004375	1004833	.	+	0	ID=GGCAGAPI_00981;inference=ab initio prediction:Prodigal:2.6;locus_tag=GGCAGAPI_00981;product=hypothetical protein
1	Prodigal:2.6	CDS	1006144	1006617	.	+	0	ID=GGCAGAPI_00982;inference=ab initio prediction:Prodigal:2.6;locus_tag=GGCAGAPI_00982;product=hypothetical protein
1	Prodigal:2.6	CDS	1006678	1007211	.	+	0	ID=GGCAGAPI_00983;inference=ab initio prediction:Prodigal:2.6;locus_tag=GGCAGAPI_00983;product=hypothetical protein
1	Prodigal:2.6	CDS	1007208	1007525	.	+	0	ID=GGCAGAPI_00984;inference=ab initio prediction:Prodigal:2.6;locus_tag=GGCAGAPI_00984;product=hypothetical protein
1	Prodigal:2.6	CDS	1007522	1007848	.	+	0	ID=GGCAGAPI_00985;inference=ab initio prediction:Prodigal:2.6;locus_tag=GGCAGAPI_00985;product=hypothetical protein
1	Prodigal:2.6	CDS	1008945	1009079	.	-	0	ID=GGCAGAPI_00986;inference=ab initio prediction:Prodigal:2.6;locus_tag=GGCAGAPI_00986;product=hypothetical protein
1	Prodigal:2.6	CDS	1009179	1009565	.	+	0	ID=GGCAGAPI_00987;inference=ab initio prediction:Prodigal:2.6;locus_tag=GGCAGAPI_00987;product=hypothetical protein
1	Prodigal:2.6	CDS	1009694	1009864	.	+	0	ID=GGCAGAPI_00988;inference=ab initio prediction:Prodigal:2.6;locus_tag=GGCAGAPI_00988;product=hypothetical protein
1	Prodigal:2.6	CDS	1009871	1010500	.	+	0	ID=GGCAGAPI_00989;inference=ab initio prediction:Prodigal:2.6;locus_tag=GGCAGAPI_00989;product=hypothetical protein
1	Prodigal:2.6	CDS	1010644	1011465	.	+	0	ID=GGCAGAPI_00990;inference=ab initio prediction:Prodigal:2.6;locus_tag=GGCAGAPI_00990;product=hypothetical protein
1	Prodigal:2.6	CDS	1011762	1012259	.	-	0	ID=GGCAGAPI_00991;inference=ab initio prediction:Prodigal:2.6;locus_tag=GGCAGAPI_00991;product=hypothetical protein
1	Prodigal:2.6	CDS	1012886	1013917	.	+	0	ID=GGCAGAPI_00992;inference=ab initio prediction:Prodigal:2.6;locus_tag=GGCAGAPI_00992;product=hypothetical protein
1	Prodigal:2.6	CDS	1014348	1015637	.	-	0	ID=GGCAGAPI_00993;eC_number=2.6.1.57;Name=tyrB;dbxref=COG:COG1448;gene=tyrB;inference=ab initio prediction:Prodigal:2.6,similar to AA sequence:UniProtKB:P04693;locus_tag=GGCAGAPI_00993;product=Aromatic-amino-acid aminotransferase
1	Prodigal:2.6	CDS	1016111	1016281	.	+	0	ID=GGCAGAPI_00994;inference=ab initio prediction:Prodigal:2.6;locus_tag=GGCAGAPI_00994;product=hypothetical protein
1	Prodigal:2.6	CDS	1016598	1016975	.	+	0	ID=GGCAGAPI_00995;Name=ytrA;dbxref=COG:COG1725;gene=ytrA;inference=ab initio prediction:Prodigal:2.6,similar to AA sequence:UniProtKB:O34712;locus_tag=GGCAGAPI_00995;product=HTH-type transcriptional repressor YtrA
1	Prodigal:2.6	CDS	1016975	1017889	.	+	0	ID=GGCAGAPI_00996;Name=ytrB_1;dbxref=COG:COG1131;gene=ytrB_1;inference=ab initio prediction:Prodigal:2.6,similar to AA sequence:UniProtKB:O34641;locus_tag=GGCAGAPI_00996;product=ABC transporter ATP-binding protein YtrB
1	Prodigal:2.6	CDS	1017870	1018529	.	+	0	ID=GGCAGAPI_00997;inference=ab initio prediction:Prodigal:2.6;locus_tag=GGCAGAPI_00997;product=hypothetical protein
1	Prodigal:2.6	CDS	1018550	1019422	.	+	0	ID=GGCAGAPI_00998;eC_number=3.6.3.-;Name=yxlF;dbxref=COG:COG1131;gene=yxlF;inference=ab initio prediction:Prodigal:2.6,similar to AA sequence:UniProtKB:P94374;locus_tag=GGCAGAPI_00998;product=putative ABC transporter ATP-binding protein YxlF
1	Prodigal:2.6	CDS	1019422	1020153	.	+	0	ID=GGCAGAPI_00999;inference=ab initio prediction:Prodigal:2.6;locus_tag=GGCAGAPI_00999;product=hypothetical protein
1	Prodigal:2.6	CDS	1020284	1020613	.	-	0	ID=GGCAGAPI_01000;inference=ab initio prediction:Prodigal:2.6;locus_tag=GGCAGAPI_01000;product=hypothetical protein
1	Prodigal:2.6	CDS	1020884	1021429	.	+	0	ID=GGCAGAPI_01001;inference=ab initio prediction:Prodigal:2.6;locus_tag=GGCAGAPI_01001;product=hypothetical protein
1	Prodigal:2.6	CDS	1021482	1022039	.	+	0	ID=GGCAGAPI_01002;inference=ab initio prediction:Prodigal:2.6;locus_tag=GGCAGAPI_01002;product=hypothetical protein
1	Prodigal:2.6	CDS	1022036	1022872	.	+	0	ID=GGCAGAPI_01003;inference=ab initio prediction:Prodigal:2.6;locus_tag=GGCAGAPI_01003;product=hypothetical protein
1	Prodigal:2.6	CDS	1022926	1023966	.	-	0	ID=GGCAGAPI_01004;inference=ab initio prediction:Prodigal:2.6;locus_tag=GGCAGAPI_01004;product=hypothetical protein
1	Prodigal:2.6	CDS	1024348	1024518	.	+	0	ID=GGCAGAPI_01005;inference=ab initio prediction:Prodigal:2.6;locus_tag=GGCAGAPI_01005;product=hypothetical protein
1	Prodigal:2.6	CDS	1024732	1024989	.	-	0	ID=GGCAGAPI_01006;inference=ab initio prediction:Prodigal:2.6;locus_tag=GGCAGAPI_01006;product=hypothetical protein
1	Prodigal:2.6	CDS	1025219	1026331	.	+	0	ID=GGCAGAPI_01007;Name=xerC_5;dbxref=COG:COG4974;gene=xerC_5;inference=ab initio prediction:Prodigal:2.6,similar to AA sequence:UniProtKB:P39776;locus_tag=GGCAGAPI_01007;product=Tyrosine recombinase XerC
1	Prodigal:2.6	CDS	1026334	1028397	.	+	0	ID=GGCAGAPI_01008;Name=xerC_6;dbxref=COG:COG4974;gene=xerC_6;inference=ab initio prediction:Prodigal:2.6,similar to AA sequence:UniProtKB:P39776;locus_tag=GGCAGAPI_01008;product=Tyrosine recombinase XerC
1	Prodigal:2.6	CDS	1028406	1028771	.	+	0	ID=GGCAGAPI_01009;inference=ab initio prediction:Prodigal:2.6;locus_tag=GGCAGAPI_01009;product=hypothetical protein
1	Prodigal:2.6	CDS	1028776	1030146	.	+	0	ID=GGCAGAPI_01010;inference=ab initio prediction:Prodigal:2.6;locus_tag=GGCAGAPI_01010;product=hypothetical protein
1	Prodigal:2.6	CDS	1030189	1030599	.	-	0	ID=GGCAGAPI_01011;inference=ab initio prediction:Prodigal:2.6;locus_tag=GGCAGAPI_01011;product=hypothetical protein
1	Prodigal:2.6	CDS	1030913	1031758	.	-	0	ID=GGCAGAPI_01012;eC_number=3.5.2.6;Name=blaZ;gene=blaZ;inference=ab initio prediction:Prodigal:2.6,similar to AA sequence:UniProtKB:P00807;locus_tag=GGCAGAPI_01012;product=Beta-lactamase
1	Prodigal:2.6	CDS	1031961	1033622	.	+	0	ID=GGCAGAPI_01013;Name=blaR1;gene=blaR1;inference=ab initio prediction:Prodigal:2.6,similar to AA sequence:UniProtKB:P18357;locus_tag=GGCAGAPI_01013;product=Regulatory protein BlaR1
1	Prodigal:2.6	CDS	1033612	1033992	.	+	0	ID=GGCAGAPI_01014;Name=blaI_1;gene=blaI_1;inference=ab initio prediction:Prodigal:2.6,similar to AA sequence:UniProtKB:P0A042;locus_tag=GGCAGAPI_01014;product=Penicillinase repressor
1	Prodigal:2.6	CDS	1034044	1034181	.	-	0	ID=GGCAGAPI_01015;inference=ab initio prediction:Prodigal:2.6;locus_tag=GGCAGAPI_01015;product=hypothetical protein
1	Prodigal:2.6	CDS	1034417	1035445	.	+	0	ID=GGCAGAPI_01016;inference=ab initio prediction:Prodigal:2.6,similar to AA sequence:UniProtKB:Q7A4P4;locus_tag=GGCAGAPI_01016;product=putative protein
1	Prodigal:2.6	CDS	1035557	1036936	.	-	0	ID=GGCAGAPI_01017;eC_number=1.2.1.3;Name=alkH;gene=alkH;inference=ab initio prediction:Prodigal:2.6,similar to AA sequence:UniProtKB:P12693;locus_tag=GGCAGAPI_01017;product=Aldehyde dehydrogenase
1	Prodigal:2.6	CDS	1037236	1038165	.	-	0	ID=GGCAGAPI_01018;eC_number=3.6.1.1;Name=ppaC;dbxref=COG:COG1227;gene=ppaC;inference=ab initio prediction:Prodigal:2.6,similar to AA sequence:UniProtKB:P65752;locus_tag=GGCAGAPI_01018;product=putative manganese-dependent inorganic pyrophosphatase
1	Prodigal:2.6	CDS	1038220	1038774	.	-	0	ID=GGCAGAPI_01019;eC_number=3.5.1.19;Name=pncA;dbxref=COG:COG1335;gene=pncA;inference=ab initio prediction:Prodigal:2.6,similar to AA sequence:UniProtKB:I6XD65;locus_tag=GGCAGAPI_01019;product=Nicotinamidase/pyrazinamidase
1	Prodigal:2.6	CDS	1038966	1040063	.	+	0	ID=GGCAGAPI_01020;Name=pfbA;dbxref=COG:COG5434;gene=pfbA;inference=ab initio prediction:Prodigal:2.6,similar to AA sequence:UniProtKB:Q8CYC9;locus_tag=GGCAGAPI_01020;product=Plasmin and fibronectin-binding protein A
1	Prodigal:2.6	CDS	1040514	1041317	.	-	0	ID=GGCAGAPI_01021;Name=pheA;dbxref=COG:COG0077;gene=pheA;inference=ab initio prediction:Prodigal:2.6,similar to AA sequence:UniProtKB:P0A9J8;locus_tag=GGCAGAPI_01021;product=P-protein
1	Prodigal:2.6	CDS	1041336	1042403	.	-	0	ID=GGCAGAPI_01022;eC_number=1.14.14.47;Name=nos;gene=nos;inference=ab initio prediction:Prodigal:2.6,similar to AA sequence:UniProtKB:P0A093;locus_tag=GGCAGAPI_01022;product=Nitric oxide synthase oxygenase
1	Prodigal:2.6	CDS	1042595	1044064	.	+	0	ID=GGCAGAPI_01023;eC_number=6.3.4.21;Name=pncB2;gene=pncB2;inference=ab initio prediction:Prodigal:2.6,similar to AA sequence:UniProtKB:P9WJI6;locus_tag=GGCAGAPI_01023;product=Nicotinate phosphoribosyltransferase pncB2
1	Prodigal:2.6	CDS	1044057	1044884	.	+	0	ID=GGCAGAPI_01024;eC_number=6.3.1.5;Name=nadE;gene=nadE;inference=ab initio prediction:Prodigal:2.6,similar to AA sequence:UniProtKB:P99150;locus_tag=GGCAGAPI_01024;product=NH(3)-dependent NAD(+) synthetase
1	Prodigal:2.6	CDS	1044958	1045584	.	+	0	ID=GGCAGAPI_01025;inference=ab initio prediction:Prodigal:2.6,similar to AA sequence:UniProtKB:P61544;locus_tag=GGCAGAPI_01025;note=UPF0316 protein SA1727;product=hypothetical protein
1	Prodigal:2.6	CDS	1045568	1045747	.	+	0	ID=GGCAGAPI_01026;inference=ab initio prediction:Prodigal:2.6;locus_tag=GGCAGAPI_01026;product=hypothetical protein
1	Prodigal:2.6	CDS	1046159	1047454	.	+	0	ID=GGCAGAPI_01027;eC_number=4.3.2.2;Name=purB;gene=purB;inference=ab initio prediction:Prodigal:2.6,similar to AA sequence:UniProtKB:Q7A4Q3;locus_tag=GGCAGAPI_01027;product=Adenylosuccinate lyase
1	Prodigal:2.6	CDS	1047579	1047881	.	+	0	ID=GGCAGAPI_01028;inference=ab initio prediction:Prodigal:2.6;locus_tag=GGCAGAPI_01028;product=hypothetical protein
1	Prodigal:2.6	CDS	1048205	1048897	.	+	0	ID=GGCAGAPI_01029;eC_number=2.5.1.-;Name=pcrB;dbxref=COG:COG1646;gene=pcrB;inference=ab initio prediction:Prodigal:2.6,similar to AA sequence:UniProtKB:Q53726;locus_tag=GGCAGAPI_01029;product=Heptaprenylglyceryl phosphate synthase
1	Prodigal:2.6	CDS	1048894	1051083	.	+	0	ID=GGCAGAPI_01030;eC_number=3.6.4.12;Name=pcrA;gene=pcrA;inference=ab initio prediction:Prodigal:2.6,similar to AA sequence:UniProtKB:P64319;locus_tag=GGCAGAPI_01030;product=ATP-dependent DNA helicase PcrA
1	Prodigal:2.6	CDS	1051087	1053084	.	+	0	ID=GGCAGAPI_01031;eC_number=6.5.1.2;Name=ligA;dbxref=COG:COG0272;gene=ligA;inference=ab initio prediction:Prodigal:2.6,similar to AA sequence:UniProtKB:Q9AIU7;locus_tag=GGCAGAPI_01031;product=DNA ligase
1	Prodigal:2.6	CDS	1053104	1054312	.	+	0	ID=GGCAGAPI_01032;inference=ab initio prediction:Prodigal:2.6;locus_tag=GGCAGAPI_01032;product=hypothetical protein
1	Prodigal:2.6	CDS	1054635	1056170	.	-	0	ID=GGCAGAPI_01033;Name=putP;dbxref=COG:COG0591;gene=putP;inference=ab initio prediction:Prodigal:2.6,similar to AA sequence:UniProtKB:Q2FWY7;locus_tag=GGCAGAPI_01033;product=Sodium/proline symporter
1	Prodigal:2.6	CDS	1056548	1056850	.	+	0	ID=GGCAGAPI_01034;eC_number=6.3.5.-;Name=gatC;dbxref=COG:COG0721;gene=gatC;inference=ab initio prediction:Prodigal:2.6,similar to AA sequence:UniProtKB:P68807;locus_tag=GGCAGAPI_01034;product=Aspartyl/glutamyl-tRNA(Asn/Gln) amidotransferase subunit C
1	Prodigal:2.6	CDS	1056852	1058309	.	+	0	ID=GGCAGAPI_01035;eC_number=6.3.5.7;Name=gatA;dbxref=COG:COG0154;gene=gatA;inference=ab initio prediction:Prodigal:2.6,similar to AA sequence:UniProtKB:P63488;locus_tag=GGCAGAPI_01035;product=Glutamyl-tRNA(Gln) amidotransferase subunit A
1	Prodigal:2.6	CDS	1058322	1059749	.	+	0	ID=GGCAGAPI_01036;eC_number=6.3.5.-;Name=gatB;dbxref=COG:COG0064;gene=gatB;inference=ab initio prediction:Prodigal:2.6,similar to AA sequence:UniProtKB:P64201;locus_tag=GGCAGAPI_01036;product=Aspartyl/glutamyl-tRNA(Asn/Gln) amidotransferase subunit B
1	Prodigal:2.6	CDS	1059974	1060924	.	+	0	ID=GGCAGAPI_01037;eC_number=2.7.1.107;Name=dagK;gene=dagK;inference=ab initio prediction:Prodigal:2.6,similar to AA sequence:UniProtKB:Q6GFF9;locus_tag=GGCAGAPI_01037;product=Diacylglycerol kinase
1	Prodigal:2.6	CDS	1060956	1062374	.	+	0	ID=GGCAGAPI_01038;eC_number=2.1.1.189;Name=rlmCD;dbxref=COG:COG2265;gene=rlmCD;inference=ab initio prediction:Prodigal:2.6,similar to AA sequence:UniProtKB:O31503;locus_tag=GGCAGAPI_01038;product=23S rRNA (uracil-C(5))-methyltransferase RlmCD
1	Prodigal:2.6	CDS	1062518	1063060	.	+	0	ID=GGCAGAPI_01039;inference=ab initio prediction:Prodigal:2.6;locus_tag=GGCAGAPI_01039;product=hypothetical protein
1	Prodigal:2.6	CDS	1063370	1064440	.	+	0	ID=GGCAGAPI_01040;eC_number=2.7.7.7;Name=dinB;dbxref=COG:COG0389;gene=dinB;inference=ab initio prediction:Prodigal:2.6,similar to AA sequence:UniProtKB:Q47155;locus_tag=GGCAGAPI_01040;product=DNA polymerase IV
1	Prodigal:2.6	CDS	1064471	1065025	.	-	0	ID=GGCAGAPI_01041;eC_number=3.1.-.-;dbxref=COG:COG0322;inference=ab initio prediction:Prodigal:2.6,similar to AA sequence:UniProtKB:P9WLJ1;locus_tag=GGCAGAPI_01041;product=Putative bifunctional exonuclease/endonuclease protein
1	Prodigal:2.6	CDS	1065214	1065714	.	-	0	ID=GGCAGAPI_01042;eC_number=1.16.3.2;Name=ftnA;dbxref=COG:COG1528;gene=ftnA;inference=ab initio prediction:Prodigal:2.6,similar to AA sequence:UniProtKB:Q2FWZ8;locus_tag=GGCAGAPI_01042;product=Bacterial non-heme ferritin
1	Prodigal:2.6	CDS	1065936	1067249	.	+	0	ID=GGCAGAPI_01043;eC_number=6.3.2.10;Name=murF_2;gene=murF_2;inference=ab initio prediction:Prodigal:2.6,protein motif:HAMAP:MF_02019;locus_tag=GGCAGAPI_01043;product=UDP-N-acetylmuramoyl-tripeptide--D-alanyl-D-alanine ligase
1	Prodigal:2.6	CDS	1067251	1067976	.	+	0	ID=GGCAGAPI_01044;Name=cobQ;gene=cobQ;inference=ab initio prediction:Prodigal:2.6,protein motif:HAMAP:MF_00028;locus_tag=GGCAGAPI_01044;product=Cobyric acid synthase
1	Prodigal:2.6	CDS	1068417	1068953	.	+	0	ID=GGCAGAPI_01045;inference=ab initio prediction:Prodigal:2.6;locus_tag=GGCAGAPI_01045;product=hypothetical protein
1	Prodigal:2.6	CDS	1069104	1070090	.	-	0	ID=GGCAGAPI_01046;inference=ab initio prediction:Prodigal:2.6;locus_tag=GGCAGAPI_01046;product=hypothetical protein
1	Prodigal:2.6	CDS	1070264	1071019	.	+	0	ID=GGCAGAPI_01047;eC_number=3.4.11.18;Name=map;dbxref=COG:COG0024;gene=map;inference=ab initio prediction:Prodigal:2.6,similar to AA sequence:UniProtKB:P0A078;locus_tag=GGCAGAPI_01047;product=Methionine aminopeptidase
1	Prodigal:2.6	CDS	1071177	1071563	.	+	0	ID=GGCAGAPI_01048;inference=ab initio prediction:Prodigal:2.6;locus_tag=GGCAGAPI_01048;product=hypothetical protein
1	Prodigal:2.6	CDS	1071578	1072279	.	+	0	ID=GGCAGAPI_01049;Name=liaF;dbxref=COG:COG4758;gene=liaF;inference=ab initio prediction:Prodigal:2.6,similar to AA sequence:UniProtKB:O32199;locus_tag=GGCAGAPI_01049;product=Protein LiaF
1	Prodigal:2.6	CDS	1072276	1073322	.	+	0	ID=GGCAGAPI_01050;eC_number=2.7.13.3;Name=vraS;gene=vraS;inference=ab initio prediction:Prodigal:2.6,similar to AA sequence:UniProtKB:Q99SZ7;locus_tag=GGCAGAPI_01050;product=Sensor protein VraS
1	Prodigal:2.6	CDS	1073312	1073941	.	+	0	ID=GGCAGAPI_01051;Name=vraR_1;dbxref=COG:COG2197;gene=vraR_1;inference=ab initio prediction:Prodigal:2.6,similar to AA sequence:UniProtKB:Q7A2Q1;locus_tag=GGCAGAPI_01051;product=Response regulator protein VraR
1	Prodigal:2.6	CDS	1073998	1075176	.	-	0	ID=GGCAGAPI_01052;inference=ab initio prediction:Prodigal:2.6,similar to AA sequence:UniProtKB:P0A8K8;locus_tag=GGCAGAPI_01052;note=UPF0761 membrane protein YihY;product=hypothetical protein
1	Prodigal:2.6	CDS	1075583	1075867	.	-	0	ID=GGCAGAPI_01053;inference=ab initio prediction:Prodigal:2.6;locus_tag=GGCAGAPI_01053;product=hypothetical protein
1	Prodigal:2.6	CDS	1075875	1076339	.	-	0	ID=GGCAGAPI_01054;eC_number=3.1.3.48;Name=ptpA;gene=ptpA;inference=ab initio prediction:Prodigal:2.6,similar to AA sequence:UniProtKB:Q7A4S1;locus_tag=GGCAGAPI_01054;product=Low molecular weight protein-tyrosine-phosphatase PtpA
1	Prodigal:2.6	CDS	1076480	1076695	.	+	0	ID=GGCAGAPI_01055;inference=ab initio prediction:Prodigal:2.6,similar to AA sequence:UniProtKB:Q7A4S2;locus_tag=GGCAGAPI_01055;note=UPF0435 protein SA1696;product=hypothetical protein
1	Prodigal:2.6	CDS	1076697	1077938	.	+	0	ID=GGCAGAPI_01056;eC_number=3.4.11.-;Name=pepS;dbxref=COG:COG2309;gene=pepS;inference=ab initio prediction:Prodigal:2.6,similar to AA sequence:UniProtKB:Q9X4A7;locus_tag=GGCAGAPI_01056;product=Aminopeptidase PepS
1	Prodigal:2.6	CDS	1078018	1078548	.	+	0	ID=GGCAGAPI_01057;eC_number=3.1.2.-;dbxref=COG:COG1607;inference=ab initio prediction:Prodigal:2.6,similar to AA sequence:UniProtKB:P44886;locus_tag=GGCAGAPI_01057;product=putative acyl-CoA thioester hydrolase
1	Prodigal:2.6	CDS	1078685	1079827	.	-	0	ID=GGCAGAPI_01058;eC_number=4.3.99.3;Name=queE_1;gene=queE_1;inference=ab initio prediction:Prodigal:2.6,protein motif:HAMAP:MF_00917;locus_tag=GGCAGAPI_01058;product=7-carboxy-7-deazaguanine synthase
1	Prodigal:2.6	CDS	1079986	1080147	.	+	0	ID=GGCAGAPI_01059;inference=ab initio prediction:Prodigal:2.6;locus_tag=GGCAGAPI_01059;product=hypothetical protein
1	Prodigal:2.6	CDS	1080447	1080965	.	+	0	ID=GGCAGAPI_01060;dbxref=COG:COG0693;inference=ab initio prediction:Prodigal:2.6,similar to AA sequence:UniProtKB:P0A0K0;locus_tag=GGCAGAPI_01060;product=putative protein
1	Prodigal:2.6	CDS	1081286	1082095	.	+	0	ID=GGCAGAPI_01061;eC_number=2.4.1.129;Name=mgt;dbxref=COG:COG0744;gene=mgt;inference=ab initio prediction:Prodigal:2.6,similar to AA sequence:UniProtKB:Q93Q23;locus_tag=GGCAGAPI_01061;product=Monofunctional glycosyltransferase
1	Prodigal:2.6	CDS	1082373	1083176	.	+	0	ID=GGCAGAPI_01062;Name=recX;gene=recX;inference=ab initio prediction:Prodigal:2.6,similar to AA sequence:UniProtKB:P66003;locus_tag=GGCAGAPI_01062;product=Regulatory protein RecX
1	Prodigal:2.6	CDS	1083169	1083483	.	+	0	ID=GGCAGAPI_01063;Name=yfhH;gene=yfhH;inference=ab initio prediction:Prodigal:2.6,similar to AA sequence:UniProtKB:O31576;locus_tag=GGCAGAPI_01063;product=putative protein YfhH
1	Prodigal:2.6	CDS	1083499	1085016	.	+	0	ID=GGCAGAPI_01064;eC_number=3.6.3.40;Name=tagH_1;gene=tagH_1;inference=ab initio prediction:Prodigal:2.6,similar to AA sequence:UniProtKB:Q7A713;locus_tag=GGCAGAPI_01064;product=Teichoic acids export ATP-binding protein TagH
1	Prodigal:2.6	CDS	1085025	1085855	.	+	0	ID=GGCAGAPI_01065;inference=ab initio prediction:Prodigal:2.6;locus_tag=GGCAGAPI_01065;product=hypothetical protein
1	Prodigal:2.6	CDS	1086041	1087015	.	-	0	ID=GGCAGAPI_01066;Name=yfhP;dbxref=COG:COG1988;gene=yfhP;inference=ab initio prediction:Prodigal:2.6,similar to AA sequence:UniProtKB:O31583;locus_tag=GGCAGAPI_01066;product=putative protein YfhP
1	Prodigal:2.6	CDS	1087196	1088239	.	+	0	ID=GGCAGAPI_01067;eC_number=3.2.2.-;Name=mutY;gene=mutY;inference=ab initio prediction:Prodigal:2.6,similar to AA sequence:UniProtKB:P83847;locus_tag=GGCAGAPI_01067;product=Adenine DNA glycosylase
1	Prodigal:2.6	CDS	1088346	1088888	.	+	0	ID=GGCAGAPI_01068;inference=ab initio prediction:Prodigal:2.6,similar to AA sequence:UniProtKB:Q97NV6;locus_tag=GGCAGAPI_01068;note=UPF0374 protein SP_1903;product=hypothetical protein
1	Prodigal:2.6	CDS	1089130	1090866	.	+	0	ID=GGCAGAPI_01069;eC_number=3.6.3.-;inference=ab initio prediction:Prodigal:2.6,similar to AA sequence:UniProtKB:Q7A4T3;locus_tag=GGCAGAPI_01069;product=Putative multidrug export ATP-binding/permease protein
1	Prodigal:2.6	CDS	1091026	1092120	.	-	0	ID=GGCAGAPI_01070;inference=ab initio prediction:Prodigal:2.6;locus_tag=GGCAGAPI_01070;product=hypothetical protein
1	Prodigal:2.6	CDS	1092427	1093716	.	-	0	ID=GGCAGAPI_01071;eC_number=5.4.3.8;Name=hemL2;gene=hemL2;inference=ab initio prediction:Prodigal:2.6,similar to AA sequence:UniProtKB:Q7A4T5;locus_tag=GGCAGAPI_01071;product=Glutamate-1-semialdehyde 2%2C1-aminomutase 2
1	Prodigal:2.6	CDS	1093797	1094255	.	+	0	ID=GGCAGAPI_01072;eC_number=1.11.1.15;Name=bcp;dbxref=COG:COG1225;gene=bcp;inference=ab initio prediction:Prodigal:2.6,similar to AA sequence:UniProtKB:Q83CY8;locus_tag=GGCAGAPI_01072;product=Putative peroxiredoxin bcp
1	Prodigal:2.6	CDS	1094258	1095208	.	+	0	ID=GGCAGAPI_01073;eC_number=1.1.1.310;Name=slcC;dbxref=COG:COG0111;gene=slcC;inference=ab initio prediction:Prodigal:2.6,similar to AA sequence:UniProtKB:Q1QWN6;locus_tag=GGCAGAPI_01073;product=(S)-sulfolactate dehydrogenase
1	Prodigal:2.6	CDS	1095304	1095756	.	+	0	ID=GGCAGAPI_01074;Name=perR;dbxref=COG:COG0735;gene=perR;inference=ab initio prediction:Prodigal:2.6,similar to AA sequence:UniProtKB:Q2G282;locus_tag=GGCAGAPI_01074;product=Peroxide-responsive repressor PerR
1	Aragorn:1.2	tRNA	1098048	1098124	.	+	.	ID=GGCAGAPI_01075;inference=COORDINATES:profile:Aragorn:1.2;locus_tag=GGCAGAPI_01075;product=tRNA-Ile(gat)
1	Aragorn:1.2	tRNA	1098145	1098220	.	+	.	ID=GGCAGAPI_01076;inference=COORDINATES:profile:Aragorn:1.2;locus_tag=GGCAGAPI_01076;product=tRNA-Ala(tgc)
1	Aragorn:1.2	tRNA	1101520	1101595	.	+	.	ID=GGCAGAPI_01077;inference=COORDINATES:profile:Aragorn:1.2;locus_tag=GGCAGAPI_01077;product=tRNA-Val(tac)
1	Aragorn:1.2	tRNA	1101602	1101677	.	+	.	ID=GGCAGAPI_01078;inference=COORDINATES:profile:Aragorn:1.2;locus_tag=GGCAGAPI_01078;product=tRNA-Thr(tgt)
1	Aragorn:1.2	tRNA	1101684	1101759	.	+	.	ID=GGCAGAPI_01079;inference=COORDINATES:profile:Aragorn:1.2;locus_tag=GGCAGAPI_01079;product=tRNA-Lys(ttt)
1	Aragorn:1.2	tRNA	1101768	1101850	.	+	.	ID=GGCAGAPI_01080;inference=COORDINATES:profile:Aragorn:1.2;locus_tag=GGCAGAPI_01080;product=tRNA-Leu(tag)
1	Aragorn:1.2	tRNA	1101854	1101928	.	+	.	ID=GGCAGAPI_01081;inference=COORDINATES:profile:Aragorn:1.2;locus_tag=GGCAGAPI_01081;product=tRNA-Gly(gcc)
1	Aragorn:1.2	tRNA	1101940	1102028	.	+	.	ID=GGCAGAPI_01082;inference=COORDINATES:profile:Aragorn:1.2;locus_tag=GGCAGAPI_01082;product=tRNA-Leu(taa)
1	Aragorn:1.2	tRNA	1102041	1102115	.	+	.	ID=GGCAGAPI_01083;inference=COORDINATES:profile:Aragorn:1.2;locus_tag=GGCAGAPI_01083;product=tRNA-Arg(acg)
1	Aragorn:1.2	tRNA	1102124	1102197	.	+	.	ID=GGCAGAPI_01084;inference=COORDINATES:profile:Aragorn:1.2;locus_tag=GGCAGAPI_01084;product=tRNA-Pro(tgg)
1	Aragorn:1.2	tRNA	1102214	1102289	.	+	.	ID=GGCAGAPI_01085;inference=COORDINATES:profile:Aragorn:1.2;locus_tag=GGCAGAPI_01085;product=tRNA-Ala(tgc)
1	Aragorn:1.2	tRNA	1102314	1102388	.	+	.	ID=GGCAGAPI_01086;inference=COORDINATES:profile:Aragorn:1.2;locus_tag=GGCAGAPI_01086;product=tRNA-Met(cat)
1	Aragorn:1.2	tRNA	1102415	1102488	.	+	.	ID=GGCAGAPI_01087;inference=COORDINATES:profile:Aragorn:1.2;locus_tag=GGCAGAPI_01087;product=tRNA-Met(cat)
1	Aragorn:1.2	tRNA	1102497	1102588	.	+	.	ID=GGCAGAPI_01088;inference=COORDINATES:profile:Aragorn:1.2;locus_tag=GGCAGAPI_01088;product=tRNA-Ser(tga)
1	Aragorn:1.2	tRNA	1102595	1102670	.	+	.	ID=GGCAGAPI_01089;inference=COORDINATES:profile:Aragorn:1.2;locus_tag=GGCAGAPI_01089;product=tRNA-Asp(gtc)
1	Aragorn:1.2	tRNA	1102708	1102800	.	+	.	ID=GGCAGAPI_01090;inference=COORDINATES:profile:Aragorn:1.2;locus_tag=GGCAGAPI_01090;product=tRNA-Ser(tga)
1	Aragorn:1.2	tRNA	1102812	1102885	.	+	.	ID=GGCAGAPI_01091;inference=COORDINATES:profile:Aragorn:1.2;locus_tag=GGCAGAPI_01091;product=tRNA-Met(cat)
1	Aragorn:1.2	tRNA	1102989	1103063	.	+	.	ID=GGCAGAPI_01092;inference=COORDINATES:profile:Aragorn:1.2;locus_tag=GGCAGAPI_01092;product=tRNA-Phe(gaa)
1	Aragorn:1.2	tRNA	1103071	1103146	.	+	.	ID=GGCAGAPI_01093;inference=COORDINATES:profile:Aragorn:1.2;locus_tag=GGCAGAPI_01093;product=tRNA-Thr(tgt)
1	Aragorn:1.2	tRNA	1103151	1103234	.	+	.	ID=GGCAGAPI_01094;inference=COORDINATES:profile:Aragorn:1.2;locus_tag=GGCAGAPI_01094;product=tRNA-Tyr(gta)
1	Aragorn:1.2	tRNA	1103243	1103316	.	+	.	ID=GGCAGAPI_01095;inference=COORDINATES:profile:Aragorn:1.2;locus_tag=GGCAGAPI_01095;product=tRNA-Trp(cca)
1	Aragorn:1.2	tRNA	1103319	1103392	.	+	.	ID=GGCAGAPI_01096;inference=COORDINATES:profile:Aragorn:1.2;locus_tag=GGCAGAPI_01096;product=tRNA-His(gtg)
1	Aragorn:1.2	tRNA	1103403	1103474	.	+	.	ID=GGCAGAPI_01097;inference=COORDINATES:profile:Aragorn:1.2;locus_tag=GGCAGAPI_01097;product=tRNA-Gln(ttg)
1	Aragorn:1.2	tRNA	1103480	1103553	.	+	.	ID=GGCAGAPI_01098;inference=COORDINATES:profile:Aragorn:1.2;locus_tag=GGCAGAPI_01098;product=tRNA-Cys(gca)
1	Aragorn:1.2	tRNA	1103563	1103637	.	+	.	ID=GGCAGAPI_01099;inference=COORDINATES:profile:Aragorn:1.2;locus_tag=GGCAGAPI_01099;product=tRNA-Gly(tcc)
1	Aragorn:1.2	tRNA	1103652	1103726	.	+	.	ID=GGCAGAPI_01100;inference=COORDINATES:profile:Aragorn:1.2;locus_tag=GGCAGAPI_01100;product=tRNA-Gly(tcc)
1	Aragorn:1.2	tRNA	1103853	1103936	.	+	.	ID=GGCAGAPI_01101;inference=COORDINATES:profile:Aragorn:1.2;locus_tag=GGCAGAPI_01101;product=tRNA-Leu(caa)
1	Prodigal:2.6	CDS	1104095	1105141	.	-	0	ID=GGCAGAPI_01102;Name=xerD_1;gene=xerD_1;inference=ab initio prediction:Prodigal:2.6,similar to AA sequence:UniProtKB:P0A0P0;locus_tag=GGCAGAPI_01102;product=Tyrosine recombinase XerD
1	Prodigal:2.6	CDS	1105187	1105756	.	-	0	ID=GGCAGAPI_01103;inference=ab initio prediction:Prodigal:2.6;locus_tag=GGCAGAPI_01103;product=hypothetical protein
1	Prodigal:2.6	CDS	1105875	1107047	.	+	0	ID=GGCAGAPI_01104;inference=ab initio prediction:Prodigal:2.6;locus_tag=GGCAGAPI_01104;product=hypothetical protein
1	Prodigal:2.6	CDS	1107327	1107665	.	+	0	ID=GGCAGAPI_01105;inference=ab initio prediction:Prodigal:2.6;locus_tag=GGCAGAPI_01105;product=hypothetical protein
1	Prodigal:2.6	CDS	1107649	1109283	.	+	0	ID=GGCAGAPI_01106;inference=ab initio prediction:Prodigal:2.6;locus_tag=GGCAGAPI_01106;product=hypothetical protein
1	Prodigal:2.6	CDS	1109299	1110435	.	+	0	ID=GGCAGAPI_01107;inference=ab initio prediction:Prodigal:2.6;locus_tag=GGCAGAPI_01107;product=hypothetical protein
1	Prodigal:2.6	CDS	1110435	1111181	.	+	0	ID=GGCAGAPI_01108;eC_number=3.4.21.92;Name=clpP1;gene=clpP1;inference=ab initio prediction:Prodigal:2.6,similar to AA sequence:UniProtKB:B0B803;locus_tag=GGCAGAPI_01108;product=ATP-dependent Clp protease proteolytic subunit 1
1	Prodigal:2.6	CDS	1111206	1112363	.	+	0	ID=GGCAGAPI_01109;inference=ab initio prediction:Prodigal:2.6;locus_tag=GGCAGAPI_01109;product=hypothetical protein
1	Prodigal:2.6	CDS	1112390	1112698	.	+	0	ID=GGCAGAPI_01110;inference=ab initio prediction:Prodigal:2.6;locus_tag=GGCAGAPI_01110;product=hypothetical protein
1	Prodigal:2.6	CDS	1112670	1112999	.	+	0	ID=GGCAGAPI_01111;inference=ab initio prediction:Prodigal:2.6;locus_tag=GGCAGAPI_01111;product=hypothetical protein
1	Prodigal:2.6	CDS	1112999	1113337	.	+	0	ID=GGCAGAPI_01112;inference=ab initio prediction:Prodigal:2.6;locus_tag=GGCAGAPI_01112;product=hypothetical protein
1	Prodigal:2.6	CDS	1113337	1113774	.	+	0	ID=GGCAGAPI_01113;inference=ab initio prediction:Prodigal:2.6;locus_tag=GGCAGAPI_01113;product=hypothetical protein
1	Prodigal:2.6	CDS	1113780	1114484	.	+	0	ID=GGCAGAPI_01114;inference=ab initio prediction:Prodigal:2.6;locus_tag=GGCAGAPI_01114;product=hypothetical protein
1	Prodigal:2.6	CDS	1114508	1114858	.	+	0	ID=GGCAGAPI_01115;inference=ab initio prediction:Prodigal:2.6;locus_tag=GGCAGAPI_01115;product=hypothetical protein
1	Prodigal:2.6	CDS	1114906	1115118	.	+	0	ID=GGCAGAPI_01116;inference=ab initio prediction:Prodigal:2.6;locus_tag=GGCAGAPI_01116;product=hypothetical protein
1	Prodigal:2.6	CDS	1115182	1119363	.	+	0	ID=GGCAGAPI_01117;Name=smc_1;gene=smc_1;inference=ab initio prediction:Prodigal:2.6,protein motif:HAMAP:MF_01894;locus_tag=GGCAGAPI_01117;product=Chromosome partition protein Smc
1	Prodigal:2.6	CDS	1119366	1120136	.	+	0	ID=GGCAGAPI_01118;inference=ab initio prediction:Prodigal:2.6;locus_tag=GGCAGAPI_01118;product=hypothetical protein
1	Prodigal:2.6	CDS	1120133	1123588	.	+	0	ID=GGCAGAPI_01119;inference=ab initio prediction:Prodigal:2.6;locus_tag=GGCAGAPI_01119;product=hypothetical protein
1	Prodigal:2.6	CDS	1123576	1124019	.	+	0	ID=GGCAGAPI_01120;inference=ab initio prediction:Prodigal:2.6;locus_tag=GGCAGAPI_01120;product=hypothetical protein
1	Prodigal:2.6	CDS	1124054	1124335	.	+	0	ID=GGCAGAPI_01121;inference=ab initio prediction:Prodigal:2.6;locus_tag=GGCAGAPI_01121;product=hypothetical protein
1	Prodigal:2.6	CDS	1124337	1124723	.	+	0	ID=GGCAGAPI_01122;inference=ab initio prediction:Prodigal:2.6;locus_tag=GGCAGAPI_01122;product=hypothetical protein
1	Prodigal:2.6	CDS	1124777	1125694	.	+	0	ID=GGCAGAPI_01123;eC_number=3.5.1.28;Name=cwlA;dbxref=COG:COG3409;gene=cwlA;inference=ab initio prediction:Prodigal:2.6,similar to AA sequence:UniProtKB:P24808;locus_tag=GGCAGAPI_01123;product=N-acetylmuramoyl-L-alanine amidase CwlA
1	Prodigal:2.6	CDS	1125807	1126409	.	+	0	ID=GGCAGAPI_01124;inference=ab initio prediction:Prodigal:2.6;locus_tag=GGCAGAPI_01124;product=hypothetical protein
1	Prodigal:2.6	CDS	1126390	1126518	.	+	0	ID=GGCAGAPI_01125;inference=ab initio prediction:Prodigal:2.6;locus_tag=GGCAGAPI_01125;product=hypothetical protein
1	Prodigal:2.6	CDS	1126754	1127071	.	+	0	ID=GGCAGAPI_01126;inference=ab initio prediction:Prodigal:2.6;locus_tag=GGCAGAPI_01126;product=hypothetical protein
1	Prodigal:2.6	CDS	1127523	1128371	.	+	0	ID=GGCAGAPI_01127;eC_number=3.4.21.19;Name=gseA;dbxref=COG:COG3591;gene=gseA;inference=ab initio prediction:Prodigal:2.6,similar to AA sequence:UniProtKB:P0C0Q1;locus_tag=GGCAGAPI_01127;product=Glutamyl endopeptidase
1	Prodigal:2.6	CDS	1128597	1129655	.	+	0	ID=GGCAGAPI_01128;inference=ab initio prediction:Prodigal:2.6;locus_tag=GGCAGAPI_01128;product=hypothetical protein
1	Prodigal:2.6	CDS	1129894	1130403	.	+	0	ID=GGCAGAPI_01129;Name=artP;dbxref=COG:COG0834;gene=artP;inference=ab initio prediction:Prodigal:2.6,similar to AA sequence:UniProtKB:P54535;locus_tag=GGCAGAPI_01129;product=Arginine-binding extracellular protein ArtP
1	Prodigal:2.6	CDS	1130357	1131352	.	+	0	ID=GGCAGAPI_01130;Name=artQ;dbxref=COG:COG0765;gene=artQ;inference=ab initio prediction:Prodigal:2.6,similar to AA sequence:UniProtKB:P54536;locus_tag=GGCAGAPI_01130;product=Arginine transport system permease protein ArtQ
1	Prodigal:2.6	CDS	1131339	1132067	.	+	0	ID=GGCAGAPI_01131;Name=artM;dbxref=COG:COG1126;gene=artM;inference=ab initio prediction:Prodigal:2.6,similar to AA sequence:UniProtKB:P54537;locus_tag=GGCAGAPI_01131;product=Arginine transport ATP-binding protein ArtM
1	Prodigal:2.6	CDS	1132564	1132719	.	+	0	ID=GGCAGAPI_01132;inference=ab initio prediction:Prodigal:2.6;locus_tag=GGCAGAPI_01132;product=hypothetical protein
1	Prodigal:2.6	CDS	1132929	1134059	.	+	0	ID=GGCAGAPI_01133;eC_number=1.17.99.6;Name=queG;dbxref=COG:COG1600;gene=queG;inference=ab initio prediction:Prodigal:2.6,similar to AA sequence:UniProtKB:P97030;locus_tag=GGCAGAPI_01133;product=Epoxyqueuosine reductase
1	Prodigal:2.6	CDS	1134056	1134526	.	+	0	ID=GGCAGAPI_01134;eC_number=2.1.1.207;Name=trmL;dbxref=COG:COG0219;gene=trmL;inference=ab initio prediction:Prodigal:2.6,similar to AA sequence:UniProtKB:Q74Y93;locus_tag=GGCAGAPI_01134;product=tRNA (cytidine(34)-2'-O)-methyltransferase
1	Prodigal:2.6	CDS	1134684	1135283	.	+	0	ID=GGCAGAPI_01135;eC_number=3.5.99.6;Name=nagB_1;gene=nagB_1;inference=ab initio prediction:Prodigal:2.6,protein motif:HAMAP:MF_01241;locus_tag=GGCAGAPI_01135;product=Glucosamine-6-phosphate deaminase
1	Prodigal:2.6	CDS	1135304	1135486	.	+	0	ID=GGCAGAPI_01136;inference=ab initio prediction:Prodigal:2.6;locus_tag=GGCAGAPI_01136;product=hypothetical protein
1	Prodigal:2.6	CDS	1135642	1136046	.	+	0	ID=GGCAGAPI_01137;inference=ab initio prediction:Prodigal:2.6;locus_tag=GGCAGAPI_01137;product=hypothetical protein
1	Prodigal:2.6	CDS	1136231	1137616	.	+	0	ID=GGCAGAPI_01138;eC_number=4.2.1.2;Name=fumC;gene=fumC;inference=ab initio prediction:Prodigal:2.6,similar to AA sequence:UniProtKB:P64173;locus_tag=GGCAGAPI_01138;product=Fumarate hydratase class II
1	Prodigal:2.6	CDS	1137977	1138801	.	-	0	ID=GGCAGAPI_01139;eC_number=5.4.99.23;Name=rluD_1;dbxref=COG:COG0564;gene=rluD_1;inference=ab initio prediction:Prodigal:2.6,similar to AA sequence:UniProtKB:P33643;locus_tag=GGCAGAPI_01139;product=Ribosomal large subunit pseudouridine synthase D
1	Prodigal:2.6	CDS	1138960	1140093	.	+	0	ID=GGCAGAPI_01140;eC_number=2.7.13.3;Name=liaS;dbxref=COG:COG4585;gene=liaS;inference=ab initio prediction:Prodigal:2.6,similar to AA sequence:UniProtKB:O32198;locus_tag=GGCAGAPI_01140;product=Sensor histidine kinase LiaS
1	Prodigal:2.6	CDS	1140086	1140709	.	+	0	ID=GGCAGAPI_01141;Name=vraR_2;dbxref=COG:COG2197;gene=vraR_2;inference=ab initio prediction:Prodigal:2.6,similar to AA sequence:UniProtKB:Q7A2Q1;locus_tag=GGCAGAPI_01141;product=Response regulator protein VraR
1	Prodigal:2.6	CDS	1140980	1141444	.	+	0	ID=GGCAGAPI_01142;inference=ab initio prediction:Prodigal:2.6;locus_tag=GGCAGAPI_01142;product=hypothetical protein
1	Prodigal:2.6	CDS	1141623	1142756	.	+	0	ID=GGCAGAPI_01143;inference=ab initio prediction:Prodigal:2.6,similar to AA sequence:UniProtKB:Q7A4V2;locus_tag=GGCAGAPI_01143;note=UPF0754 membrane protein SA1664;product=hypothetical protein
1	Prodigal:2.6	CDS	1142829	1143173	.	+	0	ID=GGCAGAPI_01144;inference=ab initio prediction:Prodigal:2.6,similar to AA sequence:UniProtKB:Q7A4V3;locus_tag=GGCAGAPI_01144;note=UPF0342 protein SA1663;product=hypothetical protein
1	Prodigal:2.6	CDS	1143444	1144640	.	+	0	ID=GGCAGAPI_01145;Name=yhaO;dbxref=COG:COG0420;gene=yhaO;inference=ab initio prediction:Prodigal:2.6,similar to AA sequence:UniProtKB:O07522;locus_tag=GGCAGAPI_01145;product=putative metallophosphoesterase YhaO
1	Prodigal:2.6	CDS	1144630	1147569	.	+	0	ID=GGCAGAPI_01146;Name=yhaN;dbxref=COG:COG4717;gene=yhaN;inference=ab initio prediction:Prodigal:2.6,similar to AA sequence:UniProtKB:O08455;locus_tag=GGCAGAPI_01146;product=putative protein YhaN
1	Prodigal:2.6	CDS	1147566	1148507	.	+	0	ID=GGCAGAPI_01147;eC_number=3.1.-.-;Name=yhaM;dbxref=COG:COG3481;gene=yhaM;inference=ab initio prediction:Prodigal:2.6,similar to AA sequence:UniProtKB:O07521;locus_tag=GGCAGAPI_01147;product=3'-5' exoribonuclease YhaM
1	Prodigal:2.6	CDS	1148933	1149910	.	-	0	ID=GGCAGAPI_01148;eC_number=5.2.1.8;Name=prsA;dbxref=COG:COG0760;gene=prsA;inference=ab initio prediction:Prodigal:2.6,similar to AA sequence:UniProtKB:P60747;locus_tag=GGCAGAPI_01148;product=Foldase protein PrsA
1	Prodigal:2.6	CDS	1150112	1150672	.	-	0	ID=GGCAGAPI_01149;inference=ab initio prediction:Prodigal:2.6;locus_tag=GGCAGAPI_01149;product=hypothetical protein
1	Prodigal:2.6	CDS	1150838	1151209	.	-	0	ID=GGCAGAPI_01150;inference=ab initio prediction:Prodigal:2.6;locus_tag=GGCAGAPI_01150;product=hypothetical protein
1	Prodigal:2.6	CDS	1151286	1151711	.	-	0	ID=GGCAGAPI_01151;Name=hit;dbxref=COG:COG0537;gene=hit;inference=ab initio prediction:Prodigal:2.6,similar to AA sequence:UniProtKB:O07513;locus_tag=GGCAGAPI_01151;product=Protein hit
1	Prodigal:2.6	CDS	1151841	1152581	.	+	0	ID=GGCAGAPI_01152;Name=ecsA;dbxref=COG:COG1131;gene=ecsA;inference=ab initio prediction:Prodigal:2.6,similar to AA sequence:UniProtKB:P55339;locus_tag=GGCAGAPI_01152;product=ABC-type transporter ATP-binding protein EcsA
1	Prodigal:2.6	CDS	1152550	1153797	.	+	0	ID=GGCAGAPI_01153;inference=ab initio prediction:Prodigal:2.6;locus_tag=GGCAGAPI_01153;product=hypothetical protein
1	Prodigal:2.6	CDS	1153856	1154473	.	+	0	ID=GGCAGAPI_01154;inference=ab initio prediction:Prodigal:2.6;locus_tag=GGCAGAPI_01154;product=hypothetical protein
1	Prodigal:2.6	CDS	1155035	1155538	.	-	0	ID=GGCAGAPI_01155;Name=traP;dbxref=COG:COG2329;gene=traP;inference=ab initio prediction:Prodigal:2.6,similar to AA sequence:UniProtKB:Q8GQQ1;locus_tag=GGCAGAPI_01155;product=Signal transduction protein TRAP
1	Prodigal:2.6	CDS	1155813	1156892	.	+	0	ID=GGCAGAPI_01156;eC_number=4.1.1.37;Name=hemE;gene=hemE;inference=ab initio prediction:Prodigal:2.6,similar to AA sequence:UniProtKB:P67420;locus_tag=GGCAGAPI_01156;product=Uroporphyrinogen decarboxylase
1	Prodigal:2.6	CDS	1156969	1157892	.	+	0	ID=GGCAGAPI_01157;eC_number=4.99.1.1;Name=hemH;gene=hemH;inference=ab initio prediction:Prodigal:2.6,similar to AA sequence:UniProtKB:P64125;locus_tag=GGCAGAPI_01157;product=Ferrochelatase
1	Prodigal:2.6	CDS	1157985	1159433	.	+	0	ID=GGCAGAPI_01158;eC_number=1.3.3.4;Name=hemY;dbxref=COG:COG1232;gene=hemY;inference=ab initio prediction:Prodigal:2.6,similar to AA sequence:UniProtKB:P32397;locus_tag=GGCAGAPI_01158;product=Protoporphyrinogen oxidase
1	Prodigal:2.6	CDS	1159569	1160123	.	+	0	ID=GGCAGAPI_01159;eC_number=3.-.-.-;Name=ydeN;dbxref=COG:COG3545;gene=ydeN;inference=ab initio prediction:Prodigal:2.6,similar to AA sequence:UniProtKB:P96671;locus_tag=GGCAGAPI_01159;product=Putative hydrolase YdeN
1	Aragorn:1.2	tRNA	1160438	1160511	.	+	.	ID=GGCAGAPI_01160;inference=COORDINATES:profile:Aragorn:1.2;locus_tag=GGCAGAPI_01160;product=tRNA-Met(cat)
1	Aragorn:1.2	tRNA	1160526	1160601	.	+	.	ID=GGCAGAPI_01161;inference=COORDINATES:profile:Aragorn:1.2;locus_tag=GGCAGAPI_01161;product=tRNA-Asp(gtc)
1	Aragorn:1.2	tRNA	1160611	1160685	.	+	.	ID=GGCAGAPI_01162;inference=COORDINATES:profile:Aragorn:1.2;locus_tag=GGCAGAPI_01162;product=tRNA-Phe(gaa)
1	Aragorn:1.2	tRNA	1160698	1160773	.	+	.	ID=GGCAGAPI_01163;inference=COORDINATES:profile:Aragorn:1.2;locus_tag=GGCAGAPI_01163;product=tRNA-His(gtg)
1	Aragorn:1.2	tRNA	1160791	1160864	.	+	.	ID=GGCAGAPI_01164;inference=COORDINATES:profile:Aragorn:1.2;locus_tag=GGCAGAPI_01164;product=tRNA-Gly(tcc)
1	Aragorn:1.2	tRNA	1160874	1160948	.	+	.	ID=GGCAGAPI_01165;inference=COORDINATES:profile:Aragorn:1.2;locus_tag=GGCAGAPI_01165;product=tRNA-Asn(gtt)
1	Aragorn:1.2	tRNA	1160949	1161022	.	+	.	ID=GGCAGAPI_01166;inference=COORDINATES:profile:Aragorn:1.2;locus_tag=GGCAGAPI_01166;product=tRNA-Glu(ttc)
1	Aragorn:1.2	tRNA	1161073	1161163	.	+	.	ID=GGCAGAPI_01167;inference=COORDINATES:profile:Aragorn:1.2;locus_tag=GGCAGAPI_01167;product=tRNA-Ser(gga)
1	Prodigal:2.6	CDS	1161372	1162442	.	-	0	ID=GGCAGAPI_01168;Name=xerD_2;gene=xerD_2;inference=ab initio prediction:Prodigal:2.6,similar to AA sequence:UniProtKB:P0A0P0;locus_tag=GGCAGAPI_01168;product=Tyrosine recombinase XerD
1	Prodigal:2.6	CDS	1163418	1163618	.	+	0	ID=GGCAGAPI_01169;inference=ab initio prediction:Prodigal:2.6;locus_tag=GGCAGAPI_01169;product=hypothetical protein
1	Prodigal:2.6	CDS	1163651	1164187	.	+	0	ID=GGCAGAPI_01170;inference=ab initio prediction:Prodigal:2.6;locus_tag=GGCAGAPI_01170;product=hypothetical protein
1	Prodigal:2.6	CDS	1165055	1165360	.	-	0	ID=GGCAGAPI_01171;inference=ab initio prediction:Prodigal:2.6;locus_tag=GGCAGAPI_01171;product=hypothetical protein
1	Prodigal:2.6	CDS	1165474	1165911	.	+	0	ID=GGCAGAPI_01172;inference=ab initio prediction:Prodigal:2.6;locus_tag=GGCAGAPI_01172;product=hypothetical protein
1	Prodigal:2.6	CDS	1165908	1166357	.	+	0	ID=GGCAGAPI_01173;inference=ab initio prediction:Prodigal:2.6;locus_tag=GGCAGAPI_01173;product=hypothetical protein
1	Prodigal:2.6	CDS	1166329	1166754	.	+	0	ID=GGCAGAPI_01174;inference=ab initio prediction:Prodigal:2.6;locus_tag=GGCAGAPI_01174;product=hypothetical protein
1	Prodigal:2.6	CDS	1166738	1167019	.	+	0	ID=GGCAGAPI_01175;inference=ab initio prediction:Prodigal:2.6;locus_tag=GGCAGAPI_01175;product=hypothetical protein
1	Prodigal:2.6	CDS	1167059	1167949	.	-	0	ID=GGCAGAPI_01176;inference=ab initio prediction:Prodigal:2.6;locus_tag=GGCAGAPI_01176;product=hypothetical protein
1	Prodigal:2.6	CDS	1168058	1169230	.	-	0	ID=GGCAGAPI_01177;inference=ab initio prediction:Prodigal:2.6;locus_tag=GGCAGAPI_01177;product=hypothetical protein
1	Prodigal:2.6	CDS	1169336	1170616	.	+	0	ID=GGCAGAPI_01178;eC_number=2.7.7.-;Name=dnaG_2;gene=dnaG_2;inference=ab initio prediction:Prodigal:2.6,protein motif:HAMAP:MF_00974;locus_tag=GGCAGAPI_01178;product=DNA primase
1	Prodigal:2.6	CDS	1170807	1171634	.	+	0	ID=GGCAGAPI_01179;inference=ab initio prediction:Prodigal:2.6;locus_tag=GGCAGAPI_01179;product=hypothetical protein
1	Prodigal:2.6	CDS	1171829	1172743	.	-	0	ID=GGCAGAPI_01180;inference=ab initio prediction:Prodigal:2.6;locus_tag=GGCAGAPI_01180;product=hypothetical protein
1	Prodigal:2.6	CDS	1173044	1174417	.	+	0	ID=GGCAGAPI_01181;inference=ab initio prediction:Prodigal:2.6;locus_tag=GGCAGAPI_01181;product=hypothetical protein
1	Prodigal:2.6	CDS	1174404	1174964	.	+	0	ID=GGCAGAPI_01182;inference=ab initio prediction:Prodigal:2.6;locus_tag=GGCAGAPI_01182;product=hypothetical protein
1	Prodigal:2.6	CDS	1175277	1175771	.	-	0	ID=GGCAGAPI_01183;Name=xerC_7;gene=xerC_7;inference=ab initio prediction:Prodigal:2.6,protein motif:HAMAP:MF_01808;locus_tag=GGCAGAPI_01183;product=Tyrosine recombinase XerC
1	Prodigal:2.6	CDS	1175930	1176142	.	+	0	ID=GGCAGAPI_01184;inference=ab initio prediction:Prodigal:2.6;locus_tag=GGCAGAPI_01184;product=hypothetical protein
1	Prodigal:2.6	CDS	1176114	1176275	.	+	0	ID=GGCAGAPI_01185;inference=ab initio prediction:Prodigal:2.6;locus_tag=GGCAGAPI_01185;product=hypothetical protein
1	Prodigal:2.6	CDS	1176522	1177256	.	-	0	ID=GGCAGAPI_01186;inference=ab initio prediction:Prodigal:2.6;locus_tag=GGCAGAPI_01186;product=hypothetical protein
1	Prodigal:2.6	CDS	1177338	1177493	.	-	0	ID=GGCAGAPI_01187;inference=ab initio prediction:Prodigal:2.6;locus_tag=GGCAGAPI_01187;product=hypothetical protein
1	Prodigal:2.6	CDS	1177783	1178070	.	-	0	ID=GGCAGAPI_01188;inference=ab initio prediction:Prodigal:2.6;locus_tag=GGCAGAPI_01188;product=hypothetical protein
1	Prodigal:2.6	CDS	1178232	1178897	.	-	0	ID=GGCAGAPI_01189;inference=ab initio prediction:Prodigal:2.6;locus_tag=GGCAGAPI_01189;product=hypothetical protein
1	Prodigal:2.6	CDS	1180148	1181572	.	+	0	ID=GGCAGAPI_01190;eC_number=6.2.1.26;Name=menE;gene=menE;inference=ab initio prediction:Prodigal:2.6,similar to AA sequence:UniProtKB:P63526;locus_tag=GGCAGAPI_01190;product=2-succinylbenzoate--CoA ligase
1	Prodigal:2.6	CDS	1181562	1182563	.	+	0	ID=GGCAGAPI_01191;eC_number=4.2.1.113;Name=menC;dbxref=COG:COG4948;gene=menC;inference=ab initio prediction:Prodigal:2.6,similar to AA sequence:UniProtKB:O34514;locus_tag=GGCAGAPI_01191;product=o-succinylbenzoate synthase
1	Prodigal:2.6	CDS	1182560	1182811	.	-	0	ID=GGCAGAPI_01192;dbxref=COG:COG0759;inference=ab initio prediction:Prodigal:2.6,similar to AA sequence:UniProtKB:Q97NX8;locus_tag=GGCAGAPI_01192;product=Putative membrane protein insertion efficiency factor
1	Prodigal:2.6	CDS	1182870	1183346	.	+	0	ID=GGCAGAPI_01193;eC_number=3.6.1.55;Name=ytkD;dbxref=COG:COG0494;gene=ytkD;inference=ab initio prediction:Prodigal:2.6,similar to AA sequence:UniProtKB:O35013;locus_tag=GGCAGAPI_01193;product=Putative 8-oxo-dGTP diphosphatase YtkD
1	Prodigal:2.6	CDS	1183357	1184118	.	+	0	ID=GGCAGAPI_01194;inference=ab initio prediction:Prodigal:2.6;locus_tag=GGCAGAPI_01194;product=hypothetical protein
1	Prodigal:2.6	CDS	1184349	1186058	.	-	0	ID=GGCAGAPI_01195;eC_number=4.1.1.49;Name=pckA;gene=pckA;inference=ab initio prediction:Prodigal:2.6,similar to AA sequence:UniProtKB:P99128;locus_tag=GGCAGAPI_01195;product=Phosphoenolpyruvate carboxykinase (ATP)
1	Prodigal:2.6	CDS	1186311	1187510	.	+	0	ID=GGCAGAPI_01196;eC_number=2.5.1.6;Name=metK;gene=metK;inference=ab initio prediction:Prodigal:2.6,similar to AA sequence:UniProtKB:P66767;locus_tag=GGCAGAPI_01196;product=S-adenosylmethionine synthase
1	Prodigal:2.6	CDS	1187613	1188521	.	+	0	ID=GGCAGAPI_01197;inference=ab initio prediction:Prodigal:2.6;locus_tag=GGCAGAPI_01197;product=hypothetical protein
1	Prodigal:2.6	CDS	1188701	1189537	.	+	0	ID=GGCAGAPI_01198;eC_number=1.1.1.-;Name=yvgN;dbxref=COG:COG0656;gene=yvgN;inference=ab initio prediction:Prodigal:2.6,similar to AA sequence:UniProtKB:O32210;locus_tag=GGCAGAPI_01198;product=Glyoxal reductase
1	Prodigal:2.6	CDS	1189822	1189977	.	+	0	ID=GGCAGAPI_01199;inference=ab initio prediction:Prodigal:2.6;locus_tag=GGCAGAPI_01199;product=hypothetical protein
1	Prodigal:2.6	CDS	1190207	1191280	.	-	0	ID=GGCAGAPI_01200;inference=ab initio prediction:Prodigal:2.6;locus_tag=GGCAGAPI_01200;product=hypothetical protein
1	Prodigal:2.6	CDS	1191864	1192217	.	-	0	ID=GGCAGAPI_01201;Name=crcB_1;dbxref=COG:COG0239;gene=crcB_1;inference=ab initio prediction:Prodigal:2.6,similar to AA sequence:UniProtKB:Q7VYU0;locus_tag=GGCAGAPI_01201;product=Putative fluoride ion transporter CrcB
1	Prodigal:2.6	CDS	1192214	1192579	.	-	0	ID=GGCAGAPI_01202;Name=crcB_2;dbxref=COG:COG0239;gene=crcB_2;inference=ab initio prediction:Prodigal:2.6,similar to AA sequence:UniProtKB:Q7VYU0;locus_tag=GGCAGAPI_01202;product=Putative fluoride ion transporter CrcB
1	Prodigal:2.6	CDS	1192616	1192924	.	-	0	ID=GGCAGAPI_01203;inference=ab initio prediction:Prodigal:2.6;locus_tag=GGCAGAPI_01203;product=hypothetical protein
1	Prodigal:2.6	CDS	1193201	1193914	.	+	0	ID=GGCAGAPI_01204;eC_number=2.2.1.2;Name=tal;dbxref=COG:COG0176;gene=tal;inference=ab initio prediction:Prodigal:2.6,similar to AA sequence:UniProtKB:Q9WYD1;locus_tag=GGCAGAPI_01204;product=Transaldolase
1	Prodigal:2.6	CDS	1194054	1194497	.	+	0	ID=GGCAGAPI_01205;inference=ab initio prediction:Prodigal:2.6;locus_tag=GGCAGAPI_01205;product=hypothetical protein
1	Prodigal:2.6	CDS	1194484	1194927	.	-	0	ID=GGCAGAPI_01206;inference=ab initio prediction:Prodigal:2.6;locus_tag=GGCAGAPI_01206;product=hypothetical protein
1	Prodigal:2.6	CDS	1194933	1195412	.	-	0	ID=GGCAGAPI_01207;Name=sigS;dbxref=COG:COG1595;gene=sigS;inference=ab initio prediction:Prodigal:2.6,similar to AA sequence:UniProtKB:Q2FXF2;locus_tag=GGCAGAPI_01207;product=RNA polymerase sigma factor SigS
1	Prodigal:2.6	CDS	1195620	1195835	.	+	0	ID=GGCAGAPI_01208;inference=ab initio prediction:Prodigal:2.6;locus_tag=GGCAGAPI_01208;product=hypothetical protein
1	Prodigal:2.6	CDS	1196213	1197064	.	+	0	ID=GGCAGAPI_01209;Name=atl_2;dbxref=COG:COG4193;gene=atl_2;inference=ab initio prediction:Prodigal:2.6,similar to AA sequence:UniProtKB:P0C5Z8;locus_tag=GGCAGAPI_01209;product=Bifunctional autolysin
1	Prodigal:2.6	CDS	1197412	1198896	.	+	0	ID=GGCAGAPI_01210;inference=ab initio prediction:Prodigal:2.6;locus_tag=GGCAGAPI_01210;product=hypothetical protein
1	Prodigal:2.6	CDS	1199344	1200375	.	+	0	ID=GGCAGAPI_01211;Name=ribD;dbxref=COG:COG0117;gene=ribD;inference=ab initio prediction:Prodigal:2.6,similar to AA sequence:UniProtKB:P17618;locus_tag=GGCAGAPI_01211;product=Riboflavin biosynthesis protein RibD
1	Prodigal:2.6	CDS	1200382	1201014	.	+	0	ID=GGCAGAPI_01212;eC_number=2.5.1.9;Name=ribE;dbxref=COG:COG0307;gene=ribE;inference=ab initio prediction:Prodigal:2.6,similar to AA sequence:UniProtKB:P16440;locus_tag=GGCAGAPI_01212;product=Riboflavin synthase
1	Prodigal:2.6	CDS	1201027	1202208	.	+	0	ID=GGCAGAPI_01213;Name=ribBA;dbxref=COG:COG0108;gene=ribBA;inference=ab initio prediction:Prodigal:2.6,similar to AA sequence:UniProtKB:A5U2B7;locus_tag=GGCAGAPI_01213;product=Riboflavin biosynthesis protein RibBA
1	Prodigal:2.6	CDS	1202221	1202682	.	+	0	ID=GGCAGAPI_01214;eC_number=2.5.1.78;Name=ribH;gene=ribH;inference=ab initio prediction:Prodigal:2.6,similar to AA sequence:UniProtKB:P99141;locus_tag=GGCAGAPI_01214;product=6%2C7-dimethyl-8-ribityllumazine synthase
1	Prodigal:2.6	CDS	1202940	1203941	.	-	0	ID=GGCAGAPI_01215;eC_number=1.5.5.2;Name=putB;dbxref=COG:COG0506;gene=putB;inference=ab initio prediction:Prodigal:2.6,similar to AA sequence:UniProtKB:P94390;locus_tag=GGCAGAPI_01215;product=Proline dehydrogenase 2
1	Prodigal:2.6	CDS	1204184	1205011	.	+	0	ID=GGCAGAPI_01216;eC_number=3.1.1.-;Name=ytpA;dbxref=COG:COG2267;gene=ytpA;inference=ab initio prediction:Prodigal:2.6,similar to AA sequence:UniProtKB:O34705;locus_tag=GGCAGAPI_01216;product=Phospholipase YtpA
1	Prodigal:2.6	CDS	1205492	1205917	.	+	0	ID=GGCAGAPI_01217;Name=rot;gene=rot;inference=ab initio prediction:Prodigal:2.6,similar to AA sequence:UniProtKB:Q7A514;locus_tag=GGCAGAPI_01217;product=HTH-type transcriptional regulator rot
1	Prodigal:2.6	CDS	1206139	1206702	.	-	0	ID=GGCAGAPI_01218;eC_number=2.1.1.199;Name=rsmH_1;gene=rsmH_1;inference=ab initio prediction:Prodigal:2.6,protein motif:HAMAP:MF_01007;locus_tag=GGCAGAPI_01218;product=Ribosomal RNA small subunit methyltransferase H
1	Prodigal:2.6	CDS	1206699	1207652	.	-	0	ID=GGCAGAPI_01219;eC_number=2.8.1.6;Name=bioB_2;gene=bioB_2;inference=ab initio prediction:Prodigal:2.6,protein motif:HAMAP:MF_01694;locus_tag=GGCAGAPI_01219;product=Biotin synthase
1	Prodigal:2.6	CDS	1207759	1208973	.	+	0	ID=GGCAGAPI_01220;Name=mdtH;gene=mdtH;inference=ab initio prediction:Prodigal:2.6,similar to AA sequence:UniProtKB:P69367;locus_tag=GGCAGAPI_01220;product=Multidrug resistance protein MdtH
1	Prodigal:2.6	CDS	1209235	1211679	.	+	0	ID=GGCAGAPI_01221;eC_number=6.1.1.4;Name=leuS;gene=leuS;inference=ab initio prediction:Prodigal:2.6,similar to AA sequence:UniProtKB:P67513;locus_tag=GGCAGAPI_01221;product=Leucine--tRNA ligase
1	Prodigal:2.6	CDS	1211705	1212016	.	+	0	ID=GGCAGAPI_01222;eC_number=2.8.1.-;dbxref=COG:COG0607;inference=ab initio prediction:Prodigal:2.6,similar to AA sequence:UniProtKB:D3RPB9;locus_tag=GGCAGAPI_01222;product=Sulfurtransferase
1	Prodigal:2.6	CDS	1212421	1223499	.	+	0	ID=GGCAGAPI_01223;Name=ebh_1;gene=ebh_1;inference=ab initio prediction:Prodigal:2.6,similar to AA sequence:UniProtKB:Q8NWQ6;locus_tag=GGCAGAPI_01223;product=Extracellular matrix-binding protein ebh
1	Prodigal:2.6	CDS	1223871	1225133	.	-	0	ID=GGCAGAPI_01224;dbxref=COG:COG2081;inference=ab initio prediction:Prodigal:2.6,similar to AA sequence:UniProtKB:P44941;locus_tag=GGCAGAPI_01224;product=putative protein
1	Prodigal:2.6	CDS	1225406	1227067	.	+	0	ID=GGCAGAPI_01225;Name=murJ_1;dbxref=COG:COG2244;gene=murJ_1;inference=ab initio prediction:Prodigal:2.6,similar to AA sequence:UniProtKB:O34674;locus_tag=GGCAGAPI_01225;product=Lipid II flippase MurJ
1	Prodigal:2.6	CDS	1227064	1227756	.	+	0	ID=GGCAGAPI_01226;eC_number=5.4.99.19;Name=rsuA;dbxref=COG:COG1187;gene=rsuA;inference=ab initio prediction:Prodigal:2.6,similar to AA sequence:UniProtKB:P45124;locus_tag=GGCAGAPI_01226;product=Ribosomal small subunit pseudouridine synthase A
1	Prodigal:2.6	CDS	1227774	1228202	.	+	0	ID=GGCAGAPI_01227;inference=ab initio prediction:Prodigal:2.6;locus_tag=GGCAGAPI_01227;product=hypothetical protein
1	Prodigal:2.6	CDS	1228510	1229919	.	+	0	ID=GGCAGAPI_01228;eC_number=3.4.13.-;dbxref=COG:COG0624;inference=ab initio prediction:Prodigal:2.6,similar to AA sequence:UniProtKB:Q5HF23;locus_tag=GGCAGAPI_01228;product=Putative dipeptidase
1	Prodigal:2.6	CDS	1229923	1230771	.	+	0	ID=GGCAGAPI_01229;eC_number=2.6.1.21;Name=dat;gene=dat;inference=ab initio prediction:Prodigal:2.6,similar to AA sequence:UniProtKB:P99090;locus_tag=GGCAGAPI_01229;product=D-alanine aminotransferase
1	Prodigal:2.6	CDS	1231155	1231949	.	+	0	ID=GGCAGAPI_01230;inference=ab initio prediction:Prodigal:2.6;locus_tag=GGCAGAPI_01230;product=hypothetical protein
1	Prodigal:2.6	CDS	1231960	1232610	.	+	0	ID=GGCAGAPI_01231;eC_number=2.1.1.33;Name=trmB;dbxref=COG:COG0220;gene=trmB;inference=ab initio prediction:Prodigal:2.6,similar to AA sequence:UniProtKB:P67506;locus_tag=GGCAGAPI_01231;product=tRNA (guanine-N(7)-)-methyltransferase
1	Prodigal:2.6	CDS	1232773	1233114	.	-	0	ID=GGCAGAPI_01232;inference=ab initio prediction:Prodigal:2.6;locus_tag=GGCAGAPI_01232;product=hypothetical protein
1	Prodigal:2.6	CDS	1233172	1234257	.	+	0	ID=GGCAGAPI_01233;eC_number=3.4.11.7;Name=pepA_1;dbxref=COG:COG1363;gene=pepA_1;inference=ab initio prediction:Prodigal:2.6,similar to AA sequence:UniProtKB:Q48677;locus_tag=GGCAGAPI_01233;product=Glutamyl aminopeptidase
1	Prodigal:2.6	CDS	1234263	1234574	.	+	0	ID=GGCAGAPI_01234;Name=ytpP;gene=ytpP;inference=ab initio prediction:Prodigal:2.6,similar to AA sequence:UniProtKB:O34357;locus_tag=GGCAGAPI_01234;product=Thioredoxin-like protein YtpP
1	Prodigal:2.6	CDS	1234712	1235566	.	+	0	ID=GGCAGAPI_01235;inference=ab initio prediction:Prodigal:2.6,similar to AA sequence:UniProtKB:Q7A528;locus_tag=GGCAGAPI_01235;note=UPF0354 protein SA1564;product=hypothetical protein
1	Prodigal:2.6	CDS	1235589	1236185	.	+	0	ID=GGCAGAPI_01236;eC_number=6.1.1.20;Name=pheT_1;dbxref=COG:COG0072;gene=pheT_1;inference=ab initio prediction:Prodigal:2.6,similar to AA sequence:UniProtKB:Q4L5E4;locus_tag=GGCAGAPI_01236;product=Phenylalanine--tRNA ligase beta subunit
1	Prodigal:2.6	CDS	1236206	1239715	.	+	0	ID=GGCAGAPI_01237;Name=sftA;gene=sftA;inference=ab initio prediction:Prodigal:2.6,similar to AA sequence:UniProtKB:C0SP86;locus_tag=GGCAGAPI_01237;product=DNA translocase SftA
1	Prodigal:2.6	CDS	1239736	1241049	.	+	0	ID=GGCAGAPI_01238;eC_number=6.3.2.8;Name=murC;gene=murC;inference=ab initio prediction:Prodigal:2.6,similar to AA sequence:UniProtKB:P65475;locus_tag=GGCAGAPI_01238;product=UDP-N-acetylmuramate--L-alanine ligase
1	Prodigal:2.6	CDS	1241124	1241615	.	+	0	ID=GGCAGAPI_01239;inference=ab initio prediction:Prodigal:2.6,similar to AA sequence:UniProtKB:Q7A531;locus_tag=GGCAGAPI_01239;note=UPF0478 protein SA1560;product=hypothetical protein
1	Prodigal:2.6	CDS	1241636	1242916	.	+	0	ID=GGCAGAPI_01240;inference=ab initio prediction:Prodigal:2.6;locus_tag=GGCAGAPI_01240;product=hypothetical protein
1	Prodigal:2.6	CDS	1243351	1244442	.	+	0	ID=GGCAGAPI_01241;Name=aroA_1;dbxref=COG:COG1605;gene=aroA_1;inference=ab initio prediction:Prodigal:2.6,similar to AA sequence:UniProtKB:P39912;locus_tag=GGCAGAPI_01241;product=Protein AroA(G)
1	Prodigal:2.6	CDS	1244698	1245687	.	+	0	ID=GGCAGAPI_01242;Name=ccpA;gene=ccpA;inference=ab initio prediction:Prodigal:2.6,similar to AA sequence:UniProtKB:P99175;locus_tag=GGCAGAPI_01242;product=Catabolite control protein A
1	Prodigal:2.6	CDS	1246107	1247774	.	+	0	ID=GGCAGAPI_01243;eC_number=6.3.4.3;Name=fhs;gene=fhs;inference=ab initio prediction:Prodigal:2.6,similar to AA sequence:UniProtKB:Q7A535;locus_tag=GGCAGAPI_01243;product=Formate--tetrahydrofolate ligase
1	Prodigal:2.6	CDS	1247864	1248769	.	-	0	ID=GGCAGAPI_01244;Name=mrcA;dbxref=COG:COG5009;gene=mrcA;inference=ab initio prediction:Prodigal:2.6,similar to AA sequence:UniProtKB:Q07806;locus_tag=GGCAGAPI_01244;product=Penicillin-binding protein 1A
1	Prodigal:2.6	CDS	1249173	1250438	.	+	0	ID=GGCAGAPI_01245;eC_number=6.1.1.1;Name=tyrS;gene=tyrS;inference=ab initio prediction:Prodigal:2.6,similar to AA sequence:UniProtKB:A6QHR2;locus_tag=GGCAGAPI_01245;product=Tyrosine--tRNA ligase
1	Prodigal:2.6	CDS	1250629	1251867	.	-	0	ID=GGCAGAPI_01246;eC_number=3.4.21.107;Name=htrA;dbxref=COG:COG0265;gene=htrA;inference=ab initio prediction:Prodigal:2.6,similar to AA sequence:UniProtKB:O34358;locus_tag=GGCAGAPI_01246;product=Serine protease Do-like HtrA
1	Prodigal:2.6	CDS	1252147	1252770	.	+	0	ID=GGCAGAPI_01247;eC_number=2.3.1.-;Name=plsC;dbxref=COG:COG0204;gene=plsC;inference=ab initio prediction:Prodigal:2.6,similar to AA sequence:UniProtKB:O07584;locus_tag=GGCAGAPI_01247;product=1-acyl-sn-glycerol-3-phosphate acyltransferase
1	Prodigal:2.6	CDS	1252980	1254452	.	+	0	ID=GGCAGAPI_01248;Name=nagE;dbxref=COG:COG1263;gene=nagE;inference=ab initio prediction:Prodigal:2.6,similar to AA sequence:UniProtKB:P09323;locus_tag=GGCAGAPI_01248;product=PTS system N-acetylglucosamine-specific EIICBA component
1	Prodigal:2.6	CDS	1254548	1255672	.	+	0	ID=GGCAGAPI_01249;eC_number=3.1.3.18;Name=gph;gene=gph;inference=ab initio prediction:Prodigal:2.6,protein motif:HAMAP:MF_00495;locus_tag=GGCAGAPI_01249;product=Phosphoglycolate phosphatase
1	Prodigal:2.6	CDS	1255751	1257346	.	-	0	ID=GGCAGAPI_01250;eC_number=1.1.1.95;Name=serA;dbxref=COG:COG0111;gene=serA;inference=ab initio prediction:Prodigal:2.6,similar to AA sequence:UniProtKB:P9WNX3;locus_tag=GGCAGAPI_01250;product=D-3-phosphoglycerate dehydrogenase
1	Prodigal:2.6	CDS	1257336	1258499	.	-	0	ID=GGCAGAPI_01251;eC_number=1.12.-.-;inference=ab initio prediction:Prodigal:2.6,similar to AA sequence:UniProtKB:P16421;locus_tag=GGCAGAPI_01251;product=Soluble hydrogenase 42 kDa subunit
1	Prodigal:2.6	CDS	1258626	1259066	.	-	0	ID=GGCAGAPI_01252;inference=ab initio prediction:Prodigal:2.6;locus_tag=GGCAGAPI_01252;product=hypothetical protein
1	Prodigal:2.6	CDS	1259144	1259890	.	+	0	ID=GGCAGAPI_01253;eC_number=3.1.4.46;Name=glpQ_1;dbxref=COG:COG0584;gene=glpQ_1;inference=ab initio prediction:Prodigal:2.6,similar to AA sequence:UniProtKB:P37965;locus_tag=GGCAGAPI_01253;product=Glycerophosphodiester phosphodiesterase
1	Prodigal:2.6	CDS	1260160	1260762	.	-	0	ID=GGCAGAPI_01254;Name=rpsD;dbxref=COG:COG0522;gene=rpsD;inference=ab initio prediction:Prodigal:2.6,similar to AA sequence:UniProtKB:Q2FXK6;locus_tag=GGCAGAPI_01254;product=30S ribosomal protein S4
1	Prodigal:2.6	CDS	1260983	1261453	.	-	0	ID=GGCAGAPI_01255;eC_number=1.8.4.14;Name=msrC;dbxref=COG:COG1956;gene=msrC;inference=ab initio prediction:Prodigal:2.6,similar to AA sequence:UniProtKB:P76270;locus_tag=GGCAGAPI_01255;product=Free methionine-R-sulfoxide reductase
1	Prodigal:2.6	CDS	1261588	1263282	.	+	0	ID=GGCAGAPI_01256;Name=ezrA;gene=ezrA;inference=ab initio prediction:Prodigal:2.6,similar to AA sequence:UniProtKB:A7X3E7;locus_tag=GGCAGAPI_01256;product=Septation ring formation regulator EzrA
1	Prodigal:2.6	CDS	1263612	1264751	.	+	0	ID=GGCAGAPI_01257;eC_number=2.8.1.7;Name=nifS;dbxref=COG:COG1104;gene=nifS;inference=ab initio prediction:Prodigal:2.6,similar to AA sequence:UniProtKB:P05341;locus_tag=GGCAGAPI_01257;product=Cysteine desulfurase NifS
1	Prodigal:2.6	CDS	1264751	1265974	.	+	0	ID=GGCAGAPI_01258;eC_number=2.8.1.4;Name=thiI;dbxref=COG:COG0301;gene=thiI;inference=ab initio prediction:Prodigal:2.6,similar to AA sequence:UniProtKB:Q81KU0;locus_tag=GGCAGAPI_01258;product=putative tRNA sulfurtransferase
1	Prodigal:2.6	CDS	1266014	1266778	.	+	0	ID=GGCAGAPI_01259;Name=yfcA;dbxref=COG:COG0730;gene=yfcA;inference=ab initio prediction:Prodigal:2.6,similar to AA sequence:UniProtKB:P0AD30;locus_tag=GGCAGAPI_01259;product=putative membrane transporter protein YfcA
1	Prodigal:2.6	CDS	1267020	1267514	.	+	0	ID=GGCAGAPI_01260;eC_number=1.11.1.15;Name=tpx;gene=tpx;inference=ab initio prediction:Prodigal:2.6,similar to AA sequence:UniProtKB:P99146;locus_tag=GGCAGAPI_01260;product=Thiol peroxidase
1	Prodigal:2.6	CDS	1267643	1268590	.	+	0	ID=GGCAGAPI_01261;inference=ab initio prediction:Prodigal:2.6;locus_tag=GGCAGAPI_01261;product=hypothetical protein
1	Prodigal:2.6	CDS	1268679	1269932	.	+	0	ID=GGCAGAPI_01262;eC_number=2.7.2.1;Name=ackA;gene=ackA;inference=ab initio prediction:Prodigal:2.6,similar to AA sequence:UniProtKB:Q99TF2;locus_tag=GGCAGAPI_01262;product=Acetate kinase
1	Prodigal:2.6	CDS	1270128	1270274	.	-	0	ID=GGCAGAPI_01263;inference=ab initio prediction:Prodigal:2.6;locus_tag=GGCAGAPI_01263;product=hypothetical protein
1	Prodigal:2.6	CDS	1270569	1271072	.	-	0	ID=GGCAGAPI_01264;inference=ab initio prediction:Prodigal:2.6,similar to AA sequence:UniProtKB:Q7A551;locus_tag=GGCAGAPI_01264;product=Putative universal stress protein
1	Prodigal:2.6	CDS	1271217	1272332	.	+	0	ID=GGCAGAPI_01265;eC_number=1.4.1.1;Name=ald2;gene=ald2;inference=ab initio prediction:Prodigal:2.6,similar to AA sequence:UniProtKB:Q99TF4;locus_tag=GGCAGAPI_01265;product=Alanine dehydrogenase 2
1	Prodigal:2.6	CDS	1272396	1273451	.	-	0	ID=GGCAGAPI_01266;eC_number=3.4.-.-;inference=ab initio prediction:Prodigal:2.6,similar to AA sequence:UniProtKB:Q7A552;locus_tag=GGCAGAPI_01266;product=putative peptidase
1	Prodigal:2.6	CDS	1273623	1274312	.	+	0	ID=GGCAGAPI_01267;inference=ab initio prediction:Prodigal:2.6,similar to AA sequence:UniProtKB:P99149;locus_tag=GGCAGAPI_01267;note=UPF0173 metal-dependent hydrolase SA1529;product=hypothetical protein
1	Prodigal:2.6	CDS	1274613	1275026	.	-	0	ID=GGCAGAPI_01268;inference=ab initio prediction:Prodigal:2.6;locus_tag=GGCAGAPI_01268;product=hypothetical protein
1	Prodigal:2.6	CDS	1275224	1276522	.	+	0	ID=GGCAGAPI_01269;eC_number=3.6.1.1;inference=ab initio prediction:Prodigal:2.6,similar to AA sequence:UniProtKB:Q8XIQ9;locus_tag=GGCAGAPI_01269;product=Cobalt-dependent inorganic pyrophosphatase
1	Prodigal:2.6	CDS	1276556	1277494	.	+	0	ID=GGCAGAPI_01270;eC_number=3.1.-.-;Name=nrnA;dbxref=COG:COG0618;gene=nrnA;inference=ab initio prediction:Prodigal:2.6,similar to AA sequence:UniProtKB:O34600;locus_tag=GGCAGAPI_01270;product=Bifunctional oligoribonuclease and PAP phosphatase NrnA
1	Prodigal:2.6	CDS	1277518	1280715	.	+	0	ID=GGCAGAPI_01271;eC_number=2.7.7.7;Name=dnaE_3;dbxref=COG:COG0587;gene=dnaE_3;inference=ab initio prediction:Prodigal:2.6,similar to AA sequence:UniProtKB:Q9XDH5;locus_tag=GGCAGAPI_01271;product=DNA polymerase III subunit alpha
1	Prodigal:2.6	CDS	1281017	1282246	.	+	0	ID=GGCAGAPI_01272;eC_number=1.1.1.38;inference=ab initio prediction:Prodigal:2.6,similar to AA sequence:UniProtKB:P16468;locus_tag=GGCAGAPI_01272;product=NAD-dependent malic enzyme
1	Prodigal:2.6	CDS	1282345	1283202	.	+	0	ID=GGCAGAPI_01273;eC_number=6.4.1.2;Name=accD;dbxref=COG:COG0777;gene=accD;inference=ab initio prediction:Prodigal:2.6,similar to AA sequence:UniProtKB:Q2FXM6;locus_tag=GGCAGAPI_01273;product=Acetyl-coenzyme A carboxylase carboxyl transferase subunit beta
1	Prodigal:2.6	CDS	1283202	1284146	.	+	0	ID=GGCAGAPI_01274;eC_number=6.4.1.2;Name=accA;gene=accA;inference=ab initio prediction:Prodigal:2.6,similar to AA sequence:UniProtKB:Q7A558;locus_tag=GGCAGAPI_01274;product=Acetyl-coenzyme A carboxylase carboxyl transferase subunit alpha
1	Prodigal:2.6	CDS	1284324	1285292	.	+	0	ID=GGCAGAPI_01275;eC_number=2.7.1.11;Name=pfkA;dbxref=COG:COG0205;gene=pfkA;inference=ab initio prediction:Prodigal:2.6,similar to AA sequence:UniProtKB:Q2FXM8;locus_tag=GGCAGAPI_01275;product=ATP-dependent 6-phosphofructokinase
1	Prodigal:2.6	CDS	1285316	1287073	.	+	0	ID=GGCAGAPI_01276;eC_number=2.7.1.40;Name=pyk;gene=pyk;inference=ab initio prediction:Prodigal:2.6,similar to AA sequence:UniProtKB:Q7A559;locus_tag=GGCAGAPI_01276;product=Pyruvate kinase
1	Prodigal:2.6	CDS	1287454	1288812	.	-	0	ID=GGCAGAPI_01277;Name=cycA_3;dbxref=COG:COG1113;gene=cycA_3;inference=ab initio prediction:Prodigal:2.6,similar to AA sequence:UniProtKB:P0AAE0;locus_tag=GGCAGAPI_01277;product=D-serine/D-alanine/glycine transporter
1	Prodigal:2.6	CDS	1289160	1290281	.	+	0	ID=GGCAGAPI_01278;eC_number=2.3.3.16;Name=citZ;dbxref=COG:COG0372;gene=citZ;inference=ab initio prediction:Prodigal:2.6,similar to AA sequence:UniProtKB:P39120;locus_tag=GGCAGAPI_01278;product=Citrate synthase 2
1	Prodigal:2.6	CDS	1290324	1291592	.	+	0	ID=GGCAGAPI_01279;eC_number=1.1.1.42;Name=icd;gene=icd;inference=ab initio prediction:Prodigal:2.6,similar to AA sequence:UniProtKB:P99167;locus_tag=GGCAGAPI_01279;product=Isocitrate dehydrogenase [NADP]
1	Prodigal:2.6	CDS	1291908	1292618	.	+	0	ID=GGCAGAPI_01280;Name=phoP;dbxref=COG:COG0745;gene=phoP;inference=ab initio prediction:Prodigal:2.6,similar to AA sequence:UniProtKB:P13792;locus_tag=GGCAGAPI_01280;product=Alkaline phosphatase synthesis transcriptional regulatory protein PhoP
1	Prodigal:2.6	CDS	1292618	1294315	.	+	0	ID=GGCAGAPI_01281;eC_number=2.7.13.3;Name=phoR;dbxref=COG:COG0642;gene=phoR;inference=ab initio prediction:Prodigal:2.6,similar to AA sequence:UniProtKB:P23545;locus_tag=GGCAGAPI_01281;product=Alkaline phosphatase synthesis sensor protein PhoR
1	Prodigal:2.6	CDS	1294610	1297240	.	+	0	ID=GGCAGAPI_01282;eC_number=2.7.7.7;Name=polA;gene=polA;inference=ab initio prediction:Prodigal:2.6,similar to AA sequence:UniProtKB:Q04957;locus_tag=GGCAGAPI_01282;product=DNA polymerase I
1	Prodigal:2.6	CDS	1297256	1298128	.	+	0	ID=GGCAGAPI_01283;eC_number=3.2.2.23;Name=mutM;dbxref=COG:COG0266;gene=mutM;inference=ab initio prediction:Prodigal:2.6,similar to AA sequence:UniProtKB:O50606;locus_tag=GGCAGAPI_01283;product=Formamidopyrimidine-DNA glycosylase
1	Prodigal:2.6	CDS	1298144	1298755	.	+	0	ID=GGCAGAPI_01284;eC_number=2.7.1.24;Name=coaE;gene=coaE;inference=ab initio prediction:Prodigal:2.6,similar to AA sequence:UniProtKB:P63831;locus_tag=GGCAGAPI_01284;product=Dephospho-CoA kinase
1	Prodigal:2.6	CDS	1299110	1299226	.	+	0	ID=GGCAGAPI_01285;inference=ab initio prediction:Prodigal:2.6;locus_tag=GGCAGAPI_01285;product=hypothetical protein
1	Prodigal:2.6	CDS	1299599	1300624	.	+	0	ID=GGCAGAPI_01286;eC_number=1.2.1.12;Name=gapA2;gene=gapA2;inference=ab initio prediction:Prodigal:2.6,similar to AA sequence:UniProtKB:P99067;locus_tag=GGCAGAPI_01286;product=Glyceraldehyde-3-phosphate dehydrogenase 2
1	Prodigal:2.6	CDS	1301144	1301614	.	+	0	ID=GGCAGAPI_01287;Name=nrdR;dbxref=COG:COG1327;gene=nrdR;inference=ab initio prediction:Prodigal:2.6,similar to AA sequence:UniProtKB:P67318;locus_tag=GGCAGAPI_01287;product=Transcriptional repressor NrdR
1	Prodigal:2.6	CDS	1301615	1302985	.	+	0	ID=GGCAGAPI_01288;Name=dnaB;dbxref=COG:COG3611;gene=dnaB;inference=ab initio prediction:Prodigal:2.6,similar to AA sequence:UniProtKB:P07908;locus_tag=GGCAGAPI_01288;product=Replication initiation and membrane attachment protein
1	Prodigal:2.6	CDS	1302985	1303905	.	+	0	ID=GGCAGAPI_01289;Name=dnaI;dbxref=COG:COG1484;gene=dnaI;inference=ab initio prediction:Prodigal:2.6,similar to AA sequence:UniProtKB:P06567;locus_tag=GGCAGAPI_01289;product=Primosomal protein DnaI
1	Prodigal:2.6	CDS	1304258	1306195	.	+	0	ID=GGCAGAPI_01290;eC_number=6.1.1.3;Name=thrS;gene=thrS;inference=ab initio prediction:Prodigal:2.6,similar to AA sequence:UniProtKB:Q8NW68;locus_tag=GGCAGAPI_01290;product=Threonine--tRNA ligase
1	Prodigal:2.6	CDS	1306624	1308126	.	+	0	ID=GGCAGAPI_01291;Name=lysP_1;dbxref=COG:COG0833;gene=lysP_1;inference=ab initio prediction:Prodigal:2.6,similar to AA sequence:UniProtKB:P25737;locus_tag=GGCAGAPI_01291;product=Lysine-specific permease
1	Prodigal:2.6	CDS	1308334	1308861	.	+	0	ID=GGCAGAPI_01292;Name=infC;gene=infC;inference=ab initio prediction:Prodigal:2.6,similar to AA sequence:UniProtKB:P65140;locus_tag=GGCAGAPI_01292;product=Translation initiation factor IF-3
1	Prodigal:2.6	CDS	1308889	1309089	.	+	0	ID=GGCAGAPI_01293;Name=rpmI;dbxref=COG:COG0291;gene=rpmI;inference=ab initio prediction:Prodigal:2.6,similar to AA sequence:UniProtKB:Q2FXQ0;locus_tag=GGCAGAPI_01293;product=50S ribosomal protein L35
1	Prodigal:2.6	CDS	1309141	1309497	.	+	0	ID=GGCAGAPI_01294;Name=rplT;dbxref=COG:COG0292;gene=rplT;inference=ab initio prediction:Prodigal:2.6,similar to AA sequence:UniProtKB:Q2FXQ1;locus_tag=GGCAGAPI_01294;product=50S ribosomal protein L20
1	Prodigal:2.6	CDS	1309915	1310526	.	+	0	ID=GGCAGAPI_01295;inference=ab initio prediction:Prodigal:2.6;locus_tag=GGCAGAPI_01295;product=hypothetical protein
1	Prodigal:2.6	CDS	1310543	1311466	.	+	0	ID=GGCAGAPI_01296;inference=ab initio prediction:Prodigal:2.6;locus_tag=GGCAGAPI_01296;product=hypothetical protein
1	Prodigal:2.6	CDS	1311627	1312928	.	+	0	ID=GGCAGAPI_01297;eC_number=5.2.1.8;Name=tig;gene=tig;inference=ab initio prediction:Prodigal:2.6,similar to AA sequence:UniProtKB:P99080;locus_tag=GGCAGAPI_01297;product=Trigger factor
1	Prodigal:2.6	CDS	1313215	1314477	.	+	0	ID=GGCAGAPI_01298;Name=clpX;gene=clpX;inference=ab initio prediction:Prodigal:2.6,similar to AA sequence:UniProtKB:P63790;locus_tag=GGCAGAPI_01298;product=ATP-dependent Clp protease ATP-binding subunit ClpX
1	Prodigal:2.6	CDS	1314589	1315176	.	+	0	ID=GGCAGAPI_01299;Name=engB;gene=engB;inference=ab initio prediction:Prodigal:2.6,similar to AA sequence:UniProtKB:P64071;locus_tag=GGCAGAPI_01299;product=putative GTP-binding protein EngB
1	Prodigal:2.6	CDS	1315346	1316692	.	+	0	ID=GGCAGAPI_01300;eC_number=1.2.1.70;Name=hemA;dbxref=COG:COG0373;gene=hemA;inference=ab initio prediction:Prodigal:2.6,similar to AA sequence:UniProtKB:P16618;locus_tag=GGCAGAPI_01300;product=Glutamyl-tRNA reductase
1	Prodigal:2.6	CDS	1316714	1317526	.	+	0	ID=GGCAGAPI_01301;inference=ab initio prediction:Prodigal:2.6;locus_tag=GGCAGAPI_01301;product=hypothetical protein
1	Prodigal:2.6	CDS	1317580	1318506	.	+	0	ID=GGCAGAPI_01302;eC_number=2.5.1.61;Name=hemC;gene=hemC;inference=ab initio prediction:Prodigal:2.6,similar to AA sequence:UniProtKB:P64341;locus_tag=GGCAGAPI_01302;product=Porphobilinogen deaminase
1	Prodigal:2.6	CDS	1318540	1319220	.	+	0	ID=GGCAGAPI_01303;inference=ab initio prediction:Prodigal:2.6;locus_tag=GGCAGAPI_01303;product=hypothetical protein
1	Prodigal:2.6	CDS	1319210	1320184	.	+	0	ID=GGCAGAPI_01304;eC_number=4.2.1.24;Name=hemB;gene=hemB;inference=ab initio prediction:Prodigal:2.6,similar to AA sequence:UniProtKB:P64334;locus_tag=GGCAGAPI_01304;product=Delta-aminolevulinic acid dehydratase
1	Prodigal:2.6	CDS	1320205	1321491	.	+	0	ID=GGCAGAPI_01305;eC_number=5.4.3.8;Name=hemL1;gene=hemL1;inference=ab initio prediction:Prodigal:2.6,similar to AA sequence:UniProtKB:P99096;locus_tag=GGCAGAPI_01305;product=Glutamate-1-semialdehyde 2%2C1-aminomutase 1
1	Prodigal:2.6	CDS	1322006	1323025	.	+	0	ID=GGCAGAPI_01306;inference=ab initio prediction:Prodigal:2.6;locus_tag=GGCAGAPI_01306;product=hypothetical protein
1	Prodigal:2.6	CDS	1323192	1323791	.	-	0	ID=GGCAGAPI_01307;eC_number=3.2.2.20;Name=tag;dbxref=COG:COG2818;gene=tag;inference=ab initio prediction:Prodigal:2.6,similar to AA sequence:UniProtKB:P05100;locus_tag=GGCAGAPI_01307;product=DNA-3-methyladenine glycosylase 1
1	Prodigal:2.6	CDS	1324095	1326725	.	+	0	ID=GGCAGAPI_01308;eC_number=6.1.1.9;Name=valS;gene=valS;inference=ab initio prediction:Prodigal:2.6,similar to AA sequence:UniProtKB:Q99TJ8;locus_tag=GGCAGAPI_01308;product=Valine--tRNA ligase
1	Prodigal:2.6	CDS	1326736	1328001	.	+	0	ID=GGCAGAPI_01309;eC_number=6.3.2.17;Name=fpgS;gene=fpgS;inference=ab initio prediction:Prodigal:2.6,similar to AA sequence:UniProtKB:P15925;locus_tag=GGCAGAPI_01309;product=Folylpolyglutamate synthase
1	Prodigal:2.6	CDS	1328185	1328895	.	+	0	ID=GGCAGAPI_01310;Name=comC;gene=comC;inference=ab initio prediction:Prodigal:2.6,similar to AA sequence:UniProtKB:P15378;locus_tag=GGCAGAPI_01310;product=Type 4 prepilin-like proteins leader peptide-processing enzyme
1	Prodigal:2.6	CDS	1328907	1329572	.	+	0	ID=GGCAGAPI_01311;inference=ab initio prediction:Prodigal:2.6,similar to AA sequence:UniProtKB:Q02170;locus_tag=GGCAGAPI_01311;note=UPF0758 protein YsxA;product=hypothetical protein
1	Prodigal:2.6	CDS	1329636	1329815	.	-	0	ID=GGCAGAPI_01312;inference=ab initio prediction:Prodigal:2.6;locus_tag=GGCAGAPI_01312;product=hypothetical protein
1	Prodigal:2.6	CDS	1329980	1330465	.	+	0	ID=GGCAGAPI_01313;inference=ab initio prediction:Prodigal:2.6;locus_tag=GGCAGAPI_01313;product=hypothetical protein
1	Prodigal:2.6	CDS	1330549	1330689	.	+	0	ID=GGCAGAPI_01314;inference=ab initio prediction:Prodigal:2.6;locus_tag=GGCAGAPI_01314;product=hypothetical protein
1	Prodigal:2.6	CDS	1331096	1331935	.	+	0	ID=GGCAGAPI_01315;Name=mreC;dbxref=COG:COG1792;gene=mreC;inference=ab initio prediction:Prodigal:2.6,similar to AA sequence:UniProtKB:Q8Y6Y4;locus_tag=GGCAGAPI_01315;product=Cell shape-determining protein MreC
1	Prodigal:2.6	CDS	1331935	1332456	.	+	0	ID=GGCAGAPI_01316;Name=mreD;dbxref=COG:COG2891;gene=mreD;inference=ab initio prediction:Prodigal:2.6,similar to AA sequence:UniProtKB:Q01467;locus_tag=GGCAGAPI_01316;product=Rod shape-determining protein MreD
1	Prodigal:2.6	CDS	1332578	1332886	.	+	0	ID=GGCAGAPI_01317;Name=rplU;dbxref=COG:COG0261;gene=rplU;inference=ab initio prediction:Prodigal:2.6,similar to AA sequence:UniProtKB:Q2FXS8;locus_tag=GGCAGAPI_01317;product=50S ribosomal protein L21
1	Prodigal:2.6	CDS	1332891	1333211	.	+	0	ID=GGCAGAPI_01318;inference=ab initio prediction:Prodigal:2.6;locus_tag=GGCAGAPI_01318;product=hypothetical protein
1	Prodigal:2.6	CDS	1333223	1333507	.	+	0	ID=GGCAGAPI_01319;Name=rpmA;dbxref=COG:COG0211;gene=rpmA;inference=ab initio prediction:Prodigal:2.6,similar to AA sequence:UniProtKB:Q2FXT0;locus_tag=GGCAGAPI_01319;product=50S ribosomal protein L27
1	Prodigal:2.6	CDS	1333653	1334945	.	+	0	ID=GGCAGAPI_01320;eC_number=3.6.5.-;Name=obg;gene=obg;inference=ab initio prediction:Prodigal:2.6,similar to AA sequence:UniProtKB:Q7A584;locus_tag=GGCAGAPI_01320;product=GTPase Obg
1	Prodigal:2.6	CDS	1334948	1335412	.	+	0	ID=GGCAGAPI_01321;inference=ab initio prediction:Prodigal:2.6;locus_tag=GGCAGAPI_01321;product=hypothetical protein
1	Prodigal:2.6	CDS	1335425	1336027	.	+	0	ID=GGCAGAPI_01322;eC_number=3.6.4.12;Name=ruvA;dbxref=COG:COG0632;gene=ruvA;inference=ab initio prediction:Prodigal:2.6,similar to AA sequence:UniProtKB:P0A809;locus_tag=GGCAGAPI_01322;product=Holliday junction ATP-dependent DNA helicase RuvA
1	Prodigal:2.6	CDS	1336041	1337045	.	+	0	ID=GGCAGAPI_01323;eC_number=3.6.4.12;Name=ruvB;gene=ruvB;inference=ab initio prediction:Prodigal:2.6,similar to AA sequence:UniProtKB:P66758;locus_tag=GGCAGAPI_01323;product=Holliday junction ATP-dependent DNA helicase RuvB
1	Prodigal:2.6	CDS	1337008	1338072	.	+	0	ID=GGCAGAPI_01324;eC_number=2.4.99.17;Name=queA;gene=queA;inference=ab initio prediction:Prodigal:2.6,similar to AA sequence:UniProtKB:P65951;locus_tag=GGCAGAPI_01324;product=S-adenosylmethionine:tRNA ribosyltransferase-isomerase
1	Prodigal:2.6	CDS	1338093	1339232	.	+	0	ID=GGCAGAPI_01325;eC_number=2.4.2.29;Name=tgt;gene=tgt;inference=ab initio prediction:Prodigal:2.6,similar to AA sequence:UniProtKB:P66905;locus_tag=GGCAGAPI_01325;product=Queuine tRNA-ribosyltransferase
1	Prodigal:2.6	CDS	1339248	1339508	.	+	0	ID=GGCAGAPI_01326;Name=yajC;dbxref=COG:COG1862;gene=yajC;inference=ab initio prediction:Prodigal:2.6,similar to AA sequence:UniProtKB:P0ADZ7;locus_tag=GGCAGAPI_01326;product=Sec translocon accessory complex subunit YajC
1	Prodigal:2.6	CDS	1339847	1342138	.	+	0	ID=GGCAGAPI_01327;Name=secDF;dbxref=COG:COG0341;gene=secDF;inference=ab initio prediction:Prodigal:2.6,similar to AA sequence:UniProtKB:O32047;locus_tag=GGCAGAPI_01327;product=Protein translocase subunit SecDF
1	Prodigal:2.6	CDS	1342882	1345155	.	+	0	ID=GGCAGAPI_01328;eC_number=3.1.-.-;Name=recJ;dbxref=COG:COG0608;gene=recJ;inference=ab initio prediction:Prodigal:2.6,similar to AA sequence:UniProtKB:P21893;locus_tag=GGCAGAPI_01328;product=Single-stranded-DNA-specific exonuclease RecJ
1	Prodigal:2.6	CDS	1345174	1345692	.	+	0	ID=GGCAGAPI_01329;eC_number=2.4.2.7;Name=apt;gene=apt;inference=ab initio prediction:Prodigal:2.6,similar to AA sequence:UniProtKB:P68779;locus_tag=GGCAGAPI_01329;product=Adenine phosphoribosyltransferase
1	Prodigal:2.6	CDS	1346213	1348402	.	+	0	ID=GGCAGAPI_01330;eC_number=2.7.6.5;Name=relA;gene=relA;inference=ab initio prediction:Prodigal:2.6,similar to AA sequence:UniProtKB:Q99TL8;locus_tag=GGCAGAPI_01330;product=GTP pyrophosphokinase
1	Prodigal:2.6	CDS	1348416	1348868	.	+	0	ID=GGCAGAPI_01331;eC_number=3.1.1.96;Name=dtd;gene=dtd;inference=ab initio prediction:Prodigal:2.6,similar to AA sequence:UniProtKB:P0A026;locus_tag=GGCAGAPI_01331;product=D-aminoacyl-tRNA deacylase
1	Prodigal:2.6	CDS	1348865	1349740	.	+	0	ID=GGCAGAPI_01332;eC_number=3.5.1.28;Name=lytC;dbxref=COG:COG0860;gene=lytC;inference=ab initio prediction:Prodigal:2.6,similar to AA sequence:UniProtKB:Q02114;locus_tag=GGCAGAPI_01332;product=N-acetylmuramoyl-L-alanine amidase LytC
1	Prodigal:2.6	CDS	1350112	1351386	.	+	0	ID=GGCAGAPI_01333;eC_number=6.1.1.21;Name=hisS;gene=hisS;inference=ab initio prediction:Prodigal:2.6,similar to AA sequence:UniProtKB:P60910;locus_tag=GGCAGAPI_01333;product=Histidine--tRNA ligase
1	Prodigal:2.6	CDS	1351389	1353155	.	+	0	ID=GGCAGAPI_01334;eC_number=6.1.1.12;Name=aspS;gene=aspS;inference=ab initio prediction:Prodigal:2.6,similar to AA sequence:UniProtKB:P67015;locus_tag=GGCAGAPI_01334;product=Aspartate--tRNA ligase
1	Prodigal:2.6	CDS	1353769	1354545	.	+	0	ID=GGCAGAPI_01335;eC_number=6.1.-.-;Name=tcdA;dbxref=COG:COG1179;gene=tcdA;inference=ab initio prediction:Prodigal:2.6,similar to AA sequence:UniProtKB:Q46927;locus_tag=GGCAGAPI_01335;product=tRNA threonylcarbamoyladenosine dehydratase
1	Prodigal:2.6	CDS	1354738	1356009	.	-	0	ID=GGCAGAPI_01336;dbxref=COG:COG2256;inference=ab initio prediction:Prodigal:2.6,similar to AA sequence:UniProtKB:P9WQN1;locus_tag=GGCAGAPI_01336;product=putative AAA domain-containing protein
1	Prodigal:2.6	CDS	1356095	1356517	.	+	0	ID=GGCAGAPI_01337;Name=cymR;gene=cymR;inference=ab initio prediction:Prodigal:2.6,similar to AA sequence:UniProtKB:O34527;locus_tag=GGCAGAPI_01337;product=HTH-type transcriptional regulator CymR
1	Prodigal:2.6	CDS	1356703	1356846	.	+	0	ID=GGCAGAPI_01338;inference=ab initio prediction:Prodigal:2.6;locus_tag=GGCAGAPI_01338;product=hypothetical protein
1	Prodigal:2.6	CDS	1357046	1358041	.	-	0	ID=GGCAGAPI_01339;eC_number=1.14.14.3;Name=luxB;gene=luxB;inference=ab initio prediction:Prodigal:2.6,similar to AA sequence:UniProtKB:P29239;locus_tag=GGCAGAPI_01339;product=Alkanal monooxygenase beta chain
1	Prodigal:2.6	CDS	1358284	1359426	.	+	0	ID=GGCAGAPI_01340;eC_number=2.8.1.7;Name=iscS;gene=iscS;inference=ab initio prediction:Prodigal:2.6,similar to AA sequence:UniProtKB:O54055;locus_tag=GGCAGAPI_01340;product=Cysteine desulfurase IscS
1	Prodigal:2.6	CDS	1359426	1360544	.	+	0	ID=GGCAGAPI_01341;eC_number=2.8.1.13;Name=mnmA;gene=mnmA;inference=ab initio prediction:Prodigal:2.6,similar to AA sequence:UniProtKB:Q99TM8;locus_tag=GGCAGAPI_01341;product=tRNA-specific 2-thiouridylase MnmA
1	Prodigal:2.6	CDS	1360707	1361375	.	+	0	ID=GGCAGAPI_01342;Name=yrrB;gene=yrrB;inference=ab initio prediction:Prodigal:2.6,similar to AA sequence:UniProtKB:O34452;locus_tag=GGCAGAPI_01342;product=TPR repeat-containing protein YrrB
1	Prodigal:2.6	CDS	1361377	1363809	.	+	0	ID=GGCAGAPI_01343;eC_number=3.6.4.12;Name=recD2_2;dbxref=COG:COG0507;gene=recD2_2;inference=ab initio prediction:Prodigal:2.6,similar to AA sequence:UniProtKB:Q9RT63;locus_tag=GGCAGAPI_01343;product=ATP-dependent RecD-like DNA helicase
1	Prodigal:2.6	CDS	1364138	1366768	.	+	0	ID=GGCAGAPI_01344;eC_number=6.1.1.7;Name=alaS;gene=alaS;inference=ab initio prediction:Prodigal:2.6,similar to AA sequence:UniProtKB:P67011;locus_tag=GGCAGAPI_01344;product=Alanine--tRNA ligase
1	Prodigal:2.6	CDS	1366832	1367092	.	+	0	ID=GGCAGAPI_01345;inference=ab initio prediction:Prodigal:2.6,similar to AA sequence:UniProtKB:P60359;locus_tag=GGCAGAPI_01345;note=UPF0297 protein SA1445;product=hypothetical protein
1	Prodigal:2.6	CDS	1367094	1367522	.	+	0	ID=GGCAGAPI_01346;eC_number=3.1.-.-;Name=yrrK;dbxref=COG:COG0816;gene=yrrK;inference=ab initio prediction:Prodigal:2.6,similar to AA sequence:UniProtKB:O34634;locus_tag=GGCAGAPI_01346;product=Putative pre-16S rRNA nuclease
1	Prodigal:2.6	CDS	1367537	1367845	.	+	0	ID=GGCAGAPI_01347;inference=ab initio prediction:Prodigal:2.6,similar to AA sequence:UniProtKB:Q7A598;locus_tag=GGCAGAPI_01347;note=UPF0473 protein SA1443;product=hypothetical protein
1	Prodigal:2.6	CDS	1368274	1368909	.	+	0	ID=GGCAGAPI_01348;eC_number=2.1.1.-;dbxref=COG:COG4122;inference=ab initio prediction:Prodigal:2.6,similar to AA sequence:UniProtKB:A0R2D5;locus_tag=GGCAGAPI_01348;product=Putative O-methyltransferase/MSMEI_4947
1	Prodigal:2.6	CDS	1368912	1369835	.	+	0	ID=GGCAGAPI_01349;eC_number=3.4.-.-;Name=ydcP_1;dbxref=COG:COG0826;gene=ydcP_1;inference=ab initio prediction:Prodigal:2.6,similar to AA sequence:UniProtKB:P76104;locus_tag=GGCAGAPI_01349;product=putative protease YdcP
1	Prodigal:2.6	CDS	1369853	1371121	.	+	0	ID=GGCAGAPI_01350;eC_number=3.4.-.-;Name=ydcP_2;dbxref=COG:COG0826;gene=ydcP_2;inference=ab initio prediction:Prodigal:2.6,similar to AA sequence:UniProtKB:P76104;locus_tag=GGCAGAPI_01350;product=putative protease YdcP
1	Prodigal:2.6	CDS	1371121	1371744	.	+	0	ID=GGCAGAPI_01351;eC_number=2.7.1.48;Name=udk;gene=udk;inference=ab initio prediction:Prodigal:2.6,similar to AA sequence:UniProtKB:P67411;locus_tag=GGCAGAPI_01351;product=Uridine kinase
1	Prodigal:2.6	CDS	1371775	1372251	.	+	0	ID=GGCAGAPI_01352;Name=greA;gene=greA;inference=ab initio prediction:Prodigal:2.6,similar to AA sequence:UniProtKB:P99156;locus_tag=GGCAGAPI_01352;product=Transcription elongation factor GreA
1	Prodigal:2.6	CDS	1372549	1373031	.	+	0	ID=GGCAGAPI_01353;inference=ab initio prediction:Prodigal:2.6;locus_tag=GGCAGAPI_01353;product=hypothetical protein
1	Prodigal:2.6	CDS	1373551	1374282	.	+	0	ID=GGCAGAPI_01354;Name=kipI_1;dbxref=COG:COG2049;gene=kipI_1;inference=ab initio prediction:Prodigal:2.6,similar to AA sequence:UniProtKB:P60495;locus_tag=GGCAGAPI_01354;product=Kinase A inhibitor
1	Prodigal:2.6	CDS	1374272	1375276	.	+	0	ID=GGCAGAPI_01355;Name=kipA_1;dbxref=COG:COG1984;gene=kipA_1;inference=ab initio prediction:Prodigal:2.6,similar to AA sequence:UniProtKB:Q7WY77;locus_tag=GGCAGAPI_01355;product=KipI antagonist
1	Prodigal:2.6	CDS	1375277	1375717	.	+	0	ID=GGCAGAPI_01356;Name=accB_1;dbxref=COG:COG0511;gene=accB_1;inference=ab initio prediction:Prodigal:2.6,similar to AA sequence:UniProtKB:Q06881;locus_tag=GGCAGAPI_01356;product=Biotin carboxyl carrier protein of acetyl-CoA carboxylase
1	Prodigal:2.6	CDS	1375728	1377089	.	+	0	ID=GGCAGAPI_01357;eC_number=6.3.4.14;Name=accC;dbxref=COG:COG0439;gene=accC;inference=ab initio prediction:Prodigal:2.6,similar to AA sequence:UniProtKB:P37798;locus_tag=GGCAGAPI_01357;product=Biotin carboxylase
1	Prodigal:2.6	CDS	1377086	1377844	.	+	0	ID=GGCAGAPI_01358;inference=ab initio prediction:Prodigal:2.6,similar to AA sequence:UniProtKB:Q53WG6;locus_tag=GGCAGAPI_01358;note=UPF0271 protein TTHB195;product=hypothetical protein
1	Prodigal:2.6	CDS	1377856	1379100	.	+	0	ID=GGCAGAPI_01359;Name=mntH_1;gene=mntH_1;inference=ab initio prediction:Prodigal:2.6,protein motif:HAMAP:MF_00221;locus_tag=GGCAGAPI_01359;product=Divalent metal cation transporter MntH
1	Prodigal:2.6	CDS	1379299	1379985	.	+	0	ID=GGCAGAPI_01360;eC_number=3.2.2.9;Name=mtnN;dbxref=COG:COG0775;gene=mtnN;inference=ab initio prediction:Prodigal:2.6,similar to AA sequence:UniProtKB:Q99TQ0;locus_tag=GGCAGAPI_01360;product=5'-methylthioadenosine/S-adenosylhomocysteine nucleosidase
1	Prodigal:2.6	CDS	1380005	1380532	.	+	0	ID=GGCAGAPI_01361;inference=ab initio prediction:Prodigal:2.6;locus_tag=GGCAGAPI_01361;product=hypothetical protein
1	Prodigal:2.6	CDS	1380533	1381633	.	+	0	ID=GGCAGAPI_01362;Name=yqeH;dbxref=COG:COG1161;gene=yqeH;inference=ab initio prediction:Prodigal:2.6,similar to AA sequence:UniProtKB:P54453;locus_tag=GGCAGAPI_01362;product=putative protein YqeH
1	Prodigal:2.6	CDS	1381649	1382458	.	+	0	ID=GGCAGAPI_01363;eC_number=1.1.1.25;Name=aroE;dbxref=COG:COG0169;gene=aroE;inference=ab initio prediction:Prodigal:2.6,similar to AA sequence:UniProtKB:Q5HNV1;locus_tag=GGCAGAPI_01363;product=Shikimate dehydrogenase (NADP(+))
1	Prodigal:2.6	CDS	1382458	1382751	.	+	0	ID=GGCAGAPI_01364;dbxref=COG:COG1534;inference=ab initio prediction:Prodigal:2.6,similar to AA sequence:UniProtKB:P71376;locus_tag=GGCAGAPI_01364;product=RNA-binding protein
1	Prodigal:2.6	CDS	1382748	1383323	.	+	0	ID=GGCAGAPI_01365;eC_number=2.7.7.18;Name=nadD;dbxref=COG:COG1057;gene=nadD;inference=ab initio prediction:Prodigal:2.6,similar to AA sequence:UniProtKB:Q5HFG7;locus_tag=GGCAGAPI_01365;product=putative nicotinate-nucleotide adenylyltransferase
1	Prodigal:2.6	CDS	1383310	1383894	.	+	0	ID=GGCAGAPI_01366;inference=ab initio prediction:Prodigal:2.6;locus_tag=GGCAGAPI_01366;product=hypothetical protein
1	Prodigal:2.6	CDS	1383895	1384248	.	+	0	ID=GGCAGAPI_01367;Name=rsfS;dbxref=COG:COG0799;gene=rsfS;inference=ab initio prediction:Prodigal:2.6,similar to AA sequence:UniProtKB:Q9KD89;locus_tag=GGCAGAPI_01367;product=Ribosomal silencing factor RsfS
1	Prodigal:2.6	CDS	1384251	1384970	.	+	0	ID=GGCAGAPI_01368;eC_number=2.1.1.235;Name=tylM1;gene=tylM1;inference=ab initio prediction:Prodigal:2.6,similar to AA sequence:UniProtKB:P95748;locus_tag=GGCAGAPI_01368;product=dTDP-3-amino-3%2C6-dideoxy-alpha-D-glucopyranose N%2CN-dimethyltransferase
1	Prodigal:2.6	CDS	1385029	1385703	.	+	0	ID=GGCAGAPI_01369;Name=comEA;dbxref=COG:COG1555;gene=comEA;inference=ab initio prediction:Prodigal:2.6,similar to AA sequence:UniProtKB:P39694;locus_tag=GGCAGAPI_01369;product=ComE operon protein 1
1	Prodigal:2.6	CDS	1385783	1386244	.	+	0	ID=GGCAGAPI_01370;eC_number=3.5.4.33;Name=tadA_1;dbxref=COG:COG0590;gene=tadA_1;inference=ab initio prediction:Prodigal:2.6,similar to AA sequence:UniProtKB:P68398;locus_tag=GGCAGAPI_01370;product=tRNA-specific adenosine deaminase
1	Prodigal:2.6	CDS	1386248	1388464	.	+	0	ID=GGCAGAPI_01371;Name=comEC;dbxref=COG:COG0658;gene=comEC;inference=ab initio prediction:Prodigal:2.6,similar to AA sequence:UniProtKB:P39695;locus_tag=GGCAGAPI_01371;product=ComE operon protein 3
1	Prodigal:2.6	CDS	1388509	1389483	.	+	0	ID=GGCAGAPI_01372;Name=yqeN;dbxref=COG:COG1466;gene=yqeN;inference=ab initio prediction:Prodigal:2.6,similar to AA sequence:UniProtKB:P54459;locus_tag=GGCAGAPI_01372;product=putative protein YqeN
1	Prodigal:2.6	CDS	1389601	1389852	.	-	0	ID=GGCAGAPI_01373;Name=rpsT;dbxref=COG:COG0268;gene=rpsT;inference=ab initio prediction:Prodigal:2.6,similar to AA sequence:UniProtKB:Q2FXY6;locus_tag=GGCAGAPI_01373;product=30S ribosomal protein S20
1	Prodigal:2.6	CDS	1390049	1391968	.	+	0	ID=GGCAGAPI_01374;eC_number=3.6.5.-;Name=lepA;gene=lepA;inference=ab initio prediction:Prodigal:2.6,similar to AA sequence:UniProtKB:P65272;locus_tag=GGCAGAPI_01374;product=Elongation factor 4
1	Prodigal:2.6	CDS	1392087	1393211	.	+	0	ID=GGCAGAPI_01375;eC_number=1.3.99.-;Name=hemN;dbxref=COG:COG0635;gene=hemN;inference=ab initio prediction:Prodigal:2.6,similar to AA sequence:UniProtKB:P54304;locus_tag=GGCAGAPI_01375;product=Oxygen-independent coproporphyrinogen-III oxidase-like protein YqeR
1	Prodigal:2.6	CDS	1393311	1394288	.	+	0	ID=GGCAGAPI_01376;Name=hrcA;dbxref=COG:COG1420;gene=hrcA;inference=ab initio prediction:Prodigal:2.6,similar to AA sequence:UniProtKB:P68792;locus_tag=GGCAGAPI_01376;product=Heat-inducible transcription repressor HrcA
1	Prodigal:2.6	CDS	1394317	1394949	.	+	0	ID=GGCAGAPI_01377;Name=grpE;gene=grpE;inference=ab initio prediction:Prodigal:2.6,similar to AA sequence:UniProtKB:P99086;locus_tag=GGCAGAPI_01377;product=Protein GrpE
1	Prodigal:2.6	CDS	1395005	1396834	.	+	0	ID=GGCAGAPI_01378;Name=dnaK;gene=dnaK;inference=ab initio prediction:Prodigal:2.6,similar to AA sequence:UniProtKB:P99110;locus_tag=GGCAGAPI_01378;product=Chaperone protein DnaK
1	Prodigal:2.6	CDS	1396979	1398100	.	+	0	ID=GGCAGAPI_01379;Name=dnaJ;gene=dnaJ;inference=ab initio prediction:Prodigal:2.6,similar to AA sequence:UniProtKB:P63971;locus_tag=GGCAGAPI_01379;product=Chaperone protein DnaJ
1	Prodigal:2.6	CDS	1398104	1399042	.	+	0	ID=GGCAGAPI_01380;eC_number=2.1.1.-;Name=prmA;dbxref=COG:COG2264;gene=prmA;inference=ab initio prediction:Prodigal:2.6,similar to AA sequence:UniProtKB:P0A0P5;locus_tag=GGCAGAPI_01380;product=Ribosomal protein L11 methyltransferase
1	Prodigal:2.6	CDS	1399059	1399796	.	+	0	ID=GGCAGAPI_01381;eC_number=2.1.1.193;Name=rsmE;dbxref=COG:COG1385;gene=rsmE;inference=ab initio prediction:Prodigal:2.6,similar to AA sequence:UniProtKB:P54461;locus_tag=GGCAGAPI_01381;product=Ribosomal RNA small subunit methyltransferase E
1	Prodigal:2.6	CDS	1399802	1401148	.	+	0	ID=GGCAGAPI_01382;eC_number=2.8.4.5;Name=mtaB;dbxref=COG:COG0621;gene=mtaB;inference=ab initio prediction:Prodigal:2.6,similar to AA sequence:UniProtKB:P54462;locus_tag=GGCAGAPI_01382;product=Threonylcarbamoyladenosine tRNA methylthiotransferase MtaB
1	Prodigal:2.6	CDS	1401274	1401450	.	+	0	ID=GGCAGAPI_01383;Name=rpsU;dbxref=COG:COG0828;gene=rpsU;inference=ab initio prediction:Prodigal:2.6,similar to AA sequence:UniProtKB:Q2FXZ7;locus_tag=GGCAGAPI_01383;product=30S ribosomal protein S21
1	Prodigal:2.6	CDS	1402296	1403006	.	+	0	ID=GGCAGAPI_01384;inference=ab initio prediction:Prodigal:2.6;locus_tag=GGCAGAPI_01384;product=hypothetical protein
1	Prodigal:2.6	CDS	1403021	1404010	.	+	0	ID=GGCAGAPI_01385;inference=ab initio prediction:Prodigal:2.6,similar to AA sequence:UniProtKB:Q7A5C5;locus_tag=GGCAGAPI_01385;note=UPF0365 protein SA1402;product=hypothetical protein
1	Prodigal:2.6	CDS	1404026	1404709	.	+	0	ID=GGCAGAPI_01386;inference=ab initio prediction:Prodigal:2.6;locus_tag=GGCAGAPI_01386;product=hypothetical protein
1	Prodigal:2.6	CDS	1404995	1405942	.	+	0	ID=GGCAGAPI_01387;dbxref=COG:COG1702;inference=ab initio prediction:Prodigal:2.6,similar to AA sequence:UniProtKB:P9WIA3;locus_tag=GGCAGAPI_01387;product=PhoH-like protein
1	Prodigal:2.6	CDS	1405943	1406410	.	+	0	ID=GGCAGAPI_01388;eC_number=3.1.-.-;Name=ybeY;dbxref=COG:COG0319;gene=ybeY;inference=ab initio prediction:Prodigal:2.6,similar to AA sequence:UniProtKB:A0R0T0;locus_tag=GGCAGAPI_01388;product=Endoribonuclease YbeY
1	Prodigal:2.6	CDS	1406412	1406768	.	+	0	ID=GGCAGAPI_01389;eC_number=2.7.1.66;Name=dgkA;dbxref=COG:COG0818;gene=dgkA;inference=ab initio prediction:Prodigal:2.6,similar to AA sequence:UniProtKB:Q05888;locus_tag=GGCAGAPI_01389;product=Undecaprenol kinase
1	Prodigal:2.6	CDS	1406768	1407172	.	+	0	ID=GGCAGAPI_01390;eC_number=3.5.4.5;Name=cdd;dbxref=COG:COG0295;gene=cdd;inference=ab initio prediction:Prodigal:2.6,similar to AA sequence:UniProtKB:P19079;locus_tag=GGCAGAPI_01390;product=Cytidine deaminase
1	Prodigal:2.6	CDS	1407172	1408071	.	+	0	ID=GGCAGAPI_01391;Name=era;gene=era;inference=ab initio prediction:Prodigal:2.6,similar to AA sequence:UniProtKB:P64085;locus_tag=GGCAGAPI_01391;product=GTPase Era
1	Prodigal:2.6	CDS	1408097	1408858	.	+	0	ID=GGCAGAPI_01392;Name=recO;dbxref=COG:COG1381;gene=recO;inference=ab initio prediction:Prodigal:2.6,similar to AA sequence:UniProtKB:P42095;locus_tag=GGCAGAPI_01392;product=DNA repair protein RecO
1	Prodigal:2.6	CDS	1408988	1410379	.	-	0	ID=GGCAGAPI_01393;eC_number=6.1.1.14;Name=glyQS;gene=glyQS;inference=ab initio prediction:Prodigal:2.6,similar to AA sequence:UniProtKB:P99129;locus_tag=GGCAGAPI_01393;product=Glycine--tRNA ligase
1	Prodigal:2.6	CDS	1410847	1411338	.	+	0	ID=GGCAGAPI_01394;Name=ccpN;dbxref=COG:COG0517;gene=ccpN;inference=ab initio prediction:Prodigal:2.6,similar to AA sequence:UniProtKB:O34994;locus_tag=GGCAGAPI_01394;product=Transcriptional repressor CcpN
1	Prodigal:2.6	CDS	1411350	1412168	.	+	0	ID=GGCAGAPI_01395;eC_number=2.7.11.32;Name=yqfL_2;dbxref=COG:COG1806;gene=yqfL_2;inference=ab initio prediction:Prodigal:2.6,similar to AA sequence:UniProtKB:P54470;locus_tag=GGCAGAPI_01395;product=Putative pyruvate%2C phosphate dikinase regulatory protein
1	Prodigal:2.6	CDS	1412342	1414138	.	+	0	ID=GGCAGAPI_01396;eC_number=2.7.7.-;Name=dnaG_3;dbxref=COG:COG0358;gene=dnaG_3;inference=ab initio prediction:Prodigal:2.6,similar to AA sequence:UniProtKB:P63964;locus_tag=GGCAGAPI_01396;product=DNA primase
1	Prodigal:2.6	CDS	1414409	1415515	.	+	0	ID=GGCAGAPI_01397;Name=sigA;dbxref=COG:COG0568;gene=sigA;inference=ab initio prediction:Prodigal:2.6,similar to AA sequence:UniProtKB:P0A0J0;locus_tag=GGCAGAPI_01397;product=RNA polymerase sigma factor SigA
1	Prodigal:2.6	CDS	1415670	1416359	.	+	0	ID=GGCAGAPI_01398;eC_number=2.1.1.217;Name=trmK;dbxref=COG:COG2384;gene=trmK;inference=ab initio prediction:Prodigal:2.6,similar to AA sequence:UniProtKB:P54471;locus_tag=GGCAGAPI_01398;product=tRNA (adenine(22)-N(1))-methyltransferase
1	Prodigal:2.6	CDS	1416349	1417449	.	+	0	ID=GGCAGAPI_01399;dbxref=COG:COG0327;inference=ab initio prediction:Prodigal:2.6,similar to AA sequence:UniProtKB:P67272;locus_tag=GGCAGAPI_01399;product=GTP cyclohydrolase 1 type 2
1	Prodigal:2.6	CDS	1417484	1418830	.	+	0	ID=GGCAGAPI_01400;eC_number=3.6.4.13;Name=cshB;dbxref=COG:COG0513;gene=cshB;inference=ab initio prediction:Prodigal:2.6,similar to AA sequence:UniProtKB:Q818H2;locus_tag=GGCAGAPI_01400;product=DEAD-box ATP-dependent RNA helicase CshB
1	Prodigal:2.6	CDS	1418840	1419730	.	+	0	ID=GGCAGAPI_01401;eC_number=3.1.21.2;Name=nfo;gene=nfo;inference=ab initio prediction:Prodigal:2.6,similar to AA sequence:UniProtKB:P63538;locus_tag=GGCAGAPI_01401;product=putative endonuclease 4
1	Prodigal:2.6	CDS	1419948	1420730	.	+	0	ID=GGCAGAPI_01402;eC_number=3.6.3.-;Name=znuC_1;dbxref=COG:COG1121;gene=znuC_1;inference=ab initio prediction:Prodigal:2.6,similar to AA sequence:UniProtKB:O34946;locus_tag=GGCAGAPI_01402;product=High-affinity zinc uptake system ATP-binding protein ZnuC
1	Prodigal:2.6	CDS	1420764	1421612	.	+	0	ID=GGCAGAPI_01403;Name=znuB;dbxref=COG:COG1108;gene=znuB;inference=ab initio prediction:Prodigal:2.6,similar to AA sequence:UniProtKB:O34610;locus_tag=GGCAGAPI_01403;product=High-affinity zinc uptake system membrane protein ZnuB
1	Prodigal:2.6	CDS	1421615	1422034	.	+	0	ID=GGCAGAPI_01404;Name=zur;dbxref=COG:COG0735;gene=zur;inference=ab initio prediction:Prodigal:2.6,similar to AA sequence:UniProtKB:P54479;locus_tag=GGCAGAPI_01404;product=Zinc-specific metallo-regulatory protein
1	Prodigal:2.6	CDS	1422447	1423046	.	+	0	ID=GGCAGAPI_01405;eC_number=1.15.1.1;Name=sodA;dbxref=COG:COG0605;gene=sodA;inference=ab initio prediction:Prodigal:2.6,similar to AA sequence:UniProtKB:P0C0Q6;locus_tag=GGCAGAPI_01405;product=Superoxide dismutase [Mn/Fe]
1	Prodigal:2.6	CDS	1423447	1425537	.	+	0	ID=GGCAGAPI_01406;Name=pbpH;dbxref=COG:COG0768;gene=pbpH;inference=ab initio prediction:Prodigal:2.6,similar to AA sequence:UniProtKB:Q796K8;locus_tag=GGCAGAPI_01406;product=Penicillin-binding protein H
1	Prodigal:2.6	CDS	1425642	1425791	.	+	0	ID=GGCAGAPI_01407;Name=rpmG2;dbxref=COG:COG0267;gene=rpmG2;inference=ab initio prediction:Prodigal:2.6,similar to AA sequence:UniProtKB:Q2FY22;locus_tag=GGCAGAPI_01407;product=50S ribosomal protein L33 2
1	Prodigal:2.6	CDS	1425974	1426525	.	+	0	ID=GGCAGAPI_01408;Name=yqgN;dbxref=COG:COG0212;gene=yqgN;inference=ab initio prediction:Prodigal:2.6,similar to AA sequence:UniProtKB:P54491;locus_tag=GGCAGAPI_01408;product=putative protein YqgN
1	Prodigal:2.6	CDS	1426526	1427986	.	+	0	ID=GGCAGAPI_01409;eC_number=3.4.21.105;Name=gluP;dbxref=COG:COG0705;gene=gluP;inference=ab initio prediction:Prodigal:2.6,similar to AA sequence:UniProtKB:P54493;locus_tag=GGCAGAPI_01409;product=Rhomboid protease GluP
1	Prodigal:2.6	CDS	1427970	1428170	.	+	0	ID=GGCAGAPI_01410;Name=yqgQ;dbxref=COG:COG4483;gene=yqgQ;inference=ab initio prediction:Prodigal:2.6,similar to AA sequence:UniProtKB:P54494;locus_tag=GGCAGAPI_01410;product=putative protein YqgQ
1	Prodigal:2.6	CDS	1428170	1429156	.	+	0	ID=GGCAGAPI_01411;eC_number=2.7.1.2;Name=glcK;dbxref=COG:COG1940;gene=glcK;inference=ab initio prediction:Prodigal:2.6,similar to AA sequence:UniProtKB:P54495;locus_tag=GGCAGAPI_01411;product=Glucokinase
1	Prodigal:2.6	CDS	1429156	1429482	.	+	0	ID=GGCAGAPI_01412;inference=ab initio prediction:Prodigal:2.6;locus_tag=GGCAGAPI_01412;product=hypothetical protein
1	Prodigal:2.6	CDS	1429482	1430105	.	+	0	ID=GGCAGAPI_01413;eC_number=3.-.-.-;inference=ab initio prediction:Prodigal:2.6,similar to AA sequence:UniProtKB:Q5XD24;locus_tag=GGCAGAPI_01413;product=putative metallo-hydrolase
1	Prodigal:2.6	CDS	1430162	1431136	.	+	0	ID=GGCAGAPI_01414;Name=comGA;dbxref=COG:COG2804;gene=comGA;inference=ab initio prediction:Prodigal:2.6,similar to AA sequence:UniProtKB:P25953;locus_tag=GGCAGAPI_01414;product=ComG operon protein 1
1	Prodigal:2.6	CDS	1431108	1432175	.	+	0	ID=GGCAGAPI_01415;inference=ab initio prediction:Prodigal:2.6;locus_tag=GGCAGAPI_01415;product=hypothetical protein
1	Prodigal:2.6	CDS	1432193	1432510	.	+	0	ID=GGCAGAPI_01416;Name=comGC;dbxref=COG:COG4537;gene=comGC;inference=ab initio prediction:Prodigal:2.6,similar to AA sequence:UniProtKB:P25955;locus_tag=GGCAGAPI_01416;product=ComG operon protein 3
1	Prodigal:2.6	CDS	1432488	1432937	.	+	0	ID=GGCAGAPI_01417;inference=ab initio prediction:Prodigal:2.6;locus_tag=GGCAGAPI_01417;product=hypothetical protein
1	Prodigal:2.6	CDS	1432924	1433217	.	+	0	ID=GGCAGAPI_01418;inference=ab initio prediction:Prodigal:2.6;locus_tag=GGCAGAPI_01418;product=hypothetical protein
1	Prodigal:2.6	CDS	1433171	1433632	.	+	0	ID=GGCAGAPI_01419;inference=ab initio prediction:Prodigal:2.6;locus_tag=GGCAGAPI_01419;product=hypothetical protein
1	Prodigal:2.6	CDS	1433604	1433795	.	+	0	ID=GGCAGAPI_01420;inference=ab initio prediction:Prodigal:2.6;locus_tag=GGCAGAPI_01420;product=hypothetical protein
1	Prodigal:2.6	CDS	1433812	1434309	.	+	0	ID=GGCAGAPI_01421;eC_number=2.7.1.71;Name=aroK;dbxref=COG:COG0703;gene=aroK;inference=ab initio prediction:Prodigal:2.6,similar to AA sequence:UniProtKB:O67925;locus_tag=GGCAGAPI_01421;product=Shikimate kinase
1	Prodigal:2.6	CDS	1434527	1435618	.	+	0	ID=GGCAGAPI_01422;eC_number=2.1.2.10;Name=gcvT;gene=gcvT;inference=ab initio prediction:Prodigal:2.6,similar to AA sequence:UniProtKB:P64225;locus_tag=GGCAGAPI_01422;product=Aminomethyltransferase
1	Prodigal:2.6	CDS	1435638	1436984	.	+	0	ID=GGCAGAPI_01423;eC_number=1.4.4.2;Name=gcvPA;gene=gcvPA;inference=ab initio prediction:Prodigal:2.6,similar to AA sequence:UniProtKB:P64218;locus_tag=GGCAGAPI_01423;product=putative glycine dehydrogenase (decarboxylating) subunit 1
1	Prodigal:2.6	CDS	1436977	1438485	.	+	0	ID=GGCAGAPI_01424;eC_number=1.4.4.2;Name=gcvPB;gene=gcvPB;inference=ab initio prediction:Prodigal:2.6,similar to AA sequence:UniProtKB:P99168;locus_tag=GGCAGAPI_01424;product=putative glycine dehydrogenase (decarboxylating) subunit 2
1	Prodigal:2.6	CDS	1438956	1439225	.	+	0	ID=GGCAGAPI_01425;inference=ab initio prediction:Prodigal:2.6;locus_tag=GGCAGAPI_01425;product=hypothetical protein
1	Prodigal:2.6	CDS	1439377	1439763	.	-	0	ID=GGCAGAPI_01426;Name=yibN;dbxref=COG:COG0607;gene=yibN;inference=ab initio prediction:Prodigal:2.6,similar to AA sequence:UniProtKB:P0AG27;locus_tag=GGCAGAPI_01426;product=putative protein YibN
1	Prodigal:2.6	CDS	1439923	1440753	.	+	0	ID=GGCAGAPI_01427;eC_number=2.3.1.181;Name=lipM;dbxref=COG:COG0095;gene=lipM;inference=ab initio prediction:Prodigal:2.6,similar to AA sequence:UniProtKB:P54511;locus_tag=GGCAGAPI_01427;product=Octanoyltransferase LipM
1	Prodigal:2.6	CDS	1440794	1441012	.	-	0	ID=GGCAGAPI_01428;inference=ab initio prediction:Prodigal:2.6;locus_tag=GGCAGAPI_01428;product=hypothetical protein
1	Prodigal:2.6	CDS	1441026	1441604	.	-	0	ID=GGCAGAPI_01429;inference=ab initio prediction:Prodigal:2.6;locus_tag=GGCAGAPI_01429;product=hypothetical protein
1	Prodigal:2.6	CDS	1441707	1442768	.	+	0	ID=GGCAGAPI_01430;eC_number=3.4.11.-;Name=ypdF;dbxref=COG:COG0006;gene=ypdF;inference=ab initio prediction:Prodigal:2.6,similar to AA sequence:UniProtKB:P76524;locus_tag=GGCAGAPI_01430;product=Aminopeptidase YpdF
1	Prodigal:2.6	CDS	1442795	1443352	.	+	0	ID=GGCAGAPI_01431;Name=efp;gene=efp;inference=ab initio prediction:Prodigal:2.6,similar to AA sequence:UniProtKB:P99066;locus_tag=GGCAGAPI_01431;product=Elongation factor P
1	Prodigal:2.6	CDS	1443502	1444527	.	+	0	ID=GGCAGAPI_01432;eC_number=1.2.1.38;Name=argC;gene=argC;inference=ab initio prediction:Prodigal:2.6,similar to AA sequence:UniProtKB:Q07906;locus_tag=GGCAGAPI_01432;product=N-acetyl-gamma-glutamyl-phosphate reductase
1	Prodigal:2.6	CDS	1444546	1445739	.	+	0	ID=GGCAGAPI_01433;Name=argJ;dbxref=COG:COG1364;gene=argJ;inference=ab initio prediction:Prodigal:2.6,similar to AA sequence:UniProtKB:Q9K8V3;locus_tag=GGCAGAPI_01433;product=Arginine biosynthesis bifunctional protein ArgJ
1	Prodigal:2.6	CDS	1445749	1446486	.	+	0	ID=GGCAGAPI_01434;eC_number=2.7.2.8;Name=argB;dbxref=COG:COG0548;gene=argB;inference=ab initio prediction:Prodigal:2.6,similar to AA sequence:UniProtKB:Q8DV44;locus_tag=GGCAGAPI_01434;product=Acetylglutamate kinase
1	Prodigal:2.6	CDS	1446486	1447616	.	+	0	ID=GGCAGAPI_01435;eC_number=2.6.1.11;Name=argD;dbxref=COG:COG4992;gene=argD;inference=ab initio prediction:Prodigal:2.6,similar to AA sequence:UniProtKB:O66442;locus_tag=GGCAGAPI_01435;product=Acetylornithine aminotransferase
1	Prodigal:2.6	CDS	1447874	1448341	.	+	0	ID=GGCAGAPI_01436;Name=accB_2;dbxref=COG:COG0511;gene=accB_2;inference=ab initio prediction:Prodigal:2.6,similar to AA sequence:UniProtKB:P49786;locus_tag=GGCAGAPI_01436;product=Biotin carboxyl carrier protein of acetyl-CoA carboxylase
1	Prodigal:2.6	CDS	1448341	1449699	.	+	0	ID=GGCAGAPI_01437;eC_number=6.4.1.7;Name=cfiB_1;dbxref=COG:COG0439;gene=cfiB_1;inference=ab initio prediction:Prodigal:2.6,similar to AA sequence:UniProtKB:D3DJ42;locus_tag=GGCAGAPI_01437;product=2-oxoglutarate carboxylase small subunit
1	Prodigal:2.6	CDS	1449711	1450073	.	+	0	ID=GGCAGAPI_01438;inference=ab initio prediction:Prodigal:2.6,similar to AA sequence:UniProtKB:Q5XA93;locus_tag=GGCAGAPI_01438;product=putative protein
1	Prodigal:2.6	CDS	1450149	1450538	.	+	0	ID=GGCAGAPI_01439;Name=nusB;gene=nusB;inference=ab initio prediction:Prodigal:2.6,similar to AA sequence:UniProtKB:P65578;locus_tag=GGCAGAPI_01439;product=Transcription antitermination protein NusB
1	Prodigal:2.6	CDS	1450553	1451890	.	+	0	ID=GGCAGAPI_01440;eC_number=3.1.11.6;Name=xseA;dbxref=COG:COG1570;gene=xseA;inference=ab initio prediction:Prodigal:2.6,similar to AA sequence:UniProtKB:P04994;locus_tag=GGCAGAPI_01440;product=Exodeoxyribonuclease 7 large subunit
1	Prodigal:2.6	CDS	1451883	1452113	.	+	0	ID=GGCAGAPI_01441;eC_number=3.1.11.6;Name=xseB;dbxref=COG:COG1722;gene=xseB;inference=ab initio prediction:Prodigal:2.6,similar to AA sequence:UniProtKB:Q7VV85;locus_tag=GGCAGAPI_01441;product=Exodeoxyribonuclease 7 small subunit
1	Prodigal:2.6	CDS	1452079	1452972	.	+	0	ID=GGCAGAPI_01442;eC_number=2.5.1.10;inference=ab initio prediction:Prodigal:2.6,similar to AA sequence:UniProtKB:Q08291;locus_tag=GGCAGAPI_01442;product=Farnesyl diphosphate synthase
1	Prodigal:2.6	CDS	1453287	1453739	.	+	0	ID=GGCAGAPI_01443;Name=argR_2;gene=argR_2;inference=ab initio prediction:Prodigal:2.6,similar to AA sequence:UniProtKB:P63580;locus_tag=GGCAGAPI_01443;product=Arginine repressor
1	Prodigal:2.6	CDS	1453755	1455431	.	+	0	ID=GGCAGAPI_01444;Name=recN;dbxref=COG:COG0497;gene=recN;inference=ab initio prediction:Prodigal:2.6,similar to AA sequence:UniProtKB:P05824;locus_tag=GGCAGAPI_01444;product=DNA repair protein RecN
1	Prodigal:2.6	CDS	1455691	1457112	.	+	0	ID=GGCAGAPI_01445;eC_number=1.8.1.4;dbxref=COG:COG1249;inference=ab initio prediction:Prodigal:2.6,similar to AA sequence:UniProtKB:P18925;locus_tag=GGCAGAPI_01445;product=Dihydrolipoyl dehydrogenase
1	Prodigal:2.6	CDS	1457127	1458125	.	+	0	ID=GGCAGAPI_01446;eC_number=1.2.4.4;Name=bfmBAA;dbxref=COG:COG1071;gene=bfmBAA;inference=ab initio prediction:Prodigal:2.6,similar to AA sequence:UniProtKB:P37940;locus_tag=GGCAGAPI_01446;product=2-oxoisovalerate dehydrogenase subunit alpha
1	Prodigal:2.6	CDS	1458118	1459101	.	+	0	ID=GGCAGAPI_01447;eC_number=1.2.4.4;Name=bfmBAB;dbxref=COG:COG0022;gene=bfmBAB;inference=ab initio prediction:Prodigal:2.6,similar to AA sequence:UniProtKB:P37941;locus_tag=GGCAGAPI_01447;product=2-oxoisovalerate dehydrogenase subunit beta
1	Prodigal:2.6	CDS	1459126	1460433	.	+	0	ID=GGCAGAPI_01448;eC_number=2.3.1.12;Name=pdhC_2;dbxref=COG:COG0508;gene=pdhC_2;inference=ab initio prediction:Prodigal:2.6,similar to AA sequence:UniProtKB:P21883;locus_tag=GGCAGAPI_01448;product=Dihydrolipoyllysine-residue acetyltransferase component of pyruvate dehydrogenase complex
1	Prodigal:2.6	CDS	1460638	1461075	.	+	0	ID=GGCAGAPI_01449;inference=ab initio prediction:Prodigal:2.6,similar to AA sequence:UniProtKB:Q7A5G0;locus_tag=GGCAGAPI_01449;note=UPF0403 protein SA1345;product=hypothetical protein
1	Prodigal:2.6	CDS	1461088	1462065	.	+	0	ID=GGCAGAPI_01450;inference=ab initio prediction:Prodigal:2.6;locus_tag=GGCAGAPI_01450;product=hypothetical protein
1	Prodigal:2.6	CDS	1462443	1463567	.	+	0	ID=GGCAGAPI_01451;eC_number=3.4.11.4;Name=pepT_1;dbxref=COG:COG2195;gene=pepT_1;inference=ab initio prediction:Prodigal:2.6,similar to AA sequence:UniProtKB:P29745;locus_tag=GGCAGAPI_01451;product=Peptidase T
1	Prodigal:2.6	CDS	1463647	1465053	.	+	0	ID=GGCAGAPI_01452;eC_number=1.1.1.44;Name=gnd;gene=gnd;inference=ab initio prediction:Prodigal:2.6,similar to AA sequence:UniProtKB:P63334;locus_tag=GGCAGAPI_01452;product=6-phosphogluconate dehydrogenase%2C decarboxylating
1	Prodigal:2.6	CDS	1465223	1466878	.	+	0	ID=GGCAGAPI_01453;eC_number=3.2.1.10;Name=malL;dbxref=COG:COG0366;gene=malL;inference=ab initio prediction:Prodigal:2.6,similar to AA sequence:UniProtKB:P29094;locus_tag=GGCAGAPI_01453;product=Oligo-1%2C6-glucosidase
1	Prodigal:2.6	CDS	1467141	1468022	.	-	0	ID=GGCAGAPI_01454;Name=marA;gene=marA;inference=ab initio prediction:Prodigal:2.6,similar to AA sequence:UniProtKB:P0ACH5;locus_tag=GGCAGAPI_01454;product=Multiple antibiotic resistance protein MarA
1	Prodigal:2.6	CDS	1468223	1469707	.	-	0	ID=GGCAGAPI_01455;eC_number=1.1.1.49;Name=zwf_1;dbxref=COG:COG0364;gene=zwf_1;inference=ab initio prediction:Prodigal:2.6,similar to AA sequence:UniProtKB:P54547;locus_tag=GGCAGAPI_01455;product=Glucose-6-phosphate 1-dehydrogenase
1	Prodigal:2.6	CDS	1470131	1471051	.	+	0	ID=GGCAGAPI_01456;eC_number=3.1.26.11;Name=rnz;dbxref=COG:COG1234;gene=rnz;inference=ab initio prediction:Prodigal:2.6,similar to AA sequence:UniProtKB:P54548;locus_tag=GGCAGAPI_01456;product=Ribonuclease Z
1	Prodigal:2.6	CDS	1471101	1471916	.	-	0	ID=GGCAGAPI_01457;eC_number=1.5.1.2;Name=proC;gene=proC;inference=ab initio prediction:Prodigal:2.6,similar to AA sequence:UniProtKB:Q7A5G8;locus_tag=GGCAGAPI_01457;product=Pyrroline-5-carboxylate reductase
1	Prodigal:2.6	CDS	1472077	1472835	.	+	0	ID=GGCAGAPI_01458;eC_number=1.-.-.-;inference=ab initio prediction:Prodigal:2.6,similar to AA sequence:UniProtKB:Q7A3L9;locus_tag=GGCAGAPI_01458;product=putative oxidoreductase
1	Prodigal:2.6	CDS	1473058	1473966	.	-	0	ID=GGCAGAPI_01459;eC_number=1.1.1.-;Name=yhdN;dbxref=COG:COG0667;gene=yhdN;inference=ab initio prediction:Prodigal:2.6,similar to AA sequence:UniProtKB:P80874;locus_tag=GGCAGAPI_01459;product=Aldo-keto reductase YhdN
1	Prodigal:2.6	CDS	1474049	1474591	.	+	0	ID=GGCAGAPI_01460;eC_number=3.6.1.13;Name=nudF;dbxref=COG:COG0494;gene=nudF;inference=ab initio prediction:Prodigal:2.6,similar to AA sequence:UniProtKB:P54570;locus_tag=GGCAGAPI_01460;product=ADP-ribose pyrophosphatase
1	Prodigal:2.6	CDS	1474696	1475145	.	+	0	ID=GGCAGAPI_01461;Name=fur;dbxref=COG:COG0735;gene=fur;inference=ab initio prediction:Prodigal:2.6,similar to AA sequence:UniProtKB:P54574;locus_tag=GGCAGAPI_01461;product=Ferric uptake regulation protein
1	Prodigal:2.6	CDS	1475188	1476075	.	+	0	ID=GGCAGAPI_01462;Name=xerD_3;gene=xerD_3;inference=ab initio prediction:Prodigal:2.6,similar to AA sequence:UniProtKB:P0A0P0;locus_tag=GGCAGAPI_01462;product=Tyrosine recombinase XerD
1	Prodigal:2.6	CDS	1476128	1476637	.	-	0	ID=GGCAGAPI_01463;inference=ab initio prediction:Prodigal:2.6;locus_tag=GGCAGAPI_01463;product=hypothetical protein
1	Prodigal:2.6	CDS	1476681	1477481	.	+	0	ID=GGCAGAPI_01464;Name=scpA;dbxref=COG:COG1354;gene=scpA;inference=ab initio prediction:Prodigal:2.6,similar to AA sequence:UniProtKB:P35154;locus_tag=GGCAGAPI_01464;product=Segregation and condensation protein A
1	Prodigal:2.6	CDS	1477474	1478016	.	+	0	ID=GGCAGAPI_01465;Name=scpB;dbxref=COG:COG1386;gene=scpB;inference=ab initio prediction:Prodigal:2.6,similar to AA sequence:UniProtKB:P35155;locus_tag=GGCAGAPI_01465;product=Segregation and condensation protein B
1	Prodigal:2.6	CDS	1478009	1478746	.	+	0	ID=GGCAGAPI_01466;eC_number=5.4.99.22;Name=rluB;dbxref=COG:COG1187;gene=rluB;inference=ab initio prediction:Prodigal:2.6,similar to AA sequence:UniProtKB:P35159;locus_tag=GGCAGAPI_01466;product=Ribosomal large subunit pseudouridine synthase B
1	Prodigal:2.6	CDS	1478880	1479605	.	+	0	ID=GGCAGAPI_01467;Name=srrA;dbxref=COG:COG0745;gene=srrA;inference=ab initio prediction:Prodigal:2.6,similar to AA sequence:UniProtKB:Q5HFT0;locus_tag=GGCAGAPI_01467;product=Transcriptional regulatory protein SrrA
1	Prodigal:2.6	CDS	1479589	1481355	.	+	0	ID=GGCAGAPI_01468;eC_number=2.7.13.3;Name=srrB;gene=srrB;inference=ab initio prediction:Prodigal:2.6,similar to AA sequence:UniProtKB:Q9L523;locus_tag=GGCAGAPI_01468;product=Sensor protein SrrB
1	Prodigal:2.6	CDS	1481947	1482486	.	+	0	ID=GGCAGAPI_01469;Name=ribU;gene=ribU;inference=ab initio prediction:Prodigal:2.6,similar to AA sequence:UniProtKB:E5QVT2;locus_tag=GGCAGAPI_01469;product=Riboflavin transporter RibU
1	Prodigal:2.6	CDS	1482891	1483139	.	-	0	ID=GGCAGAPI_01470;inference=ab initio prediction:Prodigal:2.6,similar to AA sequence:UniProtKB:P10245;locus_tag=GGCAGAPI_01470;product=Ferredoxin
1	Prodigal:2.6	CDS	1483272	1484210	.	+	0	ID=GGCAGAPI_01471;inference=ab initio prediction:Prodigal:2.6;locus_tag=GGCAGAPI_01471;product=hypothetical protein
1	Prodigal:2.6	CDS	1484197	1485576	.	+	0	ID=GGCAGAPI_01472;eC_number=3.6.4.12;Name=recQ_1;dbxref=COG:COG0514;gene=recQ_1;inference=ab initio prediction:Prodigal:2.6,similar to AA sequence:UniProtKB:P15043;locus_tag=GGCAGAPI_01472;product=ATP-dependent DNA helicase RecQ
1	Prodigal:2.6	CDS	1485697	1487115	.	+	0	ID=GGCAGAPI_01473;Name=ebpS;gene=ebpS;inference=ab initio prediction:Prodigal:2.6,similar to AA sequence:UniProtKB:Q7A5I6;locus_tag=GGCAGAPI_01473;product=Elastin-binding protein EbpS
1	Prodigal:2.6	CDS	1487248	1488234	.	+	0	ID=GGCAGAPI_01474;eC_number=4.3.1.9;dbxref=COG:COG0492;inference=ab initio prediction:Prodigal:2.6,similar to AA sequence:UniProtKB:Q93HX6;locus_tag=GGCAGAPI_01474;product=Glucosaminate ammonia-lyase
1	Prodigal:2.6	CDS	1488446	1489414	.	-	0	ID=GGCAGAPI_01475;eC_number=3.5.1.1;Name=ansB;gene=ansB;inference=ab initio prediction:Prodigal:2.6,similar to AA sequence:UniProtKB:P06608;locus_tag=GGCAGAPI_01475;product=L-asparaginase
1	Prodigal:2.6	CDS	1489493	1490140	.	+	0	ID=GGCAGAPI_01476;eC_number=2.7.4.25;Name=cmk;gene=cmk;inference=ab initio prediction:Prodigal:2.6,similar to AA sequence:UniProtKB:P63807;locus_tag=GGCAGAPI_01476;product=Cytidylate kinase
1	Prodigal:2.6	CDS	1490624	1491802	.	+	0	ID=GGCAGAPI_01477;Name=rpsA;gene=rpsA;inference=ab initio prediction:Prodigal:2.6,similar to AA sequence:UniProtKB:Q7A5J0;locus_tag=GGCAGAPI_01477;product=30S ribosomal protein S1
1	Prodigal:2.6	CDS	1492018	1493328	.	+	0	ID=GGCAGAPI_01478;Name=der;gene=der;inference=ab initio prediction:Prodigal:2.6,similar to AA sequence:UniProtKB:P64060;locus_tag=GGCAGAPI_01478;product=GTPase Der
1	Prodigal:2.6	CDS	1493349	1494347	.	+	0	ID=GGCAGAPI_01479;eC_number=1.1.1.94;Name=gpsA;gene=gpsA;inference=ab initio prediction:Prodigal:2.6,similar to AA sequence:UniProtKB:P64191;locus_tag=GGCAGAPI_01479;product=Glycerol-3-phosphate dehydrogenase [NAD(P)+]
1	Prodigal:2.6	CDS	1494518	1494790	.	+	0	ID=GGCAGAPI_01480;Name=hup;dbxref=COG:COG0776;gene=hup;inference=ab initio prediction:Prodigal:2.6,similar to AA sequence:UniProtKB:Q99U17;locus_tag=GGCAGAPI_01480;product=DNA-binding protein HU
1	Prodigal:2.6	CDS	1495260	1495838	.	+	0	ID=GGCAGAPI_01481;inference=ab initio prediction:Prodigal:2.6;locus_tag=GGCAGAPI_01481;product=hypothetical protein
1	Prodigal:2.6	CDS	1495831	1496556	.	+	0	ID=GGCAGAPI_01482;eC_number=2.1.1.163;Name=menG;gene=menG;inference=ab initio prediction:Prodigal:2.6,similar to AA sequence:UniProtKB:P67062;locus_tag=GGCAGAPI_01482;product=Demethylmenaquinone methyltransferase
1	Prodigal:2.6	CDS	1496558	1497517	.	+	0	ID=GGCAGAPI_01483;eC_number=2.5.1.30;Name=hepT;dbxref=COG:COG0142;gene=hepT;inference=ab initio prediction:Prodigal:2.6,similar to AA sequence:UniProtKB:P31114;locus_tag=GGCAGAPI_01483;product=Heptaprenyl diphosphate synthase component 2
1	Prodigal:2.6	CDS	1497636	1498106	.	+	0	ID=GGCAGAPI_01484;eC_number=2.7.4.6;Name=ndk;dbxref=COG:COG0105;gene=ndk;inference=ab initio prediction:Prodigal:2.6,similar to AA sequence:UniProtKB:Q5HFV4;locus_tag=GGCAGAPI_01484;product=Nucleoside diphosphate kinase
1	Prodigal:2.6	CDS	1498515	1499753	.	+	0	ID=GGCAGAPI_01485;eC_number=4.2.3.5;Name=aroC;dbxref=COG:COG0082;gene=aroC;inference=ab initio prediction:Prodigal:2.6,similar to AA sequence:UniProtKB:Q59803;locus_tag=GGCAGAPI_01485;product=Chorismate synthase
1	Prodigal:2.6	CDS	1499781	1500845	.	+	0	ID=GGCAGAPI_01486;eC_number=4.2.3.4;Name=aroB;gene=aroB;inference=ab initio prediction:Prodigal:2.6,similar to AA sequence:UniProtKB:Q6GGU4;locus_tag=GGCAGAPI_01486;product=3-dehydroquinate synthase
1	Prodigal:2.6	CDS	1500855	1502156	.	+	0	ID=GGCAGAPI_01487;eC_number=2.5.1.19;Name=aroA_2;gene=aroA_2;inference=ab initio prediction:Prodigal:2.6,similar to AA sequence:UniProtKB:P63585;locus_tag=GGCAGAPI_01487;product=3-phosphoshikimate 1-carboxyvinyltransferase
1	Prodigal:2.6	CDS	1502160	1503404	.	+	0	ID=GGCAGAPI_01488;Name=lapB;gene=lapB;inference=ab initio prediction:Prodigal:2.6,protein motif:HAMAP:MF_00994;locus_tag=GGCAGAPI_01488;product=Lipopolysaccharide assembly protein B
1	Prodigal:2.6	CDS	1503418	1503981	.	+	0	ID=GGCAGAPI_01489;inference=ab initio prediction:Prodigal:2.6;locus_tag=GGCAGAPI_01489;product=hypothetical protein
1	Prodigal:2.6	CDS	1503993	1504586	.	+	0	ID=GGCAGAPI_01490;inference=ab initio prediction:Prodigal:2.6;locus_tag=GGCAGAPI_01490;product=hypothetical protein
1	Prodigal:2.6	CDS	1504631	1505326	.	+	0	ID=GGCAGAPI_01491;inference=ab initio prediction:Prodigal:2.6;locus_tag=GGCAGAPI_01491;product=hypothetical protein
1	Prodigal:2.6	CDS	1505507	1505824	.	+	0	ID=GGCAGAPI_01492;Name=ypjD;dbxref=COG:COG1694;gene=ypjD;inference=ab initio prediction:Prodigal:2.6,similar to AA sequence:UniProtKB:P42979;locus_tag=GGCAGAPI_01492;product=putative protein YpjD
1	Prodigal:2.6	CDS	1505846	1506988	.	+	0	ID=GGCAGAPI_01493;eC_number=2.4.1.-;Name=bshA;dbxref=COG:COG0438;gene=bshA;inference=ab initio prediction:Prodigal:2.6,similar to AA sequence:UniProtKB:Q81ST7;locus_tag=GGCAGAPI_01493;product=N-acetyl-alpha-D-glucosaminyl L-malate synthase
1	Prodigal:2.6	CDS	1506978	1508180	.	+	0	ID=GGCAGAPI_01494;eC_number=2.7.7.72;Name=cca;gene=cca;inference=ab initio prediction:Prodigal:2.6,similar to AA sequence:UniProtKB:Q7SIB1;locus_tag=GGCAGAPI_01494;product=CCA-adding enzyme
1	Prodigal:2.6	CDS	1508167	1509138	.	+	0	ID=GGCAGAPI_01495;eC_number=6.3.4.15;Name=birA_2;dbxref=COG:COG0340;gene=birA_2;inference=ab initio prediction:Prodigal:2.6,similar to AA sequence:UniProtKB:P0CI75;locus_tag=GGCAGAPI_01495;product=Bifunctional ligase/repressor BirA
1	Prodigal:2.6	CDS	1509163	1511871	.	+	0	ID=GGCAGAPI_01496;eC_number=3.6.4.12;Name=dinG;dbxref=COG:COG0847;gene=dinG;inference=ab initio prediction:Prodigal:2.6,similar to AA sequence:UniProtKB:Q2FYH5;locus_tag=GGCAGAPI_01496;product=putative ATP-dependent helicase DinG
1	Prodigal:2.6	CDS	1511992	1513284	.	+	0	ID=GGCAGAPI_01497;eC_number=6.1.1.22;Name=asnS;gene=asnS;inference=ab initio prediction:Prodigal:2.6,similar to AA sequence:UniProtKB:P67572;locus_tag=GGCAGAPI_01497;product=Asparagine--tRNA ligase
1	Prodigal:2.6	CDS	1513377	1514063	.	+	0	ID=GGCAGAPI_01498;Name=dnaD;dbxref=COG:COG3935;gene=dnaD;inference=ab initio prediction:Prodigal:2.6,similar to AA sequence:UniProtKB:P39787;locus_tag=GGCAGAPI_01498;product=DNA replication protein DnaD
1	Prodigal:2.6	CDS	1514053	1514712	.	+	0	ID=GGCAGAPI_01499;eC_number=4.2.99.18;Name=nth;dbxref=COG:COG0177;gene=nth;inference=ab initio prediction:Prodigal:2.6,similar to AA sequence:UniProtKB:P0AB83;locus_tag=GGCAGAPI_01499;product=Endonuclease III
1	Prodigal:2.6	CDS	1514717	1515049	.	+	0	ID=GGCAGAPI_01500;inference=ab initio prediction:Prodigal:2.6;locus_tag=GGCAGAPI_01500;product=hypothetical protein
1	Prodigal:2.6	CDS	1515239	1517470	.	-	0	ID=GGCAGAPI_01501;Name=ponA;dbxref=COG:COG0744;gene=ponA;inference=ab initio prediction:Prodigal:2.6,similar to AA sequence:UniProtKB:P39793;locus_tag=GGCAGAPI_01501;product=Penicillin-binding protein 1A/1B
1	Prodigal:2.6	CDS	1517467	1518096	.	-	0	ID=GGCAGAPI_01502;eC_number=3.1.22.-;Name=recU;gene=recU;inference=ab initio prediction:Prodigal:2.6,similar to AA sequence:UniProtKB:P68817;locus_tag=GGCAGAPI_01502;product=Holliday junction resolvase RecU
1	Prodigal:2.6	CDS	1518437	1518769	.	+	0	ID=GGCAGAPI_01503;inference=ab initio prediction:Prodigal:2.6;locus_tag=GGCAGAPI_01503;product=hypothetical protein
1	Prodigal:2.6	CDS	1518781	1519347	.	+	0	ID=GGCAGAPI_01504;inference=ab initio prediction:Prodigal:2.6,similar to AA sequence:UniProtKB:P50838;locus_tag=GGCAGAPI_01504;note=UPF0398 protein YpsA;product=hypothetical protein
1	Prodigal:2.6	CDS	1519289	1519699	.	+	0	ID=GGCAGAPI_01505;Name=gpsB;gene=gpsB;inference=ab initio prediction:Prodigal:2.6,similar to AA sequence:UniProtKB:Q7A5L1;locus_tag=GGCAGAPI_01505;product=Cell cycle protein GpsB
1	Prodigal:2.6	CDS	1520342	1521478	.	+	0	ID=GGCAGAPI_01506;eC_number=2.1.1.173;Name=rlmL;dbxref=COG:COG0116;gene=rlmL;inference=ab initio prediction:Prodigal:2.6,similar to AA sequence:UniProtKB:Q9K0V4;locus_tag=GGCAGAPI_01506;product=Ribosomal RNA large subunit methyltransferase L
1	Prodigal:2.6	CDS	1521610	1522284	.	+	0	ID=GGCAGAPI_01507;inference=ab initio prediction:Prodigal:2.6;locus_tag=GGCAGAPI_01507;product=hypothetical protein
1	Prodigal:2.6	CDS	1522695	1523369	.	-	0	ID=GGCAGAPI_01508;inference=ab initio prediction:Prodigal:2.6;locus_tag=GGCAGAPI_01508;product=hypothetical protein
1	Prodigal:2.6	CDS	1523483	1524439	.	+	0	ID=GGCAGAPI_01509;eC_number=2.1.1.45;Name=thyA_2;dbxref=COG:COG0207;gene=thyA_2;inference=ab initio prediction:Prodigal:2.6,similar to AA sequence:UniProtKB:P67046;locus_tag=GGCAGAPI_01509;product=Thymidylate synthase
1	Prodigal:2.6	CDS	1524481	1524966	.	+	0	ID=GGCAGAPI_01510;eC_number=1.5.1.3;Name=dfrA_2;gene=dfrA_2;inference=ab initio prediction:Prodigal:2.6,similar to AA sequence:UniProtKB:P13955;locus_tag=GGCAGAPI_01510;product=Dihydrofolate reductase type 1 from
1	Prodigal:2.6	CDS	1524976	1525398	.	+	0	ID=GGCAGAPI_01511;inference=ab initio prediction:Prodigal:2.6,similar to AA sequence:UniProtKB:Q8NWR0;locus_tag=GGCAGAPI_01511;product=DegV domain-containing protein
1	Prodigal:2.6	CDS	1525430	1526104	.	-	0	ID=GGCAGAPI_01512;inference=ab initio prediction:Prodigal:2.6;locus_tag=GGCAGAPI_01512;product=hypothetical protein
1	Prodigal:2.6	CDS	1526193	1529630	.	+	0	ID=GGCAGAPI_01513;eC_number=3.6.5.5;dbxref=COG:COG0699;inference=ab initio prediction:Prodigal:2.6,similar to AA sequence:UniProtKB:B2IZD3;locus_tag=GGCAGAPI_01513;product=Bacterial dynamin-like protein
1	Prodigal:2.6	CDS	1529649	1530527	.	+	0	ID=GGCAGAPI_01514;eC_number=3.1.11.-;Name=ypcP;dbxref=COG:COG0258;gene=ypcP;inference=ab initio prediction:Prodigal:2.6,similar to AA sequence:UniProtKB:P54161;locus_tag=GGCAGAPI_01514;product=5'-3' exonuclease
1	Prodigal:2.6	CDS	1530769	1561320	.	+	0	ID=GGCAGAPI_01515;Name=ebh_2;gene=ebh_2;inference=ab initio prediction:Prodigal:2.6,similar to AA sequence:UniProtKB:Q8NWQ6;locus_tag=GGCAGAPI_01515;product=Extracellular matrix-binding protein ebh
1	Prodigal:2.6	CDS	1561492	1561887	.	-	0	ID=GGCAGAPI_01516;Name=rnhA;dbxref=COG:COG0328;gene=rnhA;inference=ab initio prediction:Prodigal:2.6,similar to AA sequence:UniProtKB:P54162;locus_tag=GGCAGAPI_01516;product=14.7 kDa ribonuclease H-like protein
1	Prodigal:2.6	CDS	1562212	1562916	.	-	0	ID=GGCAGAPI_01517;Name=yhhQ;dbxref=COG:COG1738;gene=yhhQ;inference=ab initio prediction:Prodigal:2.6,similar to AA sequence:UniProtKB:P37619;locus_tag=GGCAGAPI_01517;product=Queuosine precursor transporter
1	Prodigal:2.6	CDS	1563167	1563361	.	+	0	ID=GGCAGAPI_01518;inference=ab initio prediction:Prodigal:2.6;locus_tag=GGCAGAPI_01518;product=hypothetical protein
1	Prodigal:2.6	CDS	1563373	1563633	.	+	0	ID=GGCAGAPI_01519;inference=ab initio prediction:Prodigal:2.6;locus_tag=GGCAGAPI_01519;product=hypothetical protein
1	Prodigal:2.6	CDS	1563682	1564122	.	+	0	ID=GGCAGAPI_01520;inference=ab initio prediction:Prodigal:2.6,similar to AA sequence:UniProtKB:Q7A5M6;locus_tag=GGCAGAPI_01520;note=UPF0403 protein SA1261;product=hypothetical protein
1	Prodigal:2.6	CDS	1564334	1565383	.	+	0	ID=GGCAGAPI_01521;dbxref=COG:COG0577;inference=ab initio prediction:Prodigal:2.6,similar to AA sequence:UniProtKB:P9WG17;locus_tag=GGCAGAPI_01521;product=putative ABC transporter permease
1	Prodigal:2.6	CDS	1565399	1566061	.	+	0	ID=GGCAGAPI_01522;Name=ytrE;dbxref=COG:COG1136;gene=ytrE;inference=ab initio prediction:Prodigal:2.6,similar to AA sequence:UniProtKB:O34392;locus_tag=GGCAGAPI_01522;product=ABC transporter ATP-binding protein YtrE
1	Prodigal:2.6	CDS	1566375	1567331	.	+	0	ID=GGCAGAPI_01523;eC_number=2.1.1.45;Name=thyA_3;dbxref=COG:COG0207;gene=thyA_3;inference=ab initio prediction:Prodigal:2.6,similar to AA sequence:UniProtKB:P67046;locus_tag=GGCAGAPI_01523;product=Thymidylate synthase
1	Prodigal:2.6	CDS	1567373	1567858	.	+	0	ID=GGCAGAPI_01524;eC_number=1.5.1.3;Name=dfrA_3;gene=dfrA_3;inference=ab initio prediction:Prodigal:2.6,similar to AA sequence:UniProtKB:P13955;locus_tag=GGCAGAPI_01524;product=Dihydrofolate reductase type 1 from
1	Prodigal:2.6	CDS	1567868	1568716	.	+	0	ID=GGCAGAPI_01525;inference=ab initio prediction:Prodigal:2.6,similar to AA sequence:UniProtKB:Q8NWR0;locus_tag=GGCAGAPI_01525;product=DegV domain-containing protein
1	Prodigal:2.6	CDS	1568819	1569343	.	+	0	ID=GGCAGAPI_01526;eC_number=1.8.4.11;Name=msrA2;dbxref=COG:COG0225;gene=msrA2;inference=ab initio prediction:Prodigal:2.6,similar to AA sequence:UniProtKB:P0A086;locus_tag=GGCAGAPI_01526;product=Peptide methionine sulfoxide reductase MsrA 2
1	Prodigal:2.6	CDS	1569340	1569768	.	+	0	ID=GGCAGAPI_01527;eC_number=1.8.4.12;Name=msrB;gene=msrB;inference=ab initio prediction:Prodigal:2.6,similar to AA sequence:UniProtKB:P99065;locus_tag=GGCAGAPI_01527;product=Peptide methionine sulfoxide reductase MsrB
1	Prodigal:2.6	CDS	1569781	1570281	.	+	0	ID=GGCAGAPI_01528;Name=crr;gene=crr;inference=ab initio prediction:Prodigal:2.6,similar to AA sequence:UniProtKB:P60857;locus_tag=GGCAGAPI_01528;product=PTS system glucose-specific EIIA component
1	Prodigal:2.6	CDS	1570281	1570505	.	+	0	ID=GGCAGAPI_01529;inference=ab initio prediction:Prodigal:2.6,similar to AA sequence:UniProtKB:Q7A0W3;locus_tag=GGCAGAPI_01529;note=UPF0346 protein MW1311;product=hypothetical protein
1	Prodigal:2.6	CDS	1570850	1572325	.	+	0	ID=GGCAGAPI_01530;eC_number=3.4.21.-;inference=ab initio prediction:Prodigal:2.6,similar to AA sequence:UniProtKB:Q7A5M9;locus_tag=GGCAGAPI_01530;product=putative CtpA-like serine protease
1	Prodigal:2.6	CDS	1572661	1573164	.	+	0	ID=GGCAGAPI_01531;inference=ab initio prediction:Prodigal:2.6;locus_tag=GGCAGAPI_01531;product=hypothetical protein
1	Prodigal:2.6	CDS	1573182	1574255	.	+	0	ID=GGCAGAPI_01532;eC_number=2.4.1.227;Name=murG;gene=murG;inference=ab initio prediction:Prodigal:2.6,similar to AA sequence:UniProtKB:P65482;locus_tag=GGCAGAPI_01532;product=UDP-N-acetylglucosamine--N-acetylmuramyl-(pentapeptide) pyrophosphoryl-undecaprenol N-acetylglucosamine transferase
1	Prodigal:2.6	CDS	1574268	1574882	.	+	0	ID=GGCAGAPI_01533;eC_number=3.1.3.27;Name=pgpB_1;dbxref=COG:COG0671;gene=pgpB_1;inference=ab initio prediction:Prodigal:2.6,similar to AA sequence:UniProtKB:O34349;locus_tag=GGCAGAPI_01533;product=Phosphatidylglycerophosphatase B
1	Prodigal:2.6	CDS	1575233	1576324	.	+	0	ID=GGCAGAPI_01534;eC_number=3.6.3.20;Name=ugpC;dbxref=COG:COG3839;gene=ugpC;inference=ab initio prediction:Prodigal:2.6,similar to AA sequence:UniProtKB:P10907;locus_tag=GGCAGAPI_01534;product=sn-glycerol-3-phosphate import ATP-binding protein UgpC
1	Prodigal:2.6	CDS	1576321	1577277	.	+	0	ID=GGCAGAPI_01535;Name=yteP;dbxref=COG:COG4209;gene=yteP;inference=ab initio prediction:Prodigal:2.6,similar to AA sequence:UniProtKB:C0SPB3;locus_tag=GGCAGAPI_01535;product=putative multiple-sugar transport system permease YteP
1	Prodigal:2.6	CDS	1577289	1578977	.	+	0	ID=GGCAGAPI_01536;Name=lipO;dbxref=COG:COG1653;gene=lipO;inference=ab initio prediction:Prodigal:2.6,similar to AA sequence:UniProtKB:P37966;locus_tag=GGCAGAPI_01536;product=Lipoprotein LipO
1	Prodigal:2.6	CDS	1578993	1579889	.	+	0	ID=GGCAGAPI_01537;Name=araQ;dbxref=COG:COG0395;gene=araQ;inference=ab initio prediction:Prodigal:2.6,similar to AA sequence:UniProtKB:P94530;locus_tag=GGCAGAPI_01537;product=L-arabinose transport system permease protein AraQ
1	Prodigal:2.6	CDS	1579903	1580757	.	+	0	ID=GGCAGAPI_01538;eC_number=3.1.4.53;Name=cpdA_3;gene=cpdA_3;inference=ab initio prediction:Prodigal:2.6,protein motif:HAMAP:MF_00905;locus_tag=GGCAGAPI_01538;product=3'%2C5'-cyclic adenosine monophosphate phosphodiesterase CpdA
1	Prodigal:2.6	CDS	1580744	1582069	.	+	0	ID=GGCAGAPI_01539;Name=yeeO;dbxref=COG:COG0534;gene=yeeO;inference=ab initio prediction:Prodigal:2.6,similar to AA sequence:UniProtKB:P76352;locus_tag=GGCAGAPI_01539;product=putative FMN/FAD exporter YeeO
1	Prodigal:2.6	CDS	1582076	1582843	.	+	0	ID=GGCAGAPI_01540;Name=glpR;dbxref=COG:COG1349;gene=glpR;inference=ab initio prediction:Prodigal:2.6,similar to AA sequence:UniProtKB:P0ACL0;locus_tag=GGCAGAPI_01540;product=Glycerol-3-phosphate regulon repressor
1	Prodigal:2.6	CDS	1583402	1584061	.	+	0	ID=GGCAGAPI_01541;Name=arlR;dbxref=COG:COG0745;gene=arlR;inference=ab initio prediction:Prodigal:2.6,similar to AA sequence:UniProtKB:Q9KJN4;locus_tag=GGCAGAPI_01541;product=Response regulator ArlR
1	Prodigal:2.6	CDS	1584058	1585428	.	+	0	ID=GGCAGAPI_01542;eC_number=2.7.13.3;Name=arlS;dbxref=COG:COG0642;gene=arlS;inference=ab initio prediction:Prodigal:2.6,similar to AA sequence:UniProtKB:Q9KJN3;locus_tag=GGCAGAPI_01542;product=Signal transduction histidine-protein kinase ArlS
1	Prodigal:2.6	CDS	1585843	1588647	.	+	0	ID=GGCAGAPI_01543;eC_number=1.2.4.2;Name=odhA;gene=odhA;inference=ab initio prediction:Prodigal:2.6,similar to AA sequence:UniProtKB:Q99U74;locus_tag=GGCAGAPI_01543;product=2-oxoglutarate dehydrogenase E1 component
1	Prodigal:2.6	CDS	1588666	1589928	.	+	0	ID=GGCAGAPI_01544;eC_number=2.3.1.61;Name=odhB;gene=odhB;inference=ab initio prediction:Prodigal:2.6,similar to AA sequence:UniProtKB:Q7A5N4;locus_tag=GGCAGAPI_01544;product=Dihydrolipoyllysine-residue succinyltransferase component of 2-oxoglutarate dehydrogenase complex
1	Prodigal:2.6	CDS	1590085	1590258	.	-	0	ID=GGCAGAPI_01545;inference=ab initio prediction:Prodigal:2.6;locus_tag=GGCAGAPI_01545;product=hypothetical protein
1	Prodigal:2.6	CDS	1590459	1591268	.	+	0	ID=GGCAGAPI_01546;eC_number=1.13.11.-;Name=mhqA;dbxref=COG:COG0346;gene=mhqA;inference=ab initio prediction:Prodigal:2.6,similar to AA sequence:UniProtKB:O34689;locus_tag=GGCAGAPI_01546;product=Putative ring-cleaving dioxygenase MhqA
1	Prodigal:2.6	CDS	1591293	1591496	.	+	0	ID=GGCAGAPI_01547;inference=ab initio prediction:Prodigal:2.6;locus_tag=GGCAGAPI_01547;product=hypothetical protein
1	Prodigal:2.6	CDS	1591674	1592465	.	+	0	ID=GGCAGAPI_01548;Name=nirQ;dbxref=COG:COG0714;gene=nirQ;inference=ab initio prediction:Prodigal:2.6,similar to AA sequence:UniProtKB:Q02441;locus_tag=GGCAGAPI_01548;product=Denitrification regulatory protein NirQ
1	Prodigal:2.6	CDS	1592478	1594367	.	+	0	ID=GGCAGAPI_01549;eC_number=6.6.1.2;Name=cobT;gene=cobT;inference=ab initio prediction:Prodigal:2.6,similar to AA sequence:UniProtKB:P29934;locus_tag=GGCAGAPI_01549;product=Aerobic cobaltochelatase subunit CobT
1	Prodigal:2.6	CDS	1594554	1595897	.	+	0	ID=GGCAGAPI_01550;Name=brnQ_2;dbxref=COG:COG1114;gene=brnQ_2;inference=ab initio prediction:Prodigal:2.6,similar to AA sequence:UniProtKB:P0AD99;locus_tag=GGCAGAPI_01550;product=Branched-chain amino acid transport system 2 carrier protein
1	Prodigal:2.6	CDS	1595973	1597103	.	-	0	ID=GGCAGAPI_01551;inference=ab initio prediction:Prodigal:2.6,similar to AA sequence:UniProtKB:P60108;locus_tag=GGCAGAPI_01551;product=TelA-like protein
1	Prodigal:2.6	CDS	1597126	1597752	.	-	0	ID=GGCAGAPI_01552;inference=ab initio prediction:Prodigal:2.6;locus_tag=GGCAGAPI_01552;product=hypothetical protein
1	Prodigal:2.6	CDS	1597792	1598061	.	-	0	ID=GGCAGAPI_01553;eC_number=3.6.1.7;Name=acyP;dbxref=COG:COG1254;gene=acyP;inference=ab initio prediction:Prodigal:2.6,similar to AA sequence:UniProtKB:O35031;locus_tag=GGCAGAPI_01553;product=Acylphosphatase
1	Prodigal:2.6	CDS	1598220	1598528	.	+	0	ID=GGCAGAPI_01554;inference=ab initio prediction:Prodigal:2.6;locus_tag=GGCAGAPI_01554;product=hypothetical protein
1	Prodigal:2.6	CDS	1598709	1598909	.	+	0	ID=GGCAGAPI_01555;Name=cspA_1;dbxref=COG:COG1278;gene=cspA_1;inference=ab initio prediction:Prodigal:2.6,similar to AA sequence:UniProtKB:Q2FYN2;locus_tag=GGCAGAPI_01555;product=Cold shock protein CspA
1	Prodigal:2.6	CDS	1599268	1599552	.	+	0	ID=GGCAGAPI_01556;inference=ab initio prediction:Prodigal:2.6;locus_tag=GGCAGAPI_01556;product=hypothetical protein
1	Prodigal:2.6	CDS	1599630	1600802	.	+	0	ID=GGCAGAPI_01557;inference=ab initio prediction:Prodigal:2.6;locus_tag=GGCAGAPI_01557;product=hypothetical protein
1	Prodigal:2.6	CDS	1601187	1601597	.	+	0	ID=GGCAGAPI_01558;inference=ab initio prediction:Prodigal:2.6;locus_tag=GGCAGAPI_01558;product=hypothetical protein
1	Prodigal:2.6	CDS	1601584	1602447	.	+	0	ID=GGCAGAPI_01559;eC_number=3.6.3.-;Name=thiQ;dbxref=COG:COG3840;gene=thiQ;inference=ab initio prediction:Prodigal:2.6,similar to AA sequence:UniProtKB:P44986;locus_tag=GGCAGAPI_01559;product=Thiamine import ATP-binding protein ThiQ
1	Prodigal:2.6	CDS	1602456	1603205	.	+	0	ID=GGCAGAPI_01560;inference=ab initio prediction:Prodigal:2.6;locus_tag=GGCAGAPI_01560;product=hypothetical protein
1	Prodigal:2.6	CDS	1603337	1604602	.	-	0	ID=GGCAGAPI_01561;eC_number=4.1.1.20;Name=lysA;dbxref=COG:COG0019;gene=lysA;inference=ab initio prediction:Prodigal:2.6,similar to AA sequence:UniProtKB:P9WIU7;locus_tag=GGCAGAPI_01561;product=Diaminopimelate decarboxylase
1	Prodigal:2.6	CDS	1604603	1605676	.	-	0	ID=GGCAGAPI_01562;eC_number=5.1.1.1;Name=alr;gene=alr;inference=ab initio prediction:Prodigal:2.6,similar to AA sequence:UniProtKB:Q9S5V6;locus_tag=GGCAGAPI_01562;product=Alanine racemase
1	Prodigal:2.6	CDS	1605682	1606833	.	-	0	ID=GGCAGAPI_01563;eC_number=3.-.-.-;Name=yxeP_3;dbxref=COG:COG1473;gene=yxeP_3;inference=ab initio prediction:Prodigal:2.6,similar to AA sequence:UniProtKB:P54955;locus_tag=GGCAGAPI_01563;product=putative hydrolase YxeP
1	Prodigal:2.6	CDS	1606991	1607713	.	-	0	ID=GGCAGAPI_01564;eC_number=2.3.1.89;Name=dapH;dbxref=COG:COG2171;gene=dapH;inference=ab initio prediction:Prodigal:2.6,similar to AA sequence:UniProtKB:Q7A2S0;locus_tag=GGCAGAPI_01564;product=2%2C3%2C4%2C5-tetrahydropyridine-2%2C6-dicarboxylate N-acetyltransferase
1	Prodigal:2.6	CDS	1607735	1608457	.	-	0	ID=GGCAGAPI_01565;eC_number=1.17.1.8;Name=dapB;dbxref=COG:COG0289;gene=dapB;inference=ab initio prediction:Prodigal:2.6,similar to AA sequence:UniProtKB:Q5HG24;locus_tag=GGCAGAPI_01565;product=4-hydroxy-tetrahydrodipicolinate reductase
1	Prodigal:2.6	CDS	1608457	1609341	.	-	0	ID=GGCAGAPI_01566;eC_number=4.3.3.7;Name=dapA;gene=dapA;inference=ab initio prediction:Prodigal:2.6,similar to AA sequence:UniProtKB:Q6GH13;locus_tag=GGCAGAPI_01566;product=4-hydroxy-tetrahydrodipicolinate synthase
1	Prodigal:2.6	CDS	1609343	1610332	.	-	0	ID=GGCAGAPI_01567;eC_number=1.2.1.11;Name=asd;dbxref=COG:COG0136;gene=asd;inference=ab initio prediction:Prodigal:2.6,similar to AA sequence:UniProtKB:Q04797;locus_tag=GGCAGAPI_01567;product=Aspartate-semialdehyde dehydrogenase
1	Prodigal:2.6	CDS	1610403	1611635	.	-	0	ID=GGCAGAPI_01568;eC_number=2.7.2.4;Name=lysC;dbxref=COG:COG0527;gene=lysC;inference=ab initio prediction:Prodigal:2.6,similar to AA sequence:UniProtKB:P08495;locus_tag=GGCAGAPI_01568;product=Aspartokinase 2
1	Prodigal:2.6	CDS	1612212	1613819	.	-	0	ID=GGCAGAPI_01569;Name=ybiT;dbxref=COG:COG0488;gene=ybiT;inference=ab initio prediction:Prodigal:2.6,similar to AA sequence:UniProtKB:P0A9U3;locus_tag=GGCAGAPI_01569;product=putative ABC transporter ATP-binding protein YbiT
1	Prodigal:2.6	CDS	1614034	1614930	.	+	0	ID=GGCAGAPI_01570;Name=cvfB;gene=cvfB;inference=ab initio prediction:Prodigal:2.6,similar to AA sequence:UniProtKB:Q7A5Q1;locus_tag=GGCAGAPI_01570;product=Conserved virulence factor B
1	Prodigal:2.6	CDS	1615534	1616511	.	+	0	ID=GGCAGAPI_01571;Name=pstS;gene=pstS;inference=ab initio prediction:Prodigal:2.6,similar to AA sequence:UniProtKB:Q7A5Q2;locus_tag=GGCAGAPI_01571;product=Phosphate-binding protein PstS
1	Prodigal:2.6	CDS	1616718	1617644	.	+	0	ID=GGCAGAPI_01572;Name=pstC1;dbxref=COG:COG0573;gene=pstC1;inference=ab initio prediction:Prodigal:2.6,similar to AA sequence:UniProtKB:P9WG07;locus_tag=GGCAGAPI_01572;product=Phosphate transport system permease protein PstC 1
1	Prodigal:2.6	CDS	1617646	1618551	.	+	0	ID=GGCAGAPI_01573;Name=pstA;dbxref=COG:COG0581;gene=pstA;inference=ab initio prediction:Prodigal:2.6,similar to AA sequence:UniProtKB:P07654;locus_tag=GGCAGAPI_01573;product=Phosphate transport system permease protein PstA
1	Prodigal:2.6	CDS	1618644	1619519	.	+	0	ID=GGCAGAPI_01574;eC_number=3.6.3.27;Name=pstB3;dbxref=COG:COG1117;gene=pstB3;inference=ab initio prediction:Prodigal:2.6,similar to AA sequence:UniProtKB:P0A2V9;locus_tag=GGCAGAPI_01574;product=Phosphate import ATP-binding protein PstB 3
1	Prodigal:2.6	CDS	1619526	1620173	.	+	0	ID=GGCAGAPI_01575;Name=phoU;dbxref=COG:COG0704;gene=phoU;inference=ab initio prediction:Prodigal:2.6,similar to AA sequence:UniProtKB:Q83WB2;locus_tag=GGCAGAPI_01575;product=Phosphate-specific transport system accessory protein PhoU
1	Prodigal:2.6	CDS	1620267	1622078	.	-	0	ID=GGCAGAPI_01576;eC_number=3.4.24.-;Name=pepF1_1;gene=pepF1_1;inference=ab initio prediction:Prodigal:2.6,similar to AA sequence:UniProtKB:P54124;locus_tag=GGCAGAPI_01576;product=Oligoendopeptidase F%2C plasmid
1	Prodigal:2.6	CDS	1622326	1622664	.	+	0	ID=GGCAGAPI_01577;inference=ab initio prediction:Prodigal:2.6;locus_tag=GGCAGAPI_01577;product=hypothetical protein
1	Prodigal:2.6	CDS	1622843	1623844	.	+	0	ID=GGCAGAPI_01578;Name=gsiC;dbxref=COG:COG0601;gene=gsiC;inference=ab initio prediction:Prodigal:2.6,similar to AA sequence:UniProtKB:P75798;locus_tag=GGCAGAPI_01578;product=Glutathione transport system permease protein GsiC
1	Prodigal:2.6	CDS	1623834	1624688	.	+	0	ID=GGCAGAPI_01579;Name=gsiD_2;dbxref=COG:COG1173;gene=gsiD_2;inference=ab initio prediction:Prodigal:2.6,similar to AA sequence:UniProtKB:P75799;locus_tag=GGCAGAPI_01579;product=Glutathione transport system permease protein GsiD
1	Prodigal:2.6	CDS	1624651	1625427	.	+	0	ID=GGCAGAPI_01580;Name=oppD_2;dbxref=COG:COG0444;gene=oppD_2;inference=ab initio prediction:Prodigal:2.6,similar to AA sequence:UniProtKB:P24136;locus_tag=GGCAGAPI_01580;product=Oligopeptide transport ATP-binding protein OppD
1	Prodigal:2.6	CDS	1625430	1626125	.	+	0	ID=GGCAGAPI_01581;Name=ddpF;dbxref=COG:COG1124;gene=ddpF;inference=ab initio prediction:Prodigal:2.6,similar to AA sequence:UniProtKB:P77622;locus_tag=GGCAGAPI_01581;product=putative D%2CD-dipeptide transport ATP-binding protein DdpF
1	Prodigal:2.6	CDS	1626255	1627265	.	-	0	ID=GGCAGAPI_01582;Name=yclQ_1;dbxref=COG:COG4607;gene=yclQ_1;inference=ab initio prediction:Prodigal:2.6,similar to AA sequence:UniProtKB:P94421;locus_tag=GGCAGAPI_01582;product=putative ABC transporter solute-binding protein YclQ
1	Prodigal:2.6	CDS	1627330	1628094	.	-	0	ID=GGCAGAPI_01583;eC_number=3.6.1.-;Name=cof;gene=cof;inference=ab initio prediction:Prodigal:2.6,protein motif:HAMAP:MF_01847;locus_tag=GGCAGAPI_01583;product=HMP-PP phosphatase
1	Prodigal:2.6	CDS	1629114	1630367	.	-	0	ID=GGCAGAPI_01584;eC_number=2.3.2.18;Name=femB;dbxref=COG:COG2348;gene=femB;inference=ab initio prediction:Prodigal:2.6,similar to AA sequence:UniProtKB:Q2FYR1;locus_tag=GGCAGAPI_01584;product=Aminoacyltransferase FemB
1	Prodigal:2.6	CDS	1630393	1631646	.	-	0	ID=GGCAGAPI_01585;eC_number=2.3.2.17;Name=femA_2;dbxref=COG:COG2348;gene=femA_2;inference=ab initio prediction:Prodigal:2.6,similar to AA sequence:UniProtKB:Q2FYR2;locus_tag=GGCAGAPI_01585;product=Aminoacyltransferase FemA
1	Prodigal:2.6	CDS	1631621	1631743	.	-	0	ID=GGCAGAPI_01586;inference=ab initio prediction:Prodigal:2.6;locus_tag=GGCAGAPI_01586;product=hypothetical protein
1	Prodigal:2.6	CDS	1631919	1632578	.	-	0	ID=GGCAGAPI_01587;eC_number=3.1.2.-;Name=hchA;dbxref=COG:COG0693;gene=hchA;inference=ab initio prediction:Prodigal:2.6,similar to AA sequence:UniProtKB:Q2G0M7;locus_tag=GGCAGAPI_01587;product=Protein/nucleic acid deglycase HchA
1	Prodigal:2.6	CDS	1632769	1633500	.	-	0	ID=GGCAGAPI_01588;eC_number=4.2.1.20;Name=trpA;dbxref=COG:COG0159;gene=trpA;inference=ab initio prediction:Prodigal:2.6,similar to AA sequence:UniProtKB:Q97P33;locus_tag=GGCAGAPI_01588;product=Tryptophan synthase alpha chain
1	Prodigal:2.6	CDS	1633493	1633840	.	-	0	ID=GGCAGAPI_01589;eC_number=4.2.1.20;Name=trpB_1;dbxref=COG:COG0133;gene=trpB_1;inference=ab initio prediction:Prodigal:2.6,similar to AA sequence:UniProtKB:Q81TL8;locus_tag=GGCAGAPI_01589;product=Tryptophan synthase beta chain
1	Prodigal:2.6	CDS	1633882	1634700	.	-	0	ID=GGCAGAPI_01590;eC_number=4.2.1.20;Name=trpB_2;dbxref=COG:COG0133;gene=trpB_2;inference=ab initio prediction:Prodigal:2.6,similar to AA sequence:UniProtKB:Q81TL8;locus_tag=GGCAGAPI_01590;product=Tryptophan synthase beta chain
1	Prodigal:2.6	CDS	1634704	1635327	.	-	0	ID=GGCAGAPI_01591;eC_number=5.3.1.24;Name=trpF;dbxref=COG:COG0135;gene=trpF;inference=ab initio prediction:Prodigal:2.6,similar to AA sequence:UniProtKB:Q56320;locus_tag=GGCAGAPI_01591;product=N-(5'-phosphoribosyl)anthranilate isomerase
1	Prodigal:2.6	CDS	1635317	1636105	.	-	0	ID=GGCAGAPI_01592;eC_number=4.1.1.48;Name=trpC;gene=trpC;inference=ab initio prediction:Prodigal:2.6,similar to AA sequence:UniProtKB:Q2YRR4;locus_tag=GGCAGAPI_01592;product=Indole-3-glycerol phosphate synthase
1	Prodigal:2.6	CDS	1636109	1637104	.	-	0	ID=GGCAGAPI_01593;eC_number=2.4.2.18;Name=trpD2;dbxref=COG:COG0547;gene=trpD2;inference=ab initio prediction:Prodigal:2.6,similar to AA sequence:UniProtKB:Q8YXQ9;locus_tag=GGCAGAPI_01593;product=Anthranilate phosphoribosyltransferase 2
1	Prodigal:2.6	CDS	1637107	1637673	.	-	0	ID=GGCAGAPI_01594;eC_number=4.1.3.27;Name=trpG;dbxref=COG:COG0512;gene=trpG;inference=ab initio prediction:Prodigal:2.6,similar to AA sequence:UniProtKB:P26922;locus_tag=GGCAGAPI_01594;product=Anthranilate synthase component 2
1	Prodigal:2.6	CDS	1637670	1639076	.	-	0	ID=GGCAGAPI_01595;eC_number=4.1.3.27;Name=trpE;dbxref=COG:COG0147;gene=trpE;inference=ab initio prediction:Prodigal:2.6,similar to AA sequence:UniProtKB:P20580;locus_tag=GGCAGAPI_01595;product=Anthranilate synthase component 1
1	Prodigal:2.6	CDS	1639735	1640823	.	+	0	ID=GGCAGAPI_01596;eC_number=1.3.1.43;Name=tyrC;gene=tyrC;inference=ab initio prediction:Prodigal:2.6,similar to AA sequence:UniProtKB:Q04983;locus_tag=GGCAGAPI_01596;product=Cyclohexadienyl dehydrogenase
1	Prodigal:2.6	CDS	1640895	1642157	.	-	0	ID=GGCAGAPI_01597;Name=umuC;dbxref=COG:COG0389;gene=umuC;inference=ab initio prediction:Prodigal:2.6,similar to AA sequence:UniProtKB:P04152;locus_tag=GGCAGAPI_01597;product=Protein UmuC
1	Prodigal:2.6	CDS	1642301	1642486	.	+	0	ID=GGCAGAPI_01598;eC_number=5.3.2.-;inference=ab initio prediction:Prodigal:2.6,similar to AA sequence:UniProtKB:P99132;locus_tag=GGCAGAPI_01598;product=putative tautomerase.1
1	Prodigal:2.6	CDS	1643027	1644016	.	-	0	ID=GGCAGAPI_01599;Name=msrR;dbxref=COG:COG1316;gene=msrR;inference=ab initio prediction:Prodigal:2.6,similar to AA sequence:UniProtKB:Q7BHL7;locus_tag=GGCAGAPI_01599;product=Regulatory protein MsrR
1	Prodigal:2.6	CDS	1644152	1644667	.	+	0	ID=GGCAGAPI_01600;eC_number=1.8.4.11;Name=msrA1;dbxref=COG:COG0225;gene=msrA1;inference=ab initio prediction:Prodigal:2.6,similar to AA sequence:UniProtKB:P0A081;locus_tag=GGCAGAPI_01600;product=Peptide methionine sulfoxide reductase MsrA 1
1	Prodigal:2.6	CDS	1644861	1647383	.	-	0	ID=GGCAGAPI_01601;eC_number=2.3.2.3;Name=mprF;gene=mprF;inference=ab initio prediction:Prodigal:2.6,similar to AA sequence:UniProtKB:Q7A5R9;locus_tag=GGCAGAPI_01601;product=Phosphatidylglycerol lysyltransferase
1	Prodigal:2.6	CDS	1647637	1648854	.	-	0	ID=GGCAGAPI_01602;dbxref=COG:COG0628;inference=ab initio prediction:Prodigal:2.6,similar to AA sequence:UniProtKB:P9WFM5;locus_tag=GGCAGAPI_01602;product=Putative transport protein
1	Prodigal:2.6	CDS	1648968	1650140	.	-	0	ID=GGCAGAPI_01603;inference=ab initio prediction:Prodigal:2.6;locus_tag=GGCAGAPI_01603;product=hypothetical protein
1	Prodigal:2.6	CDS	1650332	1651333	.	-	0	ID=GGCAGAPI_01604;Name=glcT;dbxref=COG:COG3711;gene=glcT;inference=ab initio prediction:Prodigal:2.6,similar to AA sequence:UniProtKB:O33618;locus_tag=GGCAGAPI_01604;product=GlcA/glcB genes antiterminator
1	Prodigal:2.6	CDS	1651375	1652832	.	-	0	ID=GGCAGAPI_01605;Name=alsT;dbxref=COG:COG1115;gene=alsT;inference=ab initio prediction:Prodigal:2.6,similar to AA sequence:UniProtKB:Q45068;locus_tag=GGCAGAPI_01605;product=Amino-acid carrier protein AlsT
1	Prodigal:2.6	CDS	1653044	1655446	.	-	0	ID=GGCAGAPI_01606;eC_number=5.99.1.3;Name=parC;dbxref=COG:COG0188;gene=parC;inference=ab initio prediction:Prodigal:2.6,similar to AA sequence:UniProtKB:Q2FYS4;locus_tag=GGCAGAPI_01606;product=DNA topoisomerase 4 subunit A
1	Prodigal:2.6	CDS	1655443	1657437	.	-	0	ID=GGCAGAPI_01607;eC_number=5.99.1.3;Name=parE;gene=parE;inference=ab initio prediction:Prodigal:2.6,similar to AA sequence:UniProtKB:P66939;locus_tag=GGCAGAPI_01607;product=DNA topoisomerase 4 subunit B
1	Prodigal:2.6	CDS	1657647	1658255	.	+	0	ID=GGCAGAPI_01608;eC_number=2.3.1.-;Name=plsY;dbxref=COG:COG0344;gene=plsY;inference=ab initio prediction:Prodigal:2.6,similar to AA sequence:UniProtKB:Q45064;locus_tag=GGCAGAPI_01608;product=Glycerol-3-phosphate acyltransferase
1	Prodigal:2.6	CDS	1658499	1658795	.	+	0	ID=GGCAGAPI_01609;inference=ab initio prediction:Prodigal:2.6,similar to AA sequence:UniProtKB:Q7A5S4;locus_tag=GGCAGAPI_01609;product=putative protein
1	Prodigal:2.6	CDS	1658846	1659313	.	-	0	ID=GGCAGAPI_01610;eC_number=3.1.-.-;dbxref=COG:COG0824;inference=ab initio prediction:Prodigal:2.6,similar to AA sequence:UniProtKB:O67466;locus_tag=GGCAGAPI_01610;product=Putative esterase
1	Prodigal:2.6	CDS	1659436	1662141	.	-	0	ID=GGCAGAPI_01611;eC_number=4.2.1.3;Name=acnA;gene=acnA;inference=ab initio prediction:Prodigal:2.6,similar to AA sequence:UniProtKB:P99148;locus_tag=GGCAGAPI_01611;product=Aconitate hydratase A
1	Prodigal:2.6	CDS	1662562	1664202	.	-	0	ID=GGCAGAPI_01612;Name=opuD;dbxref=COG:COG1292;gene=opuD;inference=ab initio prediction:Prodigal:2.6,similar to AA sequence:UniProtKB:P54417;locus_tag=GGCAGAPI_01612;product=Glycine betaine transporter OpuD
1	Prodigal:2.6	CDS	1664369	1664764	.	+	0	ID=GGCAGAPI_01613;Name=mscL;gene=mscL;inference=ab initio prediction:Prodigal:2.6,similar to AA sequence:UniProtKB:P68805;locus_tag=GGCAGAPI_01613;product=Large-conductance mechanosensitive channel
1	Prodigal:2.6	CDS	1664882	1667911	.	-	0	ID=GGCAGAPI_01614;Name=sbcC;gene=sbcC;inference=ab initio prediction:Prodigal:2.6,similar to AA sequence:UniProtKB:A6QGP8;locus_tag=GGCAGAPI_01614;product=Nuclease SbcCD subunit C
1	Prodigal:2.6	CDS	1667915	1669039	.	-	0	ID=GGCAGAPI_01615;Name=sbcD;dbxref=COG:COG0420;gene=sbcD;inference=ab initio prediction:Prodigal:2.6,similar to AA sequence:UniProtKB:Q2FYT4;locus_tag=GGCAGAPI_01615;product=Nuclease SbcCD subunit D
1	Prodigal:2.6	CDS	1669147	1669635	.	-	0	ID=GGCAGAPI_01616;inference=ab initio prediction:Prodigal:2.6;locus_tag=GGCAGAPI_01616;product=hypothetical protein
1	Prodigal:2.6	CDS	1669846	1670073	.	-	0	ID=GGCAGAPI_01617;inference=ab initio prediction:Prodigal:2.6,similar to AA sequence:UniProtKB:P67291;locus_tag=GGCAGAPI_01617;note=UPF0154 protein SA1178;product=hypothetical protein
1	Prodigal:2.6	CDS	1670280	1672268	.	-	0	ID=GGCAGAPI_01618;eC_number=2.2.1.1;Name=tkt;gene=tkt;inference=ab initio prediction:Prodigal:2.6,similar to AA sequence:UniProtKB:P99161;locus_tag=GGCAGAPI_01618;product=Transketolase
1	Prodigal:2.6	CDS	1672500	1672736	.	-	0	ID=GGCAGAPI_01619;inference=ab initio prediction:Prodigal:2.6,similar to AA sequence:UniProtKB:P60076;locus_tag=GGCAGAPI_01619;note=UPF0291 protein SA1176;product=hypothetical protein
1	Prodigal:2.6	CDS	1672897	1673130	.	-	0	ID=GGCAGAPI_01620;inference=ab initio prediction:Prodigal:2.6;locus_tag=GGCAGAPI_01620;product=hypothetical protein
1	Prodigal:2.6	CDS	1673274	1673894	.	+	0	ID=GGCAGAPI_01621;eC_number=3.4.21.88;Name=lexA;dbxref=COG:COG1974;gene=lexA;inference=ab initio prediction:Prodigal:2.6,similar to AA sequence:UniProtKB:P31080;locus_tag=GGCAGAPI_01621;product=LexA repressor
1	Prodigal:2.6	CDS	1674092	1674193	.	-	0	ID=GGCAGAPI_01622;inference=ab initio prediction:Prodigal:2.6;locus_tag=GGCAGAPI_01622;product=hypothetical protein
1	Prodigal:2.6	CDS	1674248	1675189	.	-	0	ID=GGCAGAPI_01623;inference=ab initio prediction:Prodigal:2.6;locus_tag=GGCAGAPI_01623;product=hypothetical protein
1	Prodigal:2.6	CDS	1675287	1676264	.	-	0	ID=GGCAGAPI_01624;eC_number=1.7.1.7;Name=guaC;gene=guaC;inference=ab initio prediction:Prodigal:2.6,similar to AA sequence:UniProtKB:P60563;locus_tag=GGCAGAPI_01624;product=GMP reductase
1	Prodigal:2.6	CDS	1676418	1676687	.	-	0	ID=GGCAGAPI_01625;Name=rpsN2;dbxref=COG:COG0199;gene=rpsN2;inference=ab initio prediction:Prodigal:2.6,similar to AA sequence:UniProtKB:O31587;locus_tag=GGCAGAPI_01625;product=Alternate 30S ribosomal protein S14
1	Prodigal:2.6	CDS	1676852	1677001	.	-	0	ID=GGCAGAPI_01626;Name=rpmG1;dbxref=COG:COG0267;gene=rpmG1;inference=ab initio prediction:Prodigal:2.6,similar to AA sequence:UniProtKB:Q2FYU6;locus_tag=GGCAGAPI_01626;product=50S ribosomal protein L33 1
1	Prodigal:2.6	CDS	1677091	1678605	.	-	0	ID=GGCAGAPI_01627;eC_number=1.11.1.6;Name=katA;dbxref=COG:COG0753;gene=katA;inference=ab initio prediction:Prodigal:2.6,similar to AA sequence:UniProtKB:Q2FYU7;locus_tag=GGCAGAPI_01627;product=Catalase
1	Prodigal:2.6	CDS	1678836	1680284	.	+	0	ID=GGCAGAPI_01628;Name=lysP_2;dbxref=COG:COG0833;gene=lysP_2;inference=ab initio prediction:Prodigal:2.6,similar to AA sequence:UniProtKB:P25737;locus_tag=GGCAGAPI_01628;product=Lysine-specific permease
1	Prodigal:2.6	CDS	1680590	1680904	.	+	0	ID=GGCAGAPI_01629;inference=ab initio prediction:Prodigal:2.6;locus_tag=GGCAGAPI_01629;product=hypothetical protein
1	Prodigal:2.6	CDS	1681236	1682042	.	-	0	ID=GGCAGAPI_01630;eC_number=3.1.3.-;inference=ab initio prediction:Prodigal:2.6,similar to AA sequence:UniProtKB:Q5XD45;locus_tag=GGCAGAPI_01630;product=Putative phosphatase
1	Prodigal:2.6	CDS	1682105	1683025	.	-	0	ID=GGCAGAPI_01631;eC_number=2.7.1.39;Name=thrB_1;dbxref=COG:COG0083;gene=thrB_1;inference=ab initio prediction:Prodigal:2.6,similar to AA sequence:UniProtKB:Q8Y4A6;locus_tag=GGCAGAPI_01631;product=Homoserine kinase
1	Prodigal:2.6	CDS	1683027	1684091	.	-	0	ID=GGCAGAPI_01632;eC_number=4.2.3.1;Name=thrC;dbxref=COG:COG0498;gene=thrC;inference=ab initio prediction:Prodigal:2.6,similar to AA sequence:UniProtKB:A0R220;locus_tag=GGCAGAPI_01632;product=Threonine synthase
1	Prodigal:2.6	CDS	1684097	1685377	.	-	0	ID=GGCAGAPI_01633;eC_number=1.1.1.3;Name=hom;dbxref=COG:COG0460;gene=hom;inference=ab initio prediction:Prodigal:2.6,similar to AA sequence:UniProtKB:P19582;locus_tag=GGCAGAPI_01633;product=Homoserine dehydrogenase
1	Prodigal:2.6	CDS	1685566	1686942	.	+	0	ID=GGCAGAPI_01634;eC_number=2.7.2.4;Name=yclM;dbxref=COG:COG0527;gene=yclM;inference=ab initio prediction:Prodigal:2.6,similar to AA sequence:UniProtKB:P94417;locus_tag=GGCAGAPI_01634;product=Aspartokinase 3
1	Prodigal:2.6	CDS	1687020	1687619	.	-	0	ID=GGCAGAPI_01635;inference=ab initio prediction:Prodigal:2.6;locus_tag=GGCAGAPI_01635;product=hypothetical protein
1	Prodigal:2.6	CDS	1687946	1688818	.	+	0	ID=GGCAGAPI_01636;inference=ab initio prediction:Prodigal:2.6;locus_tag=GGCAGAPI_01636;product=hypothetical protein
1	Prodigal:2.6	CDS	1689554	1690075	.	-	0	ID=GGCAGAPI_01637;eC_number=3.1.31.1;Name=nucH_2;gene=nucH_2;inference=ab initio prediction:Prodigal:2.6,similar to AA sequence:UniProtKB:P43270;locus_tag=GGCAGAPI_01637;product=Thermonuclease
1	Prodigal:2.6	CDS	1690234	1690443	.	+	0	ID=GGCAGAPI_01638;inference=ab initio prediction:Prodigal:2.6;locus_tag=GGCAGAPI_01638;product=hypothetical protein
1	Prodigal:2.6	CDS	1690612	1691214	.	-	0	ID=GGCAGAPI_01639;Name=desR;dbxref=COG:COG2197;gene=desR;inference=ab initio prediction:Prodigal:2.6,similar to AA sequence:UniProtKB:O34723;locus_tag=GGCAGAPI_01639;product=Transcriptional regulatory protein DesR
1	Prodigal:2.6	CDS	1691211	1692305	.	-	0	ID=GGCAGAPI_01640;eC_number=2.7.13.3;Name=desK;dbxref=COG:COG4585;gene=desK;inference=ab initio prediction:Prodigal:2.6,similar to AA sequence:UniProtKB:O34757;locus_tag=GGCAGAPI_01640;product=Sensor histidine kinase DesK
1	Prodigal:2.6	CDS	1692305	1693036	.	-	0	ID=GGCAGAPI_01641;inference=ab initio prediction:Prodigal:2.6;locus_tag=GGCAGAPI_01641;product=hypothetical protein
1	Prodigal:2.6	CDS	1693033	1693908	.	-	0	ID=GGCAGAPI_01642;eC_number=3.6.3.25;Name=cysA_2;dbxref=COG:COG1118;gene=cysA_2;inference=ab initio prediction:Prodigal:2.6,similar to AA sequence:UniProtKB:P16676;locus_tag=GGCAGAPI_01642;product=Sulfate/thiosulfate import ATP-binding protein CysA
1	Prodigal:2.6	CDS	1694086	1695558	.	-	0	ID=GGCAGAPI_01643;eC_number=2.7.8.-;Name=cls_2;gene=cls_2;inference=ab initio prediction:Prodigal:2.6,similar to AA sequence:UniProtKB:P63801;locus_tag=GGCAGAPI_01643;product=Cardiolipin synthase
1	Prodigal:2.6	CDS	1695616	1695813	.	-	0	ID=GGCAGAPI_01644;inference=ab initio prediction:Prodigal:2.6;locus_tag=GGCAGAPI_01644;product=hypothetical protein
1	Prodigal:2.6	CDS	1696127	1697152	.	+	0	ID=GGCAGAPI_01645;eC_number=4.1.2.48;Name=ltaE;gene=ltaE;inference=ab initio prediction:Prodigal:2.6,similar to AA sequence:UniProtKB:O50584;locus_tag=GGCAGAPI_01645;product=Low specificity L-threonine aldolase
1	Prodigal:2.6	CDS	1697222	1697905	.	+	0	ID=GGCAGAPI_01646;inference=ab initio prediction:Prodigal:2.6;locus_tag=GGCAGAPI_01646;product=hypothetical protein
1	Prodigal:2.6	CDS	1698156	1698539	.	-	0	ID=GGCAGAPI_01647;inference=ab initio prediction:Prodigal:2.6;locus_tag=GGCAGAPI_01647;product=hypothetical protein
1	Prodigal:2.6	CDS	1698536	1698703	.	-	0	ID=GGCAGAPI_01648;inference=ab initio prediction:Prodigal:2.6;locus_tag=GGCAGAPI_01648;product=hypothetical protein
1	Prodigal:2.6	CDS	1698864	1699058	.	-	0	ID=GGCAGAPI_01649;inference=ab initio prediction:Prodigal:2.6;locus_tag=GGCAGAPI_01649;product=hypothetical protein
1	Prodigal:2.6	CDS	1699060	1699413	.	-	0	ID=GGCAGAPI_01650;inference=ab initio prediction:Prodigal:2.6;locus_tag=GGCAGAPI_01650;product=hypothetical protein
1	Prodigal:2.6	CDS	1699456	1700103	.	-	0	ID=GGCAGAPI_01651;inference=ab initio prediction:Prodigal:2.6;locus_tag=GGCAGAPI_01651;product=hypothetical protein
1	Prodigal:2.6	CDS	1700606	1700818	.	-	0	ID=GGCAGAPI_01652;inference=ab initio prediction:Prodigal:2.6;locus_tag=GGCAGAPI_01652;product=hypothetical protein
1	Prodigal:2.6	CDS	1700991	1701125	.	-	0	ID=GGCAGAPI_01653;inference=ab initio prediction:Prodigal:2.6;locus_tag=GGCAGAPI_01653;product=hypothetical protein
1	Prodigal:2.6	CDS	1701208	1701939	.	-	0	ID=GGCAGAPI_01654;inference=ab initio prediction:Prodigal:2.6;locus_tag=GGCAGAPI_01654;product=hypothetical protein
1	Prodigal:2.6	CDS	1701946	1702719	.	-	0	ID=GGCAGAPI_01655;inference=ab initio prediction:Prodigal:2.6;locus_tag=GGCAGAPI_01655;product=hypothetical protein
1	Prodigal:2.6	CDS	1702898	1703815	.	-	0	ID=GGCAGAPI_01656;inference=ab initio prediction:Prodigal:2.6;locus_tag=GGCAGAPI_01656;product=hypothetical protein
1	Prodigal:2.6	CDS	1703855	1704250	.	-	0	ID=GGCAGAPI_01657;inference=ab initio prediction:Prodigal:2.6;locus_tag=GGCAGAPI_01657;product=hypothetical protein
1	Prodigal:2.6	CDS	1704274	1705551	.	-	0	ID=GGCAGAPI_01658;inference=ab initio prediction:Prodigal:2.6;locus_tag=GGCAGAPI_01658;product=hypothetical protein
1	Prodigal:2.6	CDS	1705569	1706585	.	-	0	ID=GGCAGAPI_01659;inference=ab initio prediction:Prodigal:2.6;locus_tag=GGCAGAPI_01659;product=hypothetical protein
1	Prodigal:2.6	CDS	1706598	1707194	.	-	0	ID=GGCAGAPI_01660;inference=ab initio prediction:Prodigal:2.6;locus_tag=GGCAGAPI_01660;product=hypothetical protein
1	Prodigal:2.6	CDS	1707178	1707399	.	-	0	ID=GGCAGAPI_01661;inference=ab initio prediction:Prodigal:2.6;locus_tag=GGCAGAPI_01661;product=hypothetical protein
1	Prodigal:2.6	CDS	1707386	1708564	.	-	0	ID=GGCAGAPI_01662;inference=ab initio prediction:Prodigal:2.6;locus_tag=GGCAGAPI_01662;product=hypothetical protein
1	Prodigal:2.6	CDS	1708577	1709401	.	-	0	ID=GGCAGAPI_01663;inference=ab initio prediction:Prodigal:2.6;locus_tag=GGCAGAPI_01663;product=hypothetical protein
1	Prodigal:2.6	CDS	1709403	1713893	.	-	0	ID=GGCAGAPI_01664;Name=yqbO;dbxref=COG:COG3953;gene=yqbO;inference=ab initio prediction:Prodigal:2.6,similar to AA sequence:UniProtKB:P45931;locus_tag=GGCAGAPI_01664;product=putative protein YqbO
1	Prodigal:2.6	CDS	1713914	1714045	.	-	0	ID=GGCAGAPI_01665;inference=ab initio prediction:Prodigal:2.6;locus_tag=GGCAGAPI_01665;product=hypothetical protein
1	Prodigal:2.6	CDS	1714066	1714416	.	-	0	ID=GGCAGAPI_01666;inference=ab initio prediction:Prodigal:2.6;locus_tag=GGCAGAPI_01666;product=hypothetical protein
1	Prodigal:2.6	CDS	1714440	1715099	.	-	0	ID=GGCAGAPI_01667;inference=ab initio prediction:Prodigal:2.6;locus_tag=GGCAGAPI_01667;product=hypothetical protein
1	Prodigal:2.6	CDS	1715111	1715500	.	-	0	ID=GGCAGAPI_01668;inference=ab initio prediction:Prodigal:2.6;locus_tag=GGCAGAPI_01668;product=hypothetical protein
1	Prodigal:2.6	CDS	1715497	1715910	.	-	0	ID=GGCAGAPI_01669;inference=ab initio prediction:Prodigal:2.6;locus_tag=GGCAGAPI_01669;product=hypothetical protein
1	Prodigal:2.6	CDS	1715910	1716254	.	-	0	ID=GGCAGAPI_01670;inference=ab initio prediction:Prodigal:2.6;locus_tag=GGCAGAPI_01670;product=hypothetical protein
1	Prodigal:2.6	CDS	1716259	1716597	.	-	0	ID=GGCAGAPI_01671;inference=ab initio prediction:Prodigal:2.6;locus_tag=GGCAGAPI_01671;product=hypothetical protein
1	Prodigal:2.6	CDS	1716607	1716894	.	-	0	ID=GGCAGAPI_01672;inference=ab initio prediction:Prodigal:2.6;locus_tag=GGCAGAPI_01672;product=hypothetical protein
1	Prodigal:2.6	CDS	1716908	1718158	.	-	0	ID=GGCAGAPI_01673;inference=ab initio prediction:Prodigal:2.6;locus_tag=GGCAGAPI_01673;product=hypothetical protein
1	Prodigal:2.6	CDS	1718151	1718795	.	-	0	ID=GGCAGAPI_01674;inference=ab initio prediction:Prodigal:2.6;locus_tag=GGCAGAPI_01674;product=hypothetical protein
1	Prodigal:2.6	CDS	1718785	1720011	.	-	0	ID=GGCAGAPI_01675;inference=ab initio prediction:Prodigal:2.6;locus_tag=GGCAGAPI_01675;product=hypothetical protein
1	Prodigal:2.6	CDS	1720026	1721750	.	-	0	ID=GGCAGAPI_01676;inference=ab initio prediction:Prodigal:2.6;locus_tag=GGCAGAPI_01676;product=hypothetical protein
1	Prodigal:2.6	CDS	1721734	1722135	.	-	0	ID=GGCAGAPI_01677;inference=ab initio prediction:Prodigal:2.6;locus_tag=GGCAGAPI_01677;product=hypothetical protein
1	Prodigal:2.6	CDS	1722256	1722612	.	-	0	ID=GGCAGAPI_01678;inference=ab initio prediction:Prodigal:2.6;locus_tag=GGCAGAPI_01678;product=hypothetical protein
1	Prodigal:2.6	CDS	1722667	1723509	.	-	0	ID=GGCAGAPI_01679;inference=ab initio prediction:Prodigal:2.6;locus_tag=GGCAGAPI_01679;product=hypothetical protein
1	Prodigal:2.6	CDS	1723537	1724037	.	-	0	ID=GGCAGAPI_01680;inference=ab initio prediction:Prodigal:2.6;locus_tag=GGCAGAPI_01680;product=hypothetical protein
1	Prodigal:2.6	CDS	1724212	1724436	.	+	0	ID=GGCAGAPI_01681;inference=ab initio prediction:Prodigal:2.6;locus_tag=GGCAGAPI_01681;product=hypothetical protein
1	Prodigal:2.6	CDS	1725107	1725406	.	-	0	ID=GGCAGAPI_01682;inference=ab initio prediction:Prodigal:2.6;locus_tag=GGCAGAPI_01682;product=hypothetical protein
1	Prodigal:2.6	CDS	1725457	1725804	.	-	0	ID=GGCAGAPI_01683;inference=ab initio prediction:Prodigal:2.6;locus_tag=GGCAGAPI_01683;product=hypothetical protein
1	Prodigal:2.6	CDS	1725810	1726712	.	-	0	ID=GGCAGAPI_01684;inference=ab initio prediction:Prodigal:2.6;locus_tag=GGCAGAPI_01684;product=hypothetical protein
1	Prodigal:2.6	CDS	1726742	1727137	.	-	0	ID=GGCAGAPI_01685;Name=ssbA_2;dbxref=COG:COG0629;gene=ssbA_2;inference=ab initio prediction:Prodigal:2.6,similar to AA sequence:UniProtKB:P37455;locus_tag=GGCAGAPI_01685;product=Single-stranded DNA-binding protein A
1	Prodigal:2.6	CDS	1727151	1727417	.	-	0	ID=GGCAGAPI_01686;inference=ab initio prediction:Prodigal:2.6;locus_tag=GGCAGAPI_01686;product=hypothetical protein
1	Prodigal:2.6	CDS	1727480	1727671	.	-	0	ID=GGCAGAPI_01687;inference=ab initio prediction:Prodigal:2.6;locus_tag=GGCAGAPI_01687;product=hypothetical protein
1	Prodigal:2.6	CDS	1727686	1727895	.	-	0	ID=GGCAGAPI_01688;inference=ab initio prediction:Prodigal:2.6;locus_tag=GGCAGAPI_01688;product=hypothetical protein
1	Prodigal:2.6	CDS	1727961	1728164	.	+	0	ID=GGCAGAPI_01689;inference=ab initio prediction:Prodigal:2.6;locus_tag=GGCAGAPI_01689;product=hypothetical protein
1	Prodigal:2.6	CDS	1728153	1728317	.	-	0	ID=GGCAGAPI_01690;inference=ab initio prediction:Prodigal:2.6;locus_tag=GGCAGAPI_01690;product=hypothetical protein
1	Prodigal:2.6	CDS	1728317	1728472	.	-	0	ID=GGCAGAPI_01691;inference=ab initio prediction:Prodigal:2.6;locus_tag=GGCAGAPI_01691;product=hypothetical protein
1	Prodigal:2.6	CDS	1728494	1728772	.	-	0	ID=GGCAGAPI_01692;inference=ab initio prediction:Prodigal:2.6;locus_tag=GGCAGAPI_01692;product=hypothetical protein
1	Prodigal:2.6	CDS	1728800	1729036	.	-	0	ID=GGCAGAPI_01693;inference=ab initio prediction:Prodigal:2.6;locus_tag=GGCAGAPI_01693;product=hypothetical protein
1	Prodigal:2.6	CDS	1729201	1729551	.	+	0	ID=GGCAGAPI_01694;inference=ab initio prediction:Prodigal:2.6;locus_tag=GGCAGAPI_01694;product=hypothetical protein
1	Prodigal:2.6	CDS	1729721	1730092	.	+	0	ID=GGCAGAPI_01695;inference=ab initio prediction:Prodigal:2.6;locus_tag=GGCAGAPI_01695;product=hypothetical protein
1	Prodigal:2.6	CDS	1730135	1731259	.	+	0	ID=GGCAGAPI_01696;Name=xerC_8;dbxref=COG:COG4974;gene=xerC_8;inference=ab initio prediction:Prodigal:2.6,similar to AA sequence:UniProtKB:P39776;locus_tag=GGCAGAPI_01696;product=Tyrosine recombinase XerC
1	Prodigal:2.6	CDS	1731404	1732744	.	-	0	ID=GGCAGAPI_01697;eC_number=6.3.1.2;Name=glnA;gene=glnA;inference=ab initio prediction:Prodigal:2.6,similar to AA sequence:UniProtKB:P99095;locus_tag=GGCAGAPI_01697;product=Glutamine synthetase
1	Prodigal:2.6	CDS	1732763	1733128	.	-	0	ID=GGCAGAPI_01698;Name=glnR;dbxref=COG:COG0789;gene=glnR;inference=ab initio prediction:Prodigal:2.6,similar to AA sequence:UniProtKB:P37582;locus_tag=GGCAGAPI_01698;product=HTH-type transcriptional regulator GlnR
1	Prodigal:2.6	CDS	1733609	1734847	.	-	0	ID=GGCAGAPI_01699;inference=ab initio prediction:Prodigal:2.6;locus_tag=GGCAGAPI_01699;product=hypothetical protein
1	Prodigal:2.6	CDS	1734863	1736104	.	-	0	ID=GGCAGAPI_01700;Name=hflX;dbxref=COG:COG2262;gene=hflX;inference=ab initio prediction:Prodigal:2.6,similar to AA sequence:UniProtKB:P25519;locus_tag=GGCAGAPI_01700;product=GTPase HflX
1	Prodigal:2.6	CDS	1736214	1736690	.	+	0	ID=GGCAGAPI_01701;Name=bsaA_2;gene=bsaA_2;inference=ab initio prediction:Prodigal:2.6,similar to AA sequence:UniProtKB:P99097;locus_tag=GGCAGAPI_01701;product=Glutathione peroxidase BsaA
1	Prodigal:2.6	CDS	1736912	1737151	.	-	0	ID=GGCAGAPI_01702;Name=hfq;dbxref=COG:COG1923;gene=hfq;inference=ab initio prediction:Prodigal:2.6,similar to AA sequence:UniProtKB:O31796;locus_tag=GGCAGAPI_01702;product=RNA-binding protein Hfq
1	Prodigal:2.6	CDS	1737105	1738103	.	-	0	ID=GGCAGAPI_01703;eC_number=2.5.1.75;Name=miaA;dbxref=COG:COG0324;gene=miaA;inference=ab initio prediction:Prodigal:2.6,similar to AA sequence:UniProtKB:Q8CQL3;locus_tag=GGCAGAPI_01703;product=tRNA dimethylallyltransferase
1	Prodigal:2.6	CDS	1738115	1739041	.	-	0	ID=GGCAGAPI_01704;eC_number=3.1.1.23;dbxref=COG:COG2267;inference=ab initio prediction:Prodigal:2.6,similar to AA sequence:UniProtKB:A0QNZ7;locus_tag=GGCAGAPI_01704;product=Monoacylglycerol lipase
1	Prodigal:2.6	CDS	1739265	1740938	.	-	0	ID=GGCAGAPI_01705;eC_number=1.1.5.3;Name=glpD;gene=glpD;inference=ab initio prediction:Prodigal:2.6,similar to AA sequence:UniProtKB:Q7A5V7;locus_tag=GGCAGAPI_01705;product=Aerobic glycerol-3-phosphate dehydrogenase
1	Prodigal:2.6	CDS	1741115	1742614	.	-	0	ID=GGCAGAPI_01706;eC_number=2.7.1.30;Name=glpK;dbxref=COG:COG0554;gene=glpK;inference=ab initio prediction:Prodigal:2.6,similar to AA sequence:UniProtKB:Q5HGD2;locus_tag=GGCAGAPI_01706;product=Glycerol kinase
1	Prodigal:2.6	CDS	1742768	1743592	.	-	0	ID=GGCAGAPI_01707;Name=glpF;dbxref=COG:COG0580;gene=glpF;inference=ab initio prediction:Prodigal:2.6,similar to AA sequence:UniProtKB:P18156;locus_tag=GGCAGAPI_01707;product=Glycerol uptake facilitator protein
1	Prodigal:2.6	CDS	1743967	1744500	.	-	0	ID=GGCAGAPI_01708;Name=glpP;dbxref=COG:COG1954;gene=glpP;inference=ab initio prediction:Prodigal:2.6,similar to AA sequence:UniProtKB:P30300;locus_tag=GGCAGAPI_01708;product=Glycerol uptake operon antiterminator regulatory protein
1	Prodigal:2.6	CDS	1744514	1746451	.	-	0	ID=GGCAGAPI_01709;Name=mutL;gene=mutL;inference=ab initio prediction:Prodigal:2.6,similar to AA sequence:UniProtKB:P65492;locus_tag=GGCAGAPI_01709;product=DNA mismatch repair protein MutL
1	Prodigal:2.6	CDS	1746466	1749087	.	-	0	ID=GGCAGAPI_01710;Name=mutS_2;dbxref=COG:COG0249;gene=mutS_2;inference=ab initio prediction:Prodigal:2.6,similar to AA sequence:UniProtKB:P0A1Y0;locus_tag=GGCAGAPI_01710;product=DNA mismatch repair protein MutS
1	Prodigal:2.6	CDS	1749285	1749779	.	-	0	ID=GGCAGAPI_01711;inference=ab initio prediction:Prodigal:2.6;locus_tag=GGCAGAPI_01711;product=hypothetical protein
1	Prodigal:2.6	CDS	1749803	1750168	.	-	0	ID=GGCAGAPI_01712;Name=ymcA;dbxref=COG:COG4550;gene=ymcA;inference=ab initio prediction:Prodigal:2.6,similar to AA sequence:UniProtKB:O31779;locus_tag=GGCAGAPI_01712;product=putative protein YmcA
1	Prodigal:2.6	CDS	1750170	1751714	.	-	0	ID=GGCAGAPI_01713;eC_number=2.8.4.3;Name=miaB;gene=miaB;inference=ab initio prediction:Prodigal:2.6,similar to AA sequence:UniProtKB:Q7A5W3;locus_tag=GGCAGAPI_01713;product=tRNA-2-methylthio-N(6)-dimethylallyladenosine synthase
1	Prodigal:2.6	CDS	1752057	1752347	.	-	0	ID=GGCAGAPI_01714;inference=ab initio prediction:Prodigal:2.6;locus_tag=GGCAGAPI_01714;product=hypothetical protein
1	Prodigal:2.6	CDS	1752404	1753021	.	-	0	ID=GGCAGAPI_01715;inference=ab initio prediction:Prodigal:2.6,similar to AA sequence:UniProtKB:O31815;locus_tag=GGCAGAPI_01715;note=UPF0714 protein YndL;product=hypothetical protein
1	Prodigal:2.6	CDS	1753607	1754473	.	-	0	ID=GGCAGAPI_01716;eC_number=1.2.7.3;Name=korB;dbxref=COG:COG1013;gene=korB;inference=ab initio prediction:Prodigal:2.6,similar to AA sequence:UniProtKB:O53181;locus_tag=GGCAGAPI_01716;product=2-oxoglutarate oxidoreductase subunit KorB
1	Prodigal:2.6	CDS	1754474	1756234	.	-	0	ID=GGCAGAPI_01717;eC_number=1.2.7.3;Name=korA;dbxref=COG:COG0674;gene=korA;inference=ab initio prediction:Prodigal:2.6,similar to AA sequence:UniProtKB:O53182;locus_tag=GGCAGAPI_01717;product=2-oxoglutarate oxidoreductase subunit KorA
1	Prodigal:2.6	CDS	1756347	1757141	.	-	0	ID=GGCAGAPI_01718;eC_number=3.1.4.16;Name=ymdB;dbxref=COG:COG1692;gene=ymdB;inference=ab initio prediction:Prodigal:2.6,similar to AA sequence:UniProtKB:O31775;locus_tag=GGCAGAPI_01718;product=2'%2C3'-cyclic-nucleotide 2'-phosphodiesterase
1	Prodigal:2.6	CDS	1757305	1757520	.	+	0	ID=GGCAGAPI_01719;inference=ab initio prediction:Prodigal:2.6;locus_tag=GGCAGAPI_01719;product=hypothetical protein
1	Prodigal:2.6	CDS	1757609	1759168	.	-	0	ID=GGCAGAPI_01720;eC_number=3.1.-.-;Name=rny;dbxref=COG:COG1418;gene=rny;inference=ab initio prediction:Prodigal:2.6,similar to AA sequence:UniProtKB:Q2FZ08;locus_tag=GGCAGAPI_01720;product=Ribonuclease Y
1	Prodigal:2.6	CDS	1759394	1760443	.	-	0	ID=GGCAGAPI_01721;Name=recA;gene=recA;inference=ab initio prediction:Prodigal:2.6,similar to AA sequence:UniProtKB:P68844;locus_tag=GGCAGAPI_01721;product=Protein RecA
1	Prodigal:2.6	CDS	1760614	1761759	.	-	0	ID=GGCAGAPI_01722;Name=cinA;dbxref=COG:COG1058;gene=cinA;inference=ab initio prediction:Prodigal:2.6,similar to AA sequence:UniProtKB:P54184;locus_tag=GGCAGAPI_01722;product=Putative competence-damage inducible protein
1	Prodigal:2.6	CDS	1762207	1762788	.	-	0	ID=GGCAGAPI_01723;eC_number=2.7.8.5;Name=pgsA;gene=pgsA;inference=ab initio prediction:Prodigal:2.6,similar to AA sequence:UniProtKB:P63756;locus_tag=GGCAGAPI_01723;product=CDP-diacylglycerol--glycerol-3-phosphate 3-phosphatidyltransferase
1	Prodigal:2.6	CDS	1762817	1763209	.	-	0	ID=GGCAGAPI_01724;Name=rodZ;dbxref=COG:COG1426;gene=rodZ;inference=ab initio prediction:Prodigal:2.6,similar to AA sequence:UniProtKB:P27434;locus_tag=GGCAGAPI_01724;product=Cytoskeleton protein RodZ
1	Prodigal:2.6	CDS	1763228	1764055	.	-	0	ID=GGCAGAPI_01725;inference=ab initio prediction:Prodigal:2.6;locus_tag=GGCAGAPI_01725;product=hypothetical protein
1	Prodigal:2.6	CDS	1764208	1764912	.	-	0	ID=GGCAGAPI_01726;eC_number=1.1.1.100;Name=fabG_1;gene=fabG_1;inference=ab initio prediction:Prodigal:2.6,similar to AA sequence:UniProtKB:P0AEK2;locus_tag=GGCAGAPI_01726;product=3-oxoacyl-[acyl-carrier-protein] reductase FabG
1	Prodigal:2.6	CDS	1764909	1766198	.	-	0	ID=GGCAGAPI_01727;eC_number=3.4.24.-;Name=albF;dbxref=COG:COG0612;gene=albF;inference=ab initio prediction:Prodigal:2.6,similar to AA sequence:UniProtKB:P71006;locus_tag=GGCAGAPI_01727;product=Putative zinc protease AlbF
1	Prodigal:2.6	CDS	1766198	1767469	.	-	0	ID=GGCAGAPI_01728;eC_number=3.4.24.-;dbxref=COG:COG0612;inference=ab initio prediction:Prodigal:2.6,similar to AA sequence:UniProtKB:P9WHT5;locus_tag=GGCAGAPI_01728;product=putative zinc protease
1	Prodigal:2.6	CDS	1767500	1768213	.	-	0	ID=GGCAGAPI_01729;inference=ab initio prediction:Prodigal:2.6;locus_tag=GGCAGAPI_01729;product=hypothetical protein
1	Prodigal:2.6	CDS	1768216	1770609	.	-	0	ID=GGCAGAPI_01730;Name=ftsK;gene=ftsK;inference=ab initio prediction:Prodigal:2.6,similar to AA sequence:UniProtKB:P64165;locus_tag=GGCAGAPI_01730;product=DNA translocase FtsK
1	Prodigal:2.6	CDS	1770875	1772581	.	-	0	ID=GGCAGAPI_01731;eC_number=3.1.-.-;Name=rnj2;gene=rnj2;inference=ab initio prediction:Prodigal:2.6,similar to AA sequence:UniProtKB:Q6GHG0;locus_tag=GGCAGAPI_01731;product=Ribonuclease J 2
1	Prodigal:2.6	CDS	1772916	1775021	.	-	0	ID=GGCAGAPI_01732;eC_number=2.7.7.8;Name=pnp;dbxref=COG:COG1185;gene=pnp;inference=ab initio prediction:Prodigal:2.6,similar to AA sequence:UniProtKB:Q2FZ20;locus_tag=GGCAGAPI_01732;product=Polyribonucleotide nucleotidyltransferase
1	Prodigal:2.6	CDS	1775153	1775422	.	-	0	ID=GGCAGAPI_01733;Name=rpsO;dbxref=COG:COG0184;gene=rpsO;inference=ab initio prediction:Prodigal:2.6,similar to AA sequence:UniProtKB:Q2G2Q1;locus_tag=GGCAGAPI_01733;product=30S ribosomal protein S15
1	Prodigal:2.6	CDS	1775542	1776513	.	-	0	ID=GGCAGAPI_01734;Name=ribF;dbxref=COG:COG0196;gene=ribF;inference=ab initio prediction:Prodigal:2.6,similar to AA sequence:UniProtKB:P0AG40;locus_tag=GGCAGAPI_01734;product=Riboflavin biosynthesis protein RibF
1	Prodigal:2.6	CDS	1776529	1777446	.	-	0	ID=GGCAGAPI_01735;eC_number=5.4.99.25;Name=truB;gene=truB;inference=ab initio prediction:Prodigal:2.6,similar to AA sequence:UniProtKB:P65855;locus_tag=GGCAGAPI_01735;product=tRNA pseudouridine synthase B
1	Prodigal:2.6	CDS	1777584	1777934	.	-	0	ID=GGCAGAPI_01736;Name=rbfA;gene=rbfA;inference=ab initio prediction:Prodigal:2.6,similar to AA sequence:UniProtKB:P65967;locus_tag=GGCAGAPI_01736;product=Ribosome-binding factor A
1	Prodigal:2.6	CDS	1778237	1780399	.	-	0	ID=GGCAGAPI_01737;Name=infB;gene=infB;inference=ab initio prediction:Prodigal:2.6,similar to AA sequence:UniProtKB:P65134;locus_tag=GGCAGAPI_01737;product=Translation initiation factor IF-2
1	Prodigal:2.6	CDS	1780404	1780721	.	-	0	ID=GGCAGAPI_01738;Name=rplGA;dbxref=COG:COG1358;gene=rplGA;inference=ab initio prediction:Prodigal:2.6,similar to AA sequence:UniProtKB:P32729;locus_tag=GGCAGAPI_01738;product=putative ribosomal protein YlxQ
1	Prodigal:2.6	CDS	1780721	1781005	.	-	0	ID=GGCAGAPI_01739;inference=ab initio prediction:Prodigal:2.6;locus_tag=GGCAGAPI_01739;product=hypothetical protein
1	Prodigal:2.6	CDS	1781023	1782246	.	-	0	ID=GGCAGAPI_01740;Name=nusA;dbxref=COG:COG0195;gene=nusA;inference=ab initio prediction:Prodigal:2.6,similar to AA sequence:UniProtKB:P32727;locus_tag=GGCAGAPI_01740;product=Transcription termination/antitermination protein NusA
1	Prodigal:2.6	CDS	1782267	1782734	.	-	0	ID=GGCAGAPI_01741;Name=rimP;dbxref=COG:COG0779;gene=rimP;inference=ab initio prediction:Prodigal:2.6,similar to AA sequence:UniProtKB:Q97S61;locus_tag=GGCAGAPI_01741;product=Ribosome maturation factor RimP
1	Prodigal:2.6	CDS	1782913	1787223	.	-	0	ID=GGCAGAPI_01742;eC_number=2.7.7.7;Name=polC;gene=polC;inference=ab initio prediction:Prodigal:2.6,similar to AA sequence:UniProtKB:P63982;locus_tag=GGCAGAPI_01742;product=DNA polymerase III PolC-type
1	Prodigal:2.6	CDS	1787473	1789176	.	-	0	ID=GGCAGAPI_01743;eC_number=6.1.1.15;Name=proS;gene=proS;inference=ab initio prediction:Prodigal:2.6,similar to AA sequence:UniProtKB:Q7A5Y3;locus_tag=GGCAGAPI_01743;product=Proline--tRNA ligase
1	Prodigal:2.6	CDS	1789195	1790481	.	-	0	ID=GGCAGAPI_01744;eC_number=3.4.24.-;inference=ab initio prediction:Prodigal:2.6,similar to AA sequence:UniProtKB:P63333;locus_tag=GGCAGAPI_01744;product=Putative zinc metalloprotease
1	Prodigal:2.6	CDS	1790715	1791497	.	-	0	ID=GGCAGAPI_01745;eC_number=2.7.7.41;Name=cdsA;dbxref=COG:COG0575;gene=cdsA;inference=ab initio prediction:Prodigal:2.6,similar to AA sequence:UniProtKB:P0ABG1;locus_tag=GGCAGAPI_01745;product=Phosphatidate cytidylyltransferase
1	Prodigal:2.6	CDS	1791501	1792271	.	-	0	ID=GGCAGAPI_01746;eC_number=2.5.1.-;Name=uppS;gene=uppS;inference=ab initio prediction:Prodigal:2.6,similar to AA sequence:UniProtKB:P60477;locus_tag=GGCAGAPI_01746;product=Isoprenyl transferase
1	Prodigal:2.6	CDS	1792492	1793046	.	-	0	ID=GGCAGAPI_01747;Name=frr;gene=frr;inference=ab initio prediction:Prodigal:2.6,similar to AA sequence:UniProtKB:P99130;locus_tag=GGCAGAPI_01747;product=Ribosome-recycling factor
1	Prodigal:2.6	CDS	1793063	1793785	.	-	0	ID=GGCAGAPI_01748;eC_number=2.7.4.22;Name=pyrH;dbxref=COG:COG0528;gene=pyrH;inference=ab initio prediction:Prodigal:2.6,similar to AA sequence:UniProtKB:Q2FZ22;locus_tag=GGCAGAPI_01748;product=Uridylate kinase
1	Prodigal:2.6	CDS	1793926	1794804	.	-	0	ID=GGCAGAPI_01749;Name=tsf;gene=tsf;inference=ab initio prediction:Prodigal:2.6,similar to AA sequence:UniProtKB:P99171;locus_tag=GGCAGAPI_01749;product=Elongation factor Ts
1	Prodigal:2.6	CDS	1794956	1795744	.	-	0	ID=GGCAGAPI_01750;Name=rpsB;dbxref=COG:COG0052;gene=rpsB;inference=ab initio prediction:Prodigal:2.6,similar to AA sequence:UniProtKB:Q2FZ25;locus_tag=GGCAGAPI_01750;product=30S ribosomal protein S2
1	Prodigal:2.6	CDS	1796107	1796877	.	-	0	ID=GGCAGAPI_01751;Name=codY;dbxref=COG:COG4465;gene=codY;inference=ab initio prediction:Prodigal:2.6,similar to AA sequence:UniProtKB:Q2FZ27;locus_tag=GGCAGAPI_01751;product=GTP-sensing transcriptional pleiotropic repressor CodY
1	Prodigal:2.6	CDS	1796901	1798304	.	-	0	ID=GGCAGAPI_01752;Name=hslU;gene=hslU;inference=ab initio prediction:Prodigal:2.6,similar to AA sequence:UniProtKB:P63797;locus_tag=GGCAGAPI_01752;product=ATP-dependent protease ATPase subunit HslU
1	Prodigal:2.6	CDS	1798373	1798915	.	-	0	ID=GGCAGAPI_01753;eC_number=3.4.25.2;Name=hslV;gene=hslV;inference=ab initio prediction:Prodigal:2.6,similar to AA sequence:UniProtKB:P65797;locus_tag=GGCAGAPI_01753;product=ATP-dependent protease subunit HslV
1	Prodigal:2.6	CDS	1798919	1799809	.	-	0	ID=GGCAGAPI_01754;Name=xerC_9;dbxref=COG:COG4974;gene=xerC_9;inference=ab initio prediction:Prodigal:2.6,similar to AA sequence:UniProtKB:P39776;locus_tag=GGCAGAPI_01754;product=Tyrosine recombinase XerC
1	Prodigal:2.6	CDS	1800034	1801341	.	-	0	ID=GGCAGAPI_01755;eC_number=2.1.1.74;Name=trmFO;gene=trmFO;inference=ab initio prediction:Prodigal:2.6,similar to AA sequence:UniProtKB:P64235;locus_tag=GGCAGAPI_01755;product=Methylenetetrahydrofolate--tRNA-(uracil-5-)-methyltransferase TrmFO
1	Prodigal:2.6	CDS	1801366	1803435	.	-	0	ID=GGCAGAPI_01756;eC_number=5.99.1.2;Name=topA;gene=topA;inference=ab initio prediction:Prodigal:2.6,similar to AA sequence:UniProtKB:Q7A5Y5;locus_tag=GGCAGAPI_01756;product=DNA topoisomerase 1
1	Prodigal:2.6	CDS	1803618	1804475	.	-	0	ID=GGCAGAPI_01757;Name=dprA;dbxref=COG:COG0758;gene=dprA;inference=ab initio prediction:Prodigal:2.6,similar to AA sequence:UniProtKB:Q8DPI7;locus_tag=GGCAGAPI_01757;product=DNA processing protein DprA
1	Prodigal:2.6	CDS	1805295	1806203	.	-	0	ID=GGCAGAPI_01758;eC_number=6.2.1.5;Name=sucD;gene=sucD;inference=ab initio prediction:Prodigal:2.6,similar to AA sequence:UniProtKB:P99070;locus_tag=GGCAGAPI_01758;product=Succinate--CoA ligase [ADP-forming] subunit alpha
1	Prodigal:2.6	CDS	1806225	1807391	.	-	0	ID=GGCAGAPI_01759;eC_number=6.2.1.5;Name=sucC;gene=sucC;inference=ab initio prediction:Prodigal:2.6,similar to AA sequence:UniProtKB:P99071;locus_tag=GGCAGAPI_01759;product=Succinate--CoA ligase [ADP-forming] subunit beta
1	Prodigal:2.6	CDS	1807499	1808269	.	-	0	ID=GGCAGAPI_01760;eC_number=3.1.26.4;Name=rnhB;dbxref=COG:COG0164;gene=rnhB;inference=ab initio prediction:Prodigal:2.6,similar to AA sequence:UniProtKB:O31744;locus_tag=GGCAGAPI_01760;product=Ribonuclease HII
1	Prodigal:2.6	CDS	1808274	1809137	.	-	0	ID=GGCAGAPI_01761;Name=rbgA;dbxref=COG:COG1161;gene=rbgA;inference=ab initio prediction:Prodigal:2.6,similar to AA sequence:UniProtKB:O31743;locus_tag=GGCAGAPI_01761;product=Ribosome biogenesis GTPase A
1	Prodigal:2.6	CDS	1809158	1809322	.	-	0	ID=GGCAGAPI_01762;inference=ab initio prediction:Prodigal:2.6;locus_tag=GGCAGAPI_01762;product=hypothetical protein
1	Prodigal:2.6	CDS	1809466	1812066	.	+	0	ID=GGCAGAPI_01763;inference=ab initio prediction:Prodigal:2.6;locus_tag=GGCAGAPI_01763;product=hypothetical protein
1	Prodigal:2.6	CDS	1812059	1814662	.	+	0	ID=GGCAGAPI_01764;inference=ab initio prediction:Prodigal:2.6;locus_tag=GGCAGAPI_01764;product=hypothetical protein
1	Prodigal:2.6	CDS	1815192	1815542	.	-	0	ID=GGCAGAPI_01765;Name=rplS;dbxref=COG:COG0335;gene=rplS;inference=ab initio prediction:Prodigal:2.6,similar to AA sequence:UniProtKB:Q2FZ42;locus_tag=GGCAGAPI_01765;product=50S ribosomal protein L19
1	Prodigal:2.6	CDS	1815648	1816385	.	-	0	ID=GGCAGAPI_01766;eC_number=2.1.1.228;Name=trmD;gene=trmD;inference=ab initio prediction:Prodigal:2.6,similar to AA sequence:UniProtKB:Q6GHJ5;locus_tag=GGCAGAPI_01766;product=tRNA (guanine-N(1)-)-methyltransferase
1	Prodigal:2.6	CDS	1816385	1816888	.	-	0	ID=GGCAGAPI_01767;Name=rimM;gene=rimM;inference=ab initio prediction:Prodigal:2.6,similar to AA sequence:UniProtKB:P66656;locus_tag=GGCAGAPI_01767;product=Ribosome maturation factor RimM
1	Prodigal:2.6	CDS	1817015	1817290	.	-	0	ID=GGCAGAPI_01768;Name=rpsP;dbxref=COG:COG0228;gene=rpsP;inference=ab initio prediction:Prodigal:2.6,similar to AA sequence:UniProtKB:Q2FZ45;locus_tag=GGCAGAPI_01768;product=30S ribosomal protein S16
1	Prodigal:2.6	CDS	1817598	1818965	.	-	0	ID=GGCAGAPI_01769;Name=ffh;dbxref=COG:COG0541;gene=ffh;inference=ab initio prediction:Prodigal:2.6,similar to AA sequence:UniProtKB:P37105;locus_tag=GGCAGAPI_01769;product=Signal recognition particle protein
1	Prodigal:2.6	CDS	1818996	1819328	.	-	0	ID=GGCAGAPI_01770;inference=ab initio prediction:Prodigal:2.6,similar to AA sequence:UniProtKB:P67248;locus_tag=GGCAGAPI_01770;note=UPF0122 protein SAV1236;product=hypothetical protein
1	Prodigal:2.6	CDS	1819330	1820556	.	-	0	ID=GGCAGAPI_01771;Name=ftsY;dbxref=COG:COG0552;gene=ftsY;inference=ab initio prediction:Prodigal:2.6,similar to AA sequence:UniProtKB:P51835;locus_tag=GGCAGAPI_01771;product=Signal recognition particle receptor FtsY
1	Prodigal:2.6	CDS	1820553	1824122	.	-	0	ID=GGCAGAPI_01772;Name=smc_2;dbxref=COG:COG1196;gene=smc_2;inference=ab initio prediction:Prodigal:2.6,similar to AA sequence:UniProtKB:P51834;locus_tag=GGCAGAPI_01772;product=Chromosome partition protein Smc
1	Prodigal:2.6	CDS	1824249	1824986	.	-	0	ID=GGCAGAPI_01773;eC_number=3.1.26.3;Name=rnc;gene=rnc;inference=ab initio prediction:Prodigal:2.6,similar to AA sequence:UniProtKB:P66668;locus_tag=GGCAGAPI_01773;product=Ribonuclease 3
1	Prodigal:2.6	CDS	1825101	1825334	.	-	0	ID=GGCAGAPI_01774;Name=acpP;dbxref=COG:COG0236;gene=acpP;inference=ab initio prediction:Prodigal:2.6,similar to AA sequence:UniProtKB:Q2FZ51;locus_tag=GGCAGAPI_01774;product=Acyl carrier protein
1	Prodigal:2.6	CDS	1825562	1826296	.	-	0	ID=GGCAGAPI_01775;eC_number=1.1.1.100;Name=fabG_2;gene=fabG_2;inference=ab initio prediction:Prodigal:2.6,similar to AA sequence:UniProtKB:P0A0H9;locus_tag=GGCAGAPI_01775;product=3-oxoacyl-[acyl-carrier-protein] reductase FabG
1	Prodigal:2.6	CDS	1826289	1827215	.	-	0	ID=GGCAGAPI_01776;eC_number=2.3.1.39;Name=fabD;dbxref=COG:COG0331;gene=fabD;inference=ab initio prediction:Prodigal:2.6,similar to AA sequence:UniProtKB:Q99UN8;locus_tag=GGCAGAPI_01776;product=Malonyl CoA-acyl carrier protein transacylase
1	Prodigal:2.6	CDS	1827217	1828194	.	-	0	ID=GGCAGAPI_01777;eC_number=2.3.1.-;Name=plsX;gene=plsX;inference=ab initio prediction:Prodigal:2.6,similar to AA sequence:UniProtKB:P65739;locus_tag=GGCAGAPI_01777;product=Phosphate acyltransferase
1	Prodigal:2.6	CDS	1828196	1828807	.	-	0	ID=GGCAGAPI_01778;Name=fapR;dbxref=COG:COG2050;gene=fapR;inference=ab initio prediction:Prodigal:2.6,similar to AA sequence:UniProtKB:O34835;locus_tag=GGCAGAPI_01778;product=Transcription factor FapR
1	Prodigal:2.6	CDS	1828915	1830963	.	-	0	ID=GGCAGAPI_01779;eC_number=3.6.4.12;Name=recG;gene=recG;inference=ab initio prediction:Prodigal:2.6,similar to AA sequence:UniProtKB:P64325;locus_tag=GGCAGAPI_01779;product=ATP-dependent DNA helicase RecG
1	Prodigal:2.6	CDS	1831167	1832825	.	-	0	ID=GGCAGAPI_01780;inference=ab initio prediction:Prodigal:2.6,similar to AA sequence:UniProtKB:Q7A5Z4;locus_tag=GGCAGAPI_01780;product=putative protein
1	Prodigal:2.6	CDS	1832840	1833214	.	-	0	ID=GGCAGAPI_01781;inference=ab initio prediction:Prodigal:2.6,similar to AA sequence:UniProtKB:Q5XA14;locus_tag=GGCAGAPI_01781;product=putative protein
1	Prodigal:2.6	CDS	1833572	1833760	.	+	0	ID=GGCAGAPI_01782;Name=rpmB;dbxref=COG:COG0227;gene=rpmB;inference=ab initio prediction:Prodigal:2.6,similar to AA sequence:UniProtKB:Q2FZ60;locus_tag=GGCAGAPI_01782;product=50S ribosomal protein L28
1	Prodigal:2.6	CDS	1833843	1834478	.	-	0	ID=GGCAGAPI_01783;eC_number=2.7.6.2;Name=thiN;dbxref=COG:COG1564;gene=thiN;inference=ab initio prediction:Prodigal:2.6,similar to AA sequence:UniProtKB:O34664;locus_tag=GGCAGAPI_01783;product=Thiamine pyrophosphokinase
1	Prodigal:2.6	CDS	1834483	1835127	.	-	0	ID=GGCAGAPI_01784;eC_number=5.1.3.1;Name=rpe;gene=rpe;inference=ab initio prediction:Prodigal:2.6,similar to AA sequence:UniProtKB:P74061;locus_tag=GGCAGAPI_01784;product=Ribulose-phosphate 3-epimerase
1	Prodigal:2.6	CDS	1835128	1836018	.	-	0	ID=GGCAGAPI_01785;eC_number=3.6.1.-;Name=rsgA;gene=rsgA;inference=ab initio prediction:Prodigal:2.6,similar to AA sequence:UniProtKB:P67682;locus_tag=GGCAGAPI_01785;product=Small ribosomal subunit biogenesis GTPase RsgA
1	Prodigal:2.6	CDS	1836312	1838315	.	-	0	ID=GGCAGAPI_01786;eC_number=2.7.11.1;Name=prkC;gene=prkC;inference=ab initio prediction:Prodigal:2.6,similar to AA sequence:UniProtKB:A6QGC0;locus_tag=GGCAGAPI_01786;product=Serine/threonine-protein kinase PrkC
1	Prodigal:2.6	CDS	1838312	1839055	.	-	0	ID=GGCAGAPI_01787;eC_number=3.1.3.16;Name=stp;dbxref=COG:COG0631;gene=stp;inference=ab initio prediction:Prodigal:2.6,similar to AA sequence:UniProtKB:Q8Y678;locus_tag=GGCAGAPI_01787;product=Serine/threonine phosphatase stp
1	Prodigal:2.6	CDS	1839062	1840156	.	-	0	ID=GGCAGAPI_01788;eC_number=2.1.1.192;Name=rlmN;gene=rlmN;inference=ab initio prediction:Prodigal:2.6,similar to AA sequence:UniProtKB:A6QGB8;locus_tag=GGCAGAPI_01788;product=putative dual-specificity RNA methyltransferase RlmN
1	Prodigal:2.6	CDS	1840159	1841466	.	-	0	ID=GGCAGAPI_01789;eC_number=2.1.1.176;Name=rsmB;dbxref=COG:COG0144;gene=rsmB;inference=ab initio prediction:Prodigal:2.6,similar to AA sequence:UniProtKB:P36929;locus_tag=GGCAGAPI_01789;product=Ribosomal RNA small subunit methyltransferase B
1	Prodigal:2.6	CDS	1841463	1842395	.	-	0	ID=GGCAGAPI_01790;eC_number=2.1.2.9;Name=fmt;gene=fmt;inference=ab initio prediction:Prodigal:2.6,similar to AA sequence:UniProtKB:P99127;locus_tag=GGCAGAPI_01790;product=Methionyl-tRNA formyltransferase
1	Prodigal:2.6	CDS	1842388	1842876	.	-	0	ID=GGCAGAPI_01791;eC_number=3.5.1.88;Name=def1;dbxref=COG:COG0242;gene=def1;inference=ab initio prediction:Prodigal:2.6,similar to AA sequence:UniProtKB:Q819U0;locus_tag=GGCAGAPI_01791;product=Peptide deformylase 1
1	Prodigal:2.6	CDS	1843098	1843301	.	+	0	ID=GGCAGAPI_01792;inference=ab initio prediction:Prodigal:2.6;locus_tag=GGCAGAPI_01792;product=hypothetical protein
1	Prodigal:2.6	CDS	1843409	1845817	.	-	0	ID=GGCAGAPI_01793;eC_number=3.6.4.-;Name=priA;dbxref=COG:COG1198;gene=priA;inference=ab initio prediction:Prodigal:2.6,similar to AA sequence:UniProtKB:P17888;locus_tag=GGCAGAPI_01793;product=Primosomal protein N'
1	Prodigal:2.6	CDS	1845817	1847016	.	-	0	ID=GGCAGAPI_01794;Name=coaBC;dbxref=COG:COG0452;gene=coaBC;inference=ab initio prediction:Prodigal:2.6,similar to AA sequence:UniProtKB:P0ABQ0;locus_tag=GGCAGAPI_01794;product=Coenzyme A biosynthesis bifunctional protein CoaBC
1	Prodigal:2.6	CDS	1847554	1847766	.	-	0	ID=GGCAGAPI_01795;eC_number=2.7.7.6;Name=rpoZ;gene=rpoZ;inference=ab initio prediction:Prodigal:2.6,similar to AA sequence:UniProtKB:P66726;locus_tag=GGCAGAPI_01795;product=DNA-directed RNA polymerase subunit omega
1	Prodigal:2.6	CDS	1847766	1848389	.	-	0	ID=GGCAGAPI_01796;eC_number=2.7.4.8;Name=gmk;gene=gmk;inference=ab initio prediction:Prodigal:2.6,similar to AA sequence:UniProtKB:P99176;locus_tag=GGCAGAPI_01796;product=Guanylate kinase
1	Prodigal:2.6	CDS	1848659	1850356	.	+	0	ID=GGCAGAPI_01797;Name=yloA;dbxref=COG:COG1293;gene=yloA;inference=ab initio prediction:Prodigal:2.6,similar to AA sequence:UniProtKB:O34693;locus_tag=GGCAGAPI_01797;product=putative protein YloA
1	Prodigal:2.6	CDS	1850418	1850825	.	-	0	ID=GGCAGAPI_01798;inference=ab initio prediction:Prodigal:2.6;locus_tag=GGCAGAPI_01798;product=hypothetical protein
1	Prodigal:2.6	CDS	1851363	1851569	.	-	0	ID=GGCAGAPI_01799;inference=ab initio prediction:Prodigal:2.6;locus_tag=GGCAGAPI_01799;product=hypothetical protein
1	Prodigal:2.6	CDS	1851595	1852206	.	-	0	ID=GGCAGAPI_01800;eC_number=2.4.2.10;Name=pyrE;gene=pyrE;inference=ab initio prediction:Prodigal:2.6,similar to AA sequence:UniProtKB:P99144;locus_tag=GGCAGAPI_01800;product=Orotate phosphoribosyltransferase
1	Prodigal:2.6	CDS	1852207	1852905	.	-	0	ID=GGCAGAPI_01801;eC_number=4.1.1.23;Name=pyrF;gene=pyrF;inference=ab initio prediction:Prodigal:2.6,similar to AA sequence:UniProtKB:P99145;locus_tag=GGCAGAPI_01801;product=Orotidine 5'-phosphate decarboxylase
1	Prodigal:2.6	CDS	1852934	1856107	.	-	0	ID=GGCAGAPI_01802;eC_number=6.3.5.5;Name=carB;gene=carB;inference=ab initio prediction:Prodigal:2.6,similar to AA sequence:UniProtKB:P63740;locus_tag=GGCAGAPI_01802;product=Carbamoyl-phosphate synthase large chain
1	Prodigal:2.6	CDS	1856100	1857200	.	-	0	ID=GGCAGAPI_01803;eC_number=6.3.5.5;Name=carA;gene=carA;inference=ab initio prediction:Prodigal:2.6,similar to AA sequence:UniProtKB:P99147;locus_tag=GGCAGAPI_01803;product=Carbamoyl-phosphate synthase small chain
1	Prodigal:2.6	CDS	1857201	1858478	.	-	0	ID=GGCAGAPI_01804;eC_number=3.5.2.3;Name=pyrC;dbxref=COG:COG0044;gene=pyrC;inference=ab initio prediction:Prodigal:2.6,similar to AA sequence:UniProtKB:Q5HGN1;locus_tag=GGCAGAPI_01804;product=Dihydroorotase
1	Prodigal:2.6	CDS	1858496	1859377	.	-	0	ID=GGCAGAPI_01805;eC_number=2.1.3.2;Name=pyrB;gene=pyrB;inference=ab initio prediction:Prodigal:2.6,similar to AA sequence:UniProtKB:P65618;locus_tag=GGCAGAPI_01805;product=Aspartate carbamoyltransferase
1	Prodigal:2.6	CDS	1859403	1860695	.	-	0	ID=GGCAGAPI_01806;Name=pyrP;gene=pyrP;inference=ab initio prediction:Prodigal:2.6,similar to AA sequence:UniProtKB:P39766;locus_tag=GGCAGAPI_01806;product=Uracil permease
1	Prodigal:2.6	CDS	1860943	1861470	.	-	0	ID=GGCAGAPI_01807;Name=pyrR;gene=pyrR;inference=ab initio prediction:Prodigal:2.6,similar to AA sequence:UniProtKB:P65944;locus_tag=GGCAGAPI_01807;product=Bifunctional protein PyrR
1	Prodigal:2.6	CDS	1861773	1862690	.	-	0	ID=GGCAGAPI_01808;eC_number=5.4.99.23;Name=rluD_2;dbxref=COG:COG0564;gene=rluD_2;inference=ab initio prediction:Prodigal:2.6,similar to AA sequence:UniProtKB:P33643;locus_tag=GGCAGAPI_01808;product=Ribosomal large subunit pseudouridine synthase D
1	Prodigal:2.6	CDS	1862693	1863226	.	-	0	ID=GGCAGAPI_01809;eC_number=3.4.23.36;Name=lspA;dbxref=COG:COG0597;gene=lspA;inference=ab initio prediction:Prodigal:2.6,similar to AA sequence:UniProtKB:P00804;locus_tag=GGCAGAPI_01809;product=Lipoprotein signal peptidase
1	Prodigal:2.6	CDS	1863267	1863737	.	-	0	ID=GGCAGAPI_01810;Name=ssaA2_2;dbxref=COG:COG3942;gene=ssaA2_2;inference=ab initio prediction:Prodigal:2.6,similar to AA sequence:UniProtKB:Q2G2J2;locus_tag=GGCAGAPI_01810;product=Staphylococcal secretory antigen ssaA2
1	Prodigal:2.6	CDS	1863742	1864539	.	-	0	ID=GGCAGAPI_01811;eC_number=1.13.11.2;Name=catE_2;dbxref=COG:COG2514;gene=catE_2;inference=ab initio prediction:Prodigal:2.6,similar to AA sequence:UniProtKB:P54721;locus_tag=GGCAGAPI_01811;product=Catechol-2%2C3-dioxygenase
1	Prodigal:2.6	CDS	1865301	1868051	.	-	0	ID=GGCAGAPI_01812;eC_number=6.1.1.5;Name=ileS;gene=ileS;inference=ab initio prediction:Prodigal:2.6,similar to AA sequence:UniProtKB:P67509;locus_tag=GGCAGAPI_01812;product=Isoleucine--tRNA ligase
1	Prodigal:2.6	CDS	1868366	1869022	.	-	0	ID=GGCAGAPI_01813;Name=divIVA;dbxref=COG:COG3599;gene=divIVA;inference=ab initio prediction:Prodigal:2.6,similar to AA sequence:UniProtKB:P71021;locus_tag=GGCAGAPI_01813;product=Septum site-determining protein DivIVA
1	Prodigal:2.6	CDS	1869045	1869707	.	-	0	ID=GGCAGAPI_01814;inference=ab initio prediction:Prodigal:2.6;locus_tag=GGCAGAPI_01814;product=hypothetical protein
1	Prodigal:2.6	CDS	1869962	1870252	.	-	0	ID=GGCAGAPI_01815;inference=ab initio prediction:Prodigal:2.6;locus_tag=GGCAGAPI_01815;product=hypothetical protein
1	Prodigal:2.6	CDS	1870264	1870857	.	-	0	ID=GGCAGAPI_01816;Name=sepF;gene=sepF;inference=ab initio prediction:Prodigal:2.6,similar to AA sequence:UniProtKB:Q7A615;locus_tag=GGCAGAPI_01816;product=Cell division protein SepF
1	Prodigal:2.6	CDS	1870871	1871539	.	-	0	ID=GGCAGAPI_01817;dbxref=COG:COG0325;inference=ab initio prediction:Prodigal:2.6,similar to AA sequence:UniProtKB:P44506;locus_tag=GGCAGAPI_01817;product=Pyridoxal phosphate homeostasis protein
1	Prodigal:2.6	CDS	1871565	1872356	.	-	0	ID=GGCAGAPI_01818;eC_number=1.10.3.-;dbxref=COG:COG1496;inference=ab initio prediction:Prodigal:2.6,similar to AA sequence:UniProtKB:Q89ZI8;locus_tag=GGCAGAPI_01818;product=Polyphenol oxidase
1	Prodigal:2.6	CDS	1872776	1873960	.	-	0	ID=GGCAGAPI_01819;Name=ftsZ;dbxref=COG:COG0206;gene=ftsZ;inference=ab initio prediction:Prodigal:2.6,similar to AA sequence:UniProtKB:Q5HQ06;locus_tag=GGCAGAPI_01819;product=Cell division protein FtsZ
1	Prodigal:2.6	CDS	1873993	1875387	.	-	0	ID=GGCAGAPI_01820;Name=ftsA;gene=ftsA;inference=ab initio prediction:Prodigal:2.6,similar to AA sequence:UniProtKB:Q6GHQ0;locus_tag=GGCAGAPI_01820;product=Cell division protein FtsA
1	Prodigal:2.6	CDS	1875493	1876890	.	-	0	ID=GGCAGAPI_01821;Name=divIB;dbxref=COG:COG1589;gene=divIB;inference=ab initio prediction:Prodigal:2.6,similar to AA sequence:UniProtKB:Q5L0X5;locus_tag=GGCAGAPI_01821;product=Cell division protein DivIB
[truncated: 44,973 more rows]
